# Supplementary material for: Dauricine Mitigates Hypoxia Through Targeting ESR1, PIK3CA, and MTOR: A Network Pharmacology and Molecular Dynamics Simulation Investigation
Source: Curr Issues Mol Biol. 2026 May 23;48(6):550. doi: 10.3390/cimb48060550 (PMC13297437; doi:10.3390/cimb48060550)
Supplement: Supplementary file 1 [file cimb-48-00550-s001.zip]

Archive with 234 entries (194 files):
- cimb-4319076-supplementary/
- cimb-4319076-supplementary/Supplementary File/
- cimb-4319076-supplementary/Supplementary File/Supplementary File--Additional Materials for Revision/
- cimb-4319076-supplementary/Supplementary File/Supplementary File--Additional Materials for Revision/Data/
- cimb-4319076-supplementary/Supplementary File/Supplementary File--Additional Materials for Revision/Data/GeneCards-SearchResults-Hypoxia.xlsx
- cimb-4319076-supplementary/Supplementary File/Supplementary File--Additional Materials for Revision/Data/hypoxia-related gene list.txt
- cimb-4319076-supplementary/Supplementary File/Supplementary File--Additional Materials for Revision/Data/iHypoxia-Link.txt
- cimb-4319076-supplementary/Supplementary File/Supplementary File--Additional Materials for Revision/Data/SwissTargetPrediction-dauricine predicted target list.xlsx
- cimb-4319076-supplementary/Supplementary File/Supplementary File--Additional Materials for Revision/Figure/
- cimb-4319076-supplementary/Supplementary File/Supplementary File--Additional Materials for Revision/Figure/Supplementary Figure S1. Core signaling pathway for hypoxia adaptation the PI3K-Akt signaling pathway..tif
- cimb-4319076-supplementary/Supplementary File/Supplementary File--Additional Materials for Revision/Figure/Supplementary Figure S2. Core signaling pathway for hypoxia adaptation the MAPK signaling pathway..tif
- cimb-4319076-supplementary/Supplementary File/Supplementary File--Additional Materials for Revision/Figure/Supplementary Figure S3. Core signaling pathway for hypoxia adaptation the mTOR signaling pathway..tif
- cimb-4319076-supplementary/Supplementary File/Supplementary File--Additional Materials for Revision/Table/
- cimb-4319076-supplementary/Supplementary File/Supplementary File--Additional Materials for Revision/Table/Supplementary Table S1.pdf
- cimb-4319076-supplementary/Supplementary File/Supplementary File--Additional Materials for Revision/Table/Supplementary Table S2.pdf
- cimb-4319076-supplementary/Supplementary File/Supplementary File--Additional Materials for Revision/Table/Supplementary Table S3.pdf
- cimb-4319076-supplementary/Supplementary File/Supplementary File--Additional Materials for Revision/Table/Supplementary Table S4.pdf
- cimb-4319076-supplementary/Supplementary File/Supplementary File-Initial Submission/
- cimb-4319076-supplementary/Supplementary File/Supplementary File-Initial Submission/Enrichment analysis/
- cimb-4319076-supplementary/Supplementary File/Supplementary File-Initial Submission/Enrichment analysis/David BP CC MF.txt
- cimb-4319076-supplementary/Supplementary File/Supplementary File-Initial Submission/Enrichment analysis/GO/
- cimb-4319076-supplementary/Supplementary File/Supplementary File-Initial Submission/Enrichment analysis/GO/Chord/
- cimb-4319076-supplementary/Supplementary File/Supplementary File-Initial Submission/Enrichment analysis/GO/Chord/BP/
- cimb-4319076-supplementary/Supplementary File/Supplementary File-Initial Submission/Enrichment analysis/GO/Chord/BP/BP-Chord 300dpi.png
- cimb-4319076-supplementary/Supplementary File/Supplementary File-Initial Submission/Enrichment analysis/GO/Chord/BP/BP-Chord 600dpi.tiff
- cimb-4319076-supplementary/Supplementary File/Supplementary File-Initial Submission/Enrichment analysis/GO/Chord/BP/Chord-BP.xlsx
- cimb-4319076-supplementary/Supplementary File/Supplementary File-Initial Submission/Enrichment analysis/GO/Chord/BP/Chord-BPpreparation.xlsx
- cimb-4319076-supplementary/Supplementary File/Supplementary File-Initial Submission/Enrichment analysis/GO/Chord/CC/
- cimb-4319076-supplementary/Supplementary File/Supplementary File-Initial Submission/Enrichment analysis/GO/Chord/CC/CC-Chord 300dpi.png
- cimb-4319076-supplementary/Supplementary File/Supplementary File-Initial Submission/Enrichment analysis/GO/Chord/CC/CC-Chord 600dpi.tiff
- cimb-4319076-supplementary/Supplementary File/Supplementary File-Initial Submission/Enrichment analysis/GO/Chord/CC/Chord-CC.xlsx
- cimb-4319076-supplementary/Supplementary File/Supplementary File-Initial Submission/Enrichment analysis/GO/Chord/CC/Chord-CCpreparation.xlsx
- cimb-4319076-supplementary/Supplementary File/Supplementary File-Initial Submission/Enrichment analysis/GO/Chord/Final/
- cimb-4319076-supplementary/Supplementary File/Supplementary File-Initial Submission/Enrichment analysis/GO/Chord/Final/C-BP.gz
- cimb-4319076-supplementary/Supplementary File/Supplementary File-Initial Submission/Enrichment analysis/GO/Chord/Final/C-CC.gz
- cimb-4319076-supplementary/Supplementary File/Supplementary File-Initial Submission/Enrichment analysis/GO/Chord/Final/C-MF.gz
- cimb-4319076-supplementary/Supplementary File/Supplementary File-Initial Submission/Enrichment analysis/GO/Chord/MF/
- cimb-4319076-supplementary/Supplementary File/Supplementary File-Initial Submission/Enrichment analysis/GO/Chord/MF/Chord-MF preparation.xlsx
- cimb-4319076-supplementary/Supplementary File/Supplementary File-Initial Submission/Enrichment analysis/GO/Chord/MF/Chord-MF.xlsx
- cimb-4319076-supplementary/Supplementary File/Supplementary File-Initial Submission/Enrichment analysis/GO/Chord/MF/MF-Chord 300 dpi.png
- cimb-4319076-supplementary/Supplementary File/Supplementary File-Initial Submission/Enrichment analysis/GO/Chord/MF/MF-Chord 600 dpi.tiff
- cimb-4319076-supplementary/Supplementary File/Supplementary File-Initial Submission/Enrichment analysis/GO/Integrated three-part analysis/
- cimb-4319076-supplementary/Supplementary File/Supplementary File-Initial Submission/Enrichment analysis/GO/Integrated three-part analysis/BP CC MF Integrated three-part analysis.xlsx
- cimb-4319076-supplementary/Supplementary File/Supplementary File-Initial Submission/Enrichment analysis/GO/Integrated three-part analysis/enrichment.txt
- cimb-4319076-supplementary/Supplementary File/Supplementary File-Initial Submission/Enrichment analysis/GO/Integrated three-part analysis/GO Integrated three-part analysis 300 dpi.png
- cimb-4319076-supplementary/Supplementary File/Supplementary File-Initial Submission/Enrichment analysis/GO/Integrated three-part analysis/GO Integrated three-part analysis 600 dpi.gz
- cimb-4319076-supplementary/Supplementary File/Supplementary File-Initial Submission/Enrichment analysis/GO/Integrated three-part analysis/GOterm/
- cimb-4319076-supplementary/Supplementary File/Supplementary File-Initial Submission/Enrichment analysis/GO/Integrated three-part analysis/GOterm/classic-data/
- cimb-4319076-supplementary/Supplementary File/Supplementary File-Initial Submission/Enrichment analysis/GO/Integrated three-part analysis/GOterm/classic-data/David-ALL Pvalue less than0.01.xlsx
- cimb-4319076-supplementary/Supplementary File/Supplementary File-Initial Submission/Enrichment analysis/GO/Integrated three-part analysis/GOterm/classic-data/David-ALL.xlsx
- cimb-4319076-supplementary/Supplementary File/Supplementary File-Initial Submission/Enrichment analysis/GO/Integrated three-part analysis/GOterm/classic-data/David-BP Pvalue less than 0.01.xlsx
- cimb-4319076-supplementary/Supplementary File/Supplementary File-Initial Submission/Enrichment analysis/GO/Integrated three-part analysis/GOterm/classic-data/David-BP.xlsx
- cimb-4319076-supplementary/Supplementary File/Supplementary File-Initial Submission/Enrichment analysis/GO/Integrated three-part analysis/GOterm/classic-data/David-CC Pvalue less than 0.01.xlsx
- cimb-4319076-supplementary/Supplementary File/Supplementary File-Initial Submission/Enrichment analysis/GO/Integrated three-part analysis/GOterm/classic-data/David-CC.xlsx
- cimb-4319076-supplementary/Supplementary File/Supplementary File-Initial Submission/Enrichment analysis/GO/Integrated three-part analysis/GOterm/classic-data/David-MF Pvalue less than 0.01.xlsx
- cimb-4319076-supplementary/Supplementary File/Supplementary File-Initial Submission/Enrichment analysis/GO/Integrated three-part analysis/GOterm/classic-data/David-MF.xlsx
- cimb-4319076-supplementary/Supplementary File/Supplementary File-Initial Submission/Enrichment analysis/GO/Integrated three-part analysis/GOterm/new-data/
- cimb-4319076-supplementary/Supplementary File/Supplementary File-Initial Submission/Enrichment analysis/GO/Integrated three-part analysis/GOterm/new-data/DAVIDChartReport_BP.xlsx
- cimb-4319076-supplementary/Supplementary File/Supplementary File-Initial Submission/Enrichment analysis/GO/Integrated three-part analysis/GOterm/new-data/DAVIDChartReport_CC.xlsx
- cimb-4319076-supplementary/Supplementary File/Supplementary File-Initial Submission/Enrichment analysis/GO/Integrated three-part analysis/GOterm/new-data/DAVIDChartReport_MF.xlsx
- cimb-4319076-supplementary/Supplementary File/Supplementary File-Initial Submission/Enrichment analysis/KEGG/
- cimb-4319076-supplementary/Supplementary File/Supplementary File-Initial Submission/Enrichment analysis/KEGG/KEGG Pvalue less than 0.01.xlsx
- cimb-4319076-supplementary/Supplementary File/Supplementary File-Initial Submission/Enrichment analysis/KEGG/KEGG.xlsx
- cimb-4319076-supplementary/Supplementary File/Supplementary File-Initial Submission/Enrichment analysis/KEGG/output_identify_KEGG.txt
- cimb-4319076-supplementary/Supplementary File/Supplementary File-Initial Submission/Enrichment analysis/KEGG/TOP 10 KEGG.tiff
- cimb-4319076-supplementary/Supplementary File/Supplementary File-Initial Submission/Enrichment analysis/Overlapping targets.txt
- cimb-4319076-supplementary/Supplementary File/Supplementary File-Initial Submission/Enrichment analysis/Sankey bubble diagram/
- cimb-4319076-supplementary/Supplementary File/Supplementary File-Initial Submission/Enrichment analysis/Sankey bubble diagram/BP Sankey bubble diagram/
- cimb-4319076-supplementary/Supplementary File/Supplementary File-Initial Submission/Enrichment analysis/Sankey bubble diagram/BP Sankey bubble diagram/BP-900dpi.png
- cimb-4319076-supplementary/Supplementary File/Supplementary File-Initial Submission/Enrichment analysis/Sankey bubble diagram/BP Sankey bubble diagram/BP-PDF.pdf
- cimb-4319076-supplementary/Supplementary File/Supplementary File-Initial Submission/Enrichment analysis/Sankey bubble diagram/BP Sankey bubble diagram/BP-Sankey bubble diagram.xlsx
- cimb-4319076-supplementary/Supplementary File/Supplementary File-Initial Submission/Enrichment analysis/Sankey bubble diagram/CC Sankey bubble diagram/
- cimb-4319076-supplementary/Supplementary File/Supplementary File-Initial Submission/Enrichment analysis/Sankey bubble diagram/CC Sankey bubble diagram/CC-900dpi.png
- cimb-4319076-supplementary/Supplementary File/Supplementary File-Initial Submission/Enrichment analysis/Sankey bubble diagram/CC Sankey bubble diagram/CC-PDF.pdf
- cimb-4319076-supplementary/Supplementary File/Supplementary File-Initial Submission/Enrichment analysis/Sankey bubble diagram/CC Sankey bubble diagram/CC-Sankey bubble diagram.xlsx
- cimb-4319076-supplementary/Supplementary File/Supplementary File-Initial Submission/Enrichment analysis/Sankey bubble diagram/MF Sankey bubble diagram/
- cimb-4319076-supplementary/Supplementary File/Supplementary File-Initial Submission/Enrichment analysis/Sankey bubble diagram/MF Sankey bubble diagram/MF-900dpi.png
- cimb-4319076-supplementary/Supplementary File/Supplementary File-Initial Submission/Enrichment analysis/Sankey bubble diagram/MF Sankey bubble diagram/MF-PDF.pdf
- cimb-4319076-supplementary/Supplementary File/Supplementary File-Initial Submission/Enrichment analysis/Sankey bubble diagram/MF Sankey bubble diagram/MF-Sankey bubble diagram.xlsx
- cimb-4319076-supplementary/Supplementary File/Supplementary File-Initial Submission/GMFA-Expanded genes/
- cimb-4319076-supplementary/Supplementary File/Supplementary File-Initial Submission/GMFA-Expanded genes/Bidirectional graph/
- cimb-4319076-supplementary/Supplementary File/Supplementary File-Initial Submission/GMFA-Expanded genes/Bidirectional graph/BP.gz
- cimb-4319076-supplementary/Supplementary File/Supplementary File-Initial Submission/GMFA-Expanded genes/Bidirectional graph/CC.gz
- cimb-4319076-supplementary/Supplementary File/Supplementary File-Initial Submission/GMFA-Expanded genes/Bidirectional graph/KEGG.gz
- cimb-4319076-supplementary/Supplementary File/Supplementary File-Initial Submission/GMFA-Expanded genes/Bidirectional graph/MF.gz
- cimb-4319076-supplementary/Supplementary File/Supplementary File-Initial Submission/GMFA-Expanded genes/Data/
- cimb-4319076-supplementary/Supplementary File/Supplementary File-Initial Submission/GMFA-Expanded genes/Data/David-Expanded genes.txt
- cimb-4319076-supplementary/Supplementary File/Supplementary File-Initial Submission/GMFA-Expanded genes/Data/David-Expanded genes.xlsx
- cimb-4319076-supplementary/Supplementary File/Supplementary File-Initial Submission/GMFA-Expanded genes/Data/genemania-report.pdf
- cimb-4319076-supplementary/Supplementary File/Supplementary File-Initial Submission/GMFA-Expanded genes/Data/Union results.xlsx
- cimb-4319076-supplementary/Supplementary File/Supplementary File-Initial Submission/GMFA-Expanded genes/Integrated three-part analysis/
- cimb-4319076-supplementary/Supplementary File/Supplementary File-Initial Submission/GMFA-Expanded genes/Integrated three-part analysis/BP CC MF Integrated three-part analysis-Expanded genes.xlsx
- cimb-4319076-supplementary/Supplementary File/Supplementary File-Initial Submission/GMFA-Expanded genes/Integrated three-part analysis/Integrated three-part analysis-Expanded genes.png
- cimb-4319076-supplementary/Supplementary File/Supplementary File-Initial Submission/GMFA-Expanded genes/KEGG-bubble/
- cimb-4319076-supplementary/Supplementary File/Supplementary File-Initial Submission/GMFA-Expanded genes/KEGG-bubble/Expanded genes-KEGG-Bubble diagram TOP10.gz
- cimb-4319076-supplementary/Supplementary File/Supplementary File-Initial Submission/GMFA-Expanded genes/KEGG-bubble/KEGG-Expanded genes-Bubble diagram-data preparation.xlsx
- cimb-4319076-supplementary/Supplementary File/Supplementary File-Initial Submission/GMFA-Expanded genes/KEGG-bubble/KEGG-Expanded genes.xlsx
- cimb-4319076-supplementary/Supplementary File/Supplementary File-Initial Submission/Identify the overlapping genes between drug targets and disease genes/
- cimb-4319076-supplementary/Supplementary File/Supplementary File-Initial Submission/Identify the overlapping genes between drug targets and disease genes/allTargets.symbol.txt.txt
- cimb-4319076-supplementary/Supplementary File/Supplementary File-Initial Submission/Identify the overlapping genes between drug targets and disease genes/Disease dataset/
- cimb-4319076-supplementary/Supplementary File/Supplementary File-Initial Submission/Identify the overlapping genes between drug targets and disease genes/Disease dataset/disgenet.txt
- cimb-4319076-supplementary/Supplementary File/Supplementary File-Initial Submission/Identify the overlapping genes between drug targets and disease genes/Disease dataset/genecards.txt
- cimb-4319076-supplementary/Supplementary File/Supplementary File-Initial Submission/Identify the overlapping genes between drug targets and disease genes/Disease dataset/OMIM.txt
- cimb-4319076-supplementary/Supplementary File/Supplementary File-Initial Submission/Identify the overlapping genes between drug targets and disease genes/Disease dataset/PharmGKB.txt
- cimb-4319076-supplementary/Supplementary File/Supplementary File-Initial Submission/Identify the overlapping genes between drug targets and disease genes/Disease.txt.txt
- cimb-4319076-supplementary/Supplementary File/Supplementary File-Initial Submission/Identify the overlapping genes between drug targets and disease genes/Drug-disease Venn.png
- cimb-4319076-supplementary/Supplementary File/Supplementary File-Initial Submission/Identify the overlapping genes between drug targets and disease genes/GeneCards-SearchResults-Hypoxia.csv
- cimb-4319076-supplementary/Supplementary File/Supplementary File-Initial Submission/Identify the overlapping genes between drug targets and disease genes/Overlap data.csv
- cimb-4319076-supplementary/Supplementary File/Supplementary File-Initial Submission/Identify the overlapping genes between drug targets and disease genes/Overlapping genes.txt
- cimb-4319076-supplementary/Supplementary File/Supplementary File-Initial Submission/Identify the overlapping genes between drug targets and disease genes/SwissTargetPrediction-dauricine.xlsx
- cimb-4319076-supplementary/Supplementary File/Supplementary File-Initial Submission/Molecular Docking/
- cimb-4319076-supplementary/Supplementary File/Supplementary File-Initial Submission/Molecular Docking/Core targets.txt
- cimb-4319076-supplementary/Supplementary File/Supplementary File-Initial Submission/Molecular Docking/Document preparation-ESR1/
- cimb-4319076-supplementary/Supplementary File/Supplementary File-Initial Submission/Molecular Docking/Document preparation-ESR1/cmd.txt
- cimb-4319076-supplementary/Supplementary File/Supplementary File-Initial Submission/Molecular Docking/Document preparation-ESR1/config.txt
- cimb-4319076-supplementary/Supplementary File/Supplementary File-Initial Submission/Molecular Docking/Document preparation-ESR1/dauricine.pdbqt
- cimb-4319076-supplementary/Supplementary File/Supplementary File-Initial Submission/Molecular Docking/Document preparation-ESR1/ES.pdb
- cimb-4319076-supplementary/Supplementary File/Supplementary File-Initial Submission/Molecular Docking/Document preparation-ESR1/ESR1.pdb
- cimb-4319076-supplementary/Supplementary File/Supplementary File-Initial Submission/Molecular Docking/Document preparation-ESR1/ESR1.pdbqt
- cimb-4319076-supplementary/Supplementary File/Supplementary File-Initial Submission/Molecular Docking/Document preparation-ESR1/grid-ES.gpf
- cimb-4319076-supplementary/Supplementary File/Supplementary File-Initial Submission/Molecular Docking/Document preparation-ESR1/log.txt
- cimb-4319076-supplementary/Supplementary File/Supplementary File-Initial Submission/Molecular Docking/Document preparation-ESR1/output.pdbqt
- cimb-4319076-supplementary/Supplementary File/Supplementary File-Initial Submission/Molecular Docking/Document preparation-ESR1/P1-ES.png
- cimb-4319076-supplementary/Supplementary File/Supplementary File-Initial Submission/Molecular Docking/Document preparation-ESR1/P2-ES.png
- cimb-4319076-supplementary/Supplementary File/Supplementary File-Initial Submission/Molecular Docking/Document preparation-ESR1/PPPA-ES.png
- cimb-4319076-supplementary/Supplementary File/Supplementary File-Initial Submission/Molecular Docking/Document preparation-ESR1/PPPB-ES.png
- cimb-4319076-supplementary/Supplementary File/Supplementary File-Initial Submission/Molecular Docking/Document preparation-ESR1/PPPC-ES.png
- cimb-4319076-supplementary/Supplementary File/Supplementary File-Initial Submission/Molecular Docking/Document preparation-ESR1/result2.pdb
- cimb-4319076-supplementary/Supplementary File/Supplementary File-Initial Submission/Molecular Docking/Document preparation-ESR1/RESULT2_PROTEIN_CCS_B_417.pse
- cimb-4319076-supplementary/Supplementary File/Supplementary File-Initial Submission/Molecular Docking/Document preparation-ESR1/Structure2D_COMPOUND_dauricine.mol2
- cimb-4319076-supplementary/Supplementary File/Supplementary File-Initial Submission/Molecular Docking/Document preparation-ESR1/Structure2D_COMPOUND_dauricine.sdf
- cimb-4319076-supplementary/Supplementary File/Supplementary File-Initial Submission/Molecular Docking/Document preparation-ESR1/vina.exe
- cimb-4319076-supplementary/Supplementary File/Supplementary File-Initial Submission/Molecular Docking/Document preparation-ESR1/vina_license.rtf
- cimb-4319076-supplementary/Supplementary File/Supplementary File-Initial Submission/Molecular Docking/Document preparation-ESR1/vina_split.exe
- cimb-4319076-supplementary/Supplementary File/Supplementary File-Initial Submission/Molecular Docking/Document preparation-MTOR/
- cimb-4319076-supplementary/Supplementary File/Supplementary File-Initial Submission/Molecular Docking/Document preparation-MTOR/cmd.txt
- cimb-4319076-supplementary/Supplementary File/Supplementary File-Initial Submission/Molecular Docking/Document preparation-MTOR/config.txt
- cimb-4319076-supplementary/Supplementary File/Supplementary File-Initial Submission/Molecular Docking/Document preparation-MTOR/dauricine.pdbqt
- cimb-4319076-supplementary/Supplementary File/Supplementary File-Initial Submission/Molecular Docking/Document preparation-MTOR/grid-MT.gpf
- cimb-4319076-supplementary/Supplementary File/Supplementary File-Initial Submission/Molecular Docking/Document preparation-MTOR/log1.txt
- cimb-4319076-supplementary/Supplementary File/Supplementary File-Initial Submission/Molecular Docking/Document preparation-MTOR/log2.txt
- cimb-4319076-supplementary/Supplementary File/Supplementary File-Initial Submission/Molecular Docking/Document preparation-MTOR/log3.txt
- cimb-4319076-supplementary/Supplementary File/Supplementary File-Initial Submission/Molecular Docking/Document preparation-MTOR/MT.pdb
- cimb-4319076-supplementary/Supplementary File/Supplementary File-Initial Submission/Molecular Docking/Document preparation-MTOR/MTOR.pdb
- cimb-4319076-supplementary/Supplementary File/Supplementary File-Initial Submission/Molecular Docking/Document preparation-MTOR/MTOR.pdbqt
- cimb-4319076-supplementary/Supplementary File/Supplementary File-Initial Submission/Molecular Docking/Document preparation-MTOR/output1.pdbqt
- cimb-4319076-supplementary/Supplementary File/Supplementary File-Initial Submission/Molecular Docking/Document preparation-MTOR/output2.pdbqt
- cimb-4319076-supplementary/Supplementary File/Supplementary File-Initial Submission/Molecular Docking/Document preparation-MTOR/output3.pdbqt
- cimb-4319076-supplementary/Supplementary File/Supplementary File-Initial Submission/Molecular Docking/Document preparation-MTOR/P0.png
- cimb-4319076-supplementary/Supplementary File/Supplementary File-Initial Submission/Molecular Docking/Document preparation-MTOR/P1.png
- cimb-4319076-supplementary/Supplementary File/Supplementary File-Initial Submission/Molecular Docking/Document preparation-MTOR/P2.png
- cimb-4319076-supplementary/Supplementary File/Supplementary File-Initial Submission/Molecular Docking/Document preparation-MTOR/P3.png
- cimb-4319076-supplementary/Supplementary File/Supplementary File-Initial Submission/Molecular Docking/Document preparation-MTOR/PPPA-MT.png
- cimb-4319076-supplementary/Supplementary File/Supplementary File-Initial Submission/Molecular Docking/Document preparation-MTOR/PPPB-MT.png
- cimb-4319076-supplementary/Supplementary File/Supplementary File-Initial Submission/Molecular Docking/Document preparation-MTOR/PPPC-MT.png
- cimb-4319076-supplementary/Supplementary File/Supplementary File-Initial Submission/Molecular Docking/Document preparation-MTOR/result3.pdb
- cimb-4319076-supplementary/Supplementary File/Supplementary File-Initial Submission/Molecular Docking/Document preparation-MTOR/RESULT3_PROTEIN_UNK_d_1.pse
- cimb-4319076-supplementary/Supplementary File/Supplementary File-Initial Submission/Molecular Docking/Document preparation-MTOR/Structure2D_COMPOUND_dauricine.mol2
- cimb-4319076-supplementary/Supplementary File/Supplementary File-Initial Submission/Molecular Docking/Document preparation-MTOR/Structure2D_COMPOUND_dauricine.sdf
- cimb-4319076-supplementary/Supplementary File/Supplementary File-Initial Submission/Molecular Docking/Document preparation-MTOR/TEST.pdb
- cimb-4319076-supplementary/Supplementary File/Supplementary File-Initial Submission/Molecular Docking/Document preparation-MTOR/vina.exe
- cimb-4319076-supplementary/Supplementary File/Supplementary File-Initial Submission/Molecular Docking/Document preparation-MTOR/vina_license.rtf
- cimb-4319076-supplementary/Supplementary File/Supplementary File-Initial Submission/Molecular Docking/Document preparation-MTOR/vina_split.exe
- cimb-4319076-supplementary/Supplementary File/Supplementary File-Initial Submission/Molecular Docking/Document preparation-PIK3CA/
- cimb-4319076-supplementary/Supplementary File/Supplementary File-Initial Submission/Molecular Docking/Document preparation-PIK3CA/2ENQ-PIK3CA.pdb
- cimb-4319076-supplementary/Supplementary File/Supplementary File-Initial Submission/Molecular Docking/Document preparation-PIK3CA/cmd.txt
- cimb-4319076-supplementary/Supplementary File/Supplementary File-Initial Submission/Molecular Docking/Document preparation-PIK3CA/config.txt
- cimb-4319076-supplementary/Supplementary File/Supplementary File-Initial Submission/Molecular Docking/Document preparation-PIK3CA/dauricine.pdbqt
- cimb-4319076-supplementary/Supplementary File/Supplementary File-Initial Submission/Molecular Docking/Document preparation-PIK3CA/grid-PIK3CA.gpf
- cimb-4319076-supplementary/Supplementary File/Supplementary File-Initial Submission/Molecular Docking/Document preparation-PIK3CA/log.txt
- cimb-4319076-supplementary/Supplementary File/Supplementary File-Initial Submission/Molecular Docking/Document preparation-PIK3CA/output.pdbqt
- cimb-4319076-supplementary/Supplementary File/Supplementary File-Initial Submission/Molecular Docking/Document preparation-PIK3CA/P1-PI.png
- cimb-4319076-supplementary/Supplementary File/Supplementary File-Initial Submission/Molecular Docking/Document preparation-PIK3CA/P2-PI.png
- cimb-4319076-supplementary/Supplementary File/Supplementary File-Initial Submission/Molecular Docking/Document preparation-PIK3CA/PA-PI.png
- cimb-4319076-supplementary/Supplementary File/Supplementary File-Initial Submission/Molecular Docking/Document preparation-PIK3CA/PIK3CA.pdb
- cimb-4319076-supplementary/Supplementary File/Supplementary File-Initial Submission/Molecular Docking/Document preparation-PIK3CA/PIK3CA.pdbqt
- cimb-4319076-supplementary/Supplementary File/Supplementary File-Initial Submission/Molecular Docking/Document preparation-PIK3CA/PPPA-PI.png
- cimb-4319076-supplementary/Supplementary File/Supplementary File-Initial Submission/Molecular Docking/Document preparation-PIK3CA/PPPB-PI.png
- cimb-4319076-supplementary/Supplementary File/Supplementary File-Initial Submission/Molecular Docking/Document preparation-PIK3CA/PPPC-PI.png
- cimb-4319076-supplementary/Supplementary File/Supplementary File-Initial Submission/Molecular Docking/Document preparation-PIK3CA/result1.pdb
- cimb-4319076-supplementary/Supplementary File/Supplementary File-Initial Submission/Molecular Docking/Document preparation-PIK3CA/RESULT1_PROTEIN_UNK_d_1.pse
- cimb-4319076-supplementary/Supplementary File/Supplementary File-Initial Submission/Molecular Docking/Document preparation-PIK3CA/Structure2D_COMPOUND_dauricine.mol2
- cimb-4319076-supplementary/Supplementary File/Supplementary File-Initial Submission/Molecular Docking/Document preparation-PIK3CA/Structure2D_COMPOUND_dauricine.sdf
- cimb-4319076-supplementary/Supplementary File/Supplementary File-Initial Submission/Molecular Docking/Document preparation-PIK3CA/vina.exe
- cimb-4319076-supplementary/Supplementary File/Supplementary File-Initial Submission/Molecular Docking/Document preparation-PIK3CA/vina_license.rtf
- cimb-4319076-supplementary/Supplementary File/Supplementary File-Initial Submission/Molecular Docking/Document preparation-PIK3CA/vina_split.exe
- cimb-4319076-supplementary/Supplementary File/Supplementary File-Initial Submission/Molecular Docking/Picture/
- cimb-4319076-supplementary/Supplementary File/Supplementary File-Initial Submission/Molecular Docking/Picture/PA-ES.png
- cimb-4319076-supplementary/Supplementary File/Supplementary File-Initial Submission/Molecular Docking/Picture/PA-MT.png
- cimb-4319076-supplementary/Supplementary File/Supplementary File-Initial Submission/Molecular Docking/Picture/PA-PI.png
- cimb-4319076-supplementary/Supplementary File/Supplementary File-Initial Submission/Molecular Docking/Picture/PB-ES.png
- cimb-4319076-supplementary/Supplementary File/Supplementary File-Initial Submission/Molecular Docking/Picture/PB-MT.png
- cimb-4319076-supplementary/Supplementary File/Supplementary File-Initial Submission/Molecular Docking/Picture/PB-PI.png
- cimb-4319076-supplementary/Supplementary File/Supplementary File-Initial Submission/Molecular Docking/Structure2D_COMPOUND_dauricine.mol2
- cimb-4319076-supplementary/Supplementary File/Supplementary File-Initial Submission/Molecular Docking/Structure2D_COMPOUND_dauricine.sdf
- cimb-4319076-supplementary/Supplementary File/Supplementary File-Initial Submission/Network/
- cimb-4319076-supplementary/Supplementary File/Supplementary File-Initial Submission/Network/component-target-pathway-disease network.cys
- cimb-4319076-supplementary/Supplementary File/Supplementary File-Initial Submission/Network/Data import.xlsx
- cimb-4319076-supplementary/Supplementary File/Supplementary File-Initial Submission/Network/disease-pathway.xlsx
- cimb-4319076-supplementary/Supplementary File/Supplementary File-Initial Submission/Network/Final.png
- cimb-4319076-supplementary/Supplementary File/Supplementary File-Initial Submission/Network/ingredient-target.xlsx
- cimb-4319076-supplementary/Supplementary File/Supplementary File-Initial Submission/Network/NCA-score.csv
- cimb-4319076-supplementary/Supplementary File/Supplementary File-Initial Submission/Network/pathway-target.xlsx
- cimb-4319076-supplementary/Supplementary File/Supplementary File-Initial Submission/PPI/
- cimb-4319076-supplementary/Supplementary File/Supplementary File-Initial Submission/PPI/cytoHubba/
- cimb-4319076-supplementary/Supplementary File/Supplementary File-Initial Submission/PPI/cytoHubba/Overlapping targets.txt
- cimb-4319076-supplementary/Supplementary File/Supplementary File-Initial Submission/PPI/cytoHubba/six algorithms/
- cimb-4319076-supplementary/Supplementary File/Supplementary File-Initial Submission/PPI/cytoHubba/six algorithms/cytohubba total 6.xlsx
- cimb-4319076-supplementary/Supplementary File/Supplementary File-Initial Submission/PPI/cytoHubba/six algorithms/Degree.csv
- cimb-4319076-supplementary/Supplementary File/Supplementary File-Initial Submission/PPI/cytoHubba/six algorithms/Degree.png
- cimb-4319076-supplementary/Supplementary File/Supplementary File-Initial Submission/PPI/cytoHubba/six algorithms/EPC.csv
- cimb-4319076-supplementary/Supplementary File/Supplementary File-Initial Submission/PPI/cytoHubba/six algorithms/EPC.png
- cimb-4319076-supplementary/Supplementary File/Supplementary File-Initial Submission/PPI/cytoHubba/six algorithms/MCC.csv
- cimb-4319076-supplementary/Supplementary File/Supplementary File-Initial Submission/PPI/cytoHubba/six algorithms/MCC.png
- cimb-4319076-supplementary/Supplementary File/Supplementary File-Initial Submission/PPI/cytoHubba/six algorithms/MNC.csv
- cimb-4319076-supplementary/Supplementary File/Supplementary File-Initial Submission/PPI/cytoHubba/six algorithms/MNC.png
- cimb-4319076-supplementary/Supplementary File/Supplementary File-Initial Submission/PPI/cytoHubba/six algorithms/Radiality.csv
- cimb-4319076-supplementary/Supplementary File/Supplementary File-Initial Submission/PPI/cytoHubba/six algorithms/Radiality.png
- cimb-4319076-supplementary/Supplementary File/Supplementary File-Initial Submission/PPI/cytoHubba/six algorithms/Stress.csv
- cimb-4319076-supplementary/Supplementary File/Supplementary File-Initial Submission/PPI/cytoHubba/six algorithms/Stress.png
- cimb-4319076-supplementary/Supplementary File/Supplementary File-Initial Submission/PPI/cytoHubba/six algorithms-core targets.pptx
- cimb-4319076-supplementary/Supplementary File/Supplementary File-Initial Submission/PPI/cytoHubba/VENN 300dpi.png
- cimb-4319076-supplementary/Supplementary File/Supplementary File-Initial Submission/PPI/cytoHubba/VENN 600dpi.gz
- cimb-4319076-supplementary/Supplementary File/Supplementary File-Initial Submission/PPI/cytoHubba/VENN PDF.pdf
- cimb-4319076-supplementary/Supplementary File/Supplementary File-Initial Submission/PPI/string_hires_image 0.4.png
- cimb-4319076-supplementary/Supplementary File/Supplementary File-Initial Submission/PPI/string_interactions_short 0.4.tsv
- cimb-4319076-supplementary/Supplementary File/Supplementary File-Initial Submission/Toxicology/
- cimb-4319076-supplementary/Supplementary File/Supplementary File-Initial Submission/Toxicology/admetlab3 -outcome.xlsx
- cimb-4319076-supplementary/Supplementary File/Supplementary File-Initial Submission/Toxicology/dauricine-smiles.txt
- cimb-4319076-supplementary/Supplementary File/Supplementary File-Initial Submission/Toxicology/Drug-likeness and toxicity.pdf
- cimb-4319076-supplementary/Supplementary File/Supplementary File-Initial Submission/Toxicology/Drug-likeness and toxicity.pptx
- cimb-4319076-supplementary/Supplementary File/Supplementary File-Initial Submission/Toxicology/Drug-likeness and toxicity.xlsx
- cimb-4319076-supplementary/Supplementary File/Supplementary File-Initial Submission/Toxicology/ProTox-3.0 - Prediction of TOXicity of chemicals.xlsx
- cimb-4319076-supplementary/Supplementary File/Supplementary File-Initial Submission/Toxicology/swissadme-outcome.xlsx
