# Supplementary material for: Dauricine Mitigates Hypoxia Through Targeting ESR1, PIK3CA, and MTOR: A Network Pharmacology and Molecular Dynamics Simulation Investigation
Source: Curr Issues Mol Biol. 2026 May 23;48(6):550. doi: 10.3390/cimb48060550 (PMC13297437; doi:10.3390/cimb48060550)
Supplement: Supplementary file 1 [file cimb-48-00550-s001.zip › cimb-4319076-supplementary/Supplementary File/Supplementary File--Additional Materials for Revision/Data/iHypoxia-Link.txt]

ESR1: https://ihypoxia.omicsbio.info/result.php?type=searchShow&tag=ensembl&keywords=ENSG00000091831

MTOR: https://ihypoxia.omicsbio.info/result.php?type=searchShow&tag=ensembl&keywords=ENSG00000198793

PIK3CA: https://ihypoxia.omicsbio.info/result.php?type=searchShow&tag=ensembl&keywords=ENSG00000121879
