# Supplementary material for: Dauricine Mitigates Hypoxia Through Targeting ESR1, PIK3CA, and MTOR: A Network Pharmacology and Molecular Dynamics Simulation Investigation
Source: Curr Issues Mol Biol. 2026 May 23;48(6):550. doi: 10.3390/cimb48060550 (PMC13297437; doi:10.3390/cimb48060550)
Supplement: Supplementary file 1 [file cimb-48-00550-s001.zip › cimb-4319076-supplementary/Supplementary File/Supplementary File--Additional Materials for Revision/Data/SwissTargetPrediction-dauricine predicted target list.xlsx]

## Sheet: Sheet1
SwissTargetPrediction
Target	Common name	Uniprot ID	ChEMBL ID	Target Class	Probability*	Known actives (3D/2D)
Dopamine transporter (by homology)	SLC6A3	Q01959	CHEMBL238	Electrochemical transporter	0.957246	49 / 212
Dopamine D2 receptor (by homology)	DRD2	P14416	CHEMBL217	Family A G protein-coupled receptor	0.9185	372 / 715
Alpha-1d adrenergic receptor	ADRA1D	P25100	CHEMBL223	Family A G protein-coupled receptor	0.0847839	31 / 8
Dopamine D1 receptor	DRD1	P21728	CHEMBL2056	Family A G protein-coupled receptor	0.075045	81 / 207
Dopamine D3 receptor	DRD3	P35462	CHEMBL234	Family A G protein-coupled receptor	0.0652605	208 / 240
Serotonin 1a (5-HT1a) receptor	HTR1A	P08908	CHEMBL214	Family A G protein-coupled receptor	0.0652605	157 / 223
Coagulation factor VII/tissue factor	F3	P13726	CHEMBL4081	Surface antigen	0.0554216	0 / 21
Thromboxane A2 receptor	TBXA2R	P21731	CHEMBL2069	Family A G protein-coupled receptor	0.0554216	0 / 10
Alpha-1a adrenergic receptor	ADRA1A	P35348	CHEMBL229	Family A G protein-coupled receptor	0.0456882	68 / 22
Sigma opioid receptor	SIGMAR1	Q99720	CHEMBL287	Membrane receptor	0.0456882	52 / 312
Neuronal acetylcholine receptor; alpha2/beta4	CHRNB4 CHRNA2	P30926 Q15822	CHEMBL2109230	Ligand-gated ion channel	0.0456882	0 / 1
Neuronal acetylcholine receptor; alpha3/beta2	CHRNA3 CHRNB2	P32297 P17787	CHEMBL2109234	Ligand-gated ion channel	0.0456882	0 / 1
Alpha-1b adrenergic receptor	ADRA1B	P35368	CHEMBL232	Family A G protein-coupled receptor	0.0456882	42 / 13
Dopamine D4 receptor	DRD4	P21917	CHEMBL219	Family A G protein-coupled receptor	0.0456882	39 / 72
Beta-1 adrenergic receptor	ADRB1	P08588	CHEMBL213	Family A G protein-coupled receptor	0.0456882	49 / 24
Mu opioid receptor	OPRM1	P35372	CHEMBL233	Family A G protein-coupled receptor	0.0358982	724 / 461
Multidrug and toxin extrusion protein 1	SLC47A1	Q96FL8	CHEMBL1743126	Electrochemical transporter	0.0358982	2 / 1
Small conductance calcium-activated potassium channel protein 1	KCNN1	Q92952	CHEMBL2369	Voltage-gated ion channel	0.0358982	0 / 1
Small conductance calcium-activated potassium channel protein 3	KCNN3	Q9UGI6	CHEMBL3381	Voltage-gated ion channel	0.0358982	0 / 1
Small conductance calcium-activated potassium channel protein 2	KCNN2	Q9H2S1	CHEMBL4469	Voltage-gated ion channel	0.0358982	0 / 1
Adrenergic receptor beta	ADRB2	P07550	CHEMBL210	Family A G protein-coupled receptor	0.0358982	52 / 44
Beta-3 adrenergic receptor	ADRB3	P13945	CHEMBL246	Family A G protein-coupled receptor	0.0358982	25 / 33
Dopamine D5 receptor	DRD5	P21918	CHEMBL1850	Family A G protein-coupled receptor	0.0358982	7 / 40
Monoamine oxidase A	MAOA	P21397	CHEMBL1951	Oxidoreductase	0.0358982	19 / 24
Butyrylcholinesterase	BCHE	P06276	CHEMBL1914	Hydrolase	0.0358982	98 / 21
Acetylcholinesterase	ACHE	P22303	CHEMBL220	Hydrolase	0.0358982	255 / 174
Serotonin 7 (5-HT7) receptor	HTR7	P34969	CHEMBL3155	Family A G protein-coupled receptor	0.0358982	54 / 51
Anti-estrogen binding site (AEBS)	DHCR7	Q9UBM7	CHEMBL2169735	Enzyme	0.0358982	0 / 3
Putative hydrolase RBBP9	RBBP9	O75884	CHEMBL1075121	Enzyme	0.0358982	0 / 1
Neuronal acetylcholine receptor; alpha4/beta2	CHRNA4 CHRNB2	P43681 P17787	CHEMBL1907589	Ligand-gated ion channel	0.0358982	5 / 16
P-glycoprotein 1	ABCB1	P08183	CHEMBL4302	Primary active transporter	0.0358982	49 / 89
Serotonin 2a (5-HT2a) receptor	HTR2A	P28223	CHEMBL224	Family A G protein-coupled receptor	0.0358982	203 / 190
Muscarinic acetylcholine receptor M4	CHRM4	P08173	CHEMBL1821	Family A G protein-coupled receptor	0.0358982	20 / 12
Delta opioid receptor	OPRD1	P41143	CHEMBL236	Family A G protein-coupled receptor	0.0358982	563 / 417
Orexin receptor 2	HCRTR2	O43614	CHEMBL4792	Family A G protein-coupled receptor	0.0358982	0 / 46
Orexin receptor 1	HCRTR1	O43613	CHEMBL5113	Family A G protein-coupled receptor	0.0358982	0 / 50
Serotonin transporter	SLC6A4	P31645	CHEMBL228	Electrochemical transporter	0.0358982	227 / 380
Synaptic vesicular amine transporter (by homology)	SLC18A2	Q05940	CHEMBL1893	Electrochemical transporter	0.0358982	0 / 51
Alpha-2a adrenergic receptor	ADRA2A	P08913	CHEMBL1867	Family A G protein-coupled receptor	0.0358982	23 / 18
Dipeptidyl peptidase IV	DPP4	P27487	CHEMBL284	Protease	0.0358982	226 / 53
Adrenergic receptor alpha-2	ADRA2C	P18825	CHEMBL1916	Family A G protein-coupled receptor	0.0358982	15 / 16
Kappa Opioid receptor	OPRK1	P41145	CHEMBL237	Family A G protein-coupled receptor	0.0358982	160 / 292
Melatonin receptor 1B	MTNR1B	P49286	CHEMBL1946	Family A G protein-coupled receptor	0.0358982	0 / 53
Melatonin receptor 1A	MTNR1A	P48039	CHEMBL1945	Family A G protein-coupled receptor	0.0358982	0 / 26
HERG	KCNH2	Q12809	CHEMBL240	Voltage-gated ion channel	0.0358982	292 / 63
Neuronal acetylcholine receptor; alpha3/beta4	CHRNA3 CHRNB4	P32297 P30926	CHEMBL1907594	Ligand-gated ion channel	0.0358982	1 / 4
Phosphodiesterase 1A	PDE1A	P54750	CHEMBL3421	Phosphodiesterase	0.0358982	0 / 1
Histone-lysine N-methyltransferase, H3 lysine-9 specific 3	EHMT2	Q96KQ7	CHEMBL6032	Writer	0.0358982	32 / 0
Complement factor D	CFD	P00746	CHEMBL2176771	Protease	0.0358982	48 / 0
Histamine H3 receptor	HRH3	Q9Y5N1	CHEMBL264	Family A G protein-coupled receptor	0.0358982	504 / 136
Histone-lysine N-methyltransferase, H3 lysine-9 specific 5	EHMT1	Q9H9B1	CHEMBL6031	Writer	0.0358982	3 / 0
Microtubule-associated protein 2	MAP2	P11137	CHEMBL2390810	Unclassified protein	0.0358982	5 / 0
Methionine aminopeptidase 1	METAP1	P53582	CHEMBL2474	Protease	0.0358982	19 / 0
TGF-beta receptor type I	TGFBR1	P36897	CHEMBL4439	Kinase	0.0358982	80 / 0
Serine/threonine-protein kinase B-raf	BRAF	P15056	CHEMBL5145	Kinase	0.0358982	154 / 0
Estrogen receptor alpha	ESR1	P03372	CHEMBL206	Nuclear receptor	0.0358982	303 / 88
Lysine-specific histone demethylase 1	KDM1A	O60341	CHEMBL6136	Eraser	0.0358982	21 / 37
Inhibitor of nuclear factor kappa B kinase beta subunit	IKBKB	O14920	CHEMBL1991	Kinase	0.0358982	156 / 0
Vasopressin V1b receptor	AVPR1B	P47901	CHEMBL1921	Family A G protein-coupled receptor	0.0358982	88 / 0
c-Jun N-terminal kinase 1	MAPK8	P45983	CHEMBL2276	Kinase	0.0358982	84 / 0
c-Jun N-terminal kinase 3	MAPK10	P53779	CHEMBL2637	Kinase	0.0358982	54 / 0
c-Jun N-terminal kinase 2	MAPK9	P45984	CHEMBL4179	Kinase	0.0358982	35 / 0
Stem cell growth factor receptor	KIT	P10721	CHEMBL1936	Kinase	0.0358982	96 / 0
Cathepsin K	CTSK	P43235	CHEMBL268	Protease	0.0358982	57 / 0
Serine/threonine-protein kinase mTOR	MTOR	P42345	CHEMBL2842	Kinase	0.0358982	273 / 0
Cathepsin S	CTSS	P25774	CHEMBL2954	Protease	0.0358982	59 / 0
PI3-kinase p110-alpha subunit	PIK3CA	P42336	CHEMBL4005	Enzyme	0.0358982	242 / 0
Tyrosine-protein kinase SYK	SYK	P43405	CHEMBL2599	Kinase	0.0358982	248 / 0
Telomerase reverse transcriptase	TERT	O14746	CHEMBL2916	Enzyme	0.0358982	91 / 0
Protein kinase C delta	PRKCD	Q05655	CHEMBL2996	Kinase	0.0358982	56 / 0
Protein kinase C theta	PRKCQ	Q04759	CHEMBL3920	Kinase	0.0358982	112 / 0
Motilin receptor	MLNR	O43193	CHEMBL2203	Family A G protein-coupled receptor	0.0358982	14 / 0
Macrophage colony stimulating factor receptor	CSF1R	P07333	CHEMBL1844	Kinase	0.0358982	169 / 0
Serine/threonine-protein kinase Aurora-A	AURKA	O14965	CHEMBL4722	Kinase	0.0358982	206 / 0
Norepinephrine transporter	SLC6A2	P23975	CHEMBL222	Electrochemical transporter	0.0358982	30 / 124
EZH2/SUZ12/EED/RBBP7/RBBP4	EZH2	Q15910	CHEMBL2189110	Writer	0.0358982	115 / 0
3-phosphoinositide dependent protein kinase-1	PDPK1	O15530	CHEMBL2534	Kinase	0.0358982	148 / 0
Mitogen-activated protein kinase 7	MAPK7	Q13164	CHEMBL5332	Kinase	0.0358982	24 / 0
Vasopressin V2 receptor	AVPR2	P30518	CHEMBL1790	Family A G protein-coupled receptor	0.0358982	100 / 0
Tyrosine-protein kinase ABL	ABL1	P00519	CHEMBL1862	Kinase	0.0358982	109 / 0
Serine/threonine-protein kinase RAF	RAF1	P04049	CHEMBL1906	Kinase	0.0358982	8 / 0
Kinesin-1 heavy chain/ Tyrosine-protein kinase receptor RET	RET	P07949	CHEMBL2041	Kinase	0.0358982	70 / 0
Tyrosine-protein kinase YES	YES1	P07947	CHEMBL2073	Kinase	0.0358982	31 / 0
Fibroblast growth factor receptor 3	FGFR3	P22607	CHEMBL2742	Kinase	0.0358982	48 / 0
Tyrosine-protein kinase TIE-2	TEK	Q02763	CHEMBL4128	Kinase	0.0358982	35 / 0
Ephrin type-A receptor 1	EPHA1	P21709	CHEMBL5810	Kinase	0.0358982	10 / 0
Serotonin 3a (5-HT3a) receptor (by homology)	HTR3A	P46098	CHEMBL1899	Ligand-gated ion channel	0.0358982	23 / 0
Insulin-like growth factor I receptor	IGF1R	P08069	CHEMBL1957	Kinase	0.0358982	426 / 0
Cyclin-dependent kinase 4	CDK4	P11802	CHEMBL331	Kinase	0.0358982	288 / 0
myosin light chain kinase 2	MYLK2	Q9H1R3	CHEMBL2777	Kinase	0.0358982	8 / 0
Dual specificty protein kinase CLK1	CLK1	P49759	CHEMBL4224	Kinase	0.0358982	12 / 0
Maternal embryonic leucine zipper kinase	MELK	Q14680	CHEMBL4578	Kinase	0.0358982	115 / 0
Tyrosine-protein kinase receptor TYRO3	TYRO3	Q06418	CHEMBL5314	Kinase	0.0358982	39 / 0
P-selectin	SELP	P16109	CHEMBL5378	Adhesion	0.0358982	6 / 0
Mitogen-activated protein kinase kinase kinase kinase 4	MAP4K4	O95819	CHEMBL6166	Kinase	0.0358982	12 / 0
Gamma-secretase	PSEN2 PSENEN NCSTN APH1A PSEN1 APH1B	P49810 Q9NZ42 Q92542 Q96BI3 P49768 Q8WW43	CHEMBL2094135	Protease	0.0358982	80 / 0
Calcitonin gene-related peptide type 1 receptor	CALCRL	Q16602	CHEMBL3798	Family B G protein-coupled receptor	0.0358982	96 / 0
Estrogen receptor beta	ESR2	Q92731	CHEMBL242	Nuclear receptor	0.0358982	245 / 60
Serine/threonine-protein kinase AKT2	AKT2	P31751	CHEMBL2431	Kinase	0.0358982	93 / 0
Fibroblast growth factor receptor 1	FGFR1	P11362	CHEMBL3650	Kinase	0.0358982	220 / 0
