# Supplementary material for: Dauricine Mitigates Hypoxia Through Targeting ESR1, PIK3CA, and MTOR: A Network Pharmacology and Molecular Dynamics Simulation Investigation
Source: Curr Issues Mol Biol. 2026 May 23;48(6):550. doi: 10.3390/cimb48060550 (PMC13297437; doi:10.3390/cimb48060550)
Supplement: Supplementary file 1 [file cimb-48-00550-s001.zip › cimb-4319076-supplementary/Supplementary File/Supplementary File-Initial Submission/Enrichment analysis/GO/Chord/BP/Chord-BP.xlsx]

## Sheet: Sheet1
gene	GO:0043410	GO:0048148	GO:0007165	GO:0051897	GO:0008284	GO:0043066	GO:0006468	GO:0000165	GO:0007188	GO:2000352
BRAF	0	0	1	0	0	1	1	1	0	1
CSF1R	0	0	1	1	1	1	0	0	0	0
DRD4	1	1	1	0	0	0	0	0	1	0
FGFR1	1	0	0	1	1	0	1	1	0	0
IGF1R	1	0	1	1	1	1	0	0	0	0
MAPK8	0	0	1	0	0	1	1	1	0	0
PDPK1	0	0	0	1	0	1	1	0	0	1
RAF1	1	0	1	0	0	1	1	1	0	0
TEK	1	0	0	1	0	1	0	0	0	1
TGFBR1	0	0	1	1	1	1	0	0	0	0
