# Supplementary material for: Dauricine Mitigates Hypoxia Through Targeting ESR1, PIK3CA, and MTOR: A Network Pharmacology and Molecular Dynamics Simulation Investigation
Source: Curr Issues Mol Biol. 2026 May 23;48(6):550. doi: 10.3390/cimb48060550 (PMC13297437; doi:10.3390/cimb48060550)
Supplement: Supplementary file 1 [file cimb-48-00550-s001.zip › cimb-4319076-supplementary/Supplementary File/Supplementary File-Initial Submission/Enrichment analysis/GO/Chord/BP/Chord-BPpreparation.xlsx]

## Sheet: Sheet1
Category	Term	Genes	Count	List Total	Pop Hits	Pop Total	P-Value
GOTERM_BP_DIRECT	positive regulation of MAPK cascade	RET, SYK, ADRA1D, ADRB2, ADRA1B, IGF1R, ADRB3, KIT, TEK, RAF1, FGFR3, DRD4, FGFR1	13	56	224	19512	1.11e-12	11.9547
GOTERM_BP_DIRECT	behavioral response to cocaine	EHMT2, OPRK1, HTR2A, DRD2, DRD3, DRD4, SLC6A4	7	56	17	19512	4.57e-12	11.3401
GOTERM_BP_DIRECT	signal transduction	RET, OPRD1, CSF1R, CALCRL, ADRA1D, ADRB2, HTR2A, ADRA1B, IGF1R, MAPK8, MAPK7, AKT2, DRD2, DRD3, DRD4, PRKCD, HTR1A, OPRK1, BRAF, ESR1, TGFBR1, ESR2, MAPK10, ADRB3, CDK4, KIT, RAF1	27	56	2168	19512	1.89e-11	10.7235
GOTERM_BP_DIRECT	positive regulation of phosphatidylinositol 3-kinase/protein kinase B signal transduction	SELP, RET, CSF1R, PIK3CA, PDPK1, KIT, TEK, FGFR3, TGFBR1, MTOR, FGFR1, IGF1R	12	56	217	19512	1.95e-11	10.71
GOTERM_BP_DIRECT	positive regulation of cell population proliferation	CSF1R, CALCRL, HTR1A, ADRA1D, HTR2A, TGFBR1, MTOR, IGF1R, DPP4, CDK4, KIT, FGFR3, EZH2, FGFR1	14	56	542	19512	2.54e-09	8.59517
GOTERM_BP_DIRECT	negative regulation of apoptotic process	CSF1R, PDPK1, PRKCD, BRAF, TGFBR1, MTOR, AURKA, IGF1R, MAPK8, MAPK7, TERT, AKT2, TEK, RAF1	14	56	543	19512	2.59e-09	8.5867
GOTERM_BP_DIRECT	protein phosphorylation	MAPK10, IKBKB, MAPK9, MAPK8, SYK, PDPK1, PRKCD, BRAF, RAF1, FGFR1, AURKA	11	56	261	19512	2.66e-09	8.57512
GOTERM_BP_DIRECT	MAPK cascade	MAPK10, RET, MAPK9, MAPK8, MAPK7, BRAF, RAF1, FGFR3, FGFR1	9	56	145	19512	6.94e-09	8.15864
GOTERM_BP_DIRECT	adenylate cyclase-modulating G protein-coupled receptor signaling pathway	ADRB3, ADRA1D, ADRB2, ADRA1B, DRD2, DRD3, DRD4	7	56	59	19512	1.52e-08	7.81816
GOTERM_BP_DIRECT	negative regulation of endothelial cell apoptotic process	MAPK7, TERT, PDPK1, ABL1, BRAF, TEK	6	56	38	19512	6.91e-08	7.16052
