# Supplementary material for: Dauricine Mitigates Hypoxia Through Targeting ESR1, PIK3CA, and MTOR: A Network Pharmacology and Molecular Dynamics Simulation Investigation
Source: Curr Issues Mol Biol. 2026 May 23;48(6):550. doi: 10.3390/cimb48060550 (PMC13297437; doi:10.3390/cimb48060550)
Supplement: Supplementary file 1 [file cimb-48-00550-s001.zip › cimb-4319076-supplementary/Supplementary File/Supplementary File-Initial Submission/Enrichment analysis/GO/Chord/CC/Chord-CC.xlsx]

## Sheet: Sheet1
gene	GO:0005886	GO:0016020	GO:0043235	GO:0009986	GO:0043005	GO:0030425	GO:0042734	GO:0045211	GO:0045121	GO:0005654
DRD4	1	1	0	0	0	1	0	0	0	0
DRD2	1	1	0	0	0	1	1	1	0	0
SLC6A4	1	1	0	0	1	0	1	1	1	0
OPRK1	1	1	0	0	1	1	1	1	0	1
OPRD1	1	1	0	0	1	0	1	1	0	0
HTR2A	1	1	0	0	0	1	1	1	0	0
TGFBR1	1	1	1	1	0	0	0	0	1	1
TEK	1	1	1	1	0	0	0	0	1	0
CSF1R	1	1	1	1	0	0	0	0	0	1
BRAF	1	1	0	0	1	0	0	0	0	0
