# Supplementary material for: Dauricine Mitigates Hypoxia Through Targeting ESR1, PIK3CA, and MTOR: A Network Pharmacology and Molecular Dynamics Simulation Investigation
Source: Curr Issues Mol Biol. 2026 May 23;48(6):550. doi: 10.3390/cimb48060550 (PMC13297437; doi:10.3390/cimb48060550)
Supplement: Supplementary file 1 [file cimb-48-00550-s001.zip › cimb-4319076-supplementary/Supplementary File/Supplementary File-Initial Submission/Enrichment analysis/GO/Chord/CC/Chord-CCpreparation.xlsx]

## Sheet: Sheet1
Category	Term	Genes	Count	List Total	Pop Hits	Pop Total	P-Value	Benjamini	Fold Enrichment	Bonferroni	FDR	Fisher Exact
GOTERM_CC_DIRECT	plasma membrane	RET, OPRD1, CSF1R, ACHE, CALCRL, ABCB1, ADRA1D, ADRB2, HTR2A, ADRA1B, SLC6A4, AURKA, IGF1R, DPP4, MAPK9, MAPK8, TERT, MAP2, AKT2, CTSK, ABL1, KCNN2, KCNN3, DRD2, DRD3, DRD4, KCNH2, SYK, PDPK1, PRKCD, HTR1A, OPRK1, HTR3A, BRAF, F3, ESR1, TGFBR1, MTOR, SELP, MAPK10, ADRB3, PIK3CA, KIT, TEK, RAF1, FGFR3, FGFR1	47	56	5927	20808	2.28e-17	4.64e-15	2.95	4.64e-15	4.2e-15	7.71e-18	16.6421
GOTERM_CC_DIRECT	membrane	RET, OPRD1, CSF1R, ACHE, CALCRL, ABCB1, MAOA, EHMT1, ADRA1D, ADRB2, HTR2A, ADRA1B, SLC6A4, AURKA, IGF1R, DPP4, IKBKB, MAPK7, AKT2, CTSK, ABL1, KCNN2, KCNN3, DRD2, DRD3, DRD4, KCNH2, SYK, PDPK1, PRKCD, HTR1A, OPRK1, HTR3A, BRAF, F3, ESR1, TGFBR1, MTOR, SELP, MAPK10, ADRB3, CDK4, KIT, TEK, RAF1, FGFR3, FGFR1	47	56	9038	20808	9.21e-10	9.34e-08	1.93	1.87e-07	8.47e-08	4.74e-10	9.03574
GOTERM_CC_DIRECT	receptor complex	RET, CSF1R, ADRB3, KIT, TEK, ADRB2, FGFR3, TGFBR1, FGFR1, IGF1R	10	56	216	20808	4.98e-09	3.37e-07	17.2	1.01e-06	3.05e-07	2.77e-10	8.30277
GOTERM_CC_DIRECT	cell surface	DPP4, KCNH2, ACHE, CSF1R, ABCB1, KIT, KCNN2, TEK, FGFR3, F3, TGFBR1	11	56	701	20808	1.31e-05	0.000665	5.83	0.00266	0.000603	2.19e-06	4.88273
GOTERM_CC_DIRECT	neuron projection	OPRD1, MAP2, OPRK1, BRAF, HTR3A, KCNN3, SLC6A4, AURKA	8	56	372	20808	5.35e-05	0.00217	7.99	0.0108	0.00197	6.5e-06	4.27165
GOTERM_CC_DIRECT	dendrite	MAP2, HTR1A, ABL1, OPRK1, HTR2A, DRD2, DRD4, MTOR	8	56	503	20808	0.000344	0.0116	5.91	0.0675	0.0106	5.65e-05	3.46344
GOTERM_CC_DIRECT	presynaptic membrane	OPRD1, OPRK1, HTR2A, DRD2, SLC6A4	5	56	148	20808	0.000632	0.0166	12.55	0.121	0.0151	4.85e-05	3.19928
GOTERM_CC_DIRECT	postsynaptic membrane	OPRD1, OPRK1, HTR3A, HTR2A, DRD2, SLC6A4	6	56	264	20808	0.000656	0.0166	8.44	0.125	0.0151	7.52e-05	3.1831
GOTERM_CC_DIRECT	membrane raft	DPP4, IKBKB, TEK, TGFBR1, SLC6A4	5	56	222	20808	0.00281	0.0582	8.37	0.435	0.0528	0.000324	2.55129
GOTERM_CC_DIRECT	nucleoplasm	CSF1R, KDM1A, EHMT2, PRKCD, EHMT1, OPRK1, ESR1, TGFBR1, MTOR, ESR2, AURKA, MAPK10, MAPK9, MAPK8, MAPK7, TERT, CDK4, CTSK, AKT2, ABL1, EZH2	21	56	4091	20808	0.00287	0.0582	1.91	0.442	0.0528	0.00146	2.54212
