# Supplementary material for: Dauricine Mitigates Hypoxia Through Targeting ESR1, PIK3CA, and MTOR: A Network Pharmacology and Molecular Dynamics Simulation Investigation
Source: Curr Issues Mol Biol. 2026 May 23;48(6):550. doi: 10.3390/cimb48060550 (PMC13297437; doi:10.3390/cimb48060550)
Supplement: Supplementary file 1 [file cimb-48-00550-s001.zip › cimb-4319076-supplementary/Supplementary File/Supplementary File-Initial Submission/Enrichment analysis/GO/Chord/MF/Chord-MF.xlsx]

## Sheet: Sheet1
gene	GO:0004672	GO:0016301	GO:0004674	GO:0016740	GO:0004713	GO:0005524	GO:0106310	GO:0000166	GO:0005515	GO:0004714
BRAF	1	1	1	1	1	1	1	1	1	0
IGF1R	1	1	0	1	1	1	0	1	1	1
CSF1R	1	1	0	1	1	1	0	1	1	1
TGFBR1	1	1	1	1	0	1	0	1	1	0
MTOR	1	1	1	1	1	1	1	1	1	0
AKT2	1	1	1	1	0	1	1	1	1	0
MAPK8	1	1	1	1	0	1	1	1	1	0
MAPK7	1	1	1	1	0	1	1	1	1	0
MAPK9	1	1	1	1	0	1	1	1	1	0
MAPK10	1	1	1	1	0	1	1	1	1	0
