# Supplementary material for: Dauricine Mitigates Hypoxia Through Targeting ESR1, PIK3CA, and MTOR: A Network Pharmacology and Molecular Dynamics Simulation Investigation
Source: Curr Issues Mol Biol. 2026 May 23;48(6):550. doi: 10.3390/cimb48060550 (PMC13297437; doi:10.3390/cimb48060550)
Supplement: Supplementary file 1 [file cimb-48-00550-s001.zip › cimb-4319076-supplementary/Supplementary File/Supplementary File-Initial Submission/Enrichment analysis/GO/Integrated three-part analysis/BP CC MF Integrated three-part analysis.xlsx]

## Sheet: 微生信示例046
GOterm	subgroup	Enrichment score			微生信，您身边的数据分析，可视化专家
positive regulation of MAPK cascade	Biological process	11.9547			https://www.bioinformatics.com.cn/plot_basic_GO_term_bp_cc_mf_bar_plot_046
behavioral response to cocaine	Biological process	11.3401
signal transduction	Biological process	10.7235			输出示例图
positive regulation of PI3K/Akt signaling	Biological process	10.71
positive regulation of cell population proliferation	Biological process	8.59517
negative regulation of apoptotic process	Biological process	8.5867
protein phosphorylation	Biological process	8.57512
MAPK cascade	Biological process	8.15864
AC-modulating GPCR signaling pathway	Biological process	7.81816
negative regulation of endothelial cell apoptotic process	Biological process	7.16052
plasma membrane	Cellular component	16.6421
membrane	Cellular component	9.03574
receptor complex	Cellular component	8.30277
cell surface	Cellular component	4.88273
neuron projection	Cellular component	4.27165
dendrite	Cellular component	3.46344
presynaptic membrane	Cellular component	3.19928
postsynaptic membrane	Cellular component	3.1831
membrane raft	Cellular component	2.55129
nucleoplasm	Cellular component	2.54212
protein kinase activity	Molecular function	19.8601
kinase activity	Molecular function	18.1057			B站：GO富集分析BP、CC、MF三合一图绘制视频教程
protein serine/threonine kinase activity	Molecular function	13.5272
transferase activity	Molecular function	12.7825			注意：第二列必需是Biological process，Cellular component或者Molecular function。 大小写保持一致
protein tyrosine kinase activity	Molecular function	12.7399
ATP binding	Molecular function	12.0159
protein serine kinase activity	Molecular function	10.6364			使用问题，或数据分析合作意向
nucleotide binding	Molecular function	10.4271			请微信扫码联系我们
protein binding	Molecular function	8.09366
transmembrane receptor protein tyrosine kinase activity	Molecular function	8.07314
