# Supplementary material for: Dauricine Mitigates Hypoxia Through Targeting ESR1, PIK3CA, and MTOR: A Network Pharmacology and Molecular Dynamics Simulation Investigation
Source: Curr Issues Mol Biol. 2026 May 23;48(6):550. doi: 10.3390/cimb48060550 (PMC13297437; doi:10.3390/cimb48060550)
Supplement: Supplementary file 1 [file cimb-48-00550-s001.zip › cimb-4319076-supplementary/Supplementary File/Supplementary File-Initial Submission/Enrichment analysis/GO/Integrated three-part analysis/enrichment.txt]

BP
11.95467702
11.3400838
10.7235382
10.70996539
8.595166283
8.586700236
8.575118363
8.15864053
7.818156412
7.160521953
CC
16.64206515
9.03574037
8.302770657
4.882728704
4.271646218
3.463441557
3.199282922
3.183096161
2.55129368
2.542118103
MF
19.86012091
18.10568394
13.52724355
12.78251606
12.73992861
12.01592297
10.63638802
10.4271284
8.093664958
8.073143291

拓展
BP
14.4212278
13.17041918
12.32503903
12.29952458
11.77808581
11.54252412
10.50209747
8.992793781
8.350970627
8.339941655
CC
13.37096305
8.265199659
8.102580088
8.026419329
6.049368173
5.429503117
5.429503117
5.429503117
4.530291356
4.409710839
MF
20.30167479
20.19596754
12.86924551
12.62608628
12.3684578
11.87490432
11.04338306
10.87088183
9.929856766
8.867727608
