# Supplementary material for: Dauricine Mitigates Hypoxia Through Targeting ESR1, PIK3CA, and MTOR: A Network Pharmacology and Molecular Dynamics Simulation Investigation
Source: Curr Issues Mol Biol. 2026 May 23;48(6):550. doi: 10.3390/cimb48060550 (PMC13297437; doi:10.3390/cimb48060550)
Supplement: Supplementary file 1 [file cimb-48-00550-s001.zip › cimb-4319076-supplementary/Supplementary File/Supplementary File-Initial Submission/Enrichment analysis/GO/Integrated three-part analysis/GOterm/classic-data/David-ALL Pvalue less than0.01.xlsx]

## Sheet: Sheet1
Category	Term	Count	%	PValue	Genes	List Total	Pop Hits	Pop Total	Fold Enrichment	Bonferroni	Benjamini	FDR
GOTERM_MF_DIRECT	GO:0004672~protein kinase activity	23	41.0714	1.37659e-20	RET, CSF1R, SYK, PDPK1, PRKCD, BRAF, TGFBR1, MTOR, AURKA, IGF1R, MAPK10, IKBKB, MAPK9, MAPK8, MAPK7, CDK4, AKT2, KIT, ABL1, TEK, RAF1, FGFR3, FGFR1	56	526	19272	15.0481	4.04716e-18	4.06093e-18	3.46899e-18
GOTERM_MF_DIRECT	GO:0016301~kinase activity	24	42.8571	7.83628e-19	RET, CSF1R, SYK, PDPK1, PRKCD, BRAF, TGFBR1, MTOR, AURKA, IGF1R, MAPK10, IKBKB, MAPK9, MAPK8, MAPK7, PIK3CA, CDK4, AKT2, KIT, ABL1, TEK, RAF1, FGFR3, FGFR1	56	729	19272	11.3298	2.30387e-16	1.15585e-16	9.87371e-17
GOTERM_CC_DIRECT	GO:0005886~plasma membrane	47	83.9286	2.28408e-17	RET, OPRD1, CSF1R, ACHE, CALCRL, ABCB1, ADRA1D, ADRB2, HTR2A, ADRA1B, SLC6A4, AURKA, IGF1R, DPP4, MAPK9, MAPK8, TERT, MAP2, AKT2, CTSK, ABL1, KCNN2, KCNN3, DRD2, DRD3, DRD4, KCNH2, SYK, PDPK1, PRKCD, HTR1A, OPRK1, HTR3A, BRAF, F3, ESR1, TGFBR1, MTOR, SELP, MAPK10, ADRB3, PIK3CA, KIT, TEK, RAF1, FGFR3, FGFR1	56	5927	20808	2.94649	4.63669e-15	4.63669e-15	4.20272e-15
GOTERM_MF_DIRECT	GO:0004674~protein serine/threonine kinase activity	17	30.3571	2.97485e-14	SYK, PDPK1, PRKCD, BRAF, TGFBR1, MTOR, AURKA, MAPK10, IKBKB, MAPK9, MAPK8, MAPK7, PIK3CA, CDK4, AKT2, ABL1, RAF1	56	423	19272	13.8308	8.74767e-12	2.92527e-12	2.49888e-12
GOTERM_MF_DIRECT	GO:0016740~transferase activity	28	50	1.65295e-13	RET, CSF1R, EHMT2, EHMT1, AURKA, IGF1R, IKBKB, MAPK9, MAPK8, MAPK7, TERT, AKT2, ABL1, SYK, PDPK1, PRKCD, BRAF, TGFBR1, MTOR, MAPK10, PIK3CA, CDK4, KIT, TEK, RAF1, FGFR3, FGFR1, EZH2	56	1913	19272	5.03711	4.86018e-11	1.07243e-11	9.1611e-12
GOTERM_MF_DIRECT	GO:0004713~protein tyrosine kinase activity	12	21.4286	1.81768e-13	RET, CSF1R, SYK, KIT, PRKCD, ABL1, BRAF, TEK, FGFR3, MTOR, FGFR1, IGF1R	56	140	19272	29.498	5.34326e-11	1.07243e-11	9.1611e-12
GOTERM_MF_DIRECT	GO:0005524~ATP binding	25	44.6429	9.63504e-13	RET, CSF1R, ABCB1, AURKA, IGF1R, IKBKB, MAPK9, MAPK8, MAPK7, AKT2, ABL1, SYK, PDPK1, PRKCD, BRAF, TGFBR1, MTOR, MAPK10, PIK3CA, CDK4, KIT, TEK, RAF1, FGFR3, FGFR1	56	1549	19272	5.55427	2.83255e-10	4.73723e-11	4.04672e-11
GOTERM_BP_DIRECT	GO:0043410~positive regulation of MAPK cascade	13	23.2143	1.1079e-12	RET, SYK, ADRA1D, ADRB2, ADRA1B, IGF1R, ADRB3, KIT, TEK, RAF1, FGFR3, DRD4, FGFR1	56	224	19512	20.2213	1.4314e-09	1.43029e-09	1.33612e-09
GOTERM_BP_DIRECT	GO:0048148~behavioral response to cocaine	7	12.5	4.5749e-12	EHMT2, OPRK1, HTR2A, DRD2, DRD3, DRD4, SLC6A4	56	17	19512	143.471	5.91077e-09	2.9531e-09	2.75867e-09
GOTERM_BP_DIRECT	GO:0007165~signal transduction	27	48.2143	1.89049e-11	RET, OPRD1, CSF1R, CALCRL, ADRA1D, ADRB2, HTR2A, ADRA1B, IGF1R, MAPK8, MAPK7, AKT2, DRD2, DRD3, DRD4, PRKCD, HTR1A, OPRK1, BRAF, ESR1, TGFBR1, ESR2, MAPK10, ADRB3, CDK4, KIT, RAF1	56	2168	19512	4.33929	2.44251e-08	6.28076e-09	5.86723e-09
GOTERM_BP_DIRECT	GO:0051897~positive regulation of phosphatidylinositol 3-kinase/protein kinase B signal transduction	12	21.4286	1.94601e-11	SELP, RET, CSF1R, PIK3CA, PDPK1, KIT, TEK, FGFR3, TGFBR1, MTOR, FGFR1, IGF1R	56	217	19512	19.2679	2.51424e-08	6.28076e-09	5.86723e-09
GOTERM_MF_DIRECT	GO:0106310~protein serine kinase activity	14	25	2.30889e-11	PDPK1, PRKCD, BRAF, MTOR, AURKA, MAPK10, IKBKB, MAPK9, MAPK8, MAPK7, PIK3CA, CDK4, AKT2, RAF1	56	365	19272	13.2	6.78816e-09	9.73034e-10	8.31202e-10
GOTERM_MF_DIRECT	GO:0000166~nucleotide binding	25	44.6429	3.7447e-11	RET, CSF1R, ABCB1, AURKA, IGF1R, IKBKB, MAPK9, MAPK8, MAPK7, AKT2, ABL1, SYK, PDPK1, PRKCD, BRAF, TGFBR1, MTOR, MAPK10, PIK3CA, CDK4, KIT, TEK, RAF1, FGFR3, FGFR1	56	1839	19272	4.6784	1.10094e-08	1.38086e-09	1.17958e-09
GOTERM_CC_DIRECT	GO:0016020~membrane	47	83.9286	9.20545e-10	RET, OPRD1, CSF1R, ACHE, CALCRL, ABCB1, MAOA, EHMT1, ADRA1D, ADRB2, HTR2A, ADRA1B, SLC6A4, AURKA, IGF1R, DPP4, IKBKB, MAPK7, AKT2, CTSK, ABL1, KCNN2, KCNN3, DRD2, DRD3, DRD4, KCNH2, SYK, PDPK1, PRKCD, HTR1A, OPRK1, HTR3A, BRAF, F3, ESR1, TGFBR1, MTOR, SELP, MAPK10, ADRB3, CDK4, KIT, TEK, RAF1, FGFR3, FGFR1	56	9038	20808	1.93227	1.86871e-07	9.34353e-08	8.46901e-08
GOTERM_BP_DIRECT	GO:0008284~positive regulation of cell population proliferation	14	25	2.53526e-09	CSF1R, CALCRL, HTR1A, ADRA1D, HTR2A, TGFBR1, MTOR, IGF1R, DPP4, CDK4, KIT, FGFR3, EZH2, FGFR1	56	542	19512	9	3.27555e-06	4.90663e-07	4.58358e-07
GOTERM_BP_DIRECT	GO:0043066~negative regulation of apoptotic process	14	25	2.59215e-09	CSF1R, PDPK1, PRKCD, BRAF, TGFBR1, MTOR, AURKA, IGF1R, MAPK8, MAPK7, TERT, AKT2, TEK, RAF1	56	543	19512	8.98343	3.34905e-06	4.90663e-07	4.58358e-07
GOTERM_BP_DIRECT	GO:0006468~protein phosphorylation	11	19.6429	2.66045e-09	MAPK10, IKBKB, MAPK9, MAPK8, SYK, PDPK1, PRKCD, BRAF, RAF1, FGFR1, AURKA	56	261	19512	14.6847	3.4373e-06	4.90663e-07	4.58358e-07
GOTERM_CC_DIRECT	GO:0043235~receptor complex	10	17.8571	4.97981e-09	RET, CSF1R, ADRB3, KIT, TEK, ADRB2, FGFR3, TGFBR1, FGFR1, IGF1R	56	216	20808	17.2024	1.0109e-06	3.36967e-07	3.05428e-07
GOTERM_BP_DIRECT	GO:0000165~MAPK cascade	9	16.0714	6.94307e-09	MAPK10, RET, MAPK9, MAPK8, MAPK7, BRAF, RAF1, FGFR3, FGFR1	56	145	19512	21.6266	8.97041e-06	1.12044e-06	1.04667e-06
GOTERM_MF_DIRECT	GO:0005515~protein binding	56	100	8.06371e-09	RET, ACHE, KDM1A, EHMT2, EHMT1, ADRA1D, HTR2A, ADRA1B, SLC6A4, IGF1R, IKBKB, AKT2, CTSK, KCNH2, SYK, PDPK1, PRKCD, HTR3A, F3, TGFBR1, ADRB3, PIK3CA, KIT, RAF1, OPRD1, CSF1R, CALCRL, ABCB1, MAOA, ADRB2, AURKA, DPP4, MAPK9, MAPK8, MAPK7, TERT, MAP2, ABL1, KCNN2, KCNN3, DRD2, DRD3, DRD4, HTR1A, OPRK1, BRAF, ESR1, MTOR, ESR2, SELP, MAPK10, CDK4, TEK, FGFR3, FGFR1, EZH2	56	13741	19272	1.40252	2.37073e-06	2.49203e-07	2.12879e-07
GOTERM_MF_DIRECT	GO:0004714~transmembrane receptor protein tyrosine kinase activity	7	12.5	8.44756e-09	RET, CSF1R, KIT, TEK, FGFR3, FGFR1, IGF1R	56	53	19272	45.4528	2.48358e-06	2.49203e-07	2.12879e-07
GOTERM_BP_DIRECT	GO:0007188~adenylate cyclase-modulating G protein-coupled receptor signaling pathway	7	12.5	1.52143e-08	ADRB3, ADRA1D, ADRB2, ADRA1B, DRD2, DRD3, DRD4	56	59	19512	41.339	1.96567e-05	2.18241e-06	2.03872e-06
GOTERM_MF_DIRECT	GO:0042802~identical protein binding	21	37.5	5.86433e-08	KCNH2, ACHE, KDM1A, BRAF, ADRA1D, HTR3A, ADRB2, HTR2A, ESR1, MTOR, SLC6A4, IGF1R, DPP4, IKBKB, TERT, TEK, RAF1, DRD2, FGFR3, DRD4, FGFR1	56	1824	19272	3.96217	1.7241e-05	1.57271e-06	1.34347e-06
GOTERM_BP_DIRECT	GO:2000352~negative regulation of endothelial cell apoptotic process	6	10.7143	6.90775e-08	MAPK7, TERT, PDPK1, ABL1, BRAF, TEK	56	38	19512	55.015	8.92441e-05	8.9179e-06	8.33075e-06
GOTERM_BP_DIRECT	GO:0120162~positive regulation of cold-induced thermogenesis	7	12.5	4.14436e-07	ACHE, SYK, KDM1A, ADRB3, EHMT1, ADRB2, IGF1R	56	102	19512	23.9118	0.000535308	4.52494e-05	4.22701e-05
GOTERM_BP_DIRECT	GO:0007187~G protein-coupled receptor signaling pathway, coupled to cyclic nucleotide second messenger	6	10.7143	4.20598e-07	OPRD1, CALCRL, ADRB3, HTR1A, HTR2A, DRD4	56	54	19512	38.7143	0.000543266	4.52494e-05	4.22701e-05
GOTERM_BP_DIRECT	GO:0038095~Fc-epsilon receptor signaling pathway	5	8.92857	5.75645e-07	MAPK10, IKBKB, MAPK9, MAPK8, SYK	56	24	19512	72.5893	0.000743457	5.71659e-05	5.34021e-05
GOTERM_BP_DIRECT	GO:0046777~protein autophosphorylation	7	12.5	1.02959e-06	CSF1R, PDPK1, KIT, ABL1, FGFR1, AURKA, IGF1R	56	119	19512	20.4958	0.00132935	9.49433e-05	8.86922e-05
GOTERM_BP_DIRECT	GO:0042752~regulation of circadian rhythm	6	10.7143	1.44754e-06	MAPK10, MAPK9, MAPK8, DRD4, MTOR, EZH2	56	69	19512	30.2981	0.00186847	0.000124585	0.000116382
GOTERM_MF_DIRECT	GO:0004935~adrenergic receptor activity	4	7.14286	1.82524e-06	ADRB3, ADRA1D, ADRB2, ADRA1B	56	9	19272	152.952	0.000536478	4.48706e-05	3.83301e-05
GOTERM_MF_DIRECT	GO:0051378~serotonin binding	4	7.14286	2.60222e-06	HTR1A, HTR3A, HTR2A, SLC6A4	56	10	19272	137.657	0.00076476	5.90503e-05	5.0443e-05
GOTERM_BP_DIRECT	GO:0008286~insulin receptor signaling pathway	6	10.7143	3.0245e-06	PIK3CA, PDPK1, AKT2, RAF1, MTOR, IGF1R	56	80	19512	26.1321	0.00390003	0.000244039	0.000227971
GOTERM_BP_DIRECT	GO:0071880~adenylate cyclase-activating adrenergic receptor signaling pathway	4	7.14286	7.5464e-06	ADRB3, ADRA1D, ADRB2, ADRA1B	56	14	19512	99.551	0.00970261	0.000573083	0.000535351
GOTERM_BP_DIRECT	GO:0018105~peptidyl-serine phosphorylation	5	8.92857	1.00252e-05	IKBKB, MAPK8, PRKCD, TGFBR1, AURKA	56	48	19512	36.2946	0.0128691	0.000682435	0.000637503
GOTERM_BP_DIRECT	GO:0035556~intracellular signal transduction	10	17.8571	1.00436e-05	MAPK7, SYK, PDPK1, AKT2, KIT, PRKCD, ABL1, ADRA1B, DRD2, TGFBR1	56	501	19512	6.95466	0.0128925	0.000682435	0.000637503
GOTERM_CC_DIRECT	GO:0009986~cell surface	11	19.6429	1.31117e-05	DPP4, KCNH2, ACHE, CSF1R, ABCB1, KIT, KCNN2, TEK, FGFR3, F3, TGFBR1	56	701	20808	5.83065	0.00265816	0.00066542	0.00060314
GOTERM_BP_DIRECT	GO:0033554~cellular response to stress	5	8.92857	1.49302e-05	MAPK10, MAPK9, MAPK8, MAPK7, ABL1	56	53	19512	32.8706	0.0191051	0.000963744	0.000900291
GOTERM_BP_DIRECT	GO:1901701~cellular response to oxygen-containing compound	4	7.14286	1.67825e-05	ABL1, ESR1, ESR2, IGF1R	56	18	19512	77.4286	0.0214498	0.00103172	0.000963795
GOTERM_BP_DIRECT	GO:0030335~positive regulation of cell migration	8	14.2857	2.04287e-05	RET, CSF1R, AKT2, KIT, F3, TGFBR1, EZH2, IGF1R	56	300	19512	9.29143	0.0260488	0.00119879	0.00111986
GOTERM_BP_DIRECT	GO:0007200~phospholipase C-activating G protein-coupled receptor signaling pathway	6	10.7143	2.20147e-05	OPRD1, OPRK1, ADRA1D, ADRA1B, DRD2, ESR1	56	120	19512	17.4214	0.0280426	0.00123271	0.00115155
GOTERM_BP_DIRECT	GO:0090398~cellular senescence	5	8.92857	2.29164e-05	MAPK10, MAPK9, MAPK8, PRKCD, ABL1	56	59	19512	29.5278	0.0291743	0.00123271	0.00115155
GOTERM_MF_DIRECT	GO:0001591~dopamine neurotransmitter receptor activity, coupled via Gi/Go	3	5.35714	2.39469e-05	DRD2, DRD3, DRD4	56	3	19272	344.143	0.00701575	0.000470956	0.000402308
GOTERM_MF_DIRECT	GO:0004705~JUN kinase activity	3	5.35714	2.39469e-05	MAPK10, MAPK9, MAPK8	56	3	19272	344.143	0.00701575	0.000470956	0.000402308
GOTERM_BP_DIRECT	GO:0070374~positive regulation of ERK1 and ERK2 cascade	7	12.5	2.49292e-05	CSF1R, ABL1, BRAF, TEK, HTR2A, DRD2, FGFR3	56	207	19512	11.7826	0.0316958	0.00128734	0.00120259
GOTERM_MF_DIRECT	GO:0004707~MAP kinase activity	4	7.14286	2.82063e-05	MAPK10, MAPK9, MAPK8, MAPK7	56	21	19272	65.551	0.00825847	0.000494442	0.000422371
GOTERM_MF_DIRECT	GO:0004930~G protein-coupled receptor activity	12	21.4286	2.84933e-05	OPRD1, CALCRL, ADRB3, HTR1A, OPRK1, ADRA1D, ADRB2, HTR2A, ADRA1B, DRD2, DRD3, DRD4	56	869	19272	4.75226	0.00834215	0.000494442	0.000422371
GOTERM_BP_DIRECT	GO:0046686~response to cadmium ion	4	7.14286	3.60617e-05	MAPK9, ABCB1, TERT, KIT	56	23	19512	60.5963	0.0455238	0.0017906	0.00167271
GOTERM_MF_DIRECT	GO:0042803~protein homodimerization activity	11	19.6429	4.00536e-05	DPP4, KCNH2, IKBKB, ACHE, CSF1R, TERT, ADRB3, KIT, KCNN2, ADRB2, FGFR1	56	740	19272	5.11564	0.0117069	0.000656434	0.00056075
GOTERM_BP_DIRECT	GO:0034776~response to histamine	3	5.35714	4.66393e-05	DRD2, DRD3, DRD4	56	4	19512	261.321	0.0584797	0.00219991	0.00205507
GOTERM_BP_DIRECT	GO:0007173~epidermal growth factor receptor signaling pathway	5	8.92857	4.77131e-05	MAPK7, PIK3CA, PDPK1, ABL1, BRAF	56	71	19512	24.5372	0.059785	0.00219991	0.00205507
GOTERM_MF_DIRECT	GO:0051380~norepinephrine binding	3	5.35714	4.7806e-05	ADRB3, ADRB2, DRD4	56	4	19272	258.107	0.013957	0.000742252	0.000634059
GOTERM_CC_DIRECT	GO:0043005~neuron projection	8	14.2857	5.35067e-05	OPRD1, MAP2, OPRK1, BRAF, HTR3A, KCNN3, SLC6A4, AURKA	56	372	20808	7.99078	0.0108034	0.00217237	0.00196905
GOTERM_BP_DIRECT	GO:0007195~adenylate cyclase-inhibiting dopamine receptor signaling pathway	3	5.35714	7.75915e-05	DRD2, DRD3, DRD4	56	5	19512	209.057	0.0953906	0.00345416	0.00322673
GOTERM_MF_DIRECT	GO:0004952~dopamine neurotransmitter receptor activity	3	5.35714	7.95307e-05	DRD2, DRD3, DRD4	56	5	19272	206.486	0.0231117	0.00117308	0.00100209
GOTERM_BP_DIRECT	GO:0009410~response to xenobiotic stimulus	7	12.5	8.86473e-05	ABCB1, CDK4, ABL1, HTR2A, DRD2, DRD3, SLC6A4	56	260	19512	9.38077	0.108221	0.00381479	0.00356362
GOTERM_BP_DIRECT	GO:0032355~response to estradiol	5	8.92857	0.000105716	ABCB1, DRD2, ESR1, EZH2, SLC6A4	56	87	19512	20.0246	0.127674	0.00439347	0.0041042
GOTERM_BP_DIRECT	GO:0048009~insulin-like growth factor receptor signaling pathway	4	7.14286	0.000108901	PIK3CA, PDPK1, RAF1, IGF1R	56	33	19512	42.2338	0.131257	0.00439347	0.0041042
GOTERM_MF_DIRECT	GO:0046976~histone H3K27 methyltransferase activity	3	5.35714	0.000119077	EHMT2, EHMT1, EZH2	56	6	19272	172.071	0.0344051	0.00167275	0.00142893
GOTERM_BP_DIRECT	GO:0007186~G protein-coupled receptor signaling pathway	12	21.4286	0.000129915	OPRD1, CALCRL, ADRB3, HTR1A, OPRK1, ADRA1D, ADRB2, HTR2A, ADRA1B, DRD2, DRD3, DRD4	56	1041	19512	4.01647	0.154529	0.00494062	0.00461532
GOTERM_BP_DIRECT	GO:0042220~response to cocaine	4	7.14286	0.000130117	OPRK1, HTR2A, DRD2, DRD3	56	35	19512	39.8204	0.154749	0.00494062	0.00461532
GOTERM_BP_DIRECT	GO:0043491~phosphatidylinositol 3-kinase/protein kinase B signal transduction	5	8.92857	0.000142734	PIK3CA, PDPK1, DRD2, MTOR, IGF1R	56	94	19512	18.5334	0.168418	0.00526483	0.00491819
GOTERM_BP_DIRECT	GO:0051240~positive regulation of multicellular organismal process	4	7.14286	0.00016671	KDM1A, TEK, DRD2, MTOR	56	38	19512	36.6767	0.193787	0.00582957	0.00544575
GOTERM_BP_DIRECT	GO:0010468~regulation of gene expression	8	14.2857	0.000167075	KDM1A, PIK3CA, CDK4, ABL1, ESR1, TGFBR1, EZH2, FGFR1	56	419	19512	6.65257	0.194167	0.00582957	0.00544575
GOTERM_MF_DIRECT	GO:0019899~enzyme binding	8	14.2857	0.000182838	MAPK8, KDM1A, PRKCD, ABL1, ADRB2, RAF1, ESR1, ESR2	56	420	19272	6.5551	0.0523398	0.00245169	0.00209432
GOTERM_BP_DIRECT	GO:0018108~peptidyl-tyrosine phosphorylation	4	7.14286	0.000209404	CSF1R, SYK, ABL1, FGFR1	56	41	19512	33.993	0.237061	0.00711421	0.00664581
GOTERM_BP_DIRECT	GO:0060158~phospholipase C-activating dopamine receptor signaling pathway	3	5.35714	0.000216079	DRD2, DRD3, DRD4	56	8	19512	130.661	0.243614	0.00715276	0.00668182
GOTERM_MF_DIRECT	GO:0042169~SH2 domain binding	4	7.14286	0.00021712	SYK, KIT, ABL1, FGFR1	56	41	19272	33.5749	0.0618451	0.0027848	0.00237888
GOTERM_BP_DIRECT	GO:0043542~endothelial cell migration	4	7.14286	0.000314738	DPP4, PIK3CA, ABL1, TGFBR1	56	47	19512	29.6535	0.33416	0.0101582	0.00948935
GOTERM_CC_DIRECT	GO:0030425~dendrite	8	14.2857	0.000344108	MAP2, HTR1A, ABL1, OPRK1, HTR2A, DRD2, DRD4, MTOR	56	503	20808	5.90968	0.0674811	0.0116423	0.0105526
GOTERM_BP_DIRECT	GO:0051967~negative regulation of synaptic transmission, glutamatergic	3	5.35714	0.000346014	HTR2A, DRD2, DRD3	56	10	19512	104.529	0.360538	0.0108952	0.0101779
GOTERM_BP_DIRECT	GO:0048538~thymus development	4	7.14286	0.000401011	ABL1, BRAF, RAF1, TGFBR1	56	51	19512	27.3277	0.404414	0.0123263	0.0115147
GOTERM_BP_DIRECT	GO:0007210~serotonin receptor signaling pathway	3	5.35714	0.000422141	HTR1A, HTR3A, HTR2A	56	11	19512	95.026	0.420461	0.012477	0.0116555
GOTERM_BP_DIRECT	GO:0007169~cell surface receptor protein tyrosine kinase signaling pathway	5	8.92857	0.000425243	RET, CSF1R, KIT, TEK, IGF1R	56	125	19512	13.9371	0.422779	0.012477	0.0116555
GOTERM_MF_DIRECT	GO:0001222~transcription corepressor binding	4	7.14286	0.000440246	EHMT2, EHMT1, ESR1, EZH2	56	52	19272	26.4725	0.121431	0.00541136	0.00462258
GOTERM_BP_DIRECT	GO:0051496~positive regulation of stress fiber assembly	4	7.14286	0.000501178	ABL1, BRAF, TGFBR1, MTOR	56	55	19512	25.3403	0.476744	0.0140657	0.0131396
GOTERM_BP_DIRECT	GO:0008542~visual learning	4	7.14286	0.000501178	KIT, BRAF, DRD2, DRD3	56	55	19512	25.3403	0.476744	0.0140657	0.0131396
GOTERM_BP_DIRECT	GO:0010628~positive regulation of gene expression	8	14.2857	0.000580764	RET, MAPK9, MAPK8, KIT, BRAF, F3, TGFBR1, SLC6A4	56	515	19512	5.41248	0.5279	0.0159525	0.0149022
GOTERM_MF_DIRECT	GO:0004993~G protein-coupled serotonin receptor activity	3	5.35714	0.000611309	HTR1A, HTR2A, DRD4	56	13	19272	79.4176	0.164546	0.00693601	0.005925
GOTERM_MF_DIRECT	GO:0043560~insulin receptor substrate binding	3	5.35714	0.000611309	PIK3CA, PRKCD, IGF1R	56	13	19272	79.4176	0.164546	0.00693601	0.005925
GOTERM_CC_DIRECT	GO:0042734~presynaptic membrane	5	8.92857	0.000632336	OPRD1, OPRK1, HTR2A, DRD2, SLC6A4	56	148	20808	12.5531	0.120503	0.0166493	0.015091
GOTERM_BP_DIRECT	GO:0007204~positive regulation of cytosolic calcium ion concentration	5	8.92857	0.000634662	ABL1, ADRA1D, HTR2A, ADRA1B, ESR1	56	139	19512	12.5334	0.559675	0.0170529	0.0159301
GOTERM_BP_DIRECT	GO:0010718~positive regulation of epithelial to mesenchymal transition	4	7.14286	0.000647244	KDM1A, TGFBR1, MTOR, EZH2	56	60	19512	23.2286	0.56678	0.0170529	0.0159301
GOTERM_CC_DIRECT	GO:0045211~postsynaptic membrane	6	10.7143	0.000656132	OPRD1, OPRK1, HTR3A, HTR2A, DRD2, SLC6A4	56	264	20808	8.44481	0.124744	0.0166493	0.015091
GOTERM_BP_DIRECT	GO:0048863~stem cell differentiation	4	7.14286	0.000781794	KIT, ESR1, EZH2, FGFR1	56	64	19512	21.7768	0.635953	0.0198639	0.0185561
GOTERM_BP_DIRECT	GO:0001963~synaptic transmission, dopaminergic	3	5.35714	0.000800096	DRD2, DRD3, DRD4	56	15	19512	69.6857	0.644467	0.0198639	0.0185561
GOTERM_BP_DIRECT	GO:0014059~regulation of dopamine secretion	3	5.35714	0.000800096	HTR2A, DRD2, DRD3	56	15	19512	69.6857	0.644467	0.0198639	0.0185561
GOTERM_BP_DIRECT	GO:0048511~rhythmic process	5	8.92857	0.000865104	MAPK10, MAPK9, MAPK8, DRD4, EZH2	56	151	19512	11.5374	0.673132	0.0210726	0.0196852
GOTERM_BP_DIRECT	GO:0008283~cell population proliferation	6	10.7143	0.000919783	CSF1R, CALCRL, KIT, DRD2, FGFR3, FGFR1	56	267	19512	7.82986	0.695446	0.0219896	0.0205418
GOTERM_BP_DIRECT	GO:0070301~cellular response to hydrogen peroxide	4	7.14286	0.00105764	MAPK7, PRKCD, ABL1, EZH2	56	71	19512	19.6298	0.74518	0.0248258	0.0231912
GOTERM_MF_DIRECT	GO:0097110~scaffold protein binding	4	7.14286	0.00114115	KCNH2, IKBKB, SYK, BRAF	56	72	19272	19.119	0.285155	0.0124681	0.0106507
GOTERM_MF_DIRECT	GO:0004708~MAP kinase kinase activity	3	5.35714	0.00132554	MAPK10, MAPK8, BRAF	56	19	19272	54.3383	0.322921	0.0139655	0.0119298
GOTERM_BP_DIRECT	GO:0001525~angiogenesis	6	10.7143	0.00136892	CALCRL, SYK, PIK3CA, TEK, TGFBR1, FGFR1	56	292	19512	7.15949	0.829643	0.0315585	0.0294807
GOTERM_BP_DIRECT	GO:0007189~adenylate cyclase-activating G protein-coupled receptor signaling pathway	5	8.92857	0.00152456	CALCRL, MAPK7, ADRB3, HTR1A, ADRB2	56	176	19512	9.89854	0.860715	0.03453	0.0322565
GOTERM_MF_DIRECT	GO:0030594~neurotransmitter receptor activity	3	5.35714	0.00162191	HTR1A, HTR2A, DRD4	56	21	19272	49.1633	0.379499	0.0164987	0.0140938
GOTERM_BP_DIRECT	GO:0016477~cell migration	6	10.7143	0.00168207	CSF1R, PIK3CA, PDPK1, KIT, DRD2, FGFR1	56	306	19512	6.83193	0.8864	0.0374406	0.0349755
GOTERM_BP_DIRECT	GO:0050709~negative regulation of protein secretion	3	5.35714	0.00173808	DRD2, DRD3, DRD4	56	22	19512	47.513	0.894343	0.0380316	0.0355276
GOTERM_BP_DIRECT	GO:0042531~positive regulation of tyrosine phosphorylation of STAT protein	3	5.35714	0.00190018	CSF1R, KIT, FGFR3	56	23	19512	45.4472	0.91434	0.0402153	0.0375675
GOTERM_BP_DIRECT	GO:0038096~Fc-gamma receptor signaling pathway involved in phagocytosis	3	5.35714	0.00190018	SYK, PRKCD, ABL1	56	23	19512	45.4472	0.91434	0.0402153	0.0375675
GOTERM_MF_DIRECT	GO:0140938~histone H3 methyltransferase activity	3	5.35714	0.00194688	EHMT2, EHMT1, EZH2	56	23	19272	44.8882	0.436136	0.0191444	0.0163538
GOTERM_BP_DIRECT	GO:0071222~cellular response to lipopolysaccharide	5	8.92857	0.00217507	MAPK8, ABCB1, CDK4, ABL1, OPRK1	56	194	19512	8.98012	0.93999	0.0452905	0.0423085
GOTERM_BP_DIRECT	GO:0030097~hemopoiesis	4	7.14286	0.00222891	CSF1R, KIT, TEK, EZH2	56	92	19512	15.1491	0.944031	0.0456749	0.0426676
GOTERM_BP_DIRECT	GO:0050482~arachidonate secretion	3	5.35714	0.00242776	DRD2, DRD3, DRD4	56	26	19512	40.2033	0.956738	0.0474885	0.0443618
GOTERM_BP_DIRECT	GO:0043406~positive regulation of MAP kinase activity	3	5.35714	0.00242776	DRD4, EZH2, FGFR1	56	26	19512	40.2033	0.956738	0.0474885	0.0443618
GOTERM_BP_DIRECT	GO:0042755~eating behavior	3	5.35714	0.00242776	OPRD1, ADRB3, OPRK1	56	26	19512	40.2033	0.956738	0.0474885	0.0443618
GOTERM_BP_DIRECT	GO:0042127~regulation of cell population proliferation	5	8.92857	0.00260885	CSF1R, KIT, ABL1, BRAF, EZH2	56	204	19512	8.53992	0.965783	0.050269	0.0469592
GOTERM_MF_DIRECT	GO:0005242~inward rectifier potassium channel activity	3	5.35714	0.00268134	KCNH2, KCNN2, KCNN3	56	27	19272	38.2381	0.545871	0.025516	0.0217967
GOTERM_CC_DIRECT	GO:0045121~membrane raft	5	8.92857	0.00280995	DPP4, IKBKB, TEK, TGFBR1, SLC6A4	56	222	20808	8.36873	0.435166	0.0582168	0.052768
GOTERM_BP_DIRECT	GO:0045907~positive regulation of vasoconstriction	3	5.35714	0.0028135	ABL1, ADRA1D, HTR2A	56	28	19512	37.3316	0.973752	0.0534152	0.0498983
GOTERM_CC_DIRECT	GO:0005654~nucleoplasm	21	37.5	0.00286782	CSF1R, KDM1A, EHMT2, PRKCD, EHMT1, OPRK1, ESR1, TGFBR1, MTOR, ESR2, AURKA, MAPK10, MAPK9, MAPK8, MAPK7, TERT, CDK4, CTSK, AKT2, ABL1, EZH2	56	4091	20808	1.90736	0.441781	0.0582168	0.052768
GOTERM_BP_DIRECT	GO:0036211~protein modification process	4	7.14286	0.00298765	KDM1A, AKT2, ABL1, EZH2	56	102	19512	13.6639	0.979054	0.0558436	0.0521669
GOTERM_BP_DIRECT	GO:0010629~negative regulation of gene expression	6	10.7143	0.00304887	OPRD1, PIK3CA, ESR1, EZH2, FGFR1, AURKA	56	351	19512	5.95604	0.980652	0.0558436	0.0521669
GOTERM_BP_DIRECT	GO:0032869~cellular response to insulin stimulus	4	7.14286	0.00307118	PIK3CA, PDPK1, AKT2, MTOR	56	103	19512	13.5312	0.981203	0.0558436	0.0521669
GOTERM_CC_DIRECT	GO:0043025~neuronal cell body	6	10.7143	0.00318312	MAP2, ABL1, OPRK1, KCNN2, KCNN3, HTR2A	56	378	20808	5.89796	0.476493	0.058743	0.0532449
GOTERM_BP_DIRECT	GO:0009416~response to light stimulus	3	5.35714	0.0032261	MAPK10, MAPK8, DRD2	56	30	19512	34.8429	0.984623	0.0573442	0.0535686
GOTERM_BP_DIRECT	GO:0032956~regulation of actin cytoskeleton organization	4	7.14286	0.00324254	CSF1R, PRKCD, ABL1, MTOR	56	105	19512	13.2735	0.984947	0.0573442	0.0535686
GOTERM_BP_DIRECT	GO:0051403~stress-activated MAPK cascade	3	5.35714	0.00344238	IKBKB, MAPK8, MAPK7	56	31	19512	33.7189	0.988382	0.0592548	0.0553535
GOTERM_BP_DIRECT	GO:0006346~DNA methylation-dependent constitutive heterochromatin formation	3	5.35714	0.00344238	EHMT2, EHMT1, EZH2	56	31	19512	33.7189	0.988382	0.0592548	0.0553535
GOTERM_MF_DIRECT	GO:0016279~protein-lysine N-methyltransferase activity	3	5.35714	0.00375459	EHMT2, EHMT1, EZH2	56	32	19272	32.2634	0.669096	0.0346126	0.0295674
GOTERM_BP_DIRECT	GO:0010604~positive regulation of macromolecule metabolic process	3	5.35714	0.0038947	IKBKB, KIT, FGFR1	56	33	19512	31.6753	0.993538	0.0661587	0.0618028
GOTERM_BP_DIRECT	GO:0006874~intracellular calcium ion homeostasis	4	7.14286	0.00418703	HTR2A, DRD2, DRD3, DRD4	56	115	19512	12.1193	0.995577	0.0702008	0.0655787
GOTERM_BP_DIRECT	GO:0007267~cell-cell signaling	5	8.92857	0.00439085	ADRA1D, TEK, ADRA1B, FGFR3, ESR2	56	236	19512	7.38196	0.996605	0.0726742	0.0678893
GOTERM_CC_DIRECT	GO:0045202~synapse	9	16.0714	0.00455417	ACHE, MAPK8, HTR1A, HTR3A, HTR2A, DRD2, DRD3, EZH2, SLC6A4	56	1001	20808	3.3408	0.604105	0.0729543	0.0661261
GOTERM_BP_DIRECT	GO:0071392~cellular response to estradiol stimulus	3	5.35714	0.00462204	ABCB1, ESR1, ESR2	56	36	19512	29.0357	0.997485	0.0755323	0.0705592
GOTERM_CC_DIRECT	GO:0098978~glutamatergic synapse	7	12.5	0.00467195	ABL1, BRAF, HTR2A, DRD2, DRD4, FGFR1, AURKA	56	594	20808	4.37879	0.613502	0.0729543	0.0661261
GOTERM_BP_DIRECT	GO:0007268~chemical synaptic transmission	5	8.92857	0.00479787	HTR1A, OPRK1, HTR3A, HTR2A, DRD4	56	242	19512	7.19894	0.997998	0.0774257	0.0723279
GOTERM_BP_DIRECT	GO:2001235~positive regulation of apoptotic signaling pathway	3	5.35714	0.00487736	MAPK9, PRKCD, TGFBR1	56	37	19512	28.251	0.998195	0.0777367	0.0726185
GOTERM_BP_DIRECT	GO:0001662~behavioral fear response	3	5.35714	0.00540711	DPP4, HTR1A, DRD4	56	39	19512	26.8022	0.999093	0.085129	0.0795241
GOTERM_MF_DIRECT	GO:0042054~histone methyltransferase activity	3	5.35714	0.00553802	EHMT2, EHMT1, EZH2	56	39	19272	26.4725	0.8046	0.0495066	0.0422904
GOTERM_BP_DIRECT	GO:0051952~regulation of amine transport	2	3.57143	0.00562975	DRD2, DRD3	56	2	19512	348.429	0.999321	0.0867139	0.0810046
GOTERM_BP_DIRECT	GO:0050852~T cell receptor signaling pathway	4	7.14286	0.00564211	IKBKB, PIK3CA, ABL1, BRAF	56	128	19512	10.8884	0.999331	0.0867139	0.0810046
GOTERM_CC_DIRECT	GO:0005925~focal adhesion	6	10.7143	0.00592369	DPP4, MAPK7, PDPK1, TEK, FGFR3, SLC6A4	56	438	20808	5.09002	0.700633	0.0858936	0.0778543
GOTERM_BP_DIRECT	GO:0035094~response to nicotine	3	5.35714	0.00596208	OPRD1, OPRK1, DRD2	56	41	19512	25.4948	0.999559	0.0905534	0.0845914
GOTERM_BP_DIRECT	GO:2000648~positive regulation of stem cell proliferation	3	5.35714	0.00624893	KDM1A, TERT, FGFR1	56	42	19512	24.8878	0.999696	0.0938066	0.0876303
GOTERM_BP_DIRECT	GO:0060048~cardiac muscle contraction	3	5.35714	0.00684118	KCNH2, PIK3CA, MTOR	56	44	19512	23.7565	0.999859	0.101517	0.094833
GOTERM_BP_DIRECT	GO:0031295~T cell costimulation	3	5.35714	0.00714652	DPP4, PDPK1, MTOR	56	45	19512	23.2286	0.999905	0.104843	0.0979398
GOTERM_BP_DIRECT	GO:0051091~positive regulation of DNA-binding transcription factor activity	3	5.35714	0.00745794	KIT, ESR1, ESR2	56	46	19512	22.7236	0.999937	0.108182	0.101059
GOTERM_MF_DIRECT	GO:0004715~non-membrane spanning protein tyrosine kinase activity	3	5.35714	0.00763732	SYK, PRKCD, ABL1	56	46	19272	22.4441	0.89502	0.066265	0.056606
GOTERM_CC_DIRECT	GO:0005739~mitochondrion	12	21.4286	0.00764165	MAPK10, MAPK9, MAPK8, TERT, MAOA, PRKCD, ABL1, OPRK1, BRAF, RAF1, ESR2, MTOR	56	1832	20808	2.43387	0.789277	0.102165	0.092603
GOTERM_BP_DIRECT	GO:0048705~skeletal system morphogenesis	3	5.35714	0.00777541	FGFR3, TGFBR1, FGFR1	56	47	19512	22.2401	0.999958	0.110308	0.103046
GOTERM_BP_DIRECT	GO:0043488~regulation of mRNA stability	3	5.35714	0.00777541	MAPK9, MAPK8, PRKCD	56	47	19512	22.2401	0.999958	0.110308	0.103046
GOTERM_CC_DIRECT	GO:0005929~cilium	7	12.5	0.00805244	MAP2, BRAF, ADRB2, DRD2, TGFBR1, AURKA, IGF1R	56	666	20808	3.90541	0.806265	0.102165	0.092603
GOTERM_BP_DIRECT	GO:0034446~substrate adhesion-dependent cell spreading	3	5.35714	0.00809891	ABL1, BRAF, TEK	56	48	19512	21.7768	0.999973	0.113406	0.105939
GOTERM_BP_DIRECT	GO:0002025~norepinephrine-epinephrine-mediated vasodilation involved in regulation of systemic arterial blood pressure	2	3.57143	0.00843295	ADRB3, ADRB2	56	3	19512	232.286	0.999982	0.113406	0.105939
GOTERM_BP_DIRECT	GO:0046717~acid secretion	2	3.57143	0.00843295	DRD2, DRD3	56	3	19512	232.286	0.999982	0.113406	0.105939
GOTERM_BP_DIRECT	GO:0021769~orbitofrontal cortex development	2	3.57143	0.00843295	DRD2, FGFR1	56	3	19512	232.286	0.999982	0.113406	0.105939
GOTERM_BP_DIRECT	GO:0051586~positive regulation of dopamine uptake involved in synaptic transmission	2	3.57143	0.00843295	DRD2, DRD4	56	3	19512	232.286	0.999982	0.113406	0.105939
GOTERM_MF_DIRECT	GO:0004937~alpha1-adrenergic receptor activity	2	3.57143	0.00853767	ADRA1D, ADRA1B	56	3	19272	229.429	0.919609	0.0719604	0.0614713
GOTERM_BP_DIRECT	GO:0043536~positive regulation of blood vessel endothelial cell migration	3	5.35714	0.00876381	PDPK1, AKT2, FGFR1	56	50	19512	20.9057	0.999988	0.11664	0.10896
GOTERM_MF_DIRECT	GO:0015459~potassium channel regulator activity	3	5.35714	0.0089738	ADRB2, DRD2, DRD4	56	50	19272	20.6486	0.929363	0.0735353	0.0628166
GOTERM_BP_DIRECT	GO:1904646~cellular response to amyloid-beta	3	5.35714	0.00910515	SYK, ADRB2, IGF1R	56	51	19512	20.4958	0.999993	0.119946	0.112049
GOTERM_MF_DIRECT	GO:0019838~growth factor binding	3	5.35714	0.00932311	CSF1R, KIT, TGFBR1	56	51	19272	20.2437	0.936318	0.0743329	0.063498
GOTERM_BP_DIRECT	GO:0045766~positive regulation of angiogenesis	4	7.14286	0.0103946	TERT, PDPK1, TEK, F3	56	160	19512	8.71071	0.999999	0.134583	0.125722
GOTERM_BP_DIRECT	GO:0045595~regulation of cell differentiation	3	5.35714	0.0105289	ABL1, RAF1, FGFR1	56	55	19512	19.0052	0.999999	0.134583	0.125722
GOTERM_BP_DIRECT	GO:0048146~positive regulation of fibroblast proliferation	3	5.35714	0.0105289	CDK4, ABL1, ESR1	56	55	19512	19.0052	0.999999	0.134583	0.125722
GOTERM_BP_DIRECT	GO:0031623~receptor internalization	3	5.35714	0.0108993	ACHE, CALCRL, SYK	56	56	19512	18.6658	0.999999	0.136753	0.127749
GOTERM_BP_DIRECT	GO:0031649~heat generation	2	3.57143	0.0112284	ADRB3, ADRB2	56	4	19512	174.214	1	0.136753	0.127749
GOTERM_BP_DIRECT	GO:1903530~regulation of secretion by cell	2	3.57143	0.0112284	DRD2, DRD3	56	4	19512	174.214	1	0.136753	0.127749
GOTERM_BP_DIRECT	GO:0010518~positive regulation of phospholipase activity	2	3.57143	0.0112284	FGFR3, FGFR1	56	4	19512	174.214	1	0.136753	0.127749
GOTERM_BP_DIRECT	GO:0050951~sensory perception of temperature stimulus	2	3.57143	0.0112284	OPRK1, HTR2A	56	4	19512	174.214	1	0.136753	0.127749
GOTERM_MF_DIRECT	GO:0030284~nuclear estrogen receptor activity	2	3.57143	0.0113676	ESR1, ESR2	56	4	19272	172.071	0.965307	0.0817915	0.0698693
GOTERM_MF_DIRECT	GO:0004939~beta-adrenergic receptor activity	2	3.57143	0.0113676	ADRB3, ADRB2	56	4	19272	172.071	0.965307	0.0817915	0.0698693
GOTERM_MF_DIRECT	GO:0090722~receptor-receptor interaction	2	3.57143	0.0113676	HTR1A, FGFR1	56	4	19272	172.071	0.965307	0.0817915	0.0698693
GOTERM_MF_DIRECT	GO:0016286~small conductance calcium-activated potassium channel activity	2	3.57143	0.0113676	KCNN2, KCNN3	56	4	19272	172.071	0.965307	0.0817915	0.0698693
GOTERM_BP_DIRECT	GO:0001837~epithelial to mesenchymal transition	3	5.35714	0.0124376	KDM1A, TGFBR1, FGFR1	56	60	19512	17.4214	1	0.150065	0.140185
GOTERM_CC_DIRECT	GO:0043679~axon terminus	3	5.35714	0.0128273	OPRD1, OPRK1, DRD2	56	65	20808	17.1495	0.927254	0.153173	0.138836
GOTERM_MF_DIRECT	GO:0019901~protein kinase binding	6	10.7143	0.0128606	IKBKB, SYK, PRKCD, ABL1, ESR1, AURKA	56	491	19272	4.20541	0.977753	0.0903302	0.0771634
GOTERM_BP_DIRECT	GO:0007254~JNK cascade	3	5.35714	0.0136499	MAPK10, MAPK9, MAPK8	56	63	19512	16.5918	1	0.160131	0.149588
GOTERM_BP_DIRECT	GO:0032765~positive regulation of mast cell cytokine production	2	3.57143	0.0140161	SYK, KIT	56	5	19512	139.371	1	0.160131	0.149588
GOTERM_BP_DIRECT	GO:0051584~regulation of dopamine uptake involved in synaptic transmission	2	3.57143	0.0140161	DRD2, DRD3	56	5	19512	139.371	1	0.160131	0.149588
GOTERM_BP_DIRECT	GO:0150099~neuron-glial cell signaling	2	3.57143	0.0140161	ADRA1D, ADRA1B	56	5	19512	139.371	1	0.160131	0.149588
GOTERM_BP_DIRECT	GO:0141124~intracellular signaling cassette	2	3.57143	0.0140161	MAPK7, PDPK1	56	5	19512	139.371	1	0.160131	0.149588
GOTERM_BP_DIRECT	GO:0018027~peptidyl-lysine dimethylation	2	3.57143	0.0140161	EHMT2, EHMT1	56	5	19512	139.371	1	0.160131	0.149588
GOTERM_MF_DIRECT	GO:0005007~fibroblast growth factor receptor activity	2	3.57143	0.0141897	FGFR3, FGFR1	56	5	19272	137.657	0.985029	0.0973476	0.083158
GOTERM_BP_DIRECT	GO:0001666~response to hypoxia	4	7.14286	0.0144707	DPP4, ABCB1, DRD2, SLC6A4	56	181	19512	7.70008	1	0.161215	0.1506
GOTERM_BP_DIRECT	GO:0040029~epigenetic regulation of gene expression	3	5.35714	0.0144856	KDM1A, EHMT2, EHMT1	56	65	19512	16.0813	1	0.161215	0.1506
GOTERM_BP_DIRECT	GO:0035019~somatic stem cell population maintenance	3	5.35714	0.0144856	KIT, BRAF, RAF1	56	65	19512	16.0813	1	0.161215	0.1506
GOTERM_CC_DIRECT	GO:0097441~basal dendrite	2	3.57143	0.0157567	MAPK8, MAP2	56	6	20808	123.857	0.960208	0.177701	0.161069
GOTERM_BP_DIRECT	GO:0034198~cellular response to amino acid starvation	3	5.35714	0.0157795	MAPK8, MAPK7, MTOR	56	68	19512	15.3718	1	0.174114	0.162651
GOTERM_BP_DIRECT	GO:0071560~cellular response to transforming growth factor beta stimulus	3	5.35714	0.0166688	MAPK7, ABL1, TGFBR1	56	70	19512	14.9327	1	0.180698	0.168801
GOTERM_BP_DIRECT	GO:0060992~response to fungicide	2	3.57143	0.0167961	KDM1A, EHMT1	56	6	19512	116.143	1	0.180698	0.168801
GOTERM_BP_DIRECT	GO:1990708~conditioned place preference	2	3.57143	0.0167961	OPRK1, SLC6A4	56	6	19512	116.143	1	0.180698	0.168801
GOTERM_MF_DIRECT	GO:0051379~epinephrine binding	2	3.57143	0.0170038	ADRB3, DRD4	56	6	19272	114.714	0.99354	0.109046	0.0931511
GOTERM_MF_DIRECT	GO:0033612~receptor serine/threonine kinase binding	2	3.57143	0.0170038	OPRD1, OPRK1	56	6	19272	114.714	0.99354	0.109046	0.0931511
GOTERM_MF_DIRECT	GO:0035240~dopamine binding	2	3.57143	0.0170038	DRD2, DRD4	56	6	19272	114.714	0.99354	0.109046	0.0931511
GOTERM_BP_DIRECT	GO:0001938~positive regulation of endothelial cell proliferation	3	5.35714	0.0171212	TEK, F3, TGFBR1	56	71	19512	14.7223	1	0.182674	0.170646
GOTERM_MF_DIRECT	GO:0002039~p53 binding	3	5.35714	0.0179914	KDM1A, EHMT2, EHMT1	56	72	19272	14.3393	0.995193	0.112925	0.0964647
GOTERM_BP_DIRECT	GO:0080090~regulation of primary metabolic process	3	5.35714	0.0180418	DRD4, MTOR, FGFR1	56	73	19512	14.319	1	0.189366	0.176898
GOTERM_BP_DIRECT	GO:0071300~cellular response to retinoic acid	3	5.35714	0.0180418	RET, DRD2, SLC6A4	56	73	19512	14.319	1	0.189366	0.176898
GOTERM_CC_DIRECT	GO:0043203~axon hillock	2	3.57143	0.0183591	MAP2, AURKA	56	7	20808	106.163	0.976752	0.196152	0.177793
GOTERM_MF_DIRECT	GO:1990841~promoter-specific chromatin binding	3	5.35714	0.0194272	KDM1A, EHMT2, EZH2	56	75	19272	13.7657	0.996873	0.119264	0.10188
GOTERM_BP_DIRECT	GO:0140718~facultative heterochromatin formation	2	3.57143	0.0195684	EHMT1, EZH2	56	7	19512	99.551	1	0.200498	0.187297
GOTERM_BP_DIRECT	GO:0098664~G protein-coupled serotonin receptor signaling pathway	2	3.57143	0.0195684	HTR2A, DRD4	56	7	19512	99.551	1	0.200498	0.187297
GOTERM_BP_DIRECT	GO:0023056~positive regulation of signaling	2	3.57143	0.0195684	FGFR3, FGFR1	56	7	19512	99.551	1	0.200498	0.187297
GOTERM_MF_DIRECT	GO:0004985~G protein-coupled opioid receptor activity	2	3.57143	0.01981	OPRD1, OPRK1	56	7	19272	98.3265	0.997212	0.119264	0.10188
GOTERM_CC_DIRECT	GO:0005901~caveola	3	5.35714	0.0199045	MAPK7, HTR2A, ADRA1B	56	82	20808	13.5941	0.983116	0.202031	0.183122
GOTERM_BP_DIRECT	GO:0071333~cellular response to glucose stimulus	3	5.35714	0.0199446	PIK3CA, OPRK1, IGF1R	56	77	19512	13.5751	1	0.202744	0.189395
GOTERM_BP_DIRECT	GO:0071363~cellular response to growth factor stimulus	3	5.35714	0.0209262	OPRD1, MAPK7, TGFBR1	56	79	19512	13.2315	1	0.211061	0.197164
GOTERM_CC_DIRECT	GO:0045120~pronucleus	2	3.57143	0.0209546	EZH2, AURKA	56	8	20808	92.8929	0.986418	0.202561	0.183602
GOTERM_BP_DIRECT	GO:0030183~B cell differentiation	3	5.35714	0.0214245	SYK, KIT, EZH2	56	80	19512	13.0661	1	0.214411	0.200294
GOTERM_MF_DIRECT	GO:0005516~calmodulin binding	4	7.14286	0.0215539	MAP2, KCNN2, KCNN3, ESR1	56	208	19272	6.61813	0.998349	0.127168	0.108631
GOTERM_BP_DIRECT	GO:0002318~myeloid progenitor cell differentiation	2	3.57143	0.022333	KIT, BRAF	56	8	19512	87.1071	1	0.219036	0.204615
GOTERM_BP_DIRECT	GO:0010647~positive regulation of cell communication	2	3.57143	0.022333	FGFR3, FGFR1	56	8	19512	87.1071	1	0.219036	0.204615
GOTERM_BP_DIRECT	GO:0045944~positive regulation of transcription by RNA polymerase II	9	16.0714	0.0223957	IKBKB, MAPK7, KDM1A, ABL1, ADRB2, DRD2, RAF1, ESR1, ESR2	56	1243	19512	2.52281	1	0.219036	0.204615
GOTERM_MF_DIRECT	GO:0140947~histone H3K9me2 methyltransferase activity	2	3.57143	0.0226084	EHMT2, EHMT1	56	8	19272	86.0357	0.998797	0.130774	0.111712
GOTERM_CC_DIRECT	GO:0016324~apical plasma membrane	5	8.92857	0.0231994	DPP4, ABCB1, CTSK, TEK, ADRB2	56	411	20808	4.52033	0.991477	0.214067	0.194031
GOTERM_BP_DIRECT	GO:0009791~post-embryonic development	3	5.35714	0.0234666	ABL1, TGFBR1, MTOR	56	84	19512	12.4439	1	0.227785	0.212788
GOTERM_BP_DIRECT	GO:0045597~positive regulation of cell differentiation	3	5.35714	0.0245166	KDM1A, MTOR, FGFR1	56	86	19512	12.1545	1	0.233029	0.217687
GOTERM_BP_DIRECT	GO:0006915~apoptotic process	7	12.5	0.0245521	AKT2, PRKCD, ABL1, RAF1, FGFR3, TGFBR1, AURKA	56	800	19512	3.04875	1	0.233029	0.217687
GOTERM_BP_DIRECT	GO:0008354~germ cell migration	2	3.57143	0.0250899	KIT, TGFBR1	56	9	19512	77.4286	1	0.233029	0.217687
GOTERM_BP_DIRECT	GO:0042053~regulation of dopamine metabolic process	2	3.57143	0.0250899	HTR1A, DRD4	56	9	19512	77.4286	1	0.233029	0.217687
GOTERM_BP_DIRECT	GO:0097700~vascular endothelial cell response to laminar fluid shear stress	2	3.57143	0.0250899	PDPK1, MTOR	56	9	19512	77.4286	1	0.233029	0.217687
GOTERM_BP_DIRECT	GO:0038003~G protein-coupled opioid receptor signaling pathway	2	3.57143	0.0250899	OPRD1, OPRK1	56	9	19512	77.4286	1	0.233029	0.217687
GOTERM_CC_DIRECT	GO:0070161~anchoring junction	5	8.92857	0.0254473	DPP4, PDPK1, TEK, TGFBR1, SLC6A4	56	423	20808	4.3921	0.994661	0.2246	0.203578
GOTERM_CC_DIRECT	GO:0005634~nucleus	27	48.2143	0.0272576	ACHE, KDM1A, EHMT2, EHMT1, ADRB2, ADRA1B, AURKA, IKBKB, MAPK9, MAPK8, MAPK7, TERT, AKT2, ABL1, SYK, PDPK1, PRKCD, BRAF, ESR1, TGFBR1, MTOR, ESR2, MAPK10, CDK4, RAF1, FGFR1, EZH2	56	7054	20808	1.42223	0.996339	0.225924	0.204779
GOTERM_BP_DIRECT	GO:0032880~regulation of protein localization	3	5.35714	0.0277798	MAPK8, KDM1A, MAP2	56	92	19512	11.3618	1	0.253102	0.236438
GOTERM_CC_DIRECT	GO:0030424~axon	5	8.92857	0.0278232	RET, MAPK8, HTR2A, DRD2, IGF1R	56	435	20808	4.27094	0.996747	0.225924	0.204779
GOTERM_BP_DIRECT	GO:0048149~behavioral response to ethanol	2	3.57143	0.0278392	DRD2, DRD4	56	10	19512	69.6857	1	0.253102	0.236438
GOTERM_BP_DIRECT	GO:0038083~peptidyl-tyrosine autophosphorylation	2	3.57143	0.0278392	ABL1, IGF1R	56	10	19512	69.6857	1	0.253102	0.236438
GOTERM_CC_DIRECT	GO:0098794~postsynapse	4	7.14286	0.029611	ABL1, BRAF, DRD4, FGFR1	56	254	20808	5.85152	0.997761	0.231194	0.209555
GOTERM_BP_DIRECT	GO:0030036~actin cytoskeleton organization	4	7.14286	0.029858	PIK3CA, PDPK1, KIT, ABL1	56	239	19512	5.83144	1	0.269557	0.251809
GOTERM_MF_DIRECT	GO:0034056~estrogen response element binding	2	3.57143	0.0309565	ESR1, ESR2	56	11	19272	62.5714	0.999903	0.172305	0.147189
GOTERM_MF_DIRECT	GO:0046974~histone H3K9 methyltransferase activity	2	3.57143	0.0309565	EHMT2, EHMT1	56	11	19272	62.5714	0.999903	0.172305	0.147189
GOTERM_BP_DIRECT	GO:0002024~diet induced thermogenesis	2	3.57143	0.0333151	ADRB3, ADRB2	56	12	19512	58.0714	1	0.286732	0.267853
GOTERM_BP_DIRECT	GO:0046632~alpha-beta T cell differentiation	2	3.57143	0.0333151	ABL1, BRAF	56	12	19512	58.0714	1	0.286732	0.267853
GOTERM_BP_DIRECT	GO:0048484~enteric nervous system development	2	3.57143	0.0333151	RET, SLC6A4	56	12	19512	58.0714	1	0.286732	0.267853
GOTERM_BP_DIRECT	GO:0051481~negative regulation of cytosolic calcium ion concentration	2	3.57143	0.0333151	DRD2, DRD3	56	12	19512	58.0714	1	0.286732	0.267853
GOTERM_BP_DIRECT	GO:0043266~regulation of potassium ion transport	2	3.57143	0.0333151	DRD2, DRD3	56	12	19512	58.0714	1	0.286732	0.267853
GOTERM_BP_DIRECT	GO:0043276~anoikis	2	3.57143	0.0333151	PIK3CA, MTOR	56	12	19512	58.0714	1	0.286732	0.267853
GOTERM_BP_DIRECT	GO:0034121~regulation of toll-like receptor signaling pathway	2	3.57143	0.0333151	IKBKB, ESR1	56	12	19512	58.0714	1	0.286732	0.267853
GOTERM_BP_DIRECT	GO:0007626~locomotory behavior	3	5.35714	0.033581	OPRK1, DRD2, DRD3	56	102	19512	10.2479	1	0.287106	0.268203
GOTERM_MF_DIRECT	GO:0099589~serotonin receptor activity	2	3.57143	0.0337236	HTR1A, HTR2A	56	12	19272	57.3571	0.999958	0.180881	0.154515
GOTERM_MF_DIRECT	GO:0015269~calcium-activated potassium channel activity	2	3.57143	0.0337236	KCNN2, KCNN3	56	12	19272	57.3571	0.999958	0.180881	0.154515
GOTERM_CC_DIRECT	GO:0016605~PML body	3	5.35714	0.0354347	MAPK7, TERT, MTOR	56	112	20808	9.95281	0.99934	0.266417	0.241481
GOTERM_BP_DIRECT	GO:0040015~negative regulation of multicellular organism growth	2	3.57143	0.0360416	ADRB3, ADRB2	56	13	19512	53.6044	1	0.302141	0.282248
GOTERM_BP_DIRECT	GO:0048762~mesenchymal cell differentiation	2	3.57143	0.0360416	TGFBR1, FGFR1	56	13	19512	53.6044	1	0.302141	0.282248
GOTERM_BP_DIRECT	GO:0045793~positive regulation of cell size	2	3.57143	0.0360416	RET, KDM1A	56	13	19512	53.6044	1	0.302141	0.282248
GOTERM_BP_DIRECT	GO:0034392~negative regulation of smooth muscle cell apoptotic process	2	3.57143	0.0387606	MAPK7, ESR1	56	14	19512	49.7755	1	0.316709	0.295856
GOTERM_BP_DIRECT	GO:0043278~response to morphine	2	3.57143	0.0387606	DRD2, DRD3	56	14	19512	49.7755	1	0.316709	0.295856
GOTERM_BP_DIRECT	GO:0060134~prepulse inhibition	2	3.57143	0.0387606	DRD2, DRD3	56	14	19512	49.7755	1	0.316709	0.295856
GOTERM_BP_DIRECT	GO:0120041~positive regulation of macrophage proliferation	2	3.57143	0.0387606	CSF1R, MAPK7	56	14	19512	49.7755	1	0.316709	0.295856
GOTERM_BP_DIRECT	GO:0045471~response to ethanol	3	5.35714	0.0398108	OPRD1, OPRK1, DRD2	56	112	19512	9.33291	1	0.323243	0.301961
GOTERM_BP_DIRECT	GO:0051726~regulation of cell cycle	4	7.14286	0.0402104	CDK4, AKT2, ABL1, TGFBR1	56	269	19512	5.18109	1	0.324448	0.303086
GOTERM_MF_DIRECT	GO:0002020~protease binding	3	5.35714	0.0413685	DPP4, KIT, F3	56	113	19272	9.13654	0.999996	0.217923	0.186158
GOTERM_BP_DIRECT	GO:0016242~negative regulation of macroautophagy	2	3.57143	0.0414721	PIK3CA, MTOR	56	15	19512	46.4571	1	0.328469	0.306843
GOTERM_BP_DIRECT	GO:0097305~response to alcohol	2	3.57143	0.0414721	ABCB1, TGFBR1	56	15	19512	46.4571	1	0.328469	0.306843
GOTERM_BP_DIRECT	GO:0031529~ruffle organization	2	3.57143	0.0414721	CSF1R, MTOR	56	15	19512	46.4571	1	0.328469	0.306843
GOTERM_BP_DIRECT	GO:0008584~male gonad development	3	5.35714	0.0437429	KIT, ESR1, TGFBR1	56	118	19512	8.85835	1	0.329484	0.307791
GOTERM_BP_DIRECT	GO:0070885~negative regulation of calcineurin-NFAT signaling cascade	2	3.57143	0.044176	MAPK7, MTOR	56	16	19512	43.5536	1	0.329484	0.307791
GOTERM_BP_DIRECT	GO:1901381~positive regulation of potassium ion transmembrane transport	2	3.57143	0.044176	KCNH2, OPRK1	56	16	19512	43.5536	1	0.329484	0.307791
GOTERM_BP_DIRECT	GO:0002031~G protein-coupled receptor internalization	2	3.57143	0.044176	DRD2, DRD3	56	16	19512	43.5536	1	0.329484	0.307791
GOTERM_BP_DIRECT	GO:1900006~positive regulation of dendrite development	2	3.57143	0.044176	ABL1, EZH2	56	16	19512	43.5536	1	0.329484	0.307791
GOTERM_BP_DIRECT	GO:0006112~energy reserve metabolic process	2	3.57143	0.044176	ADRB3, MTOR	56	16	19512	43.5536	1	0.329484	0.307791
GOTERM_BP_DIRECT	GO:0010389~regulation of G2/M transition of mitotic cell cycle	2	3.57143	0.044176	CDK4, AURKA	56	16	19512	43.5536	1	0.329484	0.307791
GOTERM_BP_DIRECT	GO:0033630~positive regulation of cell adhesion mediated by integrin	2	3.57143	0.044176	RET, SYK	56	16	19512	43.5536	1	0.329484	0.307791
GOTERM_BP_DIRECT	GO:0031113~regulation of microtubule polymerization	2	3.57143	0.044176	MAP2, ABL1	56	16	19512	43.5536	1	0.329484	0.307791
GOTERM_BP_DIRECT	GO:0006954~inflammatory response	5	8.92857	0.0444004	SELP, IKBKB, CSF1R, KIT, MTOR	56	474	19512	3.67541	1	0.329484	0.307791
GOTERM_BP_DIRECT	GO:0007507~heart development	4	7.14286	0.0444076	CALCRL, TERT, TEK, TGFBR1	56	280	19512	4.97755	1	0.329484	0.307791
GOTERM_CC_DIRECT	GO:0048471~perinuclear region of cytoplasm	6	10.7143	0.0447015	KCNH2, ACHE, PIK3CA, PRKCD, ABL1, AURKA	56	737	20808	3.025	0.999907	0.324086	0.293752
GOTERM_MF_DIRECT	GO:0070742~C2H2 zinc finger domain binding	2	3.57143	0.0447147	EHMT2, EHMT1	56	16	19272	43.0179	0.999999	0.227428	0.194278
GOTERM_MF_DIRECT	GO:0030296~protein tyrosine kinase activator activity	2	3.57143	0.0447147	PRKCD, HTR2A	56	16	19272	43.0179	0.999999	0.227428	0.194278
GOTERM_BP_DIRECT	GO:0010976~positive regulation of neuron projection development	3	5.35714	0.0464417	RET, KDM1A, FGFR1	56	122	19512	8.56792	1	0.339885	0.317507
GOTERM_BP_DIRECT	GO:0045744~negative regulation of G protein-coupled receptor signaling pathway	2	3.57143	0.0468725	ADRB2, DRD3	56	17	19512	40.9916	1	0.339885	0.317507
GOTERM_BP_DIRECT	GO:0097242~amyloid-beta clearance	2	3.57143	0.0468725	SYK, IGF1R	56	17	19512	40.9916	1	0.339885	0.317507
GOTERM_BP_DIRECT	GO:0045580~regulation of T cell differentiation	2	3.57143	0.0468725	ABL1, BRAF	56	17	19512	40.9916	1	0.339885	0.317507
GOTERM_BP_DIRECT	GO:0030334~regulation of cell migration	3	5.35714	0.0471259	AKT2, TEK, TGFBR1	56	123	19512	8.49826	1	0.339885	0.317507
GOTERM_CC_DIRECT	GO:0005829~cytosol	22	39.2857	0.0512178	SYK, MAOA, PDPK1, PRKCD, OPRK1, BRAF, ESR1, MTOR, AURKA, MAPK10, IKBKB, MAPK9, MAPK8, MAPK7, TERT, PIK3CA, MAP2, CDK4, AKT2, ABL1, RAF1, FGFR1	56	5677	20808	1.43995	0.999977	0.342322	0.310282
GOTERM_CC_DIRECT	GO:1902554~serine/threonine protein kinase complex	2	3.57143	0.0515806	TGFBR1, MTOR	56	20	20808	37.1571	0.999979	0.342322	0.310282
GOTERM_BP_DIRECT	GO:0002028~regulation of sodium ion transport	2	3.57143	0.0522431	ADRB2, DRD2	56	19	19512	36.6767	1	0.372629	0.348095
GOTERM_BP_DIRECT	GO:0071548~response to dexamethasone	2	3.57143	0.0522431	ABCB1, PIK3CA	56	19	19512	36.6767	1	0.372629	0.348095
GOTERM_CC_DIRECT	GO:0030672~synaptic vesicle membrane	3	5.35714	0.0522758	OPRD1, OPRK1, DRD2	56	139	20808	8.01953	0.999982	0.342322	0.310282
GOTERM_BP_DIRECT	GO:0033173~calcineurin-NFAT signaling cascade	2	3.57143	0.0549172	MAPK7, MTOR	56	20	19512	34.8429	1	0.381172	0.356076
GOTERM_BP_DIRECT	GO:0032930~positive regulation of superoxide anion generation	2	3.57143	0.0549172	SYK, PRKCD	56	20	19512	34.8429	1	0.381172	0.356076
GOTERM_BP_DIRECT	GO:0002720~positive regulation of cytokine production involved in immune response	2	3.57143	0.0549172	KIT, HTR2A	56	20	19512	34.8429	1	0.381172	0.356076
GOTERM_BP_DIRECT	GO:0033138~positive regulation of peptidyl-serine phosphorylation	2	3.57143	0.0549172	BRAF, RAF1	56	20	19512	34.8429	1	0.381172	0.356076
GOTERM_BP_DIRECT	GO:0035994~response to muscle stretch	2	3.57143	0.0549172	PIK3CA, RAF1	56	20	19512	34.8429	1	0.381172	0.356076
GOTERM_MF_DIRECT	GO:0031625~ubiquitin protein ligase binding	4	7.14286	0.0563842	KCNH2, ABCB1, TGFBR1, AURKA	56	305	19272	4.51335	1	0.281921	0.240828
GOTERM_BP_DIRECT	GO:0042551~neuron maturation	2	3.57143	0.0575839	RET, KDM1A	56	21	19512	33.1837	1	0.39543	0.369395
GOTERM_BP_DIRECT	GO:0042417~dopamine metabolic process	2	3.57143	0.0575839	DRD2, DRD3	56	21	19512	33.1837	1	0.39543	0.369395
GOTERM_MF_DIRECT	GO:0051019~mitogen-activated protein kinase binding	2	3.57143	0.058281	MAPK7, ABL1	56	21	19272	32.7755	1	0.286548	0.24478
GOTERM_BP_DIRECT	GO:0071456~cellular response to hypoxia	3	5.35714	0.0593052	OPRD1, TERT, MTOR	56	140	19512	7.46633	1	0.405095	0.378424
GOTERM_CC_DIRECT	GO:0005768~endosome	6	10.7143	0.0616847	RET, CALCRL, AKT2, ADRB2, TGFBR1, SLC6A4	56	808	20808	2.75919	0.999998	0.382488	0.346689
GOTERM_CC_DIRECT	GO:0036064~ciliary basal body	4	7.14286	0.0621937	BRAF, TEK, ADRB2, AURKA	56	343	20808	4.33319	0.999998	0.382488	0.346689
GOTERM_BP_DIRECT	GO:0010803~regulation of tumor necrosis factor-mediated signaling pathway	2	3.57143	0.0628952	IKBKB, SYK	56	23	19512	30.2981	1	0.416398	0.388982
GOTERM_BP_DIRECT	GO:2000147~positive regulation of cell motility	2	3.57143	0.0628952	CSF1R, AKT2	56	23	19512	30.2981	1	0.416398	0.388982
GOTERM_BP_DIRECT	GO:0002223~stimulatory C-type lectin receptor signaling pathway	2	3.57143	0.0628952	IKBKB, SYK	56	23	19512	30.2981	1	0.416398	0.388982
GOTERM_BP_DIRECT	GO:0019229~regulation of vasoconstriction	2	3.57143	0.0628952	HTR1A, ADRA1B	56	23	19512	30.2981	1	0.416398	0.388982
GOTERM_BP_DIRECT	GO:0001659~temperature homeostasis	2	3.57143	0.0628952	HTR2A, DRD2	56	23	19512	30.2981	1	0.416398	0.388982
GOTERM_BP_DIRECT	GO:0060324~face development	2	3.57143	0.0628952	BRAF, RAF1	56	23	19512	30.2981	1	0.416398	0.388982
GOTERM_MF_DIRECT	GO:0017134~fibroblast growth factor binding	2	3.57143	0.0636545	FGFR3, FGFR1	56	23	19272	29.9255	1	0.302872	0.258725
GOTERM_MF_DIRECT	GO:0043274~phospholipase binding	2	3.57143	0.0636545	SYK, PDPK1	56	23	19272	29.9255	1	0.302872	0.258725
GOTERM_CC_DIRECT	GO:0098992~neuronal dense core vesicle	2	3.57143	0.064062	OPRD1, ADRB2	56	25	20808	29.7257	0.999999	0.382488	0.346689
GOTERM_BP_DIRECT	GO:0048015~phosphatidylinositol-mediated signaling	2	3.57143	0.0655398	PIK3CA, FGFR1	56	24	19512	29.0357	1	0.427333	0.399197
GOTERM_BP_DIRECT	GO:0030520~estrogen receptor signaling pathway	2	3.57143	0.0655398	ESR1, ESR2	56	24	19512	29.0357	1	0.427333	0.399197
GOTERM_BP_DIRECT	GO:0045821~positive regulation of glycolytic process	2	3.57143	0.0655398	HTR2A, MTOR	56	24	19512	29.0357	1	0.427333	0.399197
GOTERM_MF_DIRECT	GO:0046872~metal ion binding	18	32.1429	0.0663539	CSF1R, EHMT2, PRKCD, EHMT1, BRAF, ESR1, TGFBR1, ESR2, SLC6A4, SELP, TERT, AKT2, KIT, ABL1, TEK, RAF1, FGFR3, DRD4	56	4143	19272	1.49519	1	0.310705	0.265416
GOTERM_BP_DIRECT	GO:0071805~potassium ion transmembrane transport	3	5.35714	0.0677022	KCNH2, KCNN2, KCNN3	56	151	19512	6.92242	1	0.437893	0.409062
GOTERM_BP_DIRECT	GO:0018107~peptidyl-threonine phosphorylation	2	3.57143	0.0681771	MAPK8, PRKCD	56	25	19512	27.8743	1	0.437893	0.409062
GOTERM_BP_DIRECT	GO:0072359~circulatory system development	2	3.57143	0.0681771	ABL1, TEK	56	25	19512	27.8743	1	0.437893	0.409062
GOTERM_MF_DIRECT	GO:0004709~MAP kinase kinase kinase activity	2	3.57143	0.0689978	BRAF, RAF1	56	25	19272	27.5314	1	0.313144	0.267499
GOTERM_MF_DIRECT	GO:0003707~nuclear steroid receptor activity	2	3.57143	0.0689978	ESR1, ESR2	56	25	19272	27.5314	1	0.313144	0.267499
GOTERM_BP_DIRECT	GO:0019221~cytokine-mediated signaling pathway	3	5.35714	0.0692694	CSF1R, KIT, F3	56	153	19512	6.83193	1	0.439738	0.410786
GOTERM_BP_DIRECT	GO:0000122~negative regulation of transcription by RNA polymerase II	7	12.5	0.0698642	KDM1A, EHMT2, EHMT1, ESR1, ESR2, EZH2, FGFR1	56	1034	19512	2.3588	1	0.439738	0.410786
GOTERM_BP_DIRECT	GO:0001501~skeletal system development	3	5.35714	0.0700575	FGFR3, TGFBR1, FGFR1	56	154	19512	6.78757	1	0.439738	0.410786
GOTERM_BP_DIRECT	GO:0099170~postsynaptic modulation of chemical synaptic transmission	2	3.57143	0.070807	BRAF, DRD2	56	26	19512	26.8022	1	0.439738	0.410786
GOTERM_BP_DIRECT	GO:0051247~positive regulation of protein metabolic process	2	3.57143	0.070807	MAPK8, MAPK7	56	26	19512	26.8022	1	0.439738	0.410786
GOTERM_BP_DIRECT	GO:2000773~negative regulation of cellular senescence	2	3.57143	0.070807	TERT, ABL1	56	26	19512	26.8022	1	0.439738	0.410786
GOTERM_BP_DIRECT	GO:0006813~potassium ion transport	3	5.35714	0.0708486	KCNH2, KCNN2, KCNN3	56	155	19512	6.74378	1	0.439738	0.410786
GOTERM_BP_DIRECT	GO:0045893~positive regulation of DNA-templated transcription	6	10.7143	0.0713876	RET, KCNH2, IKBKB, ESR1, ESR2, TGFBR1	56	791	19512	2.64295	1	0.440432	0.411434
GOTERM_BP_DIRECT	GO:0050728~negative regulation of inflammatory response	3	5.35714	0.0716427	MAPK7, PRKCD, TEK	56	156	19512	6.70055	1	0.440432	0.411434
GOTERM_BP_DIRECT	GO:0002092~positive regulation of receptor internalization	2	3.57143	0.0734297	SYK, DRD2	56	27	19512	25.8095	1	0.447159	0.417718
GOTERM_BP_DIRECT	GO:0043303~mast cell degranulation	2	3.57143	0.0734297	SYK, KIT	56	27	19512	25.8095	1	0.447159	0.417718
GOTERM_BP_DIRECT	GO:0061157~mRNA destabilization	2	3.57143	0.0760451	MAPK9, MAPK8	56	28	19512	24.8878	1	0.452416	0.422629
GOTERM_BP_DIRECT	GO:1905564~positive regulation of vascular endothelial cell proliferation	2	3.57143	0.0760451	PDPK1, FGFR1	56	28	19512	24.8878	1	0.452416	0.422629
GOTERM_BP_DIRECT	GO:0060038~cardiac muscle cell proliferation	2	3.57143	0.0760451	ABL1, FGFR1	56	28	19512	24.8878	1	0.452416	0.422629
GOTERM_BP_DIRECT	GO:1901379~regulation of potassium ion transmembrane transport	2	3.57143	0.0760451	KCNH2, KCNN2	56	28	19512	24.8878	1	0.452416	0.422629
GOTERM_BP_DIRECT	GO:0045453~bone resorption	2	3.57143	0.0760451	CTSK, ADRB2	56	28	19512	24.8878	1	0.452416	0.422629
GOTERM_MF_DIRECT	GO:0140677~molecular function activator activity	2	3.57143	0.0769567	AKT2, AURKA	56	28	19272	24.5816	1	0.340277	0.290678
GOTERM_MF_DIRECT	GO:0005178~integrin binding	3	5.35714	0.0772833	SELP, SYK, SLC6A4	56	161	19272	6.4126	1	0.340277	0.290678
GOTERM_BP_DIRECT	GO:0045840~positive regulation of mitotic nuclear division	2	3.57143	0.0786533	DRD3, AURKA	56	29	19512	24.0296	1	0.459463	0.429212
GOTERM_BP_DIRECT	GO:0045776~negative regulation of blood pressure	2	3.57143	0.0786533	DRD2, DRD3	56	29	19512	24.0296	1	0.459463	0.429212
GOTERM_BP_DIRECT	GO:0097421~liver regeneration	2	3.57143	0.0786533	EZH2, AURKA	56	29	19512	24.0296	1	0.459463	0.429212
GOTERM_BP_DIRECT	GO:0002052~positive regulation of neuroblast proliferation	2	3.57143	0.0786533	KDM1A, DRD2	56	29	19512	24.0296	1	0.459463	0.429212
GOTERM_CC_DIRECT	GO:0000781~chromosome, telomeric region	3	5.35714	0.0805087	KDM1A, TERT, EZH2	56	178	20808	6.26244	1	0.46172	0.418504
GOTERM_BP_DIRECT	GO:0010759~positive regulation of macrophage chemotaxis	2	3.57143	0.0812542	CSF1R, MAPK7	56	30	19512	23.2286	1	0.469106	0.43822
GOTERM_BP_DIRECT	GO:0010592~positive regulation of lamellipodium assembly	2	3.57143	0.0812542	PIK3CA, MTOR	56	30	19512	23.2286	1	0.469106	0.43822
GOTERM_BP_DIRECT	GO:0043524~negative regulation of neuron apoptotic process	3	5.35714	0.0813941	TERT, PIK3CA, BRAF	56	168	19512	6.22194	1	0.469106	0.43822
GOTERM_CC_DIRECT	GO:0005737~cytoplasm	27	48.2143	0.0818813	CALCRL, ABCB1, ADRA1B, AURKA, IKBKB, MAPK9, MAPK8, MAPK7, TERT, MAP2, AKT2, ABL1, KCNN2, KCNN3, SYK, PDPK1, PRKCD, BRAF, ESR1, MTOR, MAPK10, PIK3CA, CDK4, KIT, TEK, RAF1, FGFR1	56	7749	20808	1.29467	1	0.46172	0.418504
GOTERM_MF_DIRECT	GO:0004712~protein serine/threonine/tyrosine kinase activity	2	3.57143	0.0822255	MAPK9, AURKA	56	30	19272	22.9429	1	0.356713	0.304718
GOTERM_BP_DIRECT	GO:0051894~positive regulation of focal adhesion assembly	2	3.57143	0.083848	ABL1, TEK	56	31	19512	22.4793	1	0.481101	0.449425
GOTERM_CC_DIRECT	GO:0000785~chromatin	7	12.5	0.0843106	KDM1A, CDK4, EHMT2, EHMT1, ESR1, ESR2, EZH2	56	1159	20808	2.24418	1	0.462569	0.419274
GOTERM_MF_DIRECT	GO:0042923~neuropeptide binding	2	3.57143	0.0848488	OPRD1, OPRK1	56	31	19272	22.2028	1	0.357577	0.305456
GOTERM_MF_DIRECT	GO:0005496~steroid binding	2	3.57143	0.0848488	ESR1, ESR2	56	31	19272	22.2028	1	0.357577	0.305456
GOTERM_BP_DIRECT	GO:0051281~positive regulation of release of sequestered calcium ion into cytosol	2	3.57143	0.0864345	PDPK1, ABL1	56	32	19512	21.7768	1	0.487279	0.455197
GOTERM_BP_DIRECT	GO:0071168~protein localization to chromatin	2	3.57143	0.0864345	ESR1, EZH2	56	32	19512	21.7768	1	0.487279	0.455197
GOTERM_BP_DIRECT	GO:0030878~thyroid gland development	2	3.57143	0.0864345	BRAF, RAF1	56	32	19512	21.7768	1	0.487279	0.455197
GOTERM_BP_DIRECT	GO:0009409~response to cold	2	3.57143	0.0864345	ADRB3, ADRB2	56	32	19512	21.7768	1	0.487279	0.455197
GOTERM_BP_DIRECT	GO:0007159~leukocyte cell-cell adhesion	2	3.57143	0.0890139	SELP, SYK	56	33	19512	21.1169	1	0.495331	0.462719
GOTERM_BP_DIRECT	GO:0001975~response to amphetamine	2	3.57143	0.0890139	DRD2, DRD4	56	33	19512	21.1169	1	0.495331	0.462719
GOTERM_BP_DIRECT	GO:0050873~brown fat cell differentiation	2	3.57143	0.0890139	ADRB3, ADRB2	56	33	19512	21.1169	1	0.495331	0.462719
GOTERM_CC_DIRECT	GO:0009897~external side of plasma membrane	4	7.14286	0.0901184	SELP, CTSK, KIT, F3	56	402	20808	3.69723	1	0.481422	0.436363
GOTERM_BP_DIRECT	GO:0048514~blood vessel morphogenesis	2	3.57143	0.0915861	SYK, FGFR1	56	34	19512	20.4958	1	0.507458	0.474046
GOTERM_MF_DIRECT	GO:0044877~protein-containing complex binding	4	7.14286	0.0926987	ADRB2, HTR2A, DRD2, MTOR	56	377	19272	3.65138	1	0.385157	0.329015
GOTERM_BP_DIRECT	GO:0001935~endothelial cell proliferation	2	3.57143	0.0941512	TEK, TGFBR1	56	35	19512	19.9102	1	0.519441	0.485241
GOTERM_BP_DIRECT	GO:0045931~positive regulation of mitotic cell cycle	2	3.57143	0.0967091	ABL1, AURKA	56	36	19512	19.3571	1	0.531283	0.496303
GOTERM_CC_DIRECT	GO:0005794~Golgi apparatus	8	14.2857	0.0967848	ACHE, MAPK7, ADRB2, DRD2, RAF1, ESR1, FGFR3, MTOR	56	1492	20808	1.99234	1	0.503777	0.456626
GOTERM_BP_DIRECT	GO:0031333~negative regulation of protein-containing complex assembly	2	3.57143	0.09926	OPRD1, RAF1	56	37	19512	18.834	1	0.538423	0.502973
GOTERM_BP_DIRECT	GO:0032091~negative regulation of protein binding	2	3.57143	0.09926	MAPK8, AURKA	56	37	19512	18.834	1	0.538423	0.502973
GOTERM_BP_DIRECT	GO:0030534~adult behavior	2	3.57143	0.09926	DRD2, DRD4	56	37	19512	18.834	1	0.538423	0.502973
