# Supplementary material for: Dauricine Mitigates Hypoxia Through Targeting ESR1, PIK3CA, and MTOR: A Network Pharmacology and Molecular Dynamics Simulation Investigation
Source: Curr Issues Mol Biol. 2026 May 23;48(6):550. doi: 10.3390/cimb48060550 (PMC13297437; doi:10.3390/cimb48060550)
Supplement: Supplementary file 1 [file cimb-48-00550-s001.zip › cimb-4319076-supplementary/Supplementary File/Supplementary File-Initial Submission/Enrichment analysis/GO/Integrated three-part analysis/GOterm/classic-data/David-ALL.xlsx]

## Sheet: Sheet1
Category	Term	Count	%	PValue	Genes	List Total	Pop Hits	Pop Total	Fold Enrichment	Bonferroni	Benjamini	FDR
GOTERM_MF_DIRECT	GO:0004672~protein kinase activity	23	41.07142857142857	1.376585103083703E-20	RET, CSF1R, SYK, PDPK1, PRKCD, BRAF, TGFBR1, MTOR, AURKA, IGF1R, MAPK10, IKBKB, MAPK9, MAPK8, MAPK7, CDK4, AKT2, KIT, ABL1, TEK, RAF1, FGFR3, FGFR1	56	526	19272	15.048071700162954	4.047160203066087E-18	4.060926054096924E-18	3.4689944597709317E-18
GOTERM_MF_DIRECT	GO:0016301~kinase activity	24	42.857142857142854	7.836277430887237E-19	RET, CSF1R, SYK, PDPK1, PRKCD, BRAF, TGFBR1, MTOR, AURKA, IGF1R, MAPK10, IKBKB, MAPK9, MAPK8, MAPK7, PIK3CA, CDK4, AKT2, KIT, ABL1, TEK, RAF1, FGFR3, FGFR1	56	729	19272	11.329805996472663	2.3038655646808475E-16	1.1558509210558675E-16	9.873709562917918E-17
GOTERM_CC_DIRECT	GO:0005886~plasma membrane	47	83.92857142857143	2.2840845395484113E-17	RET, OPRD1, CSF1R, ACHE, CALCRL, ABCB1, ADRA1D, ADRB2, HTR2A, ADRA1B, SLC6A4, AURKA, IGF1R, DPP4, MAPK9, MAPK8, TERT, MAP2, AKT2, CTSK, ABL1, KCNN2, KCNN3, DRD2, DRD3, DRD4, KCNH2, SYK, PDPK1, PRKCD, HTR1A, OPRK1, HTR3A, BRAF, F3, ESR1, TGFBR1, MTOR, SELP, MAPK10, ADRB3, PIK3CA, KIT, TEK, RAF1, FGFR3, FGFR1	56	5927	20808	2.9464918412109236	4.636691615283275E-15	4.636691615283275E-15	4.202715552769077E-15
GOTERM_MF_DIRECT	GO:0004674~protein serine/threonine kinase activity	17	30.357142857142854	2.974854177379744E-14	SYK, PDPK1, PRKCD, BRAF, TGFBR1, MTOR, AURKA, MAPK10, IKBKB, MAPK9, MAPK8, MAPK7, PIK3CA, CDK4, AKT2, ABL1, RAF1	56	423	19272	13.830800405268489	8.747669255626533E-12	2.9252732744234147E-12	2.498877508998985E-12
GOTERM_MF_DIRECT	GO:0016740~transferase activity	28	50	1.6529523497572857E-13	RET, CSF1R, EHMT2, EHMT1, AURKA, IGF1R, IKBKB, MAPK9, MAPK8, MAPK7, TERT, AKT2, ABL1, SYK, PDPK1, PRKCD, BRAF, TGFBR1, MTOR, MAPK10, PIK3CA, CDK4, KIT, TEK, RAF1, FGFR3, FGFR1, EZH2	56	1913	19272	5.037114479874543	4.860178925980563E-11	1.0724298871254257E-11	9.161095984935839E-12
GOTERM_MF_DIRECT	GO:0004713~protein tyrosine kinase activity	12	21.428571428571427	1.817677774788857E-13	RET, CSF1R, SYK, KIT, PRKCD, ABL1, BRAF, TEK, FGFR3, MTOR, FGFR1, IGF1R	56	140	19272	29.49795918367347	5.343259168455461E-11	1.0724298871254257E-11	9.161095984935839E-12
GOTERM_MF_DIRECT	GO:0005524~ATP binding	25	44.642857142857146	9.63504268966966E-13	RET, CSF1R, ABCB1, AURKA, IGF1R, IKBKB, MAPK9, MAPK8, MAPK7, AKT2, ABL1, SYK, PDPK1, PRKCD, BRAF, TGFBR1, MTOR, MAPK10, PIK3CA, CDK4, KIT, TEK, RAF1, FGFR3, FGFR1	56	1549	19272	5.5542746472378495	2.83254752986295E-10	4.737229322420916E-11	4.046717929661257E-11
GOTERM_BP_DIRECT	GO:0043410~positive regulation of MAPK cascade	13	23.214285714285715	1.107895624243909E-12	RET, SYK, ADRA1D, ADRB2, ADRA1B, IGF1R, ADRB3, KIT, TEK, RAF1, FGFR3, DRD4, FGFR1	56	224	19512	20.221301020408163	1.4313958907052893E-9	1.4302932508988865E-9	1.3361221228381542E-9
GOTERM_BP_DIRECT	GO:0048148~behavioral response to cocaine	7	12.5	4.574902039068067E-12	EHMT2, OPRK1, HTR2A, DRD2, DRD3, DRD4, SLC6A4	56	17	19512	143.47058823529412	5.910765654704164E-9	2.953099266218437E-9	2.7586659295580442E-9
GOTERM_BP_DIRECT	GO:0007165~signal transduction	27	48.214285714285715	1.890485258774856E-11	RET, OPRD1, CSF1R, CALCRL, ADRA1D, ADRB2, HTR2A, ADRA1B, IGF1R, MAPK8, MAPK7, AKT2, DRD2, DRD3, DRD4, PRKCD, HTR1A, OPRK1, BRAF, ESR1, TGFBR1, ESR2, MAPK10, ADRB3, CDK4, KIT, RAF1	56	2168	19512	4.339285714285714	2.442510160793887E-8	6.280758618358223E-9	5.8672307465065975E-9
GOTERM_BP_DIRECT	GO:0051897~positive regulation of phosphatidylinositol 3-kinase/protein kinase B signal transduction	12	21.428571428571427	1.9460135145958863E-11	SELP, RET, CSF1R, PIK3CA, PDPK1, KIT, TEK, FGFR3, TGFBR1, MTOR, FGFR1, IGF1R	56	217	19512	19.26793943383805	2.5142449122661503E-8	6.280758618358223E-9	5.8672307465065975E-9
GOTERM_MF_DIRECT	GO:0106310~protein serine kinase activity	14	25	2.3088948311752196E-11	PDPK1, PRKCD, BRAF, MTOR, AURKA, MAPK10, IKBKB, MAPK9, MAPK8, MAPK7, PIK3CA, CDK4, AKT2, RAF1	56	365	19272	13.2	6.788158701809266E-9	9.730342502809854E-10	8.312021392230791E-10
GOTERM_MF_DIRECT	GO:0000166~nucleotide binding	25	44.642857142857146	3.744698372117486E-11	RET, CSF1R, ABCB1, AURKA, IGF1R, IKBKB, MAPK9, MAPK8, MAPK7, AKT2, ABL1, SYK, PDPK1, PRKCD, BRAF, TGFBR1, MTOR, MAPK10, PIK3CA, CDK4, KIT, TEK, RAF1, FGFR3, FGFR1	56	1839	19272	4.678396644138895	1.1009398614980626E-8	1.3808575247183228E-9	1.179579987217008E-9
GOTERM_CC_DIRECT	GO:0016020~membrane	47	83.92857142857143	9.205447534506737E-10	RET, OPRD1, CSF1R, ACHE, CALCRL, ABCB1, MAOA, EHMT1, ADRA1D, ADRB2, HTR2A, ADRA1B, SLC6A4, AURKA, IGF1R, DPP4, IKBKB, MAPK7, AKT2, CTSK, ABL1, KCNN2, KCNN3, DRD2, DRD3, DRD4, KCNH2, SYK, PDPK1, PRKCD, HTR1A, OPRK1, HTR3A, BRAF, F3, ESR1, TGFBR1, MTOR, SELP, MAPK10, ADRB3, CDK4, KIT, TEK, RAF1, FGFR3, FGFR1	56	9038	20808	1.9322700976827996	1.8687056724253637E-7	9.343529247524339E-8	8.469011731746198E-8
GOTERM_BP_DIRECT	GO:0008284~positive regulation of cell population proliferation	14	25	2.5352575954632033E-9	CSF1R, CALCRL, HTR1A, ADRA1D, HTR2A, TGFBR1, MTOR, IGF1R, DPP4, CDK4, KIT, FGFR3, EZH2, FGFR1	56	542	19512	9	3.2755474063117518E-6	4.906630904452658E-7	4.5835761973430713E-7
GOTERM_BP_DIRECT	GO:0043066~negative regulation of apoptotic process	14	25	2.59214540712502E-9	CSF1R, PDPK1, PRKCD, BRAF, TGFBR1, MTOR, AURKA, IGF1R, MAPK8, MAPK7, TERT, AKT2, TEK, RAF1	56	543	19512	8.98342541436464	3.3490462365559637E-6	4.906630904452658E-7	4.5835761973430713E-7
GOTERM_BP_DIRECT	GO:0006468~protein phosphorylation	11	19.642857142857142	2.6604505291377696E-9	MAPK10, IKBKB, MAPK9, MAPK8, SYK, PDPK1, PRKCD, BRAF, RAF1, FGFR1, AURKA	56	261	19512	14.68472906403941	3.4372961773554422E-6	4.906630904452658E-7	4.5835761973430713E-7
GOTERM_CC_DIRECT	GO:0043235~receptor complex	10	17.857142857142858	4.979811612040708E-9	RET, CSF1R, ADRB3, KIT, TEK, ADRB2, FGFR3, TGFBR1, FGFR1, IGF1R	56	216	20808	17.202380952380953	1.0109012388292982E-6	3.369672524147546E-7	3.054284455384968E-7
GOTERM_BP_DIRECT	GO:0000165~MAPK cascade	9	16.071428571428573	6.943073976510453E-9	MAPK10, RET, MAPK9, MAPK8, MAPK7, BRAF, RAF1, FGFR3, FGFR1	56	145	19512	21.62660098522168	8.970411410680335E-6	1.1204385629593743E-6	1.0466684019589509E-6
GOTERM_MF_DIRECT	GO:0005515~protein binding	56	100	8.063707333017562E-9	RET, ACHE, KDM1A, EHMT2, EHMT1, ADRA1D, HTR2A, ADRA1B, SLC6A4, IGF1R, IKBKB, AKT2, CTSK, KCNH2, SYK, PDPK1, PRKCD, HTR3A, F3, TGFBR1, ADRB3, PIK3CA, KIT, RAF1, OPRD1, CSF1R, CALCRL, ABCB1, MAOA, ADRB2, AURKA, DPP4, MAPK9, MAPK8, MAPK7, TERT, MAP2, ABL1, KCNN2, KCNN3, DRD2, DRD3, DRD4, HTR1A, OPRK1, BRAF, ESR1, MTOR, ESR2, SELP, MAPK10, CDK4, TEK, FGFR3, FGFR1, EZH2	56	13741	19272	1.402518011789535	2.3707271656903117E-6	2.4920308018003763E-7	2.1287856340803217E-7
GOTERM_MF_DIRECT	GO:0004714~transmembrane receptor protein tyrosine kinase activity	7	12.5	8.447562040001276E-9	RET, CSF1R, KIT, TEK, FGFR3, FGFR1, IGF1R	56	53	19272	45.45283018867924	2.4835801820666248E-6	2.4920308018003763E-7	2.1287856340803217E-7
GOTERM_BP_DIRECT	GO:0007188~adenylate cyclase-modulating G protein-coupled receptor signaling pathway	7	12.5	1.5214300065490076E-8	ADRB3, ADRA1D, ADRB2, ADRA1B, DRD2, DRD3, DRD4	56	59	19512	41.33898305084746	1.9656682608726328E-5	2.182406820505299E-6	2.03871620877567E-6
GOTERM_MF_DIRECT	GO:0042802~identical protein binding	21	37.5	5.864333521252766E-8	KCNH2, ACHE, KDM1A, BRAF, ADRA1D, HTR3A, ADRB2, HTR2A, ESR1, MTOR, SLC6A4, IGF1R, DPP4, IKBKB, TERT, TEK, RAF1, DRD2, FGFR3, DRD4, FGFR1	56	1824	19272	3.9621710526315788	1.7240992423173118E-5	1.5727076261541508E-6	1.3434654975960882E-6
GOTERM_BP_DIRECT	GO:2000352~negative regulation of endothelial cell apoptotic process	6	10.714285714285714	6.907749804470355E-8	MAPK7, TERT, PDPK1, ABL1, BRAF, TEK	56	38	19512	55.01503759398496	8.924414807365277E-5	8.917904997571228E-6	8.330746264191247E-6
GOTERM_BP_DIRECT	GO:0120162~positive regulation of cold-induced thermogenesis	7	12.5	4.144355442928152E-7	ACHE, SYK, KDM1A, ADRB3, EHMT1, ADRB2, IGF1R	56	102	19512	23.91176470588235	5.353075060102741E-4	4.5249373386132356E-5	4.227013501446601E-5
GOTERM_BP_DIRECT	GO:0007187~G protein-coupled receptor signaling pathway, coupled to cyclic nucleotide second messenger	6	10.714285714285714	4.2059835835289565E-7	OPRD1, CALCRL, ADRB3, HTR1A, HTR2A, DRD4	56	54	19512	38.714285714285715	5.432655710773115E-4	4.5249373386132356E-5	4.227013501446601E-5
GOTERM_BP_DIRECT	GO:0038095~Fc-epsilon receptor signaling pathway	5	8.928571428571429	5.756447265947869E-7	MAPK10, IKBKB, MAPK9, MAPK8, SYK	56	24	19512	72.58928571428571	7.434566997839287E-4	5.716594938722076E-5	5.340211848256254E-5
GOTERM_BP_DIRECT	GO:0046777~protein autophosphorylation	7	12.5	1.0295944424971825E-6	CSF1R, PDPK1, KIT, ABL1, FGFR1, AURKA, IGF1R	56	119	19512	20.495798319327733	0.0013293523318278488	9.494331609027589E-5	8.869220697511444E-5
GOTERM_BP_DIRECT	GO:0042752~regulation of circadian rhythm	6	10.714285714285714	1.4475353866368925E-6	MAPK10, MAPK9, MAPK8, DRD4, MTOR, EZH2	56	69	19512	30.29813664596273	0.001868469306963827	1.2458454560988189E-4	1.1638184508560616E-4
GOTERM_MF_DIRECT	GO:0004935~adrenergic receptor activity	4	7.142857142857142	1.8252431891983471E-6	ADRB3, ADRA1D, ADRB2, ADRA1B	56	9	19272	152.95238095238093	5.364780315144646E-4	4.4870561734459365E-5	3.833010697316529E-5
GOTERM_MF_DIRECT	GO:0051378~serotonin binding	4	7.142857142857142	2.602215745983002E-6	HTR1A, HTR3A, HTR2A, SLC6A4	56	10	19272	137.65714285714284	7.647598467496186E-4	5.905028038961428E-5	5.04429513836705E-5
GOTERM_BP_DIRECT	GO:0008286~insulin receptor signaling pathway	6	10.714285714285714	3.0244966652657186E-6	PIK3CA, PDPK1, AKT2, RAF1, MTOR, IGF1R	56	80	19512	26.132142857142856	0.0039000306498022663	2.4403907467862766E-4	2.2797143614440354E-4
GOTERM_BP_DIRECT	GO:0071880~adenylate cyclase-activating adrenergic receptor signaling pathway	4	7.142857142857142	7.546401853687258E-6	ADRB3, ADRA1D, ADRB2, ADRA1B	56	14	19512	99.55102040816325	0.009702610951092594	5.730826348888383E-4	5.353506256204019E-4
GOTERM_BP_DIRECT	GO:0018105~peptidyl-serine phosphorylation	5	8.928571428571429	1.0025177816333506E-5	IKBKB, MAPK8, PRKCD, TGFBR1, AURKA	56	48	19512	36.294642857142854	0.012869070816337258	6.824347203393373E-4	6.375029223309378E-4
GOTERM_BP_DIRECT	GO:0035556~intracellular signal transduction	10	17.857142857142858	1.004357837834811E-5	MAPK7, SYK, PDPK1, AKT2, KIT, PRKCD, ABL1, ADRA1B, DRD2, TGFBR1	56	501	19512	6.954662104362703	0.01289253835573101	6.824347203393373E-4	6.375029223309378E-4
GOTERM_CC_DIRECT	GO:0009986~cell surface	11	19.642857142857142	1.3111729869235817E-5	DPP4, KCNH2, ACHE, CSF1R, ABCB1, KIT, KCNN2, TEK, FGFR3, F3, TGFBR1	56	701	20808	5.830650091705726	0.0026581594342582893	6.654202908637177E-4	6.031395739848475E-4
GOTERM_BP_DIRECT	GO:0033554~cellular response to stress	5	8.928571428571429	1.49301908382268E-5	MAPK10, MAPK9, MAPK8, MAPK7, ABL1	56	53	19512	32.870619946091644	0.01910509002674632	9.637438186075399E-4	9.00290507545076E-4
GOTERM_BP_DIRECT	GO:1901701~cellular response to oxygen-containing compound	4	7.142857142857142	1.678249480111061E-5	ABL1, ESR1, ESR2, IGF1R	56	18	19512	77.42857142857143	0.021449775326021325	0.0010317238470587521	9.637947014352093E-4
GOTERM_BP_DIRECT	GO:0030335~positive regulation of cell migration	8	14.285714285714285	2.0428669883091775E-5	RET, CSF1R, AKT2, KIT, F3, TGFBR1, EZH2, IGF1R	56	300	19512	9.291428571428572	0.02604883099495292	0.0011987914917759763	0.00111986253995494
GOTERM_BP_DIRECT	GO:0007200~phospholipase C-activating G protein-coupled receptor signaling pathway	6	10.714285714285714	2.201467982814831E-5	OPRD1, OPRK1, ADRA1D, ADRA1B, DRD2, ESR1	56	120	19512	17.42142857142857	0.028042577432378923	0.001232710968957272	0.0011515487440452905
GOTERM_BP_DIRECT	GO:0090398~cellular senescence	5	8.928571428571429	2.291639291632419E-5	MAPK10, MAPK9, MAPK8, PRKCD, ABL1	56	59	19512	29.527845036319615	0.029174286834571794	0.001232710968957272	0.0011515487440452905
GOTERM_MF_DIRECT	GO:0001591~dopamine neurotransmitter receptor activity, coupled via Gi/Go	3	5.357142857142857	2.3946917358264656E-5	DRD2, DRD3, DRD4	56	3	19272	344.1428571428571	0.007015751899187683	4.7095604137920493E-4	4.0230821161884624E-4
GOTERM_MF_DIRECT	GO:0004705~JUN kinase activity	3	5.357142857142857	2.3946917358264656E-5	MAPK10, MAPK9, MAPK8	56	3	19272	344.1428571428571	0.007015751899187683	4.7095604137920493E-4	4.0230821161884624E-4
GOTERM_BP_DIRECT	GO:0070374~positive regulation of ERK1 and ERK2 cascade	7	12.5	2.4929210776783767E-5	CSF1R, ABL1, BRAF, TEK, HTR2A, DRD2, FGFR3	56	207	19512	11.782608695652174	0.03169575828708393	0.0012873444445131138	0.001202585127872049
GOTERM_MF_DIRECT	GO:0004707~MAP kinase activity	4	7.142857142857142	2.820628126308283E-5	MAPK10, MAPK9, MAPK8, MAPK7	56	21	19272	65.55102040816325	0.008258473533535815	4.944423171921465E-4	4.22371064177698E-4
GOTERM_MF_DIRECT	GO:0004930~G protein-coupled receptor activity	12	21.428571428571427	2.8493286075479626E-5	OPRD1, CALCRL, ADRB3, HTR1A, OPRK1, ADRA1D, ADRB2, HTR2A, ADRA1B, DRD2, DRD3, DRD4	56	869	19272	4.752260397830018	0.00834215494501156	4.944423171921465E-4	4.22371064177698E-4
GOTERM_BP_DIRECT	GO:0046686~response to cadmium ion	4	7.142857142857142	3.60617278441737E-5	MAPK9, ABCB1, TERT, KIT	56	23	19512	60.596273291925456	0.045523820842477636	0.0017906034864164709	0.0016727093761566723
GOTERM_MF_DIRECT	GO:0042803~protein homodimerization activity	11	19.642857142857142	4.005360455006996E-5	DPP4, KCNH2, IKBKB, ACHE, CSF1R, TERT, ADRB3, KIT, KCNN2, ADRB2, FGFR1	56	740	19272	5.115637065637066	0.011706929910426767	6.56434074570591E-4	5.607504637009795E-4
GOTERM_BP_DIRECT	GO:0034776~response to histamine	3	5.357142857142857	4.66393037980516E-5	DRD2, DRD3, DRD4	56	4	19512	261.32142857142856	0.05847971503302718	0.0021999128729018958	0.0020550696550888353
GOTERM_BP_DIRECT	GO:0007173~epidermal growth factor receptor signaling pathway	5	8.928571428571429	4.7713059985478765E-5	MAPK7, PIK3CA, PDPK1, ABL1, BRAF	56	71	19512	24.537223340040242	0.05978503546805747	0.0021999128729018958	0.0020550696550888353
GOTERM_MF_DIRECT	GO:0051380~norepinephrine binding	3	5.357142857142857	4.7806033676694526E-5	ADRB3, ADRB2, DRD4	56	4	19272	258.10714285714283	0.01395699515378801	7.422515755065729E-4	6.340589729751064E-4
GOTERM_CC_DIRECT	GO:0043005~neuron projection	8	14.285714285714285	5.3506688991834694E-5	OPRD1, MAP2, OPRK1, BRAF, HTR3A, KCNN3, SLC6A4, AURKA	56	372	20808	7.990783410138248	0.01080336835070106	0.0021723715730684887	0.0019690461548995167
GOTERM_BP_DIRECT	GO:0007195~adenylate cyclase-inhibiting dopamine receptor signaling pathway	3	5.357142857142857	7.759145020679831E-5	DRD2, DRD3, DRD4	56	5	19512	209.05714285714285	0.09539061122529424	0.00345415731782678	0.0032267341017034054
GOTERM_MF_DIRECT	GO:0004952~dopamine neurotransmitter receptor activity	3	5.357142857142857	7.953068388239419E-5	DRD2, DRD3, DRD4	56	5	19272	206.48571428571427	0.023111688129806462	0.0011730775872653143	0.0010020866169181668
GOTERM_BP_DIRECT	GO:0009410~response to xenobiotic stimulus	7	12.5	8.864729484247738E-5	ABCB1, CDK4, ABL1, HTR2A, DRD2, DRD3, SLC6A4	56	260	19512	9.38076923076923	0.10822139842831902	0.00381478858805461	0.003563621252667591
GOTERM_BP_DIRECT	GO:0032355~response to estradiol	5	8.928571428571429	1.0571614813521993E-4	ABCB1, DRD2, ESR1, EZH2, SLC6A4	56	87	19512	20.02463054187192	0.1276743592287788	0.004393473009863942	0.004104204841127741
GOTERM_BP_DIRECT	GO:0048009~insulin-like growth factor receptor signaling pathway	4	7.142857142857142	1.0890095764186379E-4	PIK3CA, PDPK1, RAF1, IGF1R	56	33	19512	42.23376623376623	0.1312567909146728	0.004393473009863942	0.004104204841127741
GOTERM_MF_DIRECT	GO:0046976~histone H3K27 methyltransferase activity	3	5.357142857142857	1.1907741072704883E-4	EHMT2, EHMT1, EZH2	56	6	19272	172.07142857142856	0.03440505403043792	0.0016727541030704478	0.001428928928724586
GOTERM_BP_DIRECT	GO:0007186~G protein-coupled receptor signaling pathway	12	21.428571428571427	1.2991484143336145E-4	OPRD1, CALCRL, ADRB3, HTR1A, OPRK1, ADRA1D, ADRB2, HTR2A, ADRA1B, DRD2, DRD3, DRD4	56	1041	19512	4.016467682173734	0.15452855081361117	0.0049406168576609875	0.004615324500650001
GOTERM_BP_DIRECT	GO:0042220~response to cocaine	4	7.142857142857142	1.3011694280439472E-4	OPRK1, HTR2A, DRD2, DRD3	56	35	19512	39.820408163265306	0.15474931594609853	0.0049406168576609875	0.004615324500650001
GOTERM_BP_DIRECT	GO:0043491~phosphatidylinositol 3-kinase/protein kinase B signal transduction	5	8.928571428571429	1.4273365599258063E-4	PIK3CA, PDPK1, DRD2, MTOR, IGF1R	56	94	19512	18.533434650455927	0.16841773175813068	0.0052648328538977595	0.004918193975058635
GOTERM_BP_DIRECT	GO:0051240~positive regulation of multicellular organismal process	4	7.142857142857142	1.6671001312531286E-4	KDM1A, TEK, DRD2, MTOR	56	38	19512	36.6766917293233	0.19378699140176903	0.005829567106141877	0.005445745879168942
GOTERM_BP_DIRECT	GO:0010468~regulation of gene expression	8	14.285714285714285	1.6707512232939537E-4	KDM1A, PIK3CA, CDK4, ABL1, ESR1, TGFBR1, EZH2, FGFR1	56	419	19512	6.652574156154108	0.19416727284802215	0.005829567106141877	0.005445745879168942
GOTERM_MF_DIRECT	GO:0019899~enzyme binding	8	14.285714285714285	1.828378242391557E-4	MAPK8, KDM1A, PRKCD, ABL1, ADRB2, RAF1, ESR1, ESR2	56	420	19272	6.555102040816326	0.052339757626922556	0.002451689006843224	0.0020943241685576017
GOTERM_BP_DIRECT	GO:0018108~peptidyl-tyrosine phosphorylation	4	7.142857142857142	2.094035216469582E-4	CSF1R, SYK, ABL1, FGFR1	56	41	19512	33.99303135888501	0.23706136807782785	0.007114209117005869	0.006645806502795568
GOTERM_BP_DIRECT	GO:0060158~phospholipase C-activating dopamine receptor signaling pathway	3	5.357142857142857	2.1607870777502194E-4	DRD2, DRD3, DRD4	56	8	19512	130.66071428571428	0.24361430667016726	0.00715275927532188	0.006681818501966063
GOTERM_MF_DIRECT	GO:0042169~SH2 domain binding	4	7.142857142857142	2.1711984416051205E-4	SYK, KIT, ABL1, FGFR1	56	41	19272	33.57491289198606	0.061845062380267324	0.002784798001189176	0.0023788782925412626
GOTERM_BP_DIRECT	GO:0043542~endothelial cell migration	4	7.142857142857142	3.147380877346015E-4	DPP4, PIK3CA, ABL1, TGFBR1	56	47	19512	29.653495440729483	0.33415982557692714	0.010158171781634263	0.009489353345198235
GOTERM_CC_DIRECT	GO:0030425~dendrite	8	14.285714285714285	3.4410764896167646E-4	MAP2, HTR1A, ABL1, OPRK1, HTR2A, DRD2, DRD4, MTOR	56	503	20808	5.9096847486509505	0.0674811135649146	0.011642308789870054	0.010552634568158078
GOTERM_BP_DIRECT	GO:0051967~negative regulation of synaptic transmission, glutamatergic	3	5.357142857142857	3.460141955707471E-4	HTR2A, DRD2, DRD3	56	10	19512	104.52857142857142	0.36053775716649805	0.010895227475166696	0.010177880972154172
GOTERM_BP_DIRECT	GO:0048538~thymus development	4	7.142857142857142	4.0101080932885457E-4	ABL1, BRAF, RAF1, TGFBR1	56	51	19512	27.32773109243697	0.40441423366181417	0.012326308448655982	0.011514738953585681
GOTERM_BP_DIRECT	GO:0007210~serotonin receptor signaling pathway	3	5.357142857142857	4.221414969896775E-4	HTR1A, HTR3A, HTR2A	56	11	19512	95.02597402597402	0.4204607953487758	0.012477009119134762	0.011655517426550367
GOTERM_BP_DIRECT	GO:0007169~cell surface receptor protein tyrosine kinase signaling pathway	5	8.928571428571429	4.252427585142754E-4	RET, CSF1R, KIT, TEK, IGF1R	56	125	19512	13.937142857142858	0.42277924474570616	0.012477009119134762	0.011655517426550367
GOTERM_MF_DIRECT	GO:0001222~transcription corepressor binding	4	7.142857142857142	4.402461499587451E-4	EHMT2, EHMT1, ESR1, EZH2	56	52	19272	26.47252747252747	0.12143103165940827	0.005411358926576242	0.004622584574566824
GOTERM_BP_DIRECT	GO:0051496~positive regulation of stress fiber assembly	4	7.142857142857142	5.011782337257507E-4	ABL1, BRAF, TGFBR1, MTOR	56	55	19512	25.34025974025974	0.47674407499144833	0.014065676081303134	0.013139585866809897
GOTERM_BP_DIRECT	GO:0008542~visual learning	4	7.142857142857142	5.011782337257507E-4	KIT, BRAF, DRD2, DRD3	56	55	19512	25.34025974025974	0.47674407499144833	0.014065676081303134	0.013139585866809897
GOTERM_BP_DIRECT	GO:0010628~positive regulation of gene expression	8	14.285714285714285	5.807641672103194E-4	RET, MAPK9, MAPK8, KIT, BRAF, F3, TGFBR1, SLC6A4	56	515	19512	5.4124826629681	0.5279003892070888	0.01595247957167069	0.01490216139692862
GOTERM_MF_DIRECT	GO:0004993~G protein-coupled serotonin receptor activity	3	5.357142857142857	6.11309080263095E-4	HTR1A, HTR2A, DRD4	56	13	19272	79.41758241758241	0.1645458633222875	0.006936006872215886	0.005924995701011536
GOTERM_MF_DIRECT	GO:0043560~insulin receptor substrate binding	3	5.357142857142857	6.11309080263095E-4	PIK3CA, PRKCD, IGF1R	56	13	19272	79.41758241758241	0.1645458633222875	0.006936006872215886	0.005924995701011536
GOTERM_CC_DIRECT	GO:0042734~presynaptic membrane	5	8.928571428571429	6.323358654168196E-4	OPRD1, OPRK1, HTR2A, DRD2, SLC6A4	56	148	20808	12.553088803088803	0.12050269797608348	0.016649345130647402	0.015091032039601585
GOTERM_BP_DIRECT	GO:0007204~positive regulation of cytosolic calcium ion concentration	5	8.928571428571429	6.346617392136223E-4	ABL1, ADRA1D, HTR2A, ADRA1B, ESR1	56	139	19512	12.533401849948612	0.5596754820481165	0.01705290118643875	0.01593013077524797
GOTERM_BP_DIRECT	GO:0010718~positive regulation of epithelial to mesenchymal transition	4	7.142857142857142	6.472441193923305E-4	KDM1A, TGFBR1, MTOR, EZH2	56	60	19512	23.228571428571428	0.5667802372892131	0.01705290118643875	0.01593013077524797
GOTERM_CC_DIRECT	GO:0045211~postsynaptic membrane	6	10.714285714285714	6.561318278087646E-4	OPRD1, OPRK1, HTR3A, HTR2A, DRD2, SLC6A4	56	264	20808	8.444805194805195	0.12474366113829127	0.016649345130647402	0.015091032039601585
GOTERM_BP_DIRECT	GO:0048863~stem cell differentiation	4	7.142857142857142	7.817937128067694E-4	KIT, ESR1, EZH2, FGFR1	56	64	19512	21.776785714285715	0.6359530801495857	0.019863915618392625	0.018556066797661898
GOTERM_BP_DIRECT	GO:0001963~synaptic transmission, dopaminergic	3	5.357142857142857	8.000957491529176E-4	DRD2, DRD3, DRD4	56	15	19512	69.68571428571428	0.6444670926334205	0.019863915618392625	0.018556066797661898
GOTERM_BP_DIRECT	GO:0014059~regulation of dopamine secretion	3	5.357142857142857	8.000957491529176E-4	HTR2A, DRD2, DRD3	56	15	19512	69.68571428571428	0.6444670926334205	0.019863915618392625	0.018556066797661898
GOTERM_BP_DIRECT	GO:0048511~rhythmic process	5	8.928571428571429	8.651044684913991E-4	MAPK10, MAPK9, MAPK8, DRD4, EZH2	56	151	19512	11.53736991485336	0.673131955254859	0.021072639034384836	0.01968520733963448
GOTERM_BP_DIRECT	GO:0008283~cell population proliferation	6	10.714285714285714	9.197830827007897E-4	CSF1R, CALCRL, KIT, DRD2, FGFR3, FGFR1	56	267	19512	7.8298555377207055	0.6954459168990305	0.02198962888456888	0.020541822180317634
GOTERM_BP_DIRECT	GO:0070301~cellular response to hydrogen peroxide	4	7.142857142857142	0.0010576431031673553	MAPK7, PRKCD, ABL1, EZH2	56	71	19512	19.62977867203219	0.7451800395368482	0.024825768112528287	0.023191228771269643
GOTERM_MF_DIRECT	GO:0097110~scaffold protein binding	4	7.142857142857142	0.0011411486515892704	KCNH2, IKBKB, SYK, BRAF	56	72	19272	19.119047619047617	0.2851548089168128	0.01246810563773462	0.010650720748166524
GOTERM_MF_DIRECT	GO:0004708~MAP kinase kinase activity	3	5.357142857142857	0.001325538753672696	MAPK10, MAPK8, BRAF	56	19	19272	54.338345864661655	0.32292072053525034	0.013965497583337335	0.011929848783054265
GOTERM_BP_DIRECT	GO:0001525~angiogenesis	6	10.714285714285714	0.0013689209663717695	CALCRL, SYK, PIK3CA, TEK, TGFBR1, FGFR1	56	292	19512	7.159491193737769	0.8296427476736743	0.03155851727832061	0.02948069081150632
GOTERM_BP_DIRECT	GO:0007189~adenylate cyclase-activating G protein-coupled receptor signaling pathway	5	8.928571428571429	0.0015245602285855373	CALCRL, MAPK7, ADRB3, HTR1A, ADRB2	56	176	19512	9.898538961038962	0.8607152430920795	0.034529951843928576	0.03225648483638874
GOTERM_MF_DIRECT	GO:0030594~neurotransmitter receptor activity	3	5.357142857142857	0.0016219104334204372	HTR1A, HTR2A, DRD4	56	21	19272	49.16326530612245	0.37949944710985306	0.016498744064104447	0.0140938423869638
GOTERM_BP_DIRECT	GO:0016477~cell migration	6	10.714285714285714	0.0016820739836340818	CSF1R, PIK3CA, PDPK1, KIT, DRD2, FGFR1	56	306	19512	6.831932773109243	0.8863997320478452	0.037440646773648265	0.03497553834935694
GOTERM_BP_DIRECT	GO:0050709~negative regulation of protein secretion	3	5.357142857142857	0.001738083730823934	DRD2, DRD3, DRD4	56	22	19512	47.51298701298701	0.8943430726802976	0.03803162875413049	0.03552760981989262
GOTERM_BP_DIRECT	GO:0042531~positive regulation of tyrosine phosphorylation of STAT protein	3	5.357142857142857	0.0019001810644227628	CSF1R, KIT, FGFR3	56	23	19512	45.44720496894409	0.9143400078757606	0.04021530744540634	0.037567514158915606
GOTERM_BP_DIRECT	GO:0038096~Fc-gamma receptor signaling pathway involved in phagocytosis	3	5.357142857142857	0.0019001810644227628	SYK, PRKCD, ABL1	56	23	19512	45.44720496894409	0.9143400078757606	0.04021530744540634	0.037567514158915606
GOTERM_MF_DIRECT	GO:0140938~histone H3 methyltransferase activity	3	5.357142857142857	0.0019468834960826836	EHMT2, EHMT1, EZH2	56	23	19272	44.88819875776397	0.43613569720929934	0.019144354378146388	0.016353821367094543
GOTERM_BP_DIRECT	GO:0071222~cellular response to lipopolysaccharide	5	8.928571428571429	0.002175066274870887	MAPK8, ABCB1, CDK4, ABL1, OPRK1	56	194	19512	8.980117820324006	0.9399901303396363	0.0452904929170696	0.04230854721764984
GOTERM_BP_DIRECT	GO:0030097~hemopoiesis	4	7.142857142857142	0.002228905788391386	CSF1R, KIT, TEK, EZH2	56	92	19512	15.149068322981364	0.9440311726131635	0.045674878933544105	0.04266762509206367
GOTERM_BP_DIRECT	GO:0050482~arachidonate secretion	3	5.357142857142857	0.0024277612707570557	DRD2, DRD3, DRD4	56	26	19512	40.2032967032967	0.9567380280409062	0.04748848182647514	0.04436181958383347
GOTERM_BP_DIRECT	GO:0043406~positive regulation of MAP kinase activity	3	5.357142857142857	0.0024277612707570557	DRD4, EZH2, FGFR1	56	26	19512	40.2032967032967	0.9567380280409062	0.04748848182647514	0.04436181958383347
GOTERM_BP_DIRECT	GO:0042755~eating behavior	3	5.357142857142857	0.0024277612707570557	OPRD1, ADRB3, OPRK1	56	26	19512	40.2032967032967	0.9567380280409062	0.04748848182647514	0.04436181958383347
GOTERM_BP_DIRECT	GO:0042127~regulation of cell population proliferation	5	8.928571428571429	0.0026088470515912565	CSF1R, KIT, ABL1, BRAF, EZH2	56	204	19512	8.539915966386554	0.9657830718476259	0.05026897826275093	0.04695924692864262
GOTERM_MF_DIRECT	GO:0005242~inward rectifier potassium channel activity	3	5.357142857142857	0.0026813416142822018	KCNH2, KCNN2, KCNN3	56	27	19272	38.238095238095234	0.5458706446183099	0.025515992781072565	0.0217967124773908
GOTERM_CC_DIRECT	GO:0045121~membrane raft	5	8.928571428571429	0.002809952078705992	DPP4, IKBKB, TEK, TGFBR1, SLC6A4	56	222	20808	8.36872586872587	0.4351658909656807	0.05821682800587064	0.05276796233044432
GOTERM_BP_DIRECT	GO:0045907~positive regulation of vasoconstriction	3	5.357142857142857	0.002813502289681241	ABL1, ADRA1D, HTR2A	56	28	19512	37.33163265306122	0.9737520706151602	0.05341516847027179	0.04989829060817024
GOTERM_CC_DIRECT	GO:0005654~nucleoplasm	21	37.5	0.002867824039698061	CSF1R, KDM1A, EHMT2, PRKCD, EHMT1, OPRK1, ESR1, TGFBR1, MTOR, ESR2, AURKA, MAPK10, MAPK9, MAPK8, MAPK7, TERT, CDK4, CTSK, AKT2, ABL1, EZH2	56	4091	20808	1.9073576142752382	0.441781411469524	0.05821682800587064	0.05276796233044432
GOTERM_BP_DIRECT	GO:0036211~protein modification process	4	7.142857142857142	0.002987647850603047	KDM1A, AKT2, ABL1, EZH2	56	102	19512	13.663865546218485	0.9790542340437852	0.055843649658014534	0.05216687954110421
GOTERM_BP_DIRECT	GO:0010629~negative regulation of gene expression	6	10.714285714285714	0.0030488690519176495	OPRD1, PIK3CA, ESR1, EZH2, FGFR1, AURKA	56	351	19512	5.956043956043956	0.9806518023360073	0.055843649658014534	0.05216687954110421
GOTERM_BP_DIRECT	GO:0032869~cellular response to insulin stimulus	4	7.142857142857142	0.003071184450595687	PIK3CA, PDPK1, AKT2, MTOR	56	103	19512	13.53120665742025	0.9812033383902472	0.055843649658014534	0.05216687954110421
GOTERM_CC_DIRECT	GO:0043025~neuronal cell body	6	10.714285714285714	0.0031831199040396586	MAP2, ABL1, OPRK1, KCNN2, KCNN3, HTR2A	56	378	20808	5.897959183673469	0.4764925155088102	0.05874303095636824	0.05324491475848156
GOTERM_BP_DIRECT	GO:0009416~response to light stimulus	3	5.357142857142857	0.003226102697827599	MAPK10, MAPK8, DRD2	56	30	19512	34.84285714285714	0.9846226953420185	0.057344157548938374	0.05356859334161091
GOTERM_BP_DIRECT	GO:0032956~regulation of actin cytoskeleton organization	4	7.142857142857142	0.0032425433780577085	CSF1R, PRKCD, ABL1, MTOR	56	105	19512	13.273469387755101	0.984946923096476	0.057344157548938374	0.05356859334161091
GOTERM_BP_DIRECT	GO:0051403~stress-activated MAPK cascade	3	5.357142857142857	0.003442380237775489	IKBKB, MAPK8, MAPK7	56	31	19512	33.71889400921659	0.9883823288924563	0.05925483849290876	0.05535347422342986
GOTERM_BP_DIRECT	GO:0006346~DNA methylation-dependent constitutive heterochromatin formation	3	5.357142857142857	0.003442380237775489	EHMT2, EHMT1, EZH2	56	31	19512	33.71889400921659	0.9883823288924563	0.05925483849290876	0.05535347422342986
GOTERM_MF_DIRECT	GO:0016279~protein-lysine N-methyltransferase activity	3	5.357142857142857	0.003754587008211306	EHMT2, EHMT1, EZH2	56	32	19272	32.263392857142854	0.6690956869338066	0.034612598981947976	0.029567372689664036
GOTERM_BP_DIRECT	GO:0010604~positive regulation of macromolecule metabolic process	3	5.357142857142857	0.003894701466233382	IKBKB, KIT, FGFR1	56	33	19512	31.67532467532467	0.99353775689475	0.06615867885404338	0.06180276274049288
GOTERM_BP_DIRECT	GO:0006874~intracellular calcium ion homeostasis	4	7.142857142857142	0.004187032804263382	HTR2A, DRD2, DRD3, DRD4	56	115	19512	12.119254658385092	0.9955772927869853	0.07020077078316918	0.06557872158365764
GOTERM_BP_DIRECT	GO:0007267~cell-cell signaling	5	8.928571428571429	0.0043908520431417235	ADRA1D, TEK, ADRA1B, FGFR3, ESR2	56	236	19512	7.381961259079904	0.9966050696292827	0.07267423061148673	0.06788932774396049
GOTERM_CC_DIRECT	GO:0045202~synapse	9	16.071428571428573	0.004554165487769522	ACHE, MAPK8, HTR1A, HTR3A, HTR2A, DRD2, DRD3, EZH2, SLC6A4	56	1001	20808	3.34080205508777	0.6041053586675788	0.07295428359979735	0.06612605015942223
GOTERM_BP_DIRECT	GO:0071392~cellular response to estradiol stimulus	3	5.357142857142857	0.004622037691094693	ABCB1, ESR1, ESR2	56	36	19512	29.035714285714285	0.9974850843574954	0.07553228682535758	0.07055920829696455
GOTERM_CC_DIRECT	GO:0098978~glutamatergic synapse	7	12.5	0.004671949196046136	ABL1, BRAF, HTR2A, DRD2, DRD4, FGFR1, AURKA	56	594	20808	4.378787878787879	0.613501798002731	0.07295428359979735	0.06612605015942223
GOTERM_BP_DIRECT	GO:0007268~chemical synaptic transmission	5	8.928571428571429	0.004797873940193136	HTR1A, OPRK1, HTR3A, HTR2A, DRD4	56	242	19512	7.198937426210153	0.9979983261541523	0.07742569070986673	0.07232794964841152
GOTERM_BP_DIRECT	GO:2001235~positive regulation of apoptotic signaling pathway	3	5.357142857142857	0.004877362399978138	MAPK9, PRKCD, TGFBR1	56	37	19512	28.25096525096525	0.9981945941227055	0.07773672664656514	0.07261850684411894
GOTERM_BP_DIRECT	GO:0001662~behavioral fear response	3	5.357142857142857	0.005407109777890967	DPP4, HTR1A, DRD4	56	39	19512	26.802197802197803	0.9990926127021129	0.08512900882021023	0.07952407795288423
GOTERM_MF_DIRECT	GO:0042054~histone methyltransferase activity	3	5.357142857142857	0.0055380244449987105	EHMT2, EHMT1, EZH2	56	39	19272	26.472527472527474	0.8045995721190202	0.04950658215983696	0.04229036848908106
GOTERM_BP_DIRECT	GO:0051952~regulation of amine transport	2	3.571428571428571	0.005629754928955561	DRD2, DRD3	56	2	19512	348.42857142857144	0.9993205282859943	0.08671391152380534	0.0810046299749878
GOTERM_BP_DIRECT	GO:0050852~T cell receptor signaling pathway	4	7.142857142857142	0.005642113530596165	IKBKB, PIK3CA, ABL1, BRAF	56	128	19512	10.888392857142858	0.9993313519814458	0.08671391152380534	0.0810046299749878
GOTERM_CC_DIRECT	GO:0005925~focal adhesion	6	10.714285714285714	0.00592369497415238	DPP4, MAPK7, PDPK1, TEK, FGFR3, SLC6A4	56	438	20808	5.090019569471624	0.7006332472501702	0.08589357712520951	0.07785427680314556
GOTERM_BP_DIRECT	GO:0035094~response to nicotine	3	5.357142857142857	0.0059620775529515765	OPRD1, OPRK1, DRD2	56	41	19512	25.49477351916376	0.9995588205432921	0.0905534367160057	0.08459135916305413
GOTERM_BP_DIRECT	GO:2000648~positive regulation of stem cell proliferation	3	5.357142857142857	0.006248928316343416	KDM1A, TERT, FGFR1	56	42	19512	24.887755102040817	0.9996961409729008	0.09380658670231802	0.08763032034314139
GOTERM_BP_DIRECT	GO:0060048~cardiac muscle contraction	3	5.357142857142857	0.006841183344851261	KCNH2, PIK3CA, MTOR	56	44	19512	23.756493506493506	0.9998593423226438	0.1015168700942871	0.0948329553320761
GOTERM_BP_DIRECT	GO:0031295~T cell costimulation	3	5.357142857142857	0.007146515951360704	DPP4, PDPK1, MTOR	56	45	19512	23.228571428571428	0.999905456414183	0.10484263742280304	0.09793975269705692
GOTERM_BP_DIRECT	GO:0051091~positive regulation of DNA-binding transcription factor activity	3	5.357142857142857	0.0074579377563242875	KIT, ESR1, ESR2	56	46	19512	22.723602484472046	0.999936961587424	0.10818199599342308	0.1010592464508662
GOTERM_MF_DIRECT	GO:0004715~non-membrane spanning protein tyrosine kinase activity	3	5.357142857142857	0.007637316760506371	SYK, PRKCD, ABL1	56	46	19272	22.444099378881987	0.8950204112858741	0.06626495424556998	0.056605994813164875
GOTERM_CC_DIRECT	GO:0005739~mitochondrion	12	21.428571428571427	0.007641646278583996	MAPK10, MAPK9, MAPK8, TERT, MAOA, PRKCD, ABL1, OPRK1, BRAF, RAF1, ESR2, MTOR	56	1832	20808	2.433873986275733	0.7892771743615811	0.1021653105713117	0.09260304012375051
GOTERM_BP_DIRECT	GO:0048705~skeletal system morphogenesis	3	5.357142857142857	0.00777541329712806	FGFR3, TGFBR1, FGFR1	56	47	19512	22.24012158054711	0.9999583034793623	0.11030833589661895	0.10304558721248837
GOTERM_BP_DIRECT	GO:0043488~regulation of mRNA stability	3	5.357142857142857	0.00777541329712806	MAPK9, MAPK8, PRKCD	56	47	19512	22.24012158054711	0.9999583034793623	0.11030833589661895	0.10304558721248837
GOTERM_CC_DIRECT	GO:0005929~cilium	7	12.5	0.008052438271630479	MAP2, BRAF, ADRB2, DRD2, TGFBR1, AURKA, IGF1R	56	666	20808	3.9054054054054057	0.806264597174551	0.1021653105713117	0.09260304012375051
GOTERM_BP_DIRECT	GO:0034446~substrate adhesion-dependent cell spreading	3	5.357142857142857	0.008098907254803039	ABL1, BRAF, TEK	56	48	19512	21.77678571428571	0.9999726389743364	0.11340562790166156	0.10593895216839957
GOTERM_BP_DIRECT	GO:0002025~norepinephrine-epinephrine-mediated vasodilation involved in regulation of systemic arterial blood pressure	2	3.571428571428571	0.008432951416390016	ADRB3, ADRB2	56	3	19512	232.28571428571428	0.9999822934020934	0.11340562790166156	0.10593895216839957
GOTERM_BP_DIRECT	GO:0046717~acid secretion	2	3.571428571428571	0.008432951416390016	DRD2, DRD3	56	3	19512	232.28571428571428	0.9999822934020934	0.11340562790166156	0.10593895216839957
GOTERM_BP_DIRECT	GO:0021769~orbitofrontal cortex development	2	3.571428571428571	0.008432951416390016	DRD2, FGFR1	56	3	19512	232.28571428571428	0.9999822934020934	0.11340562790166156	0.10593895216839957
GOTERM_BP_DIRECT	GO:0051586~positive regulation of dopamine uptake involved in synaptic transmission	2	3.571428571428571	0.008432951416390016	DRD2, DRD4	56	3	19512	232.28571428571428	0.9999822934020934	0.11340562790166156	0.10593895216839957
GOTERM_MF_DIRECT	GO:0004937~alpha1-adrenergic receptor activity	2	3.571428571428571	0.00853767492329905	ADRA1D, ADRA1B	56	3	19272	229.42857142857142	0.9196089893607666	0.07196040292494914	0.06147125944775316
GOTERM_BP_DIRECT	GO:0043536~positive regulation of blood vessel endothelial cell migration	3	5.357142857142857	0.008763809865251425	PDPK1, AKT2, FGFR1	56	50	19512	20.905714285714286	0.9999884952407994	0.11663998490762464	0.10896035770611566
GOTERM_MF_DIRECT	GO:0015459~potassium channel regulator activity	3	5.357142857142857	0.008973800990517021	ADRB2, DRD2, DRD4	56	50	19272	20.64857142857143	0.9293633798204294	0.07353531367229225	0.06281660693361915
GOTERM_BP_DIRECT	GO:1904646~cellular response to amyloid-beta	3	5.357142857142857	0.009105148602187196	SYK, ADRB2, IGF1R	56	51	19512	20.49579831932773	0.9999926273631164	0.11994639638187418	0.11204907361467101
GOTERM_MF_DIRECT	GO:0019838~growth factor binding	3	5.357142857142857	0.009323111855214635	CSF1R, KIT, TGFBR1	56	51	19272	20.243697478991596	0.9363179255620964	0.0743329188456302	0.06349795101389427
GOTERM_BP_DIRECT	GO:0045766~positive regulation of angiogenesis	4	7.142857142857142	0.010394583686719507	TERT, PDPK1, TEK, F3	56	160	19512	8.710714285714285	0.9999986291618428	0.13458283964285495	0.1257218471024656
GOTERM_BP_DIRECT	GO:0045595~regulation of cell differentiation	3	5.357142857142857	0.010528944077403833	ABL1, RAF1, FGFR1	56	55	19512	19.005194805194805	0.9999988497337637	0.13458283964285495	0.1257218471024656
GOTERM_BP_DIRECT	GO:0048146~positive regulation of fibroblast proliferation	3	5.357142857142857	0.010528944077403833	CDK4, ABL1, ESR1	56	55	19512	19.005194805194805	0.9999988497337637	0.13458283964285495	0.1257218471024656
GOTERM_BP_DIRECT	GO:0031623~receptor internalization	3	5.357142857142857	0.01089933113874735	ACHE, CALCRL, SYK	56	56	19512	18.66581632653061	0.9999992908791643	0.13675330117960754	0.12774940451015238
GOTERM_BP_DIRECT	GO:0031649~heat generation	2	3.571428571428571	0.01122838878779117	ADRB3, ADRB2	56	4	19512	174.21428571428572	0.9999995386637747	0.13675330117960754	0.12774940451015238
GOTERM_BP_DIRECT	GO:1903530~regulation of secretion by cell	2	3.571428571428571	0.01122838878779117	DRD2, DRD3	56	4	19512	174.21428571428572	0.9999995386637747	0.13675330117960754	0.12774940451015238
GOTERM_BP_DIRECT	GO:0010518~positive regulation of phospholipase activity	2	3.571428571428571	0.01122838878779117	FGFR3, FGFR1	56	4	19512	174.21428571428572	0.9999995386637747	0.13675330117960754	0.12774940451015238
GOTERM_BP_DIRECT	GO:0050951~sensory perception of temperature stimulus	2	3.571428571428571	0.01122838878779117	OPRK1, HTR2A	56	4	19512	174.21428571428572	0.9999995386637747	0.13675330117960754	0.12774940451015238
GOTERM_MF_DIRECT	GO:0030284~nuclear estrogen receptor activity	2	3.571428571428571	0.011367631220478359	ESR1, ESR2	56	4	19272	172.07142857142856	0.9653072505114161	0.0817914929278321	0.06986934311123284
GOTERM_MF_DIRECT	GO:0004939~beta-adrenergic receptor activity	2	3.571428571428571	0.011367631220478359	ADRB3, ADRB2	56	4	19272	172.07142857142856	0.9653072505114161	0.0817914929278321	0.06986934311123284
GOTERM_MF_DIRECT	GO:0090722~receptor-receptor interaction	2	3.571428571428571	0.011367631220478359	HTR1A, FGFR1	56	4	19272	172.07142857142856	0.9653072505114161	0.0817914929278321	0.06986934311123284
GOTERM_MF_DIRECT	GO:0016286~small conductance calcium-activated potassium channel activity	2	3.571428571428571	0.011367631220478359	KCNN2, KCNN3	56	4	19272	172.07142857142856	0.9653072505114161	0.0817914929278321	0.06986934311123284
GOTERM_BP_DIRECT	GO:0001837~epithelial to mesenchymal transition	3	5.357142857142857	0.012437611088673963	KDM1A, TGFBR1, FGFR1	56	60	19512	17.42142857142857	0.999999905073448	0.15006500855586996	0.14018466329851215
GOTERM_CC_DIRECT	GO:0043679~axon terminus	3	5.357142857142857	0.012827261927166642	OPRD1, OPRK1, DRD2	56	65	20808	17.14945054945055	0.9272538320237367	0.15317259830675461	0.13883624674109776
GOTERM_MF_DIRECT	GO:0019901~protein kinase binding	6	10.714285714285714	0.012860564103874598	IKBKB, SYK, PRKCD, ABL1, ESR1, AURKA	56	491	19272	4.205411696246727	0.9777525807113032	0.0903301526343573	0.0771633846232476
GOTERM_BP_DIRECT	GO:0007254~JNK cascade	3	5.357142857142857	0.013649948077120468	MAPK10, MAPK9, MAPK8	56	63	19512	16.591836734693878	0.9999999805846719	0.16013070588883435	0.14958763075285378
GOTERM_BP_DIRECT	GO:0032765~positive regulation of mast cell cytokine production	2	3.571428571428571	0.014016088121950643	SYK, KIT	56	5	19512	139.37142857142857	0.9999999879823743	0.16013070588883435	0.14958763075285378
GOTERM_BP_DIRECT	GO:0051584~regulation of dopamine uptake involved in synaptic transmission	2	3.571428571428571	0.014016088121950643	DRD2, DRD3	56	5	19512	139.37142857142857	0.9999999879823743	0.16013070588883435	0.14958763075285378
GOTERM_BP_DIRECT	GO:0150099~neuron-glial cell signaling	2	3.571428571428571	0.014016088121950643	ADRA1D, ADRA1B	56	5	19512	139.37142857142857	0.9999999879823743	0.16013070588883435	0.14958763075285378
GOTERM_BP_DIRECT	GO:0141124~intracellular signaling cassette	2	3.571428571428571	0.014016088121950643	MAPK7, PDPK1	56	5	19512	139.37142857142857	0.9999999879823743	0.16013070588883435	0.14958763075285378
GOTERM_BP_DIRECT	GO:0018027~peptidyl-lysine dimethylation	2	3.571428571428571	0.014016088121950643	EHMT2, EHMT1	56	5	19512	139.37142857142857	0.9999999879823743	0.16013070588883435	0.14958763075285378
GOTERM_MF_DIRECT	GO:0005007~fibroblast growth factor receptor activity	2	3.571428571428571	0.014189656354800675	FGFR3, FGFR1	56	5	19272	137.65714285714284	0.9850289940459906	0.09734764243409764	0.08315798607929697
GOTERM_BP_DIRECT	GO:0001666~response to hypoxia	4	7.142857142857142	0.014470737319662886	DPP4, ABCB1, DRD2, SLC6A4	56	181	19512	7.700078926598263	0.999999993377453	0.16121464113434988	0.15060019923162352
GOTERM_BP_DIRECT	GO:0040029~epigenetic regulation of gene expression	3	5.357142857142857	0.01448559130254422	KDM1A, EHMT2, EHMT1	56	65	19512	16.08131868131868	0.9999999935051682	0.16121464113434988	0.15060019923162352
GOTERM_BP_DIRECT	GO:0035019~somatic stem cell population maintenance	3	5.357142857142857	0.01448559130254422	KIT, BRAF, RAF1	56	65	19512	16.08131868131868	0.9999999935051682	0.16121464113434988	0.15060019923162352
GOTERM_CC_DIRECT	GO:0097441~basal dendrite	2	3.571428571428571	0.015756735495194647	MAPK8, MAP2	56	6	20808	123.85714285714285	0.9602078279850355	0.17770096141802852	0.16106885172865637
GOTERM_BP_DIRECT	GO:0034198~cellular response to amino acid starvation	3	5.357142857142857	0.015779526794152877	MAPK8, MAPK7, MTOR	56	68	19512	15.371848739495798	0.9999999988104739	0.17411426573719116	0.1626505069551143
GOTERM_BP_DIRECT	GO:0071560~cellular response to transforming growth factor beta stimulus	3	5.357142857142857	0.01666875147899693	MAPK7, ABL1, TGFBR1	56	70	19512	14.932653061224489	0.9999999996300066	0.18069772452226088	0.16880050795805315
GOTERM_BP_DIRECT	GO:0060992~response to fungicide	2	3.571428571428571	0.01679607044358738	KDM1A, EHMT1	56	6	19512	116.14285714285714	0.9999999996870043	0.18069772452226088	0.16880050795805315
GOTERM_BP_DIRECT	GO:1990708~conditioned place preference	2	3.571428571428571	0.01679607044358738	OPRK1, SLC6A4	56	6	19512	116.14285714285714	0.9999999996870043	0.18069772452226088	0.16880050795805315
GOTERM_MF_DIRECT	GO:0051379~epinephrine binding	2	3.571428571428571	0.017003772142842495	ADRB3, DRD4	56	6	19272	114.71428571428571	0.9935398251103852	0.10904593004648991	0.09315109956513715
GOTERM_MF_DIRECT	GO:0033612~receptor serine/threonine kinase binding	2	3.571428571428571	0.017003772142842495	OPRD1, OPRK1	56	6	19272	114.71428571428571	0.9935398251103852	0.10904593004648991	0.09315109956513715
GOTERM_MF_DIRECT	GO:0035240~dopamine binding	2	3.571428571428571	0.017003772142842495	DRD2, DRD4	56	6	19272	114.71428571428571	0.9935398251103852	0.10904593004648991	0.09315109956513715
GOTERM_BP_DIRECT	GO:0001938~positive regulation of endothelial cell proliferation	3	5.357142857142857	0.01712124737428026	TEK, F3, TGFBR1	56	71	19512	14.722334004024143	0.9999999997958585	0.18267380462971747	0.17064648209406605
GOTERM_MF_DIRECT	GO:0002039~p53 binding	3	5.357142857142857	0.01799142670976502	KDM1A, EHMT2, EHMT1	56	72	19272	14.339285714285714	0.9951928006825623	0.11292491232724852	0.0964646708693784
GOTERM_BP_DIRECT	GO:0080090~regulation of primary metabolic process	3	5.357142857142857	0.01804184634620409	DRD4, MTOR, FGFR1	56	73	19512	14.318982387475538	0.9999999999391681	0.18936604579633723	0.17689810319936694
GOTERM_BP_DIRECT	GO:0071300~cellular response to retinoic acid	3	5.357142857142857	0.01804184634620409	RET, DRD2, SLC6A4	56	73	19512	14.318982387475538	0.9999999999391681	0.18936604579633723	0.17689810319936694
GOTERM_CC_DIRECT	GO:0043203~axon hillock	2	3.571428571428571	0.018359051597101925	MAP2, AURKA	56	7	20808	106.16326530612244	0.9767516962631688	0.1961519723269311	0.17779292072982916
GOTERM_MF_DIRECT	GO:1990841~promoter-specific chromatin binding	3	5.357142857142857	0.019427178652974	KDM1A, EHMT2, EZH2	56	75	19272	13.765714285714285	0.9968733706847556	0.11926428778445382	0.1018800017684148
GOTERM_BP_DIRECT	GO:0140718~facultative heterochromatin formation	2	3.571428571428571	0.019568356720477444	EHMT1, EZH2	56	7	19512	99.55102040816325	0.9999999999918496	0.20049800417568553	0.1872971286102841
GOTERM_BP_DIRECT	GO:0098664~G protein-coupled serotonin receptor signaling pathway	2	3.571428571428571	0.019568356720477444	HTR2A, DRD4	56	7	19512	99.55102040816325	0.9999999999918496	0.20049800417568553	0.1872971286102841
GOTERM_BP_DIRECT	GO:0023056~positive regulation of signaling	2	3.571428571428571	0.019568356720477444	FGFR3, FGFR1	56	7	19512	99.55102040816325	0.9999999999918496	0.20049800417568553	0.1872971286102841
GOTERM_MF_DIRECT	GO:0004985~G protein-coupled opioid receptor activity	2	3.571428571428571	0.019810000343858433	OPRD1, OPRK1	56	7	19272	98.32653061224488	0.9972124761307819	0.11926428778445382	0.1018800017684148
GOTERM_CC_DIRECT	GO:0005901~caveola	3	5.357142857142857	0.01990451606529223	MAPK7, HTR2A, ADRA1B	56	82	20808	13.594076655052262	0.9831157109913281	0.20203083806271616	0.1831215478006885
GOTERM_BP_DIRECT	GO:0071333~cellular response to glucose stimulus	3	5.357142857142857	0.019944585801267727	PIK3CA, OPRK1, IGF1R	56	77	19512	13.575139146567716	0.9999999999950362	0.20274378164910736	0.18939504312069982
GOTERM_BP_DIRECT	GO:0071363~cellular response to growth factor stimulus	3	5.357142857142857	0.020926224034130875	OPRD1, MAPK7, TGFBR1	56	79	19512	13.231464737793852	0.9999999999986401	0.21106058771924188	0.19716426707157683
GOTERM_CC_DIRECT	GO:0045120~pronucleus	2	3.571428571428571	0.02095461201102485	EZH2, AURKA	56	8	20808	92.89285714285714	0.9864176892995009	0.20256124943990686	0.18360231476326536
GOTERM_BP_DIRECT	GO:0030183~B cell differentiation	3	5.357142857142857	0.021424501438500543	SYK, KIT, EZH2	56	80	19512	13.066071428571428	0.9999999999992955	0.21441109579150544	0.20029417623900508
GOTERM_MF_DIRECT	GO:0005516~calmodulin binding	4	7.142857142857142	0.02155386869596282	MAP2, KCNN2, KCNN3, ESR1	56	208	19272	6.618131868131868	0.9983485911696366	0.12716782530618065	0.10863149822765261
GOTERM_BP_DIRECT	GO:0002318~myeloid progenitor cell differentiation	2	3.571428571428571	0.02233296786627242	KIT, BRAF	56	8	19512	87.10714285714286	0.9999999999997878	0.21903629814209172	0.2046148532605442
GOTERM_BP_DIRECT	GO:0010647~positive regulation of cell communication	2	3.571428571428571	0.02233296786627242	FGFR3, FGFR1	56	8	19512	87.10714285714286	0.9999999999997878	0.21903629814209172	0.2046148532605442
GOTERM_BP_DIRECT	GO:0045944~positive regulation of transcription by RNA polymerase II	9	16.071428571428573	0.022395655580756083	IKBKB, MAPK7, KDM1A, ABL1, ADRB2, DRD2, RAF1, ESR1, ESR2	56	1243	19512	2.522813469716125	0.9999999999998047	0.21903629814209172	0.2046148532605442
GOTERM_MF_DIRECT	GO:0140947~histone H3K9me2 methyltransferase activity	2	3.571428571428571	0.02260836265788301	EHMT2, EHMT1	56	8	19272	86.03571428571428	0.998797253949089	0.1307738624328527	0.11171190960365722
GOTERM_CC_DIRECT	GO:0016324~apical plasma membrane	5	8.928571428571429	0.023199374003973015	DPP4, ABCB1, CTSK, TEK, ADRB2	56	411	20808	4.520333680917623	0.9914767811510806	0.21406695103666007	0.19403112803322883
GOTERM_BP_DIRECT	GO:0009791~post-embryonic development	3	5.357142857142857	0.023466615669791593	ABL1, TGFBR1, MTOR	56	84	19512	12.443877551020408	0.9999999999999526	0.22778496864436804	0.21278750750202
GOTERM_BP_DIRECT	GO:0045597~positive regulation of cell differentiation	3	5.357142857142857	0.0245166492111634	KDM1A, MTOR, FGFR1	56	86	19512	12.154485049833886	0.9999999999999882	0.23302944482374363	0.21768668509483718
GOTERM_BP_DIRECT	GO:0006915~apoptotic process	7	12.5	0.024552145720539032	AKT2, PRKCD, ABL1, RAF1, FGFR3, TGFBR1, AURKA	56	800	19512	3.04875	0.9999999999999888	0.23302944482374363	0.21768668509483718
GOTERM_BP_DIRECT	GO:0008354~germ cell migration	2	3.571428571428571	0.025089924733152878	KIT, TGFBR1	56	9	19512	77.42857142857143	0.9999999999999944	0.23302944482374363	0.21768668509483718
GOTERM_BP_DIRECT	GO:0042053~regulation of dopamine metabolic process	2	3.571428571428571	0.025089924733152878	HTR1A, DRD4	56	9	19512	77.42857142857143	0.9999999999999944	0.23302944482374363	0.21768668509483718
GOTERM_BP_DIRECT	GO:0097700~vascular endothelial cell response to laminar fluid shear stress	2	3.571428571428571	0.025089924733152878	PDPK1, MTOR	56	9	19512	77.42857142857143	0.9999999999999944	0.23302944482374363	0.21768668509483718
GOTERM_BP_DIRECT	GO:0038003~G protein-coupled opioid receptor signaling pathway	2	3.571428571428571	0.025089924733152878	OPRD1, OPRK1	56	9	19512	77.42857142857143	0.9999999999999944	0.23302944482374363	0.21768668509483718
GOTERM_CC_DIRECT	GO:0070161~anchoring junction	5	8.928571428571429	0.02544731174069507	DPP4, PDPK1, TEK, TGFBR1, SLC6A4	56	423	20808	4.39209726443769	0.9946607441487135	0.22460018623309128	0.20357849392556057
GOTERM_CC_DIRECT	GO:0005634~nucleus	27	48.214285714285715	0.0272575892365026	ACHE, KDM1A, EHMT2, EHMT1, ADRB2, ADRA1B, AURKA, IKBKB, MAPK9, MAPK8, MAPK7, TERT, AKT2, ABL1, SYK, PDPK1, PRKCD, BRAF, ESR1, TGFBR1, MTOR, ESR2, MAPK10, CDK4, RAF1, FGFR1, EZH2	56	7054	20808	1.4222325732107417	0.9963393029681649	0.22592423000330503	0.20477861241678882
GOTERM_BP_DIRECT	GO:0032880~regulation of protein localization	3	5.357142857142857	0.02777977158763765	MAPK8, KDM1A, MAP2	56	92	19512	11.361801242236023	0.9999999999999999	0.2531018967099466	0.23643755804197955
GOTERM_CC_DIRECT	GO:0030424~axon	5	8.928571428571429	0.027823181034889784	RET, MAPK8, HTR2A, DRD2, IGF1R	56	435	20808	4.2709359605911335	0.9967469701184727	0.22592423000330503	0.20477861241678882
GOTERM_BP_DIRECT	GO:0048149~behavioral response to ethanol	2	3.571428571428571	0.0278392481276626	DRD2, DRD4	56	10	19512	69.68571428571428	0.9999999999999999	0.2531018967099466	0.23643755804197955
GOTERM_BP_DIRECT	GO:0038083~peptidyl-tyrosine autophosphorylation	2	3.571428571428571	0.0278392481276626	ABL1, IGF1R	56	10	19512	69.68571428571428	0.9999999999999999	0.2531018967099466	0.23643755804197955
GOTERM_CC_DIRECT	GO:0098794~postsynapse	4	7.142857142857142	0.02961104815739326	ABL1, BRAF, DRD4, FGFR1	56	254	20808	5.8515185601799775	0.997761246933296	0.23119395292118583	0.20955511003693691
GOTERM_BP_DIRECT	GO:0030036~actin cytoskeleton organization	4	7.142857142857142	0.029857976774198988	PIK3CA, PDPK1, KIT, ABL1	56	239	19512	5.831440526001195	1	0.26955697912930693	0.25180923069709077
GOTERM_MF_DIRECT	GO:0034056~estrogen response element binding	2	3.571428571428571	0.03095647039332349	ESR1, ESR2	56	11	19272	62.57142857142857	0.999903411347854	0.17230488237793265	0.14718925545504755
GOTERM_MF_DIRECT	GO:0046974~histone H3K9 methyltransferase activity	2	3.571428571428571	0.03095647039332349	EHMT2, EHMT1	56	11	19272	62.57142857142857	0.999903411347854	0.17230488237793265	0.14718925545504755
GOTERM_BP_DIRECT	GO:0002024~diet induced thermogenesis	2	3.571428571428571	0.033315077413083385	ADRB3, ADRB2	56	12	19512	58.07142857142857	1	0.28673176626860436	0.2678532224011904
GOTERM_BP_DIRECT	GO:0046632~alpha-beta T cell differentiation	2	3.571428571428571	0.033315077413083385	ABL1, BRAF	56	12	19512	58.07142857142857	1	0.28673176626860436	0.2678532224011904
GOTERM_BP_DIRECT	GO:0048484~enteric nervous system development	2	3.571428571428571	0.033315077413083385	RET, SLC6A4	56	12	19512	58.07142857142857	1	0.28673176626860436	0.2678532224011904
GOTERM_BP_DIRECT	GO:0051481~negative regulation of cytosolic calcium ion concentration	2	3.571428571428571	0.033315077413083385	DRD2, DRD3	56	12	19512	58.07142857142857	1	0.28673176626860436	0.2678532224011904
GOTERM_BP_DIRECT	GO:0043266~regulation of potassium ion transport	2	3.571428571428571	0.033315077413083385	DRD2, DRD3	56	12	19512	58.07142857142857	1	0.28673176626860436	0.2678532224011904
GOTERM_BP_DIRECT	GO:0043276~anoikis	2	3.571428571428571	0.033315077413083385	PIK3CA, MTOR	56	12	19512	58.07142857142857	1	0.28673176626860436	0.2678532224011904
GOTERM_BP_DIRECT	GO:0034121~regulation of toll-like receptor signaling pathway	2	3.571428571428571	0.033315077413083385	IKBKB, ESR1	56	12	19512	58.07142857142857	1	0.28673176626860436	0.2678532224011904
GOTERM_BP_DIRECT	GO:0007626~locomotory behavior	3	5.357142857142857	0.033580957451728205	OPRK1, DRD2, DRD3	56	102	19512	10.247899159663865	1	0.28710606668994115	0.26820287872042525
GOTERM_MF_DIRECT	GO:0099589~serotonin receptor activity	2	3.571428571428571	0.03372358498423634	HTR1A, HTR2A	56	12	19272	57.357142857142854	0.9999583317240361	0.18088104673363126	0.1545153348368647
GOTERM_MF_DIRECT	GO:0015269~calcium-activated potassium channel activity	2	3.571428571428571	0.03372358498423634	KCNN2, KCNN3	56	12	19272	57.357142857142854	0.9999583317240361	0.18088104673363126	0.1545153348368647
GOTERM_CC_DIRECT	GO:0016605~PML body	3	5.357142857142857	0.035434747082458834	MAPK7, TERT, MTOR	56	112	20808	9.952806122448978	0.9993403441090039	0.2664168021384868	0.2414812393767565
GOTERM_BP_DIRECT	GO:0040015~negative regulation of multicellular organism growth	2	3.571428571428571	0.03604162463014673	ADRB3, ADRB2	56	13	19512	53.604395604395606	1	0.30214115193194435	0.2822480474282919
GOTERM_BP_DIRECT	GO:0048762~mesenchymal cell differentiation	2	3.571428571428571	0.03604162463014673	TGFBR1, FGFR1	56	13	19512	53.604395604395606	1	0.30214115193194435	0.2822480474282919
GOTERM_BP_DIRECT	GO:0045793~positive regulation of cell size	2	3.571428571428571	0.03604162463014673	RET, KDM1A	56	13	19512	53.604395604395606	1	0.30214115193194435	0.2822480474282919
GOTERM_BP_DIRECT	GO:0034392~negative regulation of smooth muscle cell apoptotic process	2	3.571428571428571	0.03876062102180805	MAPK7, ESR1	56	14	19512	49.77551020408163	1	0.31670861860224175	0.2958563857740538
GOTERM_BP_DIRECT	GO:0043278~response to morphine	2	3.571428571428571	0.03876062102180805	DRD2, DRD3	56	14	19512	49.77551020408163	1	0.31670861860224175	0.2958563857740538
GOTERM_BP_DIRECT	GO:0060134~prepulse inhibition	2	3.571428571428571	0.03876062102180805	DRD2, DRD3	56	14	19512	49.77551020408163	1	0.31670861860224175	0.2958563857740538
GOTERM_BP_DIRECT	GO:0120041~positive regulation of macrophage proliferation	2	3.571428571428571	0.03876062102180805	CSF1R, MAPK7	56	14	19512	49.77551020408163	1	0.31670861860224175	0.2958563857740538
GOTERM_BP_DIRECT	GO:0045471~response to ethanol	3	5.357142857142857	0.039810751924538965	OPRD1, OPRK1, DRD2	56	112	19512	9.332908163265305	1	0.3232432750602503	0.3019607976163144
GOTERM_BP_DIRECT	GO:0051726~regulation of cell cycle	4	7.142857142857142	0.04021041129456027	CDK4, AKT2, ABL1, TGFBR1	56	269	19512	5.181093998937865	1	0.3244477561329832	0.30308597513274804
GOTERM_MF_DIRECT	GO:0002020~protease binding	3	5.357142857142857	0.0413685224281992	DPP4, KIT, F3	56	113	19272	9.13653603034134	0.9999959673038938	0.2179234663628351	0.18615835092689642
GOTERM_BP_DIRECT	GO:0016242~negative regulation of macroautophagy	2	3.571428571428571	0.04147208711477828	PIK3CA, MTOR	56	15	19512	46.457142857142856	1	0.32846910714833594	0.30684255865289944
GOTERM_BP_DIRECT	GO:0097305~response to alcohol	2	3.571428571428571	0.04147208711477828	ABCB1, TGFBR1	56	15	19512	46.457142857142856	1	0.32846910714833594	0.30684255865289944
GOTERM_BP_DIRECT	GO:0031529~ruffle organization	2	3.571428571428571	0.04147208711477828	CSF1R, MTOR	56	15	19512	46.457142857142856	1	0.32846910714833594	0.30684255865289944
GOTERM_BP_DIRECT	GO:0008584~male gonad development	3	5.357142857142857	0.04374289948745575	KIT, ESR1, TGFBR1	56	118	19512	8.858353510895883	1	0.32948413329452836	0.3077907550373363
GOTERM_BP_DIRECT	GO:0070885~negative regulation of calcineurin-NFAT signaling cascade	2	3.571428571428571	0.04417604337392059	MAPK7, MTOR	56	16	19512	43.55357142857143	1	0.32948413329452836	0.3077907550373363
GOTERM_BP_DIRECT	GO:1901381~positive regulation of potassium ion transmembrane transport	2	3.571428571428571	0.04417604337392059	KCNH2, OPRK1	56	16	19512	43.55357142857143	1	0.32948413329452836	0.3077907550373363
GOTERM_BP_DIRECT	GO:0002031~G protein-coupled receptor internalization	2	3.571428571428571	0.04417604337392059	DRD2, DRD3	56	16	19512	43.55357142857143	1	0.32948413329452836	0.3077907550373363
GOTERM_BP_DIRECT	GO:1900006~positive regulation of dendrite development	2	3.571428571428571	0.04417604337392059	ABL1, EZH2	56	16	19512	43.55357142857143	1	0.32948413329452836	0.3077907550373363
GOTERM_BP_DIRECT	GO:0006112~energy reserve metabolic process	2	3.571428571428571	0.04417604337392059	ADRB3, MTOR	56	16	19512	43.55357142857143	1	0.32948413329452836	0.3077907550373363
GOTERM_BP_DIRECT	GO:0010389~regulation of G2/M transition of mitotic cell cycle	2	3.571428571428571	0.04417604337392059	CDK4, AURKA	56	16	19512	43.55357142857143	1	0.32948413329452836	0.3077907550373363
GOTERM_BP_DIRECT	GO:0033630~positive regulation of cell adhesion mediated by integrin	2	3.571428571428571	0.04417604337392059	RET, SYK	56	16	19512	43.55357142857143	1	0.32948413329452836	0.3077907550373363
GOTERM_BP_DIRECT	GO:0031113~regulation of microtubule polymerization	2	3.571428571428571	0.04417604337392059	MAP2, ABL1	56	16	19512	43.55357142857143	1	0.32948413329452836	0.3077907550373363
GOTERM_BP_DIRECT	GO:0006954~inflammatory response	5	8.928571428571429	0.04440043201387182	SELP, IKBKB, CSF1R, KIT, MTOR	56	474	19512	3.675406871609403	1	0.32948413329452836	0.3077907550373363
GOTERM_BP_DIRECT	GO:0007507~heart development	4	7.142857142857142	0.044407621373546036	CALCRL, TERT, TEK, TGFBR1	56	280	19512	4.977551020408163	1	0.32948413329452836	0.3077907550373363
GOTERM_CC_DIRECT	GO:0048471~perinuclear region of cytoplasm	6	10.714285714285714	0.044701467387001786	KCNH2, ACHE, PIK3CA, PRKCD, ABL1, AURKA	56	737	20808	3.025004845900368	0.9999070521257992	0.32408563855576294	0.29375249997172603
GOTERM_MF_DIRECT	GO:0070742~C2H2 zinc finger domain binding	2	3.571428571428571	0.044714673908644496	EHMT2, EHMT1	56	16	19272	43.01785714285714	0.99999855744171	0.22742808281120908	0.19427754870652436
GOTERM_MF_DIRECT	GO:0030296~protein tyrosine kinase activator activity	2	3.571428571428571	0.044714673908644496	PRKCD, HTR2A	56	16	19272	43.01785714285714	0.99999855744171	0.22742808281120908	0.19427754870652436
GOTERM_BP_DIRECT	GO:0010976~positive regulation of neuron projection development	3	5.357142857142857	0.04644171978941786	RET, KDM1A, FGFR1	56	122	19512	8.56791569086651	1	0.3398853875068339	0.31750718616052803
GOTERM_BP_DIRECT	GO:0045744~negative regulation of G protein-coupled receptor signaling pathway	2	3.571428571428571	0.046872510218818095	ADRB2, DRD3	56	17	19512	40.99159663865546	1	0.3398853875068339	0.31750718616052803
GOTERM_BP_DIRECT	GO:0097242~amyloid-beta clearance	2	3.571428571428571	0.046872510218818095	SYK, IGF1R	56	17	19512	40.99159663865546	1	0.3398853875068339	0.31750718616052803
GOTERM_BP_DIRECT	GO:0045580~regulation of T cell differentiation	2	3.571428571428571	0.046872510218818095	ABL1, BRAF	56	17	19512	40.99159663865546	1	0.3398853875068339	0.31750718616052803
GOTERM_BP_DIRECT	GO:0030334~regulation of cell migration	3	5.357142857142857	0.047125859305750015	AKT2, TEK, TGFBR1	56	123	19512	8.498257839721255	1	0.3398853875068339	0.31750718616052803
GOTERM_CC_DIRECT	GO:0005829~cytosol	22	39.285714285714285	0.05121780828671264	SYK, MAOA, PDPK1, PRKCD, OPRK1, BRAF, ESR1, MTOR, AURKA, MAPK10, IKBKB, MAPK9, MAPK8, MAPK7, TERT, PIK3CA, MAP2, CDK4, AKT2, ABL1, RAF1, FGFR1	56	5677	20808	1.4399456453358161	0.9999768364838824	0.34232248133706394	0.31028244613802836
GOTERM_CC_DIRECT	GO:1902554~serine/threonine protein kinase complex	2	3.571428571428571	0.05158061632720358	TGFBR1, MTOR	56	20	20808	37.15714285714285	0.999978566872147	0.34232248133706394	0.31028244613802836
GOTERM_BP_DIRECT	GO:0002028~regulation of sodium ion transport	2	3.571428571428571	0.05224305705360604	ADRB2, DRD2	56	19	19512	36.6766917293233	1	0.3726286555591458	0.34809462324115403
GOTERM_BP_DIRECT	GO:0071548~response to dexamethasone	2	3.571428571428571	0.05224305705360604	ABCB1, PIK3CA	56	19	19512	36.6766917293233	1	0.3726286555591458	0.34809462324115403
GOTERM_CC_DIRECT	GO:0030672~synaptic vesicle membrane	3	5.357142857142857	0.05227584690368956	OPRD1, OPRK1, DRD2	56	139	20808	8.019527235354573	0.999981531329605	0.34232248133706394	0.31028244613802836
GOTERM_BP_DIRECT	GO:0033173~calcineurin-NFAT signaling cascade	2	3.571428571428571	0.054917177601348885	MAPK7, MTOR	56	20	19512	34.84285714285714	1	0.3811724531362441	0.3560758934797137
GOTERM_BP_DIRECT	GO:0032930~positive regulation of superoxide anion generation	2	3.571428571428571	0.054917177601348885	SYK, PRKCD	56	20	19512	34.84285714285714	1	0.3811724531362441	0.3560758934797137
GOTERM_BP_DIRECT	GO:0002720~positive regulation of cytokine production involved in immune response	2	3.571428571428571	0.054917177601348885	KIT, HTR2A	56	20	19512	34.84285714285714	1	0.3811724531362441	0.3560758934797137
GOTERM_BP_DIRECT	GO:0033138~positive regulation of peptidyl-serine phosphorylation	2	3.571428571428571	0.054917177601348885	BRAF, RAF1	56	20	19512	34.84285714285714	1	0.3811724531362441	0.3560758934797137
GOTERM_BP_DIRECT	GO:0035994~response to muscle stretch	2	3.571428571428571	0.054917177601348885	PIK3CA, RAF1	56	20	19512	34.84285714285714	1	0.3811724531362441	0.3560758934797137
GOTERM_MF_DIRECT	GO:0031625~ubiquitin protein ligase binding	4	7.142857142857142	0.05638423358890364	KCNH2, ABCB1, TGFBR1, AURKA	56	305	19272	4.513348946135832	0.9999999611146982	0.2819211679445182	0.24082757397294438
GOTERM_BP_DIRECT	GO:0042551~neuron maturation	2	3.571428571428571	0.05758388985572616	RET, KDM1A	56	21	19512	33.183673469387756	1	0.39542979682841745	0.369394527478754
GOTERM_BP_DIRECT	GO:0042417~dopamine metabolic process	2	3.571428571428571	0.05758388985572616	DRD2, DRD3	56	21	19512	33.183673469387756	1	0.39542979682841745	0.369394527478754
GOTERM_MF_DIRECT	GO:0051019~mitogen-activated protein kinase binding	2	3.571428571428571	0.05828104434899729	MAPK7, ABL1	56	21	19272	32.77551020408163	0.9999999784788327	0.2865484680492367	0.24478038626578863
GOTERM_BP_DIRECT	GO:0071456~cellular response to hypoxia	3	5.357142857142857	0.05930521470986144	OPRD1, TERT, MTOR	56	140	19512	7.466326530612244	1	0.4050954084149795	0.37842375100578257
GOTERM_CC_DIRECT	GO:0005768~endosome	6	10.714285714285714	0.06168473301108816	RET, CALCRL, AKT2, ADRB2, TGFBR1, SLC6A4	56	808	20808	2.759193776520509	0.9999975632954498	0.38248802376195007	0.34668865207979715
GOTERM_CC_DIRECT	GO:0036064~ciliary basal body	4	7.142857142857142	0.06219374663167752	BRAF, TEK, ADRB2, AURKA	56	343	20808	4.333194502290712	0.9999978174498195	0.38248802376195007	0.34668865207979715
GOTERM_BP_DIRECT	GO:0010803~regulation of tumor necrosis factor-mediated signaling pathway	2	3.571428571428571	0.06289516999671577	IKBKB, SYK	56	23	19512	30.298136645962728	1	0.41639827931159	0.3889824359796883
GOTERM_BP_DIRECT	GO:2000147~positive regulation of cell motility	2	3.571428571428571	0.06289516999671577	CSF1R, AKT2	56	23	19512	30.298136645962728	1	0.41639827931159	0.3889824359796883
GOTERM_BP_DIRECT	GO:0002223~stimulatory C-type lectin receptor signaling pathway	2	3.571428571428571	0.06289516999671577	IKBKB, SYK	56	23	19512	30.298136645962728	1	0.41639827931159	0.3889824359796883
GOTERM_BP_DIRECT	GO:0019229~regulation of vasoconstriction	2	3.571428571428571	0.06289516999671577	HTR1A, ADRA1B	56	23	19512	30.298136645962728	1	0.41639827931159	0.3889824359796883
GOTERM_BP_DIRECT	GO:0001659~temperature homeostasis	2	3.571428571428571	0.06289516999671577	HTR2A, DRD2	56	23	19512	30.298136645962728	1	0.41639827931159	0.3889824359796883
GOTERM_BP_DIRECT	GO:0060324~face development	2	3.571428571428571	0.06289516999671577	BRAF, RAF1	56	23	19512	30.298136645962728	1	0.41639827931159	0.3889824359796883
GOTERM_MF_DIRECT	GO:0017134~fibroblast growth factor binding	2	3.571428571428571	0.06365446865239066	FGFR3, FGFR1	56	23	19272	29.925465838509314	0.9999999959984726	0.3028720685879878	0.2587246145226201
GOTERM_MF_DIRECT	GO:0043274~phospholipase binding	2	3.571428571428571	0.06365446865239066	SYK, PDPK1	56	23	19272	29.925465838509314	0.9999999959984726	0.3028720685879878	0.2587246145226201
GOTERM_CC_DIRECT	GO:0098992~neuronal dense core vesicle	2	3.571428571428571	0.06406203353648425	OPRD1, ADRB2	56	25	20808	29.725714285714286	0.9999985440241704	0.38248802376195007	0.34668865207979715
GOTERM_BP_DIRECT	GO:0048015~phosphatidylinositol-mediated signaling	2	3.571428571428571	0.06553977801304792	PIK3CA, FGFR1	56	24	19512	29.035714285714285	1	0.42733259300426696	0.3991968297158373
GOTERM_BP_DIRECT	GO:0030520~estrogen receptor signaling pathway	2	3.571428571428571	0.06553977801304792	ESR1, ESR2	56	24	19512	29.035714285714285	1	0.42733259300426696	0.3991968297158373
GOTERM_BP_DIRECT	GO:0045821~positive regulation of glycolytic process	2	3.571428571428571	0.06553977801304792	HTR2A, MTOR	56	24	19512	29.035714285714285	1	0.42733259300426696	0.3991968297158373
GOTERM_MF_DIRECT	GO:0046872~metal ion binding	18	32.142857142857146	0.06635393225996644	CSF1R, EHMT2, PRKCD, EHMT1, BRAF, ESR1, TGFBR1, ESR2, SLC6A4, SELP, TERT, AKT2, KIT, ABL1, TEK, RAF1, FGFR3, DRD4	56	4143	19272	1.4951898210406538	0.9999999982876675	0.31070492089984286	0.26541572903986577
GOTERM_BP_DIRECT	GO:0071805~potassium ion transmembrane transport	3	5.357142857142857	0.06770217534369072	KCNH2, KCNN2, KCNN3	56	151	19512	6.922421948912015	1	0.4378934421364063	0.4090623479601131
GOTERM_BP_DIRECT	GO:0018107~peptidyl-threonine phosphorylation	2	3.571428571428571	0.06817705799335218	MAPK8, PRKCD	56	25	19512	27.874285714285712	1	0.4378934421364063	0.4090623479601131
GOTERM_BP_DIRECT	GO:0072359~circulatory system development	2	3.571428571428571	0.06817705799335218	ABL1, TEK	56	25	19512	27.874285714285712	1	0.4378934421364063	0.4090623479601131
GOTERM_MF_DIRECT	GO:0004709~MAP kinase kinase kinase activity	2	3.571428571428571	0.06899778668356361	BRAF, RAF1	56	25	19272	27.53142857142857	0.9999999992561083	0.31314380110232715	0.26749911145012356
GOTERM_MF_DIRECT	GO:0003707~nuclear steroid receptor activity	2	3.571428571428571	0.06899778668356361	ESR1, ESR2	56	25	19272	27.53142857142857	0.9999999992561083	0.31314380110232715	0.26749911145012356
GOTERM_BP_DIRECT	GO:0019221~cytokine-mediated signaling pathway	3	5.357142857142857	0.06926940002923158	CSF1R, KIT, F3	56	153	19512	6.831932773109243	1	0.4397383813398012	0.410785815566073
GOTERM_BP_DIRECT	GO:0000122~negative regulation of transcription by RNA polymerase II	7	12.5	0.06986421258896822	KDM1A, EHMT2, EHMT1, ESR1, ESR2, EZH2, FGFR1	56	1034	19512	2.358800773694391	1	0.4397383813398012	0.410785815566073
GOTERM_BP_DIRECT	GO:0001501~skeletal system development	3	5.357142857142857	0.07005752616178816	FGFR3, TGFBR1, FGFR1	56	154	19512	6.787569573283858	1	0.4397383813398012	0.410785815566073
GOTERM_BP_DIRECT	GO:0099170~postsynaptic modulation of chemical synaptic transmission	2	3.571428571428571	0.07080702985959894	BRAF, DRD2	56	26	19512	26.802197802197803	1	0.4397383813398012	0.410785815566073
GOTERM_BP_DIRECT	GO:0051247~positive regulation of protein metabolic process	2	3.571428571428571	0.07080702985959894	MAPK8, MAPK7	56	26	19512	26.802197802197803	1	0.4397383813398012	0.410785815566073
GOTERM_BP_DIRECT	GO:2000773~negative regulation of cellular senescence	2	3.571428571428571	0.07080702985959894	TERT, ABL1	56	26	19512	26.802197802197803	1	0.4397383813398012	0.410785815566073
GOTERM_BP_DIRECT	GO:0006813~potassium ion transport	3	5.357142857142857	0.07084863154041723	KCNH2, KCNN2, KCNN3	56	155	19512	6.743778801843318	1	0.4397383813398012	0.410785815566073
GOTERM_BP_DIRECT	GO:0045893~positive regulation of DNA-templated transcription	6	10.714285714285714	0.07138755072659275	RET, KCNH2, IKBKB, ESR1, ESR2, TGFBR1	56	791	19512	2.6429474444645114	1	0.4404319892345666	0.41143375601617915
GOTERM_BP_DIRECT	GO:0050728~negative regulation of inflammatory response	3	5.357142857142857	0.07164269383366303	MAPK7, PRKCD, TEK	56	156	19512	6.700549450549451	1	0.4404319892345666	0.41143375601617915
GOTERM_BP_DIRECT	GO:0002092~positive regulation of receptor internalization	2	3.571428571428571	0.07342971349988751	SYK, DRD2	56	27	19512	25.80952380952381	1	0.44715924588846595	0.4177180871738884
GOTERM_BP_DIRECT	GO:0043303~mast cell degranulation	2	3.571428571428571	0.07342971349988751	SYK, KIT	56	27	19512	25.80952380952381	1	0.44715924588846595	0.4177180871738884
GOTERM_BP_DIRECT	GO:0061157~mRNA destabilization	2	3.571428571428571	0.07604512872739863	MAPK9, MAPK8	56	28	19512	24.887755102040813	1	0.45241595017083697	0.42262868776609563
GOTERM_BP_DIRECT	GO:1905564~positive regulation of vascular endothelial cell proliferation	2	3.571428571428571	0.07604512872739863	PDPK1, FGFR1	56	28	19512	24.887755102040813	1	0.45241595017083697	0.42262868776609563
GOTERM_BP_DIRECT	GO:0060038~cardiac muscle cell proliferation	2	3.571428571428571	0.07604512872739863	ABL1, FGFR1	56	28	19512	24.887755102040813	1	0.45241595017083697	0.42262868776609563
GOTERM_BP_DIRECT	GO:1901379~regulation of potassium ion transmembrane transport	2	3.571428571428571	0.07604512872739863	KCNH2, KCNN2	56	28	19512	24.887755102040813	1	0.45241595017083697	0.42262868776609563
GOTERM_BP_DIRECT	GO:0045453~bone resorption	2	3.571428571428571	0.07604512872739863	CTSK, ADRB2	56	28	19512	24.887755102040813	1	0.45241595017083697	0.42262868776609563
GOTERM_MF_DIRECT	GO:0140677~molecular function activator activity	2	3.571428571428571	0.07695667639446534	AKT2, AURKA	56	28	19272	24.58163265306122	0.9999999999403936	0.34027731919507453	0.29067757436325015
GOTERM_MF_DIRECT	GO:0005178~integrin binding	3	5.357142857142857	0.07728332334261015	SELP, SYK, SLC6A4	56	161	19272	6.41259982253771	0.9999999999462844	0.34027731919507453	0.29067757436325015
GOTERM_BP_DIRECT	GO:0045840~positive regulation of mitotic nuclear division	2	3.571428571428571	0.07865329532286533	DRD3, AURKA	56	29	19512	24.029556650246302	1	0.4594633677005391	0.42921210026866785
GOTERM_BP_DIRECT	GO:0045776~negative regulation of blood pressure	2	3.571428571428571	0.07865329532286533	DRD2, DRD3	56	29	19512	24.029556650246302	1	0.4594633677005391	0.42921210026866785
GOTERM_BP_DIRECT	GO:0097421~liver regeneration	2	3.571428571428571	0.07865329532286533	EZH2, AURKA	56	29	19512	24.029556650246302	1	0.4594633677005391	0.42921210026866785
GOTERM_BP_DIRECT	GO:0002052~positive regulation of neuroblast proliferation	2	3.571428571428571	0.07865329532286533	KDM1A, DRD2	56	29	19512	24.029556650246302	1	0.4594633677005391	0.42921210026866785
GOTERM_CC_DIRECT	GO:0000781~chromosome, telomeric region	3	5.357142857142857	0.08050869823717507	KDM1A, TERT, EZH2	56	178	20808	6.262439807383627	0.9999999601738868	0.4617195430339325	0.41850441339036243
GOTERM_BP_DIRECT	GO:0010759~positive regulation of macrophage chemotaxis	2	3.571428571428571	0.08125423299734352	CSF1R, MAPK7	56	30	19512	23.228571428571428	1	0.46910608150136546	0.4382199336101059
GOTERM_BP_DIRECT	GO:0010592~positive regulation of lamellipodium assembly	2	3.571428571428571	0.08125423299734352	PIK3CA, MTOR	56	30	19512	23.228571428571428	1	0.46910608150136546	0.4382199336101059
GOTERM_BP_DIRECT	GO:0043524~negative regulation of neuron apoptotic process	3	5.357142857142857	0.08139408385461337	TERT, PIK3CA, BRAF	56	168	19512	6.221938775510204	1	0.46910608150136546	0.4382199336101059
GOTERM_CC_DIRECT	GO:0005737~cytoplasm	27	48.214285714285715	0.08188129827202743	CALCRL, ABCB1, ADRA1B, AURKA, IKBKB, MAPK9, MAPK8, MAPK7, TERT, MAP2, AKT2, ABL1, KCNN2, KCNN3, SYK, PDPK1, PRKCD, BRAF, ESR1, MTOR, MAPK10, PIK3CA, CDK4, KIT, TEK, RAF1, FGFR1	56	7749	20808	1.2946739671478347	0.9999999705921496	0.4617195430339325	0.41850441339036243
GOTERM_MF_DIRECT	GO:0004712~protein serine/threonine/tyrosine kinase activity	2	3.571428571428571	0.0822254511514762	MAPK9, AURKA	56	30	19272	22.942857142857143	0.9999999999889239	0.35671335426008055	0.3047178483848824
GOTERM_BP_DIRECT	GO:0051894~positive regulation of focal adhesion assembly	2	3.571428571428571	0.08384796142232956	ABL1, TEK	56	31	19512	22.47926267281106	1	0.4811009697610109	0.44942507322368647
GOTERM_CC_DIRECT	GO:0000785~chromatin	7	12.5	0.0843105581737932	KDM1A, CDK4, EHMT2, EHMT1, ESR1, ESR2, EZH2	56	1159	20808	2.2441760138050046	0.9999999828254268	0.4625687380886492	0.4192741271345391
GOTERM_MF_DIRECT	GO:0042923~neuropeptide binding	2	3.571428571428571	0.08484875435021937	OPRD1, OPRK1	56	31	19272	22.202764976958523	0.9999999999952257	0.35757689333306736	0.3054555156607897
GOTERM_MF_DIRECT	GO:0005496~steroid binding	2	3.571428571428571	0.08484875435021937	ESR1, ESR2	56	31	19272	22.202764976958523	0.9999999999952257	0.35757689333306736	0.3054555156607897
GOTERM_BP_DIRECT	GO:0051281~positive regulation of release of sequestered calcium ion into cytosol	2	3.571428571428571	0.0864345002126942	PDPK1, ABL1	56	32	19512	21.776785714285715	1	0.48727921298946825	0.4551965382380315
GOTERM_BP_DIRECT	GO:0071168~protein localization to chromatin	2	3.571428571428571	0.0864345002126942	ESR1, EZH2	56	32	19512	21.776785714285715	1	0.48727921298946825	0.4551965382380315
GOTERM_BP_DIRECT	GO:0030878~thyroid gland development	2	3.571428571428571	0.0864345002126942	BRAF, RAF1	56	32	19512	21.776785714285715	1	0.48727921298946825	0.4551965382380315
GOTERM_BP_DIRECT	GO:0009409~response to cold	2	3.571428571428571	0.0864345002126942	ADRB3, ADRB2	56	32	19512	21.776785714285715	1	0.48727921298946825	0.4551965382380315
GOTERM_BP_DIRECT	GO:0007159~leukocyte cell-cell adhesion	2	3.571428571428571	0.08901386892118815	SELP, SYK	56	33	19512	21.116883116883116	1	0.49533148610885297	0.46271864620238323
GOTERM_BP_DIRECT	GO:0001975~response to amphetamine	2	3.571428571428571	0.08901386892118815	DRD2, DRD4	56	33	19512	21.116883116883116	1	0.49533148610885297	0.46271864620238323
GOTERM_BP_DIRECT	GO:0050873~brown fat cell differentiation	2	3.571428571428571	0.08901386892118815	ADRB3, ADRB2	56	33	19512	21.116883116883116	1	0.49533148610885297	0.46271864620238323
GOTERM_CC_DIRECT	GO:0009897~external side of plasma membrane	4	7.142857142857142	0.0901183606993036	SELP, CTSK, KIT, F3	56	402	20808	3.6972281449893387	0.9999999952800762	0.4814217689989113	0.43636258864925953
GOTERM_BP_DIRECT	GO:0048514~blood vessel morphogenesis	2	3.571428571428571	0.09158608706774281	SYK, FGFR1	56	34	19512	20.49579831932773	1	0.507457675555605	0.47404644207595636
GOTERM_MF_DIRECT	GO:0044877~protein-containing complex binding	4	7.142857142857142	0.09269872727756122	ADRB2, HTR2A, DRD2, MTOR	56	377	19272	3.6513830996589616	0.9999999999996207	0.3851566837588811	0.3290152010414849
GOTERM_BP_DIRECT	GO:0001935~endothelial cell proliferation	2	3.571428571428571	0.09415117409792398	TEK, TGFBR1	56	35	19512	19.910204081632653	1	0.5194408793180336	0.48524066650468517
GOTERM_BP_DIRECT	GO:0045931~positive regulation of mitotic cell cycle	2	3.571428571428571	0.09670914942288471	ABL1, AURKA	56	36	19512	19.357142857142858	1	0.5312830293827411	0.49630312427233597
GOTERM_CC_DIRECT	GO:0005794~Golgi apparatus	8	14.285714285714285	0.0967847648950407	ACHE, MAPK7, ADRB2, DRD2, RAF1, ESR1, FGFR3, MTOR	56	1492	20808	1.9923400995787053	0.9999999989392216	0.5037771095818786	0.4566255574535254
GOTERM_BP_DIRECT	GO:0031333~negative regulation of protein-containing complex assembly	2	3.571428571428571	0.0992600323944136	OPRD1, RAF1	56	37	19512	18.833976833976834	1	0.5384231168957477	0.5029731053263142
GOTERM_BP_DIRECT	GO:0032091~negative regulation of protein binding	2	3.571428571428571	0.0992600323944136	MAPK8, AURKA	56	37	19512	18.833976833976834	1	0.5384231168957477	0.5029731053263142
GOTERM_BP_DIRECT	GO:0030534~adult behavior	2	3.571428571428571	0.0992600323944136	DRD2, DRD4	56	37	19512	18.833976833976834	1	0.5384231168957477	0.5029731053263142
