# Supplementary material for: Dauricine Mitigates Hypoxia Through Targeting ESR1, PIK3CA, and MTOR: A Network Pharmacology and Molecular Dynamics Simulation Investigation
Source: Curr Issues Mol Biol. 2026 May 23;48(6):550. doi: 10.3390/cimb48060550 (PMC13297437; doi:10.3390/cimb48060550)
Supplement: Supplementary file 1 [file cimb-48-00550-s001.zip › cimb-4319076-supplementary/Supplementary File/Supplementary File-Initial Submission/Enrichment analysis/GO/Integrated three-part analysis/GOterm/classic-data/David-BP Pvalue less than 0.01.xlsx]

## Sheet: Sheet1
Category	Term	Count	%	PValue	Genes	List Total	Pop Hits	Pop Total	Fold Enrichment	Bonferroni	Benjamini	FDR
GOTERM_BP_DIRECT	GO:0043410~positive regulation of MAPK cascade	13	23.2143	1.1079e-12	RET, SYK, ADRA1D, ADRB2, ADRA1B, IGF1R, ADRB3, KIT, TEK, RAF1, FGFR3, DRD4, FGFR1	56	224	19512	20.2213	1.4314e-09	1.43029e-09	1.33612e-09
GOTERM_BP_DIRECT	GO:0048148~behavioral response to cocaine	7	12.5	4.5749e-12	EHMT2, OPRK1, HTR2A, DRD2, DRD3, DRD4, SLC6A4	56	17	19512	143.471	5.91077e-09	2.9531e-09	2.75867e-09
GOTERM_BP_DIRECT	GO:0007165~signal transduction	27	48.2143	1.89049e-11	RET, OPRD1, CSF1R, CALCRL, ADRA1D, ADRB2, HTR2A, ADRA1B, IGF1R, MAPK8, MAPK7, AKT2, DRD2, DRD3, DRD4, PRKCD, HTR1A, OPRK1, BRAF, ESR1, TGFBR1, ESR2, MAPK10, ADRB3, CDK4, KIT, RAF1	56	2168	19512	4.33929	2.44251e-08	6.28076e-09	5.86723e-09
GOTERM_BP_DIRECT	GO:0051897~positive regulation of phosphatidylinositol 3-kinase/protein kinase B signal transduction	12	21.4286	1.94601e-11	SELP, RET, CSF1R, PIK3CA, PDPK1, KIT, TEK, FGFR3, TGFBR1, MTOR, FGFR1, IGF1R	56	217	19512	19.2679	2.51424e-08	6.28076e-09	5.86723e-09
GOTERM_BP_DIRECT	GO:0008284~positive regulation of cell population proliferation	14	25	2.53526e-09	CSF1R, CALCRL, HTR1A, ADRA1D, HTR2A, TGFBR1, MTOR, IGF1R, DPP4, CDK4, KIT, FGFR3, EZH2, FGFR1	56	542	19512	9	3.27555e-06	4.90663e-07	4.58358e-07
GOTERM_BP_DIRECT	GO:0043066~negative regulation of apoptotic process	14	25	2.59215e-09	CSF1R, PDPK1, PRKCD, BRAF, TGFBR1, MTOR, AURKA, IGF1R, MAPK8, MAPK7, TERT, AKT2, TEK, RAF1	56	543	19512	8.98343	3.34905e-06	4.90663e-07	4.58358e-07
GOTERM_BP_DIRECT	GO:0006468~protein phosphorylation	11	19.6429	2.66045e-09	MAPK10, IKBKB, MAPK9, MAPK8, SYK, PDPK1, PRKCD, BRAF, RAF1, FGFR1, AURKA	56	261	19512	14.6847	3.4373e-06	4.90663e-07	4.58358e-07
GOTERM_BP_DIRECT	GO:0000165~MAPK cascade	9	16.0714	6.94307e-09	MAPK10, RET, MAPK9, MAPK8, MAPK7, BRAF, RAF1, FGFR3, FGFR1	56	145	19512	21.6266	8.97041e-06	1.12044e-06	1.04667e-06
GOTERM_BP_DIRECT	GO:0007188~adenylate cyclase-modulating G protein-coupled receptor signaling pathway	7	12.5	1.52143e-08	ADRB3, ADRA1D, ADRB2, ADRA1B, DRD2, DRD3, DRD4	56	59	19512	41.339	1.96567e-05	2.18241e-06	2.03872e-06
GOTERM_BP_DIRECT	GO:2000352~negative regulation of endothelial cell apoptotic process	6	10.7143	6.90775e-08	MAPK7, TERT, PDPK1, ABL1, BRAF, TEK	56	38	19512	55.015	8.92441e-05	8.9179e-06	8.33075e-06
GOTERM_BP_DIRECT	GO:0120162~positive regulation of cold-induced thermogenesis	7	12.5	4.14436e-07	ACHE, SYK, KDM1A, ADRB3, EHMT1, ADRB2, IGF1R	56	102	19512	23.9118	0.000535308	4.52494e-05	4.22701e-05
GOTERM_BP_DIRECT	GO:0007187~G protein-coupled receptor signaling pathway, coupled to cyclic nucleotide second messenger	6	10.7143	4.20598e-07	OPRD1, CALCRL, ADRB3, HTR1A, HTR2A, DRD4	56	54	19512	38.7143	0.000543266	4.52494e-05	4.22701e-05
GOTERM_BP_DIRECT	GO:0038095~Fc-epsilon receptor signaling pathway	5	8.92857	5.75645e-07	MAPK10, IKBKB, MAPK9, MAPK8, SYK	56	24	19512	72.5893	0.000743457	5.71659e-05	5.34021e-05
GOTERM_BP_DIRECT	GO:0046777~protein autophosphorylation	7	12.5	1.02959e-06	CSF1R, PDPK1, KIT, ABL1, FGFR1, AURKA, IGF1R	56	119	19512	20.4958	0.00132935	9.49433e-05	8.86922e-05
GOTERM_BP_DIRECT	GO:0042752~regulation of circadian rhythm	6	10.7143	1.44754e-06	MAPK10, MAPK9, MAPK8, DRD4, MTOR, EZH2	56	69	19512	30.2981	0.00186847	0.000124585	0.000116382
GOTERM_BP_DIRECT	GO:0008286~insulin receptor signaling pathway	6	10.7143	3.0245e-06	PIK3CA, PDPK1, AKT2, RAF1, MTOR, IGF1R	56	80	19512	26.1321	0.00390003	0.000244039	0.000227971
GOTERM_BP_DIRECT	GO:0071880~adenylate cyclase-activating adrenergic receptor signaling pathway	4	7.14286	7.5464e-06	ADRB3, ADRA1D, ADRB2, ADRA1B	56	14	19512	99.551	0.00970261	0.000573083	0.000535351
GOTERM_BP_DIRECT	GO:0018105~peptidyl-serine phosphorylation	5	8.92857	1.00252e-05	IKBKB, MAPK8, PRKCD, TGFBR1, AURKA	56	48	19512	36.2946	0.0128691	0.000682435	0.000637503
GOTERM_BP_DIRECT	GO:0035556~intracellular signal transduction	10	17.8571	1.00436e-05	MAPK7, SYK, PDPK1, AKT2, KIT, PRKCD, ABL1, ADRA1B, DRD2, TGFBR1	56	501	19512	6.95466	0.0128925	0.000682435	0.000637503
GOTERM_BP_DIRECT	GO:0033554~cellular response to stress	5	8.92857	1.49302e-05	MAPK10, MAPK9, MAPK8, MAPK7, ABL1	56	53	19512	32.8706	0.0191051	0.000963744	0.000900291
GOTERM_BP_DIRECT	GO:1901701~cellular response to oxygen-containing compound	4	7.14286	1.67825e-05	ABL1, ESR1, ESR2, IGF1R	56	18	19512	77.4286	0.0214498	0.00103172	0.000963795
GOTERM_BP_DIRECT	GO:0030335~positive regulation of cell migration	8	14.2857	2.04287e-05	RET, CSF1R, AKT2, KIT, F3, TGFBR1, EZH2, IGF1R	56	300	19512	9.29143	0.0260488	0.00119879	0.00111986
GOTERM_BP_DIRECT	GO:0007200~phospholipase C-activating G protein-coupled receptor signaling pathway	6	10.7143	2.20147e-05	OPRD1, OPRK1, ADRA1D, ADRA1B, DRD2, ESR1	56	120	19512	17.4214	0.0280426	0.00123271	0.00115155
GOTERM_BP_DIRECT	GO:0090398~cellular senescence	5	8.92857	2.29164e-05	MAPK10, MAPK9, MAPK8, PRKCD, ABL1	56	59	19512	29.5278	0.0291743	0.00123271	0.00115155
GOTERM_BP_DIRECT	GO:0070374~positive regulation of ERK1 and ERK2 cascade	7	12.5	2.49292e-05	CSF1R, ABL1, BRAF, TEK, HTR2A, DRD2, FGFR3	56	207	19512	11.7826	0.0316958	0.00128734	0.00120259
GOTERM_BP_DIRECT	GO:0046686~response to cadmium ion	4	7.14286	3.60617e-05	MAPK9, ABCB1, TERT, KIT	56	23	19512	60.5963	0.0455238	0.0017906	0.00167271
GOTERM_BP_DIRECT	GO:0034776~response to histamine	3	5.35714	4.66393e-05	DRD2, DRD3, DRD4	56	4	19512	261.321	0.0584797	0.00219991	0.00205507
GOTERM_BP_DIRECT	GO:0007173~epidermal growth factor receptor signaling pathway	5	8.92857	4.77131e-05	MAPK7, PIK3CA, PDPK1, ABL1, BRAF	56	71	19512	24.5372	0.059785	0.00219991	0.00205507
GOTERM_BP_DIRECT	GO:0007195~adenylate cyclase-inhibiting dopamine receptor signaling pathway	3	5.35714	7.75915e-05	DRD2, DRD3, DRD4	56	5	19512	209.057	0.0953906	0.00345416	0.00322673
GOTERM_BP_DIRECT	GO:0009410~response to xenobiotic stimulus	7	12.5	8.86473e-05	ABCB1, CDK4, ABL1, HTR2A, DRD2, DRD3, SLC6A4	56	260	19512	9.38077	0.108221	0.00381479	0.00356362
GOTERM_BP_DIRECT	GO:0032355~response to estradiol	5	8.92857	0.000105716	ABCB1, DRD2, ESR1, EZH2, SLC6A4	56	87	19512	20.0246	0.127674	0.00439347	0.0041042
GOTERM_BP_DIRECT	GO:0048009~insulin-like growth factor receptor signaling pathway	4	7.14286	0.000108901	PIK3CA, PDPK1, RAF1, IGF1R	56	33	19512	42.2338	0.131257	0.00439347	0.0041042
GOTERM_BP_DIRECT	GO:0007186~G protein-coupled receptor signaling pathway	12	21.4286	0.000129915	OPRD1, CALCRL, ADRB3, HTR1A, OPRK1, ADRA1D, ADRB2, HTR2A, ADRA1B, DRD2, DRD3, DRD4	56	1041	19512	4.01647	0.154529	0.00494062	0.00461532
GOTERM_BP_DIRECT	GO:0042220~response to cocaine	4	7.14286	0.000130117	OPRK1, HTR2A, DRD2, DRD3	56	35	19512	39.8204	0.154749	0.00494062	0.00461532
GOTERM_BP_DIRECT	GO:0043491~phosphatidylinositol 3-kinase/protein kinase B signal transduction	5	8.92857	0.000142734	PIK3CA, PDPK1, DRD2, MTOR, IGF1R	56	94	19512	18.5334	0.168418	0.00526483	0.00491819
GOTERM_BP_DIRECT	GO:0051240~positive regulation of multicellular organismal process	4	7.14286	0.00016671	KDM1A, TEK, DRD2, MTOR	56	38	19512	36.6767	0.193787	0.00582957	0.00544575
GOTERM_BP_DIRECT	GO:0010468~regulation of gene expression	8	14.2857	0.000167075	KDM1A, PIK3CA, CDK4, ABL1, ESR1, TGFBR1, EZH2, FGFR1	56	419	19512	6.65257	0.194167	0.00582957	0.00544575
GOTERM_BP_DIRECT	GO:0018108~peptidyl-tyrosine phosphorylation	4	7.14286	0.000209404	CSF1R, SYK, ABL1, FGFR1	56	41	19512	33.993	0.237061	0.00711421	0.00664581
GOTERM_BP_DIRECT	GO:0060158~phospholipase C-activating dopamine receptor signaling pathway	3	5.35714	0.000216079	DRD2, DRD3, DRD4	56	8	19512	130.661	0.243614	0.00715276	0.00668182
GOTERM_BP_DIRECT	GO:0043542~endothelial cell migration	4	7.14286	0.000314738	DPP4, PIK3CA, ABL1, TGFBR1	56	47	19512	29.6535	0.33416	0.0101582	0.00948935
GOTERM_BP_DIRECT	GO:0051967~negative regulation of synaptic transmission, glutamatergic	3	5.35714	0.000346014	HTR2A, DRD2, DRD3	56	10	19512	104.529	0.360538	0.0108952	0.0101779
GOTERM_BP_DIRECT	GO:0048538~thymus development	4	7.14286	0.000401011	ABL1, BRAF, RAF1, TGFBR1	56	51	19512	27.3277	0.404414	0.0123263	0.0115147
GOTERM_BP_DIRECT	GO:0007210~serotonin receptor signaling pathway	3	5.35714	0.000422141	HTR1A, HTR3A, HTR2A	56	11	19512	95.026	0.420461	0.012477	0.0116555
GOTERM_BP_DIRECT	GO:0007169~cell surface receptor protein tyrosine kinase signaling pathway	5	8.92857	0.000425243	RET, CSF1R, KIT, TEK, IGF1R	56	125	19512	13.9371	0.422779	0.012477	0.0116555
GOTERM_BP_DIRECT	GO:0051496~positive regulation of stress fiber assembly	4	7.14286	0.000501178	ABL1, BRAF, TGFBR1, MTOR	56	55	19512	25.3403	0.476744	0.0140657	0.0131396
GOTERM_BP_DIRECT	GO:0008542~visual learning	4	7.14286	0.000501178	KIT, BRAF, DRD2, DRD3	56	55	19512	25.3403	0.476744	0.0140657	0.0131396
GOTERM_BP_DIRECT	GO:0010628~positive regulation of gene expression	8	14.2857	0.000580764	RET, MAPK9, MAPK8, KIT, BRAF, F3, TGFBR1, SLC6A4	56	515	19512	5.41248	0.5279	0.0159525	0.0149022
GOTERM_BP_DIRECT	GO:0007204~positive regulation of cytosolic calcium ion concentration	5	8.92857	0.000634662	ABL1, ADRA1D, HTR2A, ADRA1B, ESR1	56	139	19512	12.5334	0.559675	0.0170529	0.0159301
GOTERM_BP_DIRECT	GO:0010718~positive regulation of epithelial to mesenchymal transition	4	7.14286	0.000647244	KDM1A, TGFBR1, MTOR, EZH2	56	60	19512	23.2286	0.56678	0.0170529	0.0159301
GOTERM_BP_DIRECT	GO:0048863~stem cell differentiation	4	7.14286	0.000781794	KIT, ESR1, EZH2, FGFR1	56	64	19512	21.7768	0.635953	0.0198639	0.0185561
GOTERM_BP_DIRECT	GO:0001963~synaptic transmission, dopaminergic	3	5.35714	0.000800096	DRD2, DRD3, DRD4	56	15	19512	69.6857	0.644467	0.0198639	0.0185561
GOTERM_BP_DIRECT	GO:0014059~regulation of dopamine secretion	3	5.35714	0.000800096	HTR2A, DRD2, DRD3	56	15	19512	69.6857	0.644467	0.0198639	0.0185561
GOTERM_BP_DIRECT	GO:0048511~rhythmic process	5	8.92857	0.000865104	MAPK10, MAPK9, MAPK8, DRD4, EZH2	56	151	19512	11.5374	0.673132	0.0210726	0.0196852
GOTERM_BP_DIRECT	GO:0008283~cell population proliferation	6	10.7143	0.000919783	CSF1R, CALCRL, KIT, DRD2, FGFR3, FGFR1	56	267	19512	7.82986	0.695446	0.0219896	0.0205418
GOTERM_BP_DIRECT	GO:0070301~cellular response to hydrogen peroxide	4	7.14286	0.00105764	MAPK7, PRKCD, ABL1, EZH2	56	71	19512	19.6298	0.74518	0.0248258	0.0231912
GOTERM_BP_DIRECT	GO:0001525~angiogenesis	6	10.7143	0.00136892	CALCRL, SYK, PIK3CA, TEK, TGFBR1, FGFR1	56	292	19512	7.15949	0.829643	0.0315585	0.0294807
GOTERM_BP_DIRECT	GO:0007189~adenylate cyclase-activating G protein-coupled receptor signaling pathway	5	8.92857	0.00152456	CALCRL, MAPK7, ADRB3, HTR1A, ADRB2	56	176	19512	9.89854	0.860715	0.03453	0.0322565
GOTERM_BP_DIRECT	GO:0016477~cell migration	6	10.7143	0.00168207	CSF1R, PIK3CA, PDPK1, KIT, DRD2, FGFR1	56	306	19512	6.83193	0.8864	0.0374406	0.0349755
GOTERM_BP_DIRECT	GO:0050709~negative regulation of protein secretion	3	5.35714	0.00173808	DRD2, DRD3, DRD4	56	22	19512	47.513	0.894343	0.0380316	0.0355276
GOTERM_BP_DIRECT	GO:0042531~positive regulation of tyrosine phosphorylation of STAT protein	3	5.35714	0.00190018	CSF1R, KIT, FGFR3	56	23	19512	45.4472	0.91434	0.0402153	0.0375675
GOTERM_BP_DIRECT	GO:0038096~Fc-gamma receptor signaling pathway involved in phagocytosis	3	5.35714	0.00190018	SYK, PRKCD, ABL1	56	23	19512	45.4472	0.91434	0.0402153	0.0375675
GOTERM_BP_DIRECT	GO:0071222~cellular response to lipopolysaccharide	5	8.92857	0.00217507	MAPK8, ABCB1, CDK4, ABL1, OPRK1	56	194	19512	8.98012	0.93999	0.0452905	0.0423085
GOTERM_BP_DIRECT	GO:0030097~hemopoiesis	4	7.14286	0.00222891	CSF1R, KIT, TEK, EZH2	56	92	19512	15.1491	0.944031	0.0456749	0.0426676
GOTERM_BP_DIRECT	GO:0050482~arachidonate secretion	3	5.35714	0.00242776	DRD2, DRD3, DRD4	56	26	19512	40.2033	0.956738	0.0474885	0.0443618
GOTERM_BP_DIRECT	GO:0043406~positive regulation of MAP kinase activity	3	5.35714	0.00242776	DRD4, EZH2, FGFR1	56	26	19512	40.2033	0.956738	0.0474885	0.0443618
GOTERM_BP_DIRECT	GO:0042755~eating behavior	3	5.35714	0.00242776	OPRD1, ADRB3, OPRK1	56	26	19512	40.2033	0.956738	0.0474885	0.0443618
GOTERM_BP_DIRECT	GO:0042127~regulation of cell population proliferation	5	8.92857	0.00260885	CSF1R, KIT, ABL1, BRAF, EZH2	56	204	19512	8.53992	0.965783	0.050269	0.0469592
GOTERM_BP_DIRECT	GO:0045907~positive regulation of vasoconstriction	3	5.35714	0.0028135	ABL1, ADRA1D, HTR2A	56	28	19512	37.3316	0.973752	0.0534152	0.0498983
GOTERM_BP_DIRECT	GO:0036211~protein modification process	4	7.14286	0.00298765	KDM1A, AKT2, ABL1, EZH2	56	102	19512	13.6639	0.979054	0.0558436	0.0521669
GOTERM_BP_DIRECT	GO:0010629~negative regulation of gene expression	6	10.7143	0.00304887	OPRD1, PIK3CA, ESR1, EZH2, FGFR1, AURKA	56	351	19512	5.95604	0.980652	0.0558436	0.0521669
GOTERM_BP_DIRECT	GO:0032869~cellular response to insulin stimulus	4	7.14286	0.00307118	PIK3CA, PDPK1, AKT2, MTOR	56	103	19512	13.5312	0.981203	0.0558436	0.0521669
GOTERM_BP_DIRECT	GO:0009416~response to light stimulus	3	5.35714	0.0032261	MAPK10, MAPK8, DRD2	56	30	19512	34.8429	0.984623	0.0573442	0.0535686
GOTERM_BP_DIRECT	GO:0032956~regulation of actin cytoskeleton organization	4	7.14286	0.00324254	CSF1R, PRKCD, ABL1, MTOR	56	105	19512	13.2735	0.984947	0.0573442	0.0535686
GOTERM_BP_DIRECT	GO:0051403~stress-activated MAPK cascade	3	5.35714	0.00344238	IKBKB, MAPK8, MAPK7	56	31	19512	33.7189	0.988382	0.0592548	0.0553535
GOTERM_BP_DIRECT	GO:0006346~DNA methylation-dependent constitutive heterochromatin formation	3	5.35714	0.00344238	EHMT2, EHMT1, EZH2	56	31	19512	33.7189	0.988382	0.0592548	0.0553535
GOTERM_BP_DIRECT	GO:0010604~positive regulation of macromolecule metabolic process	3	5.35714	0.0038947	IKBKB, KIT, FGFR1	56	33	19512	31.6753	0.993538	0.0661587	0.0618028
GOTERM_BP_DIRECT	GO:0006874~intracellular calcium ion homeostasis	4	7.14286	0.00418703	HTR2A, DRD2, DRD3, DRD4	56	115	19512	12.1193	0.995577	0.0702008	0.0655787
GOTERM_BP_DIRECT	GO:0007267~cell-cell signaling	5	8.92857	0.00439085	ADRA1D, TEK, ADRA1B, FGFR3, ESR2	56	236	19512	7.38196	0.996605	0.0726742	0.0678893
GOTERM_BP_DIRECT	GO:0071392~cellular response to estradiol stimulus	3	5.35714	0.00462204	ABCB1, ESR1, ESR2	56	36	19512	29.0357	0.997485	0.0755323	0.0705592
GOTERM_BP_DIRECT	GO:0007268~chemical synaptic transmission	5	8.92857	0.00479787	HTR1A, OPRK1, HTR3A, HTR2A, DRD4	56	242	19512	7.19894	0.997998	0.0774257	0.0723279
GOTERM_BP_DIRECT	GO:2001235~positive regulation of apoptotic signaling pathway	3	5.35714	0.00487736	MAPK9, PRKCD, TGFBR1	56	37	19512	28.251	0.998195	0.0777367	0.0726185
GOTERM_BP_DIRECT	GO:0001662~behavioral fear response	3	5.35714	0.00540711	DPP4, HTR1A, DRD4	56	39	19512	26.8022	0.999093	0.085129	0.0795241
GOTERM_BP_DIRECT	GO:0051952~regulation of amine transport	2	3.57143	0.00562975	DRD2, DRD3	56	2	19512	348.429	0.999321	0.0867139	0.0810046
GOTERM_BP_DIRECT	GO:0050852~T cell receptor signaling pathway	4	7.14286	0.00564211	IKBKB, PIK3CA, ABL1, BRAF	56	128	19512	10.8884	0.999331	0.0867139	0.0810046
GOTERM_BP_DIRECT	GO:0035094~response to nicotine	3	5.35714	0.00596208	OPRD1, OPRK1, DRD2	56	41	19512	25.4948	0.999559	0.0905534	0.0845914
GOTERM_BP_DIRECT	GO:2000648~positive regulation of stem cell proliferation	3	5.35714	0.00624893	KDM1A, TERT, FGFR1	56	42	19512	24.8878	0.999696	0.0938066	0.0876303
GOTERM_BP_DIRECT	GO:0060048~cardiac muscle contraction	3	5.35714	0.00684118	KCNH2, PIK3CA, MTOR	56	44	19512	23.7565	0.999859	0.101517	0.094833
GOTERM_BP_DIRECT	GO:0031295~T cell costimulation	3	5.35714	0.00714652	DPP4, PDPK1, MTOR	56	45	19512	23.2286	0.999905	0.104843	0.0979398
GOTERM_BP_DIRECT	GO:0051091~positive regulation of DNA-binding transcription factor activity	3	5.35714	0.00745794	KIT, ESR1, ESR2	56	46	19512	22.7236	0.999937	0.108182	0.101059
GOTERM_BP_DIRECT	GO:0048705~skeletal system morphogenesis	3	5.35714	0.00777541	FGFR3, TGFBR1, FGFR1	56	47	19512	22.2401	0.999958	0.110308	0.103046
GOTERM_BP_DIRECT	GO:0043488~regulation of mRNA stability	3	5.35714	0.00777541	MAPK9, MAPK8, PRKCD	56	47	19512	22.2401	0.999958	0.110308	0.103046
GOTERM_BP_DIRECT	GO:0034446~substrate adhesion-dependent cell spreading	3	5.35714	0.00809891	ABL1, BRAF, TEK	56	48	19512	21.7768	0.999973	0.113406	0.105939
GOTERM_BP_DIRECT	GO:0002025~norepinephrine-epinephrine-mediated vasodilation involved in regulation of systemic arterial blood pressure	2	3.57143	0.00843295	ADRB3, ADRB2	56	3	19512	232.286	0.999982	0.113406	0.105939
GOTERM_BP_DIRECT	GO:0046717~acid secretion	2	3.57143	0.00843295	DRD2, DRD3	56	3	19512	232.286	0.999982	0.113406	0.105939
GOTERM_BP_DIRECT	GO:0021769~orbitofrontal cortex development	2	3.57143	0.00843295	DRD2, FGFR1	56	3	19512	232.286	0.999982	0.113406	0.105939
GOTERM_BP_DIRECT	GO:0051586~positive regulation of dopamine uptake involved in synaptic transmission	2	3.57143	0.00843295	DRD2, DRD4	56	3	19512	232.286	0.999982	0.113406	0.105939
GOTERM_BP_DIRECT	GO:0043536~positive regulation of blood vessel endothelial cell migration	3	5.35714	0.00876381	PDPK1, AKT2, FGFR1	56	50	19512	20.9057	0.999988	0.11664	0.10896
GOTERM_BP_DIRECT	GO:1904646~cellular response to amyloid-beta	3	5.35714	0.00910515	SYK, ADRB2, IGF1R	56	51	19512	20.4958	0.999993	0.119946	0.112049
GOTERM_BP_DIRECT	GO:0045766~positive regulation of angiogenesis	4	7.14286	0.0103946	TERT, PDPK1, TEK, F3	56	160	19512	8.71071	0.999999	0.134583	0.125722
GOTERM_BP_DIRECT	GO:0045595~regulation of cell differentiation	3	5.35714	0.0105289	ABL1, RAF1, FGFR1	56	55	19512	19.0052	0.999999	0.134583	0.125722
GOTERM_BP_DIRECT	GO:0048146~positive regulation of fibroblast proliferation	3	5.35714	0.0105289	CDK4, ABL1, ESR1	56	55	19512	19.0052	0.999999	0.134583	0.125722
GOTERM_BP_DIRECT	GO:0031623~receptor internalization	3	5.35714	0.0108993	ACHE, CALCRL, SYK	56	56	19512	18.6658	0.999999	0.136753	0.127749
GOTERM_BP_DIRECT	GO:0031649~heat generation	2	3.57143	0.0112284	ADRB3, ADRB2	56	4	19512	174.214	1	0.136753	0.127749
GOTERM_BP_DIRECT	GO:1903530~regulation of secretion by cell	2	3.57143	0.0112284	DRD2, DRD3	56	4	19512	174.214	1	0.136753	0.127749
GOTERM_BP_DIRECT	GO:0010518~positive regulation of phospholipase activity	2	3.57143	0.0112284	FGFR3, FGFR1	56	4	19512	174.214	1	0.136753	0.127749
GOTERM_BP_DIRECT	GO:0050951~sensory perception of temperature stimulus	2	3.57143	0.0112284	OPRK1, HTR2A	56	4	19512	174.214	1	0.136753	0.127749
GOTERM_BP_DIRECT	GO:0001837~epithelial to mesenchymal transition	3	5.35714	0.0124376	KDM1A, TGFBR1, FGFR1	56	60	19512	17.4214	1	0.150065	0.140185
GOTERM_BP_DIRECT	GO:0007254~JNK cascade	3	5.35714	0.0136499	MAPK10, MAPK9, MAPK8	56	63	19512	16.5918	1	0.160131	0.149588
GOTERM_BP_DIRECT	GO:0032765~positive regulation of mast cell cytokine production	2	3.57143	0.0140161	SYK, KIT	56	5	19512	139.371	1	0.160131	0.149588
GOTERM_BP_DIRECT	GO:0051584~regulation of dopamine uptake involved in synaptic transmission	2	3.57143	0.0140161	DRD2, DRD3	56	5	19512	139.371	1	0.160131	0.149588
GOTERM_BP_DIRECT	GO:0150099~neuron-glial cell signaling	2	3.57143	0.0140161	ADRA1D, ADRA1B	56	5	19512	139.371	1	0.160131	0.149588
GOTERM_BP_DIRECT	GO:0141124~intracellular signaling cassette	2	3.57143	0.0140161	MAPK7, PDPK1	56	5	19512	139.371	1	0.160131	0.149588
GOTERM_BP_DIRECT	GO:0018027~peptidyl-lysine dimethylation	2	3.57143	0.0140161	EHMT2, EHMT1	56	5	19512	139.371	1	0.160131	0.149588
GOTERM_BP_DIRECT	GO:0001666~response to hypoxia	4	7.14286	0.0144707	DPP4, ABCB1, DRD2, SLC6A4	56	181	19512	7.70008	1	0.161215	0.1506
GOTERM_BP_DIRECT	GO:0040029~epigenetic regulation of gene expression	3	5.35714	0.0144856	KDM1A, EHMT2, EHMT1	56	65	19512	16.0813	1	0.161215	0.1506
GOTERM_BP_DIRECT	GO:0035019~somatic stem cell population maintenance	3	5.35714	0.0144856	KIT, BRAF, RAF1	56	65	19512	16.0813	1	0.161215	0.1506
GOTERM_BP_DIRECT	GO:0034198~cellular response to amino acid starvation	3	5.35714	0.0157795	MAPK8, MAPK7, MTOR	56	68	19512	15.3718	1	0.174114	0.162651
GOTERM_BP_DIRECT	GO:0071560~cellular response to transforming growth factor beta stimulus	3	5.35714	0.0166688	MAPK7, ABL1, TGFBR1	56	70	19512	14.9327	1	0.180698	0.168801
GOTERM_BP_DIRECT	GO:0060992~response to fungicide	2	3.57143	0.0167961	KDM1A, EHMT1	56	6	19512	116.143	1	0.180698	0.168801
GOTERM_BP_DIRECT	GO:1990708~conditioned place preference	2	3.57143	0.0167961	OPRK1, SLC6A4	56	6	19512	116.143	1	0.180698	0.168801
GOTERM_BP_DIRECT	GO:0001938~positive regulation of endothelial cell proliferation	3	5.35714	0.0171212	TEK, F3, TGFBR1	56	71	19512	14.7223	1	0.182674	0.170646
GOTERM_BP_DIRECT	GO:0080090~regulation of primary metabolic process	3	5.35714	0.0180418	DRD4, MTOR, FGFR1	56	73	19512	14.319	1	0.189366	0.176898
GOTERM_BP_DIRECT	GO:0071300~cellular response to retinoic acid	3	5.35714	0.0180418	RET, DRD2, SLC6A4	56	73	19512	14.319	1	0.189366	0.176898
GOTERM_BP_DIRECT	GO:0140718~facultative heterochromatin formation	2	3.57143	0.0195684	EHMT1, EZH2	56	7	19512	99.551	1	0.200498	0.187297
GOTERM_BP_DIRECT	GO:0098664~G protein-coupled serotonin receptor signaling pathway	2	3.57143	0.0195684	HTR2A, DRD4	56	7	19512	99.551	1	0.200498	0.187297
GOTERM_BP_DIRECT	GO:0023056~positive regulation of signaling	2	3.57143	0.0195684	FGFR3, FGFR1	56	7	19512	99.551	1	0.200498	0.187297
GOTERM_BP_DIRECT	GO:0071333~cellular response to glucose stimulus	3	5.35714	0.0199446	PIK3CA, OPRK1, IGF1R	56	77	19512	13.5751	1	0.202744	0.189395
GOTERM_BP_DIRECT	GO:0071363~cellular response to growth factor stimulus	3	5.35714	0.0209262	OPRD1, MAPK7, TGFBR1	56	79	19512	13.2315	1	0.211061	0.197164
GOTERM_BP_DIRECT	GO:0030183~B cell differentiation	3	5.35714	0.0214245	SYK, KIT, EZH2	56	80	19512	13.0661	1	0.214411	0.200294
GOTERM_BP_DIRECT	GO:0002318~myeloid progenitor cell differentiation	2	3.57143	0.022333	KIT, BRAF	56	8	19512	87.1071	1	0.219036	0.204615
GOTERM_BP_DIRECT	GO:0010647~positive regulation of cell communication	2	3.57143	0.022333	FGFR3, FGFR1	56	8	19512	87.1071	1	0.219036	0.204615
GOTERM_BP_DIRECT	GO:0045944~positive regulation of transcription by RNA polymerase II	9	16.0714	0.0223957	IKBKB, MAPK7, KDM1A, ABL1, ADRB2, DRD2, RAF1, ESR1, ESR2	56	1243	19512	2.52281	1	0.219036	0.204615
GOTERM_BP_DIRECT	GO:0009791~post-embryonic development	3	5.35714	0.0234666	ABL1, TGFBR1, MTOR	56	84	19512	12.4439	1	0.227785	0.212788
GOTERM_BP_DIRECT	GO:0045597~positive regulation of cell differentiation	3	5.35714	0.0245166	KDM1A, MTOR, FGFR1	56	86	19512	12.1545	1	0.233029	0.217687
GOTERM_BP_DIRECT	GO:0006915~apoptotic process	7	12.5	0.0245521	AKT2, PRKCD, ABL1, RAF1, FGFR3, TGFBR1, AURKA	56	800	19512	3.04875	1	0.233029	0.217687
GOTERM_BP_DIRECT	GO:0008354~germ cell migration	2	3.57143	0.0250899	KIT, TGFBR1	56	9	19512	77.4286	1	0.233029	0.217687
GOTERM_BP_DIRECT	GO:0042053~regulation of dopamine metabolic process	2	3.57143	0.0250899	HTR1A, DRD4	56	9	19512	77.4286	1	0.233029	0.217687
GOTERM_BP_DIRECT	GO:0097700~vascular endothelial cell response to laminar fluid shear stress	2	3.57143	0.0250899	PDPK1, MTOR	56	9	19512	77.4286	1	0.233029	0.217687
GOTERM_BP_DIRECT	GO:0038003~G protein-coupled opioid receptor signaling pathway	2	3.57143	0.0250899	OPRD1, OPRK1	56	9	19512	77.4286	1	0.233029	0.217687
GOTERM_BP_DIRECT	GO:0032880~regulation of protein localization	3	5.35714	0.0277798	MAPK8, KDM1A, MAP2	56	92	19512	11.3618	1	0.253102	0.236438
GOTERM_BP_DIRECT	GO:0048149~behavioral response to ethanol	2	3.57143	0.0278392	DRD2, DRD4	56	10	19512	69.6857	1	0.253102	0.236438
GOTERM_BP_DIRECT	GO:0038083~peptidyl-tyrosine autophosphorylation	2	3.57143	0.0278392	ABL1, IGF1R	56	10	19512	69.6857	1	0.253102	0.236438
GOTERM_BP_DIRECT	GO:0030036~actin cytoskeleton organization	4	7.14286	0.029858	PIK3CA, PDPK1, KIT, ABL1	56	239	19512	5.83144	1	0.269557	0.251809
GOTERM_BP_DIRECT	GO:0002024~diet induced thermogenesis	2	3.57143	0.0333151	ADRB3, ADRB2	56	12	19512	58.0714	1	0.286732	0.267853
GOTERM_BP_DIRECT	GO:0046632~alpha-beta T cell differentiation	2	3.57143	0.0333151	ABL1, BRAF	56	12	19512	58.0714	1	0.286732	0.267853
GOTERM_BP_DIRECT	GO:0048484~enteric nervous system development	2	3.57143	0.0333151	RET, SLC6A4	56	12	19512	58.0714	1	0.286732	0.267853
GOTERM_BP_DIRECT	GO:0051481~negative regulation of cytosolic calcium ion concentration	2	3.57143	0.0333151	DRD2, DRD3	56	12	19512	58.0714	1	0.286732	0.267853
GOTERM_BP_DIRECT	GO:0043266~regulation of potassium ion transport	2	3.57143	0.0333151	DRD2, DRD3	56	12	19512	58.0714	1	0.286732	0.267853
GOTERM_BP_DIRECT	GO:0043276~anoikis	2	3.57143	0.0333151	PIK3CA, MTOR	56	12	19512	58.0714	1	0.286732	0.267853
GOTERM_BP_DIRECT	GO:0034121~regulation of toll-like receptor signaling pathway	2	3.57143	0.0333151	IKBKB, ESR1	56	12	19512	58.0714	1	0.286732	0.267853
GOTERM_BP_DIRECT	GO:0007626~locomotory behavior	3	5.35714	0.033581	OPRK1, DRD2, DRD3	56	102	19512	10.2479	1	0.287106	0.268203
GOTERM_BP_DIRECT	GO:0040015~negative regulation of multicellular organism growth	2	3.57143	0.0360416	ADRB3, ADRB2	56	13	19512	53.6044	1	0.302141	0.282248
GOTERM_BP_DIRECT	GO:0048762~mesenchymal cell differentiation	2	3.57143	0.0360416	TGFBR1, FGFR1	56	13	19512	53.6044	1	0.302141	0.282248
GOTERM_BP_DIRECT	GO:0045793~positive regulation of cell size	2	3.57143	0.0360416	RET, KDM1A	56	13	19512	53.6044	1	0.302141	0.282248
GOTERM_BP_DIRECT	GO:0034392~negative regulation of smooth muscle cell apoptotic process	2	3.57143	0.0387606	MAPK7, ESR1	56	14	19512	49.7755	1	0.316709	0.295856
GOTERM_BP_DIRECT	GO:0043278~response to morphine	2	3.57143	0.0387606	DRD2, DRD3	56	14	19512	49.7755	1	0.316709	0.295856
GOTERM_BP_DIRECT	GO:0060134~prepulse inhibition	2	3.57143	0.0387606	DRD2, DRD3	56	14	19512	49.7755	1	0.316709	0.295856
GOTERM_BP_DIRECT	GO:0120041~positive regulation of macrophage proliferation	2	3.57143	0.0387606	CSF1R, MAPK7	56	14	19512	49.7755	1	0.316709	0.295856
GOTERM_BP_DIRECT	GO:0045471~response to ethanol	3	5.35714	0.0398108	OPRD1, OPRK1, DRD2	56	112	19512	9.33291	1	0.323243	0.301961
GOTERM_BP_DIRECT	GO:0051726~regulation of cell cycle	4	7.14286	0.0402104	CDK4, AKT2, ABL1, TGFBR1	56	269	19512	5.18109	1	0.324448	0.303086
GOTERM_BP_DIRECT	GO:0016242~negative regulation of macroautophagy	2	3.57143	0.0414721	PIK3CA, MTOR	56	15	19512	46.4571	1	0.328469	0.306843
GOTERM_BP_DIRECT	GO:0097305~response to alcohol	2	3.57143	0.0414721	ABCB1, TGFBR1	56	15	19512	46.4571	1	0.328469	0.306843
GOTERM_BP_DIRECT	GO:0031529~ruffle organization	2	3.57143	0.0414721	CSF1R, MTOR	56	15	19512	46.4571	1	0.328469	0.306843
GOTERM_BP_DIRECT	GO:0008584~male gonad development	3	5.35714	0.0437429	KIT, ESR1, TGFBR1	56	118	19512	8.85835	1	0.329484	0.307791
GOTERM_BP_DIRECT	GO:0070885~negative regulation of calcineurin-NFAT signaling cascade	2	3.57143	0.044176	MAPK7, MTOR	56	16	19512	43.5536	1	0.329484	0.307791
GOTERM_BP_DIRECT	GO:1901381~positive regulation of potassium ion transmembrane transport	2	3.57143	0.044176	KCNH2, OPRK1	56	16	19512	43.5536	1	0.329484	0.307791
GOTERM_BP_DIRECT	GO:0002031~G protein-coupled receptor internalization	2	3.57143	0.044176	DRD2, DRD3	56	16	19512	43.5536	1	0.329484	0.307791
GOTERM_BP_DIRECT	GO:1900006~positive regulation of dendrite development	2	3.57143	0.044176	ABL1, EZH2	56	16	19512	43.5536	1	0.329484	0.307791
GOTERM_BP_DIRECT	GO:0006112~energy reserve metabolic process	2	3.57143	0.044176	ADRB3, MTOR	56	16	19512	43.5536	1	0.329484	0.307791
GOTERM_BP_DIRECT	GO:0010389~regulation of G2/M transition of mitotic cell cycle	2	3.57143	0.044176	CDK4, AURKA	56	16	19512	43.5536	1	0.329484	0.307791
GOTERM_BP_DIRECT	GO:0033630~positive regulation of cell adhesion mediated by integrin	2	3.57143	0.044176	RET, SYK	56	16	19512	43.5536	1	0.329484	0.307791
GOTERM_BP_DIRECT	GO:0031113~regulation of microtubule polymerization	2	3.57143	0.044176	MAP2, ABL1	56	16	19512	43.5536	1	0.329484	0.307791
GOTERM_BP_DIRECT	GO:0006954~inflammatory response	5	8.92857	0.0444004	SELP, IKBKB, CSF1R, KIT, MTOR	56	474	19512	3.67541	1	0.329484	0.307791
GOTERM_BP_DIRECT	GO:0007507~heart development	4	7.14286	0.0444076	CALCRL, TERT, TEK, TGFBR1	56	280	19512	4.97755	1	0.329484	0.307791
GOTERM_BP_DIRECT	GO:0010976~positive regulation of neuron projection development	3	5.35714	0.0464417	RET, KDM1A, FGFR1	56	122	19512	8.56792	1	0.339885	0.317507
GOTERM_BP_DIRECT	GO:0045744~negative regulation of G protein-coupled receptor signaling pathway	2	3.57143	0.0468725	ADRB2, DRD3	56	17	19512	40.9916	1	0.339885	0.317507
GOTERM_BP_DIRECT	GO:0097242~amyloid-beta clearance	2	3.57143	0.0468725	SYK, IGF1R	56	17	19512	40.9916	1	0.339885	0.317507
GOTERM_BP_DIRECT	GO:0045580~regulation of T cell differentiation	2	3.57143	0.0468725	ABL1, BRAF	56	17	19512	40.9916	1	0.339885	0.317507
GOTERM_BP_DIRECT	GO:0030334~regulation of cell migration	3	5.35714	0.0471259	AKT2, TEK, TGFBR1	56	123	19512	8.49826	1	0.339885	0.317507
GOTERM_BP_DIRECT	GO:0002028~regulation of sodium ion transport	2	3.57143	0.0522431	ADRB2, DRD2	56	19	19512	36.6767	1	0.372629	0.348095
GOTERM_BP_DIRECT	GO:0071548~response to dexamethasone	2	3.57143	0.0522431	ABCB1, PIK3CA	56	19	19512	36.6767	1	0.372629	0.348095
GOTERM_BP_DIRECT	GO:0033173~calcineurin-NFAT signaling cascade	2	3.57143	0.0549172	MAPK7, MTOR	56	20	19512	34.8429	1	0.381172	0.356076
GOTERM_BP_DIRECT	GO:0032930~positive regulation of superoxide anion generation	2	3.57143	0.0549172	SYK, PRKCD	56	20	19512	34.8429	1	0.381172	0.356076
GOTERM_BP_DIRECT	GO:0002720~positive regulation of cytokine production involved in immune response	2	3.57143	0.0549172	KIT, HTR2A	56	20	19512	34.8429	1	0.381172	0.356076
GOTERM_BP_DIRECT	GO:0033138~positive regulation of peptidyl-serine phosphorylation	2	3.57143	0.0549172	BRAF, RAF1	56	20	19512	34.8429	1	0.381172	0.356076
GOTERM_BP_DIRECT	GO:0035994~response to muscle stretch	2	3.57143	0.0549172	PIK3CA, RAF1	56	20	19512	34.8429	1	0.381172	0.356076
GOTERM_BP_DIRECT	GO:0042551~neuron maturation	2	3.57143	0.0575839	RET, KDM1A	56	21	19512	33.1837	1	0.39543	0.369395
GOTERM_BP_DIRECT	GO:0042417~dopamine metabolic process	2	3.57143	0.0575839	DRD2, DRD3	56	21	19512	33.1837	1	0.39543	0.369395
GOTERM_BP_DIRECT	GO:0071456~cellular response to hypoxia	3	5.35714	0.0593052	OPRD1, TERT, MTOR	56	140	19512	7.46633	1	0.405095	0.378424
GOTERM_BP_DIRECT	GO:0010803~regulation of tumor necrosis factor-mediated signaling pathway	2	3.57143	0.0628952	IKBKB, SYK	56	23	19512	30.2981	1	0.416398	0.388982
GOTERM_BP_DIRECT	GO:2000147~positive regulation of cell motility	2	3.57143	0.0628952	CSF1R, AKT2	56	23	19512	30.2981	1	0.416398	0.388982
GOTERM_BP_DIRECT	GO:0002223~stimulatory C-type lectin receptor signaling pathway	2	3.57143	0.0628952	IKBKB, SYK	56	23	19512	30.2981	1	0.416398	0.388982
GOTERM_BP_DIRECT	GO:0019229~regulation of vasoconstriction	2	3.57143	0.0628952	HTR1A, ADRA1B	56	23	19512	30.2981	1	0.416398	0.388982
GOTERM_BP_DIRECT	GO:0001659~temperature homeostasis	2	3.57143	0.0628952	HTR2A, DRD2	56	23	19512	30.2981	1	0.416398	0.388982
GOTERM_BP_DIRECT	GO:0060324~face development	2	3.57143	0.0628952	BRAF, RAF1	56	23	19512	30.2981	1	0.416398	0.388982
GOTERM_BP_DIRECT	GO:0048015~phosphatidylinositol-mediated signaling	2	3.57143	0.0655398	PIK3CA, FGFR1	56	24	19512	29.0357	1	0.427333	0.399197
GOTERM_BP_DIRECT	GO:0030520~estrogen receptor signaling pathway	2	3.57143	0.0655398	ESR1, ESR2	56	24	19512	29.0357	1	0.427333	0.399197
GOTERM_BP_DIRECT	GO:0045821~positive regulation of glycolytic process	2	3.57143	0.0655398	HTR2A, MTOR	56	24	19512	29.0357	1	0.427333	0.399197
GOTERM_BP_DIRECT	GO:0071805~potassium ion transmembrane transport	3	5.35714	0.0677022	KCNH2, KCNN2, KCNN3	56	151	19512	6.92242	1	0.437893	0.409062
GOTERM_BP_DIRECT	GO:0018107~peptidyl-threonine phosphorylation	2	3.57143	0.0681771	MAPK8, PRKCD	56	25	19512	27.8743	1	0.437893	0.409062
GOTERM_BP_DIRECT	GO:0072359~circulatory system development	2	3.57143	0.0681771	ABL1, TEK	56	25	19512	27.8743	1	0.437893	0.409062
GOTERM_BP_DIRECT	GO:0019221~cytokine-mediated signaling pathway	3	5.35714	0.0692694	CSF1R, KIT, F3	56	153	19512	6.83193	1	0.439738	0.410786
GOTERM_BP_DIRECT	GO:0000122~negative regulation of transcription by RNA polymerase II	7	12.5	0.0698642	KDM1A, EHMT2, EHMT1, ESR1, ESR2, EZH2, FGFR1	56	1034	19512	2.3588	1	0.439738	0.410786
GOTERM_BP_DIRECT	GO:0001501~skeletal system development	3	5.35714	0.0700575	FGFR3, TGFBR1, FGFR1	56	154	19512	6.78757	1	0.439738	0.410786
GOTERM_BP_DIRECT	GO:0099170~postsynaptic modulation of chemical synaptic transmission	2	3.57143	0.070807	BRAF, DRD2	56	26	19512	26.8022	1	0.439738	0.410786
GOTERM_BP_DIRECT	GO:0051247~positive regulation of protein metabolic process	2	3.57143	0.070807	MAPK8, MAPK7	56	26	19512	26.8022	1	0.439738	0.410786
GOTERM_BP_DIRECT	GO:2000773~negative regulation of cellular senescence	2	3.57143	0.070807	TERT, ABL1	56	26	19512	26.8022	1	0.439738	0.410786
GOTERM_BP_DIRECT	GO:0006813~potassium ion transport	3	5.35714	0.0708486	KCNH2, KCNN2, KCNN3	56	155	19512	6.74378	1	0.439738	0.410786
GOTERM_BP_DIRECT	GO:0045893~positive regulation of DNA-templated transcription	6	10.7143	0.0713876	RET, KCNH2, IKBKB, ESR1, ESR2, TGFBR1	56	791	19512	2.64295	1	0.440432	0.411434
GOTERM_BP_DIRECT	GO:0050728~negative regulation of inflammatory response	3	5.35714	0.0716427	MAPK7, PRKCD, TEK	56	156	19512	6.70055	1	0.440432	0.411434
GOTERM_BP_DIRECT	GO:0002092~positive regulation of receptor internalization	2	3.57143	0.0734297	SYK, DRD2	56	27	19512	25.8095	1	0.447159	0.417718
GOTERM_BP_DIRECT	GO:0043303~mast cell degranulation	2	3.57143	0.0734297	SYK, KIT	56	27	19512	25.8095	1	0.447159	0.417718
GOTERM_BP_DIRECT	GO:0061157~mRNA destabilization	2	3.57143	0.0760451	MAPK9, MAPK8	56	28	19512	24.8878	1	0.452416	0.422629
GOTERM_BP_DIRECT	GO:1905564~positive regulation of vascular endothelial cell proliferation	2	3.57143	0.0760451	PDPK1, FGFR1	56	28	19512	24.8878	1	0.452416	0.422629
GOTERM_BP_DIRECT	GO:0060038~cardiac muscle cell proliferation	2	3.57143	0.0760451	ABL1, FGFR1	56	28	19512	24.8878	1	0.452416	0.422629
GOTERM_BP_DIRECT	GO:1901379~regulation of potassium ion transmembrane transport	2	3.57143	0.0760451	KCNH2, KCNN2	56	28	19512	24.8878	1	0.452416	0.422629
GOTERM_BP_DIRECT	GO:0045453~bone resorption	2	3.57143	0.0760451	CTSK, ADRB2	56	28	19512	24.8878	1	0.452416	0.422629
GOTERM_BP_DIRECT	GO:0045840~positive regulation of mitotic nuclear division	2	3.57143	0.0786533	DRD3, AURKA	56	29	19512	24.0296	1	0.459463	0.429212
GOTERM_BP_DIRECT	GO:0045776~negative regulation of blood pressure	2	3.57143	0.0786533	DRD2, DRD3	56	29	19512	24.0296	1	0.459463	0.429212
GOTERM_BP_DIRECT	GO:0097421~liver regeneration	2	3.57143	0.0786533	EZH2, AURKA	56	29	19512	24.0296	1	0.459463	0.429212
GOTERM_BP_DIRECT	GO:0002052~positive regulation of neuroblast proliferation	2	3.57143	0.0786533	KDM1A, DRD2	56	29	19512	24.0296	1	0.459463	0.429212
GOTERM_BP_DIRECT	GO:0010759~positive regulation of macrophage chemotaxis	2	3.57143	0.0812542	CSF1R, MAPK7	56	30	19512	23.2286	1	0.469106	0.43822
GOTERM_BP_DIRECT	GO:0010592~positive regulation of lamellipodium assembly	2	3.57143	0.0812542	PIK3CA, MTOR	56	30	19512	23.2286	1	0.469106	0.43822
GOTERM_BP_DIRECT	GO:0043524~negative regulation of neuron apoptotic process	3	5.35714	0.0813941	TERT, PIK3CA, BRAF	56	168	19512	6.22194	1	0.469106	0.43822
GOTERM_BP_DIRECT	GO:0051894~positive regulation of focal adhesion assembly	2	3.57143	0.083848	ABL1, TEK	56	31	19512	22.4793	1	0.481101	0.449425
GOTERM_BP_DIRECT	GO:0051281~positive regulation of release of sequestered calcium ion into cytosol	2	3.57143	0.0864345	PDPK1, ABL1	56	32	19512	21.7768	1	0.487279	0.455197
GOTERM_BP_DIRECT	GO:0071168~protein localization to chromatin	2	3.57143	0.0864345	ESR1, EZH2	56	32	19512	21.7768	1	0.487279	0.455197
GOTERM_BP_DIRECT	GO:0030878~thyroid gland development	2	3.57143	0.0864345	BRAF, RAF1	56	32	19512	21.7768	1	0.487279	0.455197
GOTERM_BP_DIRECT	GO:0009409~response to cold	2	3.57143	0.0864345	ADRB3, ADRB2	56	32	19512	21.7768	1	0.487279	0.455197
GOTERM_BP_DIRECT	GO:0007159~leukocyte cell-cell adhesion	2	3.57143	0.0890139	SELP, SYK	56	33	19512	21.1169	1	0.495331	0.462719
GOTERM_BP_DIRECT	GO:0001975~response to amphetamine	2	3.57143	0.0890139	DRD2, DRD4	56	33	19512	21.1169	1	0.495331	0.462719
GOTERM_BP_DIRECT	GO:0050873~brown fat cell differentiation	2	3.57143	0.0890139	ADRB3, ADRB2	56	33	19512	21.1169	1	0.495331	0.462719
GOTERM_BP_DIRECT	GO:0048514~blood vessel morphogenesis	2	3.57143	0.0915861	SYK, FGFR1	56	34	19512	20.4958	1	0.507458	0.474046
GOTERM_BP_DIRECT	GO:0001935~endothelial cell proliferation	2	3.57143	0.0941512	TEK, TGFBR1	56	35	19512	19.9102	1	0.519441	0.485241
GOTERM_BP_DIRECT	GO:0045931~positive regulation of mitotic cell cycle	2	3.57143	0.0967091	ABL1, AURKA	56	36	19512	19.3571	1	0.531283	0.496303
GOTERM_BP_DIRECT	GO:0031333~negative regulation of protein-containing complex assembly	2	3.57143	0.09926	OPRD1, RAF1	56	37	19512	18.834	1	0.538423	0.502973
GOTERM_BP_DIRECT	GO:0032091~negative regulation of protein binding	2	3.57143	0.09926	MAPK8, AURKA	56	37	19512	18.834	1	0.538423	0.502973
GOTERM_BP_DIRECT	GO:0030534~adult behavior	2	3.57143	0.09926	DRD2, DRD4	56	37	19512	18.834	1	0.538423	0.502973
