# Supplementary material for: Dauricine Mitigates Hypoxia Through Targeting ESR1, PIK3CA, and MTOR: A Network Pharmacology and Molecular Dynamics Simulation Investigation
Source: Curr Issues Mol Biol. 2026 May 23;48(6):550. doi: 10.3390/cimb48060550 (PMC13297437; doi:10.3390/cimb48060550)
Supplement: Supplementary file 1 [file cimb-48-00550-s001.zip › cimb-4319076-supplementary/Supplementary File/Supplementary File-Initial Submission/Enrichment analysis/GO/Integrated three-part analysis/GOterm/classic-data/David-BP.xlsx]

## Sheet: Sheet1
Category	Term	Count	%	PValue	Genes	List Total	Pop Hits	Pop Total	Fold Enrichment	Bonferroni	Benjamini	FDR
GOTERM_BP_DIRECT	GO:0043410~positive regulation of MAPK cascade	13	23.214285714285715	1.107895624243909E-12	RET, SYK, ADRA1D, ADRB2, ADRA1B, IGF1R, ADRB3, KIT, TEK, RAF1, FGFR3, DRD4, FGFR1	56	224	19512	20.221301020408163	1.4313958907052893E-9	1.4302932508988865E-9	1.3361221228381542E-9
GOTERM_BP_DIRECT	GO:0048148~behavioral response to cocaine	7	12.5	4.574902039068067E-12	EHMT2, OPRK1, HTR2A, DRD2, DRD3, DRD4, SLC6A4	56	17	19512	143.47058823529412	5.910765654704164E-9	2.953099266218437E-9	2.7586659295580442E-9
GOTERM_BP_DIRECT	GO:0007165~signal transduction	27	48.214285714285715	1.890485258774856E-11	RET, OPRD1, CSF1R, CALCRL, ADRA1D, ADRB2, HTR2A, ADRA1B, IGF1R, MAPK8, MAPK7, AKT2, DRD2, DRD3, DRD4, PRKCD, HTR1A, OPRK1, BRAF, ESR1, TGFBR1, ESR2, MAPK10, ADRB3, CDK4, KIT, RAF1	56	2168	19512	4.339285714285714	2.442510160793887E-8	6.280758618358223E-9	5.8672307465065975E-9
GOTERM_BP_DIRECT	GO:0051897~positive regulation of phosphatidylinositol 3-kinase/protein kinase B signal transduction	12	21.428571428571427	1.9460135145958863E-11	SELP, RET, CSF1R, PIK3CA, PDPK1, KIT, TEK, FGFR3, TGFBR1, MTOR, FGFR1, IGF1R	56	217	19512	19.26793943383805	2.5142449122661503E-8	6.280758618358223E-9	5.8672307465065975E-9
GOTERM_BP_DIRECT	GO:0008284~positive regulation of cell population proliferation	14	25	2.5352575954632033E-9	CSF1R, CALCRL, HTR1A, ADRA1D, HTR2A, TGFBR1, MTOR, IGF1R, DPP4, CDK4, KIT, FGFR3, EZH2, FGFR1	56	542	19512	9	3.2755474063117518E-6	4.906630904452658E-7	4.5835761973430713E-7
GOTERM_BP_DIRECT	GO:0043066~negative regulation of apoptotic process	14	25	2.59214540712502E-9	CSF1R, PDPK1, PRKCD, BRAF, TGFBR1, MTOR, AURKA, IGF1R, MAPK8, MAPK7, TERT, AKT2, TEK, RAF1	56	543	19512	8.98342541436464	3.3490462365559637E-6	4.906630904452658E-7	4.5835761973430713E-7
GOTERM_BP_DIRECT	GO:0006468~protein phosphorylation	11	19.642857142857142	2.6604505291377696E-9	MAPK10, IKBKB, MAPK9, MAPK8, SYK, PDPK1, PRKCD, BRAF, RAF1, FGFR1, AURKA	56	261	19512	14.68472906403941	3.4372961773554422E-6	4.906630904452658E-7	4.5835761973430713E-7
GOTERM_BP_DIRECT	GO:0000165~MAPK cascade	9	16.071428571428573	6.943073976510453E-9	MAPK10, RET, MAPK9, MAPK8, MAPK7, BRAF, RAF1, FGFR3, FGFR1	56	145	19512	21.62660098522168	8.970411410680335E-6	1.1204385629593743E-6	1.0466684019589509E-6
GOTERM_BP_DIRECT	GO:0007188~adenylate cyclase-modulating G protein-coupled receptor signaling pathway	7	12.5	1.5214300065490076E-8	ADRB3, ADRA1D, ADRB2, ADRA1B, DRD2, DRD3, DRD4	56	59	19512	41.33898305084746	1.9656682608726328E-5	2.182406820505299E-6	2.03871620877567E-6
GOTERM_BP_DIRECT	GO:2000352~negative regulation of endothelial cell apoptotic process	6	10.714285714285714	6.907749804470355E-8	MAPK7, TERT, PDPK1, ABL1, BRAF, TEK	56	38	19512	55.01503759398496	8.924414807365277E-5	8.917904997571228E-6	8.330746264191247E-6
GOTERM_BP_DIRECT	GO:0120162~positive regulation of cold-induced thermogenesis	7	12.5	4.144355442928152E-7	ACHE, SYK, KDM1A, ADRB3, EHMT1, ADRB2, IGF1R	56	102	19512	23.91176470588235	5.353075060102741E-4	4.5249373386132356E-5	4.227013501446601E-5
GOTERM_BP_DIRECT	GO:0007187~G protein-coupled receptor signaling pathway, coupled to cyclic nucleotide second messenger	6	10.714285714285714	4.2059835835289565E-7	OPRD1, CALCRL, ADRB3, HTR1A, HTR2A, DRD4	56	54	19512	38.714285714285715	5.432655710773115E-4	4.5249373386132356E-5	4.227013501446601E-5
GOTERM_BP_DIRECT	GO:0038095~Fc-epsilon receptor signaling pathway	5	8.928571428571429	5.756447265947869E-7	MAPK10, IKBKB, MAPK9, MAPK8, SYK	56	24	19512	72.58928571428571	7.434566997839287E-4	5.716594938722076E-5	5.340211848256254E-5
GOTERM_BP_DIRECT	GO:0046777~protein autophosphorylation	7	12.5	1.0295944424971825E-6	CSF1R, PDPK1, KIT, ABL1, FGFR1, AURKA, IGF1R	56	119	19512	20.495798319327733	0.0013293523318278488	9.494331609027589E-5	8.869220697511444E-5
GOTERM_BP_DIRECT	GO:0042752~regulation of circadian rhythm	6	10.714285714285714	1.4475353866368925E-6	MAPK10, MAPK9, MAPK8, DRD4, MTOR, EZH2	56	69	19512	30.29813664596273	0.001868469306963827	1.2458454560988189E-4	1.1638184508560616E-4
GOTERM_BP_DIRECT	GO:0008286~insulin receptor signaling pathway	6	10.714285714285714	3.0244966652657186E-6	PIK3CA, PDPK1, AKT2, RAF1, MTOR, IGF1R	56	80	19512	26.132142857142856	0.0039000306498022663	2.4403907467862766E-4	2.2797143614440354E-4
GOTERM_BP_DIRECT	GO:0071880~adenylate cyclase-activating adrenergic receptor signaling pathway	4	7.142857142857142	7.546401853687258E-6	ADRB3, ADRA1D, ADRB2, ADRA1B	56	14	19512	99.55102040816325	0.009702610951092594	5.730826348888383E-4	5.353506256204019E-4
GOTERM_BP_DIRECT	GO:0018105~peptidyl-serine phosphorylation	5	8.928571428571429	1.0025177816333506E-5	IKBKB, MAPK8, PRKCD, TGFBR1, AURKA	56	48	19512	36.294642857142854	0.012869070816337258	6.824347203393373E-4	6.375029223309378E-4
GOTERM_BP_DIRECT	GO:0035556~intracellular signal transduction	10	17.857142857142858	1.004357837834811E-5	MAPK7, SYK, PDPK1, AKT2, KIT, PRKCD, ABL1, ADRA1B, DRD2, TGFBR1	56	501	19512	6.954662104362703	0.01289253835573101	6.824347203393373E-4	6.375029223309378E-4
GOTERM_BP_DIRECT	GO:0033554~cellular response to stress	5	8.928571428571429	1.49301908382268E-5	MAPK10, MAPK9, MAPK8, MAPK7, ABL1	56	53	19512	32.870619946091644	0.01910509002674632	9.637438186075399E-4	9.00290507545076E-4
GOTERM_BP_DIRECT	GO:1901701~cellular response to oxygen-containing compound	4	7.142857142857142	1.678249480111061E-5	ABL1, ESR1, ESR2, IGF1R	56	18	19512	77.42857142857143	0.021449775326021325	0.0010317238470587521	9.637947014352093E-4
GOTERM_BP_DIRECT	GO:0030335~positive regulation of cell migration	8	14.285714285714285	2.0428669883091775E-5	RET, CSF1R, AKT2, KIT, F3, TGFBR1, EZH2, IGF1R	56	300	19512	9.291428571428572	0.02604883099495292	0.0011987914917759763	0.00111986253995494
GOTERM_BP_DIRECT	GO:0007200~phospholipase C-activating G protein-coupled receptor signaling pathway	6	10.714285714285714	2.201467982814831E-5	OPRD1, OPRK1, ADRA1D, ADRA1B, DRD2, ESR1	56	120	19512	17.42142857142857	0.028042577432378923	0.001232710968957272	0.0011515487440452905
GOTERM_BP_DIRECT	GO:0090398~cellular senescence	5	8.928571428571429	2.291639291632419E-5	MAPK10, MAPK9, MAPK8, PRKCD, ABL1	56	59	19512	29.527845036319615	0.029174286834571794	0.001232710968957272	0.0011515487440452905
GOTERM_BP_DIRECT	GO:0070374~positive regulation of ERK1 and ERK2 cascade	7	12.5	2.4929210776783767E-5	CSF1R, ABL1, BRAF, TEK, HTR2A, DRD2, FGFR3	56	207	19512	11.782608695652174	0.03169575828708393	0.0012873444445131138	0.001202585127872049
GOTERM_BP_DIRECT	GO:0046686~response to cadmium ion	4	7.142857142857142	3.60617278441737E-5	MAPK9, ABCB1, TERT, KIT	56	23	19512	60.596273291925456	0.045523820842477636	0.0017906034864164709	0.0016727093761566723
GOTERM_BP_DIRECT	GO:0034776~response to histamine	3	5.357142857142857	4.66393037980516E-5	DRD2, DRD3, DRD4	56	4	19512	261.32142857142856	0.05847971503302718	0.0021999128729018958	0.0020550696550888353
GOTERM_BP_DIRECT	GO:0007173~epidermal growth factor receptor signaling pathway	5	8.928571428571429	4.7713059985478765E-5	MAPK7, PIK3CA, PDPK1, ABL1, BRAF	56	71	19512	24.537223340040242	0.05978503546805747	0.0021999128729018958	0.0020550696550888353
GOTERM_BP_DIRECT	GO:0007195~adenylate cyclase-inhibiting dopamine receptor signaling pathway	3	5.357142857142857	7.759145020679831E-5	DRD2, DRD3, DRD4	56	5	19512	209.05714285714285	0.09539061122529424	0.00345415731782678	0.0032267341017034054
GOTERM_BP_DIRECT	GO:0009410~response to xenobiotic stimulus	7	12.5	8.864729484247738E-5	ABCB1, CDK4, ABL1, HTR2A, DRD2, DRD3, SLC6A4	56	260	19512	9.38076923076923	0.10822139842831902	0.00381478858805461	0.003563621252667591
GOTERM_BP_DIRECT	GO:0032355~response to estradiol	5	8.928571428571429	1.0571614813521993E-4	ABCB1, DRD2, ESR1, EZH2, SLC6A4	56	87	19512	20.02463054187192	0.1276743592287788	0.004393473009863942	0.004104204841127741
GOTERM_BP_DIRECT	GO:0048009~insulin-like growth factor receptor signaling pathway	4	7.142857142857142	1.0890095764186379E-4	PIK3CA, PDPK1, RAF1, IGF1R	56	33	19512	42.23376623376623	0.1312567909146728	0.004393473009863942	0.004104204841127741
GOTERM_BP_DIRECT	GO:0007186~G protein-coupled receptor signaling pathway	12	21.428571428571427	1.2991484143336145E-4	OPRD1, CALCRL, ADRB3, HTR1A, OPRK1, ADRA1D, ADRB2, HTR2A, ADRA1B, DRD2, DRD3, DRD4	56	1041	19512	4.016467682173734	0.15452855081361117	0.0049406168576609875	0.004615324500650001
GOTERM_BP_DIRECT	GO:0042220~response to cocaine	4	7.142857142857142	1.3011694280439472E-4	OPRK1, HTR2A, DRD2, DRD3	56	35	19512	39.820408163265306	0.15474931594609853	0.0049406168576609875	0.004615324500650001
GOTERM_BP_DIRECT	GO:0043491~phosphatidylinositol 3-kinase/protein kinase B signal transduction	5	8.928571428571429	1.4273365599258063E-4	PIK3CA, PDPK1, DRD2, MTOR, IGF1R	56	94	19512	18.533434650455927	0.16841773175813068	0.0052648328538977595	0.004918193975058635
GOTERM_BP_DIRECT	GO:0051240~positive regulation of multicellular organismal process	4	7.142857142857142	1.6671001312531286E-4	KDM1A, TEK, DRD2, MTOR	56	38	19512	36.6766917293233	0.19378699140176903	0.005829567106141877	0.005445745879168942
GOTERM_BP_DIRECT	GO:0010468~regulation of gene expression	8	14.285714285714285	1.6707512232939537E-4	KDM1A, PIK3CA, CDK4, ABL1, ESR1, TGFBR1, EZH2, FGFR1	56	419	19512	6.652574156154108	0.19416727284802215	0.005829567106141877	0.005445745879168942
GOTERM_BP_DIRECT	GO:0018108~peptidyl-tyrosine phosphorylation	4	7.142857142857142	2.094035216469582E-4	CSF1R, SYK, ABL1, FGFR1	56	41	19512	33.99303135888501	0.23706136807782785	0.007114209117005869	0.006645806502795568
GOTERM_BP_DIRECT	GO:0060158~phospholipase C-activating dopamine receptor signaling pathway	3	5.357142857142857	2.1607870777502194E-4	DRD2, DRD3, DRD4	56	8	19512	130.66071428571428	0.24361430667016726	0.00715275927532188	0.006681818501966063
GOTERM_BP_DIRECT	GO:0043542~endothelial cell migration	4	7.142857142857142	3.147380877346015E-4	DPP4, PIK3CA, ABL1, TGFBR1	56	47	19512	29.653495440729483	0.33415982557692714	0.010158171781634263	0.009489353345198235
GOTERM_BP_DIRECT	GO:0051967~negative regulation of synaptic transmission, glutamatergic	3	5.357142857142857	3.460141955707471E-4	HTR2A, DRD2, DRD3	56	10	19512	104.52857142857142	0.36053775716649805	0.010895227475166696	0.010177880972154172
GOTERM_BP_DIRECT	GO:0048538~thymus development	4	7.142857142857142	4.0101080932885457E-4	ABL1, BRAF, RAF1, TGFBR1	56	51	19512	27.32773109243697	0.40441423366181417	0.012326308448655982	0.011514738953585681
GOTERM_BP_DIRECT	GO:0007210~serotonin receptor signaling pathway	3	5.357142857142857	4.221414969896775E-4	HTR1A, HTR3A, HTR2A	56	11	19512	95.02597402597402	0.4204607953487758	0.012477009119134762	0.011655517426550367
GOTERM_BP_DIRECT	GO:0007169~cell surface receptor protein tyrosine kinase signaling pathway	5	8.928571428571429	4.252427585142754E-4	RET, CSF1R, KIT, TEK, IGF1R	56	125	19512	13.937142857142858	0.42277924474570616	0.012477009119134762	0.011655517426550367
GOTERM_BP_DIRECT	GO:0051496~positive regulation of stress fiber assembly	4	7.142857142857142	5.011782337257507E-4	ABL1, BRAF, TGFBR1, MTOR	56	55	19512	25.34025974025974	0.47674407499144833	0.014065676081303134	0.013139585866809897
GOTERM_BP_DIRECT	GO:0008542~visual learning	4	7.142857142857142	5.011782337257507E-4	KIT, BRAF, DRD2, DRD3	56	55	19512	25.34025974025974	0.47674407499144833	0.014065676081303134	0.013139585866809897
GOTERM_BP_DIRECT	GO:0010628~positive regulation of gene expression	8	14.285714285714285	5.807641672103194E-4	RET, MAPK9, MAPK8, KIT, BRAF, F3, TGFBR1, SLC6A4	56	515	19512	5.4124826629681	0.5279003892070888	0.01595247957167069	0.01490216139692862
GOTERM_BP_DIRECT	GO:0007204~positive regulation of cytosolic calcium ion concentration	5	8.928571428571429	6.346617392136223E-4	ABL1, ADRA1D, HTR2A, ADRA1B, ESR1	56	139	19512	12.533401849948612	0.5596754820481165	0.01705290118643875	0.01593013077524797
GOTERM_BP_DIRECT	GO:0010718~positive regulation of epithelial to mesenchymal transition	4	7.142857142857142	6.472441193923305E-4	KDM1A, TGFBR1, MTOR, EZH2	56	60	19512	23.228571428571428	0.5667802372892131	0.01705290118643875	0.01593013077524797
GOTERM_BP_DIRECT	GO:0048863~stem cell differentiation	4	7.142857142857142	7.817937128067694E-4	KIT, ESR1, EZH2, FGFR1	56	64	19512	21.776785714285715	0.6359530801495857	0.019863915618392625	0.018556066797661898
GOTERM_BP_DIRECT	GO:0001963~synaptic transmission, dopaminergic	3	5.357142857142857	8.000957491529176E-4	DRD2, DRD3, DRD4	56	15	19512	69.68571428571428	0.6444670926334205	0.019863915618392625	0.018556066797661898
GOTERM_BP_DIRECT	GO:0014059~regulation of dopamine secretion	3	5.357142857142857	8.000957491529176E-4	HTR2A, DRD2, DRD3	56	15	19512	69.68571428571428	0.6444670926334205	0.019863915618392625	0.018556066797661898
GOTERM_BP_DIRECT	GO:0048511~rhythmic process	5	8.928571428571429	8.651044684913991E-4	MAPK10, MAPK9, MAPK8, DRD4, EZH2	56	151	19512	11.53736991485336	0.673131955254859	0.021072639034384836	0.01968520733963448
GOTERM_BP_DIRECT	GO:0008283~cell population proliferation	6	10.714285714285714	9.197830827007897E-4	CSF1R, CALCRL, KIT, DRD2, FGFR3, FGFR1	56	267	19512	7.8298555377207055	0.6954459168990305	0.02198962888456888	0.020541822180317634
GOTERM_BP_DIRECT	GO:0070301~cellular response to hydrogen peroxide	4	7.142857142857142	0.0010576431031673553	MAPK7, PRKCD, ABL1, EZH2	56	71	19512	19.62977867203219	0.7451800395368482	0.024825768112528287	0.023191228771269643
GOTERM_BP_DIRECT	GO:0001525~angiogenesis	6	10.714285714285714	0.0013689209663717695	CALCRL, SYK, PIK3CA, TEK, TGFBR1, FGFR1	56	292	19512	7.159491193737769	0.8296427476736743	0.03155851727832061	0.02948069081150632
GOTERM_BP_DIRECT	GO:0007189~adenylate cyclase-activating G protein-coupled receptor signaling pathway	5	8.928571428571429	0.0015245602285855373	CALCRL, MAPK7, ADRB3, HTR1A, ADRB2	56	176	19512	9.898538961038962	0.8607152430920795	0.034529951843928576	0.03225648483638874
GOTERM_BP_DIRECT	GO:0016477~cell migration	6	10.714285714285714	0.0016820739836340818	CSF1R, PIK3CA, PDPK1, KIT, DRD2, FGFR1	56	306	19512	6.831932773109243	0.8863997320478452	0.037440646773648265	0.03497553834935694
GOTERM_BP_DIRECT	GO:0050709~negative regulation of protein secretion	3	5.357142857142857	0.001738083730823934	DRD2, DRD3, DRD4	56	22	19512	47.51298701298701	0.8943430726802976	0.03803162875413049	0.03552760981989262
GOTERM_BP_DIRECT	GO:0042531~positive regulation of tyrosine phosphorylation of STAT protein	3	5.357142857142857	0.0019001810644227628	CSF1R, KIT, FGFR3	56	23	19512	45.44720496894409	0.9143400078757606	0.04021530744540634	0.037567514158915606
GOTERM_BP_DIRECT	GO:0038096~Fc-gamma receptor signaling pathway involved in phagocytosis	3	5.357142857142857	0.0019001810644227628	SYK, PRKCD, ABL1	56	23	19512	45.44720496894409	0.9143400078757606	0.04021530744540634	0.037567514158915606
GOTERM_BP_DIRECT	GO:0071222~cellular response to lipopolysaccharide	5	8.928571428571429	0.002175066274870887	MAPK8, ABCB1, CDK4, ABL1, OPRK1	56	194	19512	8.980117820324006	0.9399901303396363	0.0452904929170696	0.04230854721764984
GOTERM_BP_DIRECT	GO:0030097~hemopoiesis	4	7.142857142857142	0.002228905788391386	CSF1R, KIT, TEK, EZH2	56	92	19512	15.149068322981364	0.9440311726131635	0.045674878933544105	0.04266762509206367
GOTERM_BP_DIRECT	GO:0050482~arachidonate secretion	3	5.357142857142857	0.0024277612707570557	DRD2, DRD3, DRD4	56	26	19512	40.2032967032967	0.9567380280409062	0.04748848182647514	0.04436181958383347
GOTERM_BP_DIRECT	GO:0043406~positive regulation of MAP kinase activity	3	5.357142857142857	0.0024277612707570557	DRD4, EZH2, FGFR1	56	26	19512	40.2032967032967	0.9567380280409062	0.04748848182647514	0.04436181958383347
GOTERM_BP_DIRECT	GO:0042755~eating behavior	3	5.357142857142857	0.0024277612707570557	OPRD1, ADRB3, OPRK1	56	26	19512	40.2032967032967	0.9567380280409062	0.04748848182647514	0.04436181958383347
GOTERM_BP_DIRECT	GO:0042127~regulation of cell population proliferation	5	8.928571428571429	0.0026088470515912565	CSF1R, KIT, ABL1, BRAF, EZH2	56	204	19512	8.539915966386554	0.9657830718476259	0.05026897826275093	0.04695924692864262
GOTERM_BP_DIRECT	GO:0045907~positive regulation of vasoconstriction	3	5.357142857142857	0.002813502289681241	ABL1, ADRA1D, HTR2A	56	28	19512	37.33163265306122	0.9737520706151602	0.05341516847027179	0.04989829060817024
GOTERM_BP_DIRECT	GO:0036211~protein modification process	4	7.142857142857142	0.002987647850603047	KDM1A, AKT2, ABL1, EZH2	56	102	19512	13.663865546218485	0.9790542340437852	0.055843649658014534	0.05216687954110421
GOTERM_BP_DIRECT	GO:0010629~negative regulation of gene expression	6	10.714285714285714	0.0030488690519176495	OPRD1, PIK3CA, ESR1, EZH2, FGFR1, AURKA	56	351	19512	5.956043956043956	0.9806518023360073	0.055843649658014534	0.05216687954110421
GOTERM_BP_DIRECT	GO:0032869~cellular response to insulin stimulus	4	7.142857142857142	0.003071184450595687	PIK3CA, PDPK1, AKT2, MTOR	56	103	19512	13.53120665742025	0.9812033383902472	0.055843649658014534	0.05216687954110421
GOTERM_BP_DIRECT	GO:0009416~response to light stimulus	3	5.357142857142857	0.003226102697827599	MAPK10, MAPK8, DRD2	56	30	19512	34.84285714285714	0.9846226953420185	0.057344157548938374	0.05356859334161091
GOTERM_BP_DIRECT	GO:0032956~regulation of actin cytoskeleton organization	4	7.142857142857142	0.0032425433780577085	CSF1R, PRKCD, ABL1, MTOR	56	105	19512	13.273469387755101	0.984946923096476	0.057344157548938374	0.05356859334161091
GOTERM_BP_DIRECT	GO:0051403~stress-activated MAPK cascade	3	5.357142857142857	0.003442380237775489	IKBKB, MAPK8, MAPK7	56	31	19512	33.71889400921659	0.9883823288924563	0.05925483849290876	0.05535347422342986
GOTERM_BP_DIRECT	GO:0006346~DNA methylation-dependent constitutive heterochromatin formation	3	5.357142857142857	0.003442380237775489	EHMT2, EHMT1, EZH2	56	31	19512	33.71889400921659	0.9883823288924563	0.05925483849290876	0.05535347422342986
GOTERM_BP_DIRECT	GO:0010604~positive regulation of macromolecule metabolic process	3	5.357142857142857	0.003894701466233382	IKBKB, KIT, FGFR1	56	33	19512	31.67532467532467	0.99353775689475	0.06615867885404338	0.06180276274049288
GOTERM_BP_DIRECT	GO:0006874~intracellular calcium ion homeostasis	4	7.142857142857142	0.004187032804263382	HTR2A, DRD2, DRD3, DRD4	56	115	19512	12.119254658385092	0.9955772927869853	0.07020077078316918	0.06557872158365764
GOTERM_BP_DIRECT	GO:0007267~cell-cell signaling	5	8.928571428571429	0.0043908520431417235	ADRA1D, TEK, ADRA1B, FGFR3, ESR2	56	236	19512	7.381961259079904	0.9966050696292827	0.07267423061148673	0.06788932774396049
GOTERM_BP_DIRECT	GO:0071392~cellular response to estradiol stimulus	3	5.357142857142857	0.004622037691094693	ABCB1, ESR1, ESR2	56	36	19512	29.035714285714285	0.9974850843574954	0.07553228682535758	0.07055920829696455
GOTERM_BP_DIRECT	GO:0007268~chemical synaptic transmission	5	8.928571428571429	0.004797873940193136	HTR1A, OPRK1, HTR3A, HTR2A, DRD4	56	242	19512	7.198937426210153	0.9979983261541523	0.07742569070986673	0.07232794964841152
GOTERM_BP_DIRECT	GO:2001235~positive regulation of apoptotic signaling pathway	3	5.357142857142857	0.004877362399978138	MAPK9, PRKCD, TGFBR1	56	37	19512	28.25096525096525	0.9981945941227055	0.07773672664656514	0.07261850684411894
GOTERM_BP_DIRECT	GO:0001662~behavioral fear response	3	5.357142857142857	0.005407109777890967	DPP4, HTR1A, DRD4	56	39	19512	26.802197802197803	0.9990926127021129	0.08512900882021023	0.07952407795288423
GOTERM_BP_DIRECT	GO:0051952~regulation of amine transport	2	3.571428571428571	0.005629754928955561	DRD2, DRD3	56	2	19512	348.42857142857144	0.9993205282859943	0.08671391152380534	0.0810046299749878
GOTERM_BP_DIRECT	GO:0050852~T cell receptor signaling pathway	4	7.142857142857142	0.005642113530596165	IKBKB, PIK3CA, ABL1, BRAF	56	128	19512	10.888392857142858	0.9993313519814458	0.08671391152380534	0.0810046299749878
GOTERM_BP_DIRECT	GO:0035094~response to nicotine	3	5.357142857142857	0.0059620775529515765	OPRD1, OPRK1, DRD2	56	41	19512	25.49477351916376	0.9995588205432921	0.0905534367160057	0.08459135916305413
GOTERM_BP_DIRECT	GO:2000648~positive regulation of stem cell proliferation	3	5.357142857142857	0.006248928316343416	KDM1A, TERT, FGFR1	56	42	19512	24.887755102040817	0.9996961409729008	0.09380658670231802	0.08763032034314139
GOTERM_BP_DIRECT	GO:0060048~cardiac muscle contraction	3	5.357142857142857	0.006841183344851261	KCNH2, PIK3CA, MTOR	56	44	19512	23.756493506493506	0.9998593423226438	0.1015168700942871	0.0948329553320761
GOTERM_BP_DIRECT	GO:0031295~T cell costimulation	3	5.357142857142857	0.007146515951360704	DPP4, PDPK1, MTOR	56	45	19512	23.228571428571428	0.999905456414183	0.10484263742280304	0.09793975269705692
GOTERM_BP_DIRECT	GO:0051091~positive regulation of DNA-binding transcription factor activity	3	5.357142857142857	0.0074579377563242875	KIT, ESR1, ESR2	56	46	19512	22.723602484472046	0.999936961587424	0.10818199599342308	0.1010592464508662
GOTERM_BP_DIRECT	GO:0048705~skeletal system morphogenesis	3	5.357142857142857	0.00777541329712806	FGFR3, TGFBR1, FGFR1	56	47	19512	22.24012158054711	0.9999583034793623	0.11030833589661895	0.10304558721248837
GOTERM_BP_DIRECT	GO:0043488~regulation of mRNA stability	3	5.357142857142857	0.00777541329712806	MAPK9, MAPK8, PRKCD	56	47	19512	22.24012158054711	0.9999583034793623	0.11030833589661895	0.10304558721248837
GOTERM_BP_DIRECT	GO:0034446~substrate adhesion-dependent cell spreading	3	5.357142857142857	0.008098907254803039	ABL1, BRAF, TEK	56	48	19512	21.77678571428571	0.9999726389743364	0.11340562790166156	0.10593895216839957
GOTERM_BP_DIRECT	GO:0002025~norepinephrine-epinephrine-mediated vasodilation involved in regulation of systemic arterial blood pressure	2	3.571428571428571	0.008432951416390016	ADRB3, ADRB2	56	3	19512	232.28571428571428	0.9999822934020934	0.11340562790166156	0.10593895216839957
GOTERM_BP_DIRECT	GO:0046717~acid secretion	2	3.571428571428571	0.008432951416390016	DRD2, DRD3	56	3	19512	232.28571428571428	0.9999822934020934	0.11340562790166156	0.10593895216839957
GOTERM_BP_DIRECT	GO:0021769~orbitofrontal cortex development	2	3.571428571428571	0.008432951416390016	DRD2, FGFR1	56	3	19512	232.28571428571428	0.9999822934020934	0.11340562790166156	0.10593895216839957
GOTERM_BP_DIRECT	GO:0051586~positive regulation of dopamine uptake involved in synaptic transmission	2	3.571428571428571	0.008432951416390016	DRD2, DRD4	56	3	19512	232.28571428571428	0.9999822934020934	0.11340562790166156	0.10593895216839957
GOTERM_BP_DIRECT	GO:0043536~positive regulation of blood vessel endothelial cell migration	3	5.357142857142857	0.008763809865251425	PDPK1, AKT2, FGFR1	56	50	19512	20.905714285714286	0.9999884952407994	0.11663998490762464	0.10896035770611566
GOTERM_BP_DIRECT	GO:1904646~cellular response to amyloid-beta	3	5.357142857142857	0.009105148602187196	SYK, ADRB2, IGF1R	56	51	19512	20.49579831932773	0.9999926273631164	0.11994639638187418	0.11204907361467101
GOTERM_BP_DIRECT	GO:0045766~positive regulation of angiogenesis	4	7.142857142857142	0.010394583686719507	TERT, PDPK1, TEK, F3	56	160	19512	8.710714285714285	0.9999986291618428	0.13458283964285495	0.1257218471024656
GOTERM_BP_DIRECT	GO:0045595~regulation of cell differentiation	3	5.357142857142857	0.010528944077403833	ABL1, RAF1, FGFR1	56	55	19512	19.005194805194805	0.9999988497337637	0.13458283964285495	0.1257218471024656
GOTERM_BP_DIRECT	GO:0048146~positive regulation of fibroblast proliferation	3	5.357142857142857	0.010528944077403833	CDK4, ABL1, ESR1	56	55	19512	19.005194805194805	0.9999988497337637	0.13458283964285495	0.1257218471024656
GOTERM_BP_DIRECT	GO:0031623~receptor internalization	3	5.357142857142857	0.01089933113874735	ACHE, CALCRL, SYK	56	56	19512	18.66581632653061	0.9999992908791643	0.13675330117960754	0.12774940451015238
GOTERM_BP_DIRECT	GO:0031649~heat generation	2	3.571428571428571	0.01122838878779117	ADRB3, ADRB2	56	4	19512	174.21428571428572	0.9999995386637747	0.13675330117960754	0.12774940451015238
GOTERM_BP_DIRECT	GO:1903530~regulation of secretion by cell	2	3.571428571428571	0.01122838878779117	DRD2, DRD3	56	4	19512	174.21428571428572	0.9999995386637747	0.13675330117960754	0.12774940451015238
GOTERM_BP_DIRECT	GO:0010518~positive regulation of phospholipase activity	2	3.571428571428571	0.01122838878779117	FGFR3, FGFR1	56	4	19512	174.21428571428572	0.9999995386637747	0.13675330117960754	0.12774940451015238
GOTERM_BP_DIRECT	GO:0050951~sensory perception of temperature stimulus	2	3.571428571428571	0.01122838878779117	OPRK1, HTR2A	56	4	19512	174.21428571428572	0.9999995386637747	0.13675330117960754	0.12774940451015238
GOTERM_BP_DIRECT	GO:0001837~epithelial to mesenchymal transition	3	5.357142857142857	0.012437611088673963	KDM1A, TGFBR1, FGFR1	56	60	19512	17.42142857142857	0.999999905073448	0.15006500855586996	0.14018466329851215
GOTERM_BP_DIRECT	GO:0007254~JNK cascade	3	5.357142857142857	0.013649948077120468	MAPK10, MAPK9, MAPK8	56	63	19512	16.591836734693878	0.9999999805846719	0.16013070588883435	0.14958763075285378
GOTERM_BP_DIRECT	GO:0032765~positive regulation of mast cell cytokine production	2	3.571428571428571	0.014016088121950643	SYK, KIT	56	5	19512	139.37142857142857	0.9999999879823743	0.16013070588883435	0.14958763075285378
GOTERM_BP_DIRECT	GO:0051584~regulation of dopamine uptake involved in synaptic transmission	2	3.571428571428571	0.014016088121950643	DRD2, DRD3	56	5	19512	139.37142857142857	0.9999999879823743	0.16013070588883435	0.14958763075285378
GOTERM_BP_DIRECT	GO:0150099~neuron-glial cell signaling	2	3.571428571428571	0.014016088121950643	ADRA1D, ADRA1B	56	5	19512	139.37142857142857	0.9999999879823743	0.16013070588883435	0.14958763075285378
GOTERM_BP_DIRECT	GO:0141124~intracellular signaling cassette	2	3.571428571428571	0.014016088121950643	MAPK7, PDPK1	56	5	19512	139.37142857142857	0.9999999879823743	0.16013070588883435	0.14958763075285378
GOTERM_BP_DIRECT	GO:0018027~peptidyl-lysine dimethylation	2	3.571428571428571	0.014016088121950643	EHMT2, EHMT1	56	5	19512	139.37142857142857	0.9999999879823743	0.16013070588883435	0.14958763075285378
GOTERM_BP_DIRECT	GO:0001666~response to hypoxia	4	7.142857142857142	0.014470737319662886	DPP4, ABCB1, DRD2, SLC6A4	56	181	19512	7.700078926598263	0.999999993377453	0.16121464113434988	0.15060019923162352
GOTERM_BP_DIRECT	GO:0040029~epigenetic regulation of gene expression	3	5.357142857142857	0.01448559130254422	KDM1A, EHMT2, EHMT1	56	65	19512	16.08131868131868	0.9999999935051682	0.16121464113434988	0.15060019923162352
GOTERM_BP_DIRECT	GO:0035019~somatic stem cell population maintenance	3	5.357142857142857	0.01448559130254422	KIT, BRAF, RAF1	56	65	19512	16.08131868131868	0.9999999935051682	0.16121464113434988	0.15060019923162352
GOTERM_BP_DIRECT	GO:0034198~cellular response to amino acid starvation	3	5.357142857142857	0.015779526794152877	MAPK8, MAPK7, MTOR	56	68	19512	15.371848739495798	0.9999999988104739	0.17411426573719116	0.1626505069551143
GOTERM_BP_DIRECT	GO:0071560~cellular response to transforming growth factor beta stimulus	3	5.357142857142857	0.01666875147899693	MAPK7, ABL1, TGFBR1	56	70	19512	14.932653061224489	0.9999999996300066	0.18069772452226088	0.16880050795805315
GOTERM_BP_DIRECT	GO:0060992~response to fungicide	2	3.571428571428571	0.01679607044358738	KDM1A, EHMT1	56	6	19512	116.14285714285714	0.9999999996870043	0.18069772452226088	0.16880050795805315
GOTERM_BP_DIRECT	GO:1990708~conditioned place preference	2	3.571428571428571	0.01679607044358738	OPRK1, SLC6A4	56	6	19512	116.14285714285714	0.9999999996870043	0.18069772452226088	0.16880050795805315
GOTERM_BP_DIRECT	GO:0001938~positive regulation of endothelial cell proliferation	3	5.357142857142857	0.01712124737428026	TEK, F3, TGFBR1	56	71	19512	14.722334004024143	0.9999999997958585	0.18267380462971747	0.17064648209406605
GOTERM_BP_DIRECT	GO:0080090~regulation of primary metabolic process	3	5.357142857142857	0.01804184634620409	DRD4, MTOR, FGFR1	56	73	19512	14.318982387475538	0.9999999999391681	0.18936604579633723	0.17689810319936694
GOTERM_BP_DIRECT	GO:0071300~cellular response to retinoic acid	3	5.357142857142857	0.01804184634620409	RET, DRD2, SLC6A4	56	73	19512	14.318982387475538	0.9999999999391681	0.18936604579633723	0.17689810319936694
GOTERM_BP_DIRECT	GO:0140718~facultative heterochromatin formation	2	3.571428571428571	0.019568356720477444	EHMT1, EZH2	56	7	19512	99.55102040816325	0.9999999999918496	0.20049800417568553	0.1872971286102841
GOTERM_BP_DIRECT	GO:0098664~G protein-coupled serotonin receptor signaling pathway	2	3.571428571428571	0.019568356720477444	HTR2A, DRD4	56	7	19512	99.55102040816325	0.9999999999918496	0.20049800417568553	0.1872971286102841
GOTERM_BP_DIRECT	GO:0023056~positive regulation of signaling	2	3.571428571428571	0.019568356720477444	FGFR3, FGFR1	56	7	19512	99.55102040816325	0.9999999999918496	0.20049800417568553	0.1872971286102841
GOTERM_BP_DIRECT	GO:0071333~cellular response to glucose stimulus	3	5.357142857142857	0.019944585801267727	PIK3CA, OPRK1, IGF1R	56	77	19512	13.575139146567716	0.9999999999950362	0.20274378164910736	0.18939504312069982
GOTERM_BP_DIRECT	GO:0071363~cellular response to growth factor stimulus	3	5.357142857142857	0.020926224034130875	OPRD1, MAPK7, TGFBR1	56	79	19512	13.231464737793852	0.9999999999986401	0.21106058771924188	0.19716426707157683
GOTERM_BP_DIRECT	GO:0030183~B cell differentiation	3	5.357142857142857	0.021424501438500543	SYK, KIT, EZH2	56	80	19512	13.066071428571428	0.9999999999992955	0.21441109579150544	0.20029417623900508
GOTERM_BP_DIRECT	GO:0002318~myeloid progenitor cell differentiation	2	3.571428571428571	0.02233296786627242	KIT, BRAF	56	8	19512	87.10714285714286	0.9999999999997878	0.21903629814209172	0.2046148532605442
GOTERM_BP_DIRECT	GO:0010647~positive regulation of cell communication	2	3.571428571428571	0.02233296786627242	FGFR3, FGFR1	56	8	19512	87.10714285714286	0.9999999999997878	0.21903629814209172	0.2046148532605442
GOTERM_BP_DIRECT	GO:0045944~positive regulation of transcription by RNA polymerase II	9	16.071428571428573	0.022395655580756083	IKBKB, MAPK7, KDM1A, ABL1, ADRB2, DRD2, RAF1, ESR1, ESR2	56	1243	19512	2.522813469716125	0.9999999999998047	0.21903629814209172	0.2046148532605442
GOTERM_BP_DIRECT	GO:0009791~post-embryonic development	3	5.357142857142857	0.023466615669791593	ABL1, TGFBR1, MTOR	56	84	19512	12.443877551020408	0.9999999999999526	0.22778496864436804	0.21278750750202
GOTERM_BP_DIRECT	GO:0045597~positive regulation of cell differentiation	3	5.357142857142857	0.0245166492111634	KDM1A, MTOR, FGFR1	56	86	19512	12.154485049833886	0.9999999999999882	0.23302944482374363	0.21768668509483718
GOTERM_BP_DIRECT	GO:0006915~apoptotic process	7	12.5	0.024552145720539032	AKT2, PRKCD, ABL1, RAF1, FGFR3, TGFBR1, AURKA	56	800	19512	3.04875	0.9999999999999888	0.23302944482374363	0.21768668509483718
GOTERM_BP_DIRECT	GO:0008354~germ cell migration	2	3.571428571428571	0.025089924733152878	KIT, TGFBR1	56	9	19512	77.42857142857143	0.9999999999999944	0.23302944482374363	0.21768668509483718
GOTERM_BP_DIRECT	GO:0042053~regulation of dopamine metabolic process	2	3.571428571428571	0.025089924733152878	HTR1A, DRD4	56	9	19512	77.42857142857143	0.9999999999999944	0.23302944482374363	0.21768668509483718
GOTERM_BP_DIRECT	GO:0097700~vascular endothelial cell response to laminar fluid shear stress	2	3.571428571428571	0.025089924733152878	PDPK1, MTOR	56	9	19512	77.42857142857143	0.9999999999999944	0.23302944482374363	0.21768668509483718
GOTERM_BP_DIRECT	GO:0038003~G protein-coupled opioid receptor signaling pathway	2	3.571428571428571	0.025089924733152878	OPRD1, OPRK1	56	9	19512	77.42857142857143	0.9999999999999944	0.23302944482374363	0.21768668509483718
GOTERM_BP_DIRECT	GO:0032880~regulation of protein localization	3	5.357142857142857	0.02777977158763765	MAPK8, KDM1A, MAP2	56	92	19512	11.361801242236023	0.9999999999999999	0.2531018967099466	0.23643755804197955
GOTERM_BP_DIRECT	GO:0048149~behavioral response to ethanol	2	3.571428571428571	0.0278392481276626	DRD2, DRD4	56	10	19512	69.68571428571428	0.9999999999999999	0.2531018967099466	0.23643755804197955
GOTERM_BP_DIRECT	GO:0038083~peptidyl-tyrosine autophosphorylation	2	3.571428571428571	0.0278392481276626	ABL1, IGF1R	56	10	19512	69.68571428571428	0.9999999999999999	0.2531018967099466	0.23643755804197955
GOTERM_BP_DIRECT	GO:0030036~actin cytoskeleton organization	4	7.142857142857142	0.029857976774198988	PIK3CA, PDPK1, KIT, ABL1	56	239	19512	5.831440526001195	1	0.26955697912930693	0.25180923069709077
GOTERM_BP_DIRECT	GO:0002024~diet induced thermogenesis	2	3.571428571428571	0.033315077413083385	ADRB3, ADRB2	56	12	19512	58.07142857142857	1	0.28673176626860436	0.2678532224011904
GOTERM_BP_DIRECT	GO:0046632~alpha-beta T cell differentiation	2	3.571428571428571	0.033315077413083385	ABL1, BRAF	56	12	19512	58.07142857142857	1	0.28673176626860436	0.2678532224011904
GOTERM_BP_DIRECT	GO:0048484~enteric nervous system development	2	3.571428571428571	0.033315077413083385	RET, SLC6A4	56	12	19512	58.07142857142857	1	0.28673176626860436	0.2678532224011904
GOTERM_BP_DIRECT	GO:0051481~negative regulation of cytosolic calcium ion concentration	2	3.571428571428571	0.033315077413083385	DRD2, DRD3	56	12	19512	58.07142857142857	1	0.28673176626860436	0.2678532224011904
GOTERM_BP_DIRECT	GO:0043266~regulation of potassium ion transport	2	3.571428571428571	0.033315077413083385	DRD2, DRD3	56	12	19512	58.07142857142857	1	0.28673176626860436	0.2678532224011904
GOTERM_BP_DIRECT	GO:0043276~anoikis	2	3.571428571428571	0.033315077413083385	PIK3CA, MTOR	56	12	19512	58.07142857142857	1	0.28673176626860436	0.2678532224011904
GOTERM_BP_DIRECT	GO:0034121~regulation of toll-like receptor signaling pathway	2	3.571428571428571	0.033315077413083385	IKBKB, ESR1	56	12	19512	58.07142857142857	1	0.28673176626860436	0.2678532224011904
GOTERM_BP_DIRECT	GO:0007626~locomotory behavior	3	5.357142857142857	0.033580957451728205	OPRK1, DRD2, DRD3	56	102	19512	10.247899159663865	1	0.28710606668994115	0.26820287872042525
GOTERM_BP_DIRECT	GO:0040015~negative regulation of multicellular organism growth	2	3.571428571428571	0.03604162463014673	ADRB3, ADRB2	56	13	19512	53.604395604395606	1	0.30214115193194435	0.2822480474282919
GOTERM_BP_DIRECT	GO:0048762~mesenchymal cell differentiation	2	3.571428571428571	0.03604162463014673	TGFBR1, FGFR1	56	13	19512	53.604395604395606	1	0.30214115193194435	0.2822480474282919
GOTERM_BP_DIRECT	GO:0045793~positive regulation of cell size	2	3.571428571428571	0.03604162463014673	RET, KDM1A	56	13	19512	53.604395604395606	1	0.30214115193194435	0.2822480474282919
GOTERM_BP_DIRECT	GO:0034392~negative regulation of smooth muscle cell apoptotic process	2	3.571428571428571	0.03876062102180805	MAPK7, ESR1	56	14	19512	49.77551020408163	1	0.31670861860224175	0.2958563857740538
GOTERM_BP_DIRECT	GO:0043278~response to morphine	2	3.571428571428571	0.03876062102180805	DRD2, DRD3	56	14	19512	49.77551020408163	1	0.31670861860224175	0.2958563857740538
GOTERM_BP_DIRECT	GO:0060134~prepulse inhibition	2	3.571428571428571	0.03876062102180805	DRD2, DRD3	56	14	19512	49.77551020408163	1	0.31670861860224175	0.2958563857740538
GOTERM_BP_DIRECT	GO:0120041~positive regulation of macrophage proliferation	2	3.571428571428571	0.03876062102180805	CSF1R, MAPK7	56	14	19512	49.77551020408163	1	0.31670861860224175	0.2958563857740538
GOTERM_BP_DIRECT	GO:0045471~response to ethanol	3	5.357142857142857	0.039810751924538965	OPRD1, OPRK1, DRD2	56	112	19512	9.332908163265305	1	0.3232432750602503	0.3019607976163144
GOTERM_BP_DIRECT	GO:0051726~regulation of cell cycle	4	7.142857142857142	0.04021041129456027	CDK4, AKT2, ABL1, TGFBR1	56	269	19512	5.181093998937865	1	0.3244477561329832	0.30308597513274804
GOTERM_BP_DIRECT	GO:0016242~negative regulation of macroautophagy	2	3.571428571428571	0.04147208711477828	PIK3CA, MTOR	56	15	19512	46.457142857142856	1	0.32846910714833594	0.30684255865289944
GOTERM_BP_DIRECT	GO:0097305~response to alcohol	2	3.571428571428571	0.04147208711477828	ABCB1, TGFBR1	56	15	19512	46.457142857142856	1	0.32846910714833594	0.30684255865289944
GOTERM_BP_DIRECT	GO:0031529~ruffle organization	2	3.571428571428571	0.04147208711477828	CSF1R, MTOR	56	15	19512	46.457142857142856	1	0.32846910714833594	0.30684255865289944
GOTERM_BP_DIRECT	GO:0008584~male gonad development	3	5.357142857142857	0.04374289948745575	KIT, ESR1, TGFBR1	56	118	19512	8.858353510895883	1	0.32948413329452836	0.3077907550373363
GOTERM_BP_DIRECT	GO:0070885~negative regulation of calcineurin-NFAT signaling cascade	2	3.571428571428571	0.04417604337392059	MAPK7, MTOR	56	16	19512	43.55357142857143	1	0.32948413329452836	0.3077907550373363
GOTERM_BP_DIRECT	GO:1901381~positive regulation of potassium ion transmembrane transport	2	3.571428571428571	0.04417604337392059	KCNH2, OPRK1	56	16	19512	43.55357142857143	1	0.32948413329452836	0.3077907550373363
GOTERM_BP_DIRECT	GO:0002031~G protein-coupled receptor internalization	2	3.571428571428571	0.04417604337392059	DRD2, DRD3	56	16	19512	43.55357142857143	1	0.32948413329452836	0.3077907550373363
GOTERM_BP_DIRECT	GO:1900006~positive regulation of dendrite development	2	3.571428571428571	0.04417604337392059	ABL1, EZH2	56	16	19512	43.55357142857143	1	0.32948413329452836	0.3077907550373363
GOTERM_BP_DIRECT	GO:0006112~energy reserve metabolic process	2	3.571428571428571	0.04417604337392059	ADRB3, MTOR	56	16	19512	43.55357142857143	1	0.32948413329452836	0.3077907550373363
GOTERM_BP_DIRECT	GO:0010389~regulation of G2/M transition of mitotic cell cycle	2	3.571428571428571	0.04417604337392059	CDK4, AURKA	56	16	19512	43.55357142857143	1	0.32948413329452836	0.3077907550373363
GOTERM_BP_DIRECT	GO:0033630~positive regulation of cell adhesion mediated by integrin	2	3.571428571428571	0.04417604337392059	RET, SYK	56	16	19512	43.55357142857143	1	0.32948413329452836	0.3077907550373363
GOTERM_BP_DIRECT	GO:0031113~regulation of microtubule polymerization	2	3.571428571428571	0.04417604337392059	MAP2, ABL1	56	16	19512	43.55357142857143	1	0.32948413329452836	0.3077907550373363
GOTERM_BP_DIRECT	GO:0006954~inflammatory response	5	8.928571428571429	0.04440043201387182	SELP, IKBKB, CSF1R, KIT, MTOR	56	474	19512	3.675406871609403	1	0.32948413329452836	0.3077907550373363
GOTERM_BP_DIRECT	GO:0007507~heart development	4	7.142857142857142	0.044407621373546036	CALCRL, TERT, TEK, TGFBR1	56	280	19512	4.977551020408163	1	0.32948413329452836	0.3077907550373363
GOTERM_BP_DIRECT	GO:0010976~positive regulation of neuron projection development	3	5.357142857142857	0.04644171978941786	RET, KDM1A, FGFR1	56	122	19512	8.56791569086651	1	0.3398853875068339	0.31750718616052803
GOTERM_BP_DIRECT	GO:0045744~negative regulation of G protein-coupled receptor signaling pathway	2	3.571428571428571	0.046872510218818095	ADRB2, DRD3	56	17	19512	40.99159663865546	1	0.3398853875068339	0.31750718616052803
GOTERM_BP_DIRECT	GO:0097242~amyloid-beta clearance	2	3.571428571428571	0.046872510218818095	SYK, IGF1R	56	17	19512	40.99159663865546	1	0.3398853875068339	0.31750718616052803
GOTERM_BP_DIRECT	GO:0045580~regulation of T cell differentiation	2	3.571428571428571	0.046872510218818095	ABL1, BRAF	56	17	19512	40.99159663865546	1	0.3398853875068339	0.31750718616052803
GOTERM_BP_DIRECT	GO:0030334~regulation of cell migration	3	5.357142857142857	0.047125859305750015	AKT2, TEK, TGFBR1	56	123	19512	8.498257839721255	1	0.3398853875068339	0.31750718616052803
GOTERM_BP_DIRECT	GO:0002028~regulation of sodium ion transport	2	3.571428571428571	0.05224305705360604	ADRB2, DRD2	56	19	19512	36.6766917293233	1	0.3726286555591458	0.34809462324115403
GOTERM_BP_DIRECT	GO:0071548~response to dexamethasone	2	3.571428571428571	0.05224305705360604	ABCB1, PIK3CA	56	19	19512	36.6766917293233	1	0.3726286555591458	0.34809462324115403
GOTERM_BP_DIRECT	GO:0033173~calcineurin-NFAT signaling cascade	2	3.571428571428571	0.054917177601348885	MAPK7, MTOR	56	20	19512	34.84285714285714	1	0.3811724531362441	0.3560758934797137
GOTERM_BP_DIRECT	GO:0032930~positive regulation of superoxide anion generation	2	3.571428571428571	0.054917177601348885	SYK, PRKCD	56	20	19512	34.84285714285714	1	0.3811724531362441	0.3560758934797137
GOTERM_BP_DIRECT	GO:0002720~positive regulation of cytokine production involved in immune response	2	3.571428571428571	0.054917177601348885	KIT, HTR2A	56	20	19512	34.84285714285714	1	0.3811724531362441	0.3560758934797137
GOTERM_BP_DIRECT	GO:0033138~positive regulation of peptidyl-serine phosphorylation	2	3.571428571428571	0.054917177601348885	BRAF, RAF1	56	20	19512	34.84285714285714	1	0.3811724531362441	0.3560758934797137
GOTERM_BP_DIRECT	GO:0035994~response to muscle stretch	2	3.571428571428571	0.054917177601348885	PIK3CA, RAF1	56	20	19512	34.84285714285714	1	0.3811724531362441	0.3560758934797137
GOTERM_BP_DIRECT	GO:0042551~neuron maturation	2	3.571428571428571	0.05758388985572616	RET, KDM1A	56	21	19512	33.183673469387756	1	0.39542979682841745	0.369394527478754
GOTERM_BP_DIRECT	GO:0042417~dopamine metabolic process	2	3.571428571428571	0.05758388985572616	DRD2, DRD3	56	21	19512	33.183673469387756	1	0.39542979682841745	0.369394527478754
GOTERM_BP_DIRECT	GO:0071456~cellular response to hypoxia	3	5.357142857142857	0.05930521470986144	OPRD1, TERT, MTOR	56	140	19512	7.466326530612244	1	0.4050954084149795	0.37842375100578257
GOTERM_BP_DIRECT	GO:0010803~regulation of tumor necrosis factor-mediated signaling pathway	2	3.571428571428571	0.06289516999671577	IKBKB, SYK	56	23	19512	30.298136645962728	1	0.41639827931159	0.3889824359796883
GOTERM_BP_DIRECT	GO:2000147~positive regulation of cell motility	2	3.571428571428571	0.06289516999671577	CSF1R, AKT2	56	23	19512	30.298136645962728	1	0.41639827931159	0.3889824359796883
GOTERM_BP_DIRECT	GO:0002223~stimulatory C-type lectin receptor signaling pathway	2	3.571428571428571	0.06289516999671577	IKBKB, SYK	56	23	19512	30.298136645962728	1	0.41639827931159	0.3889824359796883
GOTERM_BP_DIRECT	GO:0019229~regulation of vasoconstriction	2	3.571428571428571	0.06289516999671577	HTR1A, ADRA1B	56	23	19512	30.298136645962728	1	0.41639827931159	0.3889824359796883
GOTERM_BP_DIRECT	GO:0001659~temperature homeostasis	2	3.571428571428571	0.06289516999671577	HTR2A, DRD2	56	23	19512	30.298136645962728	1	0.41639827931159	0.3889824359796883
GOTERM_BP_DIRECT	GO:0060324~face development	2	3.571428571428571	0.06289516999671577	BRAF, RAF1	56	23	19512	30.298136645962728	1	0.41639827931159	0.3889824359796883
GOTERM_BP_DIRECT	GO:0048015~phosphatidylinositol-mediated signaling	2	3.571428571428571	0.06553977801304792	PIK3CA, FGFR1	56	24	19512	29.035714285714285	1	0.42733259300426696	0.3991968297158373
GOTERM_BP_DIRECT	GO:0030520~estrogen receptor signaling pathway	2	3.571428571428571	0.06553977801304792	ESR1, ESR2	56	24	19512	29.035714285714285	1	0.42733259300426696	0.3991968297158373
GOTERM_BP_DIRECT	GO:0045821~positive regulation of glycolytic process	2	3.571428571428571	0.06553977801304792	HTR2A, MTOR	56	24	19512	29.035714285714285	1	0.42733259300426696	0.3991968297158373
GOTERM_BP_DIRECT	GO:0071805~potassium ion transmembrane transport	3	5.357142857142857	0.06770217534369072	KCNH2, KCNN2, KCNN3	56	151	19512	6.922421948912015	1	0.4378934421364063	0.4090623479601131
GOTERM_BP_DIRECT	GO:0018107~peptidyl-threonine phosphorylation	2	3.571428571428571	0.06817705799335218	MAPK8, PRKCD	56	25	19512	27.874285714285712	1	0.4378934421364063	0.4090623479601131
GOTERM_BP_DIRECT	GO:0072359~circulatory system development	2	3.571428571428571	0.06817705799335218	ABL1, TEK	56	25	19512	27.874285714285712	1	0.4378934421364063	0.4090623479601131
GOTERM_BP_DIRECT	GO:0019221~cytokine-mediated signaling pathway	3	5.357142857142857	0.06926940002923158	CSF1R, KIT, F3	56	153	19512	6.831932773109243	1	0.4397383813398012	0.410785815566073
GOTERM_BP_DIRECT	GO:0000122~negative regulation of transcription by RNA polymerase II	7	12.5	0.06986421258896822	KDM1A, EHMT2, EHMT1, ESR1, ESR2, EZH2, FGFR1	56	1034	19512	2.358800773694391	1	0.4397383813398012	0.410785815566073
GOTERM_BP_DIRECT	GO:0001501~skeletal system development	3	5.357142857142857	0.07005752616178816	FGFR3, TGFBR1, FGFR1	56	154	19512	6.787569573283858	1	0.4397383813398012	0.410785815566073
GOTERM_BP_DIRECT	GO:0099170~postsynaptic modulation of chemical synaptic transmission	2	3.571428571428571	0.07080702985959894	BRAF, DRD2	56	26	19512	26.802197802197803	1	0.4397383813398012	0.410785815566073
GOTERM_BP_DIRECT	GO:0051247~positive regulation of protein metabolic process	2	3.571428571428571	0.07080702985959894	MAPK8, MAPK7	56	26	19512	26.802197802197803	1	0.4397383813398012	0.410785815566073
GOTERM_BP_DIRECT	GO:2000773~negative regulation of cellular senescence	2	3.571428571428571	0.07080702985959894	TERT, ABL1	56	26	19512	26.802197802197803	1	0.4397383813398012	0.410785815566073
GOTERM_BP_DIRECT	GO:0006813~potassium ion transport	3	5.357142857142857	0.07084863154041723	KCNH2, KCNN2, KCNN3	56	155	19512	6.743778801843318	1	0.4397383813398012	0.410785815566073
GOTERM_BP_DIRECT	GO:0045893~positive regulation of DNA-templated transcription	6	10.714285714285714	0.07138755072659275	RET, KCNH2, IKBKB, ESR1, ESR2, TGFBR1	56	791	19512	2.6429474444645114	1	0.4404319892345666	0.41143375601617915
GOTERM_BP_DIRECT	GO:0050728~negative regulation of inflammatory response	3	5.357142857142857	0.07164269383366303	MAPK7, PRKCD, TEK	56	156	19512	6.700549450549451	1	0.4404319892345666	0.41143375601617915
GOTERM_BP_DIRECT	GO:0002092~positive regulation of receptor internalization	2	3.571428571428571	0.07342971349988751	SYK, DRD2	56	27	19512	25.80952380952381	1	0.44715924588846595	0.4177180871738884
GOTERM_BP_DIRECT	GO:0043303~mast cell degranulation	2	3.571428571428571	0.07342971349988751	SYK, KIT	56	27	19512	25.80952380952381	1	0.44715924588846595	0.4177180871738884
GOTERM_BP_DIRECT	GO:0061157~mRNA destabilization	2	3.571428571428571	0.07604512872739863	MAPK9, MAPK8	56	28	19512	24.887755102040813	1	0.45241595017083697	0.42262868776609563
GOTERM_BP_DIRECT	GO:1905564~positive regulation of vascular endothelial cell proliferation	2	3.571428571428571	0.07604512872739863	PDPK1, FGFR1	56	28	19512	24.887755102040813	1	0.45241595017083697	0.42262868776609563
GOTERM_BP_DIRECT	GO:0060038~cardiac muscle cell proliferation	2	3.571428571428571	0.07604512872739863	ABL1, FGFR1	56	28	19512	24.887755102040813	1	0.45241595017083697	0.42262868776609563
GOTERM_BP_DIRECT	GO:1901379~regulation of potassium ion transmembrane transport	2	3.571428571428571	0.07604512872739863	KCNH2, KCNN2	56	28	19512	24.887755102040813	1	0.45241595017083697	0.42262868776609563
GOTERM_BP_DIRECT	GO:0045453~bone resorption	2	3.571428571428571	0.07604512872739863	CTSK, ADRB2	56	28	19512	24.887755102040813	1	0.45241595017083697	0.42262868776609563
GOTERM_BP_DIRECT	GO:0045840~positive regulation of mitotic nuclear division	2	3.571428571428571	0.07865329532286533	DRD3, AURKA	56	29	19512	24.029556650246302	1	0.4594633677005391	0.42921210026866785
GOTERM_BP_DIRECT	GO:0045776~negative regulation of blood pressure	2	3.571428571428571	0.07865329532286533	DRD2, DRD3	56	29	19512	24.029556650246302	1	0.4594633677005391	0.42921210026866785
GOTERM_BP_DIRECT	GO:0097421~liver regeneration	2	3.571428571428571	0.07865329532286533	EZH2, AURKA	56	29	19512	24.029556650246302	1	0.4594633677005391	0.42921210026866785
GOTERM_BP_DIRECT	GO:0002052~positive regulation of neuroblast proliferation	2	3.571428571428571	0.07865329532286533	KDM1A, DRD2	56	29	19512	24.029556650246302	1	0.4594633677005391	0.42921210026866785
GOTERM_BP_DIRECT	GO:0010759~positive regulation of macrophage chemotaxis	2	3.571428571428571	0.08125423299734352	CSF1R, MAPK7	56	30	19512	23.228571428571428	1	0.46910608150136546	0.4382199336101059
GOTERM_BP_DIRECT	GO:0010592~positive regulation of lamellipodium assembly	2	3.571428571428571	0.08125423299734352	PIK3CA, MTOR	56	30	19512	23.228571428571428	1	0.46910608150136546	0.4382199336101059
GOTERM_BP_DIRECT	GO:0043524~negative regulation of neuron apoptotic process	3	5.357142857142857	0.08139408385461337	TERT, PIK3CA, BRAF	56	168	19512	6.221938775510204	1	0.46910608150136546	0.4382199336101059
GOTERM_BP_DIRECT	GO:0051894~positive regulation of focal adhesion assembly	2	3.571428571428571	0.08384796142232956	ABL1, TEK	56	31	19512	22.47926267281106	1	0.4811009697610109	0.44942507322368647
GOTERM_BP_DIRECT	GO:0051281~positive regulation of release of sequestered calcium ion into cytosol	2	3.571428571428571	0.0864345002126942	PDPK1, ABL1	56	32	19512	21.776785714285715	1	0.48727921298946825	0.4551965382380315
GOTERM_BP_DIRECT	GO:0071168~protein localization to chromatin	2	3.571428571428571	0.0864345002126942	ESR1, EZH2	56	32	19512	21.776785714285715	1	0.48727921298946825	0.4551965382380315
GOTERM_BP_DIRECT	GO:0030878~thyroid gland development	2	3.571428571428571	0.0864345002126942	BRAF, RAF1	56	32	19512	21.776785714285715	1	0.48727921298946825	0.4551965382380315
GOTERM_BP_DIRECT	GO:0009409~response to cold	2	3.571428571428571	0.0864345002126942	ADRB3, ADRB2	56	32	19512	21.776785714285715	1	0.48727921298946825	0.4551965382380315
GOTERM_BP_DIRECT	GO:0007159~leukocyte cell-cell adhesion	2	3.571428571428571	0.08901386892118815	SELP, SYK	56	33	19512	21.116883116883116	1	0.49533148610885297	0.46271864620238323
GOTERM_BP_DIRECT	GO:0001975~response to amphetamine	2	3.571428571428571	0.08901386892118815	DRD2, DRD4	56	33	19512	21.116883116883116	1	0.49533148610885297	0.46271864620238323
GOTERM_BP_DIRECT	GO:0050873~brown fat cell differentiation	2	3.571428571428571	0.08901386892118815	ADRB3, ADRB2	56	33	19512	21.116883116883116	1	0.49533148610885297	0.46271864620238323
GOTERM_BP_DIRECT	GO:0048514~blood vessel morphogenesis	2	3.571428571428571	0.09158608706774281	SYK, FGFR1	56	34	19512	20.49579831932773	1	0.507457675555605	0.47404644207595636
GOTERM_BP_DIRECT	GO:0001935~endothelial cell proliferation	2	3.571428571428571	0.09415117409792398	TEK, TGFBR1	56	35	19512	19.910204081632653	1	0.5194408793180336	0.48524066650468517
GOTERM_BP_DIRECT	GO:0045931~positive regulation of mitotic cell cycle	2	3.571428571428571	0.09670914942288471	ABL1, AURKA	56	36	19512	19.357142857142858	1	0.5312830293827411	0.49630312427233597
GOTERM_BP_DIRECT	GO:0031333~negative regulation of protein-containing complex assembly	2	3.571428571428571	0.0992600323944136	OPRD1, RAF1	56	37	19512	18.833976833976834	1	0.5384231168957477	0.5029731053263142
GOTERM_BP_DIRECT	GO:0032091~negative regulation of protein binding	2	3.571428571428571	0.0992600323944136	MAPK8, AURKA	56	37	19512	18.833976833976834	1	0.5384231168957477	0.5029731053263142
GOTERM_BP_DIRECT	GO:0030534~adult behavior	2	3.571428571428571	0.0992600323944136	DRD2, DRD4	56	37	19512	18.833976833976834	1	0.5384231168957477	0.5029731053263142
