# Supplementary material for: Dauricine Mitigates Hypoxia Through Targeting ESR1, PIK3CA, and MTOR: A Network Pharmacology and Molecular Dynamics Simulation Investigation
Source: Curr Issues Mol Biol. 2026 May 23;48(6):550. doi: 10.3390/cimb48060550 (PMC13297437; doi:10.3390/cimb48060550)
Supplement: Supplementary file 1 [file cimb-48-00550-s001.zip › cimb-4319076-supplementary/Supplementary File/Supplementary File-Initial Submission/Enrichment analysis/GO/Integrated three-part analysis/GOterm/classic-data/David-CC Pvalue less than 0.01.xlsx]

## Sheet: Sheet1
Category	Term	Count	%	PValue	Genes	List Total	Pop Hits	Pop Total	Fold Enrichment	Bonferroni	Benjamini	FDR
GOTERM_CC_DIRECT	GO:0005886~plasma membrane	47	83.9286	2.28408e-17	RET, OPRD1, CSF1R, ACHE, CALCRL, ABCB1, ADRA1D, ADRB2, HTR2A, ADRA1B, SLC6A4, AURKA, IGF1R, DPP4, MAPK9, MAPK8, TERT, MAP2, AKT2, CTSK, ABL1, KCNN2, KCNN3, DRD2, DRD3, DRD4, KCNH2, SYK, PDPK1, PRKCD, HTR1A, OPRK1, HTR3A, BRAF, F3, ESR1, TGFBR1, MTOR, SELP, MAPK10, ADRB3, PIK3CA, KIT, TEK, RAF1, FGFR3, FGFR1	56	5927	20808	2.94649	4.63669e-15	4.63669e-15	4.20272e-15
GOTERM_CC_DIRECT	GO:0016020~membrane	47	83.9286	9.20545e-10	RET, OPRD1, CSF1R, ACHE, CALCRL, ABCB1, MAOA, EHMT1, ADRA1D, ADRB2, HTR2A, ADRA1B, SLC6A4, AURKA, IGF1R, DPP4, IKBKB, MAPK7, AKT2, CTSK, ABL1, KCNN2, KCNN3, DRD2, DRD3, DRD4, KCNH2, SYK, PDPK1, PRKCD, HTR1A, OPRK1, HTR3A, BRAF, F3, ESR1, TGFBR1, MTOR, SELP, MAPK10, ADRB3, CDK4, KIT, TEK, RAF1, FGFR3, FGFR1	56	9038	20808	1.93227	1.86871e-07	9.34353e-08	8.46901e-08
GOTERM_CC_DIRECT	GO:0043235~receptor complex	10	17.8571	4.97981e-09	RET, CSF1R, ADRB3, KIT, TEK, ADRB2, FGFR3, TGFBR1, FGFR1, IGF1R	56	216	20808	17.2024	1.0109e-06	3.36967e-07	3.05428e-07
GOTERM_CC_DIRECT	GO:0009986~cell surface	11	19.6429	1.31117e-05	DPP4, KCNH2, ACHE, CSF1R, ABCB1, KIT, KCNN2, TEK, FGFR3, F3, TGFBR1	56	701	20808	5.83065	0.00265816	0.00066542	0.00060314
GOTERM_CC_DIRECT	GO:0043005~neuron projection	8	14.2857	5.35067e-05	OPRD1, MAP2, OPRK1, BRAF, HTR3A, KCNN3, SLC6A4, AURKA	56	372	20808	7.99078	0.0108034	0.00217237	0.00196905
GOTERM_CC_DIRECT	GO:0030425~dendrite	8	14.2857	0.000344108	MAP2, HTR1A, ABL1, OPRK1, HTR2A, DRD2, DRD4, MTOR	56	503	20808	5.90968	0.0674811	0.0116423	0.0105526
GOTERM_CC_DIRECT	GO:0042734~presynaptic membrane	5	8.92857	0.000632336	OPRD1, OPRK1, HTR2A, DRD2, SLC6A4	56	148	20808	12.5531	0.120503	0.0166493	0.015091
GOTERM_CC_DIRECT	GO:0045211~postsynaptic membrane	6	10.7143	0.000656132	OPRD1, OPRK1, HTR3A, HTR2A, DRD2, SLC6A4	56	264	20808	8.44481	0.124744	0.0166493	0.015091
GOTERM_CC_DIRECT	GO:0045121~membrane raft	5	8.92857	0.00280995	DPP4, IKBKB, TEK, TGFBR1, SLC6A4	56	222	20808	8.36873	0.435166	0.0582168	0.052768
GOTERM_CC_DIRECT	GO:0005654~nucleoplasm	21	37.5	0.00286782	CSF1R, KDM1A, EHMT2, PRKCD, EHMT1, OPRK1, ESR1, TGFBR1, MTOR, ESR2, AURKA, MAPK10, MAPK9, MAPK8, MAPK7, TERT, CDK4, CTSK, AKT2, ABL1, EZH2	56	4091	20808	1.90736	0.441781	0.0582168	0.052768
GOTERM_CC_DIRECT	GO:0043025~neuronal cell body	6	10.7143	0.00318312	MAP2, ABL1, OPRK1, KCNN2, KCNN3, HTR2A	56	378	20808	5.89796	0.476493	0.058743	0.0532449
GOTERM_CC_DIRECT	GO:0045202~synapse	9	16.0714	0.00455417	ACHE, MAPK8, HTR1A, HTR3A, HTR2A, DRD2, DRD3, EZH2, SLC6A4	56	1001	20808	3.3408	0.604105	0.0729543	0.0661261
GOTERM_CC_DIRECT	GO:0098978~glutamatergic synapse	7	12.5	0.00467195	ABL1, BRAF, HTR2A, DRD2, DRD4, FGFR1, AURKA	56	594	20808	4.37879	0.613502	0.0729543	0.0661261
GOTERM_CC_DIRECT	GO:0005925~focal adhesion	6	10.7143	0.00592369	DPP4, MAPK7, PDPK1, TEK, FGFR3, SLC6A4	56	438	20808	5.09002	0.700633	0.0858936	0.0778543
GOTERM_CC_DIRECT	GO:0005739~mitochondrion	12	21.4286	0.00764165	MAPK10, MAPK9, MAPK8, TERT, MAOA, PRKCD, ABL1, OPRK1, BRAF, RAF1, ESR2, MTOR	56	1832	20808	2.43387	0.789277	0.102165	0.092603
GOTERM_CC_DIRECT	GO:0005929~cilium	7	12.5	0.00805244	MAP2, BRAF, ADRB2, DRD2, TGFBR1, AURKA, IGF1R	56	666	20808	3.90541	0.806265	0.102165	0.092603
GOTERM_CC_DIRECT	GO:0043679~axon terminus	3	5.35714	0.0128273	OPRD1, OPRK1, DRD2	56	65	20808	17.1495	0.927254	0.153173	0.138836
GOTERM_CC_DIRECT	GO:0097441~basal dendrite	2	3.57143	0.0157567	MAPK8, MAP2	56	6	20808	123.857	0.960208	0.177701	0.161069
GOTERM_CC_DIRECT	GO:0043203~axon hillock	2	3.57143	0.0183591	MAP2, AURKA	56	7	20808	106.163	0.976752	0.196152	0.177793
GOTERM_CC_DIRECT	GO:0005901~caveola	3	5.35714	0.0199045	MAPK7, HTR2A, ADRA1B	56	82	20808	13.5941	0.983116	0.202031	0.183122
GOTERM_CC_DIRECT	GO:0045120~pronucleus	2	3.57143	0.0209546	EZH2, AURKA	56	8	20808	92.8929	0.986418	0.202561	0.183602
GOTERM_CC_DIRECT	GO:0016324~apical plasma membrane	5	8.92857	0.0231994	DPP4, ABCB1, CTSK, TEK, ADRB2	56	411	20808	4.52033	0.991477	0.214067	0.194031
GOTERM_CC_DIRECT	GO:0070161~anchoring junction	5	8.92857	0.0254473	DPP4, PDPK1, TEK, TGFBR1, SLC6A4	56	423	20808	4.3921	0.994661	0.2246	0.203578
GOTERM_CC_DIRECT	GO:0005634~nucleus	27	48.2143	0.0272576	ACHE, KDM1A, EHMT2, EHMT1, ADRB2, ADRA1B, AURKA, IKBKB, MAPK9, MAPK8, MAPK7, TERT, AKT2, ABL1, SYK, PDPK1, PRKCD, BRAF, ESR1, TGFBR1, MTOR, ESR2, MAPK10, CDK4, RAF1, FGFR1, EZH2	56	7054	20808	1.42223	0.996339	0.225924	0.204779
GOTERM_CC_DIRECT	GO:0030424~axon	5	8.92857	0.0278232	RET, MAPK8, HTR2A, DRD2, IGF1R	56	435	20808	4.27094	0.996747	0.225924	0.204779
GOTERM_CC_DIRECT	GO:0098794~postsynapse	4	7.14286	0.029611	ABL1, BRAF, DRD4, FGFR1	56	254	20808	5.85152	0.997761	0.231194	0.209555
GOTERM_CC_DIRECT	GO:0016605~PML body	3	5.35714	0.0354347	MAPK7, TERT, MTOR	56	112	20808	9.95281	0.99934	0.266417	0.241481
GOTERM_CC_DIRECT	GO:0048471~perinuclear region of cytoplasm	6	10.7143	0.0447015	KCNH2, ACHE, PIK3CA, PRKCD, ABL1, AURKA	56	737	20808	3.025	0.999907	0.324086	0.293752
GOTERM_CC_DIRECT	GO:0005829~cytosol	22	39.2857	0.0512178	SYK, MAOA, PDPK1, PRKCD, OPRK1, BRAF, ESR1, MTOR, AURKA, MAPK10, IKBKB, MAPK9, MAPK8, MAPK7, TERT, PIK3CA, MAP2, CDK4, AKT2, ABL1, RAF1, FGFR1	56	5677	20808	1.43995	0.999977	0.342322	0.310282
GOTERM_CC_DIRECT	GO:1902554~serine/threonine protein kinase complex	2	3.57143	0.0515806	TGFBR1, MTOR	56	20	20808	37.1571	0.999979	0.342322	0.310282
GOTERM_CC_DIRECT	GO:0030672~synaptic vesicle membrane	3	5.35714	0.0522758	OPRD1, OPRK1, DRD2	56	139	20808	8.01953	0.999982	0.342322	0.310282
GOTERM_CC_DIRECT	GO:0005768~endosome	6	10.7143	0.0616847	RET, CALCRL, AKT2, ADRB2, TGFBR1, SLC6A4	56	808	20808	2.75919	0.999998	0.382488	0.346689
GOTERM_CC_DIRECT	GO:0036064~ciliary basal body	4	7.14286	0.0621937	BRAF, TEK, ADRB2, AURKA	56	343	20808	4.33319	0.999998	0.382488	0.346689
GOTERM_CC_DIRECT	GO:0098992~neuronal dense core vesicle	2	3.57143	0.064062	OPRD1, ADRB2	56	25	20808	29.7257	0.999999	0.382488	0.346689
GOTERM_CC_DIRECT	GO:0000781~chromosome, telomeric region	3	5.35714	0.0805087	KDM1A, TERT, EZH2	56	178	20808	6.26244	1	0.46172	0.418504
GOTERM_CC_DIRECT	GO:0005737~cytoplasm	27	48.2143	0.0818813	CALCRL, ABCB1, ADRA1B, AURKA, IKBKB, MAPK9, MAPK8, MAPK7, TERT, MAP2, AKT2, ABL1, KCNN2, KCNN3, SYK, PDPK1, PRKCD, BRAF, ESR1, MTOR, MAPK10, PIK3CA, CDK4, KIT, TEK, RAF1, FGFR1	56	7749	20808	1.29467	1	0.46172	0.418504
GOTERM_CC_DIRECT	GO:0000785~chromatin	7	12.5	0.0843106	KDM1A, CDK4, EHMT2, EHMT1, ESR1, ESR2, EZH2	56	1159	20808	2.24418	1	0.462569	0.419274
GOTERM_CC_DIRECT	GO:0009897~external side of plasma membrane	4	7.14286	0.0901184	SELP, CTSK, KIT, F3	56	402	20808	3.69723	1	0.481422	0.436363
GOTERM_CC_DIRECT	GO:0005794~Golgi apparatus	8	14.2857	0.0967848	ACHE, MAPK7, ADRB2, DRD2, RAF1, ESR1, FGFR3, MTOR	56	1492	20808	1.99234	1	0.503777	0.456626
