# Supplementary material for: Dauricine Mitigates Hypoxia Through Targeting ESR1, PIK3CA, and MTOR: A Network Pharmacology and Molecular Dynamics Simulation Investigation
Source: Curr Issues Mol Biol. 2026 May 23;48(6):550. doi: 10.3390/cimb48060550 (PMC13297437; doi:10.3390/cimb48060550)
Supplement: Supplementary file 1 [file cimb-48-00550-s001.zip › cimb-4319076-supplementary/Supplementary File/Supplementary File-Initial Submission/Enrichment analysis/GO/Integrated three-part analysis/GOterm/classic-data/David-CC.xlsx]

## Sheet: Sheet1
Category	Term	Count	%	PValue	Genes	List Total	Pop Hits	Pop Total	Fold Enrichment	Bonferroni	Benjamini	FDR
GOTERM_CC_DIRECT	GO:0005886~plasma membrane	47	83.92857142857143	2.2840845395484113E-17	RET, OPRD1, CSF1R, ACHE, CALCRL, ABCB1, ADRA1D, ADRB2, HTR2A, ADRA1B, SLC6A4, AURKA, IGF1R, DPP4, MAPK9, MAPK8, TERT, MAP2, AKT2, CTSK, ABL1, KCNN2, KCNN3, DRD2, DRD3, DRD4, KCNH2, SYK, PDPK1, PRKCD, HTR1A, OPRK1, HTR3A, BRAF, F3, ESR1, TGFBR1, MTOR, SELP, MAPK10, ADRB3, PIK3CA, KIT, TEK, RAF1, FGFR3, FGFR1	56	5927	20808	2.9464918412109236	4.636691615283275E-15	4.636691615283275E-15	4.202715552769077E-15
GOTERM_CC_DIRECT	GO:0016020~membrane	47	83.92857142857143	9.205447534506737E-10	RET, OPRD1, CSF1R, ACHE, CALCRL, ABCB1, MAOA, EHMT1, ADRA1D, ADRB2, HTR2A, ADRA1B, SLC6A4, AURKA, IGF1R, DPP4, IKBKB, MAPK7, AKT2, CTSK, ABL1, KCNN2, KCNN3, DRD2, DRD3, DRD4, KCNH2, SYK, PDPK1, PRKCD, HTR1A, OPRK1, HTR3A, BRAF, F3, ESR1, TGFBR1, MTOR, SELP, MAPK10, ADRB3, CDK4, KIT, TEK, RAF1, FGFR3, FGFR1	56	9038	20808	1.9322700976827996	1.8687056724253637E-7	9.343529247524339E-8	8.469011731746198E-8
GOTERM_CC_DIRECT	GO:0043235~receptor complex	10	17.857142857142858	4.979811612040708E-9	RET, CSF1R, ADRB3, KIT, TEK, ADRB2, FGFR3, TGFBR1, FGFR1, IGF1R	56	216	20808	17.202380952380953	1.0109012388292982E-6	3.369672524147546E-7	3.054284455384968E-7
GOTERM_CC_DIRECT	GO:0009986~cell surface	11	19.642857142857142	1.3111729869235817E-5	DPP4, KCNH2, ACHE, CSF1R, ABCB1, KIT, KCNN2, TEK, FGFR3, F3, TGFBR1	56	701	20808	5.830650091705726	0.0026581594342582893	6.654202908637177E-4	6.031395739848475E-4
GOTERM_CC_DIRECT	GO:0043005~neuron projection	8	14.285714285714285	5.3506688991834694E-5	OPRD1, MAP2, OPRK1, BRAF, HTR3A, KCNN3, SLC6A4, AURKA	56	372	20808	7.990783410138248	0.01080336835070106	0.0021723715730684887	0.0019690461548995167
GOTERM_CC_DIRECT	GO:0030425~dendrite	8	14.285714285714285	3.4410764896167646E-4	MAP2, HTR1A, ABL1, OPRK1, HTR2A, DRD2, DRD4, MTOR	56	503	20808	5.9096847486509505	0.0674811135649146	0.011642308789870054	0.010552634568158078
GOTERM_CC_DIRECT	GO:0042734~presynaptic membrane	5	8.928571428571429	6.323358654168196E-4	OPRD1, OPRK1, HTR2A, DRD2, SLC6A4	56	148	20808	12.553088803088803	0.12050269797608348	0.016649345130647402	0.015091032039601585
GOTERM_CC_DIRECT	GO:0045211~postsynaptic membrane	6	10.714285714285714	6.561318278087646E-4	OPRD1, OPRK1, HTR3A, HTR2A, DRD2, SLC6A4	56	264	20808	8.444805194805195	0.12474366113829127	0.016649345130647402	0.015091032039601585
GOTERM_CC_DIRECT	GO:0045121~membrane raft	5	8.928571428571429	0.002809952078705992	DPP4, IKBKB, TEK, TGFBR1, SLC6A4	56	222	20808	8.36872586872587	0.4351658909656807	0.05821682800587064	0.05276796233044432
GOTERM_CC_DIRECT	GO:0005654~nucleoplasm	21	37.5	0.002867824039698061	CSF1R, KDM1A, EHMT2, PRKCD, EHMT1, OPRK1, ESR1, TGFBR1, MTOR, ESR2, AURKA, MAPK10, MAPK9, MAPK8, MAPK7, TERT, CDK4, CTSK, AKT2, ABL1, EZH2	56	4091	20808	1.9073576142752382	0.441781411469524	0.05821682800587064	0.05276796233044432
GOTERM_CC_DIRECT	GO:0043025~neuronal cell body	6	10.714285714285714	0.0031831199040396586	MAP2, ABL1, OPRK1, KCNN2, KCNN3, HTR2A	56	378	20808	5.897959183673469	0.4764925155088102	0.05874303095636824	0.05324491475848156
GOTERM_CC_DIRECT	GO:0045202~synapse	9	16.071428571428573	0.004554165487769522	ACHE, MAPK8, HTR1A, HTR3A, HTR2A, DRD2, DRD3, EZH2, SLC6A4	56	1001	20808	3.34080205508777	0.6041053586675788	0.07295428359979735	0.06612605015942223
GOTERM_CC_DIRECT	GO:0098978~glutamatergic synapse	7	12.5	0.004671949196046136	ABL1, BRAF, HTR2A, DRD2, DRD4, FGFR1, AURKA	56	594	20808	4.378787878787879	0.613501798002731	0.07295428359979735	0.06612605015942223
GOTERM_CC_DIRECT	GO:0005925~focal adhesion	6	10.714285714285714	0.00592369497415238	DPP4, MAPK7, PDPK1, TEK, FGFR3, SLC6A4	56	438	20808	5.090019569471624	0.7006332472501702	0.08589357712520951	0.07785427680314556
GOTERM_CC_DIRECT	GO:0005739~mitochondrion	12	21.428571428571427	0.007641646278583996	MAPK10, MAPK9, MAPK8, TERT, MAOA, PRKCD, ABL1, OPRK1, BRAF, RAF1, ESR2, MTOR	56	1832	20808	2.433873986275733	0.7892771743615811	0.1021653105713117	0.09260304012375051
GOTERM_CC_DIRECT	GO:0005929~cilium	7	12.5	0.008052438271630479	MAP2, BRAF, ADRB2, DRD2, TGFBR1, AURKA, IGF1R	56	666	20808	3.9054054054054057	0.806264597174551	0.1021653105713117	0.09260304012375051
GOTERM_CC_DIRECT	GO:0043679~axon terminus	3	5.357142857142857	0.012827261927166642	OPRD1, OPRK1, DRD2	56	65	20808	17.14945054945055	0.9272538320237367	0.15317259830675461	0.13883624674109776
GOTERM_CC_DIRECT	GO:0097441~basal dendrite	2	3.571428571428571	0.015756735495194647	MAPK8, MAP2	56	6	20808	123.85714285714285	0.9602078279850355	0.17770096141802852	0.16106885172865637
GOTERM_CC_DIRECT	GO:0043203~axon hillock	2	3.571428571428571	0.018359051597101925	MAP2, AURKA	56	7	20808	106.16326530612244	0.9767516962631688	0.1961519723269311	0.17779292072982916
GOTERM_CC_DIRECT	GO:0005901~caveola	3	5.357142857142857	0.01990451606529223	MAPK7, HTR2A, ADRA1B	56	82	20808	13.594076655052262	0.9831157109913281	0.20203083806271616	0.1831215478006885
GOTERM_CC_DIRECT	GO:0045120~pronucleus	2	3.571428571428571	0.02095461201102485	EZH2, AURKA	56	8	20808	92.89285714285714	0.9864176892995009	0.20256124943990686	0.18360231476326536
GOTERM_CC_DIRECT	GO:0016324~apical plasma membrane	5	8.928571428571429	0.023199374003973015	DPP4, ABCB1, CTSK, TEK, ADRB2	56	411	20808	4.520333680917623	0.9914767811510806	0.21406695103666007	0.19403112803322883
GOTERM_CC_DIRECT	GO:0070161~anchoring junction	5	8.928571428571429	0.02544731174069507	DPP4, PDPK1, TEK, TGFBR1, SLC6A4	56	423	20808	4.39209726443769	0.9946607441487135	0.22460018623309128	0.20357849392556057
GOTERM_CC_DIRECT	GO:0005634~nucleus	27	48.214285714285715	0.0272575892365026	ACHE, KDM1A, EHMT2, EHMT1, ADRB2, ADRA1B, AURKA, IKBKB, MAPK9, MAPK8, MAPK7, TERT, AKT2, ABL1, SYK, PDPK1, PRKCD, BRAF, ESR1, TGFBR1, MTOR, ESR2, MAPK10, CDK4, RAF1, FGFR1, EZH2	56	7054	20808	1.4222325732107417	0.9963393029681649	0.22592423000330503	0.20477861241678882
GOTERM_CC_DIRECT	GO:0030424~axon	5	8.928571428571429	0.027823181034889784	RET, MAPK8, HTR2A, DRD2, IGF1R	56	435	20808	4.2709359605911335	0.9967469701184727	0.22592423000330503	0.20477861241678882
GOTERM_CC_DIRECT	GO:0098794~postsynapse	4	7.142857142857142	0.02961104815739326	ABL1, BRAF, DRD4, FGFR1	56	254	20808	5.8515185601799775	0.997761246933296	0.23119395292118583	0.20955511003693691
GOTERM_CC_DIRECT	GO:0016605~PML body	3	5.357142857142857	0.035434747082458834	MAPK7, TERT, MTOR	56	112	20808	9.952806122448978	0.9993403441090039	0.2664168021384868	0.2414812393767565
GOTERM_CC_DIRECT	GO:0048471~perinuclear region of cytoplasm	6	10.714285714285714	0.044701467387001786	KCNH2, ACHE, PIK3CA, PRKCD, ABL1, AURKA	56	737	20808	3.025004845900368	0.9999070521257992	0.32408563855576294	0.29375249997172603
GOTERM_CC_DIRECT	GO:0005829~cytosol	22	39.285714285714285	0.05121780828671264	SYK, MAOA, PDPK1, PRKCD, OPRK1, BRAF, ESR1, MTOR, AURKA, MAPK10, IKBKB, MAPK9, MAPK8, MAPK7, TERT, PIK3CA, MAP2, CDK4, AKT2, ABL1, RAF1, FGFR1	56	5677	20808	1.4399456453358161	0.9999768364838824	0.34232248133706394	0.31028244613802836
GOTERM_CC_DIRECT	GO:1902554~serine/threonine protein kinase complex	2	3.571428571428571	0.05158061632720358	TGFBR1, MTOR	56	20	20808	37.15714285714285	0.999978566872147	0.34232248133706394	0.31028244613802836
GOTERM_CC_DIRECT	GO:0030672~synaptic vesicle membrane	3	5.357142857142857	0.05227584690368956	OPRD1, OPRK1, DRD2	56	139	20808	8.019527235354573	0.999981531329605	0.34232248133706394	0.31028244613802836
GOTERM_CC_DIRECT	GO:0005768~endosome	6	10.714285714285714	0.06168473301108816	RET, CALCRL, AKT2, ADRB2, TGFBR1, SLC6A4	56	808	20808	2.759193776520509	0.9999975632954498	0.38248802376195007	0.34668865207979715
GOTERM_CC_DIRECT	GO:0036064~ciliary basal body	4	7.142857142857142	0.06219374663167752	BRAF, TEK, ADRB2, AURKA	56	343	20808	4.333194502290712	0.9999978174498195	0.38248802376195007	0.34668865207979715
GOTERM_CC_DIRECT	GO:0098992~neuronal dense core vesicle	2	3.571428571428571	0.06406203353648425	OPRD1, ADRB2	56	25	20808	29.725714285714286	0.9999985440241704	0.38248802376195007	0.34668865207979715
GOTERM_CC_DIRECT	GO:0000781~chromosome, telomeric region	3	5.357142857142857	0.08050869823717507	KDM1A, TERT, EZH2	56	178	20808	6.262439807383627	0.9999999601738868	0.4617195430339325	0.41850441339036243
GOTERM_CC_DIRECT	GO:0005737~cytoplasm	27	48.214285714285715	0.08188129827202743	CALCRL, ABCB1, ADRA1B, AURKA, IKBKB, MAPK9, MAPK8, MAPK7, TERT, MAP2, AKT2, ABL1, KCNN2, KCNN3, SYK, PDPK1, PRKCD, BRAF, ESR1, MTOR, MAPK10, PIK3CA, CDK4, KIT, TEK, RAF1, FGFR1	56	7749	20808	1.2946739671478347	0.9999999705921496	0.4617195430339325	0.41850441339036243
GOTERM_CC_DIRECT	GO:0000785~chromatin	7	12.5	0.0843105581737932	KDM1A, CDK4, EHMT2, EHMT1, ESR1, ESR2, EZH2	56	1159	20808	2.2441760138050046	0.9999999828254268	0.4625687380886492	0.4192741271345391
GOTERM_CC_DIRECT	GO:0009897~external side of plasma membrane	4	7.142857142857142	0.0901183606993036	SELP, CTSK, KIT, F3	56	402	20808	3.6972281449893387	0.9999999952800762	0.4814217689989113	0.43636258864925953
GOTERM_CC_DIRECT	GO:0005794~Golgi apparatus	8	14.285714285714285	0.0967847648950407	ACHE, MAPK7, ADRB2, DRD2, RAF1, ESR1, FGFR3, MTOR	56	1492	20808	1.9923400995787053	0.9999999989392216	0.5037771095818786	0.4566255574535254
