# Supplementary material for: Dauricine Mitigates Hypoxia Through Targeting ESR1, PIK3CA, and MTOR: A Network Pharmacology and Molecular Dynamics Simulation Investigation
Source: Curr Issues Mol Biol. 2026 May 23;48(6):550. doi: 10.3390/cimb48060550 (PMC13297437; doi:10.3390/cimb48060550)
Supplement: Supplementary file 1 [file cimb-48-00550-s001.zip › cimb-4319076-supplementary/Supplementary File/Supplementary File-Initial Submission/Enrichment analysis/GO/Integrated three-part analysis/GOterm/classic-data/David-MF Pvalue less than 0.01.xlsx]

## Sheet: Sheet1
Category	Term	Count	%	PValue	Genes	List Total	Pop Hits	Pop Total	Fold Enrichment	Bonferroni	Benjamini	FDR
GOTERM_MF_DIRECT	GO:0004672~protein kinase activity	23	41.0714	1.37659e-20	RET, CSF1R, SYK, PDPK1, PRKCD, BRAF, TGFBR1, MTOR, AURKA, IGF1R, MAPK10, IKBKB, MAPK9, MAPK8, MAPK7, CDK4, AKT2, KIT, ABL1, TEK, RAF1, FGFR3, FGFR1	56	526	19272	15.0481	4.04716e-18	4.06093e-18	3.46899e-18
GOTERM_MF_DIRECT	GO:0016301~kinase activity	24	42.8571	7.83628e-19	RET, CSF1R, SYK, PDPK1, PRKCD, BRAF, TGFBR1, MTOR, AURKA, IGF1R, MAPK10, IKBKB, MAPK9, MAPK8, MAPK7, PIK3CA, CDK4, AKT2, KIT, ABL1, TEK, RAF1, FGFR3, FGFR1	56	729	19272	11.3298	2.30387e-16	1.15585e-16	9.87371e-17
GOTERM_MF_DIRECT	GO:0004674~protein serine/threonine kinase activity	17	30.3571	2.97485e-14	SYK, PDPK1, PRKCD, BRAF, TGFBR1, MTOR, AURKA, MAPK10, IKBKB, MAPK9, MAPK8, MAPK7, PIK3CA, CDK4, AKT2, ABL1, RAF1	56	423	19272	13.8308	8.74767e-12	2.92527e-12	2.49888e-12
GOTERM_MF_DIRECT	GO:0016740~transferase activity	28	50	1.65295e-13	RET, CSF1R, EHMT2, EHMT1, AURKA, IGF1R, IKBKB, MAPK9, MAPK8, MAPK7, TERT, AKT2, ABL1, SYK, PDPK1, PRKCD, BRAF, TGFBR1, MTOR, MAPK10, PIK3CA, CDK4, KIT, TEK, RAF1, FGFR3, FGFR1, EZH2	56	1913	19272	5.03711	4.86018e-11	1.07243e-11	9.1611e-12
GOTERM_MF_DIRECT	GO:0004713~protein tyrosine kinase activity	12	21.4286	1.81768e-13	RET, CSF1R, SYK, KIT, PRKCD, ABL1, BRAF, TEK, FGFR3, MTOR, FGFR1, IGF1R	56	140	19272	29.498	5.34326e-11	1.07243e-11	9.1611e-12
GOTERM_MF_DIRECT	GO:0005524~ATP binding	25	44.6429	9.63504e-13	RET, CSF1R, ABCB1, AURKA, IGF1R, IKBKB, MAPK9, MAPK8, MAPK7, AKT2, ABL1, SYK, PDPK1, PRKCD, BRAF, TGFBR1, MTOR, MAPK10, PIK3CA, CDK4, KIT, TEK, RAF1, FGFR3, FGFR1	56	1549	19272	5.55427	2.83255e-10	4.73723e-11	4.04672e-11
GOTERM_MF_DIRECT	GO:0106310~protein serine kinase activity	14	25	2.30889e-11	PDPK1, PRKCD, BRAF, MTOR, AURKA, MAPK10, IKBKB, MAPK9, MAPK8, MAPK7, PIK3CA, CDK4, AKT2, RAF1	56	365	19272	13.2	6.78816e-09	9.73034e-10	8.31202e-10
GOTERM_MF_DIRECT	GO:0000166~nucleotide binding	25	44.6429	3.7447e-11	RET, CSF1R, ABCB1, AURKA, IGF1R, IKBKB, MAPK9, MAPK8, MAPK7, AKT2, ABL1, SYK, PDPK1, PRKCD, BRAF, TGFBR1, MTOR, MAPK10, PIK3CA, CDK4, KIT, TEK, RAF1, FGFR3, FGFR1	56	1839	19272	4.6784	1.10094e-08	1.38086e-09	1.17958e-09
GOTERM_MF_DIRECT	GO:0005515~protein binding	56	100	8.06371e-09	RET, ACHE, KDM1A, EHMT2, EHMT1, ADRA1D, HTR2A, ADRA1B, SLC6A4, IGF1R, IKBKB, AKT2, CTSK, KCNH2, SYK, PDPK1, PRKCD, HTR3A, F3, TGFBR1, ADRB3, PIK3CA, KIT, RAF1, OPRD1, CSF1R, CALCRL, ABCB1, MAOA, ADRB2, AURKA, DPP4, MAPK9, MAPK8, MAPK7, TERT, MAP2, ABL1, KCNN2, KCNN3, DRD2, DRD3, DRD4, HTR1A, OPRK1, BRAF, ESR1, MTOR, ESR2, SELP, MAPK10, CDK4, TEK, FGFR3, FGFR1, EZH2	56	13741	19272	1.40252	2.37073e-06	2.49203e-07	2.12879e-07
GOTERM_MF_DIRECT	GO:0004714~transmembrane receptor protein tyrosine kinase activity	7	12.5	8.44756e-09	RET, CSF1R, KIT, TEK, FGFR3, FGFR1, IGF1R	56	53	19272	45.4528	2.48358e-06	2.49203e-07	2.12879e-07
GOTERM_MF_DIRECT	GO:0042802~identical protein binding	21	37.5	5.86433e-08	KCNH2, ACHE, KDM1A, BRAF, ADRA1D, HTR3A, ADRB2, HTR2A, ESR1, MTOR, SLC6A4, IGF1R, DPP4, IKBKB, TERT, TEK, RAF1, DRD2, FGFR3, DRD4, FGFR1	56	1824	19272	3.96217	1.7241e-05	1.57271e-06	1.34347e-06
GOTERM_MF_DIRECT	GO:0004935~adrenergic receptor activity	4	7.14286	1.82524e-06	ADRB3, ADRA1D, ADRB2, ADRA1B	56	9	19272	152.952	0.000536478	4.48706e-05	3.83301e-05
GOTERM_MF_DIRECT	GO:0051378~serotonin binding	4	7.14286	2.60222e-06	HTR1A, HTR3A, HTR2A, SLC6A4	56	10	19272	137.657	0.00076476	5.90503e-05	5.0443e-05
GOTERM_MF_DIRECT	GO:0001591~dopamine neurotransmitter receptor activity, coupled via Gi/Go	3	5.35714	2.39469e-05	DRD2, DRD3, DRD4	56	3	19272	344.143	0.00701575	0.000470956	0.000402308
GOTERM_MF_DIRECT	GO:0004705~JUN kinase activity	3	5.35714	2.39469e-05	MAPK10, MAPK9, MAPK8	56	3	19272	344.143	0.00701575	0.000470956	0.000402308
GOTERM_MF_DIRECT	GO:0004707~MAP kinase activity	4	7.14286	2.82063e-05	MAPK10, MAPK9, MAPK8, MAPK7	56	21	19272	65.551	0.00825847	0.000494442	0.000422371
GOTERM_MF_DIRECT	GO:0004930~G protein-coupled receptor activity	12	21.4286	2.84933e-05	OPRD1, CALCRL, ADRB3, HTR1A, OPRK1, ADRA1D, ADRB2, HTR2A, ADRA1B, DRD2, DRD3, DRD4	56	869	19272	4.75226	0.00834215	0.000494442	0.000422371
GOTERM_MF_DIRECT	GO:0042803~protein homodimerization activity	11	19.6429	4.00536e-05	DPP4, KCNH2, IKBKB, ACHE, CSF1R, TERT, ADRB3, KIT, KCNN2, ADRB2, FGFR1	56	740	19272	5.11564	0.0117069	0.000656434	0.00056075
GOTERM_MF_DIRECT	GO:0051380~norepinephrine binding	3	5.35714	4.7806e-05	ADRB3, ADRB2, DRD4	56	4	19272	258.107	0.013957	0.000742252	0.000634059
GOTERM_MF_DIRECT	GO:0004952~dopamine neurotransmitter receptor activity	3	5.35714	7.95307e-05	DRD2, DRD3, DRD4	56	5	19272	206.486	0.0231117	0.00117308	0.00100209
GOTERM_MF_DIRECT	GO:0046976~histone H3K27 methyltransferase activity	3	5.35714	0.000119077	EHMT2, EHMT1, EZH2	56	6	19272	172.071	0.0344051	0.00167275	0.00142893
GOTERM_MF_DIRECT	GO:0019899~enzyme binding	8	14.2857	0.000182838	MAPK8, KDM1A, PRKCD, ABL1, ADRB2, RAF1, ESR1, ESR2	56	420	19272	6.5551	0.0523398	0.00245169	0.00209432
GOTERM_MF_DIRECT	GO:0042169~SH2 domain binding	4	7.14286	0.00021712	SYK, KIT, ABL1, FGFR1	56	41	19272	33.5749	0.0618451	0.0027848	0.00237888
GOTERM_MF_DIRECT	GO:0001222~transcription corepressor binding	4	7.14286	0.000440246	EHMT2, EHMT1, ESR1, EZH2	56	52	19272	26.4725	0.121431	0.00541136	0.00462258
GOTERM_MF_DIRECT	GO:0004993~G protein-coupled serotonin receptor activity	3	5.35714	0.000611309	HTR1A, HTR2A, DRD4	56	13	19272	79.4176	0.164546	0.00693601	0.005925
GOTERM_MF_DIRECT	GO:0043560~insulin receptor substrate binding	3	5.35714	0.000611309	PIK3CA, PRKCD, IGF1R	56	13	19272	79.4176	0.164546	0.00693601	0.005925
GOTERM_MF_DIRECT	GO:0097110~scaffold protein binding	4	7.14286	0.00114115	KCNH2, IKBKB, SYK, BRAF	56	72	19272	19.119	0.285155	0.0124681	0.0106507
GOTERM_MF_DIRECT	GO:0004708~MAP kinase kinase activity	3	5.35714	0.00132554	MAPK10, MAPK8, BRAF	56	19	19272	54.3383	0.322921	0.0139655	0.0119298
GOTERM_MF_DIRECT	GO:0030594~neurotransmitter receptor activity	3	5.35714	0.00162191	HTR1A, HTR2A, DRD4	56	21	19272	49.1633	0.379499	0.0164987	0.0140938
GOTERM_MF_DIRECT	GO:0140938~histone H3 methyltransferase activity	3	5.35714	0.00194688	EHMT2, EHMT1, EZH2	56	23	19272	44.8882	0.436136	0.0191444	0.0163538
GOTERM_MF_DIRECT	GO:0005242~inward rectifier potassium channel activity	3	5.35714	0.00268134	KCNH2, KCNN2, KCNN3	56	27	19272	38.2381	0.545871	0.025516	0.0217967
GOTERM_MF_DIRECT	GO:0016279~protein-lysine N-methyltransferase activity	3	5.35714	0.00375459	EHMT2, EHMT1, EZH2	56	32	19272	32.2634	0.669096	0.0346126	0.0295674
GOTERM_MF_DIRECT	GO:0042054~histone methyltransferase activity	3	5.35714	0.00553802	EHMT2, EHMT1, EZH2	56	39	19272	26.4725	0.8046	0.0495066	0.0422904
GOTERM_MF_DIRECT	GO:0004715~non-membrane spanning protein tyrosine kinase activity	3	5.35714	0.00763732	SYK, PRKCD, ABL1	56	46	19272	22.4441	0.89502	0.066265	0.056606
GOTERM_MF_DIRECT	GO:0004937~alpha1-adrenergic receptor activity	2	3.57143	0.00853767	ADRA1D, ADRA1B	56	3	19272	229.429	0.919609	0.0719604	0.0614713
GOTERM_MF_DIRECT	GO:0015459~potassium channel regulator activity	3	5.35714	0.0089738	ADRB2, DRD2, DRD4	56	50	19272	20.6486	0.929363	0.0735353	0.0628166
GOTERM_MF_DIRECT	GO:0019838~growth factor binding	3	5.35714	0.00932311	CSF1R, KIT, TGFBR1	56	51	19272	20.2437	0.936318	0.0743329	0.063498
GOTERM_MF_DIRECT	GO:0030284~nuclear estrogen receptor activity	2	3.57143	0.0113676	ESR1, ESR2	56	4	19272	172.071	0.965307	0.0817915	0.0698693
GOTERM_MF_DIRECT	GO:0004939~beta-adrenergic receptor activity	2	3.57143	0.0113676	ADRB3, ADRB2	56	4	19272	172.071	0.965307	0.0817915	0.0698693
GOTERM_MF_DIRECT	GO:0090722~receptor-receptor interaction	2	3.57143	0.0113676	HTR1A, FGFR1	56	4	19272	172.071	0.965307	0.0817915	0.0698693
GOTERM_MF_DIRECT	GO:0016286~small conductance calcium-activated potassium channel activity	2	3.57143	0.0113676	KCNN2, KCNN3	56	4	19272	172.071	0.965307	0.0817915	0.0698693
GOTERM_MF_DIRECT	GO:0019901~protein kinase binding	6	10.7143	0.0128606	IKBKB, SYK, PRKCD, ABL1, ESR1, AURKA	56	491	19272	4.20541	0.977753	0.0903302	0.0771634
GOTERM_MF_DIRECT	GO:0005007~fibroblast growth factor receptor activity	2	3.57143	0.0141897	FGFR3, FGFR1	56	5	19272	137.657	0.985029	0.0973476	0.083158
GOTERM_MF_DIRECT	GO:0051379~epinephrine binding	2	3.57143	0.0170038	ADRB3, DRD4	56	6	19272	114.714	0.99354	0.109046	0.0931511
GOTERM_MF_DIRECT	GO:0033612~receptor serine/threonine kinase binding	2	3.57143	0.0170038	OPRD1, OPRK1	56	6	19272	114.714	0.99354	0.109046	0.0931511
GOTERM_MF_DIRECT	GO:0035240~dopamine binding	2	3.57143	0.0170038	DRD2, DRD4	56	6	19272	114.714	0.99354	0.109046	0.0931511
GOTERM_MF_DIRECT	GO:0002039~p53 binding	3	5.35714	0.0179914	KDM1A, EHMT2, EHMT1	56	72	19272	14.3393	0.995193	0.112925	0.0964647
GOTERM_MF_DIRECT	GO:1990841~promoter-specific chromatin binding	3	5.35714	0.0194272	KDM1A, EHMT2, EZH2	56	75	19272	13.7657	0.996873	0.119264	0.10188
GOTERM_MF_DIRECT	GO:0004985~G protein-coupled opioid receptor activity	2	3.57143	0.01981	OPRD1, OPRK1	56	7	19272	98.3265	0.997212	0.119264	0.10188
GOTERM_MF_DIRECT	GO:0005516~calmodulin binding	4	7.14286	0.0215539	MAP2, KCNN2, KCNN3, ESR1	56	208	19272	6.61813	0.998349	0.127168	0.108631
GOTERM_MF_DIRECT	GO:0140947~histone H3K9me2 methyltransferase activity	2	3.57143	0.0226084	EHMT2, EHMT1	56	8	19272	86.0357	0.998797	0.130774	0.111712
GOTERM_MF_DIRECT	GO:0034056~estrogen response element binding	2	3.57143	0.0309565	ESR1, ESR2	56	11	19272	62.5714	0.999903	0.172305	0.147189
GOTERM_MF_DIRECT	GO:0046974~histone H3K9 methyltransferase activity	2	3.57143	0.0309565	EHMT2, EHMT1	56	11	19272	62.5714	0.999903	0.172305	0.147189
GOTERM_MF_DIRECT	GO:0099589~serotonin receptor activity	2	3.57143	0.0337236	HTR1A, HTR2A	56	12	19272	57.3571	0.999958	0.180881	0.154515
GOTERM_MF_DIRECT	GO:0015269~calcium-activated potassium channel activity	2	3.57143	0.0337236	KCNN2, KCNN3	56	12	19272	57.3571	0.999958	0.180881	0.154515
GOTERM_MF_DIRECT	GO:0002020~protease binding	3	5.35714	0.0413685	DPP4, KIT, F3	56	113	19272	9.13654	0.999996	0.217923	0.186158
GOTERM_MF_DIRECT	GO:0070742~C2H2 zinc finger domain binding	2	3.57143	0.0447147	EHMT2, EHMT1	56	16	19272	43.0179	0.999999	0.227428	0.194278
GOTERM_MF_DIRECT	GO:0030296~protein tyrosine kinase activator activity	2	3.57143	0.0447147	PRKCD, HTR2A	56	16	19272	43.0179	0.999999	0.227428	0.194278
GOTERM_MF_DIRECT	GO:0031625~ubiquitin protein ligase binding	4	7.14286	0.0563842	KCNH2, ABCB1, TGFBR1, AURKA	56	305	19272	4.51335	1	0.281921	0.240828
GOTERM_MF_DIRECT	GO:0051019~mitogen-activated protein kinase binding	2	3.57143	0.058281	MAPK7, ABL1	56	21	19272	32.7755	1	0.286548	0.24478
GOTERM_MF_DIRECT	GO:0017134~fibroblast growth factor binding	2	3.57143	0.0636545	FGFR3, FGFR1	56	23	19272	29.9255	1	0.302872	0.258725
GOTERM_MF_DIRECT	GO:0043274~phospholipase binding	2	3.57143	0.0636545	SYK, PDPK1	56	23	19272	29.9255	1	0.302872	0.258725
GOTERM_MF_DIRECT	GO:0046872~metal ion binding	18	32.1429	0.0663539	CSF1R, EHMT2, PRKCD, EHMT1, BRAF, ESR1, TGFBR1, ESR2, SLC6A4, SELP, TERT, AKT2, KIT, ABL1, TEK, RAF1, FGFR3, DRD4	56	4143	19272	1.49519	1	0.310705	0.265416
GOTERM_MF_DIRECT	GO:0004709~MAP kinase kinase kinase activity	2	3.57143	0.0689978	BRAF, RAF1	56	25	19272	27.5314	1	0.313144	0.267499
GOTERM_MF_DIRECT	GO:0003707~nuclear steroid receptor activity	2	3.57143	0.0689978	ESR1, ESR2	56	25	19272	27.5314	1	0.313144	0.267499
GOTERM_MF_DIRECT	GO:0140677~molecular function activator activity	2	3.57143	0.0769567	AKT2, AURKA	56	28	19272	24.5816	1	0.340277	0.290678
GOTERM_MF_DIRECT	GO:0005178~integrin binding	3	5.35714	0.0772833	SELP, SYK, SLC6A4	56	161	19272	6.4126	1	0.340277	0.290678
GOTERM_MF_DIRECT	GO:0004712~protein serine/threonine/tyrosine kinase activity	2	3.57143	0.0822255	MAPK9, AURKA	56	30	19272	22.9429	1	0.356713	0.304718
GOTERM_MF_DIRECT	GO:0042923~neuropeptide binding	2	3.57143	0.0848488	OPRD1, OPRK1	56	31	19272	22.2028	1	0.357577	0.305456
GOTERM_MF_DIRECT	GO:0005496~steroid binding	2	3.57143	0.0848488	ESR1, ESR2	56	31	19272	22.2028	1	0.357577	0.305456
GOTERM_MF_DIRECT	GO:0044877~protein-containing complex binding	4	7.14286	0.0926987	ADRB2, HTR2A, DRD2, MTOR	56	377	19272	3.65138	1	0.385157	0.329015
