# Supplementary material for: Dauricine Mitigates Hypoxia Through Targeting ESR1, PIK3CA, and MTOR: A Network Pharmacology and Molecular Dynamics Simulation Investigation
Source: Curr Issues Mol Biol. 2026 May 23;48(6):550. doi: 10.3390/cimb48060550 (PMC13297437; doi:10.3390/cimb48060550)
Supplement: Supplementary file 1 [file cimb-48-00550-s001.zip › cimb-4319076-supplementary/Supplementary File/Supplementary File-Initial Submission/Enrichment analysis/GO/Integrated three-part analysis/GOterm/classic-data/David-MF.xlsx]

## Sheet: Sheet1
Category	Term	Count	%	PValue	Genes	List Total	Pop Hits	Pop Total	Fold Enrichment	Bonferroni	Benjamini	FDR
GOTERM_MF_DIRECT	GO:0004672~protein kinase activity	23	41.07142857142857	1.376585103083703E-20	RET, CSF1R, SYK, PDPK1, PRKCD, BRAF, TGFBR1, MTOR, AURKA, IGF1R, MAPK10, IKBKB, MAPK9, MAPK8, MAPK7, CDK4, AKT2, KIT, ABL1, TEK, RAF1, FGFR3, FGFR1	56	526	19272	15.048071700162954	4.047160203066087E-18	4.060926054096924E-18	3.4689944597709317E-18
GOTERM_MF_DIRECT	GO:0016301~kinase activity	24	42.857142857142854	7.836277430887237E-19	RET, CSF1R, SYK, PDPK1, PRKCD, BRAF, TGFBR1, MTOR, AURKA, IGF1R, MAPK10, IKBKB, MAPK9, MAPK8, MAPK7, PIK3CA, CDK4, AKT2, KIT, ABL1, TEK, RAF1, FGFR3, FGFR1	56	729	19272	11.329805996472663	2.3038655646808475E-16	1.1558509210558675E-16	9.873709562917918E-17
GOTERM_MF_DIRECT	GO:0004674~protein serine/threonine kinase activity	17	30.357142857142854	2.974854177379744E-14	SYK, PDPK1, PRKCD, BRAF, TGFBR1, MTOR, AURKA, MAPK10, IKBKB, MAPK9, MAPK8, MAPK7, PIK3CA, CDK4, AKT2, ABL1, RAF1	56	423	19272	13.830800405268489	8.747669255626533E-12	2.9252732744234147E-12	2.498877508998985E-12
GOTERM_MF_DIRECT	GO:0016740~transferase activity	28	50	1.6529523497572857E-13	RET, CSF1R, EHMT2, EHMT1, AURKA, IGF1R, IKBKB, MAPK9, MAPK8, MAPK7, TERT, AKT2, ABL1, SYK, PDPK1, PRKCD, BRAF, TGFBR1, MTOR, MAPK10, PIK3CA, CDK4, KIT, TEK, RAF1, FGFR3, FGFR1, EZH2	56	1913	19272	5.037114479874543	4.860178925980563E-11	1.0724298871254257E-11	9.161095984935839E-12
GOTERM_MF_DIRECT	GO:0004713~protein tyrosine kinase activity	12	21.428571428571427	1.817677774788857E-13	RET, CSF1R, SYK, KIT, PRKCD, ABL1, BRAF, TEK, FGFR3, MTOR, FGFR1, IGF1R	56	140	19272	29.49795918367347	5.343259168455461E-11	1.0724298871254257E-11	9.161095984935839E-12
GOTERM_MF_DIRECT	GO:0005524~ATP binding	25	44.642857142857146	9.63504268966966E-13	RET, CSF1R, ABCB1, AURKA, IGF1R, IKBKB, MAPK9, MAPK8, MAPK7, AKT2, ABL1, SYK, PDPK1, PRKCD, BRAF, TGFBR1, MTOR, MAPK10, PIK3CA, CDK4, KIT, TEK, RAF1, FGFR3, FGFR1	56	1549	19272	5.5542746472378495	2.83254752986295E-10	4.737229322420916E-11	4.046717929661257E-11
GOTERM_MF_DIRECT	GO:0106310~protein serine kinase activity	14	25	2.3088948311752196E-11	PDPK1, PRKCD, BRAF, MTOR, AURKA, MAPK10, IKBKB, MAPK9, MAPK8, MAPK7, PIK3CA, CDK4, AKT2, RAF1	56	365	19272	13.2	6.788158701809266E-9	9.730342502809854E-10	8.312021392230791E-10
GOTERM_MF_DIRECT	GO:0000166~nucleotide binding	25	44.642857142857146	3.744698372117486E-11	RET, CSF1R, ABCB1, AURKA, IGF1R, IKBKB, MAPK9, MAPK8, MAPK7, AKT2, ABL1, SYK, PDPK1, PRKCD, BRAF, TGFBR1, MTOR, MAPK10, PIK3CA, CDK4, KIT, TEK, RAF1, FGFR3, FGFR1	56	1839	19272	4.678396644138895	1.1009398614980626E-8	1.3808575247183228E-9	1.179579987217008E-9
GOTERM_MF_DIRECT	GO:0005515~protein binding	56	100	8.063707333017562E-9	RET, ACHE, KDM1A, EHMT2, EHMT1, ADRA1D, HTR2A, ADRA1B, SLC6A4, IGF1R, IKBKB, AKT2, CTSK, KCNH2, SYK, PDPK1, PRKCD, HTR3A, F3, TGFBR1, ADRB3, PIK3CA, KIT, RAF1, OPRD1, CSF1R, CALCRL, ABCB1, MAOA, ADRB2, AURKA, DPP4, MAPK9, MAPK8, MAPK7, TERT, MAP2, ABL1, KCNN2, KCNN3, DRD2, DRD3, DRD4, HTR1A, OPRK1, BRAF, ESR1, MTOR, ESR2, SELP, MAPK10, CDK4, TEK, FGFR3, FGFR1, EZH2	56	13741	19272	1.402518011789535	2.3707271656903117E-6	2.4920308018003763E-7	2.1287856340803217E-7
GOTERM_MF_DIRECT	GO:0004714~transmembrane receptor protein tyrosine kinase activity	7	12.5	8.447562040001276E-9	RET, CSF1R, KIT, TEK, FGFR3, FGFR1, IGF1R	56	53	19272	45.45283018867924	2.4835801820666248E-6	2.4920308018003763E-7	2.1287856340803217E-7
GOTERM_MF_DIRECT	GO:0042802~identical protein binding	21	37.5	5.864333521252766E-8	KCNH2, ACHE, KDM1A, BRAF, ADRA1D, HTR3A, ADRB2, HTR2A, ESR1, MTOR, SLC6A4, IGF1R, DPP4, IKBKB, TERT, TEK, RAF1, DRD2, FGFR3, DRD4, FGFR1	56	1824	19272	3.9621710526315788	1.7240992423173118E-5	1.5727076261541508E-6	1.3434654975960882E-6
GOTERM_MF_DIRECT	GO:0004935~adrenergic receptor activity	4	7.142857142857142	1.8252431891983471E-6	ADRB3, ADRA1D, ADRB2, ADRA1B	56	9	19272	152.95238095238093	5.364780315144646E-4	4.4870561734459365E-5	3.833010697316529E-5
GOTERM_MF_DIRECT	GO:0051378~serotonin binding	4	7.142857142857142	2.602215745983002E-6	HTR1A, HTR3A, HTR2A, SLC6A4	56	10	19272	137.65714285714284	7.647598467496186E-4	5.905028038961428E-5	5.04429513836705E-5
GOTERM_MF_DIRECT	GO:0001591~dopamine neurotransmitter receptor activity, coupled via Gi/Go	3	5.357142857142857	2.3946917358264656E-5	DRD2, DRD3, DRD4	56	3	19272	344.1428571428571	0.007015751899187683	4.7095604137920493E-4	4.0230821161884624E-4
GOTERM_MF_DIRECT	GO:0004705~JUN kinase activity	3	5.357142857142857	2.3946917358264656E-5	MAPK10, MAPK9, MAPK8	56	3	19272	344.1428571428571	0.007015751899187683	4.7095604137920493E-4	4.0230821161884624E-4
GOTERM_MF_DIRECT	GO:0004707~MAP kinase activity	4	7.142857142857142	2.820628126308283E-5	MAPK10, MAPK9, MAPK8, MAPK7	56	21	19272	65.55102040816325	0.008258473533535815	4.944423171921465E-4	4.22371064177698E-4
GOTERM_MF_DIRECT	GO:0004930~G protein-coupled receptor activity	12	21.428571428571427	2.8493286075479626E-5	OPRD1, CALCRL, ADRB3, HTR1A, OPRK1, ADRA1D, ADRB2, HTR2A, ADRA1B, DRD2, DRD3, DRD4	56	869	19272	4.752260397830018	0.00834215494501156	4.944423171921465E-4	4.22371064177698E-4
GOTERM_MF_DIRECT	GO:0042803~protein homodimerization activity	11	19.642857142857142	4.005360455006996E-5	DPP4, KCNH2, IKBKB, ACHE, CSF1R, TERT, ADRB3, KIT, KCNN2, ADRB2, FGFR1	56	740	19272	5.115637065637066	0.011706929910426767	6.56434074570591E-4	5.607504637009795E-4
GOTERM_MF_DIRECT	GO:0051380~norepinephrine binding	3	5.357142857142857	4.7806033676694526E-5	ADRB3, ADRB2, DRD4	56	4	19272	258.10714285714283	0.01395699515378801	7.422515755065729E-4	6.340589729751064E-4
GOTERM_MF_DIRECT	GO:0004952~dopamine neurotransmitter receptor activity	3	5.357142857142857	7.953068388239419E-5	DRD2, DRD3, DRD4	56	5	19272	206.48571428571427	0.023111688129806462	0.0011730775872653143	0.0010020866169181668
GOTERM_MF_DIRECT	GO:0046976~histone H3K27 methyltransferase activity	3	5.357142857142857	1.1907741072704883E-4	EHMT2, EHMT1, EZH2	56	6	19272	172.07142857142856	0.03440505403043792	0.0016727541030704478	0.001428928928724586
GOTERM_MF_DIRECT	GO:0019899~enzyme binding	8	14.285714285714285	1.828378242391557E-4	MAPK8, KDM1A, PRKCD, ABL1, ADRB2, RAF1, ESR1, ESR2	56	420	19272	6.555102040816326	0.052339757626922556	0.002451689006843224	0.0020943241685576017
GOTERM_MF_DIRECT	GO:0042169~SH2 domain binding	4	7.142857142857142	2.1711984416051205E-4	SYK, KIT, ABL1, FGFR1	56	41	19272	33.57491289198606	0.061845062380267324	0.002784798001189176	0.0023788782925412626
GOTERM_MF_DIRECT	GO:0001222~transcription corepressor binding	4	7.142857142857142	4.402461499587451E-4	EHMT2, EHMT1, ESR1, EZH2	56	52	19272	26.47252747252747	0.12143103165940827	0.005411358926576242	0.004622584574566824
GOTERM_MF_DIRECT	GO:0004993~G protein-coupled serotonin receptor activity	3	5.357142857142857	6.11309080263095E-4	HTR1A, HTR2A, DRD4	56	13	19272	79.41758241758241	0.1645458633222875	0.006936006872215886	0.005924995701011536
GOTERM_MF_DIRECT	GO:0043560~insulin receptor substrate binding	3	5.357142857142857	6.11309080263095E-4	PIK3CA, PRKCD, IGF1R	56	13	19272	79.41758241758241	0.1645458633222875	0.006936006872215886	0.005924995701011536
GOTERM_MF_DIRECT	GO:0097110~scaffold protein binding	4	7.142857142857142	0.0011411486515892704	KCNH2, IKBKB, SYK, BRAF	56	72	19272	19.119047619047617	0.2851548089168128	0.01246810563773462	0.010650720748166524
GOTERM_MF_DIRECT	GO:0004708~MAP kinase kinase activity	3	5.357142857142857	0.001325538753672696	MAPK10, MAPK8, BRAF	56	19	19272	54.338345864661655	0.32292072053525034	0.013965497583337335	0.011929848783054265
GOTERM_MF_DIRECT	GO:0030594~neurotransmitter receptor activity	3	5.357142857142857	0.0016219104334204372	HTR1A, HTR2A, DRD4	56	21	19272	49.16326530612245	0.37949944710985306	0.016498744064104447	0.0140938423869638
GOTERM_MF_DIRECT	GO:0140938~histone H3 methyltransferase activity	3	5.357142857142857	0.0019468834960826836	EHMT2, EHMT1, EZH2	56	23	19272	44.88819875776397	0.43613569720929934	0.019144354378146388	0.016353821367094543
GOTERM_MF_DIRECT	GO:0005242~inward rectifier potassium channel activity	3	5.357142857142857	0.0026813416142822018	KCNH2, KCNN2, KCNN3	56	27	19272	38.238095238095234	0.5458706446183099	0.025515992781072565	0.0217967124773908
GOTERM_MF_DIRECT	GO:0016279~protein-lysine N-methyltransferase activity	3	5.357142857142857	0.003754587008211306	EHMT2, EHMT1, EZH2	56	32	19272	32.263392857142854	0.6690956869338066	0.034612598981947976	0.029567372689664036
GOTERM_MF_DIRECT	GO:0042054~histone methyltransferase activity	3	5.357142857142857	0.0055380244449987105	EHMT2, EHMT1, EZH2	56	39	19272	26.472527472527474	0.8045995721190202	0.04950658215983696	0.04229036848908106
GOTERM_MF_DIRECT	GO:0004715~non-membrane spanning protein tyrosine kinase activity	3	5.357142857142857	0.007637316760506371	SYK, PRKCD, ABL1	56	46	19272	22.444099378881987	0.8950204112858741	0.06626495424556998	0.056605994813164875
GOTERM_MF_DIRECT	GO:0004937~alpha1-adrenergic receptor activity	2	3.571428571428571	0.00853767492329905	ADRA1D, ADRA1B	56	3	19272	229.42857142857142	0.9196089893607666	0.07196040292494914	0.06147125944775316
GOTERM_MF_DIRECT	GO:0015459~potassium channel regulator activity	3	5.357142857142857	0.008973800990517021	ADRB2, DRD2, DRD4	56	50	19272	20.64857142857143	0.9293633798204294	0.07353531367229225	0.06281660693361915
GOTERM_MF_DIRECT	GO:0019838~growth factor binding	3	5.357142857142857	0.009323111855214635	CSF1R, KIT, TGFBR1	56	51	19272	20.243697478991596	0.9363179255620964	0.0743329188456302	0.06349795101389427
GOTERM_MF_DIRECT	GO:0030284~nuclear estrogen receptor activity	2	3.571428571428571	0.011367631220478359	ESR1, ESR2	56	4	19272	172.07142857142856	0.9653072505114161	0.0817914929278321	0.06986934311123284
GOTERM_MF_DIRECT	GO:0004939~beta-adrenergic receptor activity	2	3.571428571428571	0.011367631220478359	ADRB3, ADRB2	56	4	19272	172.07142857142856	0.9653072505114161	0.0817914929278321	0.06986934311123284
GOTERM_MF_DIRECT	GO:0090722~receptor-receptor interaction	2	3.571428571428571	0.011367631220478359	HTR1A, FGFR1	56	4	19272	172.07142857142856	0.9653072505114161	0.0817914929278321	0.06986934311123284
GOTERM_MF_DIRECT	GO:0016286~small conductance calcium-activated potassium channel activity	2	3.571428571428571	0.011367631220478359	KCNN2, KCNN3	56	4	19272	172.07142857142856	0.9653072505114161	0.0817914929278321	0.06986934311123284
GOTERM_MF_DIRECT	GO:0019901~protein kinase binding	6	10.714285714285714	0.012860564103874598	IKBKB, SYK, PRKCD, ABL1, ESR1, AURKA	56	491	19272	4.205411696246727	0.9777525807113032	0.0903301526343573	0.0771633846232476
GOTERM_MF_DIRECT	GO:0005007~fibroblast growth factor receptor activity	2	3.571428571428571	0.014189656354800675	FGFR3, FGFR1	56	5	19272	137.65714285714284	0.9850289940459906	0.09734764243409764	0.08315798607929697
GOTERM_MF_DIRECT	GO:0051379~epinephrine binding	2	3.571428571428571	0.017003772142842495	ADRB3, DRD4	56	6	19272	114.71428571428571	0.9935398251103852	0.10904593004648991	0.09315109956513715
GOTERM_MF_DIRECT	GO:0033612~receptor serine/threonine kinase binding	2	3.571428571428571	0.017003772142842495	OPRD1, OPRK1	56	6	19272	114.71428571428571	0.9935398251103852	0.10904593004648991	0.09315109956513715
GOTERM_MF_DIRECT	GO:0035240~dopamine binding	2	3.571428571428571	0.017003772142842495	DRD2, DRD4	56	6	19272	114.71428571428571	0.9935398251103852	0.10904593004648991	0.09315109956513715
GOTERM_MF_DIRECT	GO:0002039~p53 binding	3	5.357142857142857	0.01799142670976502	KDM1A, EHMT2, EHMT1	56	72	19272	14.339285714285714	0.9951928006825623	0.11292491232724852	0.0964646708693784
GOTERM_MF_DIRECT	GO:1990841~promoter-specific chromatin binding	3	5.357142857142857	0.019427178652974	KDM1A, EHMT2, EZH2	56	75	19272	13.765714285714285	0.9968733706847556	0.11926428778445382	0.1018800017684148
GOTERM_MF_DIRECT	GO:0004985~G protein-coupled opioid receptor activity	2	3.571428571428571	0.019810000343858433	OPRD1, OPRK1	56	7	19272	98.32653061224488	0.9972124761307819	0.11926428778445382	0.1018800017684148
GOTERM_MF_DIRECT	GO:0005516~calmodulin binding	4	7.142857142857142	0.02155386869596282	MAP2, KCNN2, KCNN3, ESR1	56	208	19272	6.618131868131868	0.9983485911696366	0.12716782530618065	0.10863149822765261
GOTERM_MF_DIRECT	GO:0140947~histone H3K9me2 methyltransferase activity	2	3.571428571428571	0.02260836265788301	EHMT2, EHMT1	56	8	19272	86.03571428571428	0.998797253949089	0.1307738624328527	0.11171190960365722
GOTERM_MF_DIRECT	GO:0034056~estrogen response element binding	2	3.571428571428571	0.03095647039332349	ESR1, ESR2	56	11	19272	62.57142857142857	0.999903411347854	0.17230488237793265	0.14718925545504755
GOTERM_MF_DIRECT	GO:0046974~histone H3K9 methyltransferase activity	2	3.571428571428571	0.03095647039332349	EHMT2, EHMT1	56	11	19272	62.57142857142857	0.999903411347854	0.17230488237793265	0.14718925545504755
GOTERM_MF_DIRECT	GO:0099589~serotonin receptor activity	2	3.571428571428571	0.03372358498423634	HTR1A, HTR2A	56	12	19272	57.357142857142854	0.9999583317240361	0.18088104673363126	0.1545153348368647
GOTERM_MF_DIRECT	GO:0015269~calcium-activated potassium channel activity	2	3.571428571428571	0.03372358498423634	KCNN2, KCNN3	56	12	19272	57.357142857142854	0.9999583317240361	0.18088104673363126	0.1545153348368647
GOTERM_MF_DIRECT	GO:0002020~protease binding	3	5.357142857142857	0.0413685224281992	DPP4, KIT, F3	56	113	19272	9.13653603034134	0.9999959673038938	0.2179234663628351	0.18615835092689642
GOTERM_MF_DIRECT	GO:0070742~C2H2 zinc finger domain binding	2	3.571428571428571	0.044714673908644496	EHMT2, EHMT1	56	16	19272	43.01785714285714	0.99999855744171	0.22742808281120908	0.19427754870652436
GOTERM_MF_DIRECT	GO:0030296~protein tyrosine kinase activator activity	2	3.571428571428571	0.044714673908644496	PRKCD, HTR2A	56	16	19272	43.01785714285714	0.99999855744171	0.22742808281120908	0.19427754870652436
GOTERM_MF_DIRECT	GO:0031625~ubiquitin protein ligase binding	4	7.142857142857142	0.05638423358890364	KCNH2, ABCB1, TGFBR1, AURKA	56	305	19272	4.513348946135832	0.9999999611146982	0.2819211679445182	0.24082757397294438
GOTERM_MF_DIRECT	GO:0051019~mitogen-activated protein kinase binding	2	3.571428571428571	0.05828104434899729	MAPK7, ABL1	56	21	19272	32.77551020408163	0.9999999784788327	0.2865484680492367	0.24478038626578863
GOTERM_MF_DIRECT	GO:0017134~fibroblast growth factor binding	2	3.571428571428571	0.06365446865239066	FGFR3, FGFR1	56	23	19272	29.925465838509314	0.9999999959984726	0.3028720685879878	0.2587246145226201
GOTERM_MF_DIRECT	GO:0043274~phospholipase binding	2	3.571428571428571	0.06365446865239066	SYK, PDPK1	56	23	19272	29.925465838509314	0.9999999959984726	0.3028720685879878	0.2587246145226201
GOTERM_MF_DIRECT	GO:0046872~metal ion binding	18	32.142857142857146	0.06635393225996644	CSF1R, EHMT2, PRKCD, EHMT1, BRAF, ESR1, TGFBR1, ESR2, SLC6A4, SELP, TERT, AKT2, KIT, ABL1, TEK, RAF1, FGFR3, DRD4	56	4143	19272	1.4951898210406538	0.9999999982876675	0.31070492089984286	0.26541572903986577
GOTERM_MF_DIRECT	GO:0004709~MAP kinase kinase kinase activity	2	3.571428571428571	0.06899778668356361	BRAF, RAF1	56	25	19272	27.53142857142857	0.9999999992561083	0.31314380110232715	0.26749911145012356
GOTERM_MF_DIRECT	GO:0003707~nuclear steroid receptor activity	2	3.571428571428571	0.06899778668356361	ESR1, ESR2	56	25	19272	27.53142857142857	0.9999999992561083	0.31314380110232715	0.26749911145012356
GOTERM_MF_DIRECT	GO:0140677~molecular function activator activity	2	3.571428571428571	0.07695667639446534	AKT2, AURKA	56	28	19272	24.58163265306122	0.9999999999403936	0.34027731919507453	0.29067757436325015
GOTERM_MF_DIRECT	GO:0005178~integrin binding	3	5.357142857142857	0.07728332334261015	SELP, SYK, SLC6A4	56	161	19272	6.41259982253771	0.9999999999462844	0.34027731919507453	0.29067757436325015
GOTERM_MF_DIRECT	GO:0004712~protein serine/threonine/tyrosine kinase activity	2	3.571428571428571	0.0822254511514762	MAPK9, AURKA	56	30	19272	22.942857142857143	0.9999999999889239	0.35671335426008055	0.3047178483848824
GOTERM_MF_DIRECT	GO:0042923~neuropeptide binding	2	3.571428571428571	0.08484875435021937	OPRD1, OPRK1	56	31	19272	22.202764976958523	0.9999999999952257	0.35757689333306736	0.3054555156607897
GOTERM_MF_DIRECT	GO:0005496~steroid binding	2	3.571428571428571	0.08484875435021937	ESR1, ESR2	56	31	19272	22.202764976958523	0.9999999999952257	0.35757689333306736	0.3054555156607897
GOTERM_MF_DIRECT	GO:0044877~protein-containing complex binding	4	7.142857142857142	0.09269872727756122	ADRB2, HTR2A, DRD2, MTOR	56	377	19272	3.6513830996589616	0.9999999999996207	0.3851566837588811	0.3290152010414849
