# Supplementary material for: Dauricine Mitigates Hypoxia Through Targeting ESR1, PIK3CA, and MTOR: A Network Pharmacology and Molecular Dynamics Simulation Investigation
Source: Curr Issues Mol Biol. 2026 May 23;48(6):550. doi: 10.3390/cimb48060550 (PMC13297437; doi:10.3390/cimb48060550)
Supplement: Supplementary file 1 [file cimb-48-00550-s001.zip › cimb-4319076-supplementary/Supplementary File/Supplementary File-Initial Submission/Enrichment analysis/GO/Integrated three-part analysis/GOterm/new-data/DAVIDChartReport_BP.xlsx]

## Sheet: Sheet1
Category	Term	Genes	Count	List Total	Pop Hits	Pop Total	P-Value	Benjamini	Fold Enrichment	Bonferroni	FDR	Fisher Exact
GOTERM_BP_DIRECT	positive regulation of MAPK cascade	0.2321	13	56	224	19512	1.11e-12	1.43e-09	20.22	1.43e-09	1.34e-09	5.19e-14	11.9547
GOTERM_BP_DIRECT	behavioral response to cocaine	0.125	7	56	17	19512	4.57e-12	2.95e-09	143.47	5.91e-09	2.76e-09	2.07e-14	11.3401
GOTERM_BP_DIRECT	signal transduction	0.4821	27	56	2168	19512	1.89e-11	6.28e-09	4.34	2.44e-08	5.87e-09	4.29e-12	10.7235
GOTERM_BP_DIRECT	positive regulation of phosphatidylinositol 3-kinase/protein kinase B signal transduction	0.2143	12	56	217	19512	1.95e-11	6.28e-09	19.27	2.51e-08	5.87e-09	9.58e-13	10.71
GOTERM_BP_DIRECT	positive regulation of cell population proliferation	0.25	14	56	542	19512	2.54e-09	4.91e-07	9	3.27e-06	4.58e-07	2.74e-10	8.59517
GOTERM_BP_DIRECT	negative regulation of apoptotic process	0.25	14	56	543	19512	2.59e-09	4.91e-07	8.98	3.35e-06	4.58e-07	2.81e-10	8.5867
GOTERM_BP_DIRECT	protein phosphorylation	0.1964	11	56	261	19512	2.66e-09	4.91e-07	14.68	3.43e-06	4.58e-07	1.74e-10	8.57512
GOTERM_BP_DIRECT	MAPK cascade	0.1607	9	56	145	19512	6.94e-09	1.12e-06	21.63	8.96e-06	1.05e-06	3.03e-10	8.15864
GOTERM_BP_DIRECT	adenylate cyclase-modulating G protein-coupled receptor signaling pathway	0.125	7	56	59	19512	1.52e-08	2.18e-06	41.34	1.96e-05	2.04e-06	3.31e-10	7.81816
GOTERM_BP_DIRECT	negative regulation of endothelial cell apoptotic process	0.1071	6	56	38	19512	6.91e-08	8.92e-06	55.02	8.92e-05	8.33e-06	1.09e-09	7.16052
GOTERM_BP_DIRECT	positive regulation of cold-induced thermogenesis	0.125	7	56	102	19512	4.14e-07	4.52e-05	23.91	0.000535	4.23e-05	1.63e-08	6.383
GOTERM_BP_DIRECT	G protein-coupled receptor signaling pathway, coupled to cyclic nucleotide second messenger	0.1071	6	56	54	19512	4.21e-07	4.52e-05	38.71	0.000543	4.23e-05	9.85e-09
GOTERM_BP_DIRECT	Fc-epsilon receptor signaling pathway	0.0893	5	56	24	19512	5.76e-07	5.72e-05	72.59	0.000743	5.34e-05	6.61e-09
GOTERM_BP_DIRECT	protein autophosphorylation	0.125	7	56	119	19512	1.03e-06	9.49e-05	20.5	0.00133	8.87e-05	4.76e-08
GOTERM_BP_DIRECT	regulation of circadian rhythm	0.1071	6	56	69	19512	1.45e-06	0.000125	30.3	0.00187	0.000116	4.42e-08
GOTERM_BP_DIRECT	insulin receptor signaling pathway	0.1071	6	56	80	19512	3.02e-06	0.000244	26.13	0.0039	0.000228	1.08e-07
GOTERM_BP_DIRECT	adenylate cyclase-activating adrenergic receptor signaling pathway	0.0714	4	56	14	19512	7.55e-06	0.000573	99.55	0.0097	0.000535	5.96e-08
GOTERM_BP_DIRECT	peptidyl-serine phosphorylation	0.0893	5	56	48	19512	1e-05	0.000682	36.29	0.0129	0.000638	2.53e-07
GOTERM_BP_DIRECT	intracellular signal transduction	0.1786	10	56	501	19512	1e-05	0.000682	6.95	0.0129	0.000638	1.41e-06
GOTERM_BP_DIRECT	cellular response to stress	0.0893	5	56	53	19512	1.49e-05	0.000964	32.87	0.0191	0.0009	4.19e-07
GOTERM_BP_DIRECT	cellular response to oxygen-containing compound	0.0714	4	56	18	19512	1.68e-05	0.00103	77.43	0.0214	0.000964	1.81e-07
GOTERM_BP_DIRECT	positive regulation of cell migration	0.1429	8	56	300	19512	2.04e-05	0.0012	9.29	0.026	0.00112	2.13e-06
GOTERM_BP_DIRECT	phospholipase C-activating G protein-coupled receptor signaling pathway	0.1071	6	56	120	19512	2.2e-05	0.00123	17.42	0.028	0.00115	1.21e-06
GOTERM_BP_DIRECT	cellular senescence	0.0893	5	56	59	19512	2.29e-05	0.00123	29.53	0.0292	0.00115	7.22e-07
GOTERM_BP_DIRECT	positive regulation of ERK1 and ERK2 cascade	0.125	7	56	207	19512	2.49e-05	0.00129	11.78	0.0317	0.0012	2.04e-06
GOTERM_BP_DIRECT	response to cadmium ion	0.0714	4	56	23	19512	3.61e-05	0.00179	60.6	0.0455	0.00167	5.17e-07
GOTERM_BP_DIRECT	response to histamine	0.0536	3	56	4	19512	4.66e-05	0.0022	261.32	0.0584	0.00206	8.94e-08
GOTERM_BP_DIRECT	epidermal growth factor receptor signaling pathway	0.0893	5	56	71	19512	4.77e-05	0.0022	24.54	0.0597	0.00206	1.83e-06
GOTERM_BP_DIRECT	adenylate cyclase-inhibiting dopamine receptor signaling pathway	0.0536	3	56	5	19512	7.76e-05	0.00345	209.06	0.0953	0.00323	2.23e-07
GOTERM_BP_DIRECT	response to xenobiotic stimulus	0.125	7	56	260	19512	8.86e-05	0.00381	9.38	0.108	0.00356	9.14e-06
GOTERM_BP_DIRECT	response to estradiol	0.0893	5	56	87	19512	0.000106	0.00439	20.02	0.128	0.0041	5.01e-06
GOTERM_BP_DIRECT	insulin-like growth factor receptor signaling pathway	0.0714	4	56	33	19512	0.000109	0.00439	42.23	0.131	0.0041	2.34e-06
GOTERM_BP_DIRECT	G protein-coupled receptor signaling pathway	0.2143	12	56	1041	19512	0.00013	0.00494	4.02	0.154	0.00462	3.15e-05
GOTERM_BP_DIRECT	response to cocaine	0.0714	4	56	35	19512	0.00013	0.00494	39.82	0.155	0.00462	2.98e-06
GOTERM_BP_DIRECT	phosphatidylinositol 3-kinase/protein kinase B signal transduction	0.0893	5	56	94	19512	0.000143	0.00526	18.53	0.168	0.00492	7.33e-06
GOTERM_BP_DIRECT	positive regulation of multicellular organismal process	0.0714	4	56	38	19512	0.000167	0.00583	36.68	0.194	0.00545	4.18e-06
GOTERM_BP_DIRECT	regulation of gene expression	0.1429	8	56	419	19512	0.000167	0.00583	6.65	0.194	0.00545	2.44e-05
GOTERM_BP_DIRECT	peptidyl-tyrosine phosphorylation	0.0714	4	56	41	19512	0.000209	0.00711	33.99	0.237	0.00665	5.69e-06
GOTERM_BP_DIRECT	phospholipase C-activating dopamine receptor signaling pathway	0.0536	3	56	8	19512	0.000216	0.00715	130.66	0.243	0.00668	1.24e-06
GOTERM_BP_DIRECT	endothelial cell migration	0.0714	4	56	47	19512	0.000315	0.0102	29.65	0.334	0.00949	9.9e-06
GOTERM_BP_DIRECT	negative regulation of synaptic transmission, glutamatergic	0.0536	3	56	10	19512	0.000346	0.0109	104.53	0.36	0.0102	2.65e-06
GOTERM_BP_DIRECT	thymus development	0.0714	4	56	51	19512	0.000401	0.0123	27.33	0.404	0.0115	1.38e-05
GOTERM_BP_DIRECT	serotonin receptor signaling pathway	0.0536	3	56	11	19512	0.000422	0.0125	95.03	0.42	0.0117	3.64e-06
GOTERM_BP_DIRECT	cell surface receptor protein tyrosine kinase signaling pathway	0.0893	5	56	125	19512	0.000425	0.0125	13.94	0.423	0.0117	2.93e-05
GOTERM_BP_DIRECT	positive regulation of stress fiber assembly	0.0714	4	56	55	19512	0.000501	0.0141	25.34	0.476	0.0131	1.86e-05
GOTERM_BP_DIRECT	visual learning	0.0714	4	56	55	19512	0.000501	0.0141	25.34	0.476	0.0131	1.86e-05
GOTERM_BP_DIRECT	positive regulation of gene expression	0.1429	8	56	515	19512	0.000581	0.016	5.41	0.528	0.0149	0.000104
GOTERM_BP_DIRECT	positive regulation of cytosolic calcium ion concentration	0.0893	5	56	139	19512	0.000635	0.0171	12.53	0.559	0.0159	4.87e-05
GOTERM_BP_DIRECT	positive regulation of epithelial to mesenchymal transition	0.0714	4	56	60	19512	0.000647	0.0171	23.23	0.566	0.0159	2.63e-05
GOTERM_BP_DIRECT	stem cell differentiation	0.0714	4	56	64	19512	0.000782	0.0199	21.78	0.636	0.0186	3.4e-05
GOTERM_BP_DIRECT	synaptic transmission, dopaminergic	0.0536	3	56	15	19512	0.0008	0.0199	69.69	0.644	0.0186	9.94e-06
GOTERM_BP_DIRECT	regulation of dopamine secretion	0.0536	3	56	15	19512	0.0008	0.0199	69.69	0.644	0.0186	9.94e-06
GOTERM_BP_DIRECT	rhythmic process	0.0893	5	56	151	19512	0.000865	0.0211	11.54	0.673	0.0197	7.22e-05
GOTERM_BP_DIRECT	cell population proliferation	0.1071	6	56	267	19512	0.00092	0.022	7.83	0.695	0.0205	0.000114
GOTERM_BP_DIRECT	cellular response to hydrogen peroxide	0.0714	4	56	71	19512	0.00106	0.0248	19.63	0.745	0.0232	5.12e-05
GOTERM_BP_DIRECT	angiogenesis	0.1071	6	56	292	19512	0.00137	0.0316	7.16	0.829	0.0295	0.000185
GOTERM_BP_DIRECT	adenylate cyclase-activating G protein-coupled receptor signaling pathway	0.0893	5	56	176	19512	0.00152	0.0345	9.9	0.861	0.0323	0.000149
GOTERM_BP_DIRECT	cell migration	0.1071	6	56	306	19512	0.00168	0.0374	6.83	0.886	0.035	0.000238
GOTERM_BP_DIRECT	negative regulation of protein secretion	0.0536	3	56	22	19512	0.00174	0.038	47.51	0.894	0.0355	3.32e-05
GOTERM_BP_DIRECT	Fc-gamma receptor signaling pathway involved in phagocytosis	0.0536	3	56	23	19512	0.0019	0.0402	45.45	0.914	0.0376	3.81e-05
GOTERM_BP_DIRECT	positive regulation of tyrosine phosphorylation of STAT protein	0.0536	3	56	23	19512	0.0019	0.0402	45.45	0.914	0.0376	3.81e-05
GOTERM_BP_DIRECT	cellular response to lipopolysaccharide	0.0893	5	56	194	19512	0.00218	0.0453	8.98	0.94	0.0423	0.000234
GOTERM_BP_DIRECT	hemopoiesis	0.0714	4	56	92	19512	0.00223	0.0457	15.15	0.944	0.0427	0.000141
GOTERM_BP_DIRECT	eating behavior	0.0536	3	56	26	19512	0.00243	0.0475	40.2	0.957	0.0444	5.56e-05
GOTERM_BP_DIRECT	positive regulation of MAP kinase activity	0.0536	3	56	26	19512	0.00243	0.0475	40.2	0.957	0.0444	5.56e-05
GOTERM_BP_DIRECT	arachidonate secretion	0.0536	3	56	26	19512	0.00243	0.0475	40.2	0.957	0.0444	5.56e-05
GOTERM_BP_DIRECT	regulation of cell population proliferation	0.0893	5	56	204	19512	0.00261	0.0503	8.54	0.966	0.047	0.000295
GOTERM_BP_DIRECT	positive regulation of vasoconstriction	0.0536	3	56	28	19512	0.00281	0.0534	37.33	0.974	0.0499	6.97e-05
GOTERM_BP_DIRECT	protein modification process	0.0714	4	56	102	19512	0.00299	0.0558	13.66	0.979	0.0522	0.00021
GOTERM_BP_DIRECT	negative regulation of gene expression	0.1071	6	56	351	19512	0.00305	0.0558	5.96	0.981	0.0522	0.000494
GOTERM_BP_DIRECT	cellular response to insulin stimulus	0.0714	4	56	103	19512	0.00307	0.0558	13.53	0.981	0.0522	0.000218
GOTERM_BP_DIRECT	response to light stimulus	0.0536	3	56	30	19512	0.00323	0.0573	34.84	0.985	0.0536	8.6e-05
GOTERM_BP_DIRECT	regulation of actin cytoskeleton organization	0.0714	4	56	105	19512	0.00324	0.0573	13.27	0.985	0.0536	0.000235
GOTERM_BP_DIRECT	stress-activated MAPK cascade	0.0536	3	56	31	19512	0.00344	0.0593	33.72	0.988	0.0554	9.51e-05
GOTERM_BP_DIRECT	DNA methylation-dependent constitutive heterochromatin formation	0.0536	3	56	31	19512	0.00344	0.0593	33.72	0.988	0.0554	9.51e-05
GOTERM_BP_DIRECT	positive regulation of macromolecule metabolic process	0.0536	3	56	33	19512	0.00389	0.0662	31.68	0.994	0.0618	0.000115
GOTERM_BP_DIRECT	intracellular calcium ion homeostasis	0.0714	4	56	115	19512	0.00419	0.0702	12.12	0.996	0.0656	0.000332
GOTERM_BP_DIRECT	cell-cell signaling	0.0893	5	56	236	19512	0.00439	0.0727	7.38	0.997	0.0679	0.000573
GOTERM_BP_DIRECT	cellular response to estradiol stimulus	0.0536	3	56	36	19512	0.00462	0.0755	29.04	0.997	0.0706	0.000149
GOTERM_BP_DIRECT	chemical synaptic transmission	0.0893	5	56	242	19512	0.0048	0.0774	7.2	0.998	0.0723	0.000642
GOTERM_BP_DIRECT	positive regulation of apoptotic signaling pathway	0.0536	3	56	37	19512	0.00488	0.0777	28.25	0.998	0.0726	0.000162
GOTERM_BP_DIRECT	behavioral fear response	0.0536	3	56	39	19512	0.00541	0.0851	26.8	0.999	0.0795	0.00019
GOTERM_BP_DIRECT	regulation of amine transport	0.0357	2	56	2	19512	0.00563	0.0867	348.43	0.999	0.081	8.09e-06
GOTERM_BP_DIRECT	T cell receptor signaling pathway	0.0714	4	56	128	19512	0.00564	0.0867	10.89	0.999	0.081	0.000498
GOTERM_BP_DIRECT	response to nicotine	0.0536	3	56	41	19512	0.00596	0.0906	25.49	1.00e+0	0.0846	0.000221
GOTERM_BP_DIRECT	positive regulation of stem cell proliferation	0.0536	3	56	42	19512	0.00625	0.0938	24.89	1.00e+0	0.0876	0.000237
GOTERM_BP_DIRECT	cardiac muscle contraction	0.0536	3	56	44	19512	0.00684	0.102	23.76	1.00e+0	0.0948	0.000273
GOTERM_BP_DIRECT	T cell costimulation	0.0536	3	56	45	19512	0.00715	0.105	23.23	1.00e+0	0.0979	0.000292
GOTERM_BP_DIRECT	positive regulation of DNA-binding transcription factor activity	0.0536	3	56	46	19512	0.00746	0.108	22.72	1.00e+0	0.101	0.000311
GOTERM_BP_DIRECT	regulation of mRNA stability	0.0536	3	56	47	19512	0.00778	0.11	22.24	1.00e+0	0.103	0.000332
GOTERM_BP_DIRECT	skeletal system morphogenesis	0.0536	3	56	47	19512	0.00778	0.11	22.24	1.00e+0	0.103	0.000332
GOTERM_BP_DIRECT	substrate adhesion-dependent cell spreading	0.0536	3	56	48	19512	0.0081	0.113	21.78	1.00e+0	0.106	0.000353
GOTERM_BP_DIRECT	positive regulation of dopamine uptake involved in synaptic transmission	0.0357	2	56	3	19512	0.00843	0.113	232.29	1.00e+0	0.106	2.42e-05
GOTERM_BP_DIRECT	acid secretion	0.0357	2	56	3	19512	0.00843	0.113	232.29	1.00e+0	0.106	2.42e-05
GOTERM_BP_DIRECT	orbitofrontal cortex development	0.0357	2	56	3	19512	0.00843	0.113	232.29	1.00e+0	0.106	2.42e-05
GOTERM_BP_DIRECT	norepinephrine-epinephrine-mediated vasodilation involved in regulation of systemic arterial blood pressure	0.0357	2	56	3	19512	0.00843	0.113	232.29	1.00e+0	0.106	2.42e-05
GOTERM_BP_DIRECT	positive regulation of blood vessel endothelial cell migration	0.0536	3	56	50	19512	0.00876	0.117	20.91	1.00e+0	0.109	0.000399
GOTERM_BP_DIRECT	cellular response to amyloid-beta	0.0536	3	56	51	19512	0.00911	0.12	20.5	1.00e+0	0.112	0.000423
GOTERM_BP_DIRECT	positive regulation of angiogenesis	0.0714	4	56	160	19512	0.0104	0.135	8.71	1.00e+0	0.126	0.00115
GOTERM_BP_DIRECT	regulation of cell differentiation	0.0536	3	56	55	19512	0.0105	0.135	19.01	1.00e+0	0.126	0.000528
GOTERM_BP_DIRECT	positive regulation of fibroblast proliferation	0.0536	3	56	55	19512	0.0105	0.135	19.01	1.00e+0	0.126	0.000528
GOTERM_BP_DIRECT	receptor internalization	0.0536	3	56	56	19512	0.0109	0.137	18.67	1.00e+0	0.128	0.000557
GOTERM_BP_DIRECT	regulation of secretion by cell	0.0357	2	56	4	19512	0.0112	0.137	174.21	1.00e+0	0.128	4.84e-05
GOTERM_BP_DIRECT	heat generation	0.0357	2	56	4	19512	0.0112	0.137	174.21	1.00e+0	0.128	4.84e-05
GOTERM_BP_DIRECT	positive regulation of phospholipase activity	0.0357	2	56	4	19512	0.0112	0.137	174.21	1.00e+0	0.128	4.84e-05
GOTERM_BP_DIRECT	sensory perception of temperature stimulus	0.0357	2	56	4	19512	0.0112	0.137	174.21	1.00e+0	0.128	4.84e-05
GOTERM_BP_DIRECT	epithelial to mesenchymal transition	0.0536	3	56	60	19512	0.0124	0.15	17.42	1.00e+0	0.14	0.000682
GOTERM_BP_DIRECT	JNK cascade	0.0536	3	56	63	19512	0.0136	0.16	16.59	1.00e+0	0.15	0.000787
GOTERM_BP_DIRECT	neuron-glial cell signaling	0.0357	2	56	5	19512	0.014	0.16	139.37	1.00e+0	0.15	8.05e-05
GOTERM_BP_DIRECT	peptidyl-lysine dimethylation	0.0357	2	56	5	19512	0.014	0.16	139.37	1.00e+0	0.15	8.05e-05
GOTERM_BP_DIRECT	positive regulation of mast cell cytokine production	0.0357	2	56	5	19512	0.014	0.16	139.37	1.00e+0	0.15	8.05e-05
GOTERM_BP_DIRECT	regulation of dopamine uptake involved in synaptic transmission	0.0357	2	56	5	19512	0.014	0.16	139.37	1.00e+0	0.15	8.05e-05
GOTERM_BP_DIRECT	intracellular signaling cassette	0.0357	2	56	5	19512	0.014	0.16	139.37	1.00e+0	0.15	8.05e-05
GOTERM_BP_DIRECT	response to hypoxia	0.0714	4	56	181	19512	0.0145	0.161	7.7	1.00e+0	0.151	0.00181
GOTERM_BP_DIRECT	epigenetic regulation of gene expression	0.0536	3	56	65	19512	0.0145	0.161	16.08	1.00e+0	0.151	0.000862
GOTERM_BP_DIRECT	somatic stem cell population maintenance	0.0536	3	56	65	19512	0.0145	0.161	16.08	1.00e+0	0.151	0.000862
GOTERM_BP_DIRECT	cellular response to amino acid starvation	0.0536	3	56	68	19512	0.0158	0.174	15.37	1.00e+0	0.163	0.000983
GOTERM_BP_DIRECT	cellular response to transforming growth factor beta stimulus	0.0536	3	56	70	19512	0.0167	0.181	14.93	1.00e+0	0.169	0.00107
GOTERM_BP_DIRECT	conditioned place preference	0.0357	2	56	6	19512	0.0168	0.181	116.14	1.00e+0	0.169	0.00012
GOTERM_BP_DIRECT	response to fungicide	0.0357	2	56	6	19512	0.0168	0.181	116.14	1.00e+0	0.169	0.00012
GOTERM_BP_DIRECT	positive regulation of endothelial cell proliferation	0.0536	3	56	71	19512	0.0171	0.183	14.72	1.00e+0	0.171	0.00111
GOTERM_BP_DIRECT	cellular response to retinoic acid	0.0536	3	56	73	19512	0.018	0.189	14.32	1.00e+0	0.177	0.00121
GOTERM_BP_DIRECT	regulation of primary metabolic process	0.0536	3	56	73	19512	0.018	0.189	14.32	1.00e+0	0.177	0.00121
GOTERM_BP_DIRECT	G protein-coupled serotonin receptor signaling pathway	0.0357	2	56	7	19512	0.0196	0.2	99.55	1.00e+0	0.187	0.000168
GOTERM_BP_DIRECT	positive regulation of signaling	0.0357	2	56	7	19512	0.0196	0.2	99.55	1.00e+0	0.187	0.000168
GOTERM_BP_DIRECT	facultative heterochromatin formation	0.0357	2	56	7	19512	0.0196	0.2	99.55	1.00e+0	0.187	0.000168
GOTERM_BP_DIRECT	cellular response to glucose stimulus	0.0536	3	56	77	19512	0.0199	0.203	13.58	1.00e+0	0.189	0.00141
GOTERM_BP_DIRECT	cellular response to growth factor stimulus	0.0536	3	56	79	19512	0.0209	0.211	13.23	1.00e+0	0.197	0.00152
GOTERM_BP_DIRECT	B cell differentiation	0.0536	3	56	80	19512	0.0214	0.214	13.07	1.00e+0	0.2	0.00157
GOTERM_BP_DIRECT	positive regulation of cell communication	0.0357	2	56	8	19512	0.0223	0.219	87.11	1.00e+0	0.205	0.000224
GOTERM_BP_DIRECT	myeloid progenitor cell differentiation	0.0357	2	56	8	19512	0.0223	0.219	87.11	1.00e+0	0.205	0.000224
GOTERM_BP_DIRECT	positive regulation of transcription by RNA polymerase II	0.1607	9	56	1243	19512	0.0224	0.219	2.52	1.00e+0	0.205	0.00845
GOTERM_BP_DIRECT	post-embryonic development	0.0536	3	56	84	19512	0.0235	0.228	12.44	1.00e+0	0.213	0.00181
GOTERM_BP_DIRECT	positive regulation of cell differentiation	0.0536	3	56	86	19512	0.0245	0.233	12.15	1.00e+0	0.218	0.00194
GOTERM_BP_DIRECT	apoptotic process	0.125	7	56	800	19512	0.0246	0.233	3.05	1.00e+0	0.218	0.00766
GOTERM_BP_DIRECT	vascular endothelial cell response to laminar fluid shear stress	0.0357	2	56	9	19512	0.0251	0.233	77.43	1.00e+0	0.218	0.000288
GOTERM_BP_DIRECT	germ cell migration	0.0357	2	56	9	19512	0.0251	0.233	77.43	1.00e+0	0.218	0.000288
GOTERM_BP_DIRECT	G protein-coupled opioid receptor signaling pathway	0.0357	2	56	9	19512	0.0251	0.233	77.43	1.00e+0	0.218	0.000288
GOTERM_BP_DIRECT	regulation of dopamine metabolic process	0.0357	2	56	9	19512	0.0251	0.233	77.43	1.00e+0	0.218	0.000288
GOTERM_BP_DIRECT	regulation of protein localization	0.0536	3	56	92	19512	0.0278	0.253	11.36	1.00e+0	0.236	0.00235
GOTERM_BP_DIRECT	peptidyl-tyrosine autophosphorylation	0.0357	2	56	10	19512	0.0278	0.253	69.69	1.00e+0	0.236	0.000359
GOTERM_BP_DIRECT	behavioral response to ethanol	0.0357	2	56	10	19512	0.0278	0.253	69.69	1.00e+0	0.236	0.000359
GOTERM_BP_DIRECT	actin cytoskeleton organization	0.0714	4	56	239	19512	0.0299	0.27	5.83	1.00e+0	0.252	0.0049
GOTERM_BP_DIRECT	anoikis	0.0357	2	56	12	19512	0.0333	0.287	58.07	1.00e+0	0.268	0.000524
GOTERM_BP_DIRECT	negative regulation of cytosolic calcium ion concentration	0.0357	2	56	12	19512	0.0333	0.287	58.07	1.00e+0	0.268	0.000524
GOTERM_BP_DIRECT	regulation of toll-like receptor signaling pathway	0.0357	2	56	12	19512	0.0333	0.287	58.07	1.00e+0	0.268	0.000524
GOTERM_BP_DIRECT	regulation of potassium ion transport	0.0357	2	56	12	19512	0.0333	0.287	58.07	1.00e+0	0.268	0.000524
GOTERM_BP_DIRECT	alpha-beta T cell differentiation	0.0357	2	56	12	19512	0.0333	0.287	58.07	1.00e+0	0.268	0.000524
GOTERM_BP_DIRECT	enteric nervous system development	0.0357	2	56	12	19512	0.0333	0.287	58.07	1.00e+0	0.268	0.000524
GOTERM_BP_DIRECT	diet induced thermogenesis	0.0357	2	56	12	19512	0.0333	0.287	58.07	1.00e+0	0.268	0.000524
GOTERM_BP_DIRECT	locomotory behavior	0.0536	3	56	102	19512	0.0336	0.287	10.25	1.00e+0	0.268	0.00314
GOTERM_BP_DIRECT	positive regulation of cell size	0.0357	2	56	13	19512	0.036	0.302	53.6	1.00e+0	0.282	0.000618
GOTERM_BP_DIRECT	negative regulation of multicellular organism growth	0.0357	2	56	13	19512	0.036	0.302	53.6	1.00e+0	0.282	0.000618
GOTERM_BP_DIRECT	mesenchymal cell differentiation	0.0357	2	56	13	19512	0.036	0.302	53.6	1.00e+0	0.282	0.000618
GOTERM_BP_DIRECT	positive regulation of macrophage proliferation	0.0357	2	56	14	19512	0.0388	0.317	49.78	1.00e+0	0.296	0.00072
GOTERM_BP_DIRECT	response to morphine	0.0357	2	56	14	19512	0.0388	0.317	49.78	1.00e+0	0.296	0.00072
GOTERM_BP_DIRECT	negative regulation of smooth muscle cell apoptotic process	0.0357	2	56	14	19512	0.0388	0.317	49.78	1.00e+0	0.296	0.00072
GOTERM_BP_DIRECT	prepulse inhibition	0.0357	2	56	14	19512	0.0388	0.317	49.78	1.00e+0	0.296	0.00072
GOTERM_BP_DIRECT	response to ethanol	0.0536	3	56	112	19512	0.0398	0.323	9.33	1.00e+0	0.302	0.00409
GOTERM_BP_DIRECT	regulation of cell cycle	0.0714	4	56	269	19512	0.0402	0.324	5.18	1.00e+0	0.303	0.0074
GOTERM_BP_DIRECT	ruffle organization	0.0357	2	56	15	19512	0.0415	0.328	46.46	1.00e+0	0.307	0.000829
GOTERM_BP_DIRECT	response to alcohol	0.0357	2	56	15	19512	0.0415	0.328	46.46	1.00e+0	0.307	0.000829
GOTERM_BP_DIRECT	negative regulation of macroautophagy	0.0357	2	56	15	19512	0.0415	0.328	46.46	1.00e+0	0.307	0.000829
GOTERM_BP_DIRECT	male gonad development	0.0536	3	56	118	19512	0.0437	0.329	8.86	1.00e+0	0.308	0.00473
GOTERM_BP_DIRECT	positive regulation of potassium ion transmembrane transport	0.0357	2	56	16	19512	0.0442	0.329	43.55	1.00e+0	0.308	0.000946
GOTERM_BP_DIRECT	energy reserve metabolic process	0.0357	2	56	16	19512	0.0442	0.329	43.55	1.00e+0	0.308	0.000946
GOTERM_BP_DIRECT	positive regulation of dendrite development	0.0357	2	56	16	19512	0.0442	0.329	43.55	1.00e+0	0.308	0.000946
GOTERM_BP_DIRECT	G protein-coupled receptor internalization	0.0357	2	56	16	19512	0.0442	0.329	43.55	1.00e+0	0.308	0.000946
GOTERM_BP_DIRECT	regulation of G2/M transition of mitotic cell cycle	0.0357	2	56	16	19512	0.0442	0.329	43.55	1.00e+0	0.308	0.000946
GOTERM_BP_DIRECT	regulation of microtubule polymerization	0.0357	2	56	16	19512	0.0442	0.329	43.55	1.00e+0	0.308	0.000946
GOTERM_BP_DIRECT	negative regulation of calcineurin-NFAT signaling cascade	0.0357	2	56	16	19512	0.0442	0.329	43.55	1.00e+0	0.308	0.000946
GOTERM_BP_DIRECT	positive regulation of cell adhesion mediated by integrin	0.0357	2	56	16	19512	0.0442	0.329	43.55	1.00e+0	0.308	0.000946
GOTERM_BP_DIRECT	inflammatory response	0.0893	5	56	474	19512	0.0444	0.329	3.68	1.00e+0	0.308	0.0114
GOTERM_BP_DIRECT	heart development	0.0714	4	56	280	19512	0.0444	0.329	4.98	1.00e+0	0.308	0.00849
GOTERM_BP_DIRECT	positive regulation of neuron projection development	0.0536	3	56	122	19512	0.0464	0.34	8.57	1.00e+0	0.318	0.00519
GOTERM_BP_DIRECT	regulation of T cell differentiation	0.0357	2	56	17	19512	0.0469	0.34	40.99	1.00e+0	0.318	0.00107
GOTERM_BP_DIRECT	amyloid-beta clearance	0.0357	2	56	17	19512	0.0469	0.34	40.99	1.00e+0	0.318	0.00107
GOTERM_BP_DIRECT	negative regulation of G protein-coupled receptor signaling pathway	0.0357	2	56	17	19512	0.0469	0.34	40.99	1.00e+0	0.318	0.00107
GOTERM_BP_DIRECT	regulation of cell migration	0.0536	3	56	123	19512	0.0471	0.34	8.5	1.00e+0	0.318	0.00531
GOTERM_BP_DIRECT	response to dexamethasone	0.0357	2	56	19	19512	0.0522	0.373	36.68	1.00e+0	0.348	0.00134
GOTERM_BP_DIRECT	regulation of sodium ion transport	0.0357	2	56	19	19512	0.0522	0.373	36.68	1.00e+0	0.348	0.00134
GOTERM_BP_DIRECT	positive regulation of cytokine production involved in immune response	0.0357	2	56	20	19512	0.0549	0.381	34.84	1.00e+0	0.356	0.00149
GOTERM_BP_DIRECT	positive regulation of superoxide anion generation	0.0357	2	56	20	19512	0.0549	0.381	34.84	1.00e+0	0.356	0.00149
GOTERM_BP_DIRECT	positive regulation of peptidyl-serine phosphorylation	0.0357	2	56	20	19512	0.0549	0.381	34.84	1.00e+0	0.356	0.00149
GOTERM_BP_DIRECT	calcineurin-NFAT signaling cascade	0.0357	2	56	20	19512	0.0549	0.381	34.84	1.00e+0	0.356	0.00149
GOTERM_BP_DIRECT	response to muscle stretch	0.0357	2	56	20	19512	0.0549	0.381	34.84	1.00e+0	0.356	0.00149
GOTERM_BP_DIRECT	neuron maturation	0.0357	2	56	21	19512	0.0576	0.395	33.18	1.00e+0	0.369	0.00164
GOTERM_BP_DIRECT	dopamine metabolic process	0.0357	2	56	21	19512	0.0576	0.395	33.18	1.00e+0	0.369	0.00164
GOTERM_BP_DIRECT	cellular response to hypoxia	0.0536	3	56	140	19512	0.0593	0.405	7.47	1.00e+0	0.378	0.00759
GOTERM_BP_DIRECT	stimulatory C-type lectin receptor signaling pathway	0.0357	2	56	23	19512	0.0629	0.416	30.3	1.00e+0	0.389	0.00197
GOTERM_BP_DIRECT	face development	0.0357	2	56	23	19512	0.0629	0.416	30.3	1.00e+0	0.389	0.00197
GOTERM_BP_DIRECT	regulation of tumor necrosis factor-mediated signaling pathway	0.0357	2	56	23	19512	0.0629	0.416	30.3	1.00e+0	0.389	0.00197
GOTERM_BP_DIRECT	positive regulation of cell motility	0.0357	2	56	23	19512	0.0629	0.416	30.3	1.00e+0	0.389	0.00197
GOTERM_BP_DIRECT	regulation of vasoconstriction	0.0357	2	56	23	19512	0.0629	0.416	30.3	1.00e+0	0.389	0.00197
GOTERM_BP_DIRECT	temperature homeostasis	0.0357	2	56	23	19512	0.0629	0.416	30.3	1.00e+0	0.389	0.00197
GOTERM_BP_DIRECT	phosphatidylinositol-mediated signaling	0.0357	2	56	24	19512	0.0655	0.427	29.04	1.00e+0	0.399	0.00214
GOTERM_BP_DIRECT	positive regulation of glycolytic process	0.0357	2	56	24	19512	0.0655	0.427	29.04	1.00e+0	0.399	0.00214
GOTERM_BP_DIRECT	estrogen receptor signaling pathway	0.0357	2	56	24	19512	0.0655	0.427	29.04	1.00e+0	0.399	0.00214
GOTERM_BP_DIRECT	potassium ion transmembrane transport	0.0536	3	56	151	19512	0.0677	0.438	6.92	1.00e+0	0.409	0.00933
GOTERM_BP_DIRECT	peptidyl-threonine phosphorylation	0.0357	2	56	25	19512	0.0682	0.438	27.87	1.00e+0	0.409	0.00233
GOTERM_BP_DIRECT	circulatory system development	0.0357	2	56	25	19512	0.0682	0.438	27.87	1.00e+0	0.409	0.00233
GOTERM_BP_DIRECT	cytokine-mediated signaling pathway	0.0536	3	56	153	19512	0.0693	0.44	6.83	1.00e+0	0.411	0.00967
GOTERM_BP_DIRECT	negative regulation of transcription by RNA polymerase II	0.125	7	56	1034	19512	0.0699	0.44	2.36	1.00e+0	0.411	0.0278
GOTERM_BP_DIRECT	skeletal system development	0.0536	3	56	154	19512	0.0701	0.44	6.79	1.00e+0	0.411	0.00985
GOTERM_BP_DIRECT	negative regulation of cellular senescence	0.0357	2	56	26	19512	0.0708	0.44	26.8	1.00e+0	0.411	0.00252
GOTERM_BP_DIRECT	positive regulation of protein metabolic process	0.0357	2	56	26	19512	0.0708	0.44	26.8	1.00e+0	0.411	0.00252
GOTERM_BP_DIRECT	postsynaptic modulation of chemical synaptic transmission	0.0357	2	56	26	19512	0.0708	0.44	26.8	1.00e+0	0.411	0.00252
GOTERM_BP_DIRECT	potassium ion transport	0.0536	3	56	155	19512	0.0708	0.44	6.74	1.00e+0	0.411	0.01
GOTERM_BP_DIRECT	positive regulation of DNA-templated transcription	0.1071	6	56	791	19512	0.0714	0.44	2.64	1.00e+0	0.411	0.0253
GOTERM_BP_DIRECT	negative regulation of inflammatory response	0.0536	3	56	156	19512	0.0716	0.44	6.7	1.00e+0	0.411	0.0102
GOTERM_BP_DIRECT	positive regulation of receptor internalization	0.0357	2	56	27	19512	0.0734	0.447	25.81	1.00e+0	0.418	0.00271
GOTERM_BP_DIRECT	mast cell degranulation	0.0357	2	56	27	19512	0.0734	0.447	25.81	1.00e+0	0.418	0.00271
GOTERM_BP_DIRECT	bone resorption	0.0357	2	56	28	19512	0.076	0.452	24.89	1.00e+0	0.423	0.00292
GOTERM_BP_DIRECT	positive regulation of vascular endothelial cell proliferation	0.0357	2	56	28	19512	0.076	0.452	24.89	1.00e+0	0.423	0.00292
GOTERM_BP_DIRECT	cardiac muscle cell proliferation	0.0357	2	56	28	19512	0.076	0.452	24.89	1.00e+0	0.423	0.00292
GOTERM_BP_DIRECT	mRNA destabilization	0.0357	2	56	28	19512	0.076	0.452	24.89	1.00e+0	0.423	0.00292
GOTERM_BP_DIRECT	regulation of potassium ion transmembrane transport	0.0357	2	56	28	19512	0.076	0.452	24.89	1.00e+0	0.423	0.00292
GOTERM_BP_DIRECT	negative regulation of blood pressure	0.0357	2	56	29	19512	0.0787	0.459	24.03	1.00e+0	0.429	0.00313
GOTERM_BP_DIRECT	liver regeneration	0.0357	2	56	29	19512	0.0787	0.459	24.03	1.00e+0	0.429	0.00313
GOTERM_BP_DIRECT	positive regulation of neuroblast proliferation	0.0357	2	56	29	19512	0.0787	0.459	24.03	1.00e+0	0.429	0.00313
GOTERM_BP_DIRECT	positive regulation of mitotic nuclear division	0.0357	2	56	29	19512	0.0787	0.459	24.03	1.00e+0	0.429	0.00313
GOTERM_BP_DIRECT	positive regulation of lamellipodium assembly	0.0357	2	56	30	19512	0.0813	0.469	23.23	1.00e+0	0.438	0.00334
GOTERM_BP_DIRECT	positive regulation of macrophage chemotaxis	0.0357	2	56	30	19512	0.0813	0.469	23.23	1.00e+0	0.438	0.00334
GOTERM_BP_DIRECT	negative regulation of neuron apoptotic process	0.0536	3	56	168	19512	0.0814	0.469	6.22	1.00e+0	0.438	0.0124
GOTERM_BP_DIRECT	positive regulation of focal adhesion assembly	0.0357	2	56	31	19512	0.0838	0.481	22.48	1.00e+0	0.449	0.00357
GOTERM_BP_DIRECT	protein localization to chromatin	0.0357	2	56	32	19512	0.0864	0.487	21.78	1.00e+0	0.455	0.0038
GOTERM_BP_DIRECT	thyroid gland development	0.0357	2	56	32	19512	0.0864	0.487	21.78	1.00e+0	0.455	0.0038
GOTERM_BP_DIRECT	response to cold	0.0357	2	56	32	19512	0.0864	0.487	21.78	1.00e+0	0.455	0.0038
GOTERM_BP_DIRECT	positive regulation of release of sequestered calcium ion into cytosol	0.0357	2	56	32	19512	0.0864	0.487	21.78	1.00e+0	0.455	0.0038
GOTERM_BP_DIRECT	leukocyte cell-cell adhesion	0.0357	2	56	33	19512	0.089	0.495	21.12	1.00e+0	0.463	0.00403
GOTERM_BP_DIRECT	response to amphetamine	0.0357	2	56	33	19512	0.089	0.495	21.12	1.00e+0	0.463	0.00403
GOTERM_BP_DIRECT	brown fat cell differentiation	0.0357	2	56	33	19512	0.089	0.495	21.12	1.00e+0	0.463	0.00403
GOTERM_BP_DIRECT	blood vessel morphogenesis	0.0357	2	56	34	19512	0.0916	0.507	20.5	1.00e+0	0.474	0.00428
GOTERM_BP_DIRECT	endothelial cell proliferation	0.0357	2	56	35	19512	0.0942	0.519	19.91	1.00e+0	0.485	0.00453
GOTERM_BP_DIRECT	positive regulation of mitotic cell cycle	0.0357	2	56	36	19512	0.0967	0.531	19.36	1.00e+0	0.496	0.00479
GOTERM_BP_DIRECT	negative regulation of protein-containing complex assembly	0.0357	2	56	37	19512	0.0993	0.538	18.83	1.00e+0	0.503	0.00505
GOTERM_BP_DIRECT	negative regulation of protein binding	0.0357	2	56	37	19512	0.0993	0.538	18.83	1.00e+0	0.503	0.00505
GOTERM_BP_DIRECT	adult behavior	0.0357	2	56	37	19512	0.0993	0.538	18.83	1.00e+0	0.503	0.00505
