# Supplementary material for: Dauricine Mitigates Hypoxia Through Targeting ESR1, PIK3CA, and MTOR: A Network Pharmacology and Molecular Dynamics Simulation Investigation
Source: Curr Issues Mol Biol. 2026 May 23;48(6):550. doi: 10.3390/cimb48060550 (PMC13297437; doi:10.3390/cimb48060550)
Supplement: Supplementary file 1 [file cimb-48-00550-s001.zip › cimb-4319076-supplementary/Supplementary File/Supplementary File-Initial Submission/Enrichment analysis/GO/Integrated three-part analysis/GOterm/new-data/DAVIDChartReport_CC.xlsx]

## Sheet: Sheet1
Category	Term	Genes	Count	List Total	Pop Hits	Pop Total	P-Value	Benjamini	Fold Enrichment	Bonferroni	FDR	Fisher Exact
GOTERM_CC_DIRECT	plasma membrane	0.8393	47	56	5927	20808	2.28e-17	4.64e-15	2.95	4.64e-15	4.2e-15	7.71e-18	16.6421
GOTERM_CC_DIRECT	membrane	0.8393	47	56	9038	20808	9.21e-10	9.34e-08	1.93	1.87e-07	8.47e-08	4.74e-10	9.03574
GOTERM_CC_DIRECT	receptor complex	0.1786	10	56	216	20808	4.98e-09	3.37e-07	17.2	1.01e-06	3.05e-07	2.77e-10	8.30277
GOTERM_CC_DIRECT	cell surface	0.1964	11	56	701	20808	1.31e-05	0.000665	5.83	0.00266	0.000603	2.19e-06	4.88273
GOTERM_CC_DIRECT	neuron projection	0.1429	8	56	372	20808	5.35e-05	0.00217	7.99	0.0108	0.00197	6.5e-06	4.27165
GOTERM_CC_DIRECT	dendrite	0.1429	8	56	503	20808	0.000344	0.0116	5.91	0.0675	0.0106	5.65e-05	3.46344
GOTERM_CC_DIRECT	presynaptic membrane	0.0893	5	56	148	20808	0.000632	0.0166	12.55	0.121	0.0151	4.85e-05	3.19928
GOTERM_CC_DIRECT	postsynaptic membrane	0.1071	6	56	264	20808	0.000656	0.0166	8.44	0.125	0.0151	7.52e-05	3.1831
GOTERM_CC_DIRECT	membrane raft	0.0893	5	56	222	20808	0.00281	0.0582	8.37	0.435	0.0528	0.000324	2.55129
GOTERM_CC_DIRECT	nucleoplasm	0.375	21	56	4091	20808	0.00287	0.0582	1.91	0.442	0.0528	0.00146	2.54212
GOTERM_CC_DIRECT	neuronal cell body	0.1071	6	56	378	20808	0.00318	0.0587	5.9	0.476	0.0532	0.000521	2.49757
GOTERM_CC_DIRECT	synapse	0.1607	9	56	1001	20808	0.00455	0.073	3.34	0.604	0.0661	0.00131	2.34199
GOTERM_CC_DIRECT	glutamatergic synapse	0.125	7	56	594	20808	0.00467	0.073	4.38	0.614	0.0661	0.00103	2.33068
GOTERM_CC_DIRECT	focal adhesion	0.1071	6	56	438	20808	0.00592	0.0859	5.09	0.701	0.0779	0.00112
GOTERM_CC_DIRECT	mitochondrion	0.2143	12	56	1832	20808	0.00764	0.102	2.43	0.789	0.0926	0.00302
GOTERM_CC_DIRECT	cilium	0.125	7	56	666	20808	0.00805	0.102	3.91	0.806	0.0926	0.00198
GOTERM_CC_DIRECT	axon terminus	0.0536	3	56	65	20808	0.0128	0.153	17.15	0.927	0.139	0.000717
GOTERM_CC_DIRECT	basal dendrite	0.0357	2	56	6	20808	0.0158	0.178	123.86	0.96	0.161	0.000106
GOTERM_CC_DIRECT	axon hillock	0.0357	2	56	7	20808	0.0184	0.196	106.16	0.977	0.178	0.000148
GOTERM_CC_DIRECT	caveola	0.0536	3	56	82	20808	0.0199	0.202	13.59	0.983	0.183	0.00141
GOTERM_CC_DIRECT	pronucleus	0.0357	2	56	8	20808	0.021	0.203	92.89	0.986	0.184	0.000197
GOTERM_CC_DIRECT	apical plasma membrane	0.0893	5	56	411	20808	0.0232	0.214	4.52	0.991	0.194	0.00491
GOTERM_CC_DIRECT	anchoring junction	0.0893	5	56	423	20808	0.0254	0.225	4.39	0.995	0.204	0.00553
GOTERM_CC_DIRECT	nucleus	0.4821	27	56	7054	20808	0.0273	0.226	1.42	0.996	0.205	0.0185
GOTERM_CC_DIRECT	axon	0.0893	5	56	435	20808	0.0278	0.226	4.27	0.997	0.205	0.00622
GOTERM_CC_DIRECT	postsynapse	0.0714	4	56	254	20808	0.0296	0.231	5.85	0.998	0.21	0.00484
GOTERM_CC_DIRECT	PML body	0.0536	3	56	112	20808	0.0354	0.266	9.95	0.999	0.241	0.00342
GOTERM_CC_DIRECT	perinuclear region of cytoplasm	0.1071	6	56	737	20808	0.0447	0.324	3.03	1.00e+0	0.294	0.014
GOTERM_CC_DIRECT	cytosol	0.3929	22	56	5677	20808	0.0512	0.342	1.44	1.00e+0	0.31	0.034
GOTERM_CC_DIRECT	serine/threonine protein kinase complex	0.0357	2	56	20	20808	0.0516	0.342	37.16	1.00e+0	0.31	0.00131
GOTERM_CC_DIRECT	synaptic vesicle membrane	0.0536	3	56	139	20808	0.0523	0.342	8.02	1.00e+0	0.31	0.00624
GOTERM_CC_DIRECT	endosome	0.1071	6	56	808	20808	0.0617	0.382	2.76	1.00e+0	0.347	0.021
GOTERM_CC_DIRECT	ciliary basal body	0.0714	4	56	343	20808	0.0622	0.382	4.33	1.00e+0	0.347	0.0136
GOTERM_CC_DIRECT	neuronal dense core vesicle	0.0357	2	56	25	20808	0.0641	0.382	29.73	1.00e+0	0.347	0.00205
GOTERM_CC_DIRECT	chromosome, telomeric region	0.0536	3	56	178	20808	0.0805	0.462	6.26	1.00e+0	0.419	0.0122
GOTERM_CC_DIRECT	cytoplasm	0.4821	27	56	7749	20808	0.0819	0.462	1.29	1.00e+0	0.419	0.0606
GOTERM_CC_DIRECT	chromatin	0.125	7	56	1159	20808	0.0843	0.463	2.24	1.00e+0	0.419	0.0351
GOTERM_CC_DIRECT	external side of plasma membrane	0.0714	4	56	402	20808	0.0901	0.481	3.7	1.00e+0	0.436	0.0229
GOTERM_CC_DIRECT	Golgi apparatus	0.1429	8	56	1492	20808	0.0968	0.504	1.99	1.00e+0	0.457	0.0452
