# Supplementary material for: Dauricine Mitigates Hypoxia Through Targeting ESR1, PIK3CA, and MTOR: A Network Pharmacology and Molecular Dynamics Simulation Investigation
Source: Curr Issues Mol Biol. 2026 May 23;48(6):550. doi: 10.3390/cimb48060550 (PMC13297437; doi:10.3390/cimb48060550)
Supplement: Supplementary file 1 [file cimb-48-00550-s001.zip › cimb-4319076-supplementary/Supplementary File/Supplementary File-Initial Submission/Enrichment analysis/GO/Integrated three-part analysis/GOterm/new-data/DAVIDChartReport_MF.xlsx]

## Sheet: Sheet1
Category	Term	Genes	Count	List Total	Pop Hits	Pop Total	P-Value	Benjamini	Fold Enrichment	Bonferroni	FDR	Fisher Exact
GOTERM_MF_DIRECT	protein kinase activity	0.4107	23	56	526	19272	1.38e-20	4.06e-18	15.05	4.06e-18	3.47e-18	8.79e-22	19.8601
GOTERM_MF_DIRECT	kinase activity	0.4286	24	56	729	19272	7.84e-19	1.16e-16	11.33	2.31e-16	9.87e-17	6.72e-20	18.1057
GOTERM_MF_DIRECT	protein serine/threonine kinase activity	0.3036	17	56	423	19272	2.97e-14	2.93e-12	13.83	8.78e-12	2.5e-12	2.09e-15	13.5272
GOTERM_MF_DIRECT	transferase activity	0.5	28	56	1913	19272	1.65e-13	1.07e-11	5.04	4.88e-11	9.16e-12	3.23e-14	12.7825
GOTERM_MF_DIRECT	protein tyrosine kinase activity	0.2143	12	56	140	19272	1.82e-13	1.07e-11	29.5	5.36e-11	9.16e-12	5.67e-15	12.7399
GOTERM_MF_DIRECT	ATP binding	0.4464	25	56	1549	19272	9.64e-13	4.74e-11	5.55	2.84e-10	4.05e-11	1.7e-13	12.0159
GOTERM_MF_DIRECT	protein serine kinase activity	0.25	14	56	365	19272	2.31e-11	9.73e-10	13.2	6.81e-09	8.31e-10	1.68e-12	10.6364
GOTERM_MF_DIRECT	nucleotide binding	0.4464	25	56	1839	19272	3.74e-11	1.38e-09	4.68	1.1e-08	1.18e-09	7.88e-12	10.4271
GOTERM_MF_DIRECT	protein binding	1	56	56	13741	19272	8.06e-09	2.49e-07	1.4	2.38e-06	2.13e-07	5.74e-09	8.09366
GOTERM_MF_DIRECT	transmembrane receptor protein tyrosine kinase activity	0.125	7	56	53	19272	8.45e-09	2.49e-07	45.45	2.49e-06	2.13e-07	1.65e-10	8.07314
GOTERM_MF_DIRECT	identical protein binding	0.375	21	56	1824	19272	5.86e-08	1.57e-06	3.96	1.73e-05	1.34e-06	1.45e-08	7.2321
GOTERM_MF_DIRECT	adrenergic receptor activity	0.0714	4	56	9	19272	1.83e-06	4.49e-05	152.95	0.000538	3.83e-05	7.97e-09	5.73755
GOTERM_MF_DIRECT	serotonin binding	0.0714	4	56	10	19272	2.6e-06	5.91e-05	137.66	0.000767	5.04e-05	1.33e-08
GOTERM_MF_DIRECT	dopamine neurotransmitter receptor activity, coupled via Gi/Go	0.0536	3	56	3	19272	2.39e-05	0.000471	344.14	0.00704	0.000402	2.32e-08
GOTERM_MF_DIRECT	JUN kinase activity	0.0536	3	56	3	19272	2.39e-05	0.000471	344.14	0.00704	0.000402	2.32e-08
GOTERM_MF_DIRECT	MAP kinase activity	0.0714	4	56	21	19272	2.82e-05	0.000494	65.55	0.00829	0.000422	3.69e-07
GOTERM_MF_DIRECT	G protein-coupled receptor activity	0.2143	12	56	869	19272	2.85e-05	0.000494	4.75	0.00837	0.000422	5.85e-06
GOTERM_MF_DIRECT	protein homodimerization activity	0.1964	11	56	740	19272	4.01e-05	0.000656	5.12	0.0117	0.000561	7.63e-06
GOTERM_MF_DIRECT	norepinephrine binding	0.0536	3	56	4	19272	4.78e-05	0.000742	258.11	0.014	0.000634	9.28e-08
GOTERM_MF_DIRECT	dopamine neurotransmitter receptor activity	0.0536	3	56	5	19272	7.95e-05	0.00117	206.49	0.0232	0.001	2.31e-07
GOTERM_MF_DIRECT	histone H3K27 methyltransferase activity	0.0536	3	56	6	19272	0.000119	0.00167	172.07	0.0345	0.00143	4.62e-07
GOTERM_MF_DIRECT	enzyme binding	0.1429	8	56	420	19272	0.000183	0.00245	6.56	0.0525	0.00209	2.71e-05
GOTERM_MF_DIRECT	SH2 domain binding	0.0714	4	56	41	19272	0.000217	0.00278	33.57	0.062	0.00238	5.98e-06
GOTERM_MF_DIRECT	transcription corepressor binding	0.0714	4	56	52	19272	0.00044	0.00541	26.47	0.122	0.00462	1.56e-05
GOTERM_MF_DIRECT	G protein-coupled serotonin receptor activity	0.0536	3	56	13	19272	0.000611	0.00694	79.42	0.165	0.00592	6.51e-06
GOTERM_MF_DIRECT	insulin receptor substrate binding	0.0536	3	56	13	19272	0.000611	0.00694	79.42	0.165	0.00592	6.51e-06
GOTERM_MF_DIRECT	scaffold protein binding	0.0714	4	56	72	19272	0.00114	0.0125	19.12	0.286	0.0107	5.68e-05
GOTERM_MF_DIRECT	MAP kinase kinase activity	0.0536	3	56	19	19272	0.00133	0.014	54.34	0.324	0.0119	2.18e-05
GOTERM_MF_DIRECT	neurotransmitter receptor activity	0.0536	3	56	21	19272	0.00162	0.0165	49.16	0.381	0.0141	2.98e-05
GOTERM_MF_DIRECT	histone H3 methyltransferase activity	0.0536	3	56	23	19272	0.00195	0.0191	44.89	0.437	0.0164	3.95e-05
GOTERM_MF_DIRECT	inward rectifier potassium channel activity	0.0536	3	56	27	19272	0.00268	0.0255	38.24	0.547	0.0218	6.47e-05
GOTERM_MF_DIRECT	protein-lysine N-methyltransferase activity	0.0536	3	56	32	19272	0.00375	0.0346	32.26	0.67	0.0296	0.000109
GOTERM_MF_DIRECT	histone methyltransferase activity	0.0536	3	56	39	19272	0.00554	0.0495	26.47	0.806	0.0423	0.000197
GOTERM_MF_DIRECT	non-membrane spanning protein tyrosine kinase activity	0.0536	3	56	46	19272	0.00764	0.0663	22.44	0.896	0.0566	0.000323
GOTERM_MF_DIRECT	alpha1-adrenergic receptor activity	0.0357	2	56	3	19272	0.00854	0.072	229.43	0.92	0.0615	2.48e-05
GOTERM_MF_DIRECT	potassium channel regulator activity	0.0536	3	56	50	19272	0.00897	0.0735	20.65	0.93	0.0628	0.000413
GOTERM_MF_DIRECT	growth factor binding	0.0536	3	56	51	19272	0.00932	0.0743	20.24	0.937	0.0635	0.000438
GOTERM_MF_DIRECT	receptor-receptor interaction	0.0357	2	56	4	19272	0.0114	0.0818	172.07	0.966	0.0699	4.96e-05
GOTERM_MF_DIRECT	beta-adrenergic receptor activity	0.0357	2	56	4	19272	0.0114	0.0818	172.07	0.966	0.0699	4.96e-05
GOTERM_MF_DIRECT	nuclear estrogen receptor activity	0.0357	2	56	4	19272	0.0114	0.0818	172.07	0.966	0.0699	4.96e-05
GOTERM_MF_DIRECT	small conductance calcium-activated potassium channel activity	0.0357	2	56	4	19272	0.0114	0.0818	172.07	0.966	0.0699	4.96e-05
GOTERM_MF_DIRECT	protein kinase binding	0.1071	6	56	491	19272	0.0129	0.0903	4.21	0.978	0.0772	0.00293
GOTERM_MF_DIRECT	fibroblast growth factor receptor activity	0.0357	2	56	5	19272	0.0142	0.0973	137.66	0.985	0.0832	8.25e-05
GOTERM_MF_DIRECT	dopamine binding	0.0357	2	56	6	19272	0.017	0.109	114.71	0.994	0.0932	0.000123
GOTERM_MF_DIRECT	receptor serine/threonine kinase binding	0.0357	2	56	6	19272	0.017	0.109	114.71	0.994	0.0932	0.000123
GOTERM_MF_DIRECT	epinephrine binding	0.0357	2	56	6	19272	0.017	0.109	114.71	0.994	0.0932	0.000123
GOTERM_MF_DIRECT	p53 binding	0.0536	3	56	72	19272	0.018	0.113	14.34	0.995	0.0965	0.0012
GOTERM_MF_DIRECT	promoter-specific chromatin binding	0.0536	3	56	75	19272	0.0194	0.119	13.77	0.997	0.102	0.00135
GOTERM_MF_DIRECT	G protein-coupled opioid receptor activity	0.0357	2	56	7	19272	0.0198	0.119	98.33	0.997	0.102	0.000173
GOTERM_MF_DIRECT	calmodulin binding	0.0714	4	56	208	19272	0.0216	0.127	6.62	0.998	0.109	0.00312
GOTERM_MF_DIRECT	histone H3K9me2 methyltransferase activity	0.0357	2	56	8	19272	0.0226	0.131	86.04	0.999	0.112	0.00023
GOTERM_MF_DIRECT	estrogen response element binding	0.0357	2	56	11	19272	0.031	0.172	62.57	1.00e+0	0.147	0.000449
GOTERM_MF_DIRECT	histone H3K9 methyltransferase activity	0.0357	2	56	11	19272	0.031	0.172	62.57	1.00e+0	0.147	0.000449
GOTERM_MF_DIRECT	calcium-activated potassium channel activity	0.0357	2	56	12	19272	0.0337	0.181	57.36	1.00e+0	0.155	0.000537
GOTERM_MF_DIRECT	serotonin receptor activity	0.0357	2	56	12	19272	0.0337	0.181	57.36	1.00e+0	0.155	0.000537
GOTERM_MF_DIRECT	protease binding	0.0536	3	56	113	19272	0.0414	0.218	9.14	1.00e+0	0.186	0.00434
GOTERM_MF_DIRECT	protein tyrosine kinase activator activity	0.0357	2	56	16	19272	0.0447	0.227	43.02	1.00e+0	0.194	0.000969
GOTERM_MF_DIRECT	C2H2 zinc finger domain binding	0.0357	2	56	16	19272	0.0447	0.227	43.02	1.00e+0	0.194	0.000969
GOTERM_MF_DIRECT	ubiquitin protein ligase binding	0.0714	4	56	305	19272	0.0564	0.282	4.51	1.00e+0	0.241	0.0119
GOTERM_MF_DIRECT	mitogen-activated protein kinase binding	0.0357	2	56	21	19272	0.0583	0.287	32.78	1.00e+0	0.245	0.00168
GOTERM_MF_DIRECT	phospholipase binding	0.0357	2	56	23	19272	0.0637	0.303	29.93	1.00e+0	0.259	0.00202
GOTERM_MF_DIRECT	fibroblast growth factor binding	0.0357	2	56	23	19272	0.0637	0.303	29.93	1.00e+0	0.259	0.00202
GOTERM_MF_DIRECT	metal ion binding	0.3214	18	56	4143	19272	0.0664	0.311	1.5	1.00e+0	0.265	0.0421
GOTERM_MF_DIRECT	MAP kinase kinase kinase activity	0.0357	2	56	25	19272	0.069	0.313	27.53	1.00e+0	0.267	0.00238
GOTERM_MF_DIRECT	nuclear steroid receptor activity	0.0357	2	56	25	19272	0.069	0.313	27.53	1.00e+0	0.267	0.00238
GOTERM_MF_DIRECT	molecular function activator activity	0.0357	2	56	28	19272	0.077	0.34	24.58	1.00e+0	0.291	0.00299
GOTERM_MF_DIRECT	integrin binding	0.0536	3	56	161	19272	0.0773	0.34	6.41	1.00e+0	0.291	0.0115
GOTERM_MF_DIRECT	protein serine/threonine/tyrosine kinase activity	0.0357	2	56	30	19272	0.0822	0.357	22.94	1.00e+0	0.305	0.00342
GOTERM_MF_DIRECT	neuropeptide binding	0.0357	2	56	31	19272	0.0848	0.358	22.2	1.00e+0	0.305	0.00365
GOTERM_MF_DIRECT	steroid binding	0.0357	2	56	31	19272	0.0848	0.358	22.2	1.00e+0	0.305	0.00365
GOTERM_MF_DIRECT	protein-containing complex binding	0.0714	4	56	377	19272	0.0927	0.385	3.65	1.00e+0	0.329	0.0238
