# Supplementary material for: Dauricine Mitigates Hypoxia Through Targeting ESR1, PIK3CA, and MTOR: A Network Pharmacology and Molecular Dynamics Simulation Investigation
Source: Curr Issues Mol Biol. 2026 May 23;48(6):550. doi: 10.3390/cimb48060550 (PMC13297437; doi:10.3390/cimb48060550)
Supplement: Supplementary file 1 [file cimb-48-00550-s001.zip › cimb-4319076-supplementary/Supplementary File/Supplementary File-Initial Submission/Enrichment analysis/KEGG/KEGG Pvalue less than 0.01.xlsx]

## Sheet: Sheet1
#Term	Database	P-Value	Input number	Background number	P-Value	Corrected P-Value	Input	Hyperlink
Pathways in cancer	22.5373	2.90192e-23	20	530	2.90192e-23	5.22346e-21	IGF1R|TERT|ESR2|MTOR|ESR1|PIK3CA|CSF1R|TGFBR1|RET|KIT|IKBKB|AKT2|MAPK10|BRAF|ABL1|CDK4|MAPK8|MAPK9|FGFR3|FGFR1	http://www.genome.jp/kegg-bin/show_pathway?hsa05200/hsa:3551%09red/hsa:2100%09red/hsa:208%09red/hsa:25%09red/hsa:5290%09red/hsa:673%09red/hsa:3480%09red/hsa:5599%09red/hsa:2099%09red/hsa:1436%09red/hsa:7046%09red/hsa:1019%09red/hsa:2260%09red/hsa:5602%09red/hsa:5601%09red/hsa:3815%09red/hsa:2475%09red/hsa:5979%09red/hsa:7015%09red/hsa:2261%09red
Endocrine resistance	17.2244	5.96491e-18	11	98	5.96491e-18	5.36842e-16	IGF1R|ESR2|ESR1|PIK3CA|AKT2|MAPK10|BRAF|MTOR|CDK4|MAPK8|MAPK9	http://www.genome.jp/kegg-bin/show_pathway?hsa01522/hsa:2100%09red/hsa:208%09red/hsa:5290%09red/hsa:673%09red/hsa:3480%09red/hsa:2099%09red/hsa:1019%09red/hsa:5599%09red/hsa:5602%09red/hsa:5601%09red/hsa:2475%09red
MAPK signaling pathway	16.9554	1.10826e-17	14	295	1.10826e-17	6.64957e-16	IGF1R|TEK|FGFR1|CSF1R|TGFBR1|KIT|IKBKB|AKT2|MAPK10|BRAF|MAPK8|MAPK9|FGFR3|MAPK7	http://www.genome.jp/kegg-bin/show_pathway?hsa04010/hsa:3551%09red/hsa:1436%09red/hsa:673%09red/hsa:3480%09red/hsa:5599%09red/hsa:5598%09red/hsa:7046%09red/hsa:208%09red/hsa:2260%09red/hsa:5602%09red/hsa:5601%09red/hsa:3815%09red/hsa:7010%09red/hsa:2261%09red
Ras signaling pathway	16.634	2.32278e-17	13	232	2.32278e-17	1.04525e-15	IGF1R|TEK|PIK3CA|CSF1R|KIT|IKBKB|AKT2|MAPK10|ABL1|MAPK8|MAPK9|FGFR3|FGFR1	http://www.genome.jp/kegg-bin/show_pathway?hsa04014/hsa:3551%09red/hsa:1436%09red/hsa:25%09red/hsa:5290%09red/hsa:3815%09red/hsa:3480%09red/hsa:5599%09red/hsa:208%09red/hsa:2260%09red/hsa:2261%09red/hsa:5601%09red/hsa:7010%09red/hsa:5602%09red
Pancreatic cancer	16.3714	4.25201e-17	10	75	4.25201e-17	1.32572e-15	TGFBR1|PIK3CA|IKBKB|AKT2|MAPK10|BRAF|MTOR|CDK4|MAPK8|MAPK9	http://www.genome.jp/kegg-bin/show_pathway?hsa05212/hsa:3551%09red/hsa:208%09red/hsa:5290%09red/hsa:673%09red/hsa:5599%09red/hsa:7046%09red/hsa:1019%09red/hsa:5602%09red/hsa:5601%09red/hsa:2475%09red
Neurotrophin signaling pathway	16.3547	4.41907e-17	11	119	4.41907e-17	1.32572e-15	PIK3CA|PRKCD|IKBKB|AKT2|MAPK10|MAPK7|ABL1|PDPK1|MAPK8|MAPK9|BRAF	http://www.genome.jp/kegg-bin/show_pathway?hsa04722/hsa:3551%09red/hsa:5580%09red/hsa:25%09red/hsa:5290%09red/hsa:673%09red/hsa:5599%09red/hsa:5598%09red/hsa:208%09red/hsa:5602%09red/hsa:5601%09red/hsa:5170%09red
PI3K-Akt signaling pathway	14.3594	4.37169e-15	13	354	4.37169e-15	1.12415e-13	IGF1R|TEK|SYK|PIK3CA|CSF1R|KIT|IKBKB|AKT2|CDK4|MTOR|PDPK1|FGFR3|FGFR1	http://www.genome.jp/kegg-bin/show_pathway?hsa04151/hsa:3551%09red/hsa:1436%09red/hsa:208%09red/hsa:5290%09red/hsa:3815%09red/hsa:3480%09red/hsa:7010%09red/hsa:1019%09red/hsa:2260%09red/hsa:2261%09red/hsa:6850%09red/hsa:2475%09red/hsa:5170%09red
Osteoclast differentiation	14.1973	6.34837e-15	10	128	6.34837e-15	1.42838e-13	TGFBR1|CTSK|SYK|PIK3CA|CSF1R|IKBKB|AKT2|MAPK10|MAPK8|MAPK9	http://www.genome.jp/kegg-bin/show_pathway?hsa04380/hsa:3551%09red/hsa:1513%09red/hsa:1436%09red/hsa:5290%09red/hsa:5599%09red/hsa:7046%09red/hsa:208%09red/hsa:5602%09red/hsa:5601%09red/hsa:6850%09red
FoxO signaling pathway	14.0709	8.49339e-15	10	132	8.49339e-15	1.69868e-13	IGF1R|PIK3CA|TGFBR1|IKBKB|AKT2|MAPK10|BRAF|PDPK1|MAPK8|MAPK9	http://www.genome.jp/kegg-bin/show_pathway?hsa04068/hsa:3551%09red/hsa:5290%09red/hsa:673%09red/hsa:3480%09red/hsa:5599%09red/hsa:7046%09red/hsa:208%09red/hsa:5602%09red/hsa:5601%09red/hsa:5170%09red
Breast cancer	13.628	2.35493e-14	10	147	2.35493e-14	4.23888e-13	IGF1R|ESR2|ESR1|PIK3CA|KIT|AKT2|CDK4|BRAF|MTOR|FGFR1	http://www.genome.jp/kegg-bin/show_pathway?hsa05224/hsa:2100%09red/hsa:208%09red/hsa:5290%09red/hsa:673%09red/hsa:3480%09red/hsa:2099%09red/hsa:1019%09red/hsa:2260%09red/hsa:3815%09red/hsa:2475%09red
Neuroactive ligand-receptor interaction	13.0913	8.10373e-14	12	338	8.10373e-14	1.32606e-12	ADRA1B|ADRA1D|CALCRL|DRD4|DRD2|DRD3|ADRB2|ADRB3|HTR2A|OPRD1|OPRK1|HTR1A	http://www.genome.jp/kegg-bin/show_pathway?hsa04080/hsa:1813%09red/hsa:147%09red/hsa:1814%09red/hsa:1815%09red/hsa:4986%09red/hsa:155%09red/hsa:154%09red/hsa:3350%09red/hsa:146%09red/hsa:3356%09red/hsa:10203%09red/hsa:4985%09red
Insulin resistance	13.0436	9.04549e-14	9	108	9.04549e-14	1.35682e-12	PIK3CA|PRKCD|IKBKB|AKT2|MAPK10|MTOR|PDPK1|MAPK8|MAPK9	http://www.genome.jp/kegg-bin/show_pathway?hsa04931/hsa:3551%09red/hsa:5580%09red/hsa:5290%09red/hsa:5599%09red/hsa:208%09red/hsa:5602%09red/hsa:5601%09red/hsa:2475%09red/hsa:5170%09red
Autophagy - animal	12.4157	3.83977e-13	9	128	3.83977e-13	5.31661e-12	IGF1R|PIK3CA|PRKCD|AKT2|MAPK10|MTOR|PDPK1|MAPK8|MAPK9	http://www.genome.jp/kegg-bin/show_pathway?hsa04140/hsa:5580%09red/hsa:5290%09red/hsa:3480%09red/hsa:5599%09red/hsa:208%09red/hsa:5602%09red/hsa:5601%09red/hsa:2475%09red/hsa:5170%09red
Insulin signaling pathway	12.1639	6.85661e-13	9	137	6.85661e-13	8.39669e-12	PIK3CA|IKBKB|AKT2|MAPK10|BRAF|MTOR|PDPK1|MAPK8|MAPK9	http://www.genome.jp/kegg-bin/show_pathway?hsa04910/hsa:3551%09red/hsa:5290%09red/hsa:673%09red/hsa:5599%09red/hsa:208%09red/hsa:5602%09red/hsa:5601%09red/hsa:2475%09red/hsa:5170%09red
Rap1 signaling pathway	12.1551	6.99724e-13	10	210	6.99724e-13	8.39669e-12	IGF1R|TEK|DRD2|CSF1R|KIT|AKT2|BRAF|PIK3CA|FGFR3|FGFR1	http://www.genome.jp/kegg-bin/show_pathway?hsa04015/hsa:1813%09red/hsa:1436%09red/hsa:5290%09red/hsa:673%09red/hsa:3480%09red/hsa:208%09red/hsa:2260%09red/hsa:2261%09red/hsa:3815%09red/hsa:7010%09red
ErbB signaling pathway	12.0291	9.35256e-13	8	85	9.35256e-13	1.05216e-11	PIK3CA|AKT2|MAPK10|BRAF|ABL1|MTOR|MAPK8|MAPK9	http://www.genome.jp/kegg-bin/show_pathway?hsa04012/hsa:25%09red/hsa:5290%09red/hsa:673%09red/hsa:5599%09red/hsa:208%09red/hsa:5602%09red/hsa:5601%09red/hsa:2475%09red
Colorectal cancer	11.9909	1.02115e-12	8	86	1.02115e-12	1.08121e-11	TGFBR1|PIK3CA|AKT2|MAPK10|BRAF|MTOR|MAPK8|MAPK9	http://www.genome.jp/kegg-bin/show_pathway?hsa05210/hsa:5290%09red/hsa:673%09red/hsa:5599%09red/hsa:7046%09red/hsa:208%09red/hsa:5602%09red/hsa:5601%09red/hsa:2475%09red
Type II diabetes mellitus	11.9266	1.18402e-12	7	46	1.18402e-12	1.18402e-11	PIK3CA|PRKCD|IKBKB|MTOR|MAPK10|MAPK8|MAPK9	http://www.genome.jp/kegg-bin/show_pathway?hsa04930/hsa:3551%09red/hsa:5580%09red/hsa:5290%09red/hsa:5599%09red/hsa:5602%09red/hsa:5601%09red/hsa:2475%09red
Prostate cancer	11.5973	2.52733e-12	8	97	2.52733e-12	2.39431e-11	IGF1R|PIK3CA|IKBKB|AKT2|MTOR|BRAF|PDPK1|FGFR1	http://www.genome.jp/kegg-bin/show_pathway?hsa05215/hsa:3551%09red/hsa:5290%09red/hsa:673%09red/hsa:3480%09red/hsa:208%09red/hsa:2260%09red/hsa:2475%09red/hsa:5170%09red
Progesterone-mediated oocyte maturation	11.5305	2.94812e-12	8	99	2.94812e-12	2.65331e-11	IGF1R|PIK3CA|AKT2|MAPK10|BRAF|MAPK8|MAPK9|AURKA	http://www.genome.jp/kegg-bin/show_pathway?hsa04914/hsa:5290%09red/hsa:673%09red/hsa:3480%09red/hsa:5599%09red/hsa:208%09red/hsa:6790%09red/hsa:5602%09red/hsa:5601%09red
AGE-RAGE signaling pathway in diabetic complications	11.4975	3.18051e-12	8	100	3.18051e-12	2.72615e-11	TGFBR1|PIK3CA|PRKCD|AKT2|MAPK10|CDK4|MAPK8|MAPK9	http://www.genome.jp/kegg-bin/show_pathway?hsa04933/hsa:5580%09red/hsa:208%09red/hsa:5290%09red/hsa:5599%09red/hsa:7046%09red/hsa:1019%09red/hsa:5602%09red/hsa:5601%09red
T cell receptor signaling pathway	11.4005	3.97615e-12	8	103	3.97615e-12	3.25322e-11	PIK3CA|IKBKB|AKT2|MAPK10|PDPK1|CDK4|MAPK8|MAPK9	http://www.genome.jp/kegg-bin/show_pathway?hsa04660/hsa:3551%09red/hsa:208%09red/hsa:5290%09red/hsa:5599%09red/hsa:1019%09red/hsa:5602%09red/hsa:5601%09red/hsa:5170%09red
C-type lectin receptor signaling pathway	11.3688	4.27736e-12	8	104	4.27736e-12	3.3475e-11	SYK|PIK3CA|PRKCD|IKBKB|AKT2|MAPK10|MAPK8|MAPK9	http://www.genome.jp/kegg-bin/show_pathway?hsa04625/hsa:3551%09red/hsa:5580%09red/hsa:5290%09red/hsa:5599%09red/hsa:208%09red/hsa:5602%09red/hsa:5601%09red/hsa:6850%09red
Kaposi sarcoma-associated herpesvirus infection	11.0279	9.37857e-12	9	186	9.37857e-12	7.03393e-11	SYK|PIK3CA|IKBKB|AKT2|MAPK10|MTOR|CDK4|MAPK8|MAPK9	http://www.genome.jp/kegg-bin/show_pathway?hsa05167/hsa:3551%09red/hsa:208%09red/hsa:5290%09red/hsa:5599%09red/hsa:1019%09red/hsa:5602%09red/hsa:5601%09red/hsa:6850%09red/hsa:2475%09red
Acute myeloid leukemia	10.912	1.22451e-11	7	66	1.22451e-11	8.81649e-11	PIK3CA|CSF1R|KIT|IKBKB|AKT2|MTOR|BRAF	http://www.genome.jp/kegg-bin/show_pathway?hsa05221/hsa:3551%09red/hsa:1436%09red/hsa:5290%09red/hsa:673%09red/hsa:208%09red/hsa:3815%09red/hsa:2475%09red
Fc epsilon RI signaling pathway	10.8273	1.48841e-11	7	68	1.48841e-11	1.03044e-10	SYK|PIK3CA|AKT2|MAPK10|PDPK1|MAPK8|MAPK9	http://www.genome.jp/kegg-bin/show_pathway?hsa04664/hsa:5290%09red/hsa:5599%09red/hsa:208%09red/hsa:5602%09red/hsa:5601%09red/hsa:6850%09red/hsa:5170%09red
Central carbon metabolism in cancer	10.7858	1.63762e-11	7	69	1.63762e-11	1.09175e-10	PIK3CA|RET|KIT|AKT2|MTOR|FGFR3|FGFR1	http://www.genome.jp/kegg-bin/show_pathway?hsa05230/hsa:5290%09red/hsa:3815%09red/hsa:208%09red/hsa:2260%09red/hsa:2261%09red/hsa:2475%09red/hsa:5979%09red
Prolactin signaling pathway	10.7449	1.79942e-11	7	70	1.79942e-11	1.15677e-10	ESR2|ESR1|PIK3CA|AKT2|MAPK10|MAPK8|MAPK9	http://www.genome.jp/kegg-bin/show_pathway?hsa04917/hsa:2100%09red/hsa:5290%09red/hsa:5599%09red/hsa:208%09red/hsa:2099%09red/hsa:5601%09red/hsa:5602%09red
Dopaminergic synapse	10.6092	2.4591e-11	8	131	2.4591e-11	1.52634e-10	DRD4|DRD2|AKT2|DRD3|MAOA|MAPK10|MAPK8|MAPK9	http://www.genome.jp/kegg-bin/show_pathway?hsa04728/hsa:1813%09red/hsa:1814%09red/hsa:1815%09red/hsa:5599%09red/hsa:208%09red/hsa:5602%09red/hsa:5601%09red/hsa:4128%09red
Chronic myeloid leukemia	10.5105	3.08642e-11	7	76	3.08642e-11	1.81009e-10	TGFBR1|PIK3CA|IKBKB|AKT2|CDK4|BRAF|ABL1	http://www.genome.jp/kegg-bin/show_pathway?hsa05220/hsa:3551%09red/hsa:208%09red/hsa:25%09red/hsa:5290%09red/hsa:673%09red/hsa:7046%09red/hsa:1019%09red
cAMP signaling pathway	10.5062	3.11737e-11	9	214	3.11737e-11	1.81009e-10	PIK3CA|DRD2|ADRB2|AKT2|MAPK10|BRAF|MAPK8|MAPK9|HTR1A	http://www.genome.jp/kegg-bin/show_pathway?hsa04024/hsa:1813%09red/hsa:5290%09red/hsa:673%09red/hsa:154%09red/hsa:5599%09red/hsa:208%09red/hsa:5602%09red/hsa:5601%09red/hsa:3350%09red
Apoptosis	10.4857	3.26848e-11	8	136	3.26848e-11	1.83852e-10	CTSK|PIK3CA|IKBKB|AKT2|MAPK10|PDPK1|MAPK8|MAPK9	http://www.genome.jp/kegg-bin/show_pathway?hsa04210/hsa:3551%09red/hsa:1513%09red/hsa:5290%09red/hsa:5599%09red/hsa:208%09red/hsa:5602%09red/hsa:5601%09red/hsa:5170%09red
Human T-cell leukemia virus 1 infection	10.4203	3.79919e-11	9	219	3.79919e-11	2.07229e-10	TGFBR1|TERT|PIK3CA|IKBKB|AKT2|MAPK10|CDK4|MAPK8|MAPK9	http://www.genome.jp/kegg-bin/show_pathway?hsa05166/hsa:3551%09red/hsa:208%09red/hsa:5290%09red/hsa:5599%09red/hsa:7046%09red/hsa:1019%09red/hsa:5602%09red/hsa:5601%09red/hsa:7015%09red
Hepatitis B	9.88757	1.29549e-10	8	163	1.29549e-10	6.85846e-10	TGFBR1|PIK3CA|IKBKB|AKT2|MAPK10|BRAF|MAPK8|MAPK9	http://www.genome.jp/kegg-bin/show_pathway?hsa05161/hsa:3551%09red/hsa:5290%09red/hsa:673%09red/hsa:5599%09red/hsa:7046%09red/hsa:208%09red/hsa:5602%09red/hsa:5601%09red
Hepatocellular carcinoma	9.78772	1.63036e-10	8	168	1.63036e-10	8.3847e-10	IGF1R|PIK3CA|TGFBR1|AKT2|CDK4|BRAF|MTOR|TERT	http://www.genome.jp/kegg-bin/show_pathway?hsa05225/hsa:208%09red/hsa:5290%09red/hsa:673%09red/hsa:3480%09red/hsa:7046%09red/hsa:1019%09red/hsa:2475%09red/hsa:7015%09red
Choline metabolism in cancer	9.75285	1.76666e-10	7	99	1.76666e-10	8.8333e-10	PIK3CA|AKT2|MTOR|MAPK10|PDPK1|MAPK8|MAPK9	http://www.genome.jp/kegg-bin/show_pathway?hsa05231/hsa:5290%09red/hsa:5599%09red/hsa:208%09red/hsa:5602%09red/hsa:5601%09red/hsa:2475%09red/hsa:5170%09red
Chagas disease (American trypanosomiasis)	9.63888	2.2968e-10	7	103	2.2968e-10	1.11736e-09	TGFBR1|PIK3CA|IKBKB|AKT2|MAPK10|MAPK8|MAPK9	http://www.genome.jp/kegg-bin/show_pathway?hsa05142/hsa:3551%09red/hsa:5290%09red/hsa:5599%09red/hsa:7046%09red/hsa:208%09red/hsa:5602%09red/hsa:5601%09red
Toll-like receptor signaling pathway	9.61106	2.44872e-10	7	104	2.44872e-10	1.15992e-09	CTSK|PIK3CA|IKBKB|AKT2|MAPK10|MAPK8|MAPK9	http://www.genome.jp/kegg-bin/show_pathway?hsa04620/hsa:3551%09red/hsa:1513%09red/hsa:5290%09red/hsa:5599%09red/hsa:208%09red/hsa:5602%09red/hsa:5601%09red
Serotonergic synapse	9.32133	4.77171e-10	7	115	4.77171e-10	2.20233e-09	SLC6A4|MAOA|HTR2A|BRAF|HTR3A|HTR1A|KCNN2	http://www.genome.jp/kegg-bin/show_pathway?hsa04726/hsa:673%09red/hsa:3781%09red/hsa:3350%09red/hsa:3356%09red/hsa:6532%09red/hsa:3359%09red/hsa:4128%09red
Focal adhesion	9.22808	5.91453e-10	8	199	5.91453e-10	2.62906e-09	IGF1R|PIK3CA|AKT2|MAPK10|BRAF|PDPK1|MAPK8|MAPK9	http://www.genome.jp/kegg-bin/show_pathway?hsa04510/hsa:5290%09red/hsa:673%09red/hsa:3480%09red/hsa:5599%09red/hsa:208%09red/hsa:5602%09red/hsa:5601%09red/hsa:5170%09red
Sphingolipid signaling pathway	9.22269	5.98841e-10	7	119	5.98841e-10	2.62906e-09	PIK3CA|AKT2|MAPK10|OPRD1|PDPK1|MAPK8|MAPK9	http://www.genome.jp/kegg-bin/show_pathway?hsa04071/hsa:5290%09red/hsa:4985%09red/hsa:5599%09red/hsa:208%09red/hsa:5602%09red/hsa:5601%09red/hsa:5170%09red
Epstein-Barr virus infection	9.19504	6.38203e-10	8	201	6.38203e-10	2.73515e-09	SYK|PIK3CA|IKBKB|AKT2|MAPK10|CDK4|MAPK8|MAPK9	http://www.genome.jp/kegg-bin/show_pathway?hsa05169/hsa:3551%09red/hsa:208%09red/hsa:5290%09red/hsa:5599%09red/hsa:1019%09red/hsa:5602%09red/hsa:5601%09red/hsa:6850%09red
Proteoglycans in cancer	9.16233	6.88125e-10	8	203	6.88125e-10	2.88052e-09	IGF1R|ESR1|PIK3CA|AKT2|MTOR|BRAF|PDPK1|FGFR1	http://www.genome.jp/kegg-bin/show_pathway?hsa05205/hsa:5290%09red/hsa:673%09red/hsa:3480%09red/hsa:2099%09red/hsa:208%09red/hsa:2260%09red/hsa:2475%09red/hsa:5170%09red
Adipocytokine signaling pathway	8.92612	1.18543e-09	6	69	1.18543e-09	4.84948e-09	IKBKB|AKT2|MTOR|MAPK10|MAPK8|MAPK9	http://www.genome.jp/kegg-bin/show_pathway?hsa04920/hsa:3551%09red/hsa:5599%09red/hsa:208%09red/hsa:5602%09red/hsa:5601%09red/hsa:2475%09red
Melanoma	8.82184	1.50718e-09	6	72	1.50718e-09	6.02871e-09	IGF1R|PIK3CA|AKT2|CDK4|BRAF|FGFR1	http://www.genome.jp/kegg-bin/show_pathway?hsa05218/hsa:208%09red/hsa:5290%09red/hsa:673%09red/hsa:3480%09red/hsa:1019%09red/hsa:2260%09red
Measles	8.79492	1.60354e-09	7	138	1.60354e-09	6.27472e-09	PIK3CA|IKBKB|AKT2|MAPK10|CDK4|MAPK8|MAPK9	http://www.genome.jp/kegg-bin/show_pathway?hsa05162/hsa:3551%09red/hsa:208%09red/hsa:5290%09red/hsa:5599%09red/hsa:1019%09red/hsa:5602%09red/hsa:5601%09red
Fluid shear stress and atherosclerosis	8.77406	1.68245e-09	7	139	1.68245e-09	6.44344e-09	PIK3CA|IKBKB|AKT2|MAPK10|MAPK7|MAPK8|MAPK9	http://www.genome.jp/kegg-bin/show_pathway?hsa05418/hsa:3551%09red/hsa:5290%09red/hsa:5599%09red/hsa:5598%09red/hsa:208%09red/hsa:5602%09red/hsa:5601%09red
Glioma	8.72167	1.89814e-09	6	75	1.89814e-09	7.11803e-09	IGF1R|PIK3CA|AKT2|MTOR|BRAF|CDK4	http://www.genome.jp/kegg-bin/show_pathway?hsa05214/hsa:208%09red/hsa:5290%09red/hsa:673%09red/hsa:3480%09red/hsa:1019%09red/hsa:2475%09red
EGFR tyrosine kinase inhibitor resistance	8.594	2.54681e-09	6	79	2.54681e-09	9.35564e-09	IGF1R|PIK3CA|AKT2|MTOR|BRAF|FGFR3	http://www.genome.jp/kegg-bin/show_pathway?hsa01521/hsa:5290%09red/hsa:673%09red/hsa:3480%09red/hsa:208%09red/hsa:2261%09red/hsa:2475%09red
Gastric cancer	8.57328	2.67131e-09	7	149	2.67131e-09	9.61671e-09	TGFBR1|PIK3CA|ABCB1|AKT2|MTOR|BRAF|TERT	http://www.genome.jp/kegg-bin/show_pathway?hsa05226/hsa:5290%09red/hsa:673%09red/hsa:5243%09red/hsa:7046%09red/hsa:208%09red/hsa:2475%09red/hsa:7015%09red
mTOR signaling pathway	8.4967	3.18637e-09	7	153	3.18637e-09	1.1246e-08	IGF1R|PIK3CA|IKBKB|AKT2|MTOR|BRAF|PDPK1	http://www.genome.jp/kegg-bin/show_pathway?hsa04150/hsa:3551%09red/hsa:5290%09red/hsa:673%09red/hsa:3480%09red/hsa:208%09red/hsa:2475%09red/hsa:5170%09red
Longevity regulating pathway	8.3005	5.00609e-09	6	89	5.00609e-09	1.73288e-08	EHMT1|IGF1R|EHMT2|PIK3CA|AKT2|MTOR	http://www.genome.jp/kegg-bin/show_pathway?hsa04211/hsa:79813%09red/hsa:5290%09red/hsa:3480%09red/hsa:10919%09red/hsa:208%09red/hsa:2475%09red
Inflammatory mediator regulation of TRP channels	8.01283	9.70884e-09	6	100	9.70884e-09	3.29734e-08	PIK3CA|PRKCD|HTR2A|MAPK10|MAPK8|MAPK9	http://www.genome.jp/kegg-bin/show_pathway?hsa04750/hsa:5580%09red/hsa:5290%09red/hsa:5599%09red/hsa:5602%09red/hsa:5601%09red/hsa:3356%09red
MicroRNAs in cancer	7.88649	1.29869e-08	8	299	1.29869e-08	4.32897e-08	PIK3CA|IKBKB|ABCB1|EZH2|MTOR|MAPK7|ABL1|FGFR3	http://www.genome.jp/kegg-bin/show_pathway?hsa05206/hsa:3551%09red/hsa:25%09red/hsa:5290%09red/hsa:5243%09red/hsa:2146%09red/hsa:2261%09red/hsa:2475%09red/hsa:5598%09red
Th17 cell differentiation	7.84557	1.427e-08	6	107	1.427e-08	4.67019e-08	TGFBR1|IKBKB|MTOR|MAPK10|MAPK8|MAPK9	http://www.genome.jp/kegg-bin/show_pathway?hsa04659/hsa:3551%09red/hsa:5599%09red/hsa:7046%09red/hsa:5602%09red/hsa:5601%09red/hsa:2475%09red
TNF signaling pathway	7.7326	1.85097e-08	6	112	1.85097e-08	5.94956e-08	PIK3CA|IKBKB|AKT2|MAPK10|MAPK8|MAPK9	http://www.genome.jp/kegg-bin/show_pathway?hsa04668/hsa:3551%09red/hsa:5290%09red/hsa:5599%09red/hsa:208%09red/hsa:5602%09red/hsa:5601%09red
Toxoplasmosis	7.71061	1.94713e-08	6	113	1.94713e-08	6.14883e-08	IKBKB|AKT2|MAPK10|PDPK1|MAPK8|MAPK9	http://www.genome.jp/kegg-bin/show_pathway?hsa05145/hsa:3551%09red/hsa:5599%09red/hsa:208%09red/hsa:5602%09red/hsa:5601%09red/hsa:5170%09red
Human immunodeficiency virus 1 infection	7.55471	2.788e-08	7	212	2.788e-08	8.6524e-08	PIK3CA|IKBKB|AKT2|MTOR|MAPK10|MAPK8|MAPK9	http://www.genome.jp/kegg-bin/show_pathway?hsa05170/hsa:3551%09red/hsa:5290%09red/hsa:5599%09red/hsa:208%09red/hsa:5602%09red/hsa:5601%09red/hsa:2475%09red
Yersinia infection	7.5413	2.87541e-08	6	121	2.87541e-08	8.77243e-08	PIK3CA|IKBKB|AKT2|MAPK10|MAPK8|MAPK9	http://www.genome.jp/kegg-bin/show_pathway?hsa05135/hsa:3551%09red/hsa:5290%09red/hsa:5599%09red/hsa:208%09red/hsa:5602%09red/hsa:5601%09red
Relaxin signaling pathway	7.36366	4.3285e-08	6	130	4.3285e-08	1.29855e-07	TGFBR1|PIK3CA|AKT2|MAPK10|MAPK8|MAPK9	http://www.genome.jp/kegg-bin/show_pathway?hsa04926/hsa:5290%09red/hsa:5599%09red/hsa:7046%09red/hsa:208%09red/hsa:5602%09red/hsa:5601%09red
Non-small cell lung cancer	7.22703	5.92885e-08	5	66	5.92885e-08	1.7495e-07	PDPK1|AKT2|CDK4|BRAF|PIK3CA	http://www.genome.jp/kegg-bin/show_pathway?hsa05223/hsa:5290%09red/hsa:673%09red/hsa:1019%09red/hsa:5170%09red/hsa:208%09red
Shigellosis	7.1659	6.82501e-08	5	68	6.82501e-08	1.98145e-07	IKBKB|ABL1|MAPK8|MAPK9|MAPK10	http://www.genome.jp/kegg-bin/show_pathway?hsa05131/hsa:3551%09red/hsa:5599%09red/hsa:5602%09red/hsa:5601%09red/hsa:25%09red
Non-alcoholic fatty liver disease (NAFLD)	7.02588	9.4214e-08	6	149	9.4214e-08	2.69183e-07	PIK3CA|IKBKB|AKT2|MAPK10|MAPK8|MAPK9	http://www.genome.jp/kegg-bin/show_pathway?hsa04932/hsa:3551%09red/hsa:5290%09red/hsa:5599%09red/hsa:208%09red/hsa:5602%09red/hsa:5601%09red
cGMP-PKG signaling pathway	6.74365	1.80445e-07	6	167	1.80445e-07	5.07503e-07	ADRA1B|ADRA1D|AKT2|ADRB2|ADRB3|OPRD1	http://www.genome.jp/kegg-bin/show_pathway?hsa04022/hsa:147%09red/hsa:146%09red/hsa:154%09red/hsa:208%09red/hsa:4985%09red/hsa:155%09red
IL-17 signaling pathway	6.52238	3.00346e-07	5	93	3.00346e-07	8.19126e-07	IKBKB|MAPK8|MAPK9|MAPK10|MAPK7	http://www.genome.jp/kegg-bin/show_pathway?hsa04657/hsa:3551%09red/hsa:5599%09red/hsa:5602%09red/hsa:5601%09red/hsa:5598%09red
GnRH signaling pathway	6.52238	3.00346e-07	5	93	3.00346e-07	8.19126e-07	MAPK8|MAPK9|MAPK10|MAPK7|PRKCD	http://www.genome.jp/kegg-bin/show_pathway?hsa04912/hsa:5580%09red/hsa:5599%09red/hsa:5602%09red/hsa:5601%09red/hsa:5598%09red
HIF-1 signaling pathway	6.19509	6.38126e-07	5	109	6.38126e-07	1.71437e-06	PIK3CA|IGF1R|TEK|MTOR|AKT2	http://www.genome.jp/kegg-bin/show_pathway?hsa04066/hsa:2475%09red/hsa:5290%09red/hsa:3480%09red/hsa:208%09red/hsa:7010%09red
Thyroid hormone signaling pathway	6.01405	9.68162e-07	5	119	9.68162e-07	2.56278e-06	PDPK1|AKT2|MTOR|PIK3CA|ESR1	http://www.genome.jp/kegg-bin/show_pathway?hsa04919/hsa:2475%09red/hsa:5290%09red/hsa:208%09red/hsa:5170%09red/hsa:2099%09red
AMPK signaling pathway	5.99679	1.00741e-06	5	120	1.00741e-06	2.62803e-06	PDPK1|IGF1R|MTOR|AKT2|PIK3CA	http://www.genome.jp/kegg-bin/show_pathway?hsa04152/hsa:2475%09red/hsa:5290%09red/hsa:3480%09red/hsa:5170%09red/hsa:208%09red
Vascular smooth muscle contraction	5.80026	1.58395e-06	5	132	1.58395e-06	4.02326e-06	PRKCD|ADRA1B|BRAF|ADRA1D|CALCRL	http://www.genome.jp/kegg-bin/show_pathway?hsa04270/hsa:673%09red/hsa:146%09red/hsa:147%09red/hsa:5580%09red/hsa:10203%09red
Regulation of lipolysis in adipocytes	5.79944	1.58695e-06	4	55	1.58695e-06	4.02326e-06	PIK3CA|ADRB2|ADRB3|AKT2	http://www.genome.jp/kegg-bin/show_pathway?hsa04923/hsa:5290%09red/hsa:155%09red/hsa:154%09red/hsa:208%09red
Endometrial cancer	5.71243	1.93895e-06	4	58	1.93895e-06	4.82295e-06	PDPK1|AKT2|BRAF|PIK3CA	http://www.genome.jp/kegg-bin/show_pathway?hsa05213/hsa:5290%09red/hsa:673%09red/hsa:208%09red/hsa:5170%09red
Estrogen signaling pathway	5.70864	1.95597e-06	5	138	1.95597e-06	4.82295e-06	PIK3CA|AKT2|ESR2|PRKCD|ESR1	http://www.genome.jp/kegg-bin/show_pathway?hsa04915/hsa:5290%09red/hsa:208%09red/hsa:5580%09red/hsa:2100%09red/hsa:2099%09red
Signaling pathways regulating pluripotency of stem cells	5.67899	2.09417e-06	5	140	2.09417e-06	5.09393e-06	AKT2|PIK3CA|IGF1R|FGFR3|FGFR1	http://www.genome.jp/kegg-bin/show_pathway?hsa04550/hsa:5290%09red/hsa:3480%09red/hsa:2260%09red/hsa:2261%09red/hsa:208%09red
Longevity regulating pathway - multiple species	5.60302	2.4945e-06	4	62	2.4945e-06	5.9868e-06	PIK3CA|IGF1R|MTOR|AKT2	http://www.genome.jp/kegg-bin/show_pathway?hsa04213/hsa:2475%09red/hsa:5290%09red/hsa:3480%09red/hsa:208%09red
Phospholipase D signaling pathway	5.56453	2.72567e-06	5	148	2.72567e-06	6.45553e-06	SYK|PIK3CA|AKT2|MTOR|KIT	http://www.genome.jp/kegg-bin/show_pathway?hsa04072/hsa:2475%09red/hsa:3815%09red/hsa:208%09red/hsa:5290%09red/hsa:6850%09red
Hepatitis C	5.4694	3.3931e-06	5	155	3.3931e-06	7.93193e-06	IKBKB|PIK3CA|AKT2|CDK4|BRAF	http://www.genome.jp/kegg-bin/show_pathway?hsa05160/hsa:3551%09red/hsa:673%09red/hsa:1019%09red/hsa:208%09red/hsa:5290%09red
Cellular senescence	5.40409	3.94374e-06	5	160	3.94374e-06	8.88503e-06	MTOR|TGFBR1|CDK4|AKT2|PIK3CA	http://www.genome.jp/kegg-bin/show_pathway?hsa04218/hsa:2475%09red/hsa:7046%09red/hsa:1019%09red/hsa:208%09red/hsa:5290%09red
Epithelial cell signaling in Helicobacter pylori infection	5.40352	3.9489e-06	4	70	3.9489e-06	8.88503e-06	IKBKB|MAPK8|MAPK9|MAPK10	http://www.genome.jp/kegg-bin/show_pathway?hsa05120/hsa:3551%09red/hsa:5599%09red/hsa:5602%09red/hsa:5601%09red
RIG-I-like receptor signaling pathway	5.40352	3.9489e-06	4	70	3.9489e-06	8.88503e-06	IKBKB|MAPK8|MAPK9|MAPK10	http://www.genome.jp/kegg-bin/show_pathway?hsa04622/hsa:3551%09red/hsa:5599%09red/hsa:5602%09red/hsa:5601%09red
NOD-like receptor signaling pathway	5.18507	6.53031e-06	5	178	6.53031e-06	1.45118e-05	IKBKB|MAPK8|MAPK9|MAPK10|PRKCD	http://www.genome.jp/kegg-bin/show_pathway?hsa04621/hsa:3551%09red/hsa:5580%09red/hsa:5599%09red/hsa:5602%09red/hsa:5601%09red
Tuberculosis	5.17357	6.70547e-06	5	179	6.70547e-06	1.47193e-05	SYK|AKT2|MAPK9|MAPK10|MAPK8	http://www.genome.jp/kegg-bin/show_pathway?hsa05152/hsa:208%09red/hsa:5599%09red/hsa:5602%09red/hsa:5601%09red/hsa:6850%09red
B cell receptor signaling pathway	5.1429	7.19607e-06	4	82	7.19607e-06	1.56059e-05	IKBKB|SYK|AKT2|PIK3CA	http://www.genome.jp/kegg-bin/show_pathway?hsa04662/hsa:3551%09red/hsa:5290%09red/hsa:208%09red/hsa:6850%09red
Human papillomavirus infection	5.07256	8.46145e-06	6	330	8.46145e-06	1.81317e-05	PIK3CA|IKBKB|AKT2|MTOR|CDK4|TERT	http://www.genome.jp/kegg-bin/show_pathway?hsa05165/hsa:3551%09red/hsa:208%09red/hsa:5290%09red/hsa:1019%09red/hsa:2475%09red/hsa:7015%09red
Chemokine signaling pathway	5.05129	8.88599e-06	5	190	8.88599e-06	1.88174e-05	IKBKB|PIK3CA|AKT2|BRAF|PRKCD	http://www.genome.jp/kegg-bin/show_pathway?hsa04062/hsa:3551%09red/hsa:673%09red/hsa:208%09red/hsa:5580%09red/hsa:5290%09red
Calcium signaling pathway	5.01921	9.56741e-06	5	193	9.56741e-06	2.00248e-05	HTR2A|ADRB2|ADRB3|ADRA1B|ADRA1D	http://www.genome.jp/kegg-bin/show_pathway?hsa04020/hsa:155%09red/hsa:154%09red/hsa:146%09red/hsa:147%09red/hsa:3356%09red
PD-L1 expression and PD-1 checkpoint pathway in cancer	5.00784	9.82114e-06	4	89	9.82114e-06	2.03196e-05	IKBKB|PIK3CA|AKT2|MTOR	http://www.genome.jp/kegg-bin/show_pathway?hsa05235/hsa:3551%09red/hsa:2475%09red/hsa:208%09red/hsa:5290%09red
Salivary secretion	4.98941	1.02468e-05	4	90	1.02468e-05	2.09594e-05	ADRB2|ADRB3|ADRA1B|ADRA1D	http://www.genome.jp/kegg-bin/show_pathway?hsa04970/hsa:155%09red/hsa:154%09red/hsa:146%09red/hsa:147%09red
Th1 and Th2 cell differentiation	4.95316	1.11387e-05	4	92	1.11387e-05	2.25278e-05	IKBKB|MAPK8|MAPK9|MAPK10	http://www.genome.jp/kegg-bin/show_pathway?hsa04658/hsa:3551%09red/hsa:5599%09red/hsa:5602%09red/hsa:5601%09red
Small cell lung cancer	4.93533	1.16055e-05	4	93	1.16055e-05	2.32111e-05	IKBKB|PIK3CA|AKT2|CDK4	http://www.genome.jp/kegg-bin/show_pathway?hsa05222/hsa:3551%09red/hsa:5290%09red/hsa:1019%09red/hsa:208%09red
Fc gamma R-mediated phagocytosis	4.9177	1.20866e-05	4	94	1.20866e-05	2.39076e-05	SYK|PIK3CA|AKT2|PRKCD	http://www.genome.jp/kegg-bin/show_pathway?hsa04666/hsa:5290%09red/hsa:208%09red/hsa:5580%09red/hsa:6850%09red
Apoptosis - multiple species	4.723	1.89237e-05	3	33	1.89237e-05	3.70245e-05	MAPK8|MAPK9|MAPK10	http://www.genome.jp/kegg-bin/show_pathway?hsa04215/hsa:5599%09red/hsa:5602%09red/hsa:5601%09red
Human cytomegalovirus infection	4.7058	1.96877e-05	5	225	1.96877e-05	3.81053e-05	IKBKB|MTOR|AKT2|CDK4|PIK3CA	http://www.genome.jp/kegg-bin/show_pathway?hsa05163/hsa:3551%09red/hsa:2475%09red/hsa:1019%09red/hsa:208%09red/hsa:5290%09red
Bladder cancer	4.45818	3.4819e-05	3	41	3.4819e-05	6.66746e-05	CDK4|BRAF|FGFR3	http://www.genome.jp/kegg-bin/show_pathway?hsa05219/hsa:673%09red/hsa:1019%09red/hsa:2261%09red
Adrenergic signaling in cardiomyocytes	4.15931	6.92928e-05	4	149	6.92928e-05	0.000131292	ADRB2|ADRA1B|AKT2|ADRA1D	http://www.genome.jp/kegg-bin/show_pathway?hsa04261/hsa:147%09red/hsa:154%09red/hsa:146%09red/hsa:208%09red
Lysine degradation	4.01037	9.76395e-05	3	59	9.76395e-05	0.000183074	EHMT1|EHMT2|EZH2	http://www.genome.jp/kegg-bin/show_pathway?hsa00310/hsa:10919%09red/hsa:79813%09red/hsa:2146%09red
Influenza A	3.97252	0.000106531	4	167	0.000106531	0.000197687	IKBKB|PIK3CA|AKT2|CDK4	http://www.genome.jp/kegg-bin/show_pathway?hsa05164/hsa:3551%09red/hsa:5290%09red/hsa:1019%09red/hsa:208%09red
Tight junction	3.94342	0.000113915	4	170	0.000113915	0.000209232	MAPK10|MAPK8|MAPK9|CDK4	http://www.genome.jp/kegg-bin/show_pathway?hsa04530/hsa:1019%09red/hsa:5599%09red/hsa:5602%09red/hsa:5601%09red
Mitophagy - animal	3.89075	0.000128603	3	65	0.000128603	0.000233824	MAPK8|MAPK9|MAPK10	http://www.genome.jp/kegg-bin/show_pathway?hsa04137/hsa:5599%09red/hsa:5602%09red/hsa:5601%09red
Renal cell carcinoma	3.81694	0.000152426	3	69	0.000152426	0.000274367	PIK3CA|AKT2|BRAF	http://www.genome.jp/kegg-bin/show_pathway?hsa05211/hsa:5290%09red/hsa:673%09red/hsa:208%09red
Adherens junction	3.76433	0.000172057	3	72	0.000172057	0.000306636	IGF1R|TGFBR1|FGFR1	http://www.genome.jp/kegg-bin/show_pathway?hsa04520/hsa:7046%09red/hsa:3480%09red/hsa:2260%09red
Platinum drug resistance	3.74727	0.000178947	3	73	0.000178947	0.000315789	PDPK1|AKT2|PIK3CA	http://www.genome.jp/kegg-bin/show_pathway?hsa01524/hsa:5290%09red/hsa:208%09red/hsa:5170%09red
Pertussis	3.69748	0.000200686	3	76	0.000200686	0.000350713	MAPK8|MAPK9|MAPK10	http://www.genome.jp/kegg-bin/show_pathway?hsa05133/hsa:5599%09red/hsa:5602%09red/hsa:5601%09red
Salmonella infection	3.58856	0.000257891	3	83	0.000257891	0.00044635	MAPK8|MAPK9|MAPK10	http://www.genome.jp/kegg-bin/show_pathway?hsa05132/hsa:5599%09red/hsa:5602%09red/hsa:5601%09red
Regulation of actin cytoskeleton	3.56888	0.000269851	4	214	0.000269851	0.000462602	PIK3CA|FGFR1|BRAF|FGFR3	http://www.genome.jp/kegg-bin/show_pathway?hsa04810/hsa:5290%09red/hsa:673%09red/hsa:2260%09red/hsa:2261%09red
Gap junction	3.51628	0.000304597	3	88	0.000304597	0.000517239	HTR2A|DRD2|MAPK7	http://www.genome.jp/kegg-bin/show_pathway?hsa04540/hsa:1813%09red/hsa:3356%09red/hsa:5598%09red
Thermogenesis	3.44533	0.000358646	4	231	0.000358646	0.00060333	KDM1A|ADRB3|MTOR|FGFR1	http://www.genome.jp/kegg-bin/show_pathway?hsa04714/hsa:2475%09red/hsa:155%09red/hsa:2260%09red/hsa:23028%09red
Cholinergic synapse	3.21877	0.000604275	3	112	0.000604275	0.00100712	ACHE|AKT2|PIK3CA	http://www.genome.jp/kegg-bin/show_pathway?hsa04725/hsa:5290%09red/hsa:43%09red/hsa:208%09red
Herpes simplex virus 1 infection	3.14741	0.000712179	5	492	0.000712179	0.00117608	IKBKB|SYK|AKT2|MTOR|PIK3CA	http://www.genome.jp/kegg-bin/show_pathway?hsa05168/hsa:3551%09red/hsa:2475%09red/hsa:208%09red/hsa:5290%09red/hsa:6850%09red
Platelet activation	3.09361	0.000806108	3	124	0.000806108	0.00131909	SYK|PIK3CA|AKT2	http://www.genome.jp/kegg-bin/show_pathway?hsa04611/hsa:5290%09red/hsa:208%09red/hsa:6850%09red
Natural killer cell mediated cytotoxicity	3.02622	0.000941416	3	131	0.000941416	0.00152662	SYK|PIK3CA|BRAF	http://www.genome.jp/kegg-bin/show_pathway?hsa04650/hsa:5290%09red/hsa:673%09red/hsa:6850%09red
Apelin signaling pathway	2.97135	0.0010682	3	137	0.0010682	0.00171675	TGFBR1|MTOR|AKT2	http://www.genome.jp/kegg-bin/show_pathway?hsa04371/hsa:2475%09red/hsa:7046%09red/hsa:208%09red
Retrograde endocannabinoid signaling	2.87692	0.00132765	3	148	0.00132765	0.00211484	MAPK8|MAPK9|MAPK10	http://www.genome.jp/kegg-bin/show_pathway?hsa04723/hsa:5599%09red/hsa:5602%09red/hsa:5601%09red
Aldosterone-regulated sodium reabsorption	2.84511	0.00142854	2	37	0.00142854	0.00223598	PDPK1|PIK3CA	http://www.genome.jp/kegg-bin/show_pathway?hsa04960/hsa:5290%09red/hsa:5170%09red
Thyroid cancer	2.84511	0.00142854	2	37	0.00142854	0.00223598	BRAF|RET	http://www.genome.jp/kegg-bin/show_pathway?hsa05216/hsa:673%09red/hsa:5979%09red
Wnt signaling pathway	2.78188	0.00165243	3	160	0.00165243	0.00256412	MAPK8|MAPK9|MAPK10	http://www.genome.jp/kegg-bin/show_pathway?hsa04310/hsa:5599%09red/hsa:5602%09red/hsa:5601%09red
Necroptosis	2.76676	0.00171095	3	162	0.00171095	0.00260993	MAPK8|MAPK9|MAPK10	http://www.genome.jp/kegg-bin/show_pathway?hsa04217/hsa:5599%09red/hsa:5602%09red/hsa:5601%09red
Jak-STAT signaling pathway	2.76676	0.00171095	3	162	0.00171095	0.00260993	PIK3CA|AKT2|MTOR	http://www.genome.jp/kegg-bin/show_pathway?hsa04630/hsa:2475%09red/hsa:5290%09red/hsa:208%09red
Protein processing in endoplasmic reticulum	2.74445	0.00180115	3	165	0.00180115	0.00272442	MAPK8|MAPK9|MAPK10	http://www.genome.jp/kegg-bin/show_pathway?hsa04141/hsa:5599%09red/hsa:5602%09red/hsa:5601%09red
Carbohydrate digestion and absorption	2.70276	0.00198262	2	44	0.00198262	0.00297393	PIK3CA|AKT2	http://www.genome.jp/kegg-bin/show_pathway?hsa04973/hsa:5290%09red/hsa:208%09red
Alcoholism	2.63892	0.00229656	3	180	0.00229656	0.00341638	MAOA|DRD2|BRAF	http://www.genome.jp/kegg-bin/show_pathway?hsa05034/hsa:673%09red/hsa:4128%09red/hsa:1813%09red
Cocaine addiction	2.61417	0.00243124	2	49	0.00243124	0.00358708	MAOA|DRD2	http://www.genome.jp/kegg-bin/show_pathway?hsa05030/hsa:1813%09red/hsa:4128%09red
Viral carcinogenesis	2.50579	0.00312041	3	201	0.00312041	0.00456645	SYK|PIK3CA|CDK4	http://www.genome.jp/kegg-bin/show_pathway?hsa05203/hsa:5290%09red/hsa:1019%09red/hsa:6850%09red
VEGF signaling pathway	2.46119	0.00345788	2	59	0.00345788	0.0050195	PIK3CA|AKT2	http://www.genome.jp/kegg-bin/show_pathway?hsa04370/hsa:5290%09red/hsa:208%09red
Long-term depression	2.44735	0.00356988	2	60	0.00356988	0.00514063	IGF1R|BRAF	http://www.genome.jp/kegg-bin/show_pathway?hsa04730/hsa:673%09red/hsa:3480%09red
Renin secretion	2.33227	0.00465296	2	69	0.00465296	0.00664708	ADRB2|ADRB3	http://www.genome.jp/kegg-bin/show_pathway?hsa04924/hsa:155%09red/hsa:154%09red
Bile secretion	2.29726	0.00504361	2	72	0.00504361	0.00714842	ABCB1|KCNN2	http://www.genome.jp/kegg-bin/show_pathway?hsa04976/hsa:3781%09red/hsa:5243%09red
Endocytosis	2.27416	0.00531913	3	244	0.00531913	0.00748002	IGF1R|TGFBR1|FGFR3	http://www.genome.jp/kegg-bin/show_pathway?hsa04144/hsa:7046%09red/hsa:3480%09red/hsa:2261%09red
Taste transduction	2.18046	0.00659993	2	83	0.00659993	0.0092092	HTR1A|HTR3A	http://www.genome.jp/kegg-bin/show_pathway?hsa04742/hsa:3359%09red/hsa:3350%09red
Insulin secretion	2.15134	0.00705762	2	86	0.00705762	0.00977209	KCNN3|KCNN2	http://www.genome.jp/kegg-bin/show_pathway?hsa04911/hsa:3781%09red/hsa:3782%09red
Rheumatoid arthritis	2.10505	0.00785153	2	91	0.00785153	0.0107884	TEK|CTSK	http://www.genome.jp/kegg-bin/show_pathway?hsa05323/hsa:1513%09red/hsa:7010%09red
Hematopoietic cell lineage	2.05282	0.00885478	2	97	0.00885478	0.0120747	CSF1R|KIT	http://www.genome.jp/kegg-bin/show_pathway?hsa04640/hsa:3815%09red/hsa:1436%09red
NF-kappa B signaling pathway	2.02794	0.00937682	2	100	0.00937682	0.0126904	IKBKB|SYK	http://www.genome.jp/kegg-bin/show_pathway?hsa04064/hsa:3551%09red/hsa:6850%09red
Parathyroid hormone synthesis, secretion and action	1.98042	0.0104611	2	106	0.0104611	0.0140522	BRAF|FGFR1	http://www.genome.jp/kegg-bin/show_pathway?hsa04928/hsa:673%09red/hsa:2260%09red
Cell cycle	1.85303	0.014027	2	124	0.014027	0.0187027	ABL1|CDK4	http://www.genome.jp/kegg-bin/show_pathway?hsa04110/hsa:1019%09red/hsa:25%09red
Oocyte meiosis	1.82735	0.0148815	2	128	0.0148815	0.019696	IGF1R|AURKA	http://www.genome.jp/kegg-bin/show_pathway?hsa04114/hsa:3480%09red/hsa:6790%09red
Cell adhesion molecules (CAMs)	1.72138	0.0189943	2	146	0.0189943	0.024956	F3|SELP	http://www.genome.jp/kegg-bin/show_pathway?hsa04514/hsa:1272%09red/hsa:6403%09red
Cushing syndrome	1.67346	0.0212099	2	155	0.0212099	0.027665	CDK4|BRAF	http://www.genome.jp/kegg-bin/show_pathway?hsa04934/hsa:673%09red/hsa:1019%09red
Phenylalanine metabolism	1.59609	0.025346	1	17	0.025346	0.0328221	MAOA	http://www.genome.jp/kegg-bin/show_pathway?hsa00360/hsa:4128%09red
Axon guidance	1.55014	0.0281746	2	181	0.0281746	0.0362245	ABL1|PIK3CA	http://www.genome.jp/kegg-bin/show_pathway?hsa04360/hsa:5290%09red/hsa:25%09red
Transcriptional misregulation in cancer	1.52862	0.029606	2	186	0.029606	0.0377949	IGF1R|CSF1R	http://www.genome.jp/kegg-bin/show_pathway?hsa05202/hsa:3480%09red/hsa:1436%09red
Histidine metabolism	1.47297	0.0336536	1	23	0.0336536	0.0426595	MAOA	http://www.genome.jp/kegg-bin/show_pathway?hsa00340/hsa:4128%09red
Asthma	1.35045	0.0446223	1	31	0.0446223	0.0557779	RAF1	http://www.genome.jp/kegg-bin/show_pathway?hsa05310/hsa:6037%09red
Antifolate resistance	1.35045	0.0446223	1	31	0.0446223	0.0557779	IKBKB	http://www.genome.jp/kegg-bin/show_pathway?hsa01523/hsa:3551%09red
Autophagy - other	1.33739	0.0459847	1	32	0.0459847	0.0570845	MTOR	http://www.genome.jp/kegg-bin/show_pathway?hsa04136/hsa:2475%09red
Tyrosine metabolism	1.28891	0.0514155	1	36	0.0514155	0.063389	MAOA	http://www.genome.jp/kegg-bin/show_pathway?hsa00350/hsa:4128%09red
Glycine, serine and threonine metabolism	1.24553	0.056816	1	40	0.056816	0.0695706	MAOA	http://www.genome.jp/kegg-bin/show_pathway?hsa00260/hsa:4128%09red
Tryptophan metabolism	1.22545	0.0595048	1	42	0.0595048	0.0723707	MAOA	http://www.genome.jp/kegg-bin/show_pathway?hsa00380/hsa:4128%09red
ABC transporters	1.19706	0.063524	1	45	0.063524	0.0767405	ABCB1	http://www.genome.jp/kegg-bin/show_pathway?hsa02010/hsa:5243%09red
Cytokine-cytokine receptor interaction	1.17547	0.066762	2	294	0.066762	0.0801143	TGFBR1|CSF1R	http://www.genome.jp/kegg-bin/show_pathway?hsa04060/hsa:7046%09red/hsa:1436%09red
Ovarian steroidogenesis	1.16205	0.0688567	1	49	0.0688567	0.0815409	IGF1R	http://www.genome.jp/kegg-bin/show_pathway?hsa04913/hsa:3480%09red
Malaria	1.16205	0.0688567	1	49	0.0688567	0.0815409	SELP	http://www.genome.jp/kegg-bin/show_pathway?hsa05144/hsa:6403%09red
Endocrine and other factor-regulated calcium reabsorption	1.15375	0.0701853	1	50	0.0701853	0.0820347	ESR1	http://www.genome.jp/kegg-bin/show_pathway?hsa04961/hsa:2099%09red
Arginine and proline metabolism	1.15375	0.0701853	1	50	0.0701853	0.0820347	MAOA	http://www.genome.jp/kegg-bin/show_pathway?hsa00330/hsa:4128%09red
Pathogenic Escherichia coli infection	1.11464	0.0767999	1	55	0.0767999	0.089187	ABL1	http://www.genome.jp/kegg-bin/show_pathway?hsa05130/hsa:25%09red
Viral myocarditis	1.079	0.0833684	1	60	0.0833684	0.0961943	ABL1	http://www.genome.jp/kegg-bin/show_pathway?hsa05416/hsa:25%09red
Cytosolic DNA-sensing pathway	1.05905	0.0872874	1	63	0.0872874	0.100075	IKBKB	http://www.genome.jp/kegg-bin/show_pathway?hsa04623/hsa:3551%09red
Long-term potentiation	1.03392	0.0924872	1	67	0.0924872	0.105365	BRAF	http://www.genome.jp/kegg-bin/show_pathway?hsa04720/hsa:673%09red
Staphylococcus aureus infection	1.02788	0.0937826	1	68	0.0937826	0.105505	SELP	http://www.genome.jp/kegg-bin/show_pathway?hsa05150/hsa:6403%09red
Amphetamine addiction	1.02788	0.0937826	1	68	0.0937826	0.105505	MAOA	http://www.genome.jp/kegg-bin/show_pathway?hsa05031/hsa:4128%09red
Drug metabolism - cytochrome P450	1.0046	0.098946	1	72	0.098946	0.10994	MAOA	http://www.genome.jp/kegg-bin/show_pathway?hsa00982/hsa:4128%09red
p53 signaling pathway	1.0046	0.098946	1	72	0.098946	0.10994	CDK4	http://www.genome.jp/kegg-bin/show_pathway?hsa04115/hsa:1019%09red
Inositol phosphate metabolism	0.993462	0.101517	1	74	0.101517	0.111421	PIK3CA	http://www.genome.jp/kegg-bin/show_pathway?hsa00562/hsa:5290%09red
Bacterial invasion of epithelial cells	0.993462	0.101517	1	74	0.101517	0.111421	PIK3CA	http://www.genome.jp/kegg-bin/show_pathway?hsa05100/hsa:5290%09red
PPAR signaling pathway	0.982631	0.104081	1	76	0.104081	0.113542	PDPK1	http://www.genome.jp/kegg-bin/show_pathway?hsa03320/hsa:5170%09red
Synaptic vesicle cycle	0.972092	0.106637	1	78	0.106637	0.11563	SLC6A4	http://www.genome.jp/kegg-bin/show_pathway?hsa04721/hsa:6532%09red
Protein digestion and absorption	0.91426	0.121826	1	90	0.121826	0.13131	DPP4	http://www.genome.jp/kegg-bin/show_pathway?hsa04974/hsa:1803%09red
TGF-beta signaling pathway	0.896769	0.126833	1	94	0.126833	0.135892	TGFBR1	http://www.genome.jp/kegg-bin/show_pathway?hsa04350/hsa:7046%09red
Amoebiasis	0.89252	0.12808	1	95	0.12808	0.136416	PIK3CA	http://www.genome.jp/kegg-bin/show_pathway?hsa05146/hsa:5290%09red
Glycerophospholipid metabolism	0.88416	0.130569	1	97	0.130569	0.138249	ACHE	http://www.genome.jp/kegg-bin/show_pathway?hsa00564/hsa:43%09red
Phosphatidylinositol signaling system	0.875981	0.133051	1	99	0.133051	0.140054	PIK3CA	http://www.genome.jp/kegg-bin/show_pathway?hsa04070/hsa:5290%09red
Viral protein interaction with cytokine and cytokine receptor	0.871957	0.13429	1	100	0.13429	0.140536	CSF1R	http://www.genome.jp/kegg-bin/show_pathway?hsa04061/hsa:1436%09red
Melanogenesis	0.867976	0.135526	1	101	0.135526	0.14101	KIT	http://www.genome.jp/kegg-bin/show_pathway?hsa04916/hsa:3815%09red
Glucagon signaling pathway	0.848679	0.141684	1	106	0.141684	0.14657	AKT2	http://www.genome.jp/kegg-bin/show_pathway?hsa04922/hsa:208%09red
Leukocyte transendothelial migration	0.826765	0.149017	1	112	0.149017	0.153274	PIK3CA	http://www.genome.jp/kegg-bin/show_pathway?hsa04670/hsa:5290%09red
Lysosome	0.789681	0.1623	1	123	0.1623	0.165989	CTSK	http://www.genome.jp/kegg-bin/show_pathway?hsa04142/hsa:1513%09red
Parkinson disease	0.733377	0.184767	1	142	0.184767	0.187898	DRD2	http://www.genome.jp/kegg-bin/show_pathway?hsa05012/hsa:1813%09red
Oxytocin signaling pathway	0.704429	0.197502	1	153	0.197502	0.199721	MAPK7	http://www.genome.jp/kegg-bin/show_pathway?hsa04921/hsa:5598%09red
Hippo signaling pathway	0.701912	0.19865	1	154	0.19865	0.19976	TGFBR1	http://www.genome.jp/kegg-bin/show_pathway?hsa04390/hsa:7046%09red
Metabolic pathways	0.213735	0.611315	2	1433	0.611315	0.611315	PIK3CA|MAOA	http://www.genome.jp/kegg-bin/show_pathway?hsa01100/hsa:5290%09red/hsa:4128%09red
--------------------
#Term	Database	P-Value	Input number	Background number	P-Value	Corrected P-Value	Input	Hyperlink
--------------------
#Term	Database	P-Value	Input number	Background number	P-Value	Corrected P-Value	Input	Hyperlink
--------------------
