# Supplementary material for: Dauricine Mitigates Hypoxia Through Targeting ESR1, PIK3CA, and MTOR: A Network Pharmacology and Molecular Dynamics Simulation Investigation
Source: Curr Issues Mol Biol. 2026 May 23;48(6):550. doi: 10.3390/cimb48060550 (PMC13297437; doi:10.3390/cimb48060550)
Supplement: Supplementary file 1 [file cimb-48-00550-s001.zip › cimb-4319076-supplementary/Supplementary File/Supplementary File-Initial Submission/Enrichment analysis/KEGG/output_identify_KEGG.txt]

##Databases: KEGG PATHWAY
##Statistical test method: hypergeometric test / Fisher's exact test
##FDR correction method: Benjamini and Hochberg
#Term	Database	ID	Input number	Background number	P-Value	Corrected P-Value	Input	Hyperlink
Pathways in cancer	KEGG PATHWAY	hsa05200	20	530	2.90192151934e-23	5.22345873481e-21	IGF1R|TERT|ESR2|MTOR|ESR1|PIK3CA|CSF1R|TGFBR1|RET|KIT|IKBKB|AKT2|MAPK10|BRAF|ABL1|CDK4|MAPK8|MAPK9|FGFR3|FGFR1	http://www.genome.jp/kegg-bin/show_pathway?hsa05200/hsa:3551%09red/hsa:2100%09red/hsa:208%09red/hsa:25%09red/hsa:5290%09red/hsa:673%09red/hsa:3480%09red/hsa:5599%09red/hsa:2099%09red/hsa:1436%09red/hsa:7046%09red/hsa:1019%09red/hsa:2260%09red/hsa:5602%09red/hsa:5601%09red/hsa:3815%09red/hsa:2475%09red/hsa:5979%09red/hsa:7015%09red/hsa:2261%09red
Endocrine resistance	KEGG PATHWAY	hsa01522	11	98	5.96490935361e-18	5.36841841825e-16	IGF1R|ESR2|ESR1|PIK3CA|AKT2|MAPK10|BRAF|MTOR|CDK4|MAPK8|MAPK9	http://www.genome.jp/kegg-bin/show_pathway?hsa01522/hsa:2100%09red/hsa:208%09red/hsa:5290%09red/hsa:673%09red/hsa:3480%09red/hsa:2099%09red/hsa:1019%09red/hsa:5599%09red/hsa:5602%09red/hsa:5601%09red/hsa:2475%09red
MAPK signaling pathway	KEGG PATHWAY	hsa04010	14	295	1.10826150992e-17	6.64956905953e-16	IGF1R|TEK|FGFR1|CSF1R|TGFBR1|KIT|IKBKB|AKT2|MAPK10|BRAF|MAPK8|MAPK9|FGFR3|MAPK7	http://www.genome.jp/kegg-bin/show_pathway?hsa04010/hsa:3551%09red/hsa:1436%09red/hsa:673%09red/hsa:3480%09red/hsa:5599%09red/hsa:5598%09red/hsa:7046%09red/hsa:208%09red/hsa:2260%09red/hsa:5602%09red/hsa:5601%09red/hsa:3815%09red/hsa:7010%09red/hsa:2261%09red
Ras signaling pathway	KEGG PATHWAY	hsa04014	13	232	2.32278085754e-17	1.04525138589e-15	IGF1R|TEK|PIK3CA|CSF1R|KIT|IKBKB|AKT2|MAPK10|ABL1|MAPK8|MAPK9|FGFR3|FGFR1	http://www.genome.jp/kegg-bin/show_pathway?hsa04014/hsa:3551%09red/hsa:1436%09red/hsa:25%09red/hsa:5290%09red/hsa:3815%09red/hsa:3480%09red/hsa:5599%09red/hsa:208%09red/hsa:2260%09red/hsa:2261%09red/hsa:5601%09red/hsa:7010%09red/hsa:5602%09red
Pancreatic cancer	KEGG PATHWAY	hsa05212	10	75	4.25200767296e-17	1.32572080628e-15	TGFBR1|PIK3CA|IKBKB|AKT2|MAPK10|BRAF|MTOR|CDK4|MAPK8|MAPK9	http://www.genome.jp/kegg-bin/show_pathway?hsa05212/hsa:3551%09red/hsa:208%09red/hsa:5290%09red/hsa:673%09red/hsa:5599%09red/hsa:7046%09red/hsa:1019%09red/hsa:5602%09red/hsa:5601%09red/hsa:2475%09red
Neurotrophin signaling pathway	KEGG PATHWAY	hsa04722	11	119	4.41906935428e-17	1.32572080628e-15	PIK3CA|PRKCD|IKBKB|AKT2|MAPK10|MAPK7|ABL1|PDPK1|MAPK8|MAPK9|BRAF	http://www.genome.jp/kegg-bin/show_pathway?hsa04722/hsa:3551%09red/hsa:5580%09red/hsa:25%09red/hsa:5290%09red/hsa:673%09red/hsa:5599%09red/hsa:5598%09red/hsa:208%09red/hsa:5602%09red/hsa:5601%09red/hsa:5170%09red
PI3K-Akt signaling pathway	KEGG PATHWAY	hsa04151	13	354	4.37169160601e-15	1.12414927012e-13	IGF1R|TEK|SYK|PIK3CA|CSF1R|KIT|IKBKB|AKT2|CDK4|MTOR|PDPK1|FGFR3|FGFR1	http://www.genome.jp/kegg-bin/show_pathway?hsa04151/hsa:3551%09red/hsa:1436%09red/hsa:208%09red/hsa:5290%09red/hsa:3815%09red/hsa:3480%09red/hsa:7010%09red/hsa:1019%09red/hsa:2260%09red/hsa:2261%09red/hsa:6850%09red/hsa:2475%09red/hsa:5170%09red
Osteoclast differentiation	KEGG PATHWAY	hsa04380	10	128	6.34837461384e-15	1.42838428811e-13	TGFBR1|CTSK|SYK|PIK3CA|CSF1R|IKBKB|AKT2|MAPK10|MAPK8|MAPK9	http://www.genome.jp/kegg-bin/show_pathway?hsa04380/hsa:3551%09red/hsa:1513%09red/hsa:1436%09red/hsa:5290%09red/hsa:5599%09red/hsa:7046%09red/hsa:208%09red/hsa:5602%09red/hsa:5601%09red/hsa:6850%09red
FoxO signaling pathway	KEGG PATHWAY	hsa04068	10	132	8.49339189403e-15	1.69867837881e-13	IGF1R|PIK3CA|TGFBR1|IKBKB|AKT2|MAPK10|BRAF|PDPK1|MAPK8|MAPK9	http://www.genome.jp/kegg-bin/show_pathway?hsa04068/hsa:3551%09red/hsa:5290%09red/hsa:673%09red/hsa:3480%09red/hsa:5599%09red/hsa:7046%09red/hsa:208%09red/hsa:5602%09red/hsa:5601%09red/hsa:5170%09red
Breast cancer	KEGG PATHWAY	hsa05224	10	147	2.35493454106e-14	4.23888217392e-13	IGF1R|ESR2|ESR1|PIK3CA|KIT|AKT2|CDK4|BRAF|MTOR|FGFR1	http://www.genome.jp/kegg-bin/show_pathway?hsa05224/hsa:2100%09red/hsa:208%09red/hsa:5290%09red/hsa:673%09red/hsa:3480%09red/hsa:2099%09red/hsa:1019%09red/hsa:2260%09red/hsa:3815%09red/hsa:2475%09red
Neuroactive ligand-receptor interaction	KEGG PATHWAY	hsa04080	12	338	8.10372945446e-14	1.32606481982e-12	ADRA1B|ADRA1D|CALCRL|DRD4|DRD2|DRD3|ADRB2|ADRB3|HTR2A|OPRD1|OPRK1|HTR1A	http://www.genome.jp/kegg-bin/show_pathway?hsa04080/hsa:1813%09red/hsa:147%09red/hsa:1814%09red/hsa:1815%09red/hsa:4986%09red/hsa:155%09red/hsa:154%09red/hsa:3350%09red/hsa:146%09red/hsa:3356%09red/hsa:10203%09red/hsa:4985%09red
Insulin resistance	KEGG PATHWAY	hsa04931	9	108	9.04549393157e-14	1.35682408974e-12	PIK3CA|PRKCD|IKBKB|AKT2|MAPK10|MTOR|PDPK1|MAPK8|MAPK9	http://www.genome.jp/kegg-bin/show_pathway?hsa04931/hsa:3551%09red/hsa:5580%09red/hsa:5290%09red/hsa:5599%09red/hsa:208%09red/hsa:5602%09red/hsa:5601%09red/hsa:2475%09red/hsa:5170%09red
Autophagy - animal	KEGG PATHWAY	hsa04140	9	128	3.83977375437e-13	5.31660981374e-12	IGF1R|PIK3CA|PRKCD|AKT2|MAPK10|MTOR|PDPK1|MAPK8|MAPK9	http://www.genome.jp/kegg-bin/show_pathway?hsa04140/hsa:5580%09red/hsa:5290%09red/hsa:3480%09red/hsa:5599%09red/hsa:208%09red/hsa:5602%09red/hsa:5601%09red/hsa:2475%09red/hsa:5170%09red
Insulin signaling pathway	KEGG PATHWAY	hsa04910	9	137	6.8566099363e-13	8.3966911645e-12	PIK3CA|IKBKB|AKT2|MAPK10|BRAF|MTOR|PDPK1|MAPK8|MAPK9	http://www.genome.jp/kegg-bin/show_pathway?hsa04910/hsa:3551%09red/hsa:5290%09red/hsa:673%09red/hsa:5599%09red/hsa:208%09red/hsa:5602%09red/hsa:5601%09red/hsa:2475%09red/hsa:5170%09red
Rap1 signaling pathway	KEGG PATHWAY	hsa04015	10	210	6.99724263708e-13	8.3966911645e-12	IGF1R|TEK|DRD2|CSF1R|KIT|AKT2|BRAF|PIK3CA|FGFR3|FGFR1	http://www.genome.jp/kegg-bin/show_pathway?hsa04015/hsa:1813%09red/hsa:1436%09red/hsa:5290%09red/hsa:673%09red/hsa:3480%09red/hsa:208%09red/hsa:2260%09red/hsa:2261%09red/hsa:3815%09red/hsa:7010%09red
ErbB signaling pathway	KEGG PATHWAY	hsa04012	8	85	9.35256292615e-13	1.05216332919e-11	PIK3CA|AKT2|MAPK10|BRAF|ABL1|MTOR|MAPK8|MAPK9	http://www.genome.jp/kegg-bin/show_pathway?hsa04012/hsa:25%09red/hsa:5290%09red/hsa:673%09red/hsa:5599%09red/hsa:208%09red/hsa:5602%09red/hsa:5601%09red/hsa:2475%09red
Colorectal cancer	KEGG PATHWAY	hsa05210	8	86	1.02114595576e-12	1.08121336492e-11	TGFBR1|PIK3CA|AKT2|MAPK10|BRAF|MTOR|MAPK8|MAPK9	http://www.genome.jp/kegg-bin/show_pathway?hsa05210/hsa:5290%09red/hsa:673%09red/hsa:5599%09red/hsa:7046%09red/hsa:208%09red/hsa:5602%09red/hsa:5601%09red/hsa:2475%09red
Type II diabetes mellitus	KEGG PATHWAY	hsa04930	7	46	1.18401973396e-12	1.18401973396e-11	PIK3CA|PRKCD|IKBKB|MTOR|MAPK10|MAPK8|MAPK9	http://www.genome.jp/kegg-bin/show_pathway?hsa04930/hsa:3551%09red/hsa:5580%09red/hsa:5290%09red/hsa:5599%09red/hsa:5602%09red/hsa:5601%09red/hsa:2475%09red
Prostate cancer	KEGG PATHWAY	hsa05215	8	97	2.52732643756e-12	2.39430925663e-11	IGF1R|PIK3CA|IKBKB|AKT2|MTOR|BRAF|PDPK1|FGFR1	http://www.genome.jp/kegg-bin/show_pathway?hsa05215/hsa:3551%09red/hsa:5290%09red/hsa:673%09red/hsa:3480%09red/hsa:208%09red/hsa:2260%09red/hsa:2475%09red/hsa:5170%09red
Progesterone-mediated oocyte maturation	KEGG PATHWAY	hsa04914	8	99	2.94812006892e-12	2.65330806203e-11	IGF1R|PIK3CA|AKT2|MAPK10|BRAF|MAPK8|MAPK9|AURKA	http://www.genome.jp/kegg-bin/show_pathway?hsa04914/hsa:5290%09red/hsa:673%09red/hsa:3480%09red/hsa:5599%09red/hsa:208%09red/hsa:6790%09red/hsa:5602%09red/hsa:5601%09red
AGE-RAGE signaling pathway in diabetic complications	KEGG PATHWAY	hsa04933	8	100	3.1805091061e-12	2.72615066237e-11	TGFBR1|PIK3CA|PRKCD|AKT2|MAPK10|CDK4|MAPK8|MAPK9	http://www.genome.jp/kegg-bin/show_pathway?hsa04933/hsa:5580%09red/hsa:208%09red/hsa:5290%09red/hsa:5599%09red/hsa:7046%09red/hsa:1019%09red/hsa:5602%09red/hsa:5601%09red
T cell receptor signaling pathway	KEGG PATHWAY	hsa04660	8	103	3.9761537693e-12	3.25321672034e-11	PIK3CA|IKBKB|AKT2|MAPK10|PDPK1|CDK4|MAPK8|MAPK9	http://www.genome.jp/kegg-bin/show_pathway?hsa04660/hsa:3551%09red/hsa:208%09red/hsa:5290%09red/hsa:5599%09red/hsa:1019%09red/hsa:5602%09red/hsa:5601%09red/hsa:5170%09red
C-type lectin receptor signaling pathway	KEGG PATHWAY	hsa04625	8	104	4.27735758419e-12	3.3474972398e-11	SYK|PIK3CA|PRKCD|IKBKB|AKT2|MAPK10|MAPK8|MAPK9	http://www.genome.jp/kegg-bin/show_pathway?hsa04625/hsa:3551%09red/hsa:5580%09red/hsa:5290%09red/hsa:5599%09red/hsa:208%09red/hsa:5602%09red/hsa:5601%09red/hsa:6850%09red
Kaposi sarcoma-associated herpesvirus infection	KEGG PATHWAY	hsa05167	9	186	9.37857162038e-12	7.03392871529e-11	SYK|PIK3CA|IKBKB|AKT2|MAPK10|MTOR|CDK4|MAPK8|MAPK9	http://www.genome.jp/kegg-bin/show_pathway?hsa05167/hsa:3551%09red/hsa:208%09red/hsa:5290%09red/hsa:5599%09red/hsa:1019%09red/hsa:5602%09red/hsa:5601%09red/hsa:6850%09red/hsa:2475%09red
Acute myeloid leukemia	KEGG PATHWAY	hsa05221	7	66	1.22451278791e-11	8.81649207298e-11	PIK3CA|CSF1R|KIT|IKBKB|AKT2|MTOR|BRAF	http://www.genome.jp/kegg-bin/show_pathway?hsa05221/hsa:3551%09red/hsa:1436%09red/hsa:5290%09red/hsa:673%09red/hsa:208%09red/hsa:3815%09red/hsa:2475%09red
Fc epsilon RI signaling pathway	KEGG PATHWAY	hsa04664	7	68	1.48841480222e-11	1.03044101692e-10	SYK|PIK3CA|AKT2|MAPK10|PDPK1|MAPK8|MAPK9	http://www.genome.jp/kegg-bin/show_pathway?hsa04664/hsa:5290%09red/hsa:5599%09red/hsa:208%09red/hsa:5602%09red/hsa:5601%09red/hsa:6850%09red/hsa:5170%09red
Central carbon metabolism in cancer	KEGG PATHWAY	hsa05230	7	69	1.63762391641e-11	1.09174927761e-10	PIK3CA|RET|KIT|AKT2|MTOR|FGFR3|FGFR1	http://www.genome.jp/kegg-bin/show_pathway?hsa05230/hsa:5290%09red/hsa:3815%09red/hsa:208%09red/hsa:2260%09red/hsa:2261%09red/hsa:2475%09red/hsa:5979%09red
Prolactin signaling pathway	KEGG PATHWAY	hsa04917	7	70	1.79942000907e-11	1.15677000583e-10	ESR2|ESR1|PIK3CA|AKT2|MAPK10|MAPK8|MAPK9	http://www.genome.jp/kegg-bin/show_pathway?hsa04917/hsa:2100%09red/hsa:5290%09red/hsa:5599%09red/hsa:208%09red/hsa:2099%09red/hsa:5601%09red/hsa:5602%09red
Dopaminergic synapse	KEGG PATHWAY	hsa04728	8	131	2.4591021814e-11	1.526339285e-10	DRD4|DRD2|AKT2|DRD3|MAOA|MAPK10|MAPK8|MAPK9	http://www.genome.jp/kegg-bin/show_pathway?hsa04728/hsa:1813%09red/hsa:1814%09red/hsa:1815%09red/hsa:5599%09red/hsa:208%09red/hsa:5602%09red/hsa:5601%09red/hsa:4128%09red
Chronic myeloid leukemia	KEGG PATHWAY	hsa05220	7	76	3.08641973766e-11	1.81008808838e-10	TGFBR1|PIK3CA|IKBKB|AKT2|CDK4|BRAF|ABL1	http://www.genome.jp/kegg-bin/show_pathway?hsa05220/hsa:3551%09red/hsa:208%09red/hsa:25%09red/hsa:5290%09red/hsa:673%09red/hsa:7046%09red/hsa:1019%09red
cAMP signaling pathway	KEGG PATHWAY	hsa04024	9	214	3.11737392999e-11	1.81008808838e-10	PIK3CA|DRD2|ADRB2|AKT2|MAPK10|BRAF|MAPK8|MAPK9|HTR1A	http://www.genome.jp/kegg-bin/show_pathway?hsa04024/hsa:1813%09red/hsa:5290%09red/hsa:673%09red/hsa:154%09red/hsa:5599%09red/hsa:208%09red/hsa:5602%09red/hsa:5601%09red/hsa:3350%09red
Apoptosis	KEGG PATHWAY	hsa04210	8	136	3.26847700622e-11	1.838518316e-10	CTSK|PIK3CA|IKBKB|AKT2|MAPK10|PDPK1|MAPK8|MAPK9	http://www.genome.jp/kegg-bin/show_pathway?hsa04210/hsa:3551%09red/hsa:1513%09red/hsa:5290%09red/hsa:5599%09red/hsa:208%09red/hsa:5602%09red/hsa:5601%09red/hsa:5170%09red
Human T-cell leukemia virus 1 infection	KEGG PATHWAY	hsa05166	9	219	3.79918918076e-11	2.07228500769e-10	TGFBR1|TERT|PIK3CA|IKBKB|AKT2|MAPK10|CDK4|MAPK8|MAPK9	http://www.genome.jp/kegg-bin/show_pathway?hsa05166/hsa:3551%09red/hsa:208%09red/hsa:5290%09red/hsa:5599%09red/hsa:7046%09red/hsa:1019%09red/hsa:5602%09red/hsa:5601%09red/hsa:7015%09red
Hepatitis B	KEGG PATHWAY	hsa05161	8	163	1.2954870951e-10	6.85846109169e-10	TGFBR1|PIK3CA|IKBKB|AKT2|MAPK10|BRAF|MAPK8|MAPK9	http://www.genome.jp/kegg-bin/show_pathway?hsa05161/hsa:3551%09red/hsa:5290%09red/hsa:673%09red/hsa:5599%09red/hsa:7046%09red/hsa:208%09red/hsa:5602%09red/hsa:5601%09red
Hepatocellular carcinoma	KEGG PATHWAY	hsa05225	8	168	1.63035878437e-10	8.38470231961e-10	IGF1R|PIK3CA|TGFBR1|AKT2|CDK4|BRAF|MTOR|TERT	http://www.genome.jp/kegg-bin/show_pathway?hsa05225/hsa:208%09red/hsa:5290%09red/hsa:673%09red/hsa:3480%09red/hsa:7046%09red/hsa:1019%09red/hsa:2475%09red/hsa:7015%09red
Choline metabolism in cancer	KEGG PATHWAY	hsa05231	7	99	1.76665906338e-10	8.8332953169e-10	PIK3CA|AKT2|MTOR|MAPK10|PDPK1|MAPK8|MAPK9	http://www.genome.jp/kegg-bin/show_pathway?hsa05231/hsa:5290%09red/hsa:5599%09red/hsa:208%09red/hsa:5602%09red/hsa:5601%09red/hsa:2475%09red/hsa:5170%09red
Chagas disease (American trypanosomiasis)	KEGG PATHWAY	hsa05142	7	103	2.29679984505e-10	1.11736208678e-09	TGFBR1|PIK3CA|IKBKB|AKT2|MAPK10|MAPK8|MAPK9	http://www.genome.jp/kegg-bin/show_pathway?hsa05142/hsa:3551%09red/hsa:5290%09red/hsa:5599%09red/hsa:7046%09red/hsa:208%09red/hsa:5602%09red/hsa:5601%09red
Toll-like receptor signaling pathway	KEGG PATHWAY	hsa04620	7	104	2.44871588496e-10	1.15991805077e-09	CTSK|PIK3CA|IKBKB|AKT2|MAPK10|MAPK8|MAPK9	http://www.genome.jp/kegg-bin/show_pathway?hsa04620/hsa:3551%09red/hsa:1513%09red/hsa:5290%09red/hsa:5599%09red/hsa:208%09red/hsa:5602%09red/hsa:5601%09red
Serotonergic synapse	KEGG PATHWAY	hsa04726	7	115	4.77171341797e-10	2.20232926983e-09	SLC6A4|MAOA|HTR2A|BRAF|HTR3A|HTR1A|KCNN2	http://www.genome.jp/kegg-bin/show_pathway?hsa04726/hsa:673%09red/hsa:3781%09red/hsa:3350%09red/hsa:3356%09red/hsa:6532%09red/hsa:3359%09red/hsa:4128%09red
Focal adhesion	KEGG PATHWAY	hsa04510	8	199	5.91453237698e-10	2.62905607155e-09	IGF1R|PIK3CA|AKT2|MAPK10|BRAF|PDPK1|MAPK8|MAPK9	http://www.genome.jp/kegg-bin/show_pathway?hsa04510/hsa:5290%09red/hsa:673%09red/hsa:3480%09red/hsa:5599%09red/hsa:208%09red/hsa:5602%09red/hsa:5601%09red/hsa:5170%09red
Sphingolipid signaling pathway	KEGG PATHWAY	hsa04071	7	119	5.98840549631e-10	2.62905607155e-09	PIK3CA|AKT2|MAPK10|OPRD1|PDPK1|MAPK8|MAPK9	http://www.genome.jp/kegg-bin/show_pathway?hsa04071/hsa:5290%09red/hsa:4985%09red/hsa:5599%09red/hsa:208%09red/hsa:5602%09red/hsa:5601%09red/hsa:5170%09red
Epstein-Barr virus infection	KEGG PATHWAY	hsa05169	8	201	6.38202619468e-10	2.73515408343e-09	SYK|PIK3CA|IKBKB|AKT2|MAPK10|CDK4|MAPK8|MAPK9	http://www.genome.jp/kegg-bin/show_pathway?hsa05169/hsa:3551%09red/hsa:208%09red/hsa:5290%09red/hsa:5599%09red/hsa:1019%09red/hsa:5602%09red/hsa:5601%09red/hsa:6850%09red
Proteoglycans in cancer	KEGG PATHWAY	hsa05205	8	203	6.88125274466e-10	2.88052440474e-09	IGF1R|ESR1|PIK3CA|AKT2|MTOR|BRAF|PDPK1|FGFR1	http://www.genome.jp/kegg-bin/show_pathway?hsa05205/hsa:5290%09red/hsa:673%09red/hsa:3480%09red/hsa:2099%09red/hsa:208%09red/hsa:2260%09red/hsa:2475%09red/hsa:5170%09red
Adipocytokine signaling pathway	KEGG PATHWAY	hsa04920	6	69	1.18542964885e-09	4.8494849271e-09	IKBKB|AKT2|MTOR|MAPK10|MAPK8|MAPK9	http://www.genome.jp/kegg-bin/show_pathway?hsa04920/hsa:3551%09red/hsa:5599%09red/hsa:208%09red/hsa:5602%09red/hsa:5601%09red/hsa:2475%09red
Melanoma	KEGG PATHWAY	hsa05218	6	72	1.50717640596e-09	6.02870562384e-09	IGF1R|PIK3CA|AKT2|CDK4|BRAF|FGFR1	http://www.genome.jp/kegg-bin/show_pathway?hsa05218/hsa:208%09red/hsa:5290%09red/hsa:673%09red/hsa:3480%09red/hsa:1019%09red/hsa:2260%09red
Measles	KEGG PATHWAY	hsa05162	7	138	1.60353970157e-09	6.27472057135e-09	PIK3CA|IKBKB|AKT2|MAPK10|CDK4|MAPK8|MAPK9	http://www.genome.jp/kegg-bin/show_pathway?hsa05162/hsa:3551%09red/hsa:208%09red/hsa:5290%09red/hsa:5599%09red/hsa:1019%09red/hsa:5602%09red/hsa:5601%09red
Fluid shear stress and atherosclerosis	KEGG PATHWAY	hsa05418	7	139	1.68245440094e-09	6.44344238656e-09	PIK3CA|IKBKB|AKT2|MAPK10|MAPK7|MAPK8|MAPK9	http://www.genome.jp/kegg-bin/show_pathway?hsa05418/hsa:3551%09red/hsa:5290%09red/hsa:5599%09red/hsa:5598%09red/hsa:208%09red/hsa:5602%09red/hsa:5601%09red
Glioma	KEGG PATHWAY	hsa05214	6	75	1.89814161783e-09	7.11803106687e-09	IGF1R|PIK3CA|AKT2|MTOR|BRAF|CDK4	http://www.genome.jp/kegg-bin/show_pathway?hsa05214/hsa:208%09red/hsa:5290%09red/hsa:673%09red/hsa:3480%09red/hsa:1019%09red/hsa:2475%09red
EGFR tyrosine kinase inhibitor resistance	KEGG PATHWAY	hsa01521	6	79	2.5468133856e-09	9.35564100832e-09	IGF1R|PIK3CA|AKT2|MTOR|BRAF|FGFR3	http://www.genome.jp/kegg-bin/show_pathway?hsa01521/hsa:5290%09red/hsa:673%09red/hsa:3480%09red/hsa:208%09red/hsa:2261%09red/hsa:2475%09red
Gastric cancer	KEGG PATHWAY	hsa05226	7	149	2.67130725271e-09	9.61670610974e-09	TGFBR1|PIK3CA|ABCB1|AKT2|MTOR|BRAF|TERT	http://www.genome.jp/kegg-bin/show_pathway?hsa05226/hsa:5290%09red/hsa:673%09red/hsa:5243%09red/hsa:7046%09red/hsa:208%09red/hsa:2475%09red/hsa:7015%09red
mTOR signaling pathway	KEGG PATHWAY	hsa04150	7	153	3.18637198044e-09	1.12460187545e-08	IGF1R|PIK3CA|IKBKB|AKT2|MTOR|BRAF|PDPK1	http://www.genome.jp/kegg-bin/show_pathway?hsa04150/hsa:3551%09red/hsa:5290%09red/hsa:673%09red/hsa:3480%09red/hsa:208%09red/hsa:2475%09red/hsa:5170%09red
Longevity regulating pathway	KEGG PATHWAY	hsa04211	6	89	5.00609456275e-09	1.73287888711e-08	EHMT1|IGF1R|EHMT2|PIK3CA|AKT2|MTOR	http://www.genome.jp/kegg-bin/show_pathway?hsa04211/hsa:79813%09red/hsa:5290%09red/hsa:3480%09red/hsa:10919%09red/hsa:208%09red/hsa:2475%09red
Inflammatory mediator regulation of TRP channels	KEGG PATHWAY	hsa04750	6	100	9.70883878738e-09	3.29734147496e-08	PIK3CA|PRKCD|HTR2A|MAPK10|MAPK8|MAPK9	http://www.genome.jp/kegg-bin/show_pathway?hsa04750/hsa:5580%09red/hsa:5290%09red/hsa:5599%09red/hsa:5602%09red/hsa:5601%09red/hsa:3356%09red
MicroRNAs in cancer	KEGG PATHWAY	hsa05206	8	299	1.29869174115e-08	4.32897247051e-08	PIK3CA|IKBKB|ABCB1|EZH2|MTOR|MAPK7|ABL1|FGFR3	http://www.genome.jp/kegg-bin/show_pathway?hsa05206/hsa:3551%09red/hsa:25%09red/hsa:5290%09red/hsa:5243%09red/hsa:2146%09red/hsa:2261%09red/hsa:2475%09red/hsa:5598%09red
Th17 cell differentiation	KEGG PATHWAY	hsa04659	6	107	1.42700381696e-08	4.67019431006e-08	TGFBR1|IKBKB|MTOR|MAPK10|MAPK8|MAPK9	http://www.genome.jp/kegg-bin/show_pathway?hsa04659/hsa:3551%09red/hsa:5599%09red/hsa:7046%09red/hsa:5602%09red/hsa:5601%09red/hsa:2475%09red
TNF signaling pathway	KEGG PATHWAY	hsa04668	6	112	1.85097386355e-08	5.94955884714e-08	PIK3CA|IKBKB|AKT2|MAPK10|MAPK8|MAPK9	http://www.genome.jp/kegg-bin/show_pathway?hsa04668/hsa:3551%09red/hsa:5290%09red/hsa:5599%09red/hsa:208%09red/hsa:5602%09red/hsa:5601%09red
Toxoplasmosis	KEGG PATHWAY	hsa05145	6	113	1.94712984847e-08	6.14883110042e-08	IKBKB|AKT2|MAPK10|PDPK1|MAPK8|MAPK9	http://www.genome.jp/kegg-bin/show_pathway?hsa05145/hsa:3551%09red/hsa:5599%09red/hsa:208%09red/hsa:5602%09red/hsa:5601%09red/hsa:5170%09red
Human immunodeficiency virus 1 infection	KEGG PATHWAY	hsa05170	7	212	2.78799635855e-08	8.65240249204e-08	PIK3CA|IKBKB|AKT2|MTOR|MAPK10|MAPK8|MAPK9	http://www.genome.jp/kegg-bin/show_pathway?hsa05170/hsa:3551%09red/hsa:5290%09red/hsa:5599%09red/hsa:208%09red/hsa:5602%09red/hsa:5601%09red/hsa:2475%09red
Yersinia infection	KEGG PATHWAY	hsa05135	6	121	2.8754062362e-08	8.77242580536e-08	PIK3CA|IKBKB|AKT2|MAPK10|MAPK8|MAPK9	http://www.genome.jp/kegg-bin/show_pathway?hsa05135/hsa:3551%09red/hsa:5290%09red/hsa:5599%09red/hsa:208%09red/hsa:5602%09red/hsa:5601%09red
Relaxin signaling pathway	KEGG PATHWAY	hsa04926	6	130	4.32850283357e-08	1.29855085007e-07	TGFBR1|PIK3CA|AKT2|MAPK10|MAPK8|MAPK9	http://www.genome.jp/kegg-bin/show_pathway?hsa04926/hsa:5290%09red/hsa:5599%09red/hsa:7046%09red/hsa:208%09red/hsa:5602%09red/hsa:5601%09red
Non-small cell lung cancer	KEGG PATHWAY	hsa05223	5	66	5.92885362597e-08	1.74949779127e-07	PDPK1|AKT2|CDK4|BRAF|PIK3CA	http://www.genome.jp/kegg-bin/show_pathway?hsa05223/hsa:5290%09red/hsa:673%09red/hsa:1019%09red/hsa:5170%09red/hsa:208%09red
Shigellosis	KEGG PATHWAY	hsa05131	5	68	6.82500568992e-08	1.98145326482e-07	IKBKB|ABL1|MAPK8|MAPK9|MAPK10	http://www.genome.jp/kegg-bin/show_pathway?hsa05131/hsa:3551%09red/hsa:5599%09red/hsa:5602%09red/hsa:5601%09red/hsa:25%09red
Non-alcoholic fatty liver disease (NAFLD)	KEGG PATHWAY	hsa04932	6	149	9.4213993211e-08	2.69182837746e-07	PIK3CA|IKBKB|AKT2|MAPK10|MAPK8|MAPK9	http://www.genome.jp/kegg-bin/show_pathway?hsa04932/hsa:3551%09red/hsa:5290%09red/hsa:5599%09red/hsa:208%09red/hsa:5602%09red/hsa:5601%09red
cGMP-PKG signaling pathway	KEGG PATHWAY	hsa04022	6	167	1.80445410279e-07	5.0750271641e-07	ADRA1B|ADRA1D|AKT2|ADRB2|ADRB3|OPRD1	http://www.genome.jp/kegg-bin/show_pathway?hsa04022/hsa:147%09red/hsa:146%09red/hsa:154%09red/hsa:208%09red/hsa:4985%09red/hsa:155%09red
IL-17 signaling pathway	KEGG PATHWAY	hsa04657	5	93	3.00346341131e-07	8.19126384902e-07	IKBKB|MAPK8|MAPK9|MAPK10|MAPK7	http://www.genome.jp/kegg-bin/show_pathway?hsa04657/hsa:3551%09red/hsa:5599%09red/hsa:5602%09red/hsa:5601%09red/hsa:5598%09red
GnRH signaling pathway	KEGG PATHWAY	hsa04912	5	93	3.00346341131e-07	8.19126384902e-07	MAPK8|MAPK9|MAPK10|MAPK7|PRKCD	http://www.genome.jp/kegg-bin/show_pathway?hsa04912/hsa:5580%09red/hsa:5599%09red/hsa:5602%09red/hsa:5601%09red/hsa:5598%09red
HIF-1 signaling pathway	KEGG PATHWAY	hsa04066	5	109	6.38126155072e-07	1.71436877482e-06	PIK3CA|IGF1R|TEK|MTOR|AKT2	http://www.genome.jp/kegg-bin/show_pathway?hsa04066/hsa:2475%09red/hsa:5290%09red/hsa:3480%09red/hsa:208%09red/hsa:7010%09red
Thyroid hormone signaling pathway	KEGG PATHWAY	hsa04919	5	119	9.6816248861e-07	2.56278305809e-06	PDPK1|AKT2|MTOR|PIK3CA|ESR1	http://www.genome.jp/kegg-bin/show_pathway?hsa04919/hsa:2475%09red/hsa:5290%09red/hsa:208%09red/hsa:5170%09red/hsa:2099%09red
AMPK signaling pathway	KEGG PATHWAY	hsa04152	5	120	1.00741309016e-06	2.62803414823e-06	PDPK1|IGF1R|MTOR|AKT2|PIK3CA	http://www.genome.jp/kegg-bin/show_pathway?hsa04152/hsa:2475%09red/hsa:5290%09red/hsa:3480%09red/hsa:5170%09red/hsa:208%09red
Vascular smooth muscle contraction	KEGG PATHWAY	hsa04270	5	132	1.58395372515e-06	4.0232593266e-06	PRKCD|ADRA1B|BRAF|ADRA1D|CALCRL	http://www.genome.jp/kegg-bin/show_pathway?hsa04270/hsa:673%09red/hsa:146%09red/hsa:147%09red/hsa:5580%09red/hsa:10203%09red
Regulation of lipolysis in adipocytes	KEGG PATHWAY	hsa04923	4	55	1.58695228993e-06	4.0232593266e-06	PIK3CA|ADRB2|ADRB3|AKT2	http://www.genome.jp/kegg-bin/show_pathway?hsa04923/hsa:5290%09red/hsa:155%09red/hsa:154%09red/hsa:208%09red
Endometrial cancer	KEGG PATHWAY	hsa05213	4	58	1.93895428171e-06	4.82294887194e-06	PDPK1|AKT2|BRAF|PIK3CA	http://www.genome.jp/kegg-bin/show_pathway?hsa05213/hsa:5290%09red/hsa:673%09red/hsa:208%09red/hsa:5170%09red
Estrogen signaling pathway	KEGG PATHWAY	hsa04915	5	138	1.95597370918e-06	4.82294887194e-06	PIK3CA|AKT2|ESR2|PRKCD|ESR1	http://www.genome.jp/kegg-bin/show_pathway?hsa04915/hsa:5290%09red/hsa:208%09red/hsa:5580%09red/hsa:2100%09red/hsa:2099%09red
Signaling pathways regulating pluripotency of stem cells	KEGG PATHWAY	hsa04550	5	140	2.094170332e-06	5.0939278346e-06	AKT2|PIK3CA|IGF1R|FGFR3|FGFR1	http://www.genome.jp/kegg-bin/show_pathway?hsa04550/hsa:5290%09red/hsa:3480%09red/hsa:2260%09red/hsa:2261%09red/hsa:208%09red
Longevity regulating pathway - multiple species	KEGG PATHWAY	hsa04213	4	62	2.49449794951e-06	5.98679507882e-06	PIK3CA|IGF1R|MTOR|AKT2	http://www.genome.jp/kegg-bin/show_pathway?hsa04213/hsa:2475%09red/hsa:5290%09red/hsa:3480%09red/hsa:208%09red
Phospholipase D signaling pathway	KEGG PATHWAY	hsa04072	5	148	2.72566846273e-06	6.45553056963e-06	SYK|PIK3CA|AKT2|MTOR|KIT	http://www.genome.jp/kegg-bin/show_pathway?hsa04072/hsa:2475%09red/hsa:3815%09red/hsa:208%09red/hsa:5290%09red/hsa:6850%09red
Hepatitis C	KEGG PATHWAY	hsa05160	5	155	3.39310322252e-06	7.9319296111e-06	IKBKB|PIK3CA|AKT2|CDK4|BRAF	http://www.genome.jp/kegg-bin/show_pathway?hsa05160/hsa:3551%09red/hsa:673%09red/hsa:1019%09red/hsa:208%09red/hsa:5290%09red
Cellular senescence	KEGG PATHWAY	hsa04218	5	160	3.94374385672e-06	8.88503026586e-06	MTOR|TGFBR1|CDK4|AKT2|PIK3CA	http://www.genome.jp/kegg-bin/show_pathway?hsa04218/hsa:2475%09red/hsa:7046%09red/hsa:1019%09red/hsa:208%09red/hsa:5290%09red
Epithelial cell signaling in Helicobacter pylori infection	KEGG PATHWAY	hsa05120	4	70	3.94890234038e-06	8.88503026586e-06	IKBKB|MAPK8|MAPK9|MAPK10	http://www.genome.jp/kegg-bin/show_pathway?hsa05120/hsa:3551%09red/hsa:5599%09red/hsa:5602%09red/hsa:5601%09red
RIG-I-like receptor signaling pathway	KEGG PATHWAY	hsa04622	4	70	3.94890234038e-06	8.88503026586e-06	IKBKB|MAPK8|MAPK9|MAPK10	http://www.genome.jp/kegg-bin/show_pathway?hsa04622/hsa:3551%09red/hsa:5599%09red/hsa:5602%09red/hsa:5601%09red
NOD-like receptor signaling pathway	KEGG PATHWAY	hsa04621	5	178	6.53030807667e-06	1.45117957259e-05	IKBKB|MAPK8|MAPK9|MAPK10|PRKCD	http://www.genome.jp/kegg-bin/show_pathway?hsa04621/hsa:3551%09red/hsa:5580%09red/hsa:5599%09red/hsa:5602%09red/hsa:5601%09red
Tuberculosis	KEGG PATHWAY	hsa05152	5	179	6.70547156565e-06	1.4719327827e-05	SYK|AKT2|MAPK9|MAPK10|MAPK8	http://www.genome.jp/kegg-bin/show_pathway?hsa05152/hsa:208%09red/hsa:5599%09red/hsa:5602%09red/hsa:5601%09red/hsa:6850%09red
B cell receptor signaling pathway	KEGG PATHWAY	hsa04662	4	82	7.19607192145e-06	1.56059391068e-05	IKBKB|SYK|AKT2|PIK3CA	http://www.genome.jp/kegg-bin/show_pathway?hsa04662/hsa:3551%09red/hsa:5290%09red/hsa:208%09red/hsa:6850%09red
Human papillomavirus infection	KEGG PATHWAY	hsa05165	6	330	8.46145380701e-06	1.81316867293e-05	PIK3CA|IKBKB|AKT2|MTOR|CDK4|TERT	http://www.genome.jp/kegg-bin/show_pathway?hsa05165/hsa:3551%09red/hsa:208%09red/hsa:5290%09red/hsa:1019%09red/hsa:2475%09red/hsa:7015%09red
Chemokine signaling pathway	KEGG PATHWAY	hsa04062	5	190	8.8859940995e-06	1.88173992695e-05	IKBKB|PIK3CA|AKT2|BRAF|PRKCD	http://www.genome.jp/kegg-bin/show_pathway?hsa04062/hsa:3551%09red/hsa:673%09red/hsa:208%09red/hsa:5580%09red/hsa:5290%09red
Calcium signaling pathway	KEGG PATHWAY	hsa04020	5	193	9.5674101393e-06	2.00248119195e-05	HTR2A|ADRB2|ADRB3|ADRA1B|ADRA1D	http://www.genome.jp/kegg-bin/show_pathway?hsa04020/hsa:155%09red/hsa:154%09red/hsa:146%09red/hsa:147%09red/hsa:3356%09red
PD-L1 expression and PD-1 checkpoint pathway in cancer	KEGG PATHWAY	hsa05235	4	89	9.82113892199e-06	2.03195977696e-05	IKBKB|PIK3CA|AKT2|MTOR	http://www.genome.jp/kegg-bin/show_pathway?hsa05235/hsa:3551%09red/hsa:2475%09red/hsa:208%09red/hsa:5290%09red
Salivary secretion	KEGG PATHWAY	hsa04970	4	90	1.02467977078e-05	2.09593589477e-05	ADRB2|ADRB3|ADRA1B|ADRA1D	http://www.genome.jp/kegg-bin/show_pathway?hsa04970/hsa:155%09red/hsa:154%09red/hsa:146%09red/hsa:147%09red
Th1 and Th2 cell differentiation	KEGG PATHWAY	hsa04658	4	92	1.11387316851e-05	2.25277719474e-05	IKBKB|MAPK8|MAPK9|MAPK10	http://www.genome.jp/kegg-bin/show_pathway?hsa04658/hsa:3551%09red/hsa:5599%09red/hsa:5602%09red/hsa:5601%09red
Small cell lung cancer	KEGG PATHWAY	hsa05222	4	93	1.1605544623e-05	2.32110892459e-05	IKBKB|PIK3CA|AKT2|CDK4	http://www.genome.jp/kegg-bin/show_pathway?hsa05222/hsa:3551%09red/hsa:5290%09red/hsa:1019%09red/hsa:208%09red
Fc gamma R-mediated phagocytosis	KEGG PATHWAY	hsa04666	4	94	1.20866168903e-05	2.39075938489e-05	SYK|PIK3CA|AKT2|PRKCD	http://www.genome.jp/kegg-bin/show_pathway?hsa04666/hsa:5290%09red/hsa:208%09red/hsa:5580%09red/hsa:6850%09red
Apoptosis - multiple species	KEGG PATHWAY	hsa04215	3	33	1.89236507274e-05	3.70245340319e-05	MAPK8|MAPK9|MAPK10	http://www.genome.jp/kegg-bin/show_pathway?hsa04215/hsa:5599%09red/hsa:5602%09red/hsa:5601%09red
Human cytomegalovirus infection	KEGG PATHWAY	hsa05163	5	225	1.96877315905e-05	3.81052869494e-05	IKBKB|MTOR|AKT2|CDK4|PIK3CA	http://www.genome.jp/kegg-bin/show_pathway?hsa05163/hsa:3551%09red/hsa:2475%09red/hsa:1019%09red/hsa:208%09red/hsa:5290%09red
Bladder cancer	KEGG PATHWAY	hsa05219	3	41	3.48189605263e-05	6.66746052631e-05	CDK4|BRAF|FGFR3	http://www.genome.jp/kegg-bin/show_pathway?hsa05219/hsa:673%09red/hsa:1019%09red/hsa:2261%09red
Adrenergic signaling in cardiomyocytes	KEGG PATHWAY	hsa04261	4	149	6.92928124785e-05	0.000131291644696	ADRB2|ADRA1B|AKT2|ADRA1D	http://www.genome.jp/kegg-bin/show_pathway?hsa04261/hsa:147%09red/hsa:154%09red/hsa:146%09red/hsa:208%09red
Lysine degradation	KEGG PATHWAY	hsa00310	3	59	9.76394705266e-05	0.000183074007237	EHMT1|EHMT2|EZH2	http://www.genome.jp/kegg-bin/show_pathway?hsa00310/hsa:10919%09red/hsa:79813%09red/hsa:2146%09red
Influenza A	KEGG PATHWAY	hsa05164	4	167	0.000106531329765	0.000197687003688	IKBKB|PIK3CA|AKT2|CDK4	http://www.genome.jp/kegg-bin/show_pathway?hsa05164/hsa:3551%09red/hsa:5290%09red/hsa:1019%09red/hsa:208%09red
Tight junction	KEGG PATHWAY	hsa04530	4	170	0.000113915240752	0.00020923207485	MAPK10|MAPK8|MAPK9|CDK4	http://www.genome.jp/kegg-bin/show_pathway?hsa04530/hsa:1019%09red/hsa:5599%09red/hsa:5602%09red/hsa:5601%09red
Mitophagy - animal	KEGG PATHWAY	hsa04137	3	65	0.000128602943285	0.000233823533245	MAPK8|MAPK9|MAPK10	http://www.genome.jp/kegg-bin/show_pathway?hsa04137/hsa:5599%09red/hsa:5602%09red/hsa:5601%09red
Renal cell carcinoma	KEGG PATHWAY	hsa05211	3	69	0.000152426208389	0.0002743671751	PIK3CA|AKT2|BRAF	http://www.genome.jp/kegg-bin/show_pathway?hsa05211/hsa:5290%09red/hsa:673%09red/hsa:208%09red
Adherens junction	KEGG PATHWAY	hsa04520	3	72	0.000172057043992	0.000306636316025	IGF1R|TGFBR1|FGFR1	http://www.genome.jp/kegg-bin/show_pathway?hsa04520/hsa:7046%09red/hsa:3480%09red/hsa:2260%09red
Platinum drug resistance	KEGG PATHWAY	hsa01524	3	73	0.000178947313612	0.000315789376962	PDPK1|AKT2|PIK3CA	http://www.genome.jp/kegg-bin/show_pathway?hsa01524/hsa:5290%09red/hsa:208%09red/hsa:5170%09red
Pertussis	KEGG PATHWAY	hsa05133	3	76	0.000200686027434	0.000350713446001	MAPK8|MAPK9|MAPK10	http://www.genome.jp/kegg-bin/show_pathway?hsa05133/hsa:5599%09red/hsa:5602%09red/hsa:5601%09red
Salmonella infection	KEGG PATHWAY	hsa05132	3	83	0.000257891118712	0.000446350013156	MAPK8|MAPK9|MAPK10	http://www.genome.jp/kegg-bin/show_pathway?hsa05132/hsa:5599%09red/hsa:5602%09red/hsa:5601%09red
Regulation of actin cytoskeleton	KEGG PATHWAY	hsa04810	4	214	0.000269851331782	0.000462602283056	PIK3CA|FGFR1|BRAF|FGFR3	http://www.genome.jp/kegg-bin/show_pathway?hsa04810/hsa:5290%09red/hsa:673%09red/hsa:2260%09red/hsa:2261%09red
Gap junction	KEGG PATHWAY	hsa04540	3	88	0.00030459656052	0.000517239442393	HTR2A|DRD2|MAPK7	http://www.genome.jp/kegg-bin/show_pathway?hsa04540/hsa:1813%09red/hsa:3356%09red/hsa:5598%09red
Thermogenesis	KEGG PATHWAY	hsa04714	4	231	0.000358646274157	0.000603330180826	KDM1A|ADRB3|MTOR|FGFR1	http://www.genome.jp/kegg-bin/show_pathway?hsa04714/hsa:2475%09red/hsa:155%09red/hsa:2260%09red/hsa:23028%09red
Cholinergic synapse	KEGG PATHWAY	hsa04725	3	112	0.000604274527303	0.00100712421217	ACHE|AKT2|PIK3CA	http://www.genome.jp/kegg-bin/show_pathway?hsa04725/hsa:5290%09red/hsa:43%09red/hsa:208%09red
Herpes simplex virus 1 infection	KEGG PATHWAY	hsa05168	5	492	0.000712179351481	0.00117607599327	IKBKB|SYK|AKT2|MTOR|PIK3CA	http://www.genome.jp/kegg-bin/show_pathway?hsa05168/hsa:3551%09red/hsa:2475%09red/hsa:208%09red/hsa:5290%09red/hsa:6850%09red
Platelet activation	KEGG PATHWAY	hsa04611	3	124	0.000806107867648	0.00131908560161	SYK|PIK3CA|AKT2	http://www.genome.jp/kegg-bin/show_pathway?hsa04611/hsa:5290%09red/hsa:208%09red/hsa:6850%09red
Natural killer cell mediated cytotoxicity	KEGG PATHWAY	hsa04650	3	131	0.000941415940851	0.00152662044462	SYK|PIK3CA|BRAF	http://www.genome.jp/kegg-bin/show_pathway?hsa04650/hsa:5290%09red/hsa:673%09red/hsa:6850%09red
Apelin signaling pathway	KEGG PATHWAY	hsa04371	3	137	0.00106820121406	0.00171675195116	TGFBR1|MTOR|AKT2	http://www.genome.jp/kegg-bin/show_pathway?hsa04371/hsa:2475%09red/hsa:7046%09red/hsa:208%09red
Retrograde endocannabinoid signaling	KEGG PATHWAY	hsa04723	3	148	0.00132765210015	0.00211484405334	MAPK8|MAPK9|MAPK10	http://www.genome.jp/kegg-bin/show_pathway?hsa04723/hsa:5599%09red/hsa:5602%09red/hsa:5601%09red
Aldosterone-regulated sodium reabsorption	KEGG PATHWAY	hsa04960	2	37	0.00142854265358	0.00223597980561	PDPK1|PIK3CA	http://www.genome.jp/kegg-bin/show_pathway?hsa04960/hsa:5290%09red/hsa:5170%09red
Thyroid cancer	KEGG PATHWAY	hsa05216	2	37	0.00142854265358	0.00223597980561	BRAF|RET	http://www.genome.jp/kegg-bin/show_pathway?hsa05216/hsa:673%09red/hsa:5979%09red
Wnt signaling pathway	KEGG PATHWAY	hsa04310	3	160	0.00165243179353	0.0025641183003	MAPK8|MAPK9|MAPK10	http://www.genome.jp/kegg-bin/show_pathway?hsa04310/hsa:5599%09red/hsa:5602%09red/hsa:5601%09red
Necroptosis	KEGG PATHWAY	hsa04217	3	162	0.00171095384529	0.00260992959451	MAPK8|MAPK9|MAPK10	http://www.genome.jp/kegg-bin/show_pathway?hsa04217/hsa:5599%09red/hsa:5602%09red/hsa:5601%09red
Jak-STAT signaling pathway	KEGG PATHWAY	hsa04630	3	162	0.00171095384529	0.00260992959451	PIK3CA|AKT2|MTOR	http://www.genome.jp/kegg-bin/show_pathway?hsa04630/hsa:2475%09red/hsa:5290%09red/hsa:208%09red
Protein processing in endoplasmic reticulum	KEGG PATHWAY	hsa04141	3	165	0.00180114501507	0.0027244210312	MAPK8|MAPK9|MAPK10	http://www.genome.jp/kegg-bin/show_pathway?hsa04141/hsa:5599%09red/hsa:5602%09red/hsa:5601%09red
Carbohydrate digestion and absorption	KEGG PATHWAY	hsa04973	2	44	0.00198262174919	0.00297393262379	PIK3CA|AKT2	http://www.genome.jp/kegg-bin/show_pathway?hsa04973/hsa:5290%09red/hsa:208%09red
Alcoholism	KEGG PATHWAY	hsa05034	3	180	0.0022965643327	0.00341637669327	MAOA|DRD2|BRAF	http://www.genome.jp/kegg-bin/show_pathway?hsa05034/hsa:673%09red/hsa:4128%09red/hsa:1813%09red
Cocaine addiction	KEGG PATHWAY	hsa05030	2	49	0.00243124299009	0.00358707982145	MAOA|DRD2	http://www.genome.jp/kegg-bin/show_pathway?hsa05030/hsa:1813%09red/hsa:4128%09red
Viral carcinogenesis	KEGG PATHWAY	hsa05203	3	201	0.00312040837618	0.00456645128221	SYK|PIK3CA|CDK4	http://www.genome.jp/kegg-bin/show_pathway?hsa05203/hsa:5290%09red/hsa:1019%09red/hsa:6850%09red
VEGF signaling pathway	KEGG PATHWAY	hsa04370	2	59	0.00345787668294	0.00501949841072	PIK3CA|AKT2	http://www.genome.jp/kegg-bin/show_pathway?hsa04370/hsa:5290%09red/hsa:208%09red
Long-term depression	KEGG PATHWAY	hsa04730	2	60	0.00356988459002	0.00514063380963	IGF1R|BRAF	http://www.genome.jp/kegg-bin/show_pathway?hsa04730/hsa:673%09red/hsa:3480%09red
Renin secretion	KEGG PATHWAY	hsa04924	2	69	0.00465295560921	0.00664707944172	ADRB2|ADRB3	http://www.genome.jp/kegg-bin/show_pathway?hsa04924/hsa:155%09red/hsa:154%09red
Bile secretion	KEGG PATHWAY	hsa04976	2	72	0.00504360526304	0.00714841690825	ABCB1|KCNN2	http://www.genome.jp/kegg-bin/show_pathway?hsa04976/hsa:3781%09red/hsa:5243%09red
Endocytosis	KEGG PATHWAY	hsa04144	3	244	0.00531912770154	0.00748002333028	IGF1R|TGFBR1|FGFR3	http://www.genome.jp/kegg-bin/show_pathway?hsa04144/hsa:7046%09red/hsa:3480%09red/hsa:2261%09red
Taste transduction	KEGG PATHWAY	hsa04742	2	83	0.00659992518032	0.00920919792603	HTR1A|HTR3A	http://www.genome.jp/kegg-bin/show_pathway?hsa04742/hsa:3359%09red/hsa:3350%09red
Insulin secretion	KEGG PATHWAY	hsa04911	2	86	0.00705762129858	0.0097720910288	KCNN3|KCNN2	http://www.genome.jp/kegg-bin/show_pathway?hsa04911/hsa:3781%09red/hsa:3782%09red
Rheumatoid arthritis	KEGG PATHWAY	hsa05323	2	91	0.00785152516497	0.0107883551885	TEK|CTSK	http://www.genome.jp/kegg-bin/show_pathway?hsa05323/hsa:1513%09red/hsa:7010%09red
Hematopoietic cell lineage	KEGG PATHWAY	hsa04640	2	97	0.0088547846358	0.0120747063215	CSF1R|KIT	http://www.genome.jp/kegg-bin/show_pathway?hsa04640/hsa:3815%09red/hsa:1436%09red
NF-kappa B signaling pathway	KEGG PATHWAY	hsa04064	2	100	0.00937681932528	0.0126904321695	IKBKB|SYK	http://www.genome.jp/kegg-bin/show_pathway?hsa04064/hsa:3551%09red/hsa:6850%09red
Parathyroid hormone synthesis, secretion and action	KEGG PATHWAY	hsa04928	2	106	0.0104610947444	0.0140522168208	BRAF|FGFR1	http://www.genome.jp/kegg-bin/show_pathway?hsa04928/hsa:673%09red/hsa:2260%09red
Cell cycle	KEGG PATHWAY	hsa04110	2	124	0.0140270215175	0.0187026953566	ABL1|CDK4	http://www.genome.jp/kegg-bin/show_pathway?hsa04110/hsa:1019%09red/hsa:25%09red
Oocyte meiosis	KEGG PATHWAY	hsa04114	2	128	0.0148814526766	0.0196960403073	IGF1R|AURKA	http://www.genome.jp/kegg-bin/show_pathway?hsa04114/hsa:3480%09red/hsa:6790%09red
Cell adhesion molecules (CAMs)	KEGG PATHWAY	hsa04514	2	146	0.0189942558486	0.0249559565894	F3|SELP	http://www.genome.jp/kegg-bin/show_pathway?hsa04514/hsa:1272%09red/hsa:6403%09red
Cushing syndrome	KEGG PATHWAY	hsa04934	2	155	0.0212098598902	0.0276650346394	CDK4|BRAF	http://www.genome.jp/kegg-bin/show_pathway?hsa04934/hsa:673%09red/hsa:1019%09red
Phenylalanine metabolism	KEGG PATHWAY	hsa00360	1	17	0.0253459616001	0.0328221085468	MAOA	http://www.genome.jp/kegg-bin/show_pathway?hsa00360/hsa:4128%09red
Axon guidance	KEGG PATHWAY	hsa04360	2	181	0.0281745733621	0.0362244514656	ABL1|PIK3CA	http://www.genome.jp/kegg-bin/show_pathway?hsa04360/hsa:5290%09red/hsa:25%09red
Transcriptional misregulation in cancer	KEGG PATHWAY	hsa05202	2	186	0.0296060179887	0.0377949165813	IGF1R|CSF1R	http://www.genome.jp/kegg-bin/show_pathway?hsa05202/hsa:3480%09red/hsa:1436%09red
Histidine metabolism	KEGG PATHWAY	hsa00340	1	23	0.0336535713268	0.0426594566114	MAOA	http://www.genome.jp/kegg-bin/show_pathway?hsa00340/hsa:4128%09red
Asthma	KEGG PATHWAY	hsa05310	1	31	0.0446222830814	0.0557778538518	RAF1	http://www.genome.jp/kegg-bin/show_pathway?hsa05310/hsa:6037%09red
Antifolate resistance	KEGG PATHWAY	hsa01523	1	31	0.0446222830814	0.0557778538518	IKBKB	http://www.genome.jp/kegg-bin/show_pathway?hsa01523/hsa:3551%09red
Autophagy - other	KEGG PATHWAY	hsa04136	1	32	0.045984744937	0.0570845109563	MTOR	http://www.genome.jp/kegg-bin/show_pathway?hsa04136/hsa:2475%09red
Tyrosine metabolism	KEGG PATHWAY	hsa00350	1	36	0.0514155350296	0.0633890157899	MAOA	http://www.genome.jp/kegg-bin/show_pathway?hsa00350/hsa:4128%09red
Glycine, serine and threonine metabolism	KEGG PATHWAY	hsa00260	1	40	0.0568159589852	0.0695705620227	MAOA	http://www.genome.jp/kegg-bin/show_pathway?hsa00260/hsa:4128%09red
Tryptophan metabolism	KEGG PATHWAY	hsa00380	1	42	0.0595048357972	0.0723707462398	MAOA	http://www.genome.jp/kegg-bin/show_pathway?hsa00380/hsa:4128%09red
ABC transporters	KEGG PATHWAY	hsa02010	1	45	0.0635240404535	0.0767404515546	ABCB1	http://www.genome.jp/kegg-bin/show_pathway?hsa02010/hsa:5243%09red
Cytokine-cytokine receptor interaction	KEGG PATHWAY	hsa04060	2	294	0.0667619513522	0.0801143416227	TGFBR1|CSF1R	http://www.genome.jp/kegg-bin/show_pathway?hsa04060/hsa:7046%09red/hsa:1436%09red
Ovarian steroidogenesis	KEGG PATHWAY	hsa04913	1	49	0.0688567488076	0.0815408867459	IGF1R	http://www.genome.jp/kegg-bin/show_pathway?hsa04913/hsa:3480%09red
Malaria	KEGG PATHWAY	hsa05144	1	49	0.0688567488076	0.0815408867459	SELP	http://www.genome.jp/kegg-bin/show_pathway?hsa05144/hsa:6403%09red
Endocrine and other factor-regulated calcium reabsorption	KEGG PATHWAY	hsa04961	1	50	0.070185258924	0.0820347182228	ESR1	http://www.genome.jp/kegg-bin/show_pathway?hsa04961/hsa:2099%09red
Arginine and proline metabolism	KEGG PATHWAY	hsa00330	1	50	0.070185258924	0.0820347182228	MAOA	http://www.genome.jp/kegg-bin/show_pathway?hsa00330/hsa:4128%09red
Pathogenic Escherichia coli infection	KEGG PATHWAY	hsa05130	1	55	0.0767999358722	0.0891870223032	ABL1	http://www.genome.jp/kegg-bin/show_pathway?hsa05130/hsa:25%09red
Viral myocarditis	KEGG PATHWAY	hsa05416	1	60	0.083368390609	0.0961942968566	ABL1	http://www.genome.jp/kegg-bin/show_pathway?hsa05416/hsa:25%09red
Cytosolic DNA-sensing pathway	KEGG PATHWAY	hsa04623	1	63	0.0872874088175	0.100074736224	IKBKB	http://www.genome.jp/kegg-bin/show_pathway?hsa04623/hsa:3551%09red
Long-term potentiation	KEGG PATHWAY	hsa04720	1	67	0.0924871773921	0.105365138801	BRAF	http://www.genome.jp/kegg-bin/show_pathway?hsa04720/hsa:673%09red
Staphylococcus aureus infection	KEGG PATHWAY	hsa05150	1	68	0.0937825668208	0.105505387673	SELP	http://www.genome.jp/kegg-bin/show_pathway?hsa05150/hsa:6403%09red
Amphetamine addiction	KEGG PATHWAY	hsa05031	1	68	0.0937825668208	0.105505387673	MAOA	http://www.genome.jp/kegg-bin/show_pathway?hsa05031/hsa:4128%09red
Drug metabolism - cytochrome P450	KEGG PATHWAY	hsa00982	1	72	0.0989459887719	0.109939987524	MAOA	http://www.genome.jp/kegg-bin/show_pathway?hsa00982/hsa:4128%09red
p53 signaling pathway	KEGG PATHWAY	hsa04115	1	72	0.0989459887719	0.109939987524	CDK4	http://www.genome.jp/kegg-bin/show_pathway?hsa04115/hsa:1019%09red
Inositol phosphate metabolism	KEGG PATHWAY	hsa00562	1	74	0.101516853204	0.111420936444	PIK3CA	http://www.genome.jp/kegg-bin/show_pathway?hsa00562/hsa:5290%09red
Bacterial invasion of epithelial cells	KEGG PATHWAY	hsa05100	1	74	0.101516853204	0.111420936444	PIK3CA	http://www.genome.jp/kegg-bin/show_pathway?hsa05100/hsa:5290%09red
PPAR signaling pathway	KEGG PATHWAY	hsa03320	1	76	0.104080513128	0.113542377958	PDPK1	http://www.genome.jp/kegg-bin/show_pathway?hsa03320/hsa:5170%09red
Synaptic vesicle cycle	KEGG PATHWAY	hsa04721	1	78	0.106636988368	0.115630469315	SLC6A4	http://www.genome.jp/kegg-bin/show_pathway?hsa04721/hsa:6532%09red
Protein digestion and absorption	KEGG PATHWAY	hsa04974	1	90	0.121826064833	0.131309530957	DPP4	http://www.genome.jp/kegg-bin/show_pathway?hsa04974/hsa:1803%09red
TGF-beta signaling pathway	KEGG PATHWAY	hsa04350	1	94	0.126832502885	0.135891967377	TGFBR1	http://www.genome.jp/kegg-bin/show_pathway?hsa04350/hsa:7046%09red
Amoebiasis	KEGG PATHWAY	hsa05146	1	95	0.128079725939	0.136416276148	PIK3CA	http://www.genome.jp/kegg-bin/show_pathway?hsa05146/hsa:5290%09red
Glycerophospholipid metabolism	KEGG PATHWAY	hsa00564	1	97	0.130568925202	0.138249450214	ACHE	http://www.genome.jp/kegg-bin/show_pathway?hsa00564/hsa:43%09red
Phosphatidylinositol signaling system	KEGG PATHWAY	hsa04070	1	99	0.133051144724	0.140053836551	PIK3CA	http://www.genome.jp/kegg-bin/show_pathway?hsa04070/hsa:5290%09red
Viral protein interaction with cytokine and cytokine receptor	KEGG PATHWAY	hsa04061	1	100	0.134289643088	0.140535673	CSF1R	http://www.genome.jp/kegg-bin/show_pathway?hsa04061/hsa:1436%09red
Melanogenesis	KEGG PATHWAY	hsa04916	1	101	0.13552640372	0.141010131038	KIT	http://www.genome.jp/kegg-bin/show_pathway?hsa04916/hsa:3815%09red
Glucagon signaling pathway	KEGG PATHWAY	hsa04922	1	106	0.141684224551	0.146569887466	AKT2	http://www.genome.jp/kegg-bin/show_pathway?hsa04922/hsa:208%09red
Leukocyte transendothelial migration	KEGG PATHWAY	hsa04670	1	112	0.14901676262	0.153274384409	PIK3CA	http://www.genome.jp/kegg-bin/show_pathway?hsa04670/hsa:5290%09red
Lysosome	KEGG PATHWAY	hsa04142	1	123	0.162300302186	0.165988945417	CTSK	http://www.genome.jp/kegg-bin/show_pathway?hsa04142/hsa:1513%09red
Parkinson disease	KEGG PATHWAY	hsa05012	1	142	0.184766549402	0.187898185833	DRD2	http://www.genome.jp/kegg-bin/show_pathway?hsa05012/hsa:1813%09red
Oxytocin signaling pathway	KEGG PATHWAY	hsa04921	1	153	0.197501728975	0.199720849526	MAPK7	http://www.genome.jp/kegg-bin/show_pathway?hsa04921/hsa:5598%09red
Hippo signaling pathway	KEGG PATHWAY	hsa04390	1	154	0.198649736516	0.19975951158	TGFBR1	http://www.genome.jp/kegg-bin/show_pathway?hsa04390/hsa:7046%09red
Metabolic pathways	KEGG PATHWAY	hsa01100	2	1433	0.611314810808	0.611314810808	PIK3CA|MAOA	http://www.genome.jp/kegg-bin/show_pathway?hsa01100/hsa:5290%09red/hsa:4128%09red
--------------------
#Term	Database	ID	Input number	Background number	P-Value	Corrected P-Value	Input	Hyperlink
--------------------
#Term	Database	ID	Input number	Background number	P-Value	Corrected P-Value	Input	Hyperlink
--------------------
