# Supplementary material for: Dauricine Mitigates Hypoxia Through Targeting ESR1, PIK3CA, and MTOR: A Network Pharmacology and Molecular Dynamics Simulation Investigation
Source: Curr Issues Mol Biol. 2026 May 23;48(6):550. doi: 10.3390/cimb48060550 (PMC13297437; doi:10.3390/cimb48060550)
Supplement: Supplementary file 1 [file cimb-48-00550-s001.zip › cimb-4319076-supplementary/Supplementary File/Supplementary File-Initial Submission/Enrichment analysis/Overlapping targets.txt]

MTOR
RET
TEK
PIK3CA
MAPK8
TERT
DPP4
ABCB1
ESR1
F3
IGF1R
OPRD1
ESR2
FGFR3
AURKA
SELP
MAP2
FGFR1
KIT
MAPK10
SLC6A4
TGFBR1
PRKCD
RAF1
AKT2
BRAF
IKBKB
CALCRL
DRD2
EZH2
SYK
HTR2A
KDM1A
EHMT2
KCNH2
CDK4
DRD4
PDPK1
OPRK1
ADRB2
DRD3
MAPK9
KCNN2
HTR3A
CTSK
KCNN3
HTR1A
EHMT1
MAPK7
ADRB3
CSF1R
ABL1
MAOA
ADRA1B
ACHE
ADRA1D
