# Supplementary material for: Dauricine Mitigates Hypoxia Through Targeting ESR1, PIK3CA, and MTOR: A Network Pharmacology and Molecular Dynamics Simulation Investigation
Source: Curr Issues Mol Biol. 2026 May 23;48(6):550. doi: 10.3390/cimb48060550 (PMC13297437; doi:10.3390/cimb48060550)
Supplement: Supplementary file 1 [file cimb-48-00550-s001.zip › cimb-4319076-supplementary/Supplementary File/Supplementary File-Initial Submission/Enrichment analysis/Sankey bubble diagram/BP Sankey bubble diagram/BP-Sankey bubble diagram.xlsx]

## Sheet: Sheet1
Description	Proportion of input genes	P-Value	Genes	Count
positive regulation of MAPK cascade	0.232143	1.11e-12	RET/ SYK/ ADRA1D/ ADRB2/ ADRA1B/ IGF1R/ ADRB3/ KIT/ TEK/ RAF1/ FGFR3/ DRD4/ FGFR1	13
behavioral response to cocaine	0.125	4.57e-12	EHMT2/ OPRK1/ HTR2A/ DRD2/ DRD3/ DRD4/ SLC6A4	7
signal transduction	0.482143	1.89e-11	RET/ OPRD1/ CSF1R/ CALCRL/ ADRA1D/ ADRB2/ HTR2A/ ADRA1B/ IGF1R/ MAPK8/ MAPK7/ AKT2/ DRD2/ DRD3/ DRD4/ PRKCD/ HTR1A/ OPRK1/ BRAF/ ESR1/ TGFBR1/ ESR2/ MAPK10/ ADRB3/ CDK4/ KIT/ RAF1	27
positive regulation of phosphatidylinositol 3-kinase/protein kinase B signal transduction	0.214286	1.95e-11	SELP/ RET/ CSF1R/ PIK3CA/ PDPK1/ KIT/ TEK/ FGFR3/ TGFBR1/ MTOR/ FGFR1/ IGF1R	12
positive regulation of cell population proliferation	0.25	2.54e-09	CSF1R/ CALCRL/ HTR1A/ ADRA1D/ HTR2A/ TGFBR1/ MTOR/ IGF1R/ DPP4/ CDK4/ KIT/ FGFR3/ EZH2/ FGFR1	14
negative regulation of apoptotic process	0.25	2.59e-09	CSF1R/ PDPK1/ PRKCD/ BRAF/ TGFBR1/ MTOR/ AURKA/ IGF1R/ MAPK8/ MAPK7/ TERT/ AKT2/ TEK/ RAF1	14
protein phosphorylation	0.196429	2.66e-09	MAPK10/ IKBKB/ MAPK9/ MAPK8/ SYK/ PDPK1/ PRKCD/ BRAF/ RAF1/ FGFR1/ AURKA	11
MAPK cascade	0.160714	6.94e-09	MAPK10/ RET/ MAPK9/ MAPK8/ MAPK7/ BRAF/ RAF1/ FGFR3/ FGFR1	9
adenylate cyclase-modulating G protein-coupled receptor signaling pathway	0.125	1.52e-08	ADRB3/ ADRA1D/ ADRB2/ ADRA1B/ DRD2/ DRD3/ DRD4	7
negative regulation of endothelial cell apoptotic process	0.107143	6.91e-08	MAPK7/ TERT/ PDPK1/ ABL1/ BRAF/ TEK	6
