# Supplementary material for: Dauricine Mitigates Hypoxia Through Targeting ESR1, PIK3CA, and MTOR: A Network Pharmacology and Molecular Dynamics Simulation Investigation
Source: Curr Issues Mol Biol. 2026 May 23;48(6):550. doi: 10.3390/cimb48060550 (PMC13297437; doi:10.3390/cimb48060550)
Supplement: Supplementary file 1 [file cimb-48-00550-s001.zip › cimb-4319076-supplementary/Supplementary File/Supplementary File-Initial Submission/Enrichment analysis/Sankey bubble diagram/CC Sankey bubble diagram/CC-Sankey bubble diagram.xlsx]

## Sheet: Sheet1
Description	Proportion of input genes	P-Value	Genes	Count
plasma membrane	0.839286	2.28e-17	RET/ OPRD1/ CSF1R/ ACHE/ CALCRL/ ABCB1/ ADRA1D/ ADRB2/ HTR2A/ ADRA1B/ SLC6A4/ AURKA/ IGF1R/ DPP4/ MAPK9/ MAPK8/ TERT/ MAP2/ AKT2/ CTSK/ ABL1/ KCNN2/ KCNN3/ DRD2/ DRD3/ DRD4/ KCNH2/ SYK/ PDPK1/ PRKCD/ HTR1A/ OPRK1/ HTR3A/ BRAF/ F3/ ESR1/ TGFBR1/ MTOR/ SELP/ MAPK10/ ADRB3/ PIK3CA/ KIT/ TEK/ RAF1/ FGFR3/ FGFR1	47
membrane	0.839286	9.21e-10	RET/ OPRD1/ CSF1R/ ACHE/ CALCRL/ ABCB1/ MAOA/ EHMT1/ ADRA1D/ ADRB2/ HTR2A/ ADRA1B/ SLC6A4/ AURKA/ IGF1R/ DPP4/ IKBKB/ MAPK7/ AKT2/ CTSK/ ABL1/ KCNN2/ KCNN3/ DRD2/ DRD3/ DRD4/ KCNH2/ SYK/ PDPK1/ PRKCD/ HTR1A/ OPRK1/ HTR3A/ BRAF/ F3/ ESR1/ TGFBR1/ MTOR/ SELP/ MAPK10/ ADRB3/ CDK4/ KIT/ TEK/ RAF1/ FGFR3/ FGFR1	47
receptor complex	0.178571	4.98e-09	RET/ CSF1R/ ADRB3/ KIT/ TEK/ ADRB2/ FGFR3/ TGFBR1/ FGFR1/ IGF1R	10
cell surface	0.196429	1.31e-05	DPP4/ KCNH2/ ACHE/ CSF1R/ ABCB1/ KIT/ KCNN2/ TEK/ FGFR3/ F3/ TGFBR1	11
neuron projection	0.142857	5.35e-05	OPRD1/ MAP2/ OPRK1/ BRAF/ HTR3A/ KCNN3/ SLC6A4/ AURKA	8
dendrite	0.142857	0.000344	MAP2/ HTR1A/ ABL1/ OPRK1/ HTR2A/ DRD2/ DRD4/ MTOR	8
presynaptic membrane	0.0892857	0.000632	OPRD1/ OPRK1/ HTR2A/ DRD2/ SLC6A4	5
postsynaptic membrane	0.107143	0.000656	OPRD1/ OPRK1/ HTR3A/ HTR2A/ DRD2/ SLC6A4	6
membrane raft	0.0892857	0.00281	DPP4/ IKBKB/ TEK/ TGFBR1/ SLC6A4	5
nucleoplasm	0.375	0.00287	CSF1R/ KDM1A/ EHMT2/ PRKCD/ EHMT1/ OPRK1/ ESR1/ TGFBR1/ MTOR/ ESR2/ AURKA/ MAPK10/ MAPK9/ MAPK8/ MAPK7/ TERT/ CDK4/ CTSK/ AKT2/ ABL1/ EZH2	21
