# Supplementary material for: Dauricine Mitigates Hypoxia Through Targeting ESR1, PIK3CA, and MTOR: A Network Pharmacology and Molecular Dynamics Simulation Investigation
Source: Curr Issues Mol Biol. 2026 May 23;48(6):550. doi: 10.3390/cimb48060550 (PMC13297437; doi:10.3390/cimb48060550)
Supplement: Supplementary file 1 [file cimb-48-00550-s001.zip › cimb-4319076-supplementary/Supplementary File/Supplementary File-Initial Submission/Enrichment analysis/Sankey bubble diagram/MF Sankey bubble diagram/MF-Sankey bubble diagram.xlsx]

## Sheet: Sheet1
Description	Proportion of input genes	P-Value	Genes	Count
protein kinase activity	0.410714	1.38e-20	RET/ CSF1R/ SYK/ PDPK1/ PRKCD/ BRAF/ TGFBR1/ MTOR/ AURKA/ IGF1R/ MAPK10/ IKBKB/ MAPK9/ MAPK8/ MAPK7/ CDK4/ AKT2/ KIT/ ABL1/ TEK/ RAF1/ FGFR3/ FGFR1	23
kinase activity	0.428571	7.84e-19	RET/ CSF1R/ SYK/ PDPK1/ PRKCD/ BRAF/ TGFBR1/ MTOR/ AURKA/ IGF1R/ MAPK10/ IKBKB/ MAPK9/ MAPK8/ MAPK7/ PIK3CA/ CDK4/ AKT2/ KIT/ ABL1/ TEK/ RAF1/ FGFR3/ FGFR1	24
protein serine/threonine kinase activity	0.303571	2.97e-14	SYK/ PDPK1/ PRKCD/ BRAF/ TGFBR1/ MTOR/ AURKA/ MAPK10/ IKBKB/ MAPK9/ MAPK8/ MAPK7/ PIK3CA/ CDK4/ AKT2/ ABL1/ RAF1	17
transferase activity	0.5	1.65e-13	RET/ CSF1R/ EHMT2/ EHMT1/ AURKA/ IGF1R/ IKBKB/ MAPK9/ MAPK8/ MAPK7/ TERT/ AKT2/ ABL1/ SYK/ PDPK1/ PRKCD/ BRAF/ TGFBR1/ MTOR/ MAPK10/ PIK3CA/ CDK4/ KIT/ TEK/ RAF1/ FGFR3/ FGFR1/ EZH2	28
protein tyrosine kinase activity	0.214286	1.82e-13	RET/ CSF1R/ SYK/ KIT/ PRKCD/ ABL1/ BRAF/ TEK/ FGFR3/ MTOR/ FGFR1/ IGF1R	12
ATP binding	0.446429	9.64e-13	RET/ CSF1R/ ABCB1/ AURKA/ IGF1R/ IKBKB/ MAPK9/ MAPK8/ MAPK7/ AKT2/ ABL1/ SYK/ PDPK1/ PRKCD/ BRAF/ TGFBR1/ MTOR/ MAPK10/ PIK3CA/ CDK4/ KIT/ TEK/ RAF1/ FGFR3/ FGFR1	25
protein serine kinase activity	0.25	2.31e-11	PDPK1/ PRKCD/ BRAF/ MTOR/ AURKA/ MAPK10/ IKBKB/ MAPK9/ MAPK8/ MAPK7/ PIK3CA/ CDK4/ AKT2/ RAF1	14
nucleotide binding	0.446429	3.74e-11	RET/ CSF1R/ ABCB1/ AURKA/ IGF1R/ IKBKB/ MAPK9/ MAPK8/ MAPK7/ AKT2/ ABL1/ SYK/ PDPK1/ PRKCD/ BRAF/ TGFBR1/ MTOR/ MAPK10/ PIK3CA/ CDK4/ KIT/ TEK/ RAF1/ FGFR3/ FGFR1	25
protein binding	1	8.06e-09	RET/ ACHE/ KDM1A/ EHMT2/ EHMT1/ ADRA1D/ HTR2A/ ADRA1B/ SLC6A4/ IGF1R/ IKBKB/ AKT2/ CTSK/ KCNH2/ SYK/ PDPK1/ PRKCD/ HTR3A/ F3/ TGFBR1/ ADRB3/ PIK3CA/ KIT/ RAF1/ OPRD1/ CSF1R/ CALCRL/ ABCB1/ MAOA/ ADRB2/ AURKA/ DPP4/ MAPK9/ MAPK8/ MAPK7/ TERT/ MAP2/ ABL1/ KCNN2/ KCNN3/ DRD2/ DRD3/ DRD4/ HTR1A/ OPRK1/ BRAF/ ESR1/ MTOR/ ESR2/ SELP/ MAPK10/ CDK4/ TEK/ FGFR3/ FGFR1/ EZH2	56
transmembrane receptor protein tyrosine kinase activity	0.125	8.45e-09	RET/ CSF1R/ KIT/ TEK/ FGFR3/ FGFR1/ IGF1R	7
