# Supplementary material for: Dauricine Mitigates Hypoxia Through Targeting ESR1, PIK3CA, and MTOR: A Network Pharmacology and Molecular Dynamics Simulation Investigation
Source: Curr Issues Mol Biol. 2026 May 23;48(6):550. doi: 10.3390/cimb48060550 (PMC13297437; doi:10.3390/cimb48060550)
Supplement: Supplementary file 1 [file cimb-48-00550-s001.zip › cimb-4319076-supplementary/Supplementary File/Supplementary File-Initial Submission/GMFA-Expanded genes/Data/David-Expanded genes.txt]

Category	Term	Count	%	PValue	Genes	List Total	Pop Hits	Pop Total	Fold Enrichment	Bonferroni	Benjamini	FDR
GOTERM_MF_DIRECT	GO:0016301~kinase activity	29	38.15789473684211	4.992581992047373E-21	RET, CSF1R, PIK3R3, PIK3R1, EGFR, AURKA, IGF1R, IKBKB, MAPK9, MAPK8, MAPK7, AKT2, ABL1, PDK1, SYK, PDPK1, PRKCD, BRAF, TGFBR1, MTOR, MAPK10, PIK3CA, CDK4, KIT, ULK1, TEK, RAF1, FGFR3, FGFR1	76	729	19272	10.087502707385749	1.7474036972165805E-18	1.1144754544517123E-18	9.39343597323586E-19
GOTERM_MF_DIRECT	GO:0004672~protein kinase activity	26	34.21052631578947	6.368431168295499E-21	RET, CSF1R, EGFR, AURKA, IGF1R, IKBKB, MAPK9, MAPK8, MAPK7, AKT2, ABL1, PDK1, SYK, PDPK1, PRKCD, BRAF, TGFBR1, MTOR, MAPK10, CDK4, KIT, ULK1, TEK, RAF1, FGFR3, FGFR1	76	526	19272	12.534320592355414	2.2289509089034245E-18	1.1144754544517123E-18	9.39343597323586E-19
KEGG_PATHWAY	hsa04150:mTOR signaling pathway	19	25.0	8.58845597487044E-17	PDPK1, MAPKAP1, PIK3R3, BRAF, PIK3R2, PIK3R1, MTOR, IGF1R, RPTOR, IKBKB, PIK3CA, RHEB, AKT2, AKT1S1, EIF4EBP1, MLST8, RICTOR, ULK1, RAF1	74	158	9496	15.431406089633938	2.2315482794965646E-14	1.7348681069238288E-14	5.9260346226606035E-15
KEGG_PATHWAY	hsa05212:Pancreatic cancer	15	19.736842105263158	3.8003133120093915E-16	PIK3R3, BRAF, PIK3R2, PIK3R1, EGFR, TGFBR1, MTOR, MAPK10, IKBKB, MAPK9, MAPK8, PIK3CA, CDK4, AKT2, RAF1	74	77	9496	24.998244998245003	6.694644838489694E-14	3.6086632689916115E-14	1.2326622057446593E-14
KEGG_PATHWAY	hsa01522:Endocrine resistance	16	21.052631578947366	5.359400894541997E-16	PIK3R3, BRAF, PIK3R2, PIK3R1, ESR1, EGFR, MTOR, ESR2, IGF1R, MAPK10, MAPK9, MAPK8, PIK3CA, CDK4, AKT2, RAF1	74	99	9496	20.73928473928474	1.1157741397482823E-13	3.6086632689916115E-14	1.2326622057446593E-14
GOTERM_BP_DIRECT	GO:0051897~positive regulation of phosphatidylinositol 3-kinase/protein kinase B signal transduction	16	21.052631578947366	3.7911607559208804E-15	RET, CSF1R, PDPK1, MAPKAP1, EGFR, TGFBR1, MTOR, IGF1R, SELP, PIK3CA, KIT, MLST8, RICTOR, TEK, FGFR3, FGFR1	76	217	19512	18.929905408682995	5.314859663485549E-12	5.334163183580679E-12	4.989167554791879E-12
KEGG_PATHWAY	hsa04211:Longevity regulating pathway	15	19.736842105263158	3.87937672347156E-15	EHMT2, EHMT1, PIK3R3, PIK3R2, PIK3R1, MTOR, IGF1R, RPTOR, PIK3CA, RHEB, AKT2, AKT1S1, EIF4EBP1, ULK1, APPL1	74	90	9496	21.38738738738739	7.810418978237976E-13	1.9590852453531377E-13	6.691924847988441E-14
KEGG_PATHWAY	hsa04140:Autophagy - animal	18	23.684210526315788	6.0049477672982535E-15	PDPK1, PRKCD, PIK3R3, PIK3R2, PIK3R1, MTOR, IGF1R, MAPK10, RPTOR, MAPK9, MAPK8, PIK3CA, RHEB, AKT2, AKT1S1, MLST8, ULK1, RAF1	74	169	9496	13.667679513833361	1.205036070928145E-12	2.425998897988494E-13	8.28682791887159E-14
KEGG_PATHWAY	hsa04151:PI3K-Akt signaling pathway	23	30.263157894736842	1.401380160668832E-14	RET, CSF1R, SYK, PDPK1, PIK3R3, PIK3R2, PIK3R1, EGFR, MTOR, IGF1R, RPTOR, IKBKB, PIK3CA, RHEB, CDK4, AKT2, KIT, EIF4EBP1, MLST8, TEK, RAF1, FGFR3, FGFR1	74	362	9496	8.153202926683589	2.8117508321656715E-12	4.717979874251734E-13	1.6115871847691568E-13
GOTERM_CC_DIRECT	GO:0005886~plasma membrane	54	71.05263157894737	4.256346224684541E-14	RET, ACHE, ADRA1D, HTR2A, ADRA1B, SLC6A4, IGF1R, AKT2, CTSK, APPL1, KCNH2, SYK, PDPK1, PRKCD, HTR3A, F3, TGFBR1, ADRB3, PIK3CA, KIT, PGR, RAF1, OPRD1, CSF1R, CALCRL, ABCB1, MAPKAP1, ADRB2, PIK3R1, EGFR, AURKA, DPP4, MAPK9, MAPK8, TERT, MAP2, ABL1, KCNN2, RICTOR, KCNN3, DRD2, DRD3, DRD4, HTR1A, OPRK1, BRAF, ESR1, MTOR, SELP, MAPK10, RHEB, TEK, FGFR3, FGFR1	76	5927	20808	2.494454459076661	9.907519249452434E-12	9.91728670351498E-12	8.768073222850155E-12
KEGG_PATHWAY	hsa05200:Pathways in cancer	26	34.21052631578947	5.712838879902236E-14	RET, CSF1R, PIK3R3, PIK3R2, PIK3R1, EGFR, IGF1R, IKBKB, MAPK9, MAPK8, TERT, AKT2, ABL1, APPL1, BRAF, ESR1, TGFBR1, MTOR, ESR2, MAPK10, PIK3CA, CDK4, KIT, RAF1, FGFR3, FGFR1	74	533	9496	6.2597231377719185	1.1492473639407308E-11	1.5148205050584072E-12	5.174386873714361E-13
KEGG_PATHWAY	hsa04012:ErbB signaling pathway	14	18.421052631578945	5.999289128944187E-14	PIK3R3, BRAF, PIK3R2, PIK3R1, EGFR, MTOR, MAPK10, MAPK9, MAPK8, PIK3CA, AKT2, ABL1, EIF4EBP1, RAF1	74	86	9496	20.890006285355124	1.2050360709281449E-11	1.5148205050584072E-12	5.174386873714361E-13
GOTERM_BP_DIRECT	GO:0043491~phosphatidylinositol 3-kinase/protein kinase B signal transduction	12	15.789473684210526	6.754307295323596E-14	PIK3CA, PDPK1, MAPKAP1, MLST8, PIK3R3, PIK3R2, RICTOR, PIK3R1, DRD2, EGFR, MTOR, IGF1R	76	94	19512	32.77491601343785	9.5042196335271E-11	4.75165518226015E-11	4.444334200322926E-11
KEGG_PATHWAY	hsa05210:Colorectal cancer	14	18.421052631578945	7.00794330895195E-14	PIK3R3, BRAF, PIK3R2, PIK3R1, EGFR, TGFBR1, MTOR, MAPK10, MAPK9, MAPK8, PIK3CA, AKT2, RAF1, APPL1	74	87	9496	20.649891270580927	1.4081069643623323E-11	1.5728939426758822E-12	5.372756536863162E-13
KEGG_PATHWAY	hsa04910:Insulin signaling pathway	16	21.052631578947366	8.932110422710858E-14	PDPK1, PIK3R3, BRAF, PIK3R2, PIK3R1, MTOR, MAPK10, RPTOR, IKBKB, MAPK9, MAPK8, PIK3CA, RHEB, AKT2, EIF4EBP1, RAF1	74	138	9496	14.878182530356444	1.7963963649947345E-11	1.8042863053875932E-12	6.163156191670492E-13
GOTERM_MF_DIRECT	GO:0016740~transferase activity	33	43.42105263157895	1.3513084410796368E-13	RET, CSF1R, EHMT2, EHMT1, EGFR, AURKA, IGF1R, IKBKB, MAPK9, MAPK8, MAPK7, TERT, POLR2A, POLR2B, AKT2, ABL1, PDK1, SYK, PDPK1, PRKCD, BRAF, TGFBR1, MTOR, MAPK10, PIK3CA, CDK4, KIT, ULK1, TEK, RAF1, FGFR3, FGFR1, EZH2	76	1913	19272	4.374336258838419	4.728994973390854E-11	1.5765265145929098E-11	1.3287866337283094E-11
KEGG_PATHWAY	hsa05230:Central carbon metabolism in cancer	13	17.105263157894736	1.4847497393241272E-13	RET, PIK3R3, PIK3R2, PIK3R1, EGFR, MTOR, PIK3CA, AKT2, KIT, RAF1, FGFR3, PDK1, FGFR1	74	71	9496	23.49600304529882	2.983580049686907E-11	2.7265404303952153E-12	9.31343018303316E-13
GOTERM_MF_DIRECT	GO:0004713~protein tyrosine kinase activity	13	17.105263157894736	2.3654497046075416E-13	RET, CSF1R, SYK, PRKCD, BRAF, EGFR, MTOR, IGF1R, KIT, ABL1, TEK, FGFR3, FGFR1	76	140	19272	23.546616541353384	8.28059842916673E-11	2.069768491531599E-11	1.744519157148062E-11
KEGG_PATHWAY	hsa04722:Neurotrophin signaling pathway	15	19.736842105263158	2.4178150894665284E-13	PDPK1, PRKCD, PIK3R3, BRAF, PIK3R2, PIK3R1, MAPK10, IKBKB, MAPK9, MAPK8, MAPK7, PIK3CA, AKT2, ABL1, RAF1	74	120	9496	16.04054054054054	4.860312152743518E-11	3.953621828025789E-12	1.3504945848206904E-12
KEGG_PATHWAY	hsa05224:Breast cancer	16	21.052631578947366	2.5444100873433297E-13	PIK3R3, BRAF, PIK3R2, PIK3R1, ESR1, EGFR, MTOR, ESR2, IGF1R, PIK3CA, CDK4, AKT2, KIT, PGR, RAF1, FGFR1	74	148	9496	13.872899926953982	5.114708656606126E-11	3.953621828025789E-12	1.3504945848206904E-12
KEGG_PATHWAY	hsa05231:Choline metabolism in cancer	14	18.421052631578945	3.948311594986253E-13	PDPK1, PIK3R3, PIK3R2, PIK3R1, EGFR, MTOR, MAPK10, MAPK9, MAPK8, PIK3CA, RHEB, AKT2, EIF4EBP1, RAF1	74	99	9496	18.146874146874147	7.935385681889784E-11	5.6968495870515935E-12	1.9459535718146533E-12
GOTERM_MF_DIRECT	GO:0004674~protein serine/threonine kinase activity	18	23.684210526315788	4.2809701496169077E-13	SYK, PDPK1, PRKCD, BRAF, TGFBR1, MTOR, AURKA, MAPK10, IKBKB, MAPK9, MAPK8, MAPK7, PIK3CA, CDK4, AKT2, ABL1, ULK1, RAF1	76	423	19272	10.790593505039192	1.4983569940341113E-10	2.996679104731835E-11	2.5257723882739755E-11
GOTERM_BP_DIRECT	GO:0007165~signal transduction	34	44.73684210526316	4.731087338820676E-13	RET, OPRD1, CSF1R, CALCRL, ADRA1D, PIK3R2, ADRB2, HTR2A, PIK3R1, ADRA1B, EGFR, IGF1R, MAPK8, MAPK7, AKT2, DRD2, DRD3, DRD4, APPL1, PRKCD, HTR1A, OPRK1, BRAF, ESR1, TGFBR1, ESR2, MAPK10, ADRB3, RHEB, CDK4, KIT, ULK1, PGR, RAF1	76	2168	19512	4.026315789473684	6.660769713562331E-10	1.7648570300231544E-10	1.6507120479818558E-10
GOTERM_BP_DIRECT	GO:0008286~insulin receptor signaling pathway	11	14.473684210526317	5.017361847969167E-13	PIK3CA, PDPK1, AKT2, MAPKAP1, PIK3R3, PIK3R2, PIK3R1, RAF1, MTOR, IGF1R, APPL1	76	80	19512	35.30131578947368	7.064073770379764E-10	1.7648570300231544E-10	1.6507120479818558E-10
KEGG_PATHWAY	hsa04068:FoxO signaling pathway	15	19.736842105263158	1.0241453724082141E-12	PDPK1, PIK3R3, BRAF, PIK3R2, PIK3R1, EGFR, TGFBR1, IGF1R, MAPK10, IKBKB, MAPK9, MAPK8, PIK3CA, AKT2, RAF1	74	133	9496	14.472668156878685	2.058603287835581E-10	1.3791824348430617E-11	4.711068713077785E-12
GOTERM_MF_DIRECT	GO:0005524~ATP binding	29	38.15789473684211	1.3338152633005498E-12	RET, CSF1R, ABCB1, EGFR, AURKA, IGF1R, IKBKB, MAPK9, MAPK8, MAPK7, AKT2, ABL1, RICTOR, PDK1, SYK, PDPK1, PRKCD, BRAF, TGFBR1, MTOR, MAPK10, PIK3CA, CDK4, KIT, ULK1, TEK, RAF1, FGFR3, FGFR1	76	1549	19272	4.747443172165404	4.668376796246321E-10	7.780589035919874E-11	6.557925044561037E-11
GOTERM_BP_DIRECT	GO:0043066~negative regulation of apoptotic process	19	25.0	1.6669178121784205E-12	CSF1R, PDPK1, MAPKAP1, PRKCD, BRAF, PIK3R1, EGFR, TGFBR1, MTOR, AURKA, IGF1R, MAPK8, MAPK7, TERT, AKT2, MLST8, RICTOR, TEK, RAF1	76	543	19512	8.98342541436464	2.3469794996344717E-9	4.690706723470075E-10	4.3873276816536027E-10
KEGG_PATHWAY	hsa04014:Ras signaling pathway	18	23.684210526315788	1.7426227192667696E-12	CSF1R, PIK3R3, PIK3R2, PIK3R1, EGFR, IGF1R, MAPK10, IKBKB, MAPK9, MAPK8, PIK3CA, AKT2, KIT, ABL1, TEK, RAF1, FGFR3, FGFR1	74	238	9496	9.705200999318647	3.502638179497808E-10	2.2000611830742968E-11	7.515060476837945E-12
KEGG_PATHWAY	hsa05221:Acute myeloid leukemia	12	15.789473684210526	2.7450681365056747E-12	IKBKB, CSF1R, PIK3CA, AKT2, KIT, EIF4EBP1, PIK3R3, PIK3R2, BRAF, PIK3R1, RAF1, MTOR	74	68	9496	22.645468998410177	5.517503121055256E-10	3.2617868445538015E-11	1.1141747142287738E-11
GOTERM_BP_DIRECT	GO:0043410~positive regulation of MAPK cascade	14	18.421052631578945	2.867318116236609E-12	RET, SYK, ADRA1D, ADRB2, ADRA1B, EGFR, IGF1R, ADRB3, KIT, TEK, RAF1, FGFR3, DRD4, FGFR1	76	224	19512	16.046052631578945	4.037261192024744E-9	6.723860982574849E-10	6.288984401612296E-10
KEGG_PATHWAY	hsa04081:Hormone signaling	17	22.36842105263158	6.105927066272143E-12	OPRD1, PIK3R3, OPRK1, PIK3R2, ADRA1D, PIK3R1, ADRB2, ADRA1B, ESR1, ESR2, IGF1R, PIK3CA, ADRB3, DRD2, DRD3, DRD4, APPL1	74	219	9496	9.96124892015303	1.2272846072747257E-9	6.852207041038738E-11	2.3406053754043215E-11
GOTERM_MF_DIRECT	GO:0005515~protein binding	76	100.0	9.049340617922161E-12	RET, ACHE, KDM1A, EHMT2, EHMT1, ADRA1D, HTR2A, ADRA1B, SLC6A4, IGF1R, RPTOR, IKBKB, AKT2, CTSK, MLST8, PDK1, APPL1, KCNH2, SYK, PDPK1, PRKCD, HTR3A, F3, TGFBR1, ADRB3, PIK3CA, KIT, AKT1S1, ULK1, PGR, RAF1, OPRD1, CSF1R, CALCRL, ABCB1, MAOA, MAPKAP1, PIK3R3, PIK3R2, ADRB2, PIK3R1, EGFR, AURKA, DPP4, MAPK9, MAPK8, MAPK7, POLR2A, TERT, MAP2, POLR2B, ABL1, EIF4EBP1, KCNN2, RICTOR, KCNN3, DRD2, POLR2I…	76	13741	19272	1.402518011789535	3.167260897996016E-9	4.5246703089610807E-10	3.813650688981483E-10
GOTERM_MF_DIRECT	GO:0000166~nucleotide binding	30	39.473684210526315	1.3462266000993314E-11	RET, CSF1R, ABCB1, EGFR, AURKA, IGF1R, IKBKB, MAPK9, MAPK8, MAPK7, AKT2, ABL1, RICTOR, PDK1, SYK, PDPK1, PRKCD, BRAF, TGFBR1, MTOR, MAPK10, PIK3CA, RHEB, CDK4, KIT, ULK1, TEK, RAF1, FGFR3, FGFR1	76	1839	19272	4.136687559028076	4.711780965394041E-9	5.889741375434574E-10	4.964210587866284E-10
KEGG_PATHWAY	hsa01521:EGFR tyrosine kinase inhibitor resistance	12	15.789473684210526	1.745120781146605E-11	PIK3CA, AKT2, EIF4EBP1, PIK3R3, PIK3R2, BRAF, PIK3R1, RAF1, FGFR3, EGFR, MTOR, IGF1R	74	80	9496	19.24864864864865	3.507703794092265E-9	1.855338935745338E-10	6.337543889427144E-11
KEGG_PATHWAY	hsa05215:Prostate cancer	13	17.105263157894736	2.0707544624743218E-11	PDPK1, PIK3R3, BRAF, PIK3R2, PIK3R1, EGFR, MTOR, IGF1R, IKBKB, PIK3CA, AKT2, RAF1, FGFR1	74	106	9496	15.737888832228455	4.1622169044686075E-9	2.0914620070990649E-10	7.14410289553641E-11
GOTERM_BP_DIRECT	GO:0048148~behavioral response to cocaine	7	9.210526315789473	3.147041970213607E-11	EHMT2, OPRK1, HTR2A, DRD2, DRD3, DRD4, SLC6A4	76	17	19512	105.71517027863776	4.431029665408204E-8	6.3255543601293495E-9	5.9164389040015805E-9
KEGG_PATHWAY	hsa04914:Progesterone-mediated oocyte maturation	13	17.105263157894736	3.601175700535557E-11	PIK3R3, BRAF, PIK3R2, PIK3R1, AURKA, IGF1R, MAPK10, MAPK9, MAPK8, PIK3CA, AKT2, PGR, RAF1	74	111	9496	15.028974920866814	7.238361576789032E-9	3.4639880548008685E-10	1.1832434444616828E-10
KEGG_PATHWAY	hsa04930:Type II diabetes mellitus	10	13.157894736842104	6.088361144427441E-11	MAPK10, IKBKB, MAPK9, MAPK8, PIK3CA, PRKCD, PIK3R3, PIK3R2, PIK3R1, MTOR	74	47	9496	27.303047728579646	1.2237609814391703E-8	5.590222505337924E-10	1.909531449843152E-10
KEGG_PATHWAY	hsa04664:Fc epsilon RI signaling pathway	11	14.473684210526317	9.033953897222827E-11	MAPK10, MAPK9, MAPK8, SYK, PIK3CA, PDPK1, AKT2, PIK3R3, PIK3R2, PIK3R1, RAF1	74	69	9496	20.457500979240113	1.8158242132138014E-8	7.934168205387005E-10	2.710186169166848E-10
KEGG_PATHWAY	hsa04152:AMPK signaling pathway	13	17.105263157894736	1.10968622271807E-10	PDPK1, PIK3R3, PIK3R2, PIK3R1, MTOR, IGF1R, RPTOR, PIK3CA, RHEB, AKT2, AKT1S1, EIF4EBP1, ULK1	74	122	9496	13.673903411608329	2.2304681879248278E-8	9.33985904121042E-10	3.1903478903144514E-10
GOTERM_MF_DIRECT	GO:0106310~protein serine kinase activity	15	19.736842105263158	1.175285110596951E-10	PDPK1, PRKCD, BRAF, MTOR, AURKA, MAPK10, IKBKB, MAPK9, MAPK8, MAPK7, PIK3CA, CDK4, AKT2, ULK1, RAF1	76	365	19272	10.421052631578947	4.113498897062584E-8	4.5705532078770316E-9	3.8523234180677836E-9
KEGG_PATHWAY	hsa04917:Prolactin signaling pathway	11	14.473684210526317	1.2119350493279767E-10	MAPK10, MAPK9, MAPK8, PIK3CA, AKT2, PIK3R3, PIK3R2, PIK3R1, RAF1, ESR1, ESR2	74	71	9496	19.88123334602208	2.4359893102676722E-8	9.792435198570053E-10	3.3449407361452154E-10
KEGG_PATHWAY	hsa05218:Melanoma	11	14.473684210526317	1.611120615732357E-10	PIK3CA, CDK4, AKT2, PIK3R3, PIK3R2, BRAF, PIK3R1, RAF1, EGFR, FGFR1, IGF1R	74	73	9496	19.33654202147353	3.2383513981493195E-8	1.205356905103467E-9	4.1173082402049117E-10
KEGG_PATHWAY	hsa05223:Non-small cell lung cancer	11	14.473684210526317	1.611120615732357E-10	RET, PIK3CA, PDPK1, CDK4, AKT2, PIK3R3, PIK3R2, BRAF, PIK3R1, RAF1, EGFR	74	73	9496	19.33654202147353	3.2383513981493195E-8	1.205356905103467E-9	4.1173082402049117E-10
KEGG_PATHWAY	hsa04933:AGE-RAGE signaling pathway in diabetic complications	12	15.789473684210526	2.332119381988651E-10	MAPK10, MAPK9, MAPK8, PIK3CA, CDK4, AKT2, PRKCD, PIK3R3, PIK3R2, PIK3R1, F3, TGFBR1	74	101	9496	15.246454375167247	4.687558963212268E-8	1.6824575541489554E-9	5.747008477043462E-10
KEGG_PATHWAY	hsa05214:Glioma	11	14.473684210526317	2.4304386784266477E-10	PIK3CA, CDK4, AKT2, PIK3R3, PIK3R2, BRAF, PIK3R1, RAF1, EGFR, MTOR, IGF1R	74	76	9496	18.573257467994313	4.885182636193974E-8	1.692926251869596E-9	5.78276789004961E-10
KEGG_PATHWAY	hsa05220:Chronic myeloid leukemia	11	14.473684210526317	2.776278331916237E-10	IKBKB, PIK3CA, CDK4, AKT2, ABL1, PIK3R3, PIK3R2, BRAF, PIK3R1, RAF1, TGFBR1	74	77	9496	18.332046332046335	5.5803188181435814E-8	1.8693607434902665E-9	6.385440163407345E-10
KEGG_PATHWAY	hsa04625:C-type lectin receptor signaling pathway	12	15.789473684210526	3.5684471060742723E-10	MAPK10, IKBKB, MAPK9, MAPK8, SYK, PIK3CA, AKT2, PRKCD, PIK3R3, PIK3R2, PIK3R1, RAF1	74	105	9496	14.665637065637066	7.172577509706457E-8	2.325246178796784E-9	7.942672590939509E-10
KEGG_PATHWAY	hsa04931:Insulin resistance	12	15.789473684210526	5.364545881053032E-10	MAPK10, IKBKB, MAPK9, MAPK8, PIK3CA, PDPK1, AKT2, PRKCD, PIK3R3, PIK3R2, PIK3R1, MTOR	74	109	9496	14.127448549466898	1.0782735826442291E-7	3.3863695874147266E-9	1.15673020560206E-9
KEGG_PATHWAY	hsa04015:Rap1 signaling pathway	15	19.736842105263158	5.758046486506704E-10	CSF1R, PIK3R3, BRAF, PIK3R2, PIK3R1, EGFR, IGF1R, PIK3CA, AKT2, KIT, TEK, RAF1, DRD2, FGFR3, FGFR1	74	212	9496	9.07955124936257	1.1573672320519535E-7	3.52462239477077E-9	1.2039551744514016E-9
KEGG_PATHWAY	hsa04010:MAPK signaling pathway	17	22.36842105263158	6.856387220321775E-10	RET, CSF1R, BRAF, EGFR, TGFBR1, IGF1R, MAPK10, IKBKB, MAPK9, MAPK8, MAPK7, AKT2, KIT, TEK, RAF1, FGFR3, FGFR1	74	300	9496	7.2717117117117125	1.378133829277317E-7	4.073500642661761E-9	1.3914432888300073E-9
KEGG_PATHWAY	hsa04380:Osteoclast differentiation	13	17.105263157894736	7.159167348939698E-10	CSF1R, SYK, PIK3R3, PIK3R2, PIK3R1, TGFBR1, MAPK10, IKBKB, MAPK9, MAPK8, PIK3CA, CTSK, AKT2	74	143	9496	11.665847665847666	1.4389926050739632E-7	4.131862298530912E-9	1.4113787059338262E-9
GOTERM_BP_DIRECT	GO:0031669~cellular response to nutrient levels	9	11.842105263157894	1.01673136057212E-9	RPTOR, SYK, RHEB, MAPKAP1, AKT1S1, MLST8, ULK1, RICTOR, MTOR	76	83	19512	27.838934686112875	1.4315567390399409E-6	1.7881762804062162E-7	1.6725230881411375E-7
GOTERM_MF_DIRECT	GO:0004714~transmembrane receptor protein tyrosine kinase activity	8	10.526315789473683	1.3560396600089347E-9	RET, CSF1R, KIT, TEK, FGFR3, EGFR, FGFR1, IGF1R	76	53	19272	38.27606752730883	4.7461375252133564E-7	4.746138810031272E-8	4.000316997026358E-8
KEGG_PATHWAY	hsa05208:Chemical carcinogenesis - reactive oxygen species	15	19.736842105263158	1.413463464643686E-9	PDPK1, PRKCD, PIK3R3, BRAF, PIK3R2, PIK3R1, EGFR, MAPK10, IKBKB, MAPK9, MAPK8, PIK3CA, AKT2, ABL1, RAF1	74	227	9496	8.479580902488392	2.84106114745164E-7	7.931100551611793E-9	2.7091383072337316E-9
KEGG_PATHWAY	hsa04660:T cell receptor signaling pathway	12	15.789473684210526	1.8136600007117737E-9	MAPK10, IKBKB, MAPK9, MAPK8, PIK3CA, PDPK1, CDK4, AKT2, PIK3R3, PIK3R2, PIK3R1, RAF1	74	122	9496	12.622064687638458	3.6454559382281815E-7	9.901603247129144E-9	3.382230812138173E-9
GOTERM_BP_DIRECT	GO:0000165~MAPK cascade	10	13.157894736842104	4.456863908610786E-9	MAPK10, RET, MAPK9, MAPK8, MAPK7, BRAF, RAF1, FGFR3, EGFR, FGFR1	76	145	19512	17.705989110707804	6.275244664677437E-6	6.432094884070506E-7	6.016088747289827E-7
GOTERM_BP_DIRECT	GO:0006468~protein phosphorylation	12	15.789473684210526	4.571496008578896E-9	MAPK10, IKBKB, MAPK9, MAPK8, SYK, PDPK1, PRKCD, BRAF, ULK1, RAF1, FGFR1, AURKA	76	261	19512	11.80399274047187	6.436645610508052E-6	6.432094884070506E-7	6.016088747289827E-7
KEGG_PATHWAY	hsa05225:Hepatocellular carcinoma	13	17.105263157894736	5.239416853108135E-9	PIK3R3, BRAF, PIK3R2, PIK3R1, EGFR, TGFBR1, MTOR, IGF1R, TERT, PIK3CA, CDK4, AKT2, RAF1	74	170	9496	9.813036565977743	1.0531222451870548E-6	2.7851636955995874E-8	9.513677970117404E-9
GOTERM_CC_DIRECT	GO:0043235~receptor complex	11	14.473684210526317	5.430006397584428E-9	RET, CSF1R, ADRB3, KIT, TEK, ADRB2, FGFR3, EGFR, TGFBR1, FGFR1, IGF1R	76	216	20808	13.942982456140353	1.2651907046468125E-6	5.481212011455437E-7	4.846050104548584E-7
KEGG_PATHWAY	hsa04210:Apoptosis	12	15.789473684210526	6.248895238649667E-9	MAPK10, IKBKB, MAPK9, MAPK8, PIK3CA, PDPK1, AKT2, CTSK, PIK3R3, PIK3R2, PIK3R1, RAF1	74	137	9496	11.240086802130598	1.2560271683836888E-6	3.236607277454443E-8	1.105573772991864E-8
GOTERM_CC_DIRECT	GO:1902554~serine/threonine protein kinase complex	6	7.894736842105263	7.89623222211972E-9	RPTOR, MAPKAP1, MLST8, RICTOR, TGFBR1, MTOR	76	20	20808	82.13684210526316	1.8398204228997628E-6	5.481212011455437E-7	4.846050104548584E-7
KEGG_PATHWAY	hsa05207:Chemical carcinogenesis - receptor activation	14	18.421052631578945	8.32893340599596E-9	PIK3R3, PIK3R2, PIK3R1, ADRB2, ESR1, EGFR, MTOR, ESR2, PIK3CA, ADRB3, AKT2, EIF4EBP1, PGR, RAF1	74	217	9496	8.278988666085441	1.6741142254694807E-6	4.2061113700279594E-8	1.4367410125343031E-8
GOTERM_CC_DIRECT	GO:0016020~membrane	58	76.31578947368422	9.409806028249678E-9	RET, ACHE, EHMT1, ADRA1D, HTR2A, ADRA1B, SLC6A4, IGF1R, RPTOR, IKBKB, AKT2, CTSK, MLST8, APPL1, KCNH2, SYK, PDPK1, PRKCD, HTR3A, F3, TGFBR1, ADRB3, KIT, PGR, RAF1, OPRD1, CSF1R, CALCRL, ABCB1, MAOA, MAPKAP1, ADRB2, PIK3R1, EGFR, AURKA, DPP4, MAPK7, POLR2B, ABL1, KCNN2, RICTOR, KCNN3, DRD2, DRD3, DRD4, HTR1A, OPRK1, BRAF, ESR1, MTOR, SELP, MAPK10, FKBP1A, RHEB, CDK4, TEK, FGFR3, FGFR1	76	9038	20808	1.7570025972210899	2.1924824153973788E-6	5.481212011455437E-7	4.846050104548584E-7
KEGG_PATHWAY	hsa04066:HIF-1 signaling pathway	11	14.473684210526317	9.711857818989166E-9	PIK3CA, AKT2, EIF4EBP1, PIK3R3, PIK3R2, TEK, PIK3R1, EGFR, MTOR, IGF1R, PDK1	74	110	9496	12.832432432432432	1.952081536749084E-6	4.7848665352092964E-8	1.634434608561591E-8
KEGG_PATHWAY	hsa05213:Endometrial cancer	9	11.842105263157894	1.3349200000540859E-8	PIK3CA, PDPK1, AKT2, PIK3R3, PIK3R2, BRAF, PIK3R1, RAF1, EGFR	74	59	9496	19.574896930829134	2.683185611696004E-6	6.42032952406965E-8	2.1930828572317125E-8
KEGG_PATHWAY	hsa05226:Gastric cancer	12	15.789473684210526	1.624075247708516E-8	ABCB1, TERT, PIK3CA, AKT2, PIK3R3, PIK3R2, BRAF, PIK3R1, RAF1, EGFR, TGFBR1, MTOR	74	150	9496	10.265945945945948	3.26438595499301E-6	7.629376745049308E-8	2.6060742346950606E-8
GOTERM_BP_DIRECT	GO:0008284~positive regulation of cell population proliferation	15	19.736842105263158	1.63054787533236E-8	CSF1R, CALCRL, HTR1A, ADRA1D, HTR2A, EGFR, TGFBR1, MTOR, IGF1R, DPP4, CDK4, KIT, FGFR3, EZH2, FGFR1	76	542	19512	7.105263157894737	2.2957850724592E-5	2.0856189641751187E-6	1.9507281853976234E-6
KEGG_PATHWAY	hsa04213:Longevity regulating pathway - multiple species	9	11.842105263157894	1.9984361845072074E-8	RPTOR, PIK3CA, AKT2, AKT1S1, PIK3R3, PIK3R2, PIK3R1, MTOR, IGF1R	74	62	9496	18.627724498692242	4.016848700771902E-6	9.174638847055815E-8	3.133911289340848E-8
KEGG_PATHWAY	hsa05167:Kaposi sarcoma-associated herpesvirus infection	13	17.105263157894736	2.6085337691730975E-8	SYK, PIK3R3, PIK3R2, PIK3R1, MTOR, MAPK10, IKBKB, MAPK9, MAPK8, PIK3CA, CDK4, AKT2, RAF1	74	196	9496	8.51130722559294	5.243139194255342E-6	1.1650851977134738E-7	3.9797464674371135E-8
KEGG_PATHWAY	hsa04071:Sphingolipid signaling pathway	11	14.473684210526317	2.6531643116247425E-8	MAPK10, OPRD1, MAPK9, MAPK8, PIK3CA, PDPK1, AKT2, PIK3R3, PIK3R2, PIK3R1, RAF1	74	122	9496	11.570225963668587	5.33284611514695E-6	1.1650851977134738E-7	3.9797464674371135E-8
KEGG_PATHWAY	hsa04929:GnRH secretion	9	11.842105263157894	2.929095466831247E-8	PIK3CA, AKT2, PIK3R3, PIK3R2, KCNN2, KCNN3, PIK3R1, RAF1, ESR2	74	65	9496	17.76798336798337	5.887464642029272E-6	1.2588878389359827E-7	4.300161430028852E-8
KEGG_PATHWAY	hsa04082:Neuroactive ligand signaling	13	17.105263157894736	3.090370032476663E-8	OPRD1, ACHE, HTR1A, OPRK1, ADRA1D, HTR3A, ADRB2, HTR2A, ADRA1B, SLC6A4, DRD2, DRD3, DRD4	74	199	9496	8.382996061388022	6.211624579477437E-6	1.3005307220005955E-7	4.442406921685203E-8
KEGG_PATHWAY	hsa04510:Focal adhesion	13	17.105263157894736	3.85670436898866E-8	PDPK1, PIK3R3, BRAF, PIK3R2, PIK3R1, EGFR, IGF1R, MAPK10, MAPK9, MAPK8, PIK3CA, AKT2, RAF1	74	203	9496	8.217813872986287	7.751945880651867E-6	1.5601204751627528E-7	5.3291243953579175E-8
KEGG_PATHWAY	hsa05161:Hepatitis B	12	15.789473684210526	3.8616843444622596E-8	MAPK10, IKBKB, MAPK9, MAPK8, PIK3CA, AKT2, PIK3R3, PIK3R2, BRAF, PIK3R1, RAF1, TGFBR1	74	163	9496	9.447189520809154	7.761955547080923E-6	1.5601204751627528E-7	5.3291243953579175E-8
KEGG_PATHWAY	hsa05205:Proteoglycans in cancer	13	17.105263157894736	4.073143218181489E-8	PDPK1, PIK3R3, BRAF, PIK3R2, PIK3R1, ESR1, EGFR, MTOR, IGF1R, PIK3CA, AKT2, RAF1, FGFR1	74	204	9496	8.177530471648119	8.186984530866859E-6	1.6132841766130605E-7	5.510723177539662E-8
KEGG_PATHWAY	hsa04926:Relaxin signaling pathway	11	14.473684210526317	4.8847042436761125E-8	MAPK10, MAPK9, MAPK8, PIK3CA, AKT2, PIK3R3, PIK3R2, PIK3R1, RAF1, EGFR, TGFBR1	74	130	9496	10.85821205821206	9.818207565515102E-6	1.8975197254280282E-7	6.481626784877918E-8
GOTERM_MF_DIRECT	GO:0042802~identical protein binding	25	32.89473684210527	5.0289742075232235E-8	ACHE, KDM1A, ADRA1D, ADRB2, HTR2A, EGFR, SLC6A4, IGF1R, DPP4, IKBKB, TERT, DRD2, DRD4, APPL1, KCNH2, HTR3A, BRAF, ESR1, MTOR, ULK1, PGR, TEK, RAF1, FGFR3, FGFR1	76	1824	19272	3.4755886426592797	1.7601255251742387E-5	1.6001281569392075E-6	1.3486794465630462E-6
KEGG_PATHWAY	hsa05131:Shigellosis	14	18.421052631578945	5.2089023646800163E-8	PRKCD, PIK3R3, PIK3R2, PIK3R1, EGFR, MTOR, MAPK10, RPTOR, IKBKB, MAPK9, MAPK8, PIK3CA, AKT2, AKT1S1	74	253	9496	7.100950753124667	1.0469839217153165E-5	1.985279769179931E-7	6.781401191753228E-8
GOTERM_BP_DIRECT	GO:0033554~cellular response to stress	7	9.210526315789473	5.2335473873715465E-8	MAPK10, MAPK9, MAPK8, MAPK7, ABL1, ULK1, PDK1	76	53	19512	33.90863952333664	7.368563418019836E-5	6.1363343116931386E-6	5.739456968150796E-6
KEGG_PATHWAY	hsa05142:Chagas disease	10	13.157894736842104	7.967494597904753E-8	MAPK10, IKBKB, MAPK9, MAPK8, PIK3CA, AKT2, PIK3R3, PIK3R2, PIK3R1, TGFBR1	74	103	9496	12.458672264497508	1.6014536544761704E-5	2.980433164401408E-7	1.0180687541767184E-7
KEGG_PATHWAY	hsa04915:Estrogen signaling pathway	11	14.473684210526317	9.246456462591283E-8	PIK3CA, AKT2, PRKCD, PIK3R3, PIK3R2, PGR, PIK3R1, RAF1, ESR1, EGFR, ESR2	74	139	9496	10.155162356601206	1.858520565112265E-5	3.3959712826244353E-7	1.1600099925796339E-7
GOTERM_BP_DIRECT	GO:0007188~adenylate cyclase-modulating G protein-coupled receptor signaling pathway	7	9.210526315789473	1.0086342892428678E-7	ADRB3, ADRA1D, ADRB2, ADRA1B, DRD2, DRD3, DRD4	76	59	19512	30.460303300624442	1.4200563135857713E-4	1.0916526499728577E-5	1.021048249725857E-5
KEGG_PATHWAY	hsa04024:cAMP signaling pathway	13	17.105263157894736	1.259725980417414E-7	HTR1A, PIK3R3, BRAF, PIK3R2, PIK3R1, ADRB2, MAPK10, MAPK9, MAPK8, PIK3CA, AKT2, RAF1, DRD2	74	226	9496	7.381487682372638	2.5320173235754417E-5	4.5440115722199575E-7	1.5521623687285995E-7
KEGG_PATHWAY	hsa04620:Toll-like receptor signaling pathway	10	13.157894736842104	1.3047897117351596E-7	MAPK10, IKBKB, MAPK9, MAPK8, PIK3CA, AKT2, CTSK, PIK3R3, PIK3R2, PIK3R1	74	109	9496	11.772873791222416	2.6225931013090786E-5	4.623991610008811E-7	1.579482282626772E-7
KEGG_PATHWAY	hsa04072:Phospholipase D signaling pathway	11	14.473684210526317	1.782846462019036E-7	SYK, PIK3CA, RHEB, AKT2, KIT, PIK3R3, PIK3R2, PIK3R1, RAF1, EGFR, MTOR	74	149	9496	9.473607836023945	3.5834574998339086E-5	6.209223884962849E-7	2.1209725151605772E-7
GOTERM_BP_DIRECT	GO:0030335~positive regulation of cell migration	11	14.473684210526317	2.180486731568474E-7	RET, CSF1R, AKT2, KIT, PIK3R3, RICTOR, F3, EGFR, TGFBR1, EZH2, IGF1R	76	300	19512	9.413684210526316	3.06965441686069E-4	2.1913891652263165E-5	2.0496575276743656E-5
KEGG_PATHWAY	hsa04218:Cellular senescence	11	14.473684210526317	2.9110847820238476E-7	PIK3CA, RHEB, CDK4, AKT2, EIF4EBP1, PIK3R3, PIK3R2, PIK3R1, RAF1, TGFBR1, MTOR	74	157	9496	8.990876226545018	5.851110079613253E-5	9.966764846929106E-7	3.4044889823668724E-7
GOTERM_BP_DIRECT	GO:2000352~negative regulation of endothelial cell apoptotic process	6	7.894736842105263	3.33182065120817E-7	MAPK7, TERT, PDPK1, ABL1, BRAF, TEK	76	38	19512	40.53739612188365	4.690104061140232E-4	2.9299197851561847E-5	2.7404224856187198E-5
GOTERM_BP_DIRECT	GO:0032008~positive regulation of TOR signaling	6	7.894736842105263	3.33182065120817E-7	RPTOR, PIK3CA, RHEB, MLST8, RICTOR, F3	76	38	19512	40.53739612188365	4.690104061140232E-4	2.9299197851561847E-5	2.7404224856187198E-5
KEGG_PATHWAY	hsa04919:Thyroid hormone signaling pathway	10	13.157894736842104	3.4476884012218727E-7	PIK3CA, PDPK1, RHEB, AKT2, PIK3R3, PIK3R2, PIK3R1, RAF1, ESR1, MTOR	74	122	9496	10.518387239698715	6.929614772588355E-5	1.1416935361423251E-6	3.899844257119823E-7
KEGG_PATHWAY	hsa04935:Growth hormone synthesis, secretion and action	10	13.157894736842104	3.4476884012218727E-7	MAPK10, MAPK9, MAPK8, PIK3CA, AKT2, PIK3R3, PIK3R2, PIK3R1, RAF1, MTOR	74	122	9496	10.518387239698715	6.929614772588355E-5	1.1416935361423251E-6	3.899844257119823E-7
GOTERM_BP_DIRECT	GO:0046777~protein autophosphorylation	8	10.526315789473683	3.700507617751005E-7	CSF1R, PDPK1, KIT, ABL1, ULK1, FGFR1, AURKA, IGF1R	76	119	19512	17.259619637328615	5.208958556572885E-4	3.062714245985685E-5	2.86462824997666E-5
KEGG_PATHWAY	hsa05235:PD-L1 expression and PD-1 checkpoint pathway in cancer	9	11.842105263157894	3.8607311683958154E-7	IKBKB, PIK3CA, AKT2, PIK3R3, PIK3R2, PIK3R1, RAF1, EGFR, MTOR	74	90	9496	12.832432432432434	7.759770060111748E-5	1.2578511226063786E-6	4.2966201712792136E-7
KEGG_PATHWAY	hsa05206:MicroRNAs in cancer	14	18.421052631578945	7.897827736520346E-7	ABCB1, PIK3R3, PIK3R2, PIK3R1, EGFR, MTOR, RPTOR, IKBKB, MAPK7, PIK3CA, ABL1, RAF1, FGFR3, EZH2	74	320	9496	5.61418918918919	1.5873380064312936E-4	2.532319369487476E-6	8.650001806665141E-7
KEGG_PATHWAY	hsa04750:Inflammatory mediator regulation of TRP channels	9	11.842105263157894	8.070184249940954E-7	MAPK10, MAPK9, MAPK8, PIK3CA, PRKCD, PIK3R3, PIK3R2, HTR2A, PIK3R1	74	99	9496	11.665847665847666	1.6219761341818018E-4	2.5471519038876135E-6	8.700667394467591E-7
GOTERM_CC_DIRECT	GO:0031931~TORC1 complex	4	5.263157894736842	8.925485058095706E-7	RPTOR, AKT1S1, MLST8, MTOR	76	6	20808	182.52631578947367	2.0794227166176515E-4	4.159276037072599E-5	3.677299843935431E-5
KEGG_PATHWAY	hsa05166:Human T-cell leukemia virus 1 infection	12	15.789473684210526	9.686935217266912E-7	MAPK10, IKBKB, MAPK9, MAPK8, TERT, PIK3CA, CDK4, AKT2, PIK3R3, PIK3R2, PIK3R1, TGFBR1	74	224	9496	6.874517374517374	1.9468853790016727E-4	3.0104014059814096E-6	1.028305430756026E-6
KEGG_PATHWAY	hsa05162:Measles	10	13.157894736842104	1.0439778454982922E-6	MAPK10, IKBKB, MAPK9, MAPK8, PIK3CA, CDK4, AKT2, PIK3R3, PIK3R2, PIK3R1	74	139	9496	9.23196577872837	2.098176416797104E-4	3.1952049210705306E-6	1.0914313839300327E-6
GOTERM_BP_DIRECT	GO:0018105~peptidyl-serine phosphorylation	6	7.894736842105263	1.1031217729601765E-6	IKBKB, MAPK8, PRKCD, ULK1, TGFBR1, AURKA	76	48	19512	32.09210526315789	0.0015519907278218614	8.622735191972047E-5	8.065045851197735E-5
KEGG_PATHWAY	hsa05163:Human cytomegalovirus infection	12	15.789473684210526	1.1047955623020295E-6	IKBKB, PIK3CA, RHEB, CDK4, AKT2, EIF4EBP1, PIK3R3, PIK3R2, PIK3R1, RAF1, EGFR, MTOR	74	227	9496	6.783664721990713	2.2203937628939574E-4	3.330876172910596E-6	1.1377745343110454E-6
KEGG_PATHWAY	hsa05418:Fluid shear stress and atherosclerosis	10	13.157894736842104	1.2492949593808367E-6	MAPK10, IKBKB, MAPK9, MAPK8, MAPK7, PIK3CA, AKT2, PIK3R3, PIK3R2, PIK3R1	74	142	9496	9.036924248191854	2.510769186014894E-4	3.7111409087489564E-6	1.2676669440776135E-6
GOTERM_BP_DIRECT	GO:0030307~positive regulation of cell growth	7	9.210526315789473	1.2687019956861737E-6	RPTOR, MAPKAP1, MLST8, RICTOR, EGFR, TGFBR1, MTOR	76	90	19512	19.968421052631577	0.0017847389989240625	9.39507214700235E-5	8.787430664857919E-5
KEGG_PATHWAY	hsa05017:Spinocerebellar ataxia	10	13.157894736842104	1.4048006175845507E-6	MAPK10, MAPK9, MAPK8, PIK3CA, AKT2, PIK3R3, PIK3R2, ULK1, PIK3R1, MTOR	74	144	9496	8.911411411411413	2.82325261193761E-4	4.1126047065518735E-6	1.4048006175845507E-6
GOTERM_BP_DIRECT	GO:0007187~G protein-coupled receptor signaling pathway, coupled to cyclic nucleotide second messenger	6	7.894736842105263	2.001179210229001E-6	OPRD1, CALCRL, ADRB3, HTR1A, HTR2A, DRD4	76	54	19512	28.526315789473685	0.0028136972602444965	1.29064914313633E-4	1.2071743229334828E-4
GOTERM_BP_DIRECT	GO:0031929~TOR signaling	5	6.578947368421052	2.01807257633257E-6	RPTOR, EIF4EBP1, MLST8, RICTOR, MTOR	76	24	19512	53.48684210526315	0.0028374159591562087	1.29064914313633E-4	1.2071743229334828E-4
GOTERM_BP_DIRECT	GO:0038095~Fc-epsilon receptor signaling pathway	5	6.578947368421052	2.01807257633257E-6	MAPK10, IKBKB, MAPK9, MAPK8, SYK	76	24	19512	53.48684210526315	0.0028374159591562087	1.29064914313633E-4	1.2071743229334828E-4
GOTERM_BP_DIRECT	GO:0120162~positive regulation of cold-induced thermogenesis	7	9.210526315789473	2.6458552892720347E-6	ACHE, SYK, KDM1A, ADRB3, EHMT1, ADRB2, IGF1R	76	102	19512	17.619195046439625	0.003718438596985396	1.6185732139155446E-4	1.5138893742095642E-4
GOTERM_BP_DIRECT	GO:0032869~cellular response to insulin stimulus	7	9.210526315789473	2.8010149014420416E-6	PIK3CA, PDPK1, AKT2, MAPKAP1, PIK3R2, PIK3R1, MTOR	76	103	19512	17.44813490035769	0.003936067802886023	1.642094985970397E-4	1.535889837624053E-4
KEGG_PATHWAY	hsa05160:Hepatitis C	10	13.157894736842104	3.2043162781551226E-6	IKBKB, PIK3CA, CDK4, AKT2, PIK3R3, PIK3R2, BRAF, PIK3R1, RAF1, EGFR	74	159	9496	8.070712221655619	6.438612361583385E-4	9.246741259819067E-6	3.2043162781551226E-6
KEGG_PATHWAY	hsa04668:TNF signaling pathway	9	11.842105263157894	3.2711752312957083E-6	MAPK10, IKBKB, MAPK9, MAPK8, PIK3CA, AKT2, PIK3R3, PIK3R2, PIK3R1	74	119	9496	9.705200999318647	6.57291186336284E-4	9.283748141359894E-6	3.2711752312957083E-6
KEGG_PATHWAY	hsa05415:Diabetic cardiomyopathy	11	14.473684210526317	3.3550178926696644E-6	MAPK10, MAPK9, MAPK8, PIK3CA, AKT2, PRKCD, PIK3R3, PIK3R2, PIK3R1, TGFBR1, MTOR	74	205	9496	6.88569545154911	6.741323982429881E-4	9.283748141359894E-6	3.3550178926696644E-6
KEGG_PATHWAY	hsa05169:Epstein-Barr virus infection	11	14.473684210526317	3.3550178926696644E-6	MAPK10, IKBKB, MAPK9, MAPK8, SYK, PIK3CA, CDK4, AKT2, PIK3R3, PIK3R2, PIK3R1	74	205	9496	6.88569545154911	6.741323982429881E-4	9.283748141359894E-6	3.3550178926696644E-6
GOTERM_CC_DIRECT	GO:0031932~TORC2 complex	4	5.263157894736842	3.7196055154921873E-6	MAPKAP1, MLST8, RICTOR, MTOR	76	9	20808	121.68421052631578	8.662942472331681E-4	1.0833351063870995E-4	9.577984202392382E-5
GOTERM_CC_DIRECT	GO:0005942~phosphatidylinositol 3-kinase complex	4	5.263157894736842	3.7196055154921873E-6	PIK3CA, PIK3R3, PIK3R2, PIK3R1	76	9	20808	121.68421052631578	8.662942472331681E-4	1.0833351063870995E-4	9.577984202392382E-5
GOTERM_CC_DIRECT	GO:0005943~phosphatidylinositol 3-kinase complex, class IA	4	5.263157894736842	3.7196055154921873E-6	PIK3CA, PIK3R3, PIK3R2, PIK3R1	76	9	20808	121.68421052631578	8.662942472331681E-4	1.0833351063870995E-4	9.577984202392382E-5
GOTERM_MF_DIRECT	GO:0004935~adrenergic receptor activity	4	5.263157894736842	4.675976532774883E-6	ADRB3, ADRA1D, ADRB2, ADRA1B	76	9	19272	112.7017543859649	0.001635257120497724	1.3638264887260077E-4	1.1495108976404921E-4
KEGG_PATHWAY	hsa05170:Human immunodeficiency virus 1 infection	11	14.473684210526317	4.9268370661843775E-6	MAPK10, IKBKB, MAPK9, MAPK8, PIK3CA, AKT2, PIK3R3, PIK3R2, PIK3R1, RAF1, MTOR	74	214	9496	6.59611012882041	9.898065078803864E-4	1.3448933613097895E-5	4.9268370661843775E-6
KEGG_PATHWAY	hsa05417:Lipid and atherosclerosis	11	14.473684210526317	5.352245094928714E-6	MAPK10, SELP, IKBKB, MAPK9, MAPK8, PIK3CA, PDPK1, AKT2, PIK3R3, PIK3R2, PIK3R1	74	216	9496	6.535035035035035	0.001075225673243363	1.4415380122341335E-5	5.352245094928714E-6
KEGG_PATHWAY	hsa04923:Regulation of lipolysis in adipocytes	7	9.210526315789473	5.470198571781574E-6	PIK3CA, ADRB3, AKT2, PIK3R3, PIK3R2, ADRB2, PIK3R1	74	59	9496	15.224919835089327	0.0010989086773540713	1.4539211993419448E-5	5.470198571781574E-6
KEGG_PATHWAY	hsa04662:B cell receptor signaling pathway	8	10.526315789473683	5.729956439531727E-6	IKBKB, SYK, PIK3CA, AKT2, PIK3R3, PIK3R2, PIK3R1, RAF1	74	91	9496	11.281259281259283	0.0011510615638534727	1.5031833776433882E-5	5.729956439531727E-6
GOTERM_BP_DIRECT	GO:0038202~TORC1 signaling	6	7.894736842105263	5.878379461628583E-6	RPTOR, SYK, RHEB, AKT1S1, MLST8, MTOR	76	67	19512	22.991358994501176	0.008242624349002359	3.308351961004567E-4	3.094378948601286E-4
GOTERM_MF_DIRECT	GO:0051378~serotonin binding	4	5.263157894736842	6.6612627725451615E-6	HTR1A, HTR3A, HTR2A, SLC6A4	76	10	19272	101.43157894736841	0.0023287340176135762	1.7934169003006205E-4	1.5115942445390943E-4
GOTERM_BP_DIRECT	GO:0042752~regulation of circadian rhythm	6	7.894736842105263	6.799875163742712E-6	MAPK10, MAPK9, MAPK8, DRD4, MTOR, EZH2	76	69	19512	22.324942791762012	0.009528569509450024	3.6797785982253827E-4	3.441782967494388E-4
GOTERM_BP_DIRECT	GO:0048009~insulin-like growth factor receptor signaling pathway	5	6.578947368421052	7.570549779456246E-6	PIK3CA, PDPK1, PIK3R1, RAF1, IGF1R	76	33	19512	38.899521531100476	0.010602764626672978	3.934976881272858E-4	3.680475888951728E-4
KEGG_PATHWAY	hsa05165:Human papillomavirus infection	13	17.105263157894736	7.6074732431140556E-6	PIK3R3, PIK3R2, PIK3R1, EGFR, MTOR, IKBKB, TERT, PIK3CA, RHEB, CDK4, AKT2, EIF4EBP1, RAF1	74	333	9496	5.009658306955605	0.0015279394483156405	1.9701405065500503E-5	7.6074732431140556E-6
GOTERM_BP_DIRECT	GO:0007173~epidermal growth factor receptor signaling pathway	6	7.894736842105263	7.830799763727081E-6	MAPK7, PIK3CA, PDPK1, ABL1, BRAF, EGFR	76	71	19512	21.696071163825053	0.010965247787208976	3.934976881272858E-4	3.680475888951728E-4
KEGG_PATHWAY	hsa05135:Yersinia infection	9	11.842105263157894	9.852136812679195E-6	MAPK10, IKBKB, MAPK9, MAPK8, PIK3CA, AKT2, PIK3R3, PIK3R2, PIK3R1	74	138	9496	8.3689776733255	0.0019783297753029894	2.5191539698243005E-5	9.852136812679195E-6
KEGG_PATHWAY	hsa04666:Fc gamma R-mediated phagocytosis	8	10.526315789473683	1.0037029902641307E-5	SYK, PIK3CA, AKT2, PRKCD, PIK3R3, PIK3R2, PIK3R1, RAF1	74	99	9496	10.36964236964237	0.002015419444348243	2.5215445474978955E-5	1.0037029902641307E-5
KEGG_PATHWAY	hsa05168:Herpes simplex virus 1 infection	10	13.157894736842104	1.0111143977590572E-5	IKBKB, SYK, PIK3CA, RHEB, AKT2, EIF4EBP1, PIK3R3, PIK3R2, PIK3R1, MTOR	74	183	9496	7.012258159799144	0.0020302863888950196	2.5215445474978955E-5	1.0111143977590572E-5
KEGG_PATHWAY	hsa05171:Coronavirus disease - COVID-19	11	14.473684210526317	1.2589645116086162E-5	MAPK10, SELP, IKBKB, MAPK9, MAPK8, SYK, PIK3CA, PIK3R3, PIK3R2, PIK3R1, EGFR	74	238	9496	5.930956166250284	0.0025273354940064108	3.101351601767567E-5	1.2589645116086162E-5
KEGG_PATHWAY	hsa04550:Signaling pathways regulating pluripotency of stem cells	9	11.842105263157894	1.3466798113538796E-5	PIK3CA, AKT2, PIK3R3, PIK3R2, PIK3R1, RAF1, FGFR3, FGFR1, IGF1R	74	144	9496	8.02027027027027	0.0027031844464315835	3.2774617095600444E-5	1.3466798113538796E-5
GOTERM_BP_DIRECT	GO:0030183~B cell differentiation	6	7.894736842105263	1.4075482400276763E-5	SYK, KIT, PIK3R3, PIK3R2, PIK3R1, EZH2	76	80	19512	19.255263157894735	0.01962332478036488	6.829035771444622E-4	6.387356840953179E-4
GOTERM_BP_DIRECT	GO:0070374~positive regulation of ERK1 and ERK2 cascade	8	10.526315789473683	1.4727039658472652E-5	CSF1R, ABL1, BRAF, TEK, HTR2A, DRD2, FGFR3, EGFR	76	207	19512	9.922196796338673	0.02052231562628004	6.906981599823674E-4	6.460261396850004E-4
KEGG_PATHWAY	hsa05211:Renal cell carcinoma	7	9.210526315789473	1.4892328814650849E-5	PIK3CA, AKT2, PIK3R3, PIK3R2, BRAF, PIK3R1, RAF1	74	70	9496	12.832432432432434	0.0029889046848911027	3.539118141834672E-5	1.4892328814650849E-5
KEGG_PATHWAY	hsa04920:Adipocytokine signaling pathway	7	9.210526315789473	1.4892328814650849E-5	MAPK10, IKBKB, MAPK9, MAPK8, AKT2, MTOR, APPL1	74	70	9496	12.832432432432434	0.0029889046848911027	3.539118141834672E-5	1.4892328814650849E-5
GOTERM_MF_DIRECT	GO:0043560~insulin receptor substrate binding	4	5.263157894736842	1.574306461540964E-5	PIK3CA, PRKCD, PIK3R1, IGF1R	76	13	19272	78.0242914979757	0.005494963143535592	3.93576615385241E-4	3.3172886153898885E-4
KEGG_PATHWAY	hsa04517:IgSF CAM signaling	12	15.789473684210526	1.720738257108097E-5	MAPK10, MAPK9, MAPK8, PIK3CA, PDPK1, MAP2, AKT2, ABL1, PIK3R3, PIK3R2, PIK3R1, FGFR1	74	302	9496	5.098979774476464	0.0034527391944657593	4.041734045765531E-5	1.720738257108097E-5
GOTERM_BP_DIRECT	GO:0071880~adenylate cyclase-activating adrenergic receptor signaling pathway	4	5.263157894736842	1.9259575613327148E-5	ADRB3, ADRA1D, ADRB2, ADRA1B	76	14	19512	73.3533834586466	0.026753358787935833	8.741362221919773E-4	8.176000486173719E-4
GOTERM_BP_DIRECT	GO:0038203~TORC2 signaling	4	5.263157894736842	2.4007938661493994E-5	MAPKAP1, MLST8, RICTOR, MTOR	76	15	19512	68.46315789473684	0.03323862604152461	0.001055599053022564	9.873264774539405E-4
KEGG_PATHWAY	hsa04932:Non-alcoholic fatty liver disease	9	11.842105263157894	2.5249732929670993E-5	MAPK10, IKBKB, MAPK9, MAPK8, PIK3CA, AKT2, PIK3R3, PIK3R2, PIK3R1	74	157	9496	7.3561714580822875	0.005062403020299255	5.862581668728208E-5	2.5249732929670993E-5
GOTERM_BP_DIRECT	GO:0010628~positive regulation of gene expression	11	14.473684210526317	2.676790562722113E-5	RET, MAPK9, MAPK8, POLR2A, KIT, PIK3R3, BRAF, PGR, F3, TGFBR1, SLC6A4	76	515	19512	5.483699540112418	0.03698829791755531	0.0011412861581060645	0.0010674716304673638
KEGG_PATHWAY	hsa04726:Serotonergic synapse	8	10.526315789473683	2.6793753793778328E-5	MAOA, HTR1A, BRAF, KCNN2, HTR3A, HTR2A, RAF1, SLC6A4	74	115	9496	8.926909518213867	0.005371140229725624	6.150384393571844E-5	2.6793753793778328E-5
GOTERM_BP_DIRECT	GO:0045947~negative regulation of translational initiation	5	6.578947368421052	2.9070739387863664E-5	RPTOR, RHEB, AKT1S1, EIF4EBP1, MTOR	76	46	19512	27.906178489702512	0.040105787616023014	0.0012030155976095345	0.001125208618659664
GOTERM_CC_DIRECT	GO:0005665~RNA polymerase II, core complex	4	5.263157894736842	2.949230004106779E-5	POLR2A, POLR2B, POLR2I, POLR2K	76	17	20808	64.42105263157895	0.006848250365714459	7.635228788409773E-4	6.750459787177739E-4
GOTERM_BP_DIRECT	GO:0010468~regulation of gene expression	10	13.157894736842104	3.197507225127158E-5	KDM1A, PIK3CA, CDK4, ABL1, PGR, RICTOR, ESR1, TGFBR1, EZH2, FGFR1	76	419	19512	6.1273709332998365	0.04402318806062	0.0012853979045011176	0.0012022627166478114
GOTERM_MF_DIRECT	GO:0019899~enzyme binding	10	13.157894736842104	3.584645416511656E-5	MAPK8, KDM1A, PRKCD, ABL1, PGR, ADRB2, RAF1, ESR1, EGFR, ESR2	76	420	19272	6.037593984962405	0.012468104840347438	7.825697271889549E-4	6.595944843449762E-4
GOTERM_MF_DIRECT	GO:0140767~enzyme-substrate adaptor activity	4	5.263157894736842	3.7013933545445286E-5	RPTOR, MAPKAP1, RICTOR, PIK3R1	76	17	19272	59.66563467492259	0.01287156019695146	7.825697271889549E-4	6.595944843449762E-4
KEGG_PATHWAY	hsa05010:Alzheimer disease	13	17.105263157894736	3.78541990396319E-5	PIK3R3, BRAF, PIK3R2, PIK3R1, MTOR, MAPK10, IKBKB, MAPK9, MAPK8, PIK3CA, AKT2, ULK1, RAF1	74	391	9496	4.266537637381627	0.007579964091863567	8.59162719775915E-5	3.78541990396319E-5
GOTERM_CC_DIRECT	GO:0005829~cytosol	38	50.0	3.89304264319464E-5	MAOA, MAPKAP1, PIK3R3, PIK3R2, PIK3R1, EGFR, AURKA, IKBKB, RPTOR, MAPK9, MAPK8, MAPK7, TERT, MAP2, AKT2, ABL1, MLST8, EIF4EBP1, RICTOR, POLR2K, APPL1, SYK, PDPK1, PRKCD, OPRK1, BRAF, ESR1, MTOR, MAPK10, FKBP1A, PIK3CA, RHEB, CDK4, AKT1S1, ULK1, PGR, RAF1, FGFR1	76	5677	20808	1.832658094063766	0.009029948831905221	8.554788028242693E-4	7.563460660163068E-4
GOTERM_MF_DIRECT	GO:0001784~phosphotyrosine residue binding	5	6.578947368421052	3.925230840897005E-5	SYK, ABL1, PIK3R3, PIK3R2, PIK3R1	76	49	19272	25.875402792696026	0.013644634032377811	7.825697271889549E-4	6.595944843449762E-4
GOTERM_CC_DIRECT	GO:0009986~cell surface	12	15.789473684210526	4.0387411292132884E-5	DPP4, KCNH2, ACHE, CSF1R, ABCB1, KIT, KCNN2, TEK, FGFR3, F3, EGFR, TGFBR1	76	701	20808	4.6868383512275695	0.009366317082150633	8.554788028242693E-4	7.563460660163068E-4
GOTERM_BP_DIRECT	GO:1901701~cellular response to oxygen-containing compound	4	5.263157894736842	4.270012332742667E-5	ABL1, ESR1, ESR2, IGF1R	76	18	19512	57.05263157894737	0.05835135027214422	0.0016589779620926654	0.0015516808799672691
GOTERM_BP_DIRECT	GO:0001172~RNA-templated transcription	3	3.9473684210526314	4.3626286138897385E-5	POLR2A, TERT, POLR2B	76	3	19512	256.7368421052631	0.059578547817201066	0.0016589779620926654	0.0015516808799672691
GOTERM_MF_DIRECT	GO:0001591~dopamine neurotransmitter receptor activity, coupled via Gi/Go	3	3.9473684210526314	4.471827012508314E-5	DRD2, DRD3, DRD4	76	3	19272	253.57894736842104	0.015529892513232224	7.825697271889549E-4	6.595944843449762E-4
GOTERM_MF_DIRECT	GO:0004705~JUN kinase activity	3	3.9473684210526314	4.471827012508314E-5	MAPK10, MAPK9, MAPK8	76	3	19272	253.57894736842104	0.015529892513232224	7.825697271889549E-4	6.595944843449762E-4
GOTERM_MF_DIRECT	GO:0003968~RNA-directed RNA polymerase activity	3	3.9473684210526314	4.471827012508314E-5	POLR2A, TERT, POLR2B	76	3	19272	253.57894736842104	0.015529892513232224	7.825697271889549E-4	6.595944843449762E-4
GOTERM_BP_DIRECT	GO:0032956~regulation of actin cytoskeleton organization	6	7.894736842105263	5.2473401480013796E-5	CSF1R, PRKCD, ABL1, MLST8, RICTOR, MTOR	76	105	19512	14.670676691729323	0.07122102703945277	0.0019428967337468267	0.0018172367459920566
GOTERM_BP_DIRECT	GO:0009410~response to xenobiotic stimulus	8	10.526315789473683	6.310726547740734E-5	RPTOR, ABCB1, CDK4, ABL1, HTR2A, DRD2, DRD3, SLC6A4	76	260	19512	7.899595141700405	0.08502435688663046	0.002276715962223388	0.0021294656761094376
KEGG_PATHWAY	hsa04810:Regulation of actin cytoskeleton	10	13.157894736842104	6.61332013629219E-5	PIK3CA, AKT2, PIK3R3, PIK3R2, BRAF, PIK3R1, RAF1, FGFR3, EGFR, FGFR1	74	232	9496	5.5312208760484625	0.013205248492257793	1.4843229639233582E-4	6.61332013629219E-5
KEGG_PATHWAY	hsa04728:Dopaminergic synapse	8	10.526315789473683	6.816798827770109E-5	MAPK10, MAPK9, MAPK8, MAOA, AKT2, DRD2, DRD3, DRD4	74	133	9496	7.7187563503352985	0.013608784389425033	1.513179520010508E-4	6.816798827770109E-5
GOTERM_MF_DIRECT	GO:0004707~MAP kinase activity	4	5.263157894736842	7.158861161569894E-5	MAPK10, MAPK9, MAPK8, MAPK7	76	21	19272	48.30075187969924	0.024745592226308233	0.001193143526928316	0.0010056495441252947
GOTERM_BP_DIRECT	GO:0008283~cell population proliferation	8	10.526315789473683	7.456069365669323E-5	CSF1R, CALCRL, KIT, DRD2, FGFR3, EGFR, FGFR1, PDK1	76	267	19512	7.692489651094027	0.0996623061173495	0.0026226723993741843	0.0024530468213052074
KEGG_PATHWAY	hsa04912:GnRH signaling pathway	7	9.210526315789473	7.53291399432992E-5	MAPK10, MAPK9, MAPK8, MAPK7, PRKCD, RAF1, EGFR	74	93	9496	9.658820110433014	0.015027667899299768	1.6361813191985417E-4	7.53291399432992E-5
KEGG_PATHWAY	hsa05222:Small cell lung cancer	7	9.210526315789473	7.53291399432992E-5	IKBKB, PIK3CA, CDK4, AKT2, PIK3R3, PIK3R2, PIK3R1	74	93	9496	9.658820110433014	0.015027667899299768	1.6361813191985417E-4	7.53291399432992E-5
GOTERM_BP_DIRECT	GO:0090398~cellular senescence	5	6.578947368421052	7.807452406798595E-5	MAPK10, MAPK9, MAPK8, PRKCD, ABL1	76	59	19512	21.75735950044603	0.10410604018838854	0.002679289155211128	0.0025060017969138902
GOTERM_BP_DIRECT	GO:0034776~response to histamine	3	3.9473684210526314	8.703498501364666E-5	DRD2, DRD3, DRD4	76	4	19512	192.55263157894737	0.11533885302826663	0.0028478656724232757	0.0026636753553013724
GOTERM_BP_DIRECT	GO:1905857~positive regulation of pentose-phosphate shunt	3	3.9473684210526314	8.703498501364666E-5	RPTOR, MLST8, MTOR	76	4	19512	192.55263157894737	0.11533885302826663	0.0028478656724232757	0.0026636753553013724
GOTERM_MF_DIRECT	GO:0051380~norepinephrine binding	3	3.9473684210526314	8.921072966582556E-5	ADRB3, ADRB2, DRD4	76	4	19272	190.18421052631578	0.03074267804633568	0.001419261608319952	0.001196234784155388
GOTERM_BP_DIRECT	GO:0046686~response to cadmium ion	4	5.263157894736842	9.140154746160066E-5	MAPK9, ABCB1, TERT, KIT	76	23	19512	44.649885583524025	0.12076165257311999	0.0029227722108743663	0.0027337371922606015
KEGG_PATHWAY	hsa04370:VEGF signaling pathway	6	7.894736842105263	9.187983732793178E-5	PIK3CA, AKT2, PIK3R3, PIK3R2, PIK3R1, RAF1	74	60	9496	12.832432432432432	0.018299194497767735	1.9744390574725766E-4	9.187983732793178E-5
GOTERM_BP_DIRECT	GO:0007200~phospholipase C-activating G protein-coupled receptor signaling pathway	6	7.894736842105263	9.903691803847692E-5	OPRD1, OPRK1, ADRA1D, ADRA1B, DRD2, ESR1	76	120	19512	12.836842105263157	0.13016425682345434	0.003096554304003045	0.002896279647525236
GOTERM_BP_DIRECT	GO:0045821~positive regulation of glycolytic process	4	5.263157894736842	1.0417061530416618E-4	RPTOR, MLST8, HTR2A, MTOR	76	24	19512	42.78947368421052	0.13642960888672528	0.0031862620811513435	0.00298018542913658
GOTERM_CC_DIRECT	GO:0005654~nucleoplasm	30	39.473684210526315	1.0771525806561533E-4	CSF1R, KDM1A, MAPKAP1, EHMT2, EHMT1, AURKA, RPTOR, MAPK9, MAPK8, MAPK7, TERT, POLR2A, POLR2B, AKT2, CTSK, ABL1, MLST8, POLR2I, POLR2K, PRKCD, OPRK1, ESR1, TGFBR1, MTOR, ESR2, MAPK10, CDK4, AKT1S1, PGR, EZH2	76	4091	20808	2.0077448571318297	0.02478664562848898	0.002091471260774031	0.0018491119301263965
KEGG_PATHWAY	hsa04062:Chemokine signaling pathway	9	11.842105263157894	1.0933211301029865E-4	IKBKB, PIK3CA, AKT2, PRKCD, PIK3R3, PIK3R2, BRAF, PIK3R1, RAF1	74	193	9496	5.984035849320824	0.021737222248736532	2.3096509310071883E-4	1.0933211301029865E-4
KEGG_PATHWAY	hsa04080:Neuroactive ligand-receptor interaction	12	15.789473684210526	1.0976558880034163E-4	OPRD1, CALCRL, ADRB3, HTR1A, OPRK1, ADRA1D, ADRB2, HTR2A, ADRA1B, DRD2, DRD3, DRD4	74	370	9496	4.1618699780861945	0.021822462572546608	2.3096509310071883E-4	1.0976558880034163E-4
GOTERM_MF_DIRECT	GO:0019901~protein kinase binding	10	13.157894736842104	1.187609650614392E-4	RPTOR, IKBKB, SYK, RHEB, MAPKAP1, PRKCD, ABL1, RICTOR, ESR1, AURKA	76	491	19272	5.164540679601243	0.04071667156619918	0.001807232077021901	0.0015232384649184593
GOTERM_BP_DIRECT	GO:0007169~cell surface receptor protein tyrosine kinase signaling pathway	6	7.894736842105263	1.2007613540338994E-4	RET, CSF1R, KIT, TEK, EGFR, IGF1R	76	125	19512	12.323368421052631	0.1555564167910407	0.0035946196279270136	0.0033621317912949185
KEGG_PATHWAY	hsa04613:Neutrophil extracellular trap formation	9	11.842105263157894	1.217186690996502E-4	SELP, SYK, PIK3CA, AKT2, PIK3R3, PIK3R2, PIK3R1, RAF1, MTOR	74	196	9496	5.892443463872036	0.02417005220001678	2.5347599132092104E-4	1.217186690996502E-4
GOTERM_BP_DIRECT	GO:0035556~intracellular signal transduction	10	13.157894736842104	1.2601722297694222E-4	MAPK7, SYK, PDPK1, AKT2, KIT, PRKCD, ABL1, ADRA1B, DRD2, TGFBR1	76	501	19512	5.124487866372518	0.16259163035736335	0.0036938798485116188	0.0034549721966178324
GOTERM_MF_DIRECT	GO:0042803~protein homodimerization activity	12	15.789473684210526	1.2942893159895256E-4	DPP4, KCNH2, IKBKB, ACHE, CSF1R, TERT, ADRB3, KIT, KCNN2, ADRB2, FGFR1, APPL1	76	740	19272	4.112091038406827	0.04429219684591135	0.0018875052524847248	0.0015908972842371251
GOTERM_BP_DIRECT	GO:0007195~adenylate cyclase-inhibiting dopamine receptor signaling pathway	3	3.9473684210526314	1.4469666654969634E-4	DRD2, DRD3, DRD4	76	5	19512	154.04210526315788	0.18433181900813234	0.004154861425212709	0.0038861390444775586
GOTERM_MF_DIRECT	GO:0004952~dopamine neurotransmitter receptor activity	3	3.9473684210526314	1.483092530229722E-4	DRD2, DRD3, DRD4	76	5	19272	152.14736842105262	0.050587672255090754	0.002076329542321611	0.001750049185671072
GOTERM_BP_DIRECT	GO:0001938~positive regulation of endothelial cell proliferation	5	6.578947368421052	1.609756383544431E-4	RPTOR, RICTOR, TEK, F3, TGFBR1	76	71	19512	18.080059303187543	0.2028177398779173	0.00452985446329403	0.004236878801488942
GOTERM_BP_DIRECT	GO:0010507~negative regulation of autophagy	5	6.578947368421052	1.699512584701568E-4	RPTOR, SYK, RHEB, MLST8, MTOR	76	72	19512	17.82894736842105	0.21283052302602878	0.00468865530720609	0.004385408944053457
GOTERM_BP_DIRECT	GO:0010506~regulation of autophagy	5	6.578947368421052	1.889789582620651E-4	RPTOR, ABL1, PIK3R2, ULK1, MTOR	76	74	19512	17.347083926031296	0.2336432743668907	0.005113334505283184	0.004782621328324571
KEGG_PATHWAY	hsa04960:Aldosterone-regulated sodium reabsorption	5	6.578947368421052	1.9470416396909085E-4	PIK3CA, PDPK1, PIK3R3, PIK3R2, PIK3R1	74	38	9496	16.884779516358467	0.03838329895656445	4.0132899103833007E-4	1.9470416396909085E-4
GOTERM_MF_DIRECT	GO:0046976~histone H3K27 methyltransferase activity	3	3.9473684210526314	2.2190251203145855E-4	EHMT2, EHMT1, EZH2	76	6	19272	126.78947368421052	0.07473444632144921	0.0028765140448522406	0.0024244904092326027
GOTERM_MF_DIRECT	GO:0046935~1-phosphatidylinositol-3-kinase regulator activity	3	3.9473684210526314	2.2190251203145855E-4	PIK3R3, PIK3R2, PIK3R1	76	6	19272	126.78947368421052	0.07473444632144921	0.0028765140448522406	0.0024244904092326027
GOTERM_MF_DIRECT	GO:0003899~DNA-directed RNA polymerase activity	4	5.263157894736842	2.5888857192447233E-4	POLR2A, POLR2B, POLR2I, POLR2K	76	32	19272	31.69736842105263	0.08663777108875581	0.003236107149055904	0.0027275760256328337
KEGG_PATHWAY	hsa05219:Bladder cancer	5	6.578947368421052	2.6251610488877417E-4	CDK4, BRAF, RAF1, FGFR3, EGFR	74	41	9496	15.649307844429797	0.051404362301830986	5.347118752044285E-4	2.6251610488877417E-4
KEGG_PATHWAY	hsa01524:Platinum drug resistance	6	7.894736842105263	2.655459314901647E-4	PIK3CA, PDPK1, AKT2, PIK3R3, PIK3R2, PIK3R1	74	75	9496	10.265945945945948	0.05198202904749827	5.347118752044285E-4	2.655459314901647E-4
KEGG_PATHWAY	hsa04650:Natural killer cell mediated cytotoxicity	7	9.210526315789473	2.6735593760221423E-4	SYK, PIK3CA, PIK3R3, PIK3R2, BRAF, PIK3R1, RAF1	74	117	9496	7.677523677523678	0.05232695778846563	5.347118752044285E-4	2.6735593760221423E-4
KEGG_PATHWAY	hsa04630:JAK-STAT signaling pathway	8	10.526315789473683	2.9234441353841157E-4	PIK3CA, AKT2, PIK3R3, PIK3R2, PIK3R1, RAF1, EGFR, MTOR	74	168	9496	6.110682110682111	0.057076211788147035	5.789565836741092E-4	2.9234441353841157E-4
GOTERM_BP_DIRECT	GO:0023056~positive regulation of signaling	3	3.9473684210526314	3.023504025960091E-4	FGFR3, EGFR, FGFR1	76	7	19512	110.03007518796991	0.34673586478963825	0.008026547480237449	0.007507417543704678
GOTERM_BP_DIRECT	GO:0042220~response to cocaine	4	5.263157894736842	3.267782806832338E-4	OPRK1, HTR2A, DRD2, DRD3	76	35	19512	29.341353383458646	0.3688293514432771	0.008514389646690925	0.007963707729243255
KEGG_PATHWAY	hsa05164:Influenza A	8	10.526315789473683	3.4949431520121127E-4	IKBKB, PIK3CA, CDK4, AKT2, PIK3R3, PIK3R2, PIK3R1, RAF1	74	173	9496	5.934072801124825	0.06784916374595651	6.85416035637327E-4	3.4949431520121127E-4
GOTERM_BP_DIRECT	GO:0032355~response to estradiol	5	6.578947368421052	3.5206684321032605E-4	ABCB1, DRD2, ESR1, EZH2, SLC6A4	76	87	19512	14.754990925589835	0.39091496913977386	0.008932020016450763	0.008354327179565888
GOTERM_BP_DIRECT	GO:0071392~cellular response to estradiol stimulus	4	5.263157894736842	3.555032842368463E-4	ABCB1, ESR1, EGFR, ESR2	76	36	19512	28.526315789473685	0.39385595227184156	0.008932020016450763	0.008354327179565888
GOTERM_CC_DIRECT	GO:0043005~neuron projection	8	10.526315789473683	3.856178610085931E-4	OPRD1, MAP2, OPRK1, BRAF, HTR3A, KCNN3, SLC6A4, AURKA	76	372	20808	5.8879456706281825	0.08594660459316383	0.006719138025393107	0.005940525464510645
GOTERM_BP_DIRECT	GO:0010647~positive regulation of cell communication	3	3.9473684210526314	4.021296546883078E-4	FGFR3, EGFR, FGFR1	76	8	19512	96.27631578947368	0.4323852951372319	0.009755110761145673	0.009124183199479535
GOTERM_BP_DIRECT	GO:0060158~phospholipase C-activating dopamine receptor signaling pathway	3	3.9473684210526314	4.021296546883078E-4	DRD2, DRD3, DRD4	76	8	19512	96.27631578947368	0.4323852951372319	0.009755110761145673	0.009124183199479535
GOTERM_CC_DIRECT	GO:0000428~DNA-directed RNA polymerase complex	4	5.263157894736842	4.037250315686846E-4	POLR2A, POLR2B, POLR2I, POLR2K	76	40	20808	27.378947368421052	0.08979636179387629	0.006719138025393107	0.005940525464510645
GOTERM_BP_DIRECT	GO:0051240~positive regulation of multicellular organismal process	4	5.263157894736842	4.177209535245344E-4	KDM1A, TEK, DRD2, MTOR	76	38	19512	27.024930747922436	0.4447151081566383	0.009795556360150332	0.009162012913971455
GOTERM_BP_DIRECT	GO:0046326~positive regulation of D-glucose import	4	5.263157894736842	4.177209535245344E-4	TERT, AKT2, PIK3R1, APPL1	76	38	19512	27.024930747922436	0.4447151081566383	0.009795556360150332	0.009162012913971455
GOTERM_CC_DIRECT	GO:0030425~dendrite	9	11.842105263157894	4.499678880947826E-4	RPTOR, MAP2, HTR1A, ABL1, OPRK1, HTR2A, DRD2, DRD4, MTOR	76	503	20808	4.898817620592236	0.099554927493257	0.00698950119507229	0.006179558996501681
GOTERM_MF_DIRECT	GO:0004930~G protein-coupled receptor activity	12	15.789473684210526	5.136862080433633E-4	OPRD1, CALCRL, ADRB3, HTR1A, OPRK1, ADRA1D, ADRB2, HTR2A, ADRA1B, DRD2, DRD3, DRD4	76	869	19272	3.501665556295803	0.1645930992184912	0.006126034459571264	0.005163371901638636
GOTERM_BP_DIRECT	GO:0018108~peptidyl-tyrosine phosphorylation	4	5.263157894736842	5.234975692678356E-4	CSF1R, SYK, ABL1, FGFR1	76	41	19512	25.04749679075738	0.5215854083549205	0.012074771802620404	0.011293816412401176
GOTERM_MF_DIRECT	GO:0019903~protein phosphatase binding	5	6.578947368421052	5.361175009729575E-4	CSF1R, MAPK8, PIK3R2, PIK3R1, EGFR	76	96	19272	13.207236842105262	0.1711295777625672	0.006126034459571264	0.005163371901638636
GOTERM_MF_DIRECT	GO:0042169~SH2 domain binding	4	5.263157894736842	5.425916235620262E-4	SYK, KIT, ABL1, FGFR1	76	41	19272	24.73940949935815	0.1730066357590898	0.006126034459571264	0.005163371901638636
GOTERM_BP_DIRECT	GO:0000045~autophagosome assembly	5	6.578947368421052	5.534448995659196E-4	RPTOR, SYK, RHEB, ULK1, MTOR	76	98	19512	13.098818474758325	0.5413491960968144	0.012559628607891112	0.011747314319818552
GOTERM_BP_DIRECT	GO:0006366~transcription by RNA polymerase II	7	9.210526315789473	5.785400233050004E-4	POLR2A, POLR2B, ADRB2, PIK3R1, POLR2I, ESR1, POLR2K	76	268	19512	6.705813040062844	0.5572810251689679	0.012920727187145008	0.012085058264593341
GOTERM_BP_DIRECT	GO:0045948~positive regulation of translational initiation	4	5.263157894736842	6.027176393706422E-4	RPTOR, RHEB, AKT1S1, MTOR	76	43	19512	23.882496940024478	0.5721070707930311	0.013250370603038962	0.012393381459558829
GOTERM_BP_DIRECT	GO:0051967~negative regulation of synaptic transmission, glutamatergic	3	3.9473684210526314	6.430653458577171E-4	HTR2A, DRD2, DRD3	76	10	19512	77.02105263157894	0.5957522147065153	0.013919891409566277	0.013019599925365472
GOTERM_CC_DIRECT	GO:0005764~lysosome	9	11.842105263157894	6.503185818120295E-4	RPTOR, CALCRL, RHEB, MAPKAP1, CTSK, MLST8, RICTOR, ADRB2, MTOR	76	532	20808	4.63177681044717	0.14064530018895638	0.00947026434763768	0.00837285174082988
KEGG_PATHWAY	hsa04973:Carbohydrate digestion and absorption	5	6.578947368421052	6.584665512061808E-4	PIK3CA, AKT2, PIK3R3, PIK3R2, PIK3R1	74	52	9496	12.338877338877339	0.12400541584750391	0.001278944647535082	6.584665512061808E-4
GOTERM_CC_DIRECT	GO:0005739~mitochondrion	17	22.36842105263158	6.998604725810442E-4	MAOA, MAPKAP1, PRKCD, OPRK1, BRAF, MTOR, ESR2, MAPK10, MAPK9, MAPK8, TERT, POLR2A, POLR2B, ABL1, PGR, RAF1, PDK1	76	1832	20808	2.5406228453229143	0.1505146462088427	0.009592205300669605	0.008480662197158536
KEGG_PATHWAY	hsa04020:Calcium signaling pathway	9	11.842105263157894	7.021050797400218E-4	RET, ADRB3, ADRA1D, ADRB2, HTR2A, ADRA1B, FGFR3, EGFR, FGFR1	74	254	9496	4.54692487763354	0.13166065117653314	0.001350716439118899	7.021050797400218E-4
GOTERM_BP_DIRECT	GO:0043542~endothelial cell migration	4	5.263157894736842	7.832399695459604E-4	DPP4, PIK3CA, ABL1, TGFBR1	76	47	19512	21.849944008958566	0.6682036765863839	0.016464262719256578	0.015399409906568344
GOTERM_BP_DIRECT	GO:0007210~serotonin receptor signaling pathway	3	3.9473684210526314	7.840125104407895E-4	HTR1A, HTR3A, HTR2A	76	11	19512	70.01913875598086	0.6685646704315744	0.016464262719256578	0.015399409906568344
GOTERM_MF_DIRECT	GO:0034056~estrogen response element binding	3	3.9473684210526314	8.034369553316901E-4	PGR, ESR1, ESR2	76	11	19272	69.15789473684211	0.24521018507874492	0.00878759169894036	0.007406684431964018
GOTERM_BP_DIRECT	GO:0034446~substrate adhesion-dependent cell spreading	4	5.263157894736842	8.331584500352603E-4	ABL1, BRAF, TEK, PIK3R1	76	48	19512	21.39473684210526	0.6907409652090202	0.017239028517641343	0.0161240664742118
GOTERM_BP_DIRECT	GO:0048538~thymus development	4	5.263157894736842	9.949016265216443E-4	ABL1, BRAF, RAF1, TGFBR1	76	51	19512	20.136222910216716	0.7537772813975255	0.02028734186255005	0.01897522522467368
GOTERM_CC_DIRECT	GO:0005925~focal adhesion	8	10.526315789473683	0.0010106601538730376	DPP4, MAPK7, PDPK1, PIK3R2, TEK, FGFR3, EGFR, SLC6A4	76	438	20808	5.000720980533526	0.20990563646767746	0.01308243421402321	0.011566443983213652
GOTERM_MF_DIRECT	GO:0001222~transcription corepressor binding	4	5.263157894736842	0.0010909065807691895	EHMT2, EHMT1, ESR1, EZH2	76	52	19272	19.506072874493924	0.31752249922350206	0.011570221311188372	0.009752043676573058
GOTERM_MF_DIRECT	GO:0004993~G protein-coupled serotonin receptor activity	3	3.9473684210526314	0.0011336868977991888	HTR1A, HTR2A, DRD4	76	13	19272	58.51821862348178	0.3276763970858586	0.011670306300874003	0.009836401025022373
GOTERM_BP_DIRECT	GO:0042127~regulation of cell population proliferation	6	7.894736842105263	0.0011344957178957735	CSF1R, KIT, ABL1, BRAF, EGFR, EZH2	76	204	19512	7.551083591331269	0.7977552661872994	0.02280336392970505	0.021328519496440542
GOTERM_BP_DIRECT	GO:0030217~T cell differentiation	4	5.263157894736842	0.0011752538884529707	KIT, PIK3R3, PIK3R2, PIK3R1	76	54	19512	19.017543859649123	0.8090475085147528	0.02328989043737084	0.021783579115550837
GOTERM_MF_DIRECT	GO:0004879~nuclear receptor activity	4	5.263157894736842	0.0012175800080140035	PGR, PIK3R1, ESR1, ESR2	76	54	19272	18.783625730994153	0.3471531115725315	0.012175800080140036	0.010262460067546601
GOTERM_BP_DIRECT	GO:0051496~positive regulation of stress fiber assembly	4	5.263157894736842	0.0012396422097395883	ABL1, BRAF, TGFBR1, MTOR	76	55	19512	18.67177033492823	0.8256166028784543	0.023569953906805413	0.022045529027260785
GOTERM_BP_DIRECT	GO:0008542~visual learning	4	5.263157894736842	0.0012396422097395883	KIT, BRAF, DRD2, DRD3	76	55	19512	18.67177033492823	0.8256166028784543	0.023569953906805413	0.022045529027260785
GOTERM_BP_DIRECT	GO:0048146~positive regulation of fibroblast proliferation	4	5.263157894736842	0.0012396422097395883	CDK4, ABL1, ESR1, EGFR	76	55	19512	18.67177033492823	0.8256166028784543	0.023569953906805413	0.022045529027260785
GOTERM_CC_DIRECT	GO:0045121~membrane raft	6	7.894736842105263	0.0012438395067895934	DPP4, IKBKB, TEK, EGFR, TGFBR1, SLC6A4	76	222	20808	7.399715504978663	0.25173268818364436	0.015253400267472383	0.013485838863087171
KEGG_PATHWAY	hsa04659:Th17 cell differentiation	6	7.894736842105263	0.0014687737142580928	MAPK10, IKBKB, MAPK9, MAPK8, TGFBR1, MTOR	74	109	9496	7.063724274733449	0.2557963342818653	0.002798983870567309	0.0014687737142580928
GOTERM_BP_DIRECT	GO:0001963~synaptic transmission, dopaminergic	3	3.9473684210526314	0.0014819155076706047	DRD2, DRD3, DRD4	76	15	19512	51.34736842105263	0.876075726770313	0.02743493578016501	0.025660536948612048
GOTERM_BP_DIRECT	GO:0014059~regulation of dopamine secretion	3	3.9473684210526314	0.0014819155076706047	HTR2A, DRD2, DRD3	76	15	19512	51.34736842105263	0.876075726770313	0.02743493578016501	0.025660536948612048
GOTERM_BP_DIRECT	GO:0016241~regulation of macroautophagy	4	5.263157894736842	0.0015192945487350312	MAPK8, RHEB, ULK1, MTOR	76	59	19512	17.405887600356824	0.8824384654971453	0.02776165493597648	0.025966125014744167
GOTERM_CC_DIRECT	GO:0005741~mitochondrial outer membrane	6	7.894736842105263	0.0015397056620625924	MAOA, MAPKAP1, ULK1, PGR, RAF1, MTOR	76	233	20808	7.050372712898125	0.3016451252557911	0.0179375709630292	0.0158589683192447
GOTERM_BP_DIRECT	GO:0010718~positive regulation of epithelial to mesenchymal transition	4	5.263157894736842	0.0015948674823863464	KDM1A, TGFBR1, MTOR, EZH2	76	60	19512	17.11578947368421	0.8943227897746646	0.0287689557399691	0.02690827701051836
KEGG_PATHWAY	hsa05145:Toxoplasmosis	6	7.894736842105263	0.0016568623789175402	MAPK10, IKBKB, MAPK9, MAPK8, PDPK1, AKT2	74	112	9496	6.874517374517374	0.28344877089897624	0.0031279084162742347	0.0016568623789175402
KEGG_PATHWAY	hsa04022:cGMP-PKG signaling pathway	7	9.210526315789473	0.0016872880079300495	OPRD1, ADRB3, AKT2, ADRA1D, ADRB2, ADRA1B, RAF1	74	166	9496	5.411266688375123	0.2878247992679629	0.0031558534963136114	0.0016872880079300495
GOTERM_MF_DIRECT	GO:0030296~protein tyrosine kinase activator activity	3	3.9473684210526314	0.0017309965175709278	PRKCD, HTR2A, EGFR	76	16	19272	47.546052631578945	0.45467522703795205	0.016829132809717352	0.01418455479676177
GOTERM_BP_DIRECT	GO:0071470~cellular response to osmotic stress	3	3.9473684210526314	0.0019099050385577385	RPTOR, MLST8, MTOR	76	17	19512	45.306501547987615	0.9322355512159397	0.03377819409981214	0.03159353477992379
GOTERM_BP_DIRECT	GO:0048863~stem cell differentiation	4	5.263157894736842	0.001920579621879866	KIT, ESR1, EZH2, FGFR1	76	64	19512	16.04605263157895	0.9332483478077851	0.03377819409981214	0.03159353477992379
KEGG_PATHWAY	hsa04725:Cholinergic synapse	6	7.894736842105263	0.0019344885108325469	ACHE, PIK3CA, AKT2, PIK3R3, PIK3R2, PIK3R1	74	116	9496	6.637465051258155	0.3224072072376908	0.003585015405396096	0.0019344885108325469
GOTERM_BP_DIRECT	GO:0007186~G protein-coupled receptor signaling pathway	12	15.789473684210526	0.0020126912163034283	OPRD1, CALCRL, ADRB3, HTR1A, OPRK1, ADRA1D, ADRB2, HTR2A, ADRA1B, DRD2, DRD3, DRD4	76	1041	19512	2.9595025026543302	0.9413826714340058	0.03477744038642312	0.03252815319725147
GOTERM_CC_DIRECT	GO:0042734~presynaptic membrane	5	6.578947368421052	0.0020193897221337156	OPRD1, OPRK1, HTR2A, DRD2, SLC6A4	76	148	20808	9.249644381223328	0.37561837886661453	0.02240560977415027	0.019809251559978355
GOTERM_BP_DIRECT	GO:0007204~positive regulation of cytosolic calcium ion concentration	5	6.578947368421052	0.0020268302144184048	ABL1, ADRA1D, HTR2A, ADRA1B, ESR1	76	139	19512	9.235138205225294	0.9425403844576139	0.03477744038642312	0.03252815319725147
KEGG_PATHWAY	hsa04714:Thermogenesis	8	10.526315789473683	0.0020631771676286065	RPTOR, KDM1A, ADRB3, RHEB, AKT1S1, MLST8, MTOR, FGFR1	74	234	9496	4.387156387156387	0.33974357611182704	0.003788743526008896	0.0020631771676286065
GOTERM_BP_DIRECT	GO:0071456~cellular response to hypoxia	5	6.578947368421052	0.002080438297389232	RPTOR, OPRD1, TERT, MLST8, MTOR	76	140	19512	9.169172932330827	0.9467260827416875	0.03526718896899578	0.03298622649836421
KEGG_PATHWAY	hsa05120:Epithelial cell signaling in Helicobacter pylori infection	5	6.578947368421052	0.0021175956169031205	MAPK10, IKBKB, MAPK9, MAPK8, EGFR	74	71	9496	9.036924248191854	0.3469411422905928	0.003853642474003877	0.0021175956169031205
GOTERM_BP_DIRECT	GO:0007267~cell-cell signaling	6	7.894736842105263	0.0021525802720305243	ADRA1D, PGR, TEK, ADRA1B, FGFR3, ESR2	76	236	19512	6.527207850133809	0.9518820392643446	0.03605571955651128	0.03372375759514488
KEGG_PATHWAY	hsa03020:RNA polymerase	4	5.263157894736842	0.002198294059514626	POLR2A, POLR2B, POLR2I, POLR2K	74	34	9496	15.09697933227345	0.3574711013760846	0.003964780357338879	0.002198294059514626
GOTERM_BP_DIRECT	GO:0010629~negative regulation of gene expression	7	9.210526315789473	0.0023046072995394082	OPRD1, PIK3CA, PGR, ESR1, EZH2, FGFR1, AURKA	76	351	19512	5.1201079622132255	0.9611727099461768	0.03814802906414056	0.03568074360228072
GOTERM_CC_DIRECT	GO:0043025~neuronal cell body	7	9.210526315789473	0.0024238164991059363	RPTOR, MAP2, ABL1, OPRK1, KCNN2, KCNN3, HTR2A	76	378	20808	5.070175438596491	0.43188690917823536	0.02567042019507651	0.02269573630981013
GOTERM_MF_DIRECT	GO:0004708~MAP kinase kinase activity	3	3.9473684210526314	0.0024481062174013316	MAPK10, MAPK8, BRAF	76	19	19272	40.038781163434905	0.5759431299158939	0.023157761515958542	0.019518684706307913
KEGG_PATHWAY	hsa05016:Huntington disease	9	11.842105263157894	0.0025552339145024643	MAPK10, MAPK9, MAPK8, POLR2A, POLR2B, ULK1, POLR2I, POLR2K, MTOR	74	311	9496	3.7135656556878427	0.4020566867460611	0.004567763280792015	0.0025552339145024643
GOTERM_BP_DIRECT	GO:1904263~positive regulation of TORC1 signaling	4	5.263157894736842	0.0025845177326462017	RPTOR, SYK, RHEB, MTOR	76	71	19512	14.464047442550036	0.9738449140787628	0.041413666292267115	0.03873517046241899
GOTERM_BP_DIRECT	GO:0070301~cellular response to hydrogen peroxide	4	5.263157894736842	0.0025845177326462017	MAPK7, PRKCD, ABL1, EZH2	76	71	19512	14.464047442550036	0.9738449140787628	0.041413666292267115	0.03873517046241899
GOTERM_BP_DIRECT	GO:0046889~positive regulation of lipid biosynthetic process	3	3.9473684210526314	0.0026484196921126614	RPTOR, MLST8, MTOR	76	20	19512	38.51052631578947	0.9761010704001217	0.041413666292267115	0.03873517046241899
GOTERM_BP_DIRECT	GO:0033138~positive regulation of peptidyl-serine phosphorylation	3	3.9473684210526314	0.0026484196921126614	BRAF, RAF1, EGFR	76	20	19512	38.51052631578947	0.9761010704001217	0.041413666292267115	0.03873517046241899
GOTERM_BP_DIRECT	GO:0045944~positive regulation of transcription by RNA polymerase II	13	17.105263157894736	0.002649061809739901	KDM1A, PIK3R2, PIK3R1, ADRB2, ESR1, EGFR, ESR2, IKBKB, MAPK7, ABL1, PGR, RAF1, DRD2	76	1243	19512	2.685099716306051	0.9761227250280915	0.041413666292267115	0.03873517046241899
GOTERM_CC_DIRECT	GO:0045211~postsynaptic membrane	6	7.894736842105263	0.002651663978059075	OPRD1, OPRK1, HTR3A, HTR2A, DRD2, SLC6A4	76	264	20808	6.222488038277512	0.4613333216293287	0.02621446276211703	0.023176735317579862
GOTERM_CC_DIRECT	GO:0005929~cilium	9	11.842105263157894	0.0027002021729219255	MAP2, MAPKAP1, BRAF, ADRB2, DRD2, EGFR, TGFBR1, AURKA, IGF1R	76	666	20808	3.6998577524893315	0.467407160780137	0.02621446276211703	0.023176735317579862
GOTERM_BP_DIRECT	GO:0048511~rhythmic process	5	6.578947368421052	0.0027363277659789163	MAPK10, MAPK9, MAPK8, DRD4, EZH2	76	151	19512	8.50121993726037	0.978890462423619	0.04230783699705863	0.039571509231079716
KEGG_PATHWAY	hsa04611:Platelet activation	6	7.894736842105263	0.0027762805329498946	SYK, PIK3CA, AKT2, PIK3R3, PIK3R2, PIK3R1	74	126	9496	6.110682110682111	0.4281099069391693	0.004919374277683146	0.0027762805329498946
GOTERM_MF_DIRECT	GO:0097110~scaffold protein binding	4	5.263157894736842	0.0027846576872508737	KCNH2, IKBKB, SYK, BRAF	76	72	19272	14.087719298245613	0.6231807768522069	0.024990517706097583	0.02106343635228225
GOTERM_MF_DIRECT	GO:0043539~protein serine/threonine kinase activator activity	4	5.263157894736842	0.0027846576872508737	RHEB, ABL1, MLST8, RICTOR	76	72	19272	14.087719298245613	0.6231807768522069	0.024990517706097583	0.02106343635228225
KEGG_PATHWAY	hsa04360:Axon guidance	7	9.210526315789473	0.0028335850212471542	PIK3CA, PDPK1, ABL1, PIK3R3, PIK3R2, PIK3R1, RAF1	74	184	9496	4.881903642773208	0.4346775778194555	0.004977253689495002	0.0028335850212471542
GOTERM_MF_DIRECT	GO:0030594~neurotransmitter receptor activity	3	3.9473684210526314	0.0029913538209463976	HTR1A, HTR2A, DRD4	76	21	19272	36.225563909774436	0.6495519855584639	0.02617434593328098	0.022061234429479683
GOTERM_MF_DIRECT	GO:1990841~promoter-specific chromatin binding	4	5.263157894736842	0.0031266635692312693	KDM1A, POLR2A, EHMT2, EZH2	76	75	19272	13.52421052631579	0.6658103484279458	0.026691030469047423	0.022496725681054257
GOTERM_BP_DIRECT	GO:0050709~negative regulation of protein secretion	3	3.9473684210526314	0.0032039587995720425	DRD2, DRD3, DRD4	76	22	19512	35.00956937799043	0.989093717406292	0.048999674249976775	0.045830541089530524
GOTERM_BP_DIRECT	GO:0071333~cellular response to glucose stimulus	4	5.263157894736842	0.003253816740512527	RPTOR, PIK3CA, OPRK1, IGF1R	76	77	19512	13.33697881066302	0.9898353946192064	0.04922709842904436	0.04604325624209124
GOTERM_MF_DIRECT	GO:0044877~protein-containing complex binding	7	9.210526315789473	0.0034862681288016515	RPTOR, ULK1, ADRB2, HTR2A, DRD2, MTOR, APPL1	76	377	19272	4.708362417981292	0.7054556705993589	0.029052234406680432	0.02448688328563065
GOTERM_BP_DIRECT	GO:0071363~cellular response to growth factor stimulus	4	5.263157894736842	0.003498317676209976	OPRD1, MAPK7, EGFR, TGFBR1	76	79	19512	12.999333777481679	0.9928042675656426	0.05077373920357562	0.04748986552374237
GOTERM_BP_DIRECT	GO:0038096~Fc-gamma receptor signaling pathway involved in phagocytosis	3	3.9473684210526314	0.003500392823558518	SYK, PRKCD, ABL1	76	23	19512	33.48741418764302	0.9928253350403832	0.05077373920357562	0.04748986552374237
GOTERM_BP_DIRECT	GO:0010803~regulation of tumor necrosis factor-mediated signaling pathway	3	3.9473684210526314	0.003500392823558518	IKBKB, SYK, ULK1	76	23	19512	33.48741418764302	0.9928253350403832	0.05077373920357562	0.04748986552374237
GOTERM_BP_DIRECT	GO:0042531~positive regulation of tyrosine phosphorylation of STAT protein	3	3.9473684210526314	0.003500392823558518	CSF1R, KIT, FGFR3	76	23	19512	33.48741418764302	0.9928253350403832	0.05077373920357562	0.04748986552374237
GOTERM_MF_DIRECT	GO:0140938~histone H3 methyltransferase activity	3	3.9473684210526314	0.0035857878649553938	EHMT2, EHMT1, EZH2	76	23	19272	33.075514874141874	0.715573746744095	0.029186645412427624	0.02460017256190328
KEGG_PATHWAY	hsa04270:Vascular smooth muscle contraction	6	7.894736842105263	0.0036198687062479083	CALCRL, PRKCD, BRAF, ADRA1D, ADRA1B, RAF1	74	134	9496	5.745865268253328	0.5175672244882193	0.006303564471224806	0.0036198687062479083
GOTERM_CC_DIRECT	GO:0005765~lysosomal membrane	7	9.210526315789473	0.003974833655741573	RPTOR, DPP4, RHEB, MAPKAP1, MLST8, RICTOR, MTOR	76	418	20808	4.584991186099218	0.6046491785000487	0.0364076246724153	0.032188715375611805
GOTERM_CC_DIRECT	GO:0005634~nucleus	38	50.0	0.0040626533969218784	ACHE, KDM1A, MAPKAP1, EHMT2, EHMT1, PIK3R2, ADRB2, PIK3R1, ADRA1B, EGFR, AURKA, IKBKB, MAPK9, MAPK8, MAPK7, TERT, POLR2A, POLR2B, AKT2, ABL1, EIF4EBP1, POLR2I, POLR2K, APPL1, SYK, PDPK1, PRKCD, BRAF, ESR1, TGFBR1, MTOR, ESR2, MAPK10, CDK4, PGR, RAF1, FGFR1, EZH2	76	7054	20808	1.4749078537000284	0.6126886221743741	0.0364076246724153	0.032188715375611805
GOTERM_MF_DIRECT	GO:0004709~MAP kinase kinase kinase activity	3	3.9473684210526314	0.004230601786100637	BRAF, RAF1, EGFR	76	25	19272	30.429473684210528	0.7732374027117025	0.03290468055856051	0.02773394504221529
GOTERM_MF_DIRECT	GO:0003707~nuclear steroid receptor activity	3	3.9473684210526314	0.004230601786100637	PGR, ESR1, ESR2	76	25	19272	30.429473684210528	0.7732374027117025	0.03290468055856051	0.02773394504221529
GOTERM_BP_DIRECT	GO:0042755~eating behavior	3	3.9473684210526314	0.004463190270575606	OPRD1, ADRB3, OPRK1	76	26	19512	29.62348178137652	0.9981604558739394	0.06279708710699877	0.058735583960774974
GOTERM_BP_DIRECT	GO:0043406~positive regulation of MAP kinase activity	3	3.9473684210526314	0.004463190270575606	DRD4, EZH2, FGFR1	76	26	19512	29.62348178137652	0.9981604558739394	0.06279708710699877	0.058735583960774974
GOTERM_BP_DIRECT	GO:0050482~arachidonate secretion	3	3.9473684210526314	0.004463190270575606	DRD2, DRD3, DRD4	76	26	19512	29.62348178137652	0.9981604558739394	0.06279708710699877	0.058735583960774974
GOTERM_BP_DIRECT	GO:0007189~adenylate cyclase-activating G protein-coupled receptor signaling pathway	5	6.578947368421052	0.0047269204566901535	CALCRL, MAPK7, ADRB3, HTR1A, ADRB2	76	176	19512	7.29366028708134	0.9987332285341346	0.06584927804517868	0.06159036951489348
GOTERM_BP_DIRECT	GO:1903076~regulation of protein localization to plasma membrane	3	3.9473684210526314	0.004808301463483346	PIK3R2, PIK3R1, APPL1	76	27	19512	28.526315789473685	0.9988709933874902	0.0663262760698144	0.06203651692102043
GOTERM_MF_DIRECT	GO:0005242~inward rectifier potassium channel activity	3	3.9473684210526314	0.004924998172018382	KCNH2, KCNN2, KCNN3	76	27	19272	28.175438596491226	0.822362101720572	0.03747281217840073	0.031584227407509186
GOTERM_CC_DIRECT	GO:0048471~perinuclear region of cytoplasm	9	11.842105263157894	0.004974956922802632	KCNH2, ACHE, PIK3CA, MAPKAP1, PRKCD, ABL1, PIK3R1, EGFR, AURKA	76	737	20808	3.3434264086267227	0.6871582977249191	0.04293203566714864	0.03795707874434601
GOTERM_BP_DIRECT	GO:0045907~positive regulation of vasoconstriction	3	3.9473684210526314	0.005165343485709333	ABL1, ADRA1D, HTR2A	76	28	19512	27.50751879699248	0.9993187981035921	0.0705595949941071	0.06599603909896584
GOTERM_BP_DIRECT	GO:0001525~angiogenesis	6	7.894736842105263	0.005333470516246345	CALCRL, SYK, PIK3CA, TEK, TGFBR1, FGFR1	76	292	19512	5.275414563806777	0.9994630598365207	0.07116241344311397	0.06655986929007675
KEGG_PATHWAY	hsa05020:Prion disease	8	10.526315789473683	0.005353304867827575	MAPK10, MAPK9, MAPK8, PIK3CA, PRKCD, PIK3R3, PIK3R2, PIK3R1	74	278	9496	3.6927863114913477	0.6600323166559153	0.009237893005862504	0.005353304867827575
GOTERM_BP_DIRECT	GO:0030097~hemopoiesis	4	5.263157894736842	0.005361205277164237	CSF1R, KIT, TEK, EZH2	76	92	19512	11.162471395881006	0.9994837319132921	0.07116241344311397	0.06655986929007675
GOTERM_BP_DIRECT	GO:0032880~regulation of protein localization	4	5.263157894736842	0.005361205277164237	FKBP1A, MAPK8, KDM1A, MAP2	76	92	19512	11.162471395881006	0.9994837319132921	0.07116241344311397	0.06655986929007675
KEGG_PATHWAY	hsa04540:Gap junction	5	6.578947368421052	0.00539639294401869	MAPK7, HTR2A, DRD2, RAF1, EGFR	74	92	9496	6.974148061104583	0.662979735946831	0.009237893005862504	0.00539639294401869
GOTERM_CC_DIRECT	GO:0098978~glutamatergic synapse	8	10.526315789473683	0.00553808080764047	ABL1, BRAF, HTR2A, DRD2, DRD4, FGFR1, AURKA, APPL1	76	594	20808	3.687400318979266	0.7258169060801355	0.04608474386357962	0.04074445165621203
GOTERM_BP_DIRECT	GO:0010592~positive regulation of lamellipodium assembly	3	3.9473684210526314	0.005914843300730067	PIK3CA, PIK3R1, MTOR	76	30	19512	25.673684210526314	0.9997642707417377	0.07635031673511196	0.07141223654826392
GOTERM_BP_DIRECT	GO:0009416~response to light stimulus	3	3.9473684210526314	0.005914843300730067	MAPK10, MAPK8, DRD2	76	30	19512	25.673684210526314	0.9997642707417377	0.07635031673511196	0.07141223654826392
GOTERM_BP_DIRECT	GO:0001678~intracellular glucose homeostasis	3	3.9473684210526314	0.005914843300730067	PIK3R2, PIK3R1, RAF1	76	30	19512	25.673684210526314	0.9997642707417377	0.07635031673511196	0.07141223654826392
KEGG_PATHWAY	hsa04657:IL-17 signaling pathway	5	6.578947368421052	0.0060434276446910745	MAPK10, IKBKB, MAPK9, MAPK8, MAPK7	74	95	9496	6.753911806543386	0.7043013376301814	0.010258591464097454	0.0060434276446910745
GOTERM_BP_DIRECT	GO:0006346~DNA methylation-dependent constitutive heterochromatin formation	3	3.9473684210526314	0.006307114062115628	EHMT2, EHMT1, EZH2	76	31	19512	24.845500848896435	0.9998647708502457	0.07994693230087106	0.07477623518688438
GOTERM_BP_DIRECT	GO:0051403~stress-activated MAPK cascade	3	3.9473684210526314	0.006307114062115628	IKBKB, MAPK8, MAPK7	76	31	19512	24.845500848896435	0.9998647708502457	0.07994693230087106	0.07477623518688438
GOTERM_CC_DIRECT	GO:0005737~cytoplasm	40	52.63157894736842	0.006363443136781691	CALCRL, ABCB1, MAPKAP1, PIK3R1, ADRA1B, EGFR, AURKA, IKBKB, RPTOR, MAPK9, MAPK8, MAPK7, TERT, POLR2A, MAP2, AKT2, ABL1, MLST8, EIF4EBP1, KCNN2, KCNN3, APPL1, SYK, PDPK1, PRKCD, BRAF, ESR1, MTOR, MAPK10, FKBP1A, PIK3CA, RHEB, CDK4, KIT, AKT1S1, ULK1, PGR, TEK, RAF1, FGFR1	76	7749	20808	1.4132893208631334	0.7740450965599688	0.05112697416793566	0.045202389178518224
GOTERM_MF_DIRECT	GO:0005496~steroid binding	3	3.9473684210526314	0.006459393913772333	PGR, ESR1, ESR2	76	31	19272	24.53989813242784	0.8964935268277746	0.04810186957064503	0.04054300435240081
GOTERM_BP_DIRECT	GO:0016477~cell migration	6	7.894736842105263	0.006478302232644219	CSF1R, PIK3CA, PDPK1, KIT, DRD2, FGFR1	76	306	19512	5.03405572755418	0.9998938994707856	0.081383671797593	0.07612005123356957
GOTERM_BP_DIRECT	GO:0071222~cellular response to lipopolysaccharide	5	6.578947368421052	0.006648062079085679	MAPK8, ABCB1, CDK4, ABL1, OPRK1	76	194	19512	6.61692892023874	0.999916588510713	0.08277719774578363	0.07742344863784736
GOTERM_MF_DIRECT	GO:0031625~ubiquitin protein ligase binding	6	7.894736842105263	0.006724712339155887	KCNH2, ABCB1, POLR2A, EGFR, TGFBR1, AURKA	76	305	19272	4.9884383088869715	0.9057306137958987	0.04903436080634501	0.041328961251062224
GOTERM_MF_DIRECT	GO:0016279~protein-lysine N-methyltransferase activity	3	3.9473684210526314	0.006872760936293181	EHMT2, EHMT1, EZH2	76	32	19272	23.773026315789473	0.9105227159535012	0.0490911495449513	0.041376826045030374
GOTERM_BP_DIRECT	GO:0010604~positive regulation of macromolecule metabolic process	3	3.9473684210526314	0.007126233668611801	IKBKB, KIT, FGFR1	76	33	19512	23.339712918660286	0.9999576549549655	0.08726517709475562	0.08162116066574156
GOTERM_BP_DIRECT	GO:0036211~protein modification process	4	5.263157894736842	0.007132548234468298	KDM1A, AKT2, ABL1, EZH2	76	102	19512	10.068111455108358	0.9999580324515682	0.08726517709475562	0.08162116066574156
GOTERM_BP_DIRECT	GO:0051952~regulation of amine transport	2	2.631578947368421	0.0076729984152180495	DRD2, DRD3	76	2	19512	256.7368421052632	0.999980502863496	0.09306817905354996	0.08704884408988753
GOTERM_BP_DIRECT	GO:0045931~positive regulation of mitotic cell cycle	3	3.9473684210526314	0.008439983089541117	ABL1, EIF4EBP1, AURKA	76	36	19512	21.394736842105264	0.9999934361183084	0.10149620689730215	0.09493177560543684
GOTERM_CC_DIRECT	GO:0005768~endosome	9	11.842105263157894	0.008502729956092941	RET, CALCRL, AKT2, MAPKAP1, ADRB2, EGFR, TGFBR1, SLC6A4, APPL1	76	808	20808	3.0496352266805626	0.8632507964562517	0.06603786932565518	0.05838541236517153
GOTERM_BP_DIRECT	GO:0006606~protein import into nucleus	4	5.263157894736842	0.008771742182408176	SYK, TERT, PIK3R1, APPL1	76	110	19512	9.335885167464115	0.9999959023628461	0.10435510066946423	0.0976057658002949
GOTERM_BP_DIRECT	GO:0031333~negative regulation of protein-containing complex assembly	3	3.9473684210526314	0.008900221805498015	OPRD1, ULK1, RAF1	76	37	19512	20.816500711237552	0.9999965859525548	0.10435510066946423	0.0976057658002949
GOTERM_BP_DIRECT	GO:2001235~positive regulation of apoptotic signaling pathway	3	3.9473684210526314	0.008900221805498015	MAPK9, PRKCD, TGFBR1	76	37	19512	20.816500711237552	0.9999965859525548	0.10435510066946423	0.0976057658002949
GOTERM_CC_DIRECT	GO:0045202~synapse	10	13.157894736842104	0.009695243527847458	ACHE, MAPK8, RHEB, HTR1A, HTR3A, HTR2A, DRD2, DRD3, EZH2, SLC6A4	76	1001	20808	2.7351595772648403	0.8966892433694804	0.07287070135446638	0.06442645699150247
GOTERM_BP_DIRECT	GO:0001662~behavioral fear response	3	3.9473684210526314	0.00985364412208443	DPP4, HTR1A, DRD4	76	39	19512	19.748987854251013	0.9999991194663423	0.11323851047515243	0.1059146267130779
GOTERM_BP_DIRECT	GO:0006351~DNA-templated transcription	4	5.263157894736842	0.009899315414672174	POLR2A, POLR2B, POLR2I, POLR2K	76	115	19512	8.929977116704805	0.9999991748365162	0.11323851047515243	0.1059146267130779
GOTERM_BP_DIRECT	GO:0006874~intracellular calcium ion homeostasis	4	5.263157894736842	0.009899315414672174	HTR2A, DRD2, DRD3, DRD4	76	115	19512	8.929977116704805	0.9999991748365162	0.11323851047515243	0.1059146267130779
GOTERM_MF_DIRECT	GO:0042054~histone methyltransferase activity	3	3.9473684210526314	0.01008908378615452	EHMT2, EHMT1, EZH2	76	39	19272	19.506072874493928	0.9712498770040249	0.07062358650308165	0.05952559433831167
GOTERM_BP_DIRECT	GO:0035094~response to nicotine	3	3.9473684210526314	0.010850401417191681	OPRD1, OPRK1, DRD2	76	41	19512	18.785622593068034	0.9999997867610417	0.12311705479023143	0.1151542602018085
GOTERM_BP_DIRECT	GO:2000648~positive regulation of stem cell proliferation	3	3.9473684210526314	0.011364810745977085	KDM1A, TERT, FGFR1	76	42	19512	18.338345864661655	0.9999998974870041	0.12338299284597005	0.11540299828379288
GOTERM_BP_DIRECT	GO:0050793~regulation of developmental process	3	3.9473684210526314	0.011364810745977085	CSF1R, KIT, EGFR	76	42	19512	18.338345864661655	0.9999998974870041	0.12338299284597005	0.11540299828379288
GOTERM_BP_DIRECT	GO:0042307~positive regulation of protein import into nucleus	3	3.9473684210526314	0.011364810745977085	PRKCD, PIK3R2, PIK3R1	76	42	19512	18.338345864661655	0.9999998974870041	0.12338299284597005	0.11540299828379288
GOTERM_BP_DIRECT	GO:0046717~acid secretion	2	2.631578947368421	0.01148768447961768	DRD2, DRD3	76	3	19512	171.15789473684208	0.9999999139452517	0.12338299284597005	0.11540299828379288
GOTERM_BP_DIRECT	GO:0051586~positive regulation of dopamine uptake involved in synaptic transmission	2	2.631578947368421	0.01148768447961768	DRD2, DRD4	76	3	19512	171.15789473684208	0.9999999139452517	0.12338299284597005	0.11540299828379288
GOTERM_BP_DIRECT	GO:0002025~norepinephrine-epinephrine-mediated vasodilation involved in regulation of systemic arterial blood pressure	2	2.631578947368421	0.01148768447961768	ADRB3, ADRB2	76	3	19512	171.15789473684208	0.9999999139452517	0.12338299284597005	0.11540299828379288
GOTERM_BP_DIRECT	GO:0021769~orbitofrontal cortex development	2	2.631578947368421	0.01148768447961768	DRD2, FGFR1	76	3	19512	171.15789473684208	0.9999999139452517	0.12338299284597005	0.11540299828379288
GOTERM_MF_DIRECT	GO:0004937~alpha1-adrenergic receptor activity	2	2.631578947368421	0.011630193984798379	ADRA1D, ADRA1B	76	3	19272	169.05263157894737	0.9833346537100751	0.07981505675842024	0.06727269069638278
GOTERM_MF_DIRECT	GO:0030295~protein kinase activator activity	3	3.9473684210526314	0.01217239801687115	RPTOR, PIK3CA, RHEB	76	43	19272	17.69155446756426	0.9862467611912938	0.08192960203663274	0.06905495028801903
GOTERM_BP_DIRECT	GO:0060048~cardiac muscle contraction	3	3.9473684210526314	0.012425255269245967	KCNH2, PIK3CA, MTOR	76	44	19512	17.504784688995215	0.9999999773783096	0.1324419254835536	0.12387602980551281
KEGG_PATHWAY	hsa03420:Nucleotide excision repair	4	5.263157894736842	0.012448175700986903	POLR2A, POLR2B, POLR2I, POLR2K	74	63	9496	8.147576147576148	0.9193621357094586	0.02085301874144973	0.012448175700986903
KEGG_PATHWAY	hsa05132:Salmonella infection	7	9.210526315789473	0.012491164691660481	MAPK10, IKBKB, MAPK9, MAPK8, PIK3CA, AKT2, RAF1	74	251	9496	3.5787660170130295	0.920064630729336	0.02085301874144973	0.012491164691660481
KEGG_PATHWAY	hsa05152:Tuberculosis	6	7.894736842105263	0.012864336393321447	MAPK10, MAPK9, MAPK8, SYK, AKT2, RAF1	74	182	9496	4.23047223047223	0.9259124298350643	0.021299966815171576	0.012864336393321447
GOTERM_BP_DIRECT	GO:0031295~T cell costimulation	3	3.9473684210526314	0.012971117753199648	DPP4, PDPK1, MTOR	76	45	19512	17.11578947368421	0.9999999896140932	0.13722077202069102	0.1283457967158702
GOTERM_BP_DIRECT	GO:0050852~T cell receptor signaling pathway	4	5.263157894736842	0.013211188214434772	IKBKB, PIK3CA, ABL1, BRAF	76	128	19512	8.023026315789474	0.9999999926260995	0.1376899393904424	0.12878461992737897
GOTERM_BP_DIRECT	GO:0002181~cytoplasmic translation	4	5.263157894736842	0.013211188214434772	RPTOR, RHEB, AKT1S1, MTOR	76	128	19512	8.023026315789474	0.9999999926260995	0.1376899393904424	0.12878461992737897
GOTERM_BP_DIRECT	GO:0051091~positive regulation of DNA-binding transcription factor activity	3	3.9473684210526314	0.013527292730518357	KIT, ESR1, ESR2	76	46	19512	16.74370709382151	0.9999999953033912	0.13909533391618714	0.13009911828976709
GOTERM_BP_DIRECT	GO:0030036~actin cytoskeleton organization	5	6.578947368421052	0.013543753195819219	PIK3CA, PDPK1, KIT, ABL1, RICTOR	76	239	19512	5.3710636423695215	0.9999999954124489	0.13909533391618714	0.13009911828976709
GOTERM_MF_DIRECT	GO:0004715~non-membrane spanning protein tyrosine kinase activity	3	3.9473684210526314	0.013847558300180054	SYK, PRKCD, ABL1	76	46	19272	16.537757437070937	0.9924069016049457	0.09144613971817016	0.077076032048172
GOTERM_BP_DIRECT	GO:0043488~regulation of mRNA stability	3	3.9473684210526314	0.01409369507501382	MAPK9, MAPK8, PRKCD	76	47	19512	16.387458006718926	0.9999999979078795	0.141903878215247	0.13272601544510665
GOTERM_BP_DIRECT	GO:0048705~skeletal system morphogenesis	3	3.9473684210526314	0.01409369507501382	FGFR3, TGFBR1, FGFR1	76	47	19512	16.387458006718926	0.9999999979078795	0.141903878215247	0.13272601544510665
GOTERM_BP_DIRECT	GO:0007268~chemical synaptic transmission	5	6.578947368421052	0.014119788877139005	HTR1A, OPRK1, HTR3A, HTR2A, DRD4	76	242	19512	5.304480208786429	0.9999999979844092	0.141903878215247	0.13272601544510665
GOTERM_BP_DIRECT	GO:0010518~positive regulation of phospholipase activity	2	2.631578947368421	0.015287900977914144	FGFR3, FGFR1	76	4	19512	128.3684210526316	0.9999999996202849	0.1493755324717028	0.13971442838149314
GOTERM_BP_DIRECT	GO:1903530~regulation of secretion by cell	2	2.631578947368421	0.015287900977914144	DRD2, DRD3	76	4	19512	128.3684210526316	0.9999999996202849	0.1493755324717028	0.13971442838149314
GOTERM_BP_DIRECT	GO:0031649~heat generation	2	2.631578947368421	0.015287900977914144	ADRB3, ADRB2	76	4	19512	128.3684210526316	0.9999999996202849	0.1493755324717028	0.13971442838149314
GOTERM_BP_DIRECT	GO:0050951~sensory perception of temperature stimulus	2	2.631578947368421	0.015287900977914144	OPRK1, HTR2A	76	4	19512	128.3684210526316	0.9999999996202849	0.1493755324717028	0.13971442838149314
GOTERM_MF_DIRECT	GO:0090722~receptor-receptor interaction	2	2.631578947368421	0.015477188404097645	HTR1A, FGFR1	76	4	19272	126.78947368421052	0.9957437792066199	0.09503536739358204	0.08010123823173342
GOTERM_MF_DIRECT	GO:0016286~small conductance calcium-activated potassium channel activity	2	2.631578947368421	0.015477188404097645	KCNN2, KCNN3	76	4	19272	126.78947368421052	0.9957437792066199	0.09503536739358204	0.08010123823173342
GOTERM_MF_DIRECT	GO:0004939~beta-adrenergic receptor activity	2	2.631578947368421	0.015477188404097645	ADRB3, ADRB2	76	4	19272	126.78947368421052	0.9957437792066199	0.09503536739358204	0.08010123823173342
GOTERM_MF_DIRECT	GO:0030284~nuclear estrogen receptor activity	2	2.631578947368421	0.015477188404097645	ESR1, ESR2	76	4	19272	126.78947368421052	0.9957437792066199	0.09503536739358204	0.08010123823173342
GOTERM_BP_DIRECT	GO:0043536~positive regulation of blood vessel endothelial cell migration	3	3.9473684210526314	0.015853422319481125	PDPK1, AKT2, FGFR1	76	50	19512	15.404210526315788	0.999999999830886	0.15383286347248237	0.14388347429267007
GOTERM_MF_DIRECT	GO:0015459~potassium channel regulator activity	3	3.9473684210526314	0.016226790703991564	ADRB2, DRD2, DRD4	76	50	19272	15.214736842105264	0.996739779337908	0.09792028873098357	0.0825328147875433
GOTERM_BP_DIRECT	GO:0046627~negative regulation of insulin receptor signaling pathway	3	3.9473684210526314	0.01645989255169191	MAPKAP1, PRKCD, MTOR	76	51	19512	15.102167182662537	0.9999999999290028	0.15648019473128727	0.14635958512180103
GOTERM_BP_DIRECT	GO:0030838~positive regulation of actin filament polymerization	3	3.9473684210526314	0.01645989255169191	MLST8, RICTOR, MTOR	76	51	19512	15.102167182662537	0.9999999999290028	0.15648019473128727	0.14635958512180103
GOTERM_BP_DIRECT	GO:1904646~cellular response to amyloid-beta	3	3.9473684210526314	0.01645989255169191	SYK, ADRB2, IGF1R	76	51	19512	15.102167182662537	0.9999999999290028	0.15648019473128727	0.14635958512180103
GOTERM_MF_DIRECT	GO:0019838~growth factor binding	3	3.9473684210526314	0.016847033679413887	CSF1R, KIT, TGFBR1	76	51	19272	14.916408668730648	0.9973855348331494	0.09994003030160781	0.08423516839706943
GOTERM_CC_DIRECT	GO:0005794~Golgi apparatus	12	15.789473684210526	0.01752637376047147	ACHE, MAPK7, RHEB, MAPKAP1, RICTOR, ADRB2, DRD2, RAF1, ESR1, FGFR3, EGFR, MTOR	76	1492	20808	2.2020601100606743	0.983753122381482	0.12761390894343289	0.11282603108303507
GOTERM_BP_DIRECT	GO:0050821~protein stabilization	5	6.578947368421052	0.017678190092440142	AKT2, MAPKAP1, PRKCD, PIK3R1, MTOR	76	259	19512	4.956309693151798	0.9999999999876026	0.16604642696470992	0.15530710581773863
GOTERM_BP_DIRECT	GO:1900087~positive regulation of G1/S transition of mitotic cell cycle	3	3.9473684210526314	0.017702177714787836	RPTOR, TERT, EGFR	76	53	19512	14.532274081429989	0.9999999999880216	0.16604642696470992	0.15530710581773863
KEGG_PATHWAY	hsa04622:RIG-I-like receptor signaling pathway	4	5.263157894736842	0.01780252004305915	MAPK10, IKBKB, MAPK9, MAPK8	74	72	9496	7.129129129129129	0.9729627871906952	0.029236658932503642	0.01780252004305915
GOTERM_MF_DIRECT	GO:0001223~transcription coactivator binding	3	3.9473684210526314	0.018767435557450446	TERT, PGR, ESR1	76	54	19272	14.087719298245613	0.9986811861799018	0.10900472366628998	0.09187540994730155
GOTERM_BP_DIRECT	GO:0045595~regulation of cell differentiation	3	3.9473684210526314	0.0189830432122525	ABL1, RAF1, FGFR1	76	55	19512	14.003827751196171	0.9999999999980922	0.17203012046705388	0.16090379426769216
GOTERM_BP_DIRECT	GO:0018027~peptidyl-lysine dimethylation	2	2.631578947368421	0.019073702056048615	EHMT2, EHMT1	76	5	19512	102.69473684210526	0.999999999998325	0.17203012046705388	0.16090379426769216
GOTERM_BP_DIRECT	GO:0032765~positive regulation of mast cell cytokine production	2	2.631578947368421	0.019073702056048615	SYK, KIT	76	5	19512	102.69473684210526	0.999999999998325	0.17203012046705388	0.16090379426769216
GOTERM_BP_DIRECT	GO:0141124~intracellular signaling cassette	2	2.631578947368421	0.019073702056048615	MAPK7, PDPK1	76	5	19512	102.69473684210526	0.999999999998325	0.17203012046705388	0.16090379426769216
GOTERM_BP_DIRECT	GO:0051584~regulation of dopamine uptake involved in synaptic transmission	2	2.631578947368421	0.019073702056048615	DRD2, DRD3	76	5	19512	102.69473684210526	0.999999999998325	0.17203012046705388	0.16090379426769216
GOTERM_BP_DIRECT	GO:0150099~neuron-glial cell signaling	2	2.631578947368421	0.019073702056048615	ADRA1D, ADRA1B	76	5	19512	102.69473684210526	0.999999999998325	0.17203012046705388	0.16090379426769216
GOTERM_MF_DIRECT	GO:0043559~insulin binding	2	2.631578947368421	0.019309408192314224	PIK3R1, IGF1R	76	5	19272	101.43157894736841	0.9989130661092885	0.10900472366628998	0.09187540994730155
GOTERM_MF_DIRECT	GO:0005007~fibroblast growth factor receptor activity	2	2.631578947368421	0.019309408192314224	FGFR3, FGFR1	76	5	19272	101.43157894736841	0.9989130661092885	0.10900472366628998	0.09187540994730155
GOTERM_BP_DIRECT	GO:0031623~receptor internalization	3	3.9473684210526314	0.019637740628097207	ACHE, CALCRL, SYK	76	56	19512	13.75375939849624	0.9999999999992547	0.1748753231881821	0.16356497890237925
GOTERM_BP_DIRECT	GO:0034644~cellular response to UV	3	3.9473684210526314	0.019637740628097207	KDM1A, PRKCD, PIK3R1	76	56	19512	13.75375939849624	0.9999999999992547	0.1748753231881821	0.16356497890237925
GOTERM_BP_DIRECT	GO:0051726~regulation of cell cycle	5	6.578947368421052	0.02001087253974227	RHEB, CDK4, AKT2, ABL1, TGFBR1	76	269	19512	4.772060262179612	0.9999999999995639	0.17707734379507784	0.16562458026604296
GOTERM_CC_DIRECT	GO:0030424~axon	6	7.894736842105263	0.020396476640842525	RET, MAPK8, ULK1, HTR2A, DRD2, IGF1R	76	435	20808	3.7764065335753174	0.9917827051889849	0.14401148658534269	0.12732346024283514
KEGG_PATHWAY	hsa05203:Viral carcinogenesis	6	7.894736842105263	0.02050848509637307	SYK, PIK3CA, CDK4, PIK3R3, PIK3R2, PIK3R1	74	205	9496	3.755833882663151	0.9844712567264426	0.0334089837860271	0.02050848509637307
GOTERM_BP_DIRECT	GO:0019221~cytokine-mediated signaling pathway	4	5.263157894736842	0.02116471614282285	CSF1R, KIT, PIK3R1, F3	76	153	19512	6.712074303405573	0.999999999999917	0.18611722258094843	0.17407979027471793
GOTERM_CC_DIRECT	GO:0097441~basal dendrite	2	2.631578947368421	0.021434910209606754	MAPK8, MAP2	76	6	20808	91.26315789473684	0.9935819313029882	0.14689217878936392	0.12987033832879386
KEGG_PATHWAY	hsa05100:Bacterial invasion of epithelial cells	4	5.263157894736842	0.021981622814468776	PIK3CA, PIK3R3, PIK3R2, PIK3R1	74	78	9496	6.580734580734582	0.9885250689029409	0.03552230246818155	0.021981622814468776
GOTERM_BP_DIRECT	GO:1903078~positive regulation of protein localization to plasma membrane	3	3.9473684210526314	0.02234975819611359	PDPK1, PIK3R1, EGFR	76	60	19512	12.836842105263157	0.9999999999999849	0.1929209189075572	0.18044344654040176
GOTERM_BP_DIRECT	GO:0001837~epithelial to mesenchymal transition	3	3.9473684210526314	0.02234975819611359	KDM1A, TGFBR1, FGFR1	76	60	19512	12.836842105263157	0.9999999999999849	0.1929209189075572	0.18044344654040176
GOTERM_BP_DIRECT	GO:0035176~social behavior	3	3.9473684210526314	0.02234975819611359	RPTOR, DRD3, DRD4	76	60	19512	12.836842105263157	0.9999999999999849	0.1929209189075572	0.18044344654040176
GOTERM_BP_DIRECT	GO:1990708~conditioned place preference	2	2.631578947368421	0.02284514165865746	OPRK1, SLC6A4	76	6	19512	85.57894736842104	0.9999999999999926	0.19363321875741593	0.18110967724574228
GOTERM_BP_DIRECT	GO:0060992~response to fungicide	2	2.631578947368421	0.02284514165865746	KDM1A, EHMT1	76	6	19512	85.57894736842104	0.9999999999999926	0.19363321875741593	0.18110967724574228
GOTERM_BP_DIRECT	GO:0043401~steroid hormone receptor signaling pathway	2	2.631578947368421	0.02284514165865746	PGR, ESR1	76	6	19512	85.57894736842104	0.9999999999999926	0.19363321875741593	0.18110967724574228
GOTERM_CC_DIRECT	GO:0043679~axon terminus	3	3.9473684210526314	0.023033606552129618	OPRD1, OPRK1, DRD2	76	65	20808	12.636437246963562	0.99561517200033	0.1533380093327486	0.13556922713539146
GOTERM_MF_DIRECT	GO:0033612~receptor serine/threonine kinase binding	2	2.631578947368421	0.02312690932787899	OPRD1, OPRK1	76	6	19272	84.52631578947368	0.9997224435763873	0.12452951176550225	0.10496058848806618
GOTERM_MF_DIRECT	GO:0051379~epinephrine binding	2	2.631578947368421	0.02312690932787899	ADRB3, DRD4	76	6	19272	84.52631578947368	0.9997224435763873	0.12452951176550225	0.10496058848806618
GOTERM_MF_DIRECT	GO:0035240~dopamine binding	2	2.631578947368421	0.02312690932787899	DRD2, DRD4	76	6	19272	84.52631578947368	0.9997224435763873	0.12452951176550225	0.10496058848806618
GOTERM_BP_DIRECT	GO:0045766~positive regulation of angiogenesis	4	5.263157894736842	0.023771087222433603	TERT, PDPK1, TEK, F3	76	160	19512	6.418421052631579	0.999999999999998	0.2002749683949945	0.187321860986363
GOTERM_BP_DIRECT	GO:0007254~JNK cascade	3	3.9473684210526314	0.024479449046238975	MAPK10, MAPK9, MAPK8	76	63	19512	12.225563909774435	0.9999999999999993	0.20501538576225142	0.19175568419553862
KEGG_PATHWAY	hsa04936:Alcoholic liver disease	5	6.578947368421052	0.024650838962159916	MAPK10, IKBKB, MAPK9, MAPK8, AKT2	74	144	9496	4.455705705705706	0.9933750430123853	0.03932324731257078	0.024650838962159916
KEGG_PATHWAY	hsa04136:Autophagy - other	3	3.9473684210526314	0.024917701267371584	RPTOR, MLST8, MTOR	74	32	9496	12.030405405405407	0.9937295924132363	0.03932324731257078	0.024917701267371584
KEGG_PATHWAY	hsa04215:Apoptosis - multiple species	3	3.9473684210526314	0.024917701267371584	MAPK10, MAPK9, MAPK8	74	32	9496	12.030405405405407	0.9937295924132363	0.03932324731257078	0.024917701267371584
GOTERM_CC_DIRECT	GO:0043203~axon hillock	2	2.631578947368421	0.02496305085693272	MAP2, AURKA	76	7	20808	78.22556390977444	0.9972336306704428	0.16156641249070344	0.1428441243480039
GOTERM_BP_DIRECT	GO:0040029~epigenetic regulation of gene expression	3	3.9473684210526314	0.0259436359844199	KDM1A, EHMT2, EHMT1	76	65	19512	11.849392712550607	0.9999999999999999	0.2134660574858409	0.19965979506138357
GOTERM_BP_DIRECT	GO:0043409~negative regulation of MAPK cascade	3	3.9473684210526314	0.0259436359844199	PRKCD, PIK3R2, IGF1R	76	65	19512	11.849392712550607	0.9999999999999999	0.2134660574858409	0.19965979506138357
GOTERM_BP_DIRECT	GO:0035019~somatic stem cell population maintenance	3	3.9473684210526314	0.0259436359844199	KIT, BRAF, RAF1	76	65	19512	11.849392712550607	0.9999999999999999	0.2134660574858409	0.19965979506138357
GOTERM_CC_DIRECT	GO:0000781~chromosome, telomeric region	4	5.263157894736842	0.026526288837753532	KDM1A, TERT, POLR2B, EZH2	76	178	20808	6.1525724423418096	0.9980965341915174	0.16642789529207777	0.1471422593569443
GOTERM_BP_DIRECT	GO:0098664~G protein-coupled serotonin receptor signaling pathway	2	2.631578947368421	0.026602273535619902	HTR2A, DRD4	76	7	19512	73.3533834586466	1.0	0.21511148772768507	0.2011988044418149
GOTERM_BP_DIRECT	GO:0140718~facultative heterochromatin formation	2	2.631578947368421	0.026602273535619902	EHMT1, EZH2	76	7	19512	73.3533834586466	1.0	0.21511148772768507	0.2011988044418149
GOTERM_BP_DIRECT	GO:0034143~regulation of toll-like receptor 4 signaling pathway	2	2.631578947368421	0.026602273535619902	PIK3R1, APPL1	76	7	19512	73.3533834586466	1.0	0.21511148772768507	0.2011988044418149
GOTERM_MF_DIRECT	GO:0004985~G protein-coupled opioid receptor activity	2	2.631578947368421	0.02692974758067647	OPRD1, OPRK1	76	7	19272	72.45112781954886	0.9999291289930238	0.1428092674732843	0.12036781115605391
GOTERM_BP_DIRECT	GO:0007010~cytoskeleton organization	4	5.263157894736842	0.02695380654568765	MAPKAP1, MLST8, RICTOR, MTOR	76	168	19512	6.112781954887218	1.0	0.2167086046273287	0.20269262522357112
GOTERM_CC_DIRECT	GO:0010008~endosome membrane	5	6.578947368421052	0.02761419700502944	RET, ADRB2, EGFR, SLC6A4, APPL1	76	317	20808	4.3184459571642035	0.9985331152290459	0.16642789529207777	0.1471422593569443
GOTERM_BP_DIRECT	GO:0034198~cellular response to amino acid starvation	3	3.9473684210526314	0.028204975861998067	MAPK8, MAPK7, MTOR	76	68	19512	11.326625386996904	1.0	0.2242056555809677	0.2097047922846862
GOTERM_BP_DIRECT	GO:0071230~cellular response to amino acid stimulus	3	3.9473684210526314	0.028204975861998067	RPTOR, EGFR, MTOR	76	68	19512	11.326625386996904	1.0	0.2242056555809677	0.2097047922846862
GOTERM_CC_DIRECT	GO:0045120~pronucleus	2	2.631578947368421	0.028478640068295244	EZH2, AURKA	76	8	20808	68.44736842105263	0.9988076648203885	0.16642789529207777	0.1471422593569443
GOTERM_CC_DIRECT	GO:0030139~endocytic vesicle	3	3.9473684210526314	0.02857131249649404	DPP4, DRD2, EGFR	76	73	20808	11.251622206200432	0.9988338741345855	0.16642789529207777	0.1471422593569443
GOTERM_BP_DIRECT	GO:0001934~positive regulation of protein phosphorylation	3	3.9473684210526314	0.028975802980158154	CSF1R, ABL1, EGFR	76	69	19512	11.162471395881006	1.0	0.22903907187125014	0.21422559956116927
GOTERM_BP_DIRECT	GO:0006006~glucose metabolic process	3	3.9473684210526314	0.029755029110198564	PIK3CA, AKT2, PDK1	76	70	19512	11.003007518796991	1.0	0.23258514421138543	0.21754232393900727
GOTERM_BP_DIRECT	GO:0071560~cellular response to transforming growth factor beta stimulus	3	3.9473684210526314	0.029755029110198564	MAPK7, ABL1, TGFBR1	76	70	19512	11.003007518796991	1.0	0.23258514421138543	0.21754232393900727
GOTERM_BP_DIRECT	GO:0002318~myeloid progenitor cell differentiation	2	2.631578947368421	0.03034515123257398	KIT, BRAF	76	8	19512	64.1842105263158	1.0	0.2358874463217215	0.22063104432081412
GOTERM_BP_DIRECT	GO:0045785~positive regulation of cell adhesion	3	3.9473684210526314	0.0305425801653867	ABL1, PIK3R2, TEK	76	71	19512	10.848035581912526	1.0	0.23611763897087412	0.22084634888818075
GOTERM_MF_DIRECT	GO:0140947~histone H3K9me2 methyltransferase activity	2	2.631578947368421	0.030717978514241923	EHMT2, EHMT1	76	8	19272	63.39473684210526	0.9999819051457739	0.15810724235271578	0.13326181855443187
GOTERM_MF_DIRECT	GO:0034062~5'-3' RNA polymerase activity	2	2.631578947368421	0.030717978514241923	POLR2A, POLR2B	76	8	19272	63.39473684210526	0.9999819051457739	0.15810724235271578	0.13326181855443187
GOTERM_BP_DIRECT	GO:0050673~epithelial cell proliferation	3	3.9473684210526314	0.031338382487768005	KIT, DRD2, EGFR	76	72	19512	10.697368421052632	1.0	0.23963643565374773	0.22413756170599292
GOTERM_BP_DIRECT	GO:1904262~negative regulation of TORC1 signaling	3	3.9473684210526314	0.031338382487768005	SYK, AKT1S1, MTOR	76	72	19512	10.697368421052632	1.0	0.23963643565374773	0.22413756170599292
GOTERM_MF_DIRECT	GO:0002039~p53 binding	3	3.9473684210526314	0.032055204770872675	KDM1A, EHMT2, EHMT1	76	72	19272	10.565789473684209	0.9999888389226488	0.16259886477978894	0.13704761460010784
GOTERM_BP_DIRECT	GO:0071300~cellular response to retinoic acid	3	3.9473684210526314	0.03214236285072669	RET, DRD2, SLC6A4	76	73	19512	10.550829127613554	1.0	0.24184120070038748	0.22619973000832258
GOTERM_BP_DIRECT	GO:0080090~regulation of primary metabolic process	3	3.9473684210526314	0.03214236285072669	DRD4, MTOR, FGFR1	76	73	19512	10.550829127613554	1.0	0.24184120070038748	0.22619973000832258
GOTERM_BP_DIRECT	GO:0007611~learning or memory	3	3.9473684210526314	0.03214236285072669	ABL1, DRD3, EGFR	76	73	19512	10.550829127613554	1.0	0.24184120070038748	0.22619973000832258
GOTERM_BP_DIRECT	GO:0001666~response to hypoxia	4	5.263157894736842	0.032588304777992044	DPP4, ABCB1, DRD2, SLC6A4	76	181	19512	5.673742366967142	1.0	0.243892259694866	0.2281181334459443
GOTERM_BP_DIRECT	GO:0042053~regulation of dopamine metabolic process	2	2.631578947368421	0.0340738281005329	HTR1A, DRD4	76	9	19512	57.05263157894737	1.0	0.24969727154921767	0.2335476967724026
GOTERM_BP_DIRECT	GO:0097700~vascular endothelial cell response to laminar fluid shear stress	2	2.631578947368421	0.0340738281005329	PDPK1, MTOR	76	9	19512	57.05263157894737	1.0	0.24969727154921767	0.2335476967724026
GOTERM_BP_DIRECT	GO:0038003~G protein-coupled opioid receptor signaling pathway	2	2.631578947368421	0.0340738281005329	OPRD1, OPRK1	76	9	19512	57.05263157894737	1.0	0.24969727154921767	0.2335476967724026
GOTERM_BP_DIRECT	GO:0008354~germ cell migration	2	2.631578947368421	0.0340738281005329	KIT, TGFBR1	76	9	19512	57.05263157894737	1.0	0.24969727154921767	0.2335476967724026
KEGG_PATHWAY	hsa04520:Adherens junction	4	5.263157894736842	0.034575662596651645	EGFR, TGFBR1, FGFR1, IGF1R	74	93	9496	5.519325777390294	0.999152056735615	0.05372526034248948	0.034575662596651645
KEGG_PATHWAY	hsa04658:Th1 and Th2 cell differentiation	4	5.263157894736842	0.034575662596651645	MAPK10, IKBKB, MAPK9, MAPK8	74	93	9496	5.519325777390294	0.999152056735615	0.05372526034248948	0.034575662596651645
GOTERM_CC_DIRECT	GO:0005901~caveola	3	3.9473684210526314	0.0353672850879744	MAPK7, HTR2A, ADRA1B	76	82	20808	10.016688061617456	0.9997728342297115	0.19625958406389027	0.17351705715519913
GOTERM_CC_DIRECT	GO:0036064~ciliary basal body	5	6.578947368421052	0.03537726408018623	BRAF, TEK, ADRB2, EGFR, AURKA	76	343	20808	3.991100199478287	0.9997733811228281	0.19625958406389027	0.17351705715519913
GOTERM_CC_DIRECT	GO:0005769~early endosome	5	6.578947368421052	0.03667328342997776	MAPK7, AKT2, MAPKAP1, ADRB2, APPL1	76	347	20808	3.945093280752313	0.9998343276734596	0.1987180241670888	0.1756906136412888
GOTERM_BP_DIRECT	GO:0038083~peptidyl-tyrosine autophosphorylation	2	2.631578947368421	0.03778835729601352	ABL1, IGF1R	76	10	19512	51.34736842105263	1.0	0.27126642201781137	0.25372182755894795
GOTERM_BP_DIRECT	GO:0007435~salivary gland morphogenesis	2	2.631578947368421	0.03778835729601352	EGFR, FGFR1	76	10	19512	51.34736842105263	1.0	0.27126642201781137	0.25372182755894795
GOTERM_BP_DIRECT	GO:0048149~behavioral response to ethanol	2	2.631578947368421	0.03778835729601352	DRD2, DRD4	76	10	19512	51.34736842105263	1.0	0.27126642201781137	0.25372182755894795
GOTERM_BP_DIRECT	GO:0045792~negative regulation of cell size	2	2.631578947368421	0.03778835729601352	AKT1S1, MTOR	76	10	19512	51.34736842105263	1.0	0.27126642201781137	0.25372182755894795
GOTERM_MF_DIRECT	GO:0016303~1-phosphatidylinositol-3-kinase activity	2	2.631578947368421	0.03825083962743396	PIK3CA, PIK3R3	76	10	19272	50.715789473684204	0.9999988206694721	0.19125419813716982	0.16119996700132883
KEGG_PATHWAY	hsa04970:Salivary secretion	4	5.263157894736842	0.03844755132844296	ADRB3, ADRA1D, ADRB2, ADRA1B	74	97	9496	5.291724714405127	0.9996219331381453	0.05928553716294257	0.03844755132844296
GOTERM_CC_DIRECT	GO:0005911~cell-cell junction	4	5.263157894736842	0.03933318167439192	KIT, PRKCD, TEK, PIK3R1	76	208	20808	5.265182186234817	0.9999130118400248	0.20828707568484814	0.1841508051119258
KEGG_PATHWAY	hsa04070:Phosphatidylinositol signaling system	4	5.263157894736842	0.039448833826126066	PIK3CA, PIK3R3, PIK3R2, PIK3R1	74	98	9496	5.2377275234418095	0.9996933653535361	0.060368669946041405	0.039448833826126066
GOTERM_MF_DIRECT	GO:0046872~metal ion binding	24	31.57894736842105	0.04023897241435812	CSF1R, EHMT2, PRKCD, EHMT1, BRAF, ESR1, TGFBR1, ESR2, SLC6A4, SELP, TERT, POLR2A, POLR2B, RHEB, AKT2, KIT, ABL1, PGR, TEK, RAF1, POLR2I, FGFR3, POLR2K, DRD4	76	4143	19272	1.4689584206715194	0.9999994284045136	0.19836113162007524	0.1671900966512063
GOTERM_BP_DIRECT	GO:0009791~post-embryonic development	3	3.9473684210526314	0.0415053787476819	ABL1, TGFBR1, MTOR	76	84	19512	9.169172932330827	1.0	0.29643689288319003	0.27726435752258566
GOTERM_MF_DIRECT	GO:0001618~virus receptor activity	3	3.9473684210526314	0.04153157488821575	DPP4, HTR2A, EGFR	76	83	19272	9.165504121750157	0.9999996433570362	0.1986277427467529	0.16741481174369174
GOTERM_MF_DIRECT	GO:0046974~histone H3K9 methyltransferase activity	2	2.631578947368421	0.04199557989502776	EHMT2, EHMT1	76	11	19272	46.10526315789474	0.9999996989563291	0.1986277427467529	0.16741481174369174
GOTERM_MF_DIRECT	GO:0036312~phosphatidylinositol 3-kinase regulatory subunit binding	2	2.631578947368421	0.04199557989502776	PIK3R2, PIK3R1	76	11	19272	46.10526315789474	0.9999996989563291	0.1986277427467529	0.16741481174369174
GOTERM_CC_DIRECT	GO:0032009~early phagosome	2	2.631578947368421	0.042416361290204	SYK, APPL1	76	12	20808	45.63157894736842	0.9999588684492151	0.21962249290261182	0.1941726761284894
GOTERM_BP_DIRECT	GO:0045597~positive regulation of cell differentiation	3	3.9473684210526314	0.04330576054450614	KDM1A, MTOR, FGFR1	76	86	19512	8.955936352509179	1.0	0.3070603106686677	0.2872006885856195
KEGG_PATHWAY	hsa05146:Amoebiasis	4	5.263157894736842	0.044653084659664395	PIK3CA, PIK3R3, PIK3R2, PIK3R1	74	103	9496	4.983468905799003	0.9998971078502434	0.06781897068610683	0.044653084659664395
GOTERM_BP_DIRECT	GO:0000082~G1/S transition of mitotic cell cycle	3	3.9473684210526314	0.04513493002581574	CDK4, EIF4EBP1, EZH2	76	88	19512	8.752392344497608	1.0	0.3070603106686677	0.2872006885856195
GOTERM_BP_DIRECT	GO:0043276~anoikis	2	2.631578947368421	0.04517518429880185	PIK3CA, MTOR	76	12	19512	42.78947368421052	1.0	0.3070603106686677	0.2872006885856195
GOTERM_BP_DIRECT	GO:0002024~diet induced thermogenesis	2	2.631578947368421	0.04517518429880185	ADRB3, ADRB2	76	12	19512	42.78947368421052	1.0	0.3070603106686677	0.2872006885856195
GOTERM_BP_DIRECT	GO:0043266~regulation of potassium ion transport	2	2.631578947368421	0.04517518429880185	DRD2, DRD3	76	12	19512	42.78947368421052	1.0	0.3070603106686677	0.2872006885856195
GOTERM_BP_DIRECT	GO:0046632~alpha-beta T cell differentiation	2	2.631578947368421	0.04517518429880185	ABL1, BRAF	76	12	19512	42.78947368421052	1.0	0.3070603106686677	0.2872006885856195
GOTERM_BP_DIRECT	GO:0071233~cellular response to L-leucine	2	2.631578947368421	0.04517518429880185	RPTOR, MTOR	76	12	19512	42.78947368421052	1.0	0.3070603106686677	0.2872006885856195
GOTERM_BP_DIRECT	GO:0051481~negative regulation of cytosolic calcium ion concentration	2	2.631578947368421	0.04517518429880185	DRD2, DRD3	76	12	19512	42.78947368421052	1.0	0.3070603106686677	0.2872006885856195
GOTERM_BP_DIRECT	GO:0048484~enteric nervous system development	2	2.631578947368421	0.04517518429880185	RET, SLC6A4	76	12	19512	42.78947368421052	1.0	0.3070603106686677	0.2872006885856195
GOTERM_BP_DIRECT	GO:0034121~regulation of toll-like receptor signaling pathway	2	2.631578947368421	0.04517518429880185	IKBKB, ESR1	76	12	19512	42.78947368421052	1.0	0.3070603106686677	0.2872006885856195
GOTERM_MF_DIRECT	GO:0099589~serotonin receptor activity	2	2.631578947368421	0.04572593301841041	HTR1A, HTR2A	76	12	19272	42.26315789473684	0.9999999231590698	0.21057995469004795	0.17748881895304042
GOTERM_MF_DIRECT	GO:0015269~calcium-activated potassium channel activity	2	2.631578947368421	0.04572593301841041	KCNN2, KCNN3	76	12	19272	42.26315789473684	0.9999999231590698	0.21057995469004795	0.17748881895304042
KEGG_PATHWAY	hsa04137:Mitophagy - animal	4	5.263157894736842	0.04682625742120496	MAPK10, MAPK9, MAPK8, ULK1	74	105	9496	4.888545688545689	0.9999348992331057	0.07058883581405524	0.04682625742120496
GOTERM_MF_DIRECT	GO:0005516~calmodulin binding	4	5.263157894736842	0.047510617296151136	MAP2, KCNN2, KCNN3, ESR1	76	208	19272	4.876518218623481	0.9999999600929	0.21557092047784546	0.18169549011704117
GOTERM_MF_DIRECT	GO:0051117~ATPase binding	3	3.9473684210526314	0.04804151942077699	PGR, ESR1, EGFR	76	90	19272	8.452631578947368	0.9999999671676094	0.21557092047784546	0.18169549011704117
GOTERM_BP_DIRECT	GO:0048762~mesenchymal cell differentiation	2	2.631578947368421	0.0488475874358885	TGFBR1, FGFR1	76	13	19512	39.497975708502025	1.0	0.3243898212741885	0.30340938507237525
GOTERM_BP_DIRECT	GO:0045793~positive regulation of cell size	2	2.631578947368421	0.0488475874358885	RET, KDM1A	76	13	19512	39.497975708502025	1.0	0.3243898212741885	0.30340938507237525
GOTERM_BP_DIRECT	GO:0040015~negative regulation of multicellular organism growth	2	2.631578947368421	0.0488475874358885	ADRB3, ADRB2	76	13	19512	39.497975708502025	1.0	0.3243898212741885	0.30340938507237525
GOTERM_BP_DIRECT	GO:0010508~positive regulation of autophagy	3	3.9473684210526314	0.04887749972290544	SYK, ULK1, MTOR	76	92	19512	8.371853546910755	1.0	0.3243898212741885	0.30340938507237525
GOTERM_BP_DIRECT	GO:0009267~cellular response to starvation	3	3.9473684210526314	0.04887749972290544	RPTOR, EHMT2, MTOR	76	92	19512	8.371853546910755	1.0	0.3243898212741885	0.30340938507237525
GOTERM_BP_DIRECT	GO:0043278~response to morphine	2	2.631578947368421	0.05250605356142323	DRD2, DRD3	76	14	19512	36.6766917293233	1.0	0.34201859889315966	0.3198979929945971
GOTERM_BP_DIRECT	GO:0060134~prepulse inhibition	2	2.631578947368421	0.05250605356142323	DRD2, DRD3	76	14	19512	36.6766917293233	1.0	0.34201859889315966	0.3198979929945971
GOTERM_BP_DIRECT	GO:0120041~positive regulation of macrophage proliferation	2	2.631578947368421	0.05250605356142323	CSF1R, MAPK7	76	14	19512	36.6766917293233	1.0	0.34201859889315966	0.3198979929945971
GOTERM_BP_DIRECT	GO:0034392~negative regulation of smooth muscle cell apoptotic process	2	2.631578947368421	0.05250605356142323	MAPK7, ESR1	76	14	19512	36.6766917293233	1.0	0.34201859889315966	0.3198979929945971
GOTERM_BP_DIRECT	GO:0097305~response to alcohol	2	2.631578947368421	0.056150634852008684	ABCB1, TGFBR1	76	15	19512	34.23157894736842	1.0	0.35587361818367663	0.3328569165101055
GOTERM_BP_DIRECT	GO:0048011~neurotrophin TRK receptor signaling pathway	2	2.631578947368421	0.056150634852008684	AKT1S1, RAF1	76	15	19512	34.23157894736842	1.0	0.35587361818367663	0.3328569165101055
GOTERM_BP_DIRECT	GO:0033120~positive regulation of RNA splicing	2	2.631578947368421	0.056150634852008684	POLR2A, PIK3R1	76	15	19512	34.23157894736842	1.0	0.35587361818367663	0.3328569165101055
GOTERM_BP_DIRECT	GO:0016242~negative regulation of macroautophagy	2	2.631578947368421	0.056150634852008684	PIK3CA, MTOR	76	15	19512	34.23157894736842	1.0	0.35587361818367663	0.3328569165101055
GOTERM_BP_DIRECT	GO:0009891~positive regulation of biosynthetic process	2	2.631578947368421	0.056150634852008684	MTOR, APPL1	76	15	19512	34.23157894736842	1.0	0.35587361818367663	0.3328569165101055
GOTERM_BP_DIRECT	GO:0031529~ruffle organization	2	2.631578947368421	0.056150634852008684	CSF1R, MTOR	76	15	19512	34.23157894736842	1.0	0.35587361818367663	0.3328569165101055
KEGG_PATHWAY	hsa04621:NOD-like receptor signaling pathway	5	6.578947368421052	0.057298645452334596	MAPK10, IKBKB, MAPK9, MAPK8, PRKCD	74	189	9496	3.394823394823395	0.9999929335652489	0.08573575097312287	0.057298645452334596
GOTERM_CC_DIRECT	GO:0043231~intracellular membrane-bounded organelle	8	10.526315789473683	0.05822559233807628	CSF1R, AKT2, MAPKAP1, CTSK, BRAF, ESR2, IGF1R, APPL1	76	963	20808	2.274471224790949	0.9999991495983654	0.2949252829298212	0.2607493917748634
KEGG_PATHWAY	hsa04928:Parathyroid hormone synthesis, secretion and action	4	5.263157894736842	0.058458266104030016	BRAF, RAF1, EGFR, FGFR1	74	115	9496	4.463454759106933	0.999994482344813	0.08682771877216224	0.058458266104030016
GOTERM_BP_DIRECT	GO:0007626~locomotory behavior	3	3.9473684210526314	0.058701047755900695	OPRK1, DRD2, DRD3	76	102	19512	7.551083591331269	1.0	0.3625534753977637	0.3391047431581074
KEGG_PATHWAY	hsa04670:Leukocyte transendothelial migration	4	5.263157894736842	0.05969028953221317	PIK3CA, PIK3R3, PIK3R2, PIK3R1	74	116	9496	4.42497670083877	0.9999957591283476	0.08801049989421211	0.05969028953221317
GOTERM_BP_DIRECT	GO:0006112~energy reserve metabolic process	2	2.631578947368421	0.059781383292310725	ADRB3, MTOR	76	16	19512	32.0921052631579	1.0	0.3625534753977637	0.3391047431581074
GOTERM_BP_DIRECT	GO:0002031~G protein-coupled receptor internalization	2	2.631578947368421	0.059781383292310725	DRD2, DRD3	76	16	19512	32.0921052631579	1.0	0.3625534753977637	0.3391047431581074
GOTERM_BP_DIRECT	GO:0010389~regulation of G2/M transition of mitotic cell cycle	2	2.631578947368421	0.059781383292310725	CDK4, AURKA	76	16	19512	32.0921052631579	1.0	0.3625534753977637	0.3391047431581074
GOTERM_BP_DIRECT	GO:1901381~positive regulation of potassium ion transmembrane transport	2	2.631578947368421	0.059781383292310725	KCNH2, OPRK1	76	16	19512	32.0921052631579	1.0	0.3625534753977637	0.3391047431581074
GOTERM_BP_DIRECT	GO:0031113~regulation of microtubule polymerization	2	2.631578947368421	0.059781383292310725	MAP2, ABL1	76	16	19512	32.0921052631579	1.0	0.3625534753977637	0.3391047431581074
GOTERM_BP_DIRECT	GO:0033630~positive regulation of cell adhesion mediated by integrin	2	2.631578947368421	0.059781383292310725	RET, SYK	76	16	19512	32.0921052631579	1.0	0.3625534753977637	0.3391047431581074
GOTERM_BP_DIRECT	GO:0070885~negative regulation of calcineurin-NFAT signaling cascade	2	2.631578947368421	0.059781383292310725	MAPK7, MTOR	76	16	19512	32.0921052631579	1.0	0.3625534753977637	0.3391047431581074
GOTERM_BP_DIRECT	GO:0060347~heart trabecula formation	2	2.631578947368421	0.059781383292310725	FKBP1A, TEK	76	16	19512	32.0921052631579	1.0	0.3625534753977637	0.3391047431581074
GOTERM_BP_DIRECT	GO:1900006~positive regulation of dendrite development	2	2.631578947368421	0.059781383292310725	ABL1, EZH2	76	16	19512	32.0921052631579	1.0	0.3625534753977637	0.3391047431581074
GOTERM_MF_DIRECT	GO:0070742~C2H2 zinc finger domain binding	2	2.631578947368421	0.060504561631391666	EHMT2, EHMT1	76	16	19272	31.69736842105263	0.9999999996740608	0.26805818444287444	0.2259347554589942
GOTERM_CC_DIRECT	GO:0016324~apical plasma membrane	5	6.578947368421052	0.06112127943450381	DPP4, ABCB1, CTSK, TEK, ADRB2	76	411	20808	3.3307721859393005	0.9999995850339481	0.3000642835602509	0.26529288589447075
GOTERM_CC_DIRECT	GO:0016605~PML body	3	3.9473684210526314	0.06181581807249803	MAPK7, TERT, MTOR	76	112	20808	7.333646616541353	0.9999996507561428	0.3000642835602509	0.26529288589447075
GOTERM_BP_DIRECT	GO:0045744~negative regulation of G protein-coupled receptor signaling pathway	2	2.631578947368421	0.06339835068522554	ADRB2, DRD3	76	17	19512	30.204334365325074	1.0	0.37958076346430775	0.35503076383726295
GOTERM_BP_DIRECT	GO:0097242~amyloid-beta clearance	2	2.631578947368421	0.06339835068522554	SYK, IGF1R	76	17	19512	30.204334365325074	1.0	0.37958076346430775	0.35503076383726295
GOTERM_BP_DIRECT	GO:0045580~regulation of T cell differentiation	2	2.631578947368421	0.06339835068522554	ABL1, BRAF	76	17	19512	30.204334365325074	1.0	0.37958076346430775	0.35503076383726295
GOTERM_MF_DIRECT	GO:0046982~protein heterodimerization activity	5	6.578947368421052	0.06363681486454366	IKBKB, PIK3R2, PIK3R1, ADRA1B, AURKA	76	386	19272	3.2847013907826557	0.9999999998987219	0.27725095710732567	0.23368294956188881
GOTERM_CC_DIRECT	GO:0098794~postsynapse	4	5.263157894736842	0.0639837169808766	ABL1, BRAF, DRD4, FGFR1	76	254	20808	4.3116452548694575	0.99999979628027	0.30424910319478055	0.26899276934817506
GOTERM_MF_DIRECT	GO:0070411~I-SMAD binding	2	2.631578947368421	0.06416379293055252	FKBP1A, TGFBR1	76	17	19272	29.832817337461297	0.9999999999168341	0.27725095710732567	0.23368294956188881
GOTERM_CC_DIRECT	GO:0070161~anchoring junction	5	6.578947368421052	0.06647655927421177	DPP4, PDPK1, TEK, TGFBR1, SLC6A4	76	423	20808	3.2362821948488243	0.9999998905595133	0.30978076621782685	0.2738834242097525
GOTERM_BP_DIRECT	GO:0045945~positive regulation of transcription by RNA polymerase III	2	2.631578947368421	0.06700158862533363	RPTOR, MTOR	76	18	19512	28.526315789473685	1.0	0.3994543864230696	0.37361902809719943
GOTERM_MF_DIRECT	GO:0016779~nucleotidyltransferase activity	3	3.9473684210526314	0.06738323301389602	POLR2A, TERT, POLR2B	76	109	19272	6.9792370835345245	0.9999999999751041	0.287611360425166	0.2424152895012113
GOTERM_BP_DIRECT	GO:0007166~cell surface receptor signaling pathway	5	6.578947368421052	0.06760032901320326	CALCRL, SYK, TEK, ADRB2, EGFR	76	399	19512	3.2172536604669566	1.0	0.40132347224294085	0.3753672277695168
GOTERM_BP_DIRECT	GO:0006955~immune response	6	7.894736842105263	0.06907198814394028	OPRD1, PIK3R3, OPRK1, PIK3R2, PIK3R1, IGF1R	76	572	19512	2.6930437983069564	1.0	0.4021123319460642	0.3761050666958212
GOTERM_BP_DIRECT	GO:0046718~symbiont entry into host cell	3	3.9473684210526314	0.06914198253446868	DPP4, HTR2A, EGFR	76	112	19512	6.87687969924812	1.0	0.4021123319460642	0.3761050666958212
GOTERM_BP_DIRECT	GO:0045471~response to ethanol	3	3.9473684210526314	0.06914198253446868	OPRD1, OPRK1, DRD2	76	112	19512	6.87687969924812	1.0	0.4021123319460642	0.3761050666958212
GOTERM_BP_DIRECT	GO:0034976~response to endoplasmic reticulum stress	3	3.9473684210526314	0.06914198253446868	ABL1, PIK3R2, PIK3R1	76	112	19512	6.87687969924812	1.0	0.4021123319460642	0.3761050666958212
GOTERM_BP_DIRECT	GO:0051492~regulation of stress fiber assembly	2	2.631578947368421	0.07059114853637374	PIK3R2, PIK3R1	76	19	19512	27.024930747922436	1.0	0.4021123319460642	0.3761050666958212
GOTERM_BP_DIRECT	GO:0071548~response to dexamethasone	2	2.631578947368421	0.07059114853637374	ABCB1, PIK3CA	76	19	19512	27.024930747922436	1.0	0.4021123319460642	0.3761050666958212
GOTERM_BP_DIRECT	GO:0002687~positive regulation of leukocyte migration	2	2.631578947368421	0.07059114853637374	SELP, PIK3R1	76	19	19512	27.024930747922436	1.0	0.4021123319460642	0.3761050666958212
GOTERM_BP_DIRECT	GO:0008631~intrinsic apoptotic signaling pathway in response to oxidative stress	2	2.631578947368421	0.07059114853637374	PRKCD, PDK1	76	19	19512	27.024930747922436	1.0	0.4021123319460642	0.3761050666958212
GOTERM_BP_DIRECT	GO:0002028~regulation of sodium ion transport	2	2.631578947368421	0.07059114853637374	ADRB2, DRD2	76	19	19512	27.024930747922436	1.0	0.4021123319460642	0.3761050666958212
GOTERM_BP_DIRECT	GO:2000811~negative regulation of anoikis	2	2.631578947368421	0.07059114853637374	PIK3CA, PIK3R3	76	19	19512	27.024930747922436	1.0	0.4021123319460642	0.3761050666958212
KEGG_PATHWAY	hsa05130:Pathogenic Escherichia coli infection	5	6.578947368421052	0.07065185378346805	MAPK10, IKBKB, MAPK9, MAPK8, ABL1	74	203	9496	3.160697643456264	0.9999995983332951	0.10341793090043876	0.07065185378346805
GOTERM_MF_DIRECT	GO:0043548~phosphatidylinositol 3-kinase binding	2	2.631578947368421	0.07144011983776279	PIK3R1, IGF1R	76	19	19272	26.69252077562327	0.9999999999945866	0.2989041184188088	0.2519334712387103
GOTERM_MF_DIRECT	GO:0002020~protease binding	3	3.9473684210526314	0.07173698842051411	DPP4, KIT, F3	76	113	19272	6.732184443409408	0.9999999999951598	0.2989041184188088	0.2519334712387103
GOTERM_BP_DIRECT	GO:0033173~calcineurin-NFAT signaling cascade	2	2.631578947368421	0.07416708163150006	MAPK7, MTOR	76	20	19512	25.673684210526314	1.0	0.41574933806980313	0.3888600773986218
GOTERM_BP_DIRECT	GO:0035994~response to muscle stretch	2	2.631578947368421	0.07416708163150006	PIK3CA, RAF1	76	20	19512	25.673684210526314	1.0	0.41574933806980313	0.3888600773986218
GOTERM_BP_DIRECT	GO:0032930~positive regulation of superoxide anion generation	2	2.631578947368421	0.07416708163150006	SYK, PRKCD	76	20	19512	25.673684210526314	1.0	0.41574933806980313	0.3888600773986218
GOTERM_BP_DIRECT	GO:0002720~positive regulation of cytokine production involved in immune response	2	2.631578947368421	0.07416708163150006	KIT, HTR2A	76	20	19512	25.673684210526314	1.0	0.41574933806980313	0.3888600773986218
GOTERM_BP_DIRECT	GO:0008584~male gonad development	3	3.9473684210526314	0.07567806921273186	KIT, ESR1, TGFBR1	76	118	19512	6.527207850133809	1.0	0.42253588643775286	0.3952076947775997
KEGG_PATHWAY	hsa04730:Long-term depression	3	3.9473684210526314	0.07757494732377583	BRAF, RAF1, IGF1R	74	60	9496	6.416216216216216	0.9999999106387922	0.11273481553527136	0.07757494732377583
GOTERM_BP_DIRECT	GO:0042551~neuron maturation	2	2.631578947368421	0.07772943895219808	RET, KDM1A	76	21	19512	24.451127819548873	1.0	0.4305721283690658	0.4027241797680814
GOTERM_BP_DIRECT	GO:0042417~dopamine metabolic process	2	2.631578947368421	0.07772943895219808	DRD2, DRD3	76	21	19512	24.451127819548873	1.0	0.4305721283690658	0.4027241797680814
GOTERM_CC_DIRECT	GO:0014069~postsynaptic density	4	5.263157894736842	0.07777982639585082	PDPK1, RHEB, ABL1, AURKA	76	276	20808	3.9679633867276882	0.999999993595783	0.3485134528891008	0.3081277737989475
GOTERM_CC_DIRECT	GO:0031965~nuclear membrane	4	5.263157894736842	0.07777982639585082	CDK4, ABL1, ADRA1B, EGFR	76	276	20808	3.9679633867276882	0.999999993595783	0.3485134528891008	0.3081277737989475
GOTERM_MF_DIRECT	GO:0051019~mitogen-activated protein kinase binding	2	2.631578947368421	0.07866062028802269	MAPK7, ABL1	76	21	19272	24.15037593984962	0.9999999999996477	0.32389667177421105	0.2729986233525493
GOTERM_BP_DIRECT	GO:0010976~positive regulation of neuron projection development	3	3.9473684210526314	0.08014099565250996	RET, KDM1A, FGFR1	76	122	19512	6.3132010353753225	1.0	0.4421897289532608	0.4135903932498161
GOTERM_BP_DIRECT	GO:0030334~regulation of cell migration	3	3.9473684210526314	0.08126941317818036	AKT2, TEK, TGFBR1	76	123	19512	6.2618741976893455	1.0	0.4466643138347647	0.4177755771190834
GOTERM_CC_DIRECT	GO:0097708~intracellular vesicle	2	2.631578947368421	0.08305655542014566	EGFR, APPL1	76	24	20808	22.81578947368421	0.9999999983180459	0.3651354228847913	0.3228235927650944
GOTERM_MF_DIRECT	GO:0005102~signaling receptor binding	5	6.578947368421052	0.08386505224952032	DPP4, SYK, PGR, DRD2, TGFBR1	76	425	19272	2.98328173374613	0.9999999999999515	0.3413112591550246	0.28767663271637783
KEGG_PATHWAY	hsa00310:Lysine degradation	3	3.9473684210526314	0.08436429808882466	EHMT2, EHMT1, EZH2	74	63	9496	6.110682110682111	0.9999999797573981	0.12172563009958987	0.08436429808882466
GOTERM_BP_DIRECT	GO:0019229~regulation of vasoconstriction	2	2.631578947368421	0.08481362945406856	HTR1A, ADRA1B	76	23	19512	22.324942791762012	1.0	0.4554686131369255	0.4260104441280696
GOTERM_BP_DIRECT	GO:0002223~stimulatory C-type lectin receptor signaling pathway	2	2.631578947368421	0.08481362945406856	IKBKB, SYK	76	23	19512	22.324942791762012	1.0	0.4554686131369255	0.4260104441280696
GOTERM_BP_DIRECT	GO:0036092~phosphatidylinositol-3-phosphate biosynthetic process	2	2.631578947368421	0.08481362945406856	PIK3CA, PIK3R3	76	23	19512	22.324942791762012	1.0	0.4554686131369255	0.4260104441280696
GOTERM_BP_DIRECT	GO:2000147~positive regulation of cell motility	2	2.631578947368421	0.08481362945406856	CSF1R, AKT2	76	23	19512	22.324942791762012	1.0	0.4554686131369255	0.4260104441280696
GOTERM_BP_DIRECT	GO:0060324~face development	2	2.631578947368421	0.08481362945406856	BRAF, RAF1	76	23	19512	22.324942791762012	1.0	0.4554686131369255	0.4260104441280696
GOTERM_BP_DIRECT	GO:0001659~temperature homeostasis	2	2.631578947368421	0.08481362945406856	HTR2A, DRD2	76	23	19512	22.324942791762012	1.0	0.4554686131369255	0.4260104441280696
GOTERM_MF_DIRECT	GO:0017134~fibroblast growth factor binding	2	2.631578947368421	0.0858257168559758	FGFR3, FGFR1	76	23	19272	22.050343249427915	0.9999999999999771	0.3413522829499037	0.2877112099149189
GOTERM_MF_DIRECT	GO:0043274~phospholipase binding	2	2.631578947368421	0.0858257168559758	SYK, PDPK1	76	23	19272	22.050343249427915	0.9999999999999771	0.3413522829499037	0.2877112099149189
GOTERM_CC_DIRECT	GO:0098992~neuronal dense core vesicle	2	2.631578947368421	0.08636538713394404	OPRD1, ADRB2	76	25	20808	21.903157894736843	0.9999999992755593	0.366758640661262	0.32425871234429177
GOTERM_BP_DIRECT	GO:0006915~apoptotic process	7	9.210526315789473	0.08698896879185938	AKT2, PRKCD, ABL1, RAF1, FGFR3, TGFBR1, AURKA	76	800	19512	2.2464473684210526	1.0	0.4653744452096812	0.43527560049462716
GOTERM_CC_DIRECT	GO:0030018~Z disc	3	3.9473684210526314	0.08754365321526601	FKBP1A, KCNN2, KCNN3	76	137	20808	5.995389934690741	0.9999999994636869	0.366758640661262	0.32425871234429177
GOTERM_BP_DIRECT	GO:0009615~response to virus	3	3.9473684210526314	0.08814233906939684	IKBKB, RHEB, MTOR	76	129	19512	5.970624235006119	1.0	0.467248639924455	0.4370285786358087
GOTERM_BP_DIRECT	GO:0030520~estrogen receptor signaling pathway	2	2.631578947368421	0.08833556376681238	ESR1, ESR2	76	24	19512	21.39473684210526	1.0	0.467248639924455	0.4370285786358087
GOTERM_BP_DIRECT	GO:0048015~phosphatidylinositol-mediated signaling	2	2.631578947368421	0.08833556376681238	PIK3CA, FGFR1	76	24	19512	21.39473684210526	1.0	0.467248639924455	0.4370285786358087
GOTERM_CC_DIRECT	GO:0012505~endomembrane system	5	6.578947368421052	0.08865254904327499	RHEB, PRKCD, EGFR, MTOR, SLC6A4	76	468	20808	2.9251012145748985	0.9999999995960124	0.366758640661262	0.32425871234429177
GOTERM_MF_DIRECT	GO:0005158~insulin receptor binding	2	2.631578947368421	0.08938761987616162	PIK3R1, IGF1R	76	24	19272	21.13157894736842	0.9999999999999941	0.35152434782760184	0.296284807454693
GOTERM_CC_DIRECT	GO:0030672~synaptic vesicle membrane	3	3.9473684210526314	0.08972207089138169	OPRD1, OPRK1, DRD2	76	139	20808	5.909125331313896	0.9999999996927125	0.366758640661262	0.32425871234429177
GOTERM_BP_DIRECT	GO:0072359~circulatory system development	2	2.631578947368421	0.09184412455583148	ABL1, TEK	76	25	19512	20.538947368421052	1.0	0.4803891570634011	0.4493192115816886
GOTERM_BP_DIRECT	GO:0050678~regulation of epithelial cell proliferation	2	2.631578947368421	0.09184412455583148	PGR, FGFR1	76	25	19512	20.538947368421052	1.0	0.4803891570634011	0.4493192115816886
GOTERM_BP_DIRECT	GO:0018107~peptidyl-threonine phosphorylation	2	2.631578947368421	0.09184412455583148	MAPK8, PRKCD	76	25	19512	20.538947368421052	1.0	0.4803891570634011	0.4493192115816886
KEGG_PATHWAY	hsa04371:Apelin signaling pathway	4	5.263157894736842	0.09276902601010725	AKT2, RAF1, TGFBR1, MTOR	74	140	9496	3.666409266409267	0.999999996828303	0.13290314364568556	0.09276902601010725
GOTERM_BP_DIRECT	GO:0007507~heart development	4	5.263157894736842	0.09316765752408966	CALCRL, TERT, TEK, TGFBR1	76	280	19512	3.6676691729323307	1.0	0.48550701531997836	0.4541060640803778
GOTERM_BP_DIRECT	GO:0051247~positive regulation of protein metabolic process	2	2.631578947368421	0.09533936192609803	MAPK8, MAPK7	76	26	19512	19.748987854251013	1.0	0.48957110302926976	0.4579073003457847
GOTERM_BP_DIRECT	GO:0099170~postsynaptic modulation of chemical synaptic transmission	2	2.631578947368421	0.09533936192609803	BRAF, DRD2	76	26	19512	19.748987854251013	1.0	0.48957110302926976	0.4579073003457847
GOTERM_BP_DIRECT	GO:2000773~negative regulation of cellular senescence	2	2.631578947368421	0.09533936192609803	TERT, ABL1	76	26	19512	19.748987854251013	1.0	0.48957110302926976	0.4579073003457847
GOTERM_BP_DIRECT	GO:0008361~regulation of cell size	2	2.631578947368421	0.09533936192609803	RPTOR, MTOR	76	26	19512	19.748987854251013	1.0	0.48957110302926976	0.4579073003457847
GOTERM_MF_DIRECT	GO:0030291~protein serine/threonine kinase inhibitor activity	2	2.631578947368421	0.09647039605819054	RPTOR, AKT1S1	76	26	19272	19.506072874493924	0.9999999999999997	0.3751626513374076	0.3162085204129579
GOTERM_BP_DIRECT	GO:0051896~regulation of phosphatidylinositol 3-kinase/protein kinase B signal transduction	2	2.631578947368421	0.09882132579570692	RICTOR, MTOR	76	27	19512	19.017543859649123	1.0	0.5001496596926606	0.4678016717523392
GOTERM_BP_DIRECT	GO:0043303~mast cell degranulation	2	2.631578947368421	0.09882132579570692	SYK, KIT	76	27	19512	19.017543859649123	1.0	0.5001496596926606	0.4678016717523392
GOTERM_BP_DIRECT	GO:0002092~positive regulation of receptor internalization	2	2.631578947368421	0.09882132579570692	SYK, DRD2	76	27	19512	19.017543859649123	1.0	0.5001496596926606	0.4678016717523392
GOTERM_BP_DIRECT	GO:0048714~positive regulation of oligodendrocyte differentiation	2	2.631578947368421	0.09882132579570692	RHEB, MTOR	76	27	19512	19.017543859649123	1.0	0.5001496596926606	0.4678016717523392
