# Supplementary material for: Dauricine Mitigates Hypoxia Through Targeting ESR1, PIK3CA, and MTOR: A Network Pharmacology and Molecular Dynamics Simulation Investigation
Source: Curr Issues Mol Biol. 2026 May 23;48(6):550. doi: 10.3390/cimb48060550 (PMC13297437; doi:10.3390/cimb48060550)
Supplement: Supplementary file 1 [file cimb-48-00550-s001.zip › cimb-4319076-supplementary/Supplementary File/Supplementary File-Initial Submission/GMFA-Expanded genes/Data/Union results.xlsx]

## Sheet: Sheet1
MTOR
RET
TEK
PIK3CA
MAPK8
TERT
DPP4
ABCB1
ESR1
F3
IGF1R
OPRD1
ESR2
FGFR3
AURKA
SELP
MAP2
FGFR1
KIT
MAPK10
SLC6A4
TGFBR1
PRKCD
RAF1
AKT2
BRAF
IKBKB
CALCRL
DRD2
EZH2
SYK
HTR2A
KDM1A
EHMT2
KCNH2
CDK4
DRD4
PDPK1
OPRK1
ADRB2
DRD3
MAPK9
KCNN2
HTR3A
CTSK
KCNN3
HTR1A
EHMT1
MAPK7
ADRB3
CSF1R
ABL1
MAOA
ADRA1B
ACHE
ADRA1D
PGR
PIK3R1
MLST8
PIK3R3
PIK3R2
EGFR
APPL1
RHEB
RPTOR
EIF4EBP1
RICTOR
AKT1S1
FKBP1A
PDK1
POLR2B
ULK1
POLR2A
MAPKAP1
POLR2I
POLR2K
