# Supplementary material for: Dauricine Mitigates Hypoxia Through Targeting ESR1, PIK3CA, and MTOR: A Network Pharmacology and Molecular Dynamics Simulation Investigation
Source: Curr Issues Mol Biol. 2026 May 23;48(6):550. doi: 10.3390/cimb48060550 (PMC13297437; doi:10.3390/cimb48060550)
Supplement: Supplementary file 1 [file cimb-48-00550-s001.zip › cimb-4319076-supplementary/Supplementary File/Supplementary File-Initial Submission/GMFA-Expanded genes/Integrated three-part analysis/BP CC MF Integrated three-part analysis-Expanded genes.xlsx]

## Sheet: Sheet1
Term	Count	Pvalue	group
positive regulation of PI3K/Akt signaling	16	3.7911607559208804E-15	BP
PI3K/Akt signaling	12	6.754307295323596E-14	BP
signal transduction	34	4.731087338820676E-13	BP
insulin receptor signaling pathway	11	5.017361847969167E-13	BP
negative regulation of apoptotic process	19	1.6669178121784205E-12	BP
positive regulation of MAPK cascade	14	2.867318116236609E-12	BP
behavioral response to cocaine	7	3.147041970213607E-11	BP
cellular response to nutrient levels	9	1.01673136057212E-9	BP
MAPK cascade	10	4.456863908610786E-9	BP
protein phosphorylation	12	4.571496008578896E-9	BP
plasma membrane	54	4.256346224684541E-14	CC
receptor complex	11	5.430006397584428E-9	CC
serine/threonine protein kinase complex	6	7.89623222211972E-9	CC
membrane	58	9.409806028249678E-9	CC
TORC1 complex	4	8.925485058095706E-7	CC
TORC2 complex	4	3.7196055154921873E-6	CC
phosphatidylinositol 3-kinase complex	4	3.7196055154921873E-6	CC
phosphatidylinositol 3-kinase complex, class IA	4	3.7196055154921873E-6	CC
RNA polymerase II, core complex	4	2.949230004106779E-5	CC
cytosol	38	3.89304264319464E-5	CC
kinase activity	29	4.992581992047373E-21	MF
protein kinase activity	26	6.368431168295499E-21	MF
transferase activity	33	1.3513084410796368E-13	MF
protein tyrosine kinase activity	13	2.3654497046075416E-13	MF
protein serine/threonine kinase activity	18	4.2809701496169077E-13	MF
ATP binding	29	1.3338152633005498E-12	MF
protein binding	76	9.049340617922161E-12	MF
nucleotide binding	30	1.3462266000993314E-11	MF
protein serine kinase activity	15	1.175285110596951E-10	MF
transmembrane receptor PTK activity	8	1.3560396600089347E-9	MF
