# Supplementary material for: Dauricine Mitigates Hypoxia Through Targeting ESR1, PIK3CA, and MTOR: A Network Pharmacology and Molecular Dynamics Simulation Investigation
Source: Curr Issues Mol Biol. 2026 May 23;48(6):550. doi: 10.3390/cimb48060550 (PMC13297437; doi:10.3390/cimb48060550)
Supplement: Supplementary file 1 [file cimb-48-00550-s001.zip › cimb-4319076-supplementary/Supplementary File/Supplementary File-Initial Submission/GMFA-Expanded genes/KEGG-bubble/KEGG-Expanded genes-Bubble diagram-data preparation.xlsx]

## Sheet: Sheet1
Class	Description	Enrichment	pvalue	count
KEGG	mTOR signaling pathway	16.0661	8.58845597487044E-17	19
KEGG	Pancreatic cancer	15.4202	3.8003133120093915E-16	15
KEGG	Endocrine resistance	15.2709	5.359400894541997E-16	16
KEGG	Longevity regulating pathway	14.4112	3.87937672347156E-15	15
KEGG	Autophagy - animal	14.2215	6.0049477672982535E-15	18
KEGG	PI3K-Akt signaling pathway	13.8534	1.401380160668832E-14	23
KEGG	Pathways in cancer	13.2431	5.712838879902236E-14	26
KEGG	ErbB signaling pathway	13.2219	5.999289128944187E-14	14
KEGG	Colorectal cancer	13.1544	7.00794330895195E-14	14
KEGG	Insulin signaling pathway	13.049	8.932110422710858E-14	16
KEGG	Central carbon metabolism in cancer	12.8283	1.4847497393241272E-13	13
KEGG	Neurotrophin signaling pathway	12.6166	2.4178150894665284E-13	15
KEGG	Breast cancer	12.5944	2.5444100873433297E-13	16
KEGG	Choline metabolism in cancer	12.4036	3.948311594986253E-13	14
KEGG	FoxO signaling pathway	11.9896	1.0241453724082141E-12	15
