# Supplementary material for: Dauricine Mitigates Hypoxia Through Targeting ESR1, PIK3CA, and MTOR: A Network Pharmacology and Molecular Dynamics Simulation Investigation
Source: Curr Issues Mol Biol. 2026 May 23;48(6):550. doi: 10.3390/cimb48060550 (PMC13297437; doi:10.3390/cimb48060550)
Supplement: Supplementary file 1 [file cimb-48-00550-s001.zip › cimb-4319076-supplementary/Supplementary File/Supplementary File-Initial Submission/GMFA-Expanded genes/KEGG-bubble/KEGG-Expanded genes.xlsx]

## Sheet: Sheet1
Category	Term	Count	%	PValue	Genes	List Total	Pop Hits	Pop Total	Fold Enrichment	Bonferroni	Benjamini	FDR
KEGG_PATHWAY	hsa04150:mTOR signaling pathway	19	25	8.58845597487044E-17	PDPK1, MAPKAP1, PIK3R3, BRAF, PIK3R2, PIK3R1, MTOR, IGF1R, RPTOR, IKBKB, PIK3CA, RHEB, AKT2, AKT1S1, EIF4EBP1, MLST8, RICTOR, ULK1, RAF1	74	158	9496	15.431406089633938	2.2315482794965646E-14	1.7348681069238288E-14	5.9260346226606035E-15
KEGG_PATHWAY	hsa05212:Pancreatic cancer	15	19.736842105263158	3.8003133120093915E-16	PIK3R3, BRAF, PIK3R2, PIK3R1, EGFR, TGFBR1, MTOR, MAPK10, IKBKB, MAPK9, MAPK8, PIK3CA, CDK4, AKT2, RAF1	74	77	9496	24.998244998245003	6.694644838489694E-14	3.6086632689916115E-14	1.2326622057446593E-14
KEGG_PATHWAY	hsa01522:Endocrine resistance	16	21.052631578947366	5.359400894541997E-16	PIK3R3, BRAF, PIK3R2, PIK3R1, ESR1, EGFR, MTOR, ESR2, IGF1R, MAPK10, MAPK9, MAPK8, PIK3CA, CDK4, AKT2, RAF1	74	99	9496	20.73928473928474	1.1157741397482823E-13	3.6086632689916115E-14	1.2326622057446593E-14
KEGG_PATHWAY	hsa04211:Longevity regulating pathway	15	19.736842105263158	3.87937672347156E-15	EHMT2, EHMT1, PIK3R3, PIK3R2, PIK3R1, MTOR, IGF1R, RPTOR, PIK3CA, RHEB, AKT2, AKT1S1, EIF4EBP1, ULK1, APPL1	74	90	9496	21.38738738738739	7.810418978237976E-13	1.9590852453531377E-13	6.691924847988441E-14
KEGG_PATHWAY	hsa04140:Autophagy - animal	18	23.684210526315788	6.0049477672982535E-15	PDPK1, PRKCD, PIK3R3, PIK3R2, PIK3R1, MTOR, IGF1R, MAPK10, RPTOR, MAPK9, MAPK8, PIK3CA, RHEB, AKT2, AKT1S1, MLST8, ULK1, RAF1	74	169	9496	13.667679513833361	1.205036070928145E-12	2.425998897988494E-13	8.28682791887159E-14
KEGG_PATHWAY	hsa04151:PI3K-Akt signaling pathway	23	30.263157894736842	1.401380160668832E-14	RET, CSF1R, SYK, PDPK1, PIK3R3, PIK3R2, PIK3R1, EGFR, MTOR, IGF1R, RPTOR, IKBKB, PIK3CA, RHEB, CDK4, AKT2, KIT, EIF4EBP1, MLST8, TEK, RAF1, FGFR3, FGFR1	74	362	9496	8.153202926683589	2.8117508321656715E-12	4.717979874251734E-13	1.6115871847691568E-13
KEGG_PATHWAY	hsa05200:Pathways in cancer	26	34.21052631578947	5.712838879902236E-14	RET, CSF1R, PIK3R3, PIK3R2, PIK3R1, EGFR, IGF1R, IKBKB, MAPK9, MAPK8, TERT, AKT2, ABL1, APPL1, BRAF, ESR1, TGFBR1, MTOR, ESR2, MAPK10, PIK3CA, CDK4, KIT, RAF1, FGFR3, FGFR1	74	533	9496	6.2597231377719185	1.1492473639407308E-11	1.5148205050584072E-12	5.174386873714361E-13
KEGG_PATHWAY	hsa04012:ErbB signaling pathway	14	18.421052631578945	5.999289128944187E-14	PIK3R3, BRAF, PIK3R2, PIK3R1, EGFR, MTOR, MAPK10, MAPK9, MAPK8, PIK3CA, AKT2, ABL1, EIF4EBP1, RAF1	74	86	9496	20.890006285355124	1.2050360709281449E-11	1.5148205050584072E-12	5.174386873714361E-13
KEGG_PATHWAY	hsa05210:Colorectal cancer	14	18.421052631578945	7.00794330895195E-14	PIK3R3, BRAF, PIK3R2, PIK3R1, EGFR, TGFBR1, MTOR, MAPK10, MAPK9, MAPK8, PIK3CA, AKT2, RAF1, APPL1	74	87	9496	20.649891270580927	1.4081069643623323E-11	1.5728939426758822E-12	5.372756536863162E-13
KEGG_PATHWAY	hsa04910:Insulin signaling pathway	16	21.052631578947366	8.932110422710858E-14	PDPK1, PIK3R3, BRAF, PIK3R2, PIK3R1, MTOR, MAPK10, RPTOR, IKBKB, MAPK9, MAPK8, PIK3CA, RHEB, AKT2, EIF4EBP1, RAF1	74	138	9496	14.878182530356444	1.7963963649947345E-11	1.8042863053875932E-12	6.163156191670492E-13
KEGG_PATHWAY	hsa05230:Central carbon metabolism in cancer	13	17.105263157894736	1.4847497393241272E-13	RET, PIK3R3, PIK3R2, PIK3R1, EGFR, MTOR, PIK3CA, AKT2, KIT, RAF1, FGFR3, PDK1, FGFR1	74	71	9496	23.49600304529882	2.983580049686907E-11	2.7265404303952153E-12	9.31343018303316E-13
KEGG_PATHWAY	hsa04722:Neurotrophin signaling pathway	15	19.736842105263158	2.4178150894665284E-13	PDPK1, PRKCD, PIK3R3, BRAF, PIK3R2, PIK3R1, MAPK10, IKBKB, MAPK9, MAPK8, MAPK7, PIK3CA, AKT2, ABL1, RAF1	74	120	9496	16.04054054054054	4.860312152743518E-11	3.953621828025789E-12	1.3504945848206904E-12
KEGG_PATHWAY	hsa05224:Breast cancer	16	21.052631578947366	2.5444100873433297E-13	PIK3R3, BRAF, PIK3R2, PIK3R1, ESR1, EGFR, MTOR, ESR2, IGF1R, PIK3CA, CDK4, AKT2, KIT, PGR, RAF1, FGFR1	74	148	9496	13.872899926953982	5.114708656606126E-11	3.953621828025789E-12	1.3504945848206904E-12
KEGG_PATHWAY	hsa05231:Choline metabolism in cancer	14	18.421052631578945	3.948311594986253E-13	PDPK1, PIK3R3, PIK3R2, PIK3R1, EGFR, MTOR, MAPK10, MAPK9, MAPK8, PIK3CA, RHEB, AKT2, EIF4EBP1, RAF1	74	99	9496	18.146874146874147	7.935385681889784E-11	5.6968495870515935E-12	1.9459535718146533E-12
KEGG_PATHWAY	hsa04068:FoxO signaling pathway	15	19.736842105263158	1.0241453724082141E-12	PDPK1, PIK3R3, BRAF, PIK3R2, PIK3R1, EGFR, TGFBR1, IGF1R, MAPK10, IKBKB, MAPK9, MAPK8, PIK3CA, AKT2, RAF1	74	133	9496	14.472668156878685	2.058603287835581E-10	1.3791824348430617E-11	4.711068713077785E-12
KEGG_PATHWAY	hsa04014:Ras signaling pathway	18	23.684210526315788	1.7426227192667696E-12	CSF1R, PIK3R3, PIK3R2, PIK3R1, EGFR, IGF1R, MAPK10, IKBKB, MAPK9, MAPK8, PIK3CA, AKT2, KIT, ABL1, TEK, RAF1, FGFR3, FGFR1	74	238	9496	9.705200999318647	3.502638179497808E-10	2.2000611830742968E-11	7.515060476837945E-12
KEGG_PATHWAY	hsa05221:Acute myeloid leukemia	12	15.789473684210526	2.7450681365056747E-12	IKBKB, CSF1R, PIK3CA, AKT2, KIT, EIF4EBP1, PIK3R3, PIK3R2, BRAF, PIK3R1, RAF1, MTOR	74	68	9496	22.645468998410177	5.517503121055256E-10	3.2617868445538015E-11	1.1141747142287738E-11
KEGG_PATHWAY	hsa04081:Hormone signaling	17	22.36842105263158	6.105927066272143E-12	OPRD1, PIK3R3, OPRK1, PIK3R2, ADRA1D, PIK3R1, ADRB2, ADRA1B, ESR1, ESR2, IGF1R, PIK3CA, ADRB3, DRD2, DRD3, DRD4, APPL1	74	219	9496	9.96124892015303	1.2272846072747257E-9	6.852207041038738E-11	2.3406053754043215E-11
KEGG_PATHWAY	hsa01521:EGFR tyrosine kinase inhibitor resistance	12	15.789473684210526	1.745120781146605E-11	PIK3CA, AKT2, EIF4EBP1, PIK3R3, PIK3R2, BRAF, PIK3R1, RAF1, FGFR3, EGFR, MTOR, IGF1R	74	80	9496	19.24864864864865	3.507703794092265E-9	1.855338935745338E-10	6.337543889427144E-11
KEGG_PATHWAY	hsa05215:Prostate cancer	13	17.105263157894736	2.0707544624743218E-11	PDPK1, PIK3R3, BRAF, PIK3R2, PIK3R1, EGFR, MTOR, IGF1R, IKBKB, PIK3CA, AKT2, RAF1, FGFR1	74	106	9496	15.737888832228455	4.1622169044686075E-9	2.0914620070990649E-10	7.14410289553641E-11
KEGG_PATHWAY	hsa04914:Progesterone-mediated oocyte maturation	13	17.105263157894736	3.601175700535557E-11	PIK3R3, BRAF, PIK3R2, PIK3R1, AURKA, IGF1R, MAPK10, MAPK9, MAPK8, PIK3CA, AKT2, PGR, RAF1	74	111	9496	15.028974920866814	7.238361576789032E-9	3.4639880548008685E-10	1.1832434444616828E-10
KEGG_PATHWAY	hsa04930:Type II diabetes mellitus	10	13.157894736842104	6.088361144427441E-11	MAPK10, IKBKB, MAPK9, MAPK8, PIK3CA, PRKCD, PIK3R3, PIK3R2, PIK3R1, MTOR	74	47	9496	27.303047728579646	1.2237609814391703E-8	5.590222505337924E-10	1.909531449843152E-10
KEGG_PATHWAY	hsa04664:Fc epsilon RI signaling pathway	11	14.473684210526317	9.033953897222827E-11	MAPK10, MAPK9, MAPK8, SYK, PIK3CA, PDPK1, AKT2, PIK3R3, PIK3R2, PIK3R1, RAF1	74	69	9496	20.457500979240113	1.8158242132138014E-8	7.934168205387005E-10	2.710186169166848E-10
KEGG_PATHWAY	hsa04152:AMPK signaling pathway	13	17.105263157894736	1.10968622271807E-10	PDPK1, PIK3R3, PIK3R2, PIK3R1, MTOR, IGF1R, RPTOR, PIK3CA, RHEB, AKT2, AKT1S1, EIF4EBP1, ULK1	74	122	9496	13.673903411608329	2.2304681879248278E-8	9.33985904121042E-10	3.1903478903144514E-10
KEGG_PATHWAY	hsa04917:Prolactin signaling pathway	11	14.473684210526317	1.2119350493279767E-10	MAPK10, MAPK9, MAPK8, PIK3CA, AKT2, PIK3R3, PIK3R2, PIK3R1, RAF1, ESR1, ESR2	74	71	9496	19.88123334602208	2.4359893102676722E-8	9.792435198570053E-10	3.3449407361452154E-10
KEGG_PATHWAY	hsa05218:Melanoma	11	14.473684210526317	1.611120615732357E-10	PIK3CA, CDK4, AKT2, PIK3R3, PIK3R2, BRAF, PIK3R1, RAF1, EGFR, FGFR1, IGF1R	74	73	9496	19.33654202147353	3.2383513981493195E-8	1.205356905103467E-9	4.1173082402049117E-10
KEGG_PATHWAY	hsa05223:Non-small cell lung cancer	11	14.473684210526317	1.611120615732357E-10	RET, PIK3CA, PDPK1, CDK4, AKT2, PIK3R3, PIK3R2, BRAF, PIK3R1, RAF1, EGFR	74	73	9496	19.33654202147353	3.2383513981493195E-8	1.205356905103467E-9	4.1173082402049117E-10
KEGG_PATHWAY	hsa04933:AGE-RAGE signaling pathway in diabetic complications	12	15.789473684210526	2.332119381988651E-10	MAPK10, MAPK9, MAPK8, PIK3CA, CDK4, AKT2, PRKCD, PIK3R3, PIK3R2, PIK3R1, F3, TGFBR1	74	101	9496	15.246454375167247	4.687558963212268E-8	1.6824575541489554E-9	5.747008477043462E-10
KEGG_PATHWAY	hsa05214:Glioma	11	14.473684210526317	2.4304386784266477E-10	PIK3CA, CDK4, AKT2, PIK3R3, PIK3R2, BRAF, PIK3R1, RAF1, EGFR, MTOR, IGF1R	74	76	9496	18.573257467994313	4.885182636193974E-8	1.692926251869596E-9	5.78276789004961E-10
KEGG_PATHWAY	hsa05220:Chronic myeloid leukemia	11	14.473684210526317	2.776278331916237E-10	IKBKB, PIK3CA, CDK4, AKT2, ABL1, PIK3R3, PIK3R2, BRAF, PIK3R1, RAF1, TGFBR1	74	77	9496	18.332046332046335	5.5803188181435814E-8	1.8693607434902665E-9	6.385440163407345E-10
KEGG_PATHWAY	hsa04625:C-type lectin receptor signaling pathway	12	15.789473684210526	3.5684471060742723E-10	MAPK10, IKBKB, MAPK9, MAPK8, SYK, PIK3CA, AKT2, PRKCD, PIK3R3, PIK3R2, PIK3R1, RAF1	74	105	9496	14.665637065637066	7.172577509706457E-8	2.325246178796784E-9	7.942672590939509E-10
KEGG_PATHWAY	hsa04931:Insulin resistance	12	15.789473684210526	5.364545881053032E-10	MAPK10, IKBKB, MAPK9, MAPK8, PIK3CA, PDPK1, AKT2, PRKCD, PIK3R3, PIK3R2, PIK3R1, MTOR	74	109	9496	14.127448549466898	1.0782735826442291E-7	3.3863695874147266E-9	1.15673020560206E-9
KEGG_PATHWAY	hsa04015:Rap1 signaling pathway	15	19.736842105263158	5.758046486506704E-10	CSF1R, PIK3R3, BRAF, PIK3R2, PIK3R1, EGFR, IGF1R, PIK3CA, AKT2, KIT, TEK, RAF1, DRD2, FGFR3, FGFR1	74	212	9496	9.07955124936257	1.1573672320519535E-7	3.52462239477077E-9	1.2039551744514016E-9
KEGG_PATHWAY	hsa04010:MAPK signaling pathway	17	22.36842105263158	6.856387220321775E-10	RET, CSF1R, BRAF, EGFR, TGFBR1, IGF1R, MAPK10, IKBKB, MAPK9, MAPK8, MAPK7, AKT2, KIT, TEK, RAF1, FGFR3, FGFR1	74	300	9496	7.2717117117117125	1.378133829277317E-7	4.073500642661761E-9	1.3914432888300073E-9
KEGG_PATHWAY	hsa04380:Osteoclast differentiation	13	17.105263157894736	7.159167348939698E-10	CSF1R, SYK, PIK3R3, PIK3R2, PIK3R1, TGFBR1, MAPK10, IKBKB, MAPK9, MAPK8, PIK3CA, CTSK, AKT2	74	143	9496	11.665847665847666	1.4389926050739632E-7	4.131862298530912E-9	1.4113787059338262E-9
KEGG_PATHWAY	hsa05208:Chemical carcinogenesis - reactive oxygen species	15	19.736842105263158	1.413463464643686E-9	PDPK1, PRKCD, PIK3R3, BRAF, PIK3R2, PIK3R1, EGFR, MAPK10, IKBKB, MAPK9, MAPK8, PIK3CA, AKT2, ABL1, RAF1	74	227	9496	8.479580902488392	2.84106114745164E-7	7.931100551611793E-9	2.7091383072337316E-9
KEGG_PATHWAY	hsa04660:T cell receptor signaling pathway	12	15.789473684210526	1.8136600007117737E-9	MAPK10, IKBKB, MAPK9, MAPK8, PIK3CA, PDPK1, CDK4, AKT2, PIK3R3, PIK3R2, PIK3R1, RAF1	74	122	9496	12.622064687638458	3.6454559382281815E-7	9.901603247129144E-9	3.382230812138173E-9
KEGG_PATHWAY	hsa05225:Hepatocellular carcinoma	13	17.105263157894736	5.239416853108135E-9	PIK3R3, BRAF, PIK3R2, PIK3R1, EGFR, TGFBR1, MTOR, IGF1R, TERT, PIK3CA, CDK4, AKT2, RAF1	74	170	9496	9.813036565977743	1.0531222451870548E-6	2.7851636955995874E-8	9.513677970117404E-9
KEGG_PATHWAY	hsa04210:Apoptosis	12	15.789473684210526	6.248895238649667E-9	MAPK10, IKBKB, MAPK9, MAPK8, PIK3CA, PDPK1, AKT2, CTSK, PIK3R3, PIK3R2, PIK3R1, RAF1	74	137	9496	11.240086802130598	1.2560271683836888E-6	3.236607277454443E-8	1.105573772991864E-8
KEGG_PATHWAY	hsa05207:Chemical carcinogenesis - receptor activation	14	18.421052631578945	8.32893340599596E-9	PIK3R3, PIK3R2, PIK3R1, ADRB2, ESR1, EGFR, MTOR, ESR2, PIK3CA, ADRB3, AKT2, EIF4EBP1, PGR, RAF1	74	217	9496	8.278988666085441	1.6741142254694807E-6	4.2061113700279594E-8	1.4367410125343031E-8
KEGG_PATHWAY	hsa04066:HIF-1 signaling pathway	11	14.473684210526317	9.711857818989166E-9	PIK3CA, AKT2, EIF4EBP1, PIK3R3, PIK3R2, TEK, PIK3R1, EGFR, MTOR, IGF1R, PDK1	74	110	9496	12.832432432432432	1.952081536749084E-6	4.7848665352092964E-8	1.634434608561591E-8
KEGG_PATHWAY	hsa05213:Endometrial cancer	9	11.842105263157894	1.3349200000540859E-8	PIK3CA, PDPK1, AKT2, PIK3R3, PIK3R2, BRAF, PIK3R1, RAF1, EGFR	74	59	9496	19.574896930829134	2.683185611696004E-6	6.42032952406965E-8	2.1930828572317125E-8
KEGG_PATHWAY	hsa05226:Gastric cancer	12	15.789473684210526	1.624075247708516E-8	ABCB1, TERT, PIK3CA, AKT2, PIK3R3, PIK3R2, BRAF, PIK3R1, RAF1, EGFR, TGFBR1, MTOR	74	150	9496	10.265945945945948	3.26438595499301E-6	7.629376745049308E-8	2.6060742346950606E-8
KEGG_PATHWAY	hsa04213:Longevity regulating pathway - multiple species	9	11.842105263157894	1.9984361845072074E-8	RPTOR, PIK3CA, AKT2, AKT1S1, PIK3R3, PIK3R2, PIK3R1, MTOR, IGF1R	74	62	9496	18.627724498692242	4.016848700771902E-6	9.174638847055815E-8	3.133911289340848E-8
KEGG_PATHWAY	hsa05167:Kaposi sarcoma-associated herpesvirus infection	13	17.105263157894736	2.6085337691730975E-8	SYK, PIK3R3, PIK3R2, PIK3R1, MTOR, MAPK10, IKBKB, MAPK9, MAPK8, PIK3CA, CDK4, AKT2, RAF1	74	196	9496	8.51130722559294	5.243139194255342E-6	1.1650851977134738E-7	3.9797464674371135E-8
KEGG_PATHWAY	hsa04071:Sphingolipid signaling pathway	11	14.473684210526317	2.6531643116247425E-8	MAPK10, OPRD1, MAPK9, MAPK8, PIK3CA, PDPK1, AKT2, PIK3R3, PIK3R2, PIK3R1, RAF1	74	122	9496	11.570225963668587	5.33284611514695E-6	1.1650851977134738E-7	3.9797464674371135E-8
KEGG_PATHWAY	hsa04929:GnRH secretion	9	11.842105263157894	2.929095466831247E-8	PIK3CA, AKT2, PIK3R3, PIK3R2, KCNN2, KCNN3, PIK3R1, RAF1, ESR2	74	65	9496	17.76798336798337	5.887464642029272E-6	1.2588878389359827E-7	4.300161430028852E-8
KEGG_PATHWAY	hsa04082:Neuroactive ligand signaling	13	17.105263157894736	3.090370032476663E-8	OPRD1, ACHE, HTR1A, OPRK1, ADRA1D, HTR3A, ADRB2, HTR2A, ADRA1B, SLC6A4, DRD2, DRD3, DRD4	74	199	9496	8.382996061388022	6.211624579477437E-6	1.3005307220005955E-7	4.442406921685203E-8
KEGG_PATHWAY	hsa04510:Focal adhesion	13	17.105263157894736	3.85670436898866E-8	PDPK1, PIK3R3, BRAF, PIK3R2, PIK3R1, EGFR, IGF1R, MAPK10, MAPK9, MAPK8, PIK3CA, AKT2, RAF1	74	203	9496	8.217813872986287	7.751945880651867E-6	1.5601204751627528E-7	5.3291243953579175E-8
KEGG_PATHWAY	hsa05161:Hepatitis B	12	15.789473684210526	3.8616843444622596E-8	MAPK10, IKBKB, MAPK9, MAPK8, PIK3CA, AKT2, PIK3R3, PIK3R2, BRAF, PIK3R1, RAF1, TGFBR1	74	163	9496	9.447189520809154	7.761955547080923E-6	1.5601204751627528E-7	5.3291243953579175E-8
KEGG_PATHWAY	hsa05205:Proteoglycans in cancer	13	17.105263157894736	4.073143218181489E-8	PDPK1, PIK3R3, BRAF, PIK3R2, PIK3R1, ESR1, EGFR, MTOR, IGF1R, PIK3CA, AKT2, RAF1, FGFR1	74	204	9496	8.177530471648119	8.186984530866859E-6	1.6132841766130605E-7	5.510723177539662E-8
KEGG_PATHWAY	hsa04926:Relaxin signaling pathway	11	14.473684210526317	4.8847042436761125E-8	MAPK10, MAPK9, MAPK8, PIK3CA, AKT2, PIK3R3, PIK3R2, PIK3R1, RAF1, EGFR, TGFBR1	74	130	9496	10.85821205821206	9.818207565515102E-6	1.8975197254280282E-7	6.481626784877918E-8
KEGG_PATHWAY	hsa05131:Shigellosis	14	18.421052631578945	5.2089023646800163E-8	PRKCD, PIK3R3, PIK3R2, PIK3R1, EGFR, MTOR, MAPK10, RPTOR, IKBKB, MAPK9, MAPK8, PIK3CA, AKT2, AKT1S1	74	253	9496	7.100950753124667	1.0469839217153165E-5	1.985279769179931E-7	6.781401191753228E-8
KEGG_PATHWAY	hsa05142:Chagas disease	10	13.157894736842104	7.967494597904753E-8	MAPK10, IKBKB, MAPK9, MAPK8, PIK3CA, AKT2, PIK3R3, PIK3R2, PIK3R1, TGFBR1	74	103	9496	12.458672264497508	1.6014536544761704E-5	2.980433164401408E-7	1.0180687541767184E-7
KEGG_PATHWAY	hsa04915:Estrogen signaling pathway	11	14.473684210526317	9.246456462591283E-8	PIK3CA, AKT2, PRKCD, PIK3R3, PIK3R2, PGR, PIK3R1, RAF1, ESR1, EGFR, ESR2	74	139	9496	10.155162356601206	1.858520565112265E-5	3.3959712826244353E-7	1.1600099925796339E-7
KEGG_PATHWAY	hsa04024:cAMP signaling pathway	13	17.105263157894736	1.259725980417414E-7	HTR1A, PIK3R3, BRAF, PIK3R2, PIK3R1, ADRB2, MAPK10, MAPK9, MAPK8, PIK3CA, AKT2, RAF1, DRD2	74	226	9496	7.381487682372638	2.5320173235754417E-5	4.5440115722199575E-7	1.5521623687285995E-7
KEGG_PATHWAY	hsa04620:Toll-like receptor signaling pathway	10	13.157894736842104	1.3047897117351596E-7	MAPK10, IKBKB, MAPK9, MAPK8, PIK3CA, AKT2, CTSK, PIK3R3, PIK3R2, PIK3R1	74	109	9496	11.772873791222416	2.6225931013090786E-5	4.623991610008811E-7	1.579482282626772E-7
KEGG_PATHWAY	hsa04072:Phospholipase D signaling pathway	11	14.473684210526317	1.782846462019036E-7	SYK, PIK3CA, RHEB, AKT2, KIT, PIK3R3, PIK3R2, PIK3R1, RAF1, EGFR, MTOR	74	149	9496	9.473607836023945	3.5834574998339086E-5	6.209223884962849E-7	2.1209725151605772E-7
KEGG_PATHWAY	hsa04218:Cellular senescence	11	14.473684210526317	2.9110847820238476E-7	PIK3CA, RHEB, CDK4, AKT2, EIF4EBP1, PIK3R3, PIK3R2, PIK3R1, RAF1, TGFBR1, MTOR	74	157	9496	8.990876226545018	5.851110079613253E-5	9.966764846929106E-7	3.4044889823668724E-7
KEGG_PATHWAY	hsa04919:Thyroid hormone signaling pathway	10	13.157894736842104	3.4476884012218727E-7	PIK3CA, PDPK1, RHEB, AKT2, PIK3R3, PIK3R2, PIK3R1, RAF1, ESR1, MTOR	74	122	9496	10.518387239698715	6.929614772588355E-5	1.1416935361423251E-6	3.899844257119823E-7
KEGG_PATHWAY	hsa04935:Growth hormone synthesis, secretion and action	10	13.157894736842104	3.4476884012218727E-7	MAPK10, MAPK9, MAPK8, PIK3CA, AKT2, PIK3R3, PIK3R2, PIK3R1, RAF1, MTOR	74	122	9496	10.518387239698715	6.929614772588355E-5	1.1416935361423251E-6	3.899844257119823E-7
KEGG_PATHWAY	hsa05235:PD-L1 expression and PD-1 checkpoint pathway in cancer	9	11.842105263157894	3.8607311683958154E-7	IKBKB, PIK3CA, AKT2, PIK3R3, PIK3R2, PIK3R1, RAF1, EGFR, MTOR	74	90	9496	12.832432432432434	7.759770060111748E-5	1.2578511226063786E-6	4.2966201712792136E-7
KEGG_PATHWAY	hsa05206:MicroRNAs in cancer	14	18.421052631578945	7.897827736520346E-7	ABCB1, PIK3R3, PIK3R2, PIK3R1, EGFR, MTOR, RPTOR, IKBKB, MAPK7, PIK3CA, ABL1, RAF1, FGFR3, EZH2	74	320	9496	5.61418918918919	1.5873380064312936E-4	2.532319369487476E-6	8.650001806665141E-7
KEGG_PATHWAY	hsa04750:Inflammatory mediator regulation of TRP channels	9	11.842105263157894	8.070184249940954E-7	MAPK10, MAPK9, MAPK8, PIK3CA, PRKCD, PIK3R3, PIK3R2, HTR2A, PIK3R1	74	99	9496	11.665847665847666	1.6219761341818018E-4	2.5471519038876135E-6	8.700667394467591E-7
KEGG_PATHWAY	hsa05166:Human T-cell leukemia virus 1 infection	12	15.789473684210526	9.686935217266912E-7	MAPK10, IKBKB, MAPK9, MAPK8, TERT, PIK3CA, CDK4, AKT2, PIK3R3, PIK3R2, PIK3R1, TGFBR1	74	224	9496	6.874517374517374	1.9468853790016727E-4	3.0104014059814096E-6	1.028305430756026E-6
KEGG_PATHWAY	hsa05162:Measles	10	13.157894736842104	1.0439778454982922E-6	MAPK10, IKBKB, MAPK9, MAPK8, PIK3CA, CDK4, AKT2, PIK3R3, PIK3R2, PIK3R1	74	139	9496	9.23196577872837	2.098176416797104E-4	3.1952049210705306E-6	1.0914313839300327E-6
KEGG_PATHWAY	hsa05163:Human cytomegalovirus infection	12	15.789473684210526	1.1047955623020295E-6	IKBKB, PIK3CA, RHEB, CDK4, AKT2, EIF4EBP1, PIK3R3, PIK3R2, PIK3R1, RAF1, EGFR, MTOR	74	227	9496	6.783664721990713	2.2203937628939574E-4	3.330876172910596E-6	1.1377745343110454E-6
KEGG_PATHWAY	hsa05418:Fluid shear stress and atherosclerosis	10	13.157894736842104	1.2492949593808367E-6	MAPK10, IKBKB, MAPK9, MAPK8, MAPK7, PIK3CA, AKT2, PIK3R3, PIK3R2, PIK3R1	74	142	9496	9.036924248191854	2.510769186014894E-4	3.7111409087489564E-6	1.2676669440776135E-6
KEGG_PATHWAY	hsa05017:Spinocerebellar ataxia	10	13.157894736842104	1.4048006175845507E-6	MAPK10, MAPK9, MAPK8, PIK3CA, AKT2, PIK3R3, PIK3R2, ULK1, PIK3R1, MTOR	74	144	9496	8.911411411411413	2.82325261193761E-4	4.1126047065518735E-6	1.4048006175845507E-6
KEGG_PATHWAY	hsa05160:Hepatitis C	10	13.157894736842104	3.2043162781551226E-6	IKBKB, PIK3CA, CDK4, AKT2, PIK3R3, PIK3R2, BRAF, PIK3R1, RAF1, EGFR	74	159	9496	8.070712221655619	6.438612361583385E-4	9.246741259819067E-6	3.2043162781551226E-6
KEGG_PATHWAY	hsa04668:TNF signaling pathway	9	11.842105263157894	3.2711752312957083E-6	MAPK10, IKBKB, MAPK9, MAPK8, PIK3CA, AKT2, PIK3R3, PIK3R2, PIK3R1	74	119	9496	9.705200999318647	6.57291186336284E-4	9.283748141359894E-6	3.2711752312957083E-6
KEGG_PATHWAY	hsa05415:Diabetic cardiomyopathy	11	14.473684210526317	3.3550178926696644E-6	MAPK10, MAPK9, MAPK8, PIK3CA, AKT2, PRKCD, PIK3R3, PIK3R2, PIK3R1, TGFBR1, MTOR	74	205	9496	6.88569545154911	6.741323982429881E-4	9.283748141359894E-6	3.3550178926696644E-6
KEGG_PATHWAY	hsa05169:Epstein-Barr virus infection	11	14.473684210526317	3.3550178926696644E-6	MAPK10, IKBKB, MAPK9, MAPK8, SYK, PIK3CA, CDK4, AKT2, PIK3R3, PIK3R2, PIK3R1	74	205	9496	6.88569545154911	6.741323982429881E-4	9.283748141359894E-6	3.3550178926696644E-6
KEGG_PATHWAY	hsa05170:Human immunodeficiency virus 1 infection	11	14.473684210526317	4.9268370661843775E-6	MAPK10, IKBKB, MAPK9, MAPK8, PIK3CA, AKT2, PIK3R3, PIK3R2, PIK3R1, RAF1, MTOR	74	214	9496	6.59611012882041	9.898065078803864E-4	1.3448933613097895E-5	4.9268370661843775E-6
KEGG_PATHWAY	hsa05417:Lipid and atherosclerosis	11	14.473684210526317	5.352245094928714E-6	MAPK10, SELP, IKBKB, MAPK9, MAPK8, PIK3CA, PDPK1, AKT2, PIK3R3, PIK3R2, PIK3R1	74	216	9496	6.535035035035035	0.001075225673243363	1.4415380122341335E-5	5.352245094928714E-6
KEGG_PATHWAY	hsa04923:Regulation of lipolysis in adipocytes	7	9.210526315789473	5.470198571781574E-6	PIK3CA, ADRB3, AKT2, PIK3R3, PIK3R2, ADRB2, PIK3R1	74	59	9496	15.224919835089327	0.0010989086773540713	1.4539211993419448E-5	5.470198571781574E-6
KEGG_PATHWAY	hsa04662:B cell receptor signaling pathway	8	10.526315789473683	5.729956439531727E-6	IKBKB, SYK, PIK3CA, AKT2, PIK3R3, PIK3R2, PIK3R1, RAF1	74	91	9496	11.281259281259283	0.0011510615638534727	1.5031833776433882E-5	5.729956439531727E-6
KEGG_PATHWAY	hsa05165:Human papillomavirus infection	13	17.105263157894736	7.6074732431140556E-6	PIK3R3, PIK3R2, PIK3R1, EGFR, MTOR, IKBKB, TERT, PIK3CA, RHEB, CDK4, AKT2, EIF4EBP1, RAF1	74	333	9496	5.009658306955605	0.0015279394483156405	1.9701405065500503E-5	7.6074732431140556E-6
KEGG_PATHWAY	hsa05135:Yersinia infection	9	11.842105263157894	9.852136812679195E-6	MAPK10, IKBKB, MAPK9, MAPK8, PIK3CA, AKT2, PIK3R3, PIK3R2, PIK3R1	74	138	9496	8.3689776733255	0.0019783297753029894	2.5191539698243005E-5	9.852136812679195E-6
KEGG_PATHWAY	hsa04666:Fc gamma R-mediated phagocytosis	8	10.526315789473683	1.0037029902641307E-5	SYK, PIK3CA, AKT2, PRKCD, PIK3R3, PIK3R2, PIK3R1, RAF1	74	99	9496	10.36964236964237	0.002015419444348243	2.5215445474978955E-5	1.0037029902641307E-5
KEGG_PATHWAY	hsa05168:Herpes simplex virus 1 infection	10	13.157894736842104	1.0111143977590572E-5	IKBKB, SYK, PIK3CA, RHEB, AKT2, EIF4EBP1, PIK3R3, PIK3R2, PIK3R1, MTOR	74	183	9496	7.012258159799144	0.0020302863888950196	2.5215445474978955E-5	1.0111143977590572E-5
KEGG_PATHWAY	hsa05171:Coronavirus disease - COVID-19	11	14.473684210526317	1.2589645116086162E-5	MAPK10, SELP, IKBKB, MAPK9, MAPK8, SYK, PIK3CA, PIK3R3, PIK3R2, PIK3R1, EGFR	74	238	9496	5.930956166250284	0.0025273354940064108	3.101351601767567E-5	1.2589645116086162E-5
KEGG_PATHWAY	hsa04550:Signaling pathways regulating pluripotency of stem cells	9	11.842105263157894	1.3466798113538796E-5	PIK3CA, AKT2, PIK3R3, PIK3R2, PIK3R1, RAF1, FGFR3, FGFR1, IGF1R	74	144	9496	8.02027027027027	0.0027031844464315835	3.2774617095600444E-5	1.3466798113538796E-5
KEGG_PATHWAY	hsa05211:Renal cell carcinoma	7	9.210526315789473	1.4892328814650849E-5	PIK3CA, AKT2, PIK3R3, PIK3R2, BRAF, PIK3R1, RAF1	74	70	9496	12.832432432432434	0.0029889046848911027	3.539118141834672E-5	1.4892328814650849E-5
KEGG_PATHWAY	hsa04920:Adipocytokine signaling pathway	7	9.210526315789473	1.4892328814650849E-5	MAPK10, IKBKB, MAPK9, MAPK8, AKT2, MTOR, APPL1	74	70	9496	12.832432432432434	0.0029889046848911027	3.539118141834672E-5	1.4892328814650849E-5
KEGG_PATHWAY	hsa04517:IgSF CAM signaling	12	15.789473684210526	1.720738257108097E-5	MAPK10, MAPK9, MAPK8, PIK3CA, PDPK1, MAP2, AKT2, ABL1, PIK3R3, PIK3R2, PIK3R1, FGFR1	74	302	9496	5.098979774476464	0.0034527391944657593	4.041734045765531E-5	1.720738257108097E-5
KEGG_PATHWAY	hsa04932:Non-alcoholic fatty liver disease	9	11.842105263157894	2.5249732929670993E-5	MAPK10, IKBKB, MAPK9, MAPK8, PIK3CA, AKT2, PIK3R3, PIK3R2, PIK3R1	74	157	9496	7.3561714580822875	0.005062403020299255	5.862581668728208E-5	2.5249732929670993E-5
KEGG_PATHWAY	hsa04726:Serotonergic synapse	8	10.526315789473683	2.6793753793778328E-5	MAOA, HTR1A, BRAF, KCNN2, HTR3A, HTR2A, RAF1, SLC6A4	74	115	9496	8.926909518213867	0.005371140229725624	6.150384393571844E-5	2.6793753793778328E-5
KEGG_PATHWAY	hsa05010:Alzheimer disease	13	17.105263157894736	3.78541990396319E-5	PIK3R3, BRAF, PIK3R2, PIK3R1, MTOR, MAPK10, IKBKB, MAPK9, MAPK8, PIK3CA, AKT2, ULK1, RAF1	74	391	9496	4.266537637381627	0.007579964091863567	8.59162719775915E-5	3.78541990396319E-5
KEGG_PATHWAY	hsa04810:Regulation of actin cytoskeleton	10	13.157894736842104	6.61332013629219E-5	PIK3CA, AKT2, PIK3R3, PIK3R2, BRAF, PIK3R1, RAF1, FGFR3, EGFR, FGFR1	74	232	9496	5.5312208760484625	0.013205248492257793	1.4843229639233582E-4	6.61332013629219E-5
KEGG_PATHWAY	hsa04728:Dopaminergic synapse	8	10.526315789473683	6.816798827770109E-5	MAPK10, MAPK9, MAPK8, MAOA, AKT2, DRD2, DRD3, DRD4	74	133	9496	7.7187563503352985	0.013608784389425033	1.513179520010508E-4	6.816798827770109E-5
KEGG_PATHWAY	hsa04912:GnRH signaling pathway	7	9.210526315789473	7.53291399432992E-5	MAPK10, MAPK9, MAPK8, MAPK7, PRKCD, RAF1, EGFR	74	93	9496	9.658820110433014	0.015027667899299768	1.6361813191985417E-4	7.53291399432992E-5
KEGG_PATHWAY	hsa05222:Small cell lung cancer	7	9.210526315789473	7.53291399432992E-5	IKBKB, PIK3CA, CDK4, AKT2, PIK3R3, PIK3R2, PIK3R1	74	93	9496	9.658820110433014	0.015027667899299768	1.6361813191985417E-4	7.53291399432992E-5
KEGG_PATHWAY	hsa04370:VEGF signaling pathway	6	7.894736842105263	9.187983732793178E-5	PIK3CA, AKT2, PIK3R3, PIK3R2, PIK3R1, RAF1	74	60	9496	12.832432432432432	0.018299194497767735	1.9744390574725766E-4	9.187983732793178E-5
KEGG_PATHWAY	hsa04062:Chemokine signaling pathway	9	11.842105263157894	1.0933211301029865E-4	IKBKB, PIK3CA, AKT2, PRKCD, PIK3R3, PIK3R2, BRAF, PIK3R1, RAF1	74	193	9496	5.984035849320824	0.021737222248736532	2.3096509310071883E-4	1.0933211301029865E-4
KEGG_PATHWAY	hsa04080:Neuroactive ligand-receptor interaction	12	15.789473684210526	1.0976558880034163E-4	OPRD1, CALCRL, ADRB3, HTR1A, OPRK1, ADRA1D, ADRB2, HTR2A, ADRA1B, DRD2, DRD3, DRD4	74	370	9496	4.1618699780861945	0.021822462572546608	2.3096509310071883E-4	1.0976558880034163E-4
KEGG_PATHWAY	hsa04613:Neutrophil extracellular trap formation	9	11.842105263157894	1.217186690996502E-4	SELP, SYK, PIK3CA, AKT2, PIK3R3, PIK3R2, PIK3R1, RAF1, MTOR	74	196	9496	5.892443463872036	0.02417005220001678	2.5347599132092104E-4	1.217186690996502E-4
KEGG_PATHWAY	hsa04960:Aldosterone-regulated sodium reabsorption	5	6.578947368421052	1.9470416396909085E-4	PIK3CA, PDPK1, PIK3R3, PIK3R2, PIK3R1	74	38	9496	16.884779516358467	0.03838329895656445	4.0132899103833007E-4	1.9470416396909085E-4
KEGG_PATHWAY	hsa05219:Bladder cancer	5	6.578947368421052	2.6251610488877417E-4	CDK4, BRAF, RAF1, FGFR3, EGFR	74	41	9496	15.649307844429797	0.051404362301830986	5.347118752044285E-4	2.6251610488877417E-4
KEGG_PATHWAY	hsa01524:Platinum drug resistance	6	7.894736842105263	2.655459314901647E-4	PIK3CA, PDPK1, AKT2, PIK3R3, PIK3R2, PIK3R1	74	75	9496	10.265945945945948	0.05198202904749827	5.347118752044285E-4	2.655459314901647E-4
KEGG_PATHWAY	hsa04650:Natural killer cell mediated cytotoxicity	7	9.210526315789473	2.6735593760221423E-4	SYK, PIK3CA, PIK3R3, PIK3R2, BRAF, PIK3R1, RAF1	74	117	9496	7.677523677523678	0.05232695778846563	5.347118752044285E-4	2.6735593760221423E-4
KEGG_PATHWAY	hsa04630:JAK-STAT signaling pathway	8	10.526315789473683	2.9234441353841157E-4	PIK3CA, AKT2, PIK3R3, PIK3R2, PIK3R1, RAF1, EGFR, MTOR	74	168	9496	6.110682110682111	0.057076211788147035	5.789565836741092E-4	2.9234441353841157E-4
KEGG_PATHWAY	hsa05164:Influenza A	8	10.526315789473683	3.4949431520121127E-4	IKBKB, PIK3CA, CDK4, AKT2, PIK3R3, PIK3R2, PIK3R1, RAF1	74	173	9496	5.934072801124825	0.06784916374595651	6.85416035637327E-4	3.4949431520121127E-4
KEGG_PATHWAY	hsa04973:Carbohydrate digestion and absorption	5	6.578947368421052	6.584665512061808E-4	PIK3CA, AKT2, PIK3R3, PIK3R2, PIK3R1	74	52	9496	12.338877338877339	0.12400541584750391	0.001278944647535082	6.584665512061808E-4
KEGG_PATHWAY	hsa04020:Calcium signaling pathway	9	11.842105263157894	7.021050797400218E-4	RET, ADRB3, ADRA1D, ADRB2, HTR2A, ADRA1B, FGFR3, EGFR, FGFR1	74	254	9496	4.54692487763354	0.13166065117653314	0.001350716439118899	7.021050797400218E-4
KEGG_PATHWAY	hsa04659:Th17 cell differentiation	6	7.894736842105263	0.0014687737142580928	MAPK10, IKBKB, MAPK9, MAPK8, TGFBR1, MTOR	74	109	9496	7.063724274733449	0.2557963342818653	0.002798983870567309	0.0014687737142580928
KEGG_PATHWAY	hsa05145:Toxoplasmosis	6	7.894736842105263	0.0016568623789175402	MAPK10, IKBKB, MAPK9, MAPK8, PDPK1, AKT2	74	112	9496	6.874517374517374	0.28344877089897624	0.0031279084162742347	0.0016568623789175402
KEGG_PATHWAY	hsa04022:cGMP-PKG signaling pathway	7	9.210526315789473	0.0016872880079300495	OPRD1, ADRB3, AKT2, ADRA1D, ADRB2, ADRA1B, RAF1	74	166	9496	5.411266688375123	0.2878247992679629	0.0031558534963136114	0.0016872880079300495
KEGG_PATHWAY	hsa04725:Cholinergic synapse	6	7.894736842105263	0.0019344885108325469	ACHE, PIK3CA, AKT2, PIK3R3, PIK3R2, PIK3R1	74	116	9496	6.637465051258155	0.3224072072376908	0.003585015405396096	0.0019344885108325469
KEGG_PATHWAY	hsa04714:Thermogenesis	8	10.526315789473683	0.0020631771676286065	RPTOR, KDM1A, ADRB3, RHEB, AKT1S1, MLST8, MTOR, FGFR1	74	234	9496	4.387156387156387	0.33974357611182704	0.003788743526008896	0.0020631771676286065
KEGG_PATHWAY	hsa05120:Epithelial cell signaling in Helicobacter pylori infection	5	6.578947368421052	0.0021175956169031205	MAPK10, IKBKB, MAPK9, MAPK8, EGFR	74	71	9496	9.036924248191854	0.3469411422905928	0.003853642474003877	0.0021175956169031205
KEGG_PATHWAY	hsa03020:RNA polymerase	4	5.263157894736842	0.002198294059514626	POLR2A, POLR2B, POLR2I, POLR2K	74	34	9496	15.09697933227345	0.3574711013760846	0.003964780357338879	0.002198294059514626
KEGG_PATHWAY	hsa05016:Huntington disease	9	11.842105263157894	0.0025552339145024643	MAPK10, MAPK9, MAPK8, POLR2A, POLR2B, ULK1, POLR2I, POLR2K, MTOR	74	311	9496	3.7135656556878427	0.4020566867460611	0.004567763280792015	0.0025552339145024643
KEGG_PATHWAY	hsa04611:Platelet activation	6	7.894736842105263	0.0027762805329498946	SYK, PIK3CA, AKT2, PIK3R3, PIK3R2, PIK3R1	74	126	9496	6.110682110682111	0.4281099069391693	0.004919374277683146	0.0027762805329498946
KEGG_PATHWAY	hsa04360:Axon guidance	7	9.210526315789473	0.0028335850212471542	PIK3CA, PDPK1, ABL1, PIK3R3, PIK3R2, PIK3R1, RAF1	74	184	9496	4.881903642773208	0.4346775778194555	0.004977253689495002	0.0028335850212471542
KEGG_PATHWAY	hsa04270:Vascular smooth muscle contraction	6	7.894736842105263	0.0036198687062479083	CALCRL, PRKCD, BRAF, ADRA1D, ADRA1B, RAF1	74	134	9496	5.745865268253328	0.5175672244882193	0.006303564471224806	0.0036198687062479083
KEGG_PATHWAY	hsa05020:Prion disease	8	10.526315789473683	0.005353304867827575	MAPK10, MAPK9, MAPK8, PIK3CA, PRKCD, PIK3R3, PIK3R2, PIK3R1	74	278	9496	3.6927863114913477	0.6600323166559153	0.009237893005862504	0.005353304867827575
KEGG_PATHWAY	hsa04540:Gap junction	5	6.578947368421052	0.00539639294401869	MAPK7, HTR2A, DRD2, RAF1, EGFR	74	92	9496	6.974148061104583	0.662979735946831	0.009237893005862504	0.00539639294401869
KEGG_PATHWAY	hsa04657:IL-17 signaling pathway	5	6.578947368421052	0.0060434276446910745	MAPK10, IKBKB, MAPK9, MAPK8, MAPK7	74	95	9496	6.753911806543386	0.7043013376301814	0.010258591464097454	0.0060434276446910745
KEGG_PATHWAY	hsa03420:Nucleotide excision repair	4	5.263157894736842	0.012448175700986903	POLR2A, POLR2B, POLR2I, POLR2K	74	63	9496	8.147576147576148	0.9193621357094586	0.02085301874144973	0.012448175700986903
KEGG_PATHWAY	hsa05132:Salmonella infection	7	9.210526315789473	0.012491164691660481	MAPK10, IKBKB, MAPK9, MAPK8, PIK3CA, AKT2, RAF1	74	251	9496	3.5787660170130295	0.920064630729336	0.02085301874144973	0.012491164691660481
KEGG_PATHWAY	hsa05152:Tuberculosis	6	7.894736842105263	0.012864336393321447	MAPK10, MAPK9, MAPK8, SYK, AKT2, RAF1	74	182	9496	4.23047223047223	0.9259124298350643	0.021299966815171576	0.012864336393321447
KEGG_PATHWAY	hsa04622:RIG-I-like receptor signaling pathway	4	5.263157894736842	0.01780252004305915	MAPK10, IKBKB, MAPK9, MAPK8	74	72	9496	7.129129129129129	0.9729627871906952	0.029236658932503642	0.01780252004305915
KEGG_PATHWAY	hsa05203:Viral carcinogenesis	6	7.894736842105263	0.02050848509637307	SYK, PIK3CA, CDK4, PIK3R3, PIK3R2, PIK3R1	74	205	9496	3.755833882663151	0.9844712567264426	0.0334089837860271	0.02050848509637307
KEGG_PATHWAY	hsa05100:Bacterial invasion of epithelial cells	4	5.263157894736842	0.021981622814468776	PIK3CA, PIK3R3, PIK3R2, PIK3R1	74	78	9496	6.580734580734582	0.9885250689029409	0.03552230246818155	0.021981622814468776
KEGG_PATHWAY	hsa04936:Alcoholic liver disease	5	6.578947368421052	0.024650838962159916	MAPK10, IKBKB, MAPK9, MAPK8, AKT2	74	144	9496	4.455705705705706	0.9933750430123853	0.03932324731257078	0.024650838962159916
KEGG_PATHWAY	hsa04136:Autophagy - other	3	3.9473684210526314	0.024917701267371584	RPTOR, MLST8, MTOR	74	32	9496	12.030405405405407	0.9937295924132363	0.03932324731257078	0.024917701267371584
KEGG_PATHWAY	hsa04215:Apoptosis - multiple species	3	3.9473684210526314	0.024917701267371584	MAPK10, MAPK9, MAPK8	74	32	9496	12.030405405405407	0.9937295924132363	0.03932324731257078	0.024917701267371584
KEGG_PATHWAY	hsa04520:Adherens junction	4	5.263157894736842	0.034575662596651645	EGFR, TGFBR1, FGFR1, IGF1R	74	93	9496	5.519325777390294	0.999152056735615	0.05372526034248948	0.034575662596651645
KEGG_PATHWAY	hsa04658:Th1 and Th2 cell differentiation	4	5.263157894736842	0.034575662596651645	MAPK10, IKBKB, MAPK9, MAPK8	74	93	9496	5.519325777390294	0.999152056735615	0.05372526034248948	0.034575662596651645
KEGG_PATHWAY	hsa04970:Salivary secretion	4	5.263157894736842	0.03844755132844296	ADRB3, ADRA1D, ADRB2, ADRA1B	74	97	9496	5.291724714405127	0.9996219331381453	0.05928553716294257	0.03844755132844296
KEGG_PATHWAY	hsa04070:Phosphatidylinositol signaling system	4	5.263157894736842	0.039448833826126066	PIK3CA, PIK3R3, PIK3R2, PIK3R1	74	98	9496	5.2377275234418095	0.9996933653535361	0.060368669946041405	0.039448833826126066
KEGG_PATHWAY	hsa05146:Amoebiasis	4	5.263157894736842	0.044653084659664395	PIK3CA, PIK3R3, PIK3R2, PIK3R1	74	103	9496	4.983468905799003	0.9998971078502434	0.06781897068610683	0.044653084659664395
KEGG_PATHWAY	hsa04137:Mitophagy - animal	4	5.263157894736842	0.04682625742120496	MAPK10, MAPK9, MAPK8, ULK1	74	105	9496	4.888545688545689	0.9999348992331057	0.07058883581405524	0.04682625742120496
KEGG_PATHWAY	hsa04621:NOD-like receptor signaling pathway	5	6.578947368421052	0.057298645452334596	MAPK10, IKBKB, MAPK9, MAPK8, PRKCD	74	189	9496	3.394823394823395	0.9999929335652489	0.08573575097312287	0.057298645452334596
KEGG_PATHWAY	hsa04928:Parathyroid hormone synthesis, secretion and action	4	5.263157894736842	0.058458266104030016	BRAF, RAF1, EGFR, FGFR1	74	115	9496	4.463454759106933	0.999994482344813	0.08682771877216224	0.058458266104030016
KEGG_PATHWAY	hsa04670:Leukocyte transendothelial migration	4	5.263157894736842	0.05969028953221317	PIK3CA, PIK3R3, PIK3R2, PIK3R1	74	116	9496	4.42497670083877	0.9999957591283476	0.08801049989421211	0.05969028953221317
KEGG_PATHWAY	hsa05130:Pathogenic Escherichia coli infection	5	6.578947368421052	0.07065185378346805	MAPK10, IKBKB, MAPK9, MAPK8, ABL1	74	203	9496	3.160697643456264	0.9999995983332951	0.10341793090043876	0.07065185378346805
KEGG_PATHWAY	hsa04730:Long-term depression	3	3.9473684210526314	0.07757494732377583	BRAF, RAF1, IGF1R	74	60	9496	6.416216216216216	0.9999999106387922	0.11273481553527136	0.07757494732377583
KEGG_PATHWAY	hsa00310:Lysine degradation	3	3.9473684210526314	0.08436429808882466	EHMT2, EHMT1, EZH2	74	63	9496	6.110682110682111	0.9999999797573981	0.12172563009958987	0.08436429808882466
KEGG_PATHWAY	hsa04371:Apelin signaling pathway	4	5.263157894736842	0.09276902601010725	AKT2, RAF1, TGFBR1, MTOR	74	140	9496	3.666409266409267	0.999999996828303	0.13290314364568556	0.09276902601010725
