# Supplementary material for: Dauricine Mitigates Hypoxia Through Targeting ESR1, PIK3CA, and MTOR: A Network Pharmacology and Molecular Dynamics Simulation Investigation
Source: Curr Issues Mol Biol. 2026 May 23;48(6):550. doi: 10.3390/cimb48060550 (PMC13297437; doi:10.3390/cimb48060550)
Supplement: Supplementary file 1 [file cimb-48-00550-s001.zip › cimb-4319076-supplementary/Supplementary File/Supplementary File-Initial Submission/Identify the overlapping genes between drug targets and disease genes/allTargets.symbol.txt.txt]

drug	MOLID	moleculename	GeneNames
Menispermum dauricum, DC	HBIN022781	dauricine	SLC6A3
Menispermum dauricum, DC	HBIN022781	dauricine	DRD2
Menispermum dauricum, DC	HBIN022781	dauricine	ADRA1D
Menispermum dauricum, DC	HBIN022781	dauricine	DRD1
Menispermum dauricum, DC	HBIN022781	dauricine	DRD3
Menispermum dauricum, DC	HBIN022781	dauricine	HTR1A
Menispermum dauricum, DC	HBIN022781	dauricine	F3
Menispermum dauricum, DC	HBIN022781	dauricine	TBXA2R
Menispermum dauricum, DC	HBIN022781	dauricine	ADRA1A
Menispermum dauricum, DC	HBIN022781	dauricine	SIGMAR1
Menispermum dauricum, DC	HBIN022781	dauricine	CHRNB4 CHRNA2
Menispermum dauricum, DC	HBIN022781	dauricine	CHRNA3 CHRNB2
Menispermum dauricum, DC	HBIN022781	dauricine	ADRA1B
Menispermum dauricum, DC	HBIN022781	dauricine	DRD4
Menispermum dauricum, DC	HBIN022781	dauricine	ADRB1
Menispermum dauricum, DC	HBIN022781	dauricine	OPRM1
Menispermum dauricum, DC	HBIN022781	dauricine	SLC47A1
Menispermum dauricum, DC	HBIN022781	dauricine	KCNN1
Menispermum dauricum, DC	HBIN022781	dauricine	KCNN3
Menispermum dauricum, DC	HBIN022781	dauricine	KCNN2
Menispermum dauricum, DC	HBIN022781	dauricine	ADRB2
Menispermum dauricum, DC	HBIN022781	dauricine	ADRB3
Menispermum dauricum, DC	HBIN022781	dauricine	DRD5
Menispermum dauricum, DC	HBIN022781	dauricine	MAOA
Menispermum dauricum, DC	HBIN022781	dauricine	BCHE
Menispermum dauricum, DC	HBIN022781	dauricine	ACHE
Menispermum dauricum, DC	HBIN022781	dauricine	HTR7
Menispermum dauricum, DC	HBIN022781	dauricine	DHCR7
Menispermum dauricum, DC	HBIN022781	dauricine	RBBP9
Menispermum dauricum, DC	HBIN022781	dauricine	CHRNA4 CHRNB2
Menispermum dauricum, DC	HBIN022781	dauricine	ABCB1
Menispermum dauricum, DC	HBIN022781	dauricine	HTR2A
Menispermum dauricum, DC	HBIN022781	dauricine	CHRM4
Menispermum dauricum, DC	HBIN022781	dauricine	OPRD1
Menispermum dauricum, DC	HBIN022781	dauricine	HCRTR2
Menispermum dauricum, DC	HBIN022781	dauricine	HCRTR1
Menispermum dauricum, DC	HBIN022781	dauricine	SLC6A4
Menispermum dauricum, DC	HBIN022781	dauricine	SLC18A2
Menispermum dauricum, DC	HBIN022781	dauricine	ADRA2A
Menispermum dauricum, DC	HBIN022781	dauricine	DPP4
Menispermum dauricum, DC	HBIN022781	dauricine	ADRA2C
Menispermum dauricum, DC	HBIN022781	dauricine	OPRK1
Menispermum dauricum, DC	HBIN022781	dauricine	MTNR1B
Menispermum dauricum, DC	HBIN022781	dauricine	MTNR1A
Menispermum dauricum, DC	HBIN022781	dauricine	KCNH2
Menispermum dauricum, DC	HBIN022781	dauricine	CHRNA3 CHRNB4
Menispermum dauricum, DC	HBIN022781	dauricine	PDE1A
Menispermum dauricum, DC	HBIN022781	dauricine	EHMT2
Menispermum dauricum, DC	HBIN022781	dauricine	CFD
Menispermum dauricum, DC	HBIN022781	dauricine	HRH3
Menispermum dauricum, DC	HBIN022781	dauricine	EHMT1
Menispermum dauricum, DC	HBIN022781	dauricine	MAP2
Menispermum dauricum, DC	HBIN022781	dauricine	METAP1
Menispermum dauricum, DC	HBIN022781	dauricine	TGFBR1
Menispermum dauricum, DC	HBIN022781	dauricine	BRAF
Menispermum dauricum, DC	HBIN022781	dauricine	ESR1
Menispermum dauricum, DC	HBIN022781	dauricine	KDM1A
Menispermum dauricum, DC	HBIN022781	dauricine	IKBKB
Menispermum dauricum, DC	HBIN022781	dauricine	AVPR1B
Menispermum dauricum, DC	HBIN022781	dauricine	MAPK8
Menispermum dauricum, DC	HBIN022781	dauricine	MAPK10
Menispermum dauricum, DC	HBIN022781	dauricine	MAPK9
Menispermum dauricum, DC	HBIN022781	dauricine	KIT
Menispermum dauricum, DC	HBIN022781	dauricine	CTSK
Menispermum dauricum, DC	HBIN022781	dauricine	MTOR
Menispermum dauricum, DC	HBIN022781	dauricine	CTSS
Menispermum dauricum, DC	HBIN022781	dauricine	PIK3CA
Menispermum dauricum, DC	HBIN022781	dauricine	SYK
Menispermum dauricum, DC	HBIN022781	dauricine	TERT
Menispermum dauricum, DC	HBIN022781	dauricine	PRKCD
Menispermum dauricum, DC	HBIN022781	dauricine	PRKCQ
Menispermum dauricum, DC	HBIN022781	dauricine	MLNR
Menispermum dauricum, DC	HBIN022781	dauricine	CSF1R
Menispermum dauricum, DC	HBIN022781	dauricine	AURKA
Menispermum dauricum, DC	HBIN022781	dauricine	SLC6A2
Menispermum dauricum, DC	HBIN022781	dauricine	EZH2
Menispermum dauricum, DC	HBIN022781	dauricine	PDPK1
Menispermum dauricum, DC	HBIN022781	dauricine	MAPK7
Menispermum dauricum, DC	HBIN022781	dauricine	AVPR2
Menispermum dauricum, DC	HBIN022781	dauricine	ABL1
Menispermum dauricum, DC	HBIN022781	dauricine	RAF1
Menispermum dauricum, DC	HBIN022781	dauricine	RET
Menispermum dauricum, DC	HBIN022781	dauricine	YES1
Menispermum dauricum, DC	HBIN022781	dauricine	FGFR3
Menispermum dauricum, DC	HBIN022781	dauricine	TEK
Menispermum dauricum, DC	HBIN022781	dauricine	EPHA1
Menispermum dauricum, DC	HBIN022781	dauricine	HTR3A
Menispermum dauricum, DC	HBIN022781	dauricine	IGF1R
Menispermum dauricum, DC	HBIN022781	dauricine	CDK4
Menispermum dauricum, DC	HBIN022781	dauricine	MYLK2
Menispermum dauricum, DC	HBIN022781	dauricine	CLK1
Menispermum dauricum, DC	HBIN022781	dauricine	MELK
Menispermum dauricum, DC	HBIN022781	dauricine	TYRO3
Menispermum dauricum, DC	HBIN022781	dauricine	SELP
Menispermum dauricum, DC	HBIN022781	dauricine	MAP4K4
Menispermum dauricum, DC	HBIN022781	dauricine	PSEN2 PSENEN NCSTN APH1A PSEN1 APH1B
Menispermum dauricum, DC	HBIN022781	dauricine	CALCRL
Menispermum dauricum, DC	HBIN022781	dauricine	ESR2
Menispermum dauricum, DC	HBIN022781	dauricine	AKT2
Menispermum dauricum, DC	HBIN022781	dauricine	FGFR1
