# Supplementary material for: Dauricine Mitigates Hypoxia Through Targeting ESR1, PIK3CA, and MTOR: A Network Pharmacology and Molecular Dynamics Simulation Investigation
Source: Curr Issues Mol Biol. 2026 May 23;48(6):550. doi: 10.3390/cimb48060550 (PMC13297437; doi:10.3390/cimb48060550)
Supplement: Supplementary file 1 [file cimb-48-00550-s001.zip › cimb-4319076-supplementary/Supplementary File/Supplementary File-Initial Submission/Identify the overlapping genes between drug targets and disease genes/Disease dataset/disgenet.txt]

CA9
SOD2
BDNF
NOS3
ATF4
EGR1
GAPDH
ALDOB
MPO
POMC
NPPA
NOS1
PLAT
NME1
TFPI
APOA1
ADK
HBB
ATP5F1B
CS
HIF1A
VEGFA
EPAS1
EPO
TP53
VHL
TGFB1
TNF
