# Supplementary material for: Dauricine Mitigates Hypoxia Through Targeting ESR1, PIK3CA, and MTOR: A Network Pharmacology and Molecular Dynamics Simulation Investigation
Source: Curr Issues Mol Biol. 2026 May 23;48(6):550. doi: 10.3390/cimb48060550 (PMC13297437; doi:10.3390/cimb48060550)
Supplement: Supplementary file 1 [file cimb-48-00550-s001.zip › cimb-4319076-supplementary/Supplementary File/Supplementary File-Initial Submission/Identify the overlapping genes between drug targets and disease genes/Disease dataset/PharmGKB.txt]

SART1
HIGD1A
HILPDA
NDUFA4L2
HYOU1
NCBP2AS2
ARNT
HIF1A
HIF3A
P4HTM
DIPK2A
EGLN1
EGLN2
EGLN3
HIF1AN
HIGD1B
HIGD1C
HIGD2A
HIGD2B
MGARP
BNIP3
HIGD1AP1
