# Supplementary material for: Dauricine Mitigates Hypoxia Through Targeting ESR1, PIK3CA, and MTOR: A Network Pharmacology and Molecular Dynamics Simulation Investigation
Source: Curr Issues Mol Biol. 2026 May 23;48(6):550. doi: 10.3390/cimb48060550 (PMC13297437; doi:10.3390/cimb48060550)
Supplement: Supplementary file 1 [file cimb-48-00550-s001.zip › cimb-4319076-supplementary/Supplementary File/Supplementary File-Initial Submission/Identify the overlapping genes between drug targets and disease genes/GeneCards-SearchResults-Hypoxia.csv]

Gene Symbol	Description	Category	Uniprot ID	Gifts	GC Id	Relevance score	GeneCards Link
HIF1A	Hypoxia Inducible Factor 1 Subunit Alpha	Protein Coding	Q16665	62	GC14P061695	121.731842	https://www.genecards.org/cgi-bin/carddisp.pl?gene=HIF1A
EGLN1	Egl-9 Family Hypoxia Inducible Factor 1	Protein Coding	Q9GZT9	63	GC01M231363	43.02004623	https://www.genecards.org/cgi-bin/carddisp.pl?gene=EGLN1
VEGFA	Vascular Endothelial Growth Factor A	Protein Coding	P15692	61	GC06P043770	41.88691711	https://www.genecards.org/cgi-bin/carddisp.pl?gene=VEGFA
HIF3A	Hypoxia Inducible Factor 3 Subunit Alpha	Protein Coding	Q9Y2N7	53	GC19P046297	35.30731964	https://www.genecards.org/cgi-bin/carddisp.pl?gene=HIF3A
VHL	Von Hippel-Lindau Tumor Suppressor	Protein Coding	P40337	60	GC03P030197	34.66226578	https://www.genecards.org/cgi-bin/carddisp.pl?gene=VHL
EGLN3	Egl-9 Family Hypoxia Inducible Factor 3	Protein Coding	Q9H6Z9	59	GC14M033924	34.5394249	https://www.genecards.org/cgi-bin/carddisp.pl?gene=EGLN3
HIF1AN	Hypoxia Inducible Factor 1 Subunit Alpha Inhibitor	Protein Coding	Q9NWT6	55	GC10P100529	31.73529053	https://www.genecards.org/cgi-bin/carddisp.pl?gene=HIF1AN
EGLN2	Egl-9 Family Hypoxia Inducible Factor 2	Protein Coding	Q96KS0	57	GC19P171676	30.35277367	https://www.genecards.org/cgi-bin/carddisp.pl?gene=EGLN2
EPAS1	Endothelial PAS Domain Protein 1	Protein Coding	Q99814	63	GC02P046293	30.06223106	https://www.genecards.org/cgi-bin/carddisp.pl?gene=EPAS1
CA9	Carbonic Anhydrase 9	Protein Coding	Q16790	60	GC09P035673	25.47798157	https://www.genecards.org/cgi-bin/carddisp.pl?gene=CA9
ARNT	Aryl Hydrocarbon Receptor Nuclear Translocator	Protein Coding	P27540	58	GC01M169598	24.38241386	https://www.genecards.org/cgi-bin/carddisp.pl?gene=ARNT
HILPDA	Hypoxia Inducible Lipid Droplet Associated	Protein Coding	Q9Y5L2	45	GC07P170180	23.76982689	https://www.genecards.org/cgi-bin/carddisp.pl?gene=HILPDA
HYOU1	Hypoxia Up-Regulated 1	Protein Coding	Q9Y4L1	57	GC11M147049	23.24639511	https://www.genecards.org/cgi-bin/carddisp.pl?gene=HYOU1
SETD2	SET Domain Containing 2, Histone Lysine Methyltransferase	Protein Coding	Q9BYW2	59	GC03M047033	23.07563019	https://www.genecards.org/cgi-bin/carddisp.pl?gene=SETD2
HIGD1A	HIG1 Hypoxia Inducible Domain Family Member 1A	Protein Coding	Q9Y241	48	GC03M042782	21.35315895	https://www.genecards.org/cgi-bin/carddisp.pl?gene=HIGD1A
MTOR	Mechanistic Target Of Rapamycin Kinase	Protein Coding	P42345	68	GC01M011106	20.28287125	https://www.genecards.org/cgi-bin/carddisp.pl?gene=MTOR
EPO	Erythropoietin	Protein Coding	P01588	54	GC07P100720	19.24700737	https://www.genecards.org/cgi-bin/carddisp.pl?gene=EPO
SLC2A1	Solute Carrier Family 2 Member 1	Protein Coding	P11166	66	GC01M042925	17.69022942	https://www.genecards.org/cgi-bin/carddisp.pl?gene=SLC2A1
TP53	Tumor Protein P53	Protein Coding	P04637	66	GC17M007661	17.55485344	https://www.genecards.org/cgi-bin/carddisp.pl?gene=TP53
BNIP3	BCL2 Interacting Protein 3	Protein Coding	Q12983	54	GC10M131966	17.00224876	https://www.genecards.org/cgi-bin/carddisp.pl?gene=BNIP3
HIGD2A	HIG1 Hypoxia Inducible Domain Family Member 2A	Protein Coding	Q9BW72	47	GC05P176388	15.69673634	https://www.genecards.org/cgi-bin/carddisp.pl?gene=HIGD2A
EP300	EP300 Lysine Acetyltransferase	Protein Coding	Q09472	65	GC22P041091	15.46358109	https://www.genecards.org/cgi-bin/carddisp.pl?gene=EP300
STAT3	Signal Transducer And Activator Of Transcription 3	Protein Coding	P40763	66	GC17M042313	14.90052986	https://www.genecards.org/cgi-bin/carddisp.pl?gene=STAT3
HIGD1B	HIG1 Hypoxia Inducible Domain Family Member 1B	Protein Coding	Q9P298	38	GC17P175688	14.80141068	https://www.genecards.org/cgi-bin/carddisp.pl?gene=HIGD1B
CASP3	Caspase 3	Protein Coding	P42574	62	GC04M184627	14.26302052	https://www.genecards.org/cgi-bin/carddisp.pl?gene=CASP3
IL6	Interleukin 6	Protein Coding	P05231	63	GC07P022725	14.22645092	https://www.genecards.org/cgi-bin/carddisp.pl?gene=IL6
HIGD1C	HIG1 Hypoxia Inducible Domain Family Member 1C	Protein Coding	A8MV81	38	GC12P086725	14.13715267	https://www.genecards.org/cgi-bin/carddisp.pl?gene=HIGD1C
P4HTM	Prolyl 4-Hydroxylase, Transmembrane	Protein Coding	Q9NXG6	51	GC03P069245	13.96936226	https://www.genecards.org/cgi-bin/carddisp.pl?gene=P4HTM
AKT1	AKT Serine/Threonine Kinase 1	Protein Coding	P31749	66	GC14M104769	13.9317627	https://www.genecards.org/cgi-bin/carddisp.pl?gene=AKT1
H19	H19 Imprinted Maternally Expressed Transcript	RNA Gene		36	GC11M001995	13.44875145	https://www.genecards.org/cgi-bin/carddisp.pl?gene=H19
HMOX1	Heme Oxygenase 1	Protein Coding	P09601	64	GC22P035380	12.81582165	https://www.genecards.org/cgi-bin/carddisp.pl?gene=HMOX1
COXFA4L2	Cytochrome C Oxidase Hypoxia Associated Subunit FA4L2	Protein Coding	Q9NRX3	45	GC12M057234	12.80424404	https://www.genecards.org/cgi-bin/carddisp.pl?gene=COXFA4L2
PTGS2	Prostaglandin-Endoperoxide Synthase 2	Protein Coding	P35354	63	GC01M186671	12.36471939	https://www.genecards.org/cgi-bin/carddisp.pl?gene=PTGS2
CTNNB1	Catenin Beta 1	Protein Coding	P35222	66	GC03P041194	12.32710552	https://www.genecards.org/cgi-bin/carddisp.pl?gene=CTNNB1
TGFB1	Transforming Growth Factor Beta 1	Protein Coding	P01137	65	GC19M041301	12.25369644	https://www.genecards.org/cgi-bin/carddisp.pl?gene=TGFB1
HIGD2B	HIG1 Hypoxia Inducible Domain Family Member 2B	Protein Coding	Q4VC39	25	GC15M072675	12.10154057	https://www.genecards.org/cgi-bin/carddisp.pl?gene=HIGD2B
MIR210	MicroRNA 210	RNA Gene		30	GC11M016456	12.09586716	https://www.genecards.org/cgi-bin/carddisp.pl?gene=MIR210
KDR	Kinase Insert Domain Receptor	Protein Coding	P35968	67	GC04M055078	11.94904423	https://www.genecards.org/cgi-bin/carddisp.pl?gene=KDR
MAPK1	Mitogen-Activated Protein Kinase 1	Protein Coding	P28482	66	GC22M090309	11.65060997	https://www.genecards.org/cgi-bin/carddisp.pl?gene=MAPK1
NFE2L2	NFE2 Like BZIP Transcription Factor 2	Protein Coding	Q16236	64	GC02M177227	11.49918556	https://www.genecards.org/cgi-bin/carddisp.pl?gene=NFE2L2
HIGD1AP1	HIG1 Hypoxia Inducible Domain Family Member 1A Pseudogene 1	Pseudogene		8	GC12P053141	11.37983894	https://www.genecards.org/cgi-bin/carddisp.pl?gene=HIGD1AP1
BDNF	Brain Derived Neurotrophic Factor	Protein Coding	P23560	62	GC11M027654	11.27395248	https://www.genecards.org/cgi-bin/carddisp.pl?gene=BDNF
TNF	Tumor Necrosis Factor	Protein Coding	P01375	63	GC06P199528	11.21096706	https://www.genecards.org/cgi-bin/carddisp.pl?gene=TNF
EGFR	Epidermal Growth Factor Receptor	Protein Coding	P00533	67	GC07P055019	11.16628742	https://www.genecards.org/cgi-bin/carddisp.pl?gene=EGFR
PGF	Placental Growth Factor	Protein Coding	P49763	56	GC14M074941	10.94041252	https://www.genecards.org/cgi-bin/carddisp.pl?gene=PGF
FLT1	Fms Related Receptor Tyrosine Kinase 1	Protein Coding	P17948	64	GC13M028300	10.89398575	https://www.genecards.org/cgi-bin/carddisp.pl?gene=FLT1
CITED2	Cbp/P300 Interacting Transactivator With Glu/Asp Rich Carboxy-Terminal Domain 2	Protein Coding	Q99967	55	GC06M139371	10.72396564	https://www.genecards.org/cgi-bin/carddisp.pl?gene=CITED2
DDIT4	DNA Damage Inducible Transcript 4	Protein Coding	Q9NX09	55	GC10P072273	10.69360447	https://www.genecards.org/cgi-bin/carddisp.pl?gene=DDIT4
CXCL8	C-X-C Motif Chemokine Ligand 8	Protein Coding	P10145	56	GC04P073740	10.57955551	https://www.genecards.org/cgi-bin/carddisp.pl?gene=CXCL8
CD274	CD274 Molecule	Protein Coding	Q9NZQ7	58	GC09P005450	10.45681763	https://www.genecards.org/cgi-bin/carddisp.pl?gene=CD274
CXCR4	C-X-C Motif Chemokine Receptor 4	Protein Coding	P61073	65	GC02M136114	10.44306374	https://www.genecards.org/cgi-bin/carddisp.pl?gene=CXCR4
BMP2	Bone Morphogenetic Protein 2	Protein Coding	P12643	58	GC20P006767	10.43871117	https://www.genecards.org/cgi-bin/carddisp.pl?gene=BMP2
CREB1	CAMP Responsive Element Binding Protein 1	Protein Coding	P16220	63	GC02P207529	10.41747952	https://www.genecards.org/cgi-bin/carddisp.pl?gene=CREB1
HIGD1AP13	HIG1 Hypoxia Inducible Domain Family Member 1A Pseudogene 13	Pseudogene		10	GC04M078648	10.30140495	https://www.genecards.org/cgi-bin/carddisp.pl?gene=HIGD1AP13
HIGD1AP18	HIG1 Hypoxia Inducible Domain Family Member 1A Pseudogene 18	Pseudogene		10	GC08M077013	10.30140495	https://www.genecards.org/cgi-bin/carddisp.pl?gene=HIGD1AP18
HIGD1AP7	HIG1 Hypoxia Inducible Domain Family Member 1A Pseudogene 7	Pseudogene		10	GC07P040115	10.30140495	https://www.genecards.org/cgi-bin/carddisp.pl?gene=HIGD1AP7
HIGD1AP16	HIG1 Hypoxia Inducible Domain Family Member 1A Pseudogene 16	Pseudogene		9	GC20P059544	10.30140495	https://www.genecards.org/cgi-bin/carddisp.pl?gene=HIGD1AP16
HIGD1AP5	HIG1 Hypoxia Inducible Domain Family Member 1A Pseudogene 5	Pseudogene		9	GC11P018106	10.30140495	https://www.genecards.org/cgi-bin/carddisp.pl?gene=HIGD1AP5
HIGD1AP10	HIG1 Hypoxia Inducible Domain Family Member 1A Pseudogene 10	Pseudogene		8	GC11M146167	10.30140495	https://www.genecards.org/cgi-bin/carddisp.pl?gene=HIGD1AP10
HIGD1AP11	HIG1 Hypoxia Inducible Domain Family Member 1A Pseudogene 11	Pseudogene		8	GC01M053084	10.30140495	https://www.genecards.org/cgi-bin/carddisp.pl?gene=HIGD1AP11
HIGD1AP12	HIG1 Hypoxia Inducible Domain Family Member 1A Pseudogene 12	Pseudogene		8	GC01P111380	10.30140495	https://www.genecards.org/cgi-bin/carddisp.pl?gene=HIGD1AP12
HIGD1AP15	HIG1 Hypoxia Inducible Domain Family Member 1A Pseudogene 15	Pseudogene		8	GC20P010334	10.30140495	https://www.genecards.org/cgi-bin/carddisp.pl?gene=HIGD1AP15
HIGD1AP3	HIG1 Hypoxia Inducible Domain Family Member 1A Pseudogene 3	Pseudogene		8	GC05P174632	10.30140495	https://www.genecards.org/cgi-bin/carddisp.pl?gene=HIGD1AP3
HIGD1AP14	HIG1 Hypoxia Inducible Domain Family Member 1A Pseudogene 14	Pseudogene		7	GC04P109673	10.30140495	https://www.genecards.org/cgi-bin/carddisp.pl?gene=HIGD1AP14
HIGD1AP17	HIG1 Hypoxia Inducible Domain Family Member 1A Pseudogene 17	Pseudogene		7	GC14P030964	10.30140495	https://www.genecards.org/cgi-bin/carddisp.pl?gene=HIGD1AP17
HIGD1AP2	HIG1 Hypoxia Inducible Domain Family Member 1A Pseudogene 2	Pseudogene		7	GC13P081272	10.30140495	https://www.genecards.org/cgi-bin/carddisp.pl?gene=HIGD1AP2
HIGD1AP4	HIG1 Hypoxia Inducible Domain Family Member 1A Pseudogene 4	Pseudogene		7	GC02M223398	10.30140495	https://www.genecards.org/cgi-bin/carddisp.pl?gene=HIGD1AP4
HIGD1AP6	HIG1 Hypoxia Inducible Domain Family Member 1A Pseudogene 6	Pseudogene		7	GC08P075302	10.30140495	https://www.genecards.org/cgi-bin/carddisp.pl?gene=HIGD1AP6
HIGD1AP8	HIG1 Hypoxia Inducible Domain Family Member 1A Pseudogene 8	Pseudogene		7	GC12P011481	10.30140495	https://www.genecards.org/cgi-bin/carddisp.pl?gene=HIGD1AP8
HIGD1AP9	HIG1 Hypoxia Inducible Domain Family Member 1A Pseudogene 9	Pseudogene		7	GC12P049619	10.30140495	https://www.genecards.org/cgi-bin/carddisp.pl?gene=HIGD1AP9
BCL2	BCL2 Apoptosis Regulator	Protein Coding	P10415	64	GC18M063123	10.25605965	https://www.genecards.org/cgi-bin/carddisp.pl?gene=BCL2
BAX	BCL2 Associated X, Apoptosis Regulator	Protein Coding	Q07812	63	GC19P048954	10.23165607	https://www.genecards.org/cgi-bin/carddisp.pl?gene=BAX
JAK2	Janus Kinase 2	Protein Coding	O60674	66	GC09P004985	10.17256546	https://www.genecards.org/cgi-bin/carddisp.pl?gene=JAK2
IL1B	Interleukin 1 Beta	Protein Coding	P01584	59	GC02M112829	10.16370296	https://www.genecards.org/cgi-bin/carddisp.pl?gene=IL1B
EDN1	Endothelin 1	Protein Coding	P05305	61	GC06P020988	9.868009567	https://www.genecards.org/cgi-bin/carddisp.pl?gene=EDN1
MMP2	Matrix Metallopeptidase 2	Protein Coding	P08253	66	GC16P137330	9.85102272	https://www.genecards.org/cgi-bin/carddisp.pl?gene=MMP2
CCL2	C-C Motif Chemokine Ligand 2	Protein Coding	P13500	60	GC17P034255	9.813575745	https://www.genecards.org/cgi-bin/carddisp.pl?gene=CCL2
CCN2	Cellular Communication Network Factor 2	Protein Coding	P29279	59	GC06M131948	9.801429749	https://www.genecards.org/cgi-bin/carddisp.pl?gene=CCN2
CXCL12	C-X-C Motif Chemokine Ligand 12	Protein Coding	P48061	58	GC10M044370	9.767490387	https://www.genecards.org/cgi-bin/carddisp.pl?gene=CXCL12
SCARNA5	Small Cajal Body-Specific RNA 5	RNA Gene		27	GC02P233275	9.756978989	https://www.genecards.org/cgi-bin/carddisp.pl?gene=SCARNA5
CREBBP	CREB Binding Lysine Acetyltransferase	Protein Coding	Q92793	67	GC16M055329	9.743383408	https://www.genecards.org/cgi-bin/carddisp.pl?gene=CREBBP
NHIP	Neuronal Hypoxia Inducible, Placenta Associated	RNA Gene		10	GC22M091584	9.688426018	https://www.genecards.org/cgi-bin/carddisp.pl?gene=NHIP
COL1A1	Collagen Type I Alpha 1 Chain	Protein Coding	P02452	62	GC17M105110	9.554943085	https://www.genecards.org/cgi-bin/carddisp.pl?gene=COL1A1
EGLN3P1	Egl-9 Family Hypoxia-Inducible Factor 3 Pseudogene 1	Pseudogene		8	GC12M015971	9.538837433	https://www.genecards.org/cgi-bin/carddisp.pl?gene=EGLN3P1
EGLN1P1	Egl-9 Family Hypoxia Inducible Factor 1 Pseudogene 1	Pseudogene		7	GC15P084633	9.538837433	https://www.genecards.org/cgi-bin/carddisp.pl?gene=EGLN1P1
ENSG00000254591	HIG1 Hypoxia Inducible Domain Family (HIG1) Pseudogene	Pseudogene		4	GC11P127657	9.538837433	https://www.genecards.org/cgi-bin/carddisp.pl?gene=ENSG00000254591
ENSG00000270577	HIG1 Hypoxia Inducible Domain Family, Member 1A (HIGD1A) Pseudogene	Pseudogene		4	GC07P041540	9.538837433	https://www.genecards.org/cgi-bin/carddisp.pl?gene=ENSG00000270577
ENSG00000271291	HIG1 Hypoxia Inducible Domain Family, Member 1C (HIGD1C) Pseudogene	Pseudogene		4	GC01M145269	9.538837433	https://www.genecards.org/cgi-bin/carddisp.pl?gene=ENSG00000271291
ENSG00000271455	HIG1 Hypoxia Inducible Domain Family, Member 1A (HIGD1A) Pseudogene	Pseudogene		4	GC05P050603	9.538837433	https://www.genecards.org/cgi-bin/carddisp.pl?gene=ENSG00000271455
ENSG00000271439	HIG1 Hypoxia Inducible Domain Family, Member 1C (HIGD1C) Pseudogene	Pseudogene		3	GC01M144401	9.538837433	https://www.genecards.org/cgi-bin/carddisp.pl?gene=ENSG00000271439
JUN	Jun Proto-Oncogene, AP-1 Transcription Factor Subunit	Protein Coding	P05412	63	GC01M058780	9.519696236	https://www.genecards.org/cgi-bin/carddisp.pl?gene=JUN
NOS2	Nitric Oxide Synthase 2	Protein Coding	P35228	61	GC17M027756	9.502696991	https://www.genecards.org/cgi-bin/carddisp.pl?gene=NOS2
PTEN	Phosphatase And Tensin Homolog	Protein Coding	P60484	65	GC10P134441	9.457374573	https://www.genecards.org/cgi-bin/carddisp.pl?gene=PTEN
MYC	MYC Proto-Oncogene, BHLH Transcription Factor	Protein Coding	P01106	65	GC08P127735	9.339782715	https://www.genecards.org/cgi-bin/carddisp.pl?gene=MYC
EGR1	Early Growth Response 1	Protein Coding	P18146	58	GC05P138465	9.324457169	https://www.genecards.org/cgi-bin/carddisp.pl?gene=EGR1
BDNF-AS	BDNF Antisense RNA	RNA Gene		30	GC11P027466	9.29219532	https://www.genecards.org/cgi-bin/carddisp.pl?gene=BDNF-AS
MMP9	Matrix Metallopeptidase 9	Protein Coding	P14780	66	GC20P046008	9.184669495	https://www.genecards.org/cgi-bin/carddisp.pl?gene=MMP9
SOD2-OT1	SOD2 Overlapping Transcript 1	RNA Gene		19	GC06M159772	9.10880661	https://www.genecards.org/cgi-bin/carddisp.pl?gene=SOD2-OT1
CERNA3	Competing Endogenous LncRNA 3 For MiR-645	RNA Gene		21	GC08P056533	8.94818306	https://www.genecards.org/cgi-bin/carddisp.pl?gene=CERNA3
SIRT1	Sirtuin 1	Protein Coding	Q96EB6	62	GC10P067884	8.879478455	https://www.genecards.org/cgi-bin/carddisp.pl?gene=SIRT1
SERPINE1	Serpin Family E Member 1	Protein Coding	P05121	63	GC07P115646	8.876013756	https://www.genecards.org/cgi-bin/carddisp.pl?gene=SERPINE1
NFKB1	Nuclear Factor Kappa B Subunit 1	Protein Coding	P19838	66	GC04P102501	8.850447655	https://www.genecards.org/cgi-bin/carddisp.pl?gene=NFKB1
CASP9	Caspase 9	Protein Coding	P55211	61	GC01M040851	8.763102531	https://www.genecards.org/cgi-bin/carddisp.pl?gene=CASP9
CUL2	Cullin 2	Protein Coding	Q13617	57	GC10M038009	8.72854805	https://www.genecards.org/cgi-bin/carddisp.pl?gene=CUL2
MIR7-3HG	MIR7-3 Host Gene	RNA Gene	Q8N6C7	33	GC19P170668	8.698301315	https://www.genecards.org/cgi-bin/carddisp.pl?gene=MIR7-3HG
NOS3	Nitric Oxide Synthase 3	Protein Coding	P29474	62	GC07P170688	8.5669384	https://www.genecards.org/cgi-bin/carddisp.pl?gene=NOS3
ADM	Adrenomedullin	Protein Coding	P35318	57	GC11P025148	8.431820869	https://www.genecards.org/cgi-bin/carddisp.pl?gene=ADM
MIR17	MicroRNA 17	RNA Gene		28	GC13P091350	8.427206039	https://www.genecards.org/cgi-bin/carddisp.pl?gene=MIR17
ENG	Endoglin	Protein Coding	P17813	60	GC09M134668	8.389110565	https://www.genecards.org/cgi-bin/carddisp.pl?gene=ENG
ANGPTL4	Angiopoietin Like 4	Protein Coding	Q9BY76	55	GC19P008363	8.356729507	https://www.genecards.org/cgi-bin/carddisp.pl?gene=ANGPTL4
PDK1	Pyruvate Dehydrogenase Kinase 1	Protein Coding	Q15118	60	GC02P172555	8.346506119	https://www.genecards.org/cgi-bin/carddisp.pl?gene=PDK1
NOX4	NADPH Oxidase 4	Protein Coding	Q9NPH5	56	GC11M089324	8.276992798	https://www.genecards.org/cgi-bin/carddisp.pl?gene=NOX4
SOX9	SRY-Box Transcription Factor 9	Protein Coding	P48436	57	GC17P072121	8.248620987	https://www.genecards.org/cgi-bin/carddisp.pl?gene=SOX9
SOD1	Superoxide Dismutase 1	Protein Coding	P00441	66	GC21P031659	8.205163956	https://www.genecards.org/cgi-bin/carddisp.pl?gene=SOD1
HIPK2	Homeodomain Interacting Protein Kinase 2	Protein Coding	Q9H2X6	56	GC07M139561	8.167115211	https://www.genecards.org/cgi-bin/carddisp.pl?gene=HIPK2
NOTCH1	Notch Receptor 1	Protein Coding	P46531	66	GC09M140475	8.081523895	https://www.genecards.org/cgi-bin/carddisp.pl?gene=NOTCH1
TLR4	Toll Like Receptor 4	Protein Coding	O00206	63	GC09P117704	8.071712494	https://www.genecards.org/cgi-bin/carddisp.pl?gene=TLR4
HSPA5	Heat Shock Protein Family A (Hsp70) Member 5	Protein Coding	P11021	61	GC09M125234	8.069283485	https://www.genecards.org/cgi-bin/carddisp.pl?gene=HSPA5
COL2A1	Collagen Type II Alpha 1 Chain	Protein Coding	P02458	62	GC12M047972	8.062227249	https://www.genecards.org/cgi-bin/carddisp.pl?gene=COL2A1
MDM2	MDM2 Proto-Oncogene	Protein Coding	Q00987	66	GC12P068808	8.054549217	https://www.genecards.org/cgi-bin/carddisp.pl?gene=MDM2
RELA	RELA Proto-Oncogene, NF-KB Subunit	Protein Coding	Q04206	64	GC11M065653	8.050003052	https://www.genecards.org/cgi-bin/carddisp.pl?gene=RELA
TIGAR	TP53 Induced Glycolysis Regulatory Phosphatase	Protein Coding	Q9NQ88	51	GC12P085669	8.023021698	https://www.genecards.org/cgi-bin/carddisp.pl?gene=TIGAR
ELOC	Elongin C	Protein Coding	Q15369	54	GC08M073939	7.911221027	https://www.genecards.org/cgi-bin/carddisp.pl?gene=ELOC
MIR21	MicroRNA 21	RNA Gene		33	GC17P059841	7.876763344	https://www.genecards.org/cgi-bin/carddisp.pl?gene=MIR21
TWIST1	Twist Family BHLH Transcription Factor 1	Protein Coding	Q15672	58	GC07M019020	7.789143085	https://www.genecards.org/cgi-bin/carddisp.pl?gene=TWIST1
BECN1	Beclin 1	Protein Coding	Q14457	59	GC17M104775	7.775702953	https://www.genecards.org/cgi-bin/carddisp.pl?gene=BECN1
MECP2	Methyl-CpG Binding Protein 2	Protein Coding	P51608	59	GC0XM154021	7.761127472	https://www.genecards.org/cgi-bin/carddisp.pl?gene=MECP2
ATF4	Activating Transcription Factor 4	Protein Coding	P18848	60	GC22P039519	7.623984337	https://www.genecards.org/cgi-bin/carddisp.pl?gene=ATF4
VEGFC	Vascular Endothelial Growth Factor C	Protein Coding	P49767	60	GC04M176683	7.56526041	https://www.genecards.org/cgi-bin/carddisp.pl?gene=VEGFC
SDHB	Succinate Dehydrogenase Complex Iron Sulfur Subunit B	Protein Coding	P21912	61	GC01M040972	7.516233921	https://www.genecards.org/cgi-bin/carddisp.pl?gene=SDHB
NGB	Neuroglobin	Protein Coding	Q9NPG2	50	GC14M077265	7.503552437	https://www.genecards.org/cgi-bin/carddisp.pl?gene=NGB
RORA	RAR Related Orphan Receptor A	Protein Coding	P35398	61	GC15M060488	7.462511539	https://www.genecards.org/cgi-bin/carddisp.pl?gene=RORA
BIRC5	Baculoviral IAP Repeat Containing 5	Protein Coding	O15392	58	GC17P078214	7.436330318	https://www.genecards.org/cgi-bin/carddisp.pl?gene=BIRC5
FUNDC1	FUN14 Domain Containing 1	Protein Coding	Q8IVP5	47	GC0XM044523	7.426080227	https://www.genecards.org/cgi-bin/carddisp.pl?gene=FUNDC1
MAPK14	Mitogen-Activated Protein Kinase 14	Protein Coding	Q16539	64	GC06P199648	7.392524242	https://www.genecards.org/cgi-bin/carddisp.pl?gene=MAPK14
HMGB1	High Mobility Group Box 1	Protein Coding	P09429	63	GC13M030456	7.376981735	https://www.genecards.org/cgi-bin/carddisp.pl?gene=HMGB1
MAPK3	Mitogen-Activated Protein Kinase 3	Protein Coding	P27361	61	GC16M056375	7.375187397	https://www.genecards.org/cgi-bin/carddisp.pl?gene=MAPK3
ANGPT2	Angiopoietin 2	Protein Coding	O15123	60	GC08M006499	7.347261429	https://www.genecards.org/cgi-bin/carddisp.pl?gene=ANGPT2
TERT	Telomerase Reverse Transcriptase	Protein Coding	O14746	64	GC05M001253	7.342680454	https://www.genecards.org/cgi-bin/carddisp.pl?gene=TERT
NDP	Norrin Cystine Knot Growth Factor NDP	Protein Coding	Q00604	54	GC0XM043948	7.313666344	https://www.genecards.org/cgi-bin/carddisp.pl?gene=NDP
ACE	Angiotensin I Converting Enzyme	Protein Coding	P12821	64	GC17P063477	7.311589718	https://www.genecards.org/cgi-bin/carddisp.pl?gene=ACE
MALAT1	Metastasis Associated Lung Adenocarcinoma Transcript 1	RNA Gene		32	GC11P129900	7.281841755	https://www.genecards.org/cgi-bin/carddisp.pl?gene=MALAT1
REST	RE1 Silencing Transcription Factor	Protein Coding	Q13127	54	GC04P056907	7.256761074	https://www.genecards.org/cgi-bin/carddisp.pl?gene=REST
BNIP3L	BCL2 Interacting Protein 3 Like	Protein Coding	O60238	55	GC08P026383	7.246062756	https://www.genecards.org/cgi-bin/carddisp.pl?gene=BNIP3L
PROM1	Prominin 1	Protein Coding	O43490	60	GC04M015965	7.199671745	https://www.genecards.org/cgi-bin/carddisp.pl?gene=PROM1
RUNX2	RUNX Family Transcription Factor 2	Protein Coding	Q13950	60	GC06P199724	7.151184082	https://www.genecards.org/cgi-bin/carddisp.pl?gene=RUNX2
ALKBH5	AlkB Homolog 5, RNA Demethylase	Protein Coding	Q6P6C2	47	GC17P018183	7.128608704	https://www.genecards.org/cgi-bin/carddisp.pl?gene=ALKBH5
SNAI1	Snail Family Transcriptional Repressor 1	Protein Coding	O95863	57	GC20P049982	7.111298084	https://www.genecards.org/cgi-bin/carddisp.pl?gene=SNAI1
ZEB2	Zinc Finger E-Box Binding Homeobox 2	Protein Coding	O60315	61	GC02M144384	7.104520798	https://www.genecards.org/cgi-bin/carddisp.pl?gene=ZEB2
RWDD3	RWD Domain Containing 3	Protein Coding	Q9Y3V2	41	GC01P099431	7.072154999	https://www.genecards.org/cgi-bin/carddisp.pl?gene=RWDD3
MIR20A	MicroRNA 20a	RNA Gene		29	GC13P091774	7.05729723	https://www.genecards.org/cgi-bin/carddisp.pl?gene=MIR20A
FGF2	Fibroblast Growth Factor 2	Protein Coding	P09038	59	GC04P122826	7.037736893	https://www.genecards.org/cgi-bin/carddisp.pl?gene=FGF2
SMAD3	SMAD Family Member 3	Protein Coding	P84022	66	GC15P067063	7.012948036	https://www.genecards.org/cgi-bin/carddisp.pl?gene=SMAD3
NDRG1	N-Myc Downstream Regulated 1	Protein Coding	Q92597	57	GC08M133237	7.007512569	https://www.genecards.org/cgi-bin/carddisp.pl?gene=NDRG1
BMPR2	Bone Morphogenetic Protein Receptor Type 2	Protein Coding	Q13873	63	GC02P202376	6.986866474	https://www.genecards.org/cgi-bin/carddisp.pl?gene=BMPR2
HSP90AA1	Heat Shock Protein 90 Alpha Family Class A Member 1	Protein Coding	P07900	64	GC14M102080	6.966318607	https://www.genecards.org/cgi-bin/carddisp.pl?gene=HSP90AA1
PFKFB4	6-Phosphofructo-2-Kinase/Fructose-2,6-Biphosphatase 4	Protein Coding	Q16877	54	GC03M048517	6.963953495	https://www.genecards.org/cgi-bin/carddisp.pl?gene=PFKFB4
ANGPT1	Angiopoietin 1	Protein Coding	Q15389	60	GC08M107246	6.924990654	https://www.genecards.org/cgi-bin/carddisp.pl?gene=ANGPT1
ABCB1	ATP Binding Cassette Subfamily B Member 1	Protein Coding	P08183	64	GC07M087504	6.886176109	https://www.genecards.org/cgi-bin/carddisp.pl?gene=ABCB1
IGF1	Insulin Like Growth Factor 1	Protein Coding	P05019	60	GC12M102395	6.878253937	https://www.genecards.org/cgi-bin/carddisp.pl?gene=IGF1
GSK3B	Glycogen Synthase Kinase 3 Beta	Protein Coding	P49841	64	GC03M119821	6.871402264	https://www.genecards.org/cgi-bin/carddisp.pl?gene=GSK3B
SESN2	Sestrin 2	Protein Coding	P58004	51	GC01P093432	6.841779232	https://www.genecards.org/cgi-bin/carddisp.pl?gene=SESN2
MAP1LC3A	Microtubule Associated Protein 1 Light Chain 3 Alpha	Protein Coding	Q9H492	54	GC20P034546	6.815637589	https://www.genecards.org/cgi-bin/carddisp.pl?gene=MAP1LC3A
LRP5	LDL Receptor Related Protein 5	Protein Coding	O75197	62	GC11P068298	6.723457336	https://www.genecards.org/cgi-bin/carddisp.pl?gene=LRP5
PIK3CG	Phosphatidylinositol-4,5-Bisphosphate 3-Kinase Catalytic Subunit Gamma	Protein Coding	P48736	62	GC07P106865	6.709707737	https://www.genecards.org/cgi-bin/carddisp.pl?gene=PIK3CG
FAM162A	Family With Sequence Similarity 162 Member A	Protein Coding	Q96A26	41	GC03P122384	6.70316124	https://www.genecards.org/cgi-bin/carddisp.pl?gene=FAM162A
IL10	Interleukin 10	Protein Coding	P22301	59	GC01M206767	6.694883347	https://www.genecards.org/cgi-bin/carddisp.pl?gene=IL10
EIF4EBP1	Eukaryotic Translation Initiation Factor 4E Binding Protein 1	Protein Coding	Q13541	60	GC08P045884	6.688281059	https://www.genecards.org/cgi-bin/carddisp.pl?gene=EIF4EBP1
RHOA	Ras Homolog Family Member A	Protein Coding	P61586	62	GC03M049359	6.665529251	https://www.genecards.org/cgi-bin/carddisp.pl?gene=RHOA
RET	Ret Proto-Oncogene	Protein Coding	P07949	67	GC10P054397	6.638665676	https://www.genecards.org/cgi-bin/carddisp.pl?gene=RET
ACE2	Angiotensin Converting Enzyme 2	Protein Coding	Q9BYF1	61	GC0XM015494	6.630108833	https://www.genecards.org/cgi-bin/carddisp.pl?gene=ACE2
LEP	Leptin	Protein Coding	P41159	58	GC07P128241	6.597794056	https://www.genecards.org/cgi-bin/carddisp.pl?gene=LEP
SFTPC	Surfactant Protein C	Protein Coding	P11686	52	GC08P022156	6.558503151	https://www.genecards.org/cgi-bin/carddisp.pl?gene=SFTPC
LOXL2	Lysyl Oxidase Like 2	Protein Coding	Q9Y4K0	58	GC08M023296	6.555254936	https://www.genecards.org/cgi-bin/carddisp.pl?gene=LOXL2
DPP4	Dipeptidyl Peptidase 4	Protein Coding	P27487	63	GC02M161992	6.549713135	https://www.genecards.org/cgi-bin/carddisp.pl?gene=DPP4
MB	Myoglobin	Protein Coding	P02144	58	GC22M035606	6.546664715	https://www.genecards.org/cgi-bin/carddisp.pl?gene=MB
NOS1	Nitric Oxide Synthase 1	Protein Coding	P29475	63	GC12M117208	6.542614937	https://www.genecards.org/cgi-bin/carddisp.pl?gene=NOS1
SNHG16	Small Nucleolar RNA Host Gene 16	RNA Gene		26	GC17P176411	6.538139343	https://www.genecards.org/cgi-bin/carddisp.pl?gene=SNHG16
KDM3A	Lysine Demethylase 3A	Protein Coding	Q9Y4C1	54	GC02P101985	6.508738518	https://www.genecards.org/cgi-bin/carddisp.pl?gene=KDM3A
FOXO3	Forkhead Box O3	Protein Coding	O43524	61	GC06P108559	6.49715662	https://www.genecards.org/cgi-bin/carddisp.pl?gene=FOXO3
FZD4	Frizzled Class Receptor 4	Protein Coding	Q9ULV1	62	GC11M086945	6.494847298	https://www.genecards.org/cgi-bin/carddisp.pl?gene=FZD4
GDNF	Glial Cell Derived Neurotrophic Factor	Protein Coding	P39905	62	GC05M037812	6.494248867	https://www.genecards.org/cgi-bin/carddisp.pl?gene=GDNF
PLAUR	Plasminogen Activator, Urokinase Receptor	Protein Coding	Q03405	57	GC19M043646	6.478078842	https://www.genecards.org/cgi-bin/carddisp.pl?gene=PLAUR
SP1	Sp1 Transcription Factor	Protein Coding	P08047	60	GC12P053380	6.472595692	https://www.genecards.org/cgi-bin/carddisp.pl?gene=SP1
ELOB	Elongin B	Protein Coding	Q15370	51	GC16M055219	6.46651268	https://www.genecards.org/cgi-bin/carddisp.pl?gene=ELOB
SIAH2	Siah E3 Ubiquitin Protein Ligase 2	Protein Coding	O43255	55	GC03M150741	6.46458292	https://www.genecards.org/cgi-bin/carddisp.pl?gene=SIAH2
XDH	Xanthine Dehydrogenase	Protein Coding	P47989	60	GC02M031334	6.447615623	https://www.genecards.org/cgi-bin/carddisp.pl?gene=XDH
LOC107303340	3p25 Von Hippel-Lindau Tumor Suppressor, E3 Ubiquitin Protein Ligase Alu-Mediated Recombination Region	Functional Element		10	GC03P030203	6.441848755	https://www.genecards.org/cgi-bin/carddisp.pl?gene=LOC107303340
PSMA7	Proteasome 20S Subunit Alpha 7	Protein Coding	O14818	57	GC20M062136	6.438633919	https://www.genecards.org/cgi-bin/carddisp.pl?gene=PSMA7
PIK3CA	Phosphatidylinositol-4,5-Bisphosphate 3-Kinase Catalytic Subunit Alpha	Protein Coding	P42336	64	GC03P179148	6.431639671	https://www.genecards.org/cgi-bin/carddisp.pl?gene=PIK3CA
TEK	TEK Receptor Tyrosine Kinase	Protein Coding	Q02763	64	GC09P027109	6.415890694	https://www.genecards.org/cgi-bin/carddisp.pl?gene=TEK
ETS1	ETS Proto-Oncogene 1, Transcription Factor	Protein Coding	P14921	61	GC11M128458	6.375737667	https://www.genecards.org/cgi-bin/carddisp.pl?gene=ETS1
MIAT	Myocardial Infarction Associated Transcript	RNA Gene		32	GC22P026646	6.375628471	https://www.genecards.org/cgi-bin/carddisp.pl?gene=MIAT
CYB5R3	Cytochrome B5 Reductase 3	Protein Coding	P00387	57	GC22M090773	6.34948349	https://www.genecards.org/cgi-bin/carddisp.pl?gene=CYB5R3
ICAM1	Intercellular Adhesion Molecule 1	Protein Coding	P05362	62	GC19P170923	6.346696377	https://www.genecards.org/cgi-bin/carddisp.pl?gene=ICAM1
THBS1	Thrombospondin 1	Protein Coding	P07996	59	GC15P210325	6.3416996	https://www.genecards.org/cgi-bin/carddisp.pl?gene=THBS1
HAMP	Hepcidin Antimicrobial Peptide	Protein Coding	P81172	55	GC19P171516	6.320815086	https://www.genecards.org/cgi-bin/carddisp.pl?gene=HAMP
BCL2L1	BCL2 Like 1	Protein Coding	Q07817	62	GC20M031664	6.298103809	https://www.genecards.org/cgi-bin/carddisp.pl?gene=BCL2L1
PRKAA2	Protein Kinase AMP-Activated Catalytic Subunit Alpha 2	Protein Coding	P54646	61	GC01P056645	6.284813881	https://www.genecards.org/cgi-bin/carddisp.pl?gene=PRKAA2
KLF4	KLF Transcription Factor 4	Protein Coding	O43474	60	GC09M107484	6.279164791	https://www.genecards.org/cgi-bin/carddisp.pl?gene=KLF4
DDIT3	DNA Damage Inducible Transcript 3	Protein Coding	P35638	58	GC12M057516	6.277871132	https://www.genecards.org/cgi-bin/carddisp.pl?gene=DDIT3
NFKBIA	NFKB Inhibitor Alpha	Protein Coding	P25963	63	GC14M035401	6.276037216	https://www.genecards.org/cgi-bin/carddisp.pl?gene=NFKBIA
SLC2A3	Solute Carrier Family 2 Member 3	Protein Coding	P11169	61	GC12M007919	6.257759571	https://www.genecards.org/cgi-bin/carddisp.pl?gene=SLC2A3
BHLHE40	Basic Helix-Loop-Helix Family Member E40	Protein Coding	O14503	52	GC03P005108	6.238575935	https://www.genecards.org/cgi-bin/carddisp.pl?gene=BHLHE40
TH	Tyrosine Hydroxylase	Protein Coding	P07101	63	GC11M002163	6.22514534	https://www.genecards.org/cgi-bin/carddisp.pl?gene=TH
PRKAA1	Protein Kinase AMP-Activated Catalytic Subunit Alpha 1	Protein Coding	Q13131	59	GC05M040759	6.206799507	https://www.genecards.org/cgi-bin/carddisp.pl?gene=PRKAA1
H2AX	H2A.X Variant Histone	Protein Coding	P16104	56	GC11M147055	6.192778587	https://www.genecards.org/cgi-bin/carddisp.pl?gene=H2AX
EPOR	Erythropoietin Receptor	Protein Coding	P19235	61	GC19M011377	6.18762207	https://www.genecards.org/cgi-bin/carddisp.pl?gene=EPOR
ZEB1	Zinc Finger E-Box Binding Homeobox 1	Protein Coding	P37275	61	GC10P031318	6.152858257	https://www.genecards.org/cgi-bin/carddisp.pl?gene=ZEB1
ATM	ATM Serine/Threonine Kinase	Protein Coding	Q13315	66	GC11P108222	6.133287907	https://www.genecards.org/cgi-bin/carddisp.pl?gene=ATM
ERN1	Endoplasmic Reticulum To Nucleus Signaling 1	Protein Coding	O75460	60	GC17M064039	6.132348061	https://www.genecards.org/cgi-bin/carddisp.pl?gene=ERN1
HGF	Hepatocyte Growth Factor	Protein Coding	P14210	64	GC07M081699	6.122489452	https://www.genecards.org/cgi-bin/carddisp.pl?gene=HGF
PGK1	Phosphoglycerate Kinase 1	Protein Coding	P00558	61	GC0XP078298	6.112372398	https://www.genecards.org/cgi-bin/carddisp.pl?gene=PGK1
CHAT	Choline O-Acetyltransferase	Protein Coding	P28329	61	GC10P049609	6.111258507	https://www.genecards.org/cgi-bin/carddisp.pl?gene=CHAT
LDHA	Lactate Dehydrogenase A	Protein Coding	P00338	63	GC11P018394	6.093060493	https://www.genecards.org/cgi-bin/carddisp.pl?gene=LDHA
MGARP	Mitochondria Localized Glutamic Acid Rich Protein	Protein Coding	Q8TDB4	37	GC04M139266	6.072451591	https://www.genecards.org/cgi-bin/carddisp.pl?gene=MGARP
LIMD1	LIM Domain Containing 1	Protein Coding	Q9UGP4	50	GC03P045555	6.071238518	https://www.genecards.org/cgi-bin/carddisp.pl?gene=LIMD1
HDAC1	Histone Deacetylase 1	Protein Coding	Q13547	64	GC01P093620	6.070893764	https://www.genecards.org/cgi-bin/carddisp.pl?gene=HDAC1
APLN	Apelin	Protein Coding	Q9ULZ1	49	GC0XM129645	6.038734436	https://www.genecards.org/cgi-bin/carddisp.pl?gene=APLN
ERBB2	Erb-B2 Receptor Tyrosine Kinase 2	Protein Coding	P04626	68	GC17P039687	6.026130199	https://www.genecards.org/cgi-bin/carddisp.pl?gene=ERBB2
CD44	CD44 Molecule (IN Blood Group)	Protein Coding	P16070	61	GC11P035139	6.024001122	https://www.genecards.org/cgi-bin/carddisp.pl?gene=CD44
YAP1	Yes1 Associated Transcriptional Regulator	Protein Coding	P46937	61	GC11P102110	6.013384819	https://www.genecards.org/cgi-bin/carddisp.pl?gene=YAP1
ASCL1	Achaete-Scute Family BHLH Transcription Factor 1	Protein Coding	P50553	55	GC12P102957	6.009081841	https://www.genecards.org/cgi-bin/carddisp.pl?gene=ASCL1
ADAM17	ADAM Metallopeptidase Domain 17	Protein Coding	P78536	63	GC02M009488	5.983767509	https://www.genecards.org/cgi-bin/carddisp.pl?gene=ADAM17
SPP1	Secreted Phosphoprotein 1	Protein Coding	P10451	57	GC04P087975	5.972035885	https://www.genecards.org/cgi-bin/carddisp.pl?gene=SPP1
ESR1	Estrogen Receptor 1	Protein Coding	P03372	67	GC06P201302	5.971662998	https://www.genecards.org/cgi-bin/carddisp.pl?gene=ESR1
S100B	S100 Calcium Binding Protein B	Protein Coding	P04271	58	GC21M055662	5.960382462	https://www.genecards.org/cgi-bin/carddisp.pl?gene=S100B
AGER	Advanced Glycosylation End-Product Specific Receptor	Protein Coding	Q15109	59	GC06M032180	5.95812273	https://www.genecards.org/cgi-bin/carddisp.pl?gene=AGER
SART1	Spliceosome Associated Factor 1, Recruiter Of U4/U6.U5 Tri-SnRNP	Protein Coding	O43290	46	GC11P129944	5.933649063	https://www.genecards.org/cgi-bin/carddisp.pl?gene=SART1
EDN3	Endothelin 3	Protein Coding	P14138	59	GC20P059300	5.918168068	https://www.genecards.org/cgi-bin/carddisp.pl?gene=EDN3
MAP2K1	Mitogen-Activated Protein Kinase Kinase 1	Protein Coding	Q02750	67	GC15P066386	5.903009415	https://www.genecards.org/cgi-bin/carddisp.pl?gene=MAP2K1
PGR-AS1	PGR Antisense RNA 1	RNA Gene		19	GC11P131251	5.893913746	https://www.genecards.org/cgi-bin/carddisp.pl?gene=PGR-AS1
CCND1	Cyclin D1	Protein Coding	P24385	65	GC11P069641	5.833361626	https://www.genecards.org/cgi-bin/carddisp.pl?gene=CCND1
SENP1	SUMO Specific Peptidase 1	Protein Coding	Q9P0U3	55	GC12M048042	5.830988884	https://www.genecards.org/cgi-bin/carddisp.pl?gene=SENP1
PHOX2B	Paired Like Homeobox 2B	Protein Coding	Q99453	56	GC04M041746	5.818471909	https://www.genecards.org/cgi-bin/carddisp.pl?gene=PHOX2B
GDF15	Growth Differentiation Factor 15	Protein Coding	Q99988	56	GC19P171233	5.810614109	https://www.genecards.org/cgi-bin/carddisp.pl?gene=GDF15
PRKCA	Protein Kinase C Alpha	Protein Coding	P17252	64	GC17P066302	5.79851675	https://www.genecards.org/cgi-bin/carddisp.pl?gene=PRKCA
ENO1	Enolase 1	Protein Coding	P06733	61	GC01M040295	5.77036047	https://www.genecards.org/cgi-bin/carddisp.pl?gene=ENO1
HK2	Hexokinase 2	Protein Coding	P52789	58	GC02P076124	5.75603056	https://www.genecards.org/cgi-bin/carddisp.pl?gene=HK2
NAA10	N-Alpha-Acetyltransferase 10, NatA Catalytic Subunit	Protein Coding	P41227	57	GC0XM153929	5.753241062	https://www.genecards.org/cgi-bin/carddisp.pl?gene=NAA10
SOD2	Superoxide Dismutase 2	Protein Coding	P04179	60	GC06M159669	5.747087955	https://www.genecards.org/cgi-bin/carddisp.pl?gene=SOD2
AHR	Aryl Hydrocarbon Receptor	Protein Coding	P35869	60	GC07P016916	5.746476173	https://www.genecards.org/cgi-bin/carddisp.pl?gene=AHR
FOS	Fos Proto-Oncogene, AP-1 Transcription Factor Subunit	Protein Coding	P01100	64	GC14P075278	5.741353989	https://www.genecards.org/cgi-bin/carddisp.pl?gene=FOS
ACTA2	Actin Alpha 2, Smooth Muscle	Protein Coding	P62736	60	GC10M088935	5.687267303	https://www.genecards.org/cgi-bin/carddisp.pl?gene=ACTA2
ARNT2	Aryl Hydrocarbon Receptor Nuclear Translocator 2	Protein Coding	Q9HBZ2	55	GC15P080404	5.686287403	https://www.genecards.org/cgi-bin/carddisp.pl?gene=ARNT2
SLC9A1	Solute Carrier Family 9 Member A1	Protein Coding	P19634	63	GC01M041363	5.663389206	https://www.genecards.org/cgi-bin/carddisp.pl?gene=SLC9A1
HSPA4	Heat Shock Protein Family A (Hsp70) Member 4	Protein Coding	P34932	55	GC05P133051	5.584706306	https://www.genecards.org/cgi-bin/carddisp.pl?gene=HSPA4
APEX1	Apurinic/Apyrimidinic Endodeoxyribonuclease 1	Protein Coding	P27695	58	GC14P064874	5.583752632	https://www.genecards.org/cgi-bin/carddisp.pl?gene=APEX1
SMAD2	SMAD Family Member 2	Protein Coding	Q15796	64	GC18M047809	5.581356049	https://www.genecards.org/cgi-bin/carddisp.pl?gene=SMAD2
NPPA	Natriuretic Peptide A	Protein Coding	P01160	56	GC01M040726	5.576361656	https://www.genecards.org/cgi-bin/carddisp.pl?gene=NPPA
ELAVL1	ELAV Like RNA Binding Protein 1	Protein Coding	Q15717	54	GC19M007958	5.555579662	https://www.genecards.org/cgi-bin/carddisp.pl?gene=ELAVL1
PPARG	Peroxisome Proliferator Activated Receptor Gamma	Protein Coding	P37231	65	GC03P012287	5.555083275	https://www.genecards.org/cgi-bin/carddisp.pl?gene=PPARG
ERO1A	Endoplasmic Reticulum Oxidoreductase 1 Alpha	Protein Coding	Q96HE7	53	GC14M052640	5.548896313	https://www.genecards.org/cgi-bin/carddisp.pl?gene=ERO1A
TXNIP	Thioredoxin Interacting Protein	Protein Coding	Q9H3M7	52	GC01M145992	5.547168732	https://www.genecards.org/cgi-bin/carddisp.pl?gene=TXNIP
CRP	C-Reactive Protein	Protein Coding	P02741	58	GC01M169920	5.53938961	https://www.genecards.org/cgi-bin/carddisp.pl?gene=CRP
IFNG	Interferon Gamma	Protein Coding	P01579	63	GC12M068154	5.538331032	https://www.genecards.org/cgi-bin/carddisp.pl?gene=IFNG
PLOD2	Procollagen-Lysine,2-Oxoglutarate 5-Dioxygenase 2	Protein Coding	O00469	58	GC03M146035	5.511275768	https://www.genecards.org/cgi-bin/carddisp.pl?gene=PLOD2
CAV1	Caveolin 1	Protein Coding	Q03135	61	GC07P116524	5.508116722	https://www.genecards.org/cgi-bin/carddisp.pl?gene=CAV1
DICER1	Dicer 1, Ribonuclease III	Protein Coding	Q9UPY3	61	GC14M095086	5.504284382	https://www.genecards.org/cgi-bin/carddisp.pl?gene=DICER1
CYCS	Cytochrome C, Somatic	Protein Coding	P99999	59	GC07M025118	5.466315746	https://www.genecards.org/cgi-bin/carddisp.pl?gene=CYCS
PPARGC1A	PPARG Coactivator 1 Alpha	Protein Coding	Q9UBK2	60	GC04M023755	5.452991962	https://www.genecards.org/cgi-bin/carddisp.pl?gene=PPARGC1A
NOL3	Nucleolar Protein 3	Protein Coding	O60936	54	GC16P137612	5.402122021	https://www.genecards.org/cgi-bin/carddisp.pl?gene=NOL3
PVT1	Pvt1 Oncogene	RNA Gene		32	GC08P128542	5.401969433	https://www.genecards.org/cgi-bin/carddisp.pl?gene=PVT1
TNFSF10	TNF Superfamily Member 10	Protein Coding	P50591	58	GC03M172505	5.393036842	https://www.genecards.org/cgi-bin/carddisp.pl?gene=TNFSF10
MMP13	Matrix Metallopeptidase 13	Protein Coding	P45452	62	GC11M102942	5.373756886	https://www.genecards.org/cgi-bin/carddisp.pl?gene=MMP13
PFKFB3	6-Phosphofructo-2-Kinase/Fructose-2,6-Biphosphatase 3	Protein Coding	Q16875	55	GC10P006144	5.368834019	https://www.genecards.org/cgi-bin/carddisp.pl?gene=PFKFB3
PKM	Pyruvate Kinase M1/2	Protein Coding	P14618	63	GC15M072199	5.332929134	https://www.genecards.org/cgi-bin/carddisp.pl?gene=PKM
IDH1	Isocitrate Dehydrogenase (NADP(+)) 1	Protein Coding	O75874	65	GC02M208236	5.321347237	https://www.genecards.org/cgi-bin/carddisp.pl?gene=IDH1
MAPK8	Mitogen-Activated Protein Kinase 8	Protein Coding	P45983	63	GC10P048306	5.292525291	https://www.genecards.org/cgi-bin/carddisp.pl?gene=MAPK8
ZNF408	Zinc Finger Protein 408	Protein Coding	Q9H9D4	47	GC11P046701	5.287583351	https://www.genecards.org/cgi-bin/carddisp.pl?gene=ZNF408
USP19	Ubiquitin Specific Peptidase 19	Protein Coding	O94966	51	GC03M055281	5.266171455	https://www.genecards.org/cgi-bin/carddisp.pl?gene=USP19
IGFBP3	Insulin Like Growth Factor Binding Protein 3	Protein Coding	P17936	59	GC07M045912	5.256403923	https://www.genecards.org/cgi-bin/carddisp.pl?gene=IGFBP3
HSPB1	Heat Shock Protein Family B (Small) Member 1	Protein Coding	P04792	64	GC07P076302	5.247412682	https://www.genecards.org/cgi-bin/carddisp.pl?gene=HSPB1
PTK2	Protein Tyrosine Kinase 2	Protein Coding	Q05397	61	GC08M140657	5.243835926	https://www.genecards.org/cgi-bin/carddisp.pl?gene=PTK2
TSPAN12	Tetraspanin 12	Protein Coding	O95859	51	GC07M120787	5.23174715	https://www.genecards.org/cgi-bin/carddisp.pl?gene=TSPAN12
TLR2	Toll Like Receptor 2	Protein Coding	O60603	64	GC04P153684	5.21282959	https://www.genecards.org/cgi-bin/carddisp.pl?gene=TLR2
SOX2	SRY-Box Transcription Factor 2	Protein Coding	P48431	58	GC03P181711	5.195226192	https://www.genecards.org/cgi-bin/carddisp.pl?gene=SOX2
WDR83	WD Repeat Domain 83	Protein Coding	Q9BRX9	44	GC19P012666	5.180341244	https://www.genecards.org/cgi-bin/carddisp.pl?gene=WDR83
ZFP36	ZFP36 Ring Finger Protein	Protein Coding	P26651	48	GC19P039406	5.17867136	https://www.genecards.org/cgi-bin/carddisp.pl?gene=ZFP36
ABCG2	ATP Binding Cassette Subfamily G Member 2 (JR Blood Group)	Protein Coding	Q9UNQ0	62	GC04M088090	5.171993732	https://www.genecards.org/cgi-bin/carddisp.pl?gene=ABCG2
TET1	Tet Methylcytosine Dioxygenase 1	Protein Coding	Q8NFU7	52	GC10P068560	5.171432495	https://www.genecards.org/cgi-bin/carddisp.pl?gene=TET1
SLC16A4	Solute Carrier Family 16 Member 4	Protein Coding	O15374	49	GC01M110362	5.168951511	https://www.genecards.org/cgi-bin/carddisp.pl?gene=SLC16A4
NLRP3	NLR Family Pyrin Domain Containing 3	Protein Coding	Q96P20	61	GC01P247741	5.133852005	https://www.genecards.org/cgi-bin/carddisp.pl?gene=NLRP3
INS	Insulin	Protein Coding	P01308	60	GC11M002159	5.110974789	https://www.genecards.org/cgi-bin/carddisp.pl?gene=INS
USP28	Ubiquitin Specific Peptidase 28	Protein Coding	Q96RU2	52	GC11M113797	5.100913048	https://www.genecards.org/cgi-bin/carddisp.pl?gene=USP28
PARP1	Poly(ADP-Ribose) Polymerase 1	Protein Coding	P09874	64	GC01M226360	5.096860886	https://www.genecards.org/cgi-bin/carddisp.pl?gene=PARP1
ATG5	Autophagy Related 5	Protein Coding	Q9H1Y0	58	GC06M106045	5.093965054	https://www.genecards.org/cgi-bin/carddisp.pl?gene=ATG5
TRPC6	Transient Receptor Potential Cation Channel Subfamily C Member 6	Protein Coding	Q9Y210	62	GC11M101451	5.059462547	https://www.genecards.org/cgi-bin/carddisp.pl?gene=TRPC6
MMP1	Matrix Metallopeptidase 1	Protein Coding	P03956	63	GC11M146793	5.048573971	https://www.genecards.org/cgi-bin/carddisp.pl?gene=MMP1
MUC1	Mucin 1, Cell Surface Associated	Protein Coding	P15941	61	GC01M155185	5.032467842	https://www.genecards.org/cgi-bin/carddisp.pl?gene=MUC1
CDH1	Cadherin 1	Protein Coding	P12830	61	GC16P068737	5.024104595	https://www.genecards.org/cgi-bin/carddisp.pl?gene=CDH1
CYGB	Cytoglobin	Protein Coding	Q8WWM9	51	GC17M076527	5.008759499	https://www.genecards.org/cgi-bin/carddisp.pl?gene=CYGB
MIF	Macrophage Migration Inhibitory Factor	Protein Coding	P14174	60	GC22P023894	5.006109238	https://www.genecards.org/cgi-bin/carddisp.pl?gene=MIF
SRC	SRC Proto-Oncogene, Non-Receptor Tyrosine Kinase	Protein Coding	P12931	63	GC20P037344	4.995436668	https://www.genecards.org/cgi-bin/carddisp.pl?gene=SRC
TJP1	Tight Junction Protein 1	Protein Coding	Q07157	58	GC15M029699	4.990838051	https://www.genecards.org/cgi-bin/carddisp.pl?gene=TJP1
RBX1	Ring-Box 1	Protein Coding	P62877	55	GC22P040951	4.988215446	https://www.genecards.org/cgi-bin/carddisp.pl?gene=RBX1
DNM1L	Dynamin 1 Like	Protein Coding	O00429	60	GC12P032679	4.982370853	https://www.genecards.org/cgi-bin/carddisp.pl?gene=DNM1L
TFRC	Transferrin Receptor	Protein Coding	P02786	63	GC03M196871	4.961030006	https://www.genecards.org/cgi-bin/carddisp.pl?gene=TFRC
NGF	Nerve Growth Factor	Protein Coding	P01138	64	GC01M115285	4.958481789	https://www.genecards.org/cgi-bin/carddisp.pl?gene=NGF
FLCN	Folliculin	Protein Coding	Q8NFG4	54	GC17M017212	4.949808121	https://www.genecards.org/cgi-bin/carddisp.pl?gene=FLCN
RAC1	Rac Family Small GTPase 1	Protein Coding	P63000	61	GC07P031790	4.932963848	https://www.genecards.org/cgi-bin/carddisp.pl?gene=RAC1
SIRT3	Sirtuin 3	Protein Coding	Q9NTG7	60	GC11M000215	4.93205452	https://www.genecards.org/cgi-bin/carddisp.pl?gene=SIRT3
IGF1R	Insulin Like Growth Factor 1 Receptor	Protein Coding	P08069	68	GC15P098648	4.931468487	https://www.genecards.org/cgi-bin/carddisp.pl?gene=IGF1R
EIF2AK3	Eukaryotic Translation Initiation Factor 2 Alpha Kinase 3	Protein Coding	Q9NZJ5	63	GC02M088556	4.924556732	https://www.genecards.org/cgi-bin/carddisp.pl?gene=EIF2AK3
ADIPOQ	Adiponectin, C1Q And Collagen Domain Containing	Protein Coding	Q15848	59	GC03P186842	4.918798447	https://www.genecards.org/cgi-bin/carddisp.pl?gene=ADIPOQ
AGT	Angiotensinogen	Protein Coding	P01019	62	GC01M230690	4.911506653	https://www.genecards.org/cgi-bin/carddisp.pl?gene=AGT
VEGFB	Vascular Endothelial Growth Factor B	Protein Coding	P49765	56	GC11P064234	4.894290924	https://www.genecards.org/cgi-bin/carddisp.pl?gene=VEGFB
PLK3	Polo Like Kinase 3	Protein Coding	Q9H4B4	57	GC01P095016	4.890639782	https://www.genecards.org/cgi-bin/carddisp.pl?gene=PLK3
HP1BP3	Heterochromatin Protein 1 Binding Protein 3	Protein Coding	Q5SSJ5	45	GC01M041041	4.881322384	https://www.genecards.org/cgi-bin/carddisp.pl?gene=HP1BP3
ADA	Adenosine Deaminase	Protein Coding	P00813	64	GC20M044620	4.867565632	https://www.genecards.org/cgi-bin/carddisp.pl?gene=ADA
ULK1	Unc-51 Like Autophagy Activating Kinase 1	Protein Coding	O75385	57	GC12P131894	4.858397484	https://www.genecards.org/cgi-bin/carddisp.pl?gene=ULK1
CEBPB	CCAAT Enhancer Binding Protein Beta	Protein Coding	P17676	58	GC20P050190	4.856258869	https://www.genecards.org/cgi-bin/carddisp.pl?gene=CEBPB
FGFR1	Fibroblast Growth Factor Receptor 1	Protein Coding	P11362	67	GC08M038400	4.85584116	https://www.genecards.org/cgi-bin/carddisp.pl?gene=FGFR1
UBC	Ubiquitin C	Protein Coding	P0CG48	56	GC12M124911	4.850039482	https://www.genecards.org/cgi-bin/carddisp.pl?gene=UBC
NOTCH3	Notch Receptor 3	Protein Coding	Q9UM47	64	GC19M015159	4.846027851	https://www.genecards.org/cgi-bin/carddisp.pl?gene=NOTCH3
LOX	Lysyl Oxidase	Protein Coding	P28300	60	GC05M122063	4.845393181	https://www.genecards.org/cgi-bin/carddisp.pl?gene=LOX
LINC02605	Long Intergenic Non-Protein Coding RNA 2605	RNA Gene		21	GC08P078838	4.841594219	https://www.genecards.org/cgi-bin/carddisp.pl?gene=LINC02605
POSTN	Periostin	Protein Coding	Q15063	56	GC13M037562	4.83868742	https://www.genecards.org/cgi-bin/carddisp.pl?gene=POSTN
SIRT2	Sirtuin 2	Protein Coding	Q8IXJ6	60	GC19M038878	4.830931664	https://www.genecards.org/cgi-bin/carddisp.pl?gene=SIRT2
CAT	Catalase	Protein Coding	P04040	63	GC11P034460	4.826469421	https://www.genecards.org/cgi-bin/carddisp.pl?gene=CAT
MMP14	Matrix Metallopeptidase 14	Protein Coding	P50281	63	GC14P065380	4.798210144	https://www.genecards.org/cgi-bin/carddisp.pl?gene=MMP14
BSG	Basigin (Ok Blood Group)	Protein Coding	P35613	57	GC19P000571	4.791789532	https://www.genecards.org/cgi-bin/carddisp.pl?gene=BSG
LOC110011216	Paired Like Homeobox 2b Polyalanine Repeat Instability Region	Functional Element		7	GC04P041745	4.785614491	https://www.genecards.org/cgi-bin/carddisp.pl?gene=LOC110011216
LCN2	Lipocalin 2	Protein Coding	P80188	58	GC09P128149	4.784427643	https://www.genecards.org/cgi-bin/carddisp.pl?gene=LCN2
FOXO1	Forkhead Box O1	Protein Coding	Q12778	64	GC13M040555	4.779108524	https://www.genecards.org/cgi-bin/carddisp.pl?gene=FOXO1
TIMP1	TIMP Metallopeptidase Inhibitor 1	Protein Coding	P01033	57	GC0XP062405	4.76432991	https://www.genecards.org/cgi-bin/carddisp.pl?gene=TIMP1
CASC2	Cancer Susceptibility 2	RNA Gene	Q8IU53	33	GC10P118046	4.748300552	https://www.genecards.org/cgi-bin/carddisp.pl?gene=CASC2
UBE2D1	Ubiquitin Conjugating Enzyme E2 D1	Protein Coding	P51668	55	GC10P058334	4.745861053	https://www.genecards.org/cgi-bin/carddisp.pl?gene=UBE2D1
HIF1A-AS2	HIF1A Antisense RNA 2	RNA Gene		23	GC14M061747	4.731395721	https://www.genecards.org/cgi-bin/carddisp.pl?gene=HIF1A-AS2
CHRDL1	Chordin Like 1	Protein Coding	Q9BU40	51	GC0XM110674	4.730209827	https://www.genecards.org/cgi-bin/carddisp.pl?gene=CHRDL1
SCN4A	Sodium Voltage-Gated Channel Alpha Subunit 4	Protein Coding	P35499	58	GC17M063938	4.717309952	https://www.genecards.org/cgi-bin/carddisp.pl?gene=SCN4A
CASC9	Cancer Susceptibility 9	RNA Gene		25	GC08M075132	4.717088699	https://www.genecards.org/cgi-bin/carddisp.pl?gene=CASC9
SMAD4	SMAD Family Member 4	Protein Coding	Q13485	66	GC18P051028	4.704794407	https://www.genecards.org/cgi-bin/carddisp.pl?gene=SMAD4
SQSTM1	Sequestosome 1	Protein Coding	Q13501	61	GC05P179806	4.701160908	https://www.genecards.org/cgi-bin/carddisp.pl?gene=SQSTM1
MIR155	MicroRNA 155	RNA Gene		29	GC21P025573	4.686730862	https://www.genecards.org/cgi-bin/carddisp.pl?gene=MIR155
PHOX2A	Paired Like Homeobox 2A	Protein Coding	O14813	54	GC11M072239	4.655348778	https://www.genecards.org/cgi-bin/carddisp.pl?gene=PHOX2A
PRSS23	Serine Protease 23	Protein Coding	O95084	51	GC11P086791	4.655348778	https://www.genecards.org/cgi-bin/carddisp.pl?gene=PRSS23
TSC2	TSC Complex Subunit 2	Protein Coding	P49815	64	GC16P135937	4.652263165	https://www.genecards.org/cgi-bin/carddisp.pl?gene=TSC2
ACAN	Aggrecan	Protein Coding	P16112	59	GC15P211414	4.610187531	https://www.genecards.org/cgi-bin/carddisp.pl?gene=ACAN
ENO2	Enolase 2	Protein Coding	P09104	60	GC12P006913	4.60575819	https://www.genecards.org/cgi-bin/carddisp.pl?gene=ENO2
NANOG	Nanog Homeobox	Protein Coding	Q9H9S0	50	GC12P007787	4.602475166	https://www.genecards.org/cgi-bin/carddisp.pl?gene=NANOG
SERPINF1	Serpin Family F Member 1	Protein Coding	P36955	57	GC17P001761	4.599248886	https://www.genecards.org/cgi-bin/carddisp.pl?gene=SERPINF1
ADORA2B	Adenosine A2b Receptor	Protein Coding	P29275	60	GC17P174726	4.585072517	https://www.genecards.org/cgi-bin/carddisp.pl?gene=ADORA2B
MIR494	MicroRNA 494	RNA Gene		26	GC14P123663	4.574864388	https://www.genecards.org/cgi-bin/carddisp.pl?gene=MIR494
FGFR2	Fibroblast Growth Factor Receptor 2	Protein Coding	P21802	67	GC10M121478	4.569470406	https://www.genecards.org/cgi-bin/carddisp.pl?gene=FGFR2
TGFB2	Transforming Growth Factor Beta 2	Protein Coding	P61812	63	GC01P218345	4.563405514	https://www.genecards.org/cgi-bin/carddisp.pl?gene=TGFB2
ARG2	Arginase 2	Protein Coding	P78540	59	GC14P067619	4.552587986	https://www.genecards.org/cgi-bin/carddisp.pl?gene=ARG2
IGF2	Insulin Like Growth Factor 2	Protein Coding	P01344	61	GC11M016606	4.550361156	https://www.genecards.org/cgi-bin/carddisp.pl?gene=IGF2
SNORD15A	Small Nucleolar RNA, C/D Box 15A	RNA Gene		25	GC11P075400	4.549071789	https://www.genecards.org/cgi-bin/carddisp.pl?gene=SNORD15A
FN1	Fibronectin 1	Protein Coding	P02751	63	GC02M215360	4.545866966	https://www.genecards.org/cgi-bin/carddisp.pl?gene=FN1
PDGFB	Platelet Derived Growth Factor Subunit B	Protein Coding	P01127	63	GC22M091586	4.534881592	https://www.genecards.org/cgi-bin/carddisp.pl?gene=PDGFB
KCNB1	Potassium Voltage-Gated Channel Subfamily B Member 1	Protein Coding	Q14721	59	GC20M049293	4.533876896	https://www.genecards.org/cgi-bin/carddisp.pl?gene=KCNB1
HSPA8	Heat Shock Protein Family A (Hsp70) Member 8	Protein Coding	P11142	62	GC11M123057	4.529425621	https://www.genecards.org/cgi-bin/carddisp.pl?gene=HSPA8
GLRA1	Glycine Receptor Alpha 1	Protein Coding	P23415	59	GC05M151822	4.505760193	https://www.genecards.org/cgi-bin/carddisp.pl?gene=GLRA1
CHRNA1	Cholinergic Receptor Nicotinic Alpha 1 Subunit	Protein Coding	P02708	58	GC02M174747	4.505760193	https://www.genecards.org/cgi-bin/carddisp.pl?gene=CHRNA1
CHRNB1	Cholinergic Receptor Nicotinic Beta 1 Subunit	Protein Coding	P11230	57	GC17P174530	4.505760193	https://www.genecards.org/cgi-bin/carddisp.pl?gene=CHRNB1
CHRNE	Cholinergic Receptor Nicotinic Epsilon Subunit	Protein Coding	Q04844	57	GC17M004897	4.505760193	https://www.genecards.org/cgi-bin/carddisp.pl?gene=CHRNE
SLC6A5	Solute Carrier Family 6 Member 5	Protein Coding	Q9Y345	57	GC11P020599	4.505760193	https://www.genecards.org/cgi-bin/carddisp.pl?gene=SLC6A5
CHRND	Cholinergic Receptor Nicotinic Delta Subunit	Protein Coding	Q07001	55	GC02P232525	4.505760193	https://www.genecards.org/cgi-bin/carddisp.pl?gene=CHRND
RAPSN	Receptor Associated Protein Of The Synapse	Protein Coding	Q13702	53	GC11M145860	4.505760193	https://www.genecards.org/cgi-bin/carddisp.pl?gene=RAPSN
COLQ	Collagen Like Tail Subunit Of Asymmetric Acetylcholinesterase	Protein Coding	Q9Y215	51	GC03M029863	4.505760193	https://www.genecards.org/cgi-bin/carddisp.pl?gene=COLQ
PHOX2B-AS1	PHOX2B Antisense RNA 1	RNA Gene		19	GC04P041755	4.505760193	https://www.genecards.org/cgi-bin/carddisp.pl?gene=PHOX2B-AS1
CDKN1A	Cyclin Dependent Kinase Inhibitor 1A	Protein Coding	P38936	63	GC06P199656	4.499889374	https://www.genecards.org/cgi-bin/carddisp.pl?gene=CDKN1A
CD36	CD36 Molecule (CD36 Blood Group)	Protein Coding	P16671	63	GC07P080369	4.486883163	https://www.genecards.org/cgi-bin/carddisp.pl?gene=CD36
ENSG00000287856	Novel Protein	Protein Coding		10	GC01M231364	4.486007214	https://www.genecards.org/cgi-bin/carddisp.pl?gene=ENSG00000287856
NTRK1	Neurotrophic Receptor Tyrosine Kinase 1	Protein Coding	P04629	62	GC01P156815	4.482151508	https://www.genecards.org/cgi-bin/carddisp.pl?gene=NTRK1
SLC29A1	Solute Carrier Family 29 Member 1 (Augustine Blood Group)	Protein Coding	Q99808	61	GC06P044219	4.478623867	https://www.genecards.org/cgi-bin/carddisp.pl?gene=SLC29A1
TGFB3	Transforming Growth Factor Beta 3	Protein Coding	P10600	59	GC14M075958	4.477657318	https://www.genecards.org/cgi-bin/carddisp.pl?gene=TGFB3
STC2	Stanniocalcin 2	Protein Coding	O76061	53	GC05M173314	4.462927341	https://www.genecards.org/cgi-bin/carddisp.pl?gene=STC2
CYBB	Cytochrome B-245 Beta Chain	Protein Coding	P04839	61	GC0XP037780	4.457358837	https://www.genecards.org/cgi-bin/carddisp.pl?gene=CYBB
VCAN	Versican	Protein Coding	P13611	58	GC05P083471	4.447955608	https://www.genecards.org/cgi-bin/carddisp.pl?gene=VCAN
GJA1	Gap Junction Protein Alpha 1	Protein Coding	P17302	63	GC06P200587	4.44303894	https://www.genecards.org/cgi-bin/carddisp.pl?gene=GJA1
SIAH1	Siah E3 Ubiquitin Protein Ligase 1	Protein Coding	Q8IUQ4	57	GC16M057597	4.442023277	https://www.genecards.org/cgi-bin/carddisp.pl?gene=SIAH1
TLR3	Toll Like Receptor 3	Protein Coding	O15455	63	GC04P186059	4.429041386	https://www.genecards.org/cgi-bin/carddisp.pl?gene=TLR3
AJUBA	Ajuba LIM Protein	Protein Coding	Q96IF1	50	GC14M022971	4.427727222	https://www.genecards.org/cgi-bin/carddisp.pl?gene=AJUBA
COL3A1	Collagen Type III Alpha 1 Chain	Protein Coding	P02461	60	GC02P188974	4.421345711	https://www.genecards.org/cgi-bin/carddisp.pl?gene=COL3A1
BAD	BCL2 Associated Agonist Of Cell Death	Protein Coding	Q92934	57	GC11M146126	4.419821739	https://www.genecards.org/cgi-bin/carddisp.pl?gene=BAD
AURKA	Aurora Kinase A	Protein Coding	O14965	64	GC20M056370	4.419442654	https://www.genecards.org/cgi-bin/carddisp.pl?gene=AURKA
ING4	Inhibitor Of Growth Family Member 4	Protein Coding	Q9UNL4	51	GC12M006650	4.419167519	https://www.genecards.org/cgi-bin/carddisp.pl?gene=ING4
MAP1LC3B	Microtubule Associated Protein 1 Light Chain 3 Beta	Protein Coding	Q9GZQ8	54	GC16P138469	4.40709877	https://www.genecards.org/cgi-bin/carddisp.pl?gene=MAP1LC3B
STAT1	Signal Transducer And Activator Of Transcription 1	Protein Coding	P42224	65	GC02M190908	4.391924858	https://www.genecards.org/cgi-bin/carddisp.pl?gene=STAT1
NPPB	Natriuretic Peptide B	Protein Coding	P16860	55	GC01M040727	4.389527321	https://www.genecards.org/cgi-bin/carddisp.pl?gene=NPPB
FOXM1	Forkhead Box M1	Protein Coding	Q08050	55	GC12M002857	4.387096405	https://www.genecards.org/cgi-bin/carddisp.pl?gene=FOXM1
GLI1	GLI Family Zinc Finger 1	Protein Coding	P08151	60	GC12P087089	4.379806995	https://www.genecards.org/cgi-bin/carddisp.pl?gene=GLI1
PPARA	Peroxisome Proliferator Activated Receptor Alpha	Protein Coding	Q07869	57	GC22P102866	4.371501923	https://www.genecards.org/cgi-bin/carddisp.pl?gene=PPARA
TYMP	Thymidine Phosphorylase	Protein Coding	P19971	60	GC22M050525	4.360301018	https://www.genecards.org/cgi-bin/carddisp.pl?gene=TYMP
E2F1	E2F Transcription Factor 1	Protein Coding	Q01094	57	GC20M033675	4.339458466	https://www.genecards.org/cgi-bin/carddisp.pl?gene=E2F1
XIAP	X-Linked Inhibitor Of Apoptosis	Protein Coding	P98170	63	GC0XP123859	4.33515358	https://www.genecards.org/cgi-bin/carddisp.pl?gene=XIAP
KCNA5	Potassium Voltage-Gated Channel Subfamily A Member 5	Protein Coding	P22460	58	GC12P005043	4.334891319	https://www.genecards.org/cgi-bin/carddisp.pl?gene=KCNA5
TXN	Thioredoxin	Protein Coding	P10599	59	GC09M110243	4.333450794	https://www.genecards.org/cgi-bin/carddisp.pl?gene=TXN
IGFBP1	Insulin Like Growth Factor Binding Protein 1	Protein Coding	P08833	55	GC07P052768	4.33245945	https://www.genecards.org/cgi-bin/carddisp.pl?gene=IGFBP1
SIRT6	Sirtuin 6	Protein Coding	Q8N6T7	57	GC19M004174	4.330268383	https://www.genecards.org/cgi-bin/carddisp.pl?gene=SIRT6
MIR98	MicroRNA 98	RNA Gene		26	GC0XM054123	4.325921059	https://www.genecards.org/cgi-bin/carddisp.pl?gene=MIR98
RACK1	Receptor For Activated C Kinase 1	Protein Coding	P63244	55	GC05M184048	4.314805984	https://www.genecards.org/cgi-bin/carddisp.pl?gene=RACK1
SDHD	Succinate Dehydrogenase Complex Subunit D	Protein Coding	O14521	57	GC11P131510	4.30429554	https://www.genecards.org/cgi-bin/carddisp.pl?gene=SDHD
EZH2	Enhancer Of Zeste 2 Polycomb Repressive Complex 2 Subunit	Protein Coding	Q15910	66	GC07M148807	4.277534485	https://www.genecards.org/cgi-bin/carddisp.pl?gene=EZH2
CASP8	Caspase 8	Protein Coding	Q14790	64	GC02P201233	4.273061275	https://www.genecards.org/cgi-bin/carddisp.pl?gene=CASP8
AGTR1	Angiotensin II Receptor Type 1	Protein Coding	P30556	64	GC03P148697	4.264495373	https://www.genecards.org/cgi-bin/carddisp.pl?gene=AGTR1
PCNA	Proliferating Cell Nuclear Antigen	Protein Coding	P12004	63	GC20M005114	4.261127949	https://www.genecards.org/cgi-bin/carddisp.pl?gene=PCNA
WTIP	WT1 Interacting Protein	Protein Coding	A6NIX2	44	GC19P034481	4.253331661	https://www.genecards.org/cgi-bin/carddisp.pl?gene=WTIP
BHLHE41	Basic Helix-Loop-Helix Family Member E41	Protein Coding	Q9C0J9	49	GC12M026120	4.250253677	https://www.genecards.org/cgi-bin/carddisp.pl?gene=BHLHE41
RBPJ	Recombination Signal Binding Protein For Immunoglobulin Kappa J Region	Protein Coding	Q06330	58	GC04P026105	4.248497963	https://www.genecards.org/cgi-bin/carddisp.pl?gene=RBPJ
CYB5A	Cytochrome B5 Type A	Protein Coding	P00167	55	GC18M074250	4.233031273	https://www.genecards.org/cgi-bin/carddisp.pl?gene=CYB5A
MET	MET Proto-Oncogene, Receptor Tyrosine Kinase	Protein Coding	P08581	67	GC07P116672	4.232953072	https://www.genecards.org/cgi-bin/carddisp.pl?gene=MET
FOXO4	Forkhead Box O4	Protein Coding	P98177	56	GC0XP071095	4.230958462	https://www.genecards.org/cgi-bin/carddisp.pl?gene=FOXO4
PDK3	Pyruvate Dehydrogenase Kinase 3	Protein Coding	Q15120	58	GC0XP024465	4.22394371	https://www.genecards.org/cgi-bin/carddisp.pl?gene=PDK3
FASN	Fatty Acid Synthase	Protein Coding	P49327	61	GC17M082078	4.220858097	https://www.genecards.org/cgi-bin/carddisp.pl?gene=FASN
VCAM1	Vascular Cell Adhesion Molecule 1	Protein Coding	P19320	58	GC01P100719	4.205848217	https://www.genecards.org/cgi-bin/carddisp.pl?gene=VCAM1
VEGFD	Vascular Endothelial Growth Factor D	Protein Coding	O43915	53	GC0XM015345	4.188881874	https://www.genecards.org/cgi-bin/carddisp.pl?gene=VEGFD
ALB	Albumin	Protein Coding	P02768	61	GC04P073397	4.186752319	https://www.genecards.org/cgi-bin/carddisp.pl?gene=ALB
NT5E	5''-Nucleotidase Ecto	Protein Coding	P21589	65	GC06P085449	4.176502705	https://www.genecards.org/cgi-bin/carddisp.pl?gene=NT5E
CDH5	Cadherin 5	Protein Coding	P33151	60	GC16P066366	4.165951729	https://www.genecards.org/cgi-bin/carddisp.pl?gene=CDH5
S100A4	S100 Calcium Binding Protein A4	Protein Coding	P26447	57	GC01M153543	4.154460907	https://www.genecards.org/cgi-bin/carddisp.pl?gene=S100A4
PRKDC	Protein Kinase, DNA-Activated, Catalytic Subunit	Protein Coding	P78527	63	GC08M047773	4.148652554	https://www.genecards.org/cgi-bin/carddisp.pl?gene=PRKDC
NFATC3	Nuclear Factor Of Activated T Cells 3	Protein Coding	Q12968	54	GC16P068084	4.145163059	https://www.genecards.org/cgi-bin/carddisp.pl?gene=NFATC3
CFTR	CF Transmembrane Conductance Regulator	Protein Coding	P13569	66	GC07P117287	4.141274929	https://www.genecards.org/cgi-bin/carddisp.pl?gene=CFTR
CYP1A1	Cytochrome P450 Family 1 Subfamily A Member 1	Protein Coding	P04798	60	GC15M074719	4.139457226	https://www.genecards.org/cgi-bin/carddisp.pl?gene=CYP1A1
KEAP1	Kelch Like ECH Associated Protein 1	Protein Coding	Q14145	61	GC19M010486	4.136110783	https://www.genecards.org/cgi-bin/carddisp.pl?gene=KEAP1
CKB	Creatine Kinase B	Protein Coding	P12277	57	GC14M103519	4.136032581	https://www.genecards.org/cgi-bin/carddisp.pl?gene=CKB
KLHL20	Kelch Like Family Member 20	Protein Coding	Q9Y2M5	51	GC01P173714	4.132605553	https://www.genecards.org/cgi-bin/carddisp.pl?gene=KLHL20
LOC106728418	LEP 5' Regulatory Region	Functional Element		2	GC07P128238	4.131750584	https://www.genecards.org/cgi-bin/carddisp.pl?gene=LOC106728418
ROCK2	Rho Associated Coiled-Coil Containing Protein Kinase 2	Protein Coding	O75116	58	GC02M011677	4.110029221	https://www.genecards.org/cgi-bin/carddisp.pl?gene=ROCK2
MTDH	Metadherin	Protein Coding	Q86UE4	51	GC08P097644	4.10837698	https://www.genecards.org/cgi-bin/carddisp.pl?gene=MTDH
F3	Coagulation Factor III, Tissue Factor	Protein Coding	P13726	58	GC01M095143	4.107254982	https://www.genecards.org/cgi-bin/carddisp.pl?gene=F3
BMP4	Bone Morphogenetic Protein 4	Protein Coding	P12644	61	GC14M053949	4.105163097	https://www.genecards.org/cgi-bin/carddisp.pl?gene=BMP4
CHEK1	Checkpoint Kinase 1	Protein Coding	O14757	66	GC11P125625	4.099994183	https://www.genecards.org/cgi-bin/carddisp.pl?gene=CHEK1
DLL4	Delta Like Canonical Notch Ligand 4	Protein Coding	Q9NR61	60	GC15P040929	4.098313332	https://www.genecards.org/cgi-bin/carddisp.pl?gene=DLL4
REN	Renin	Protein Coding	P00797	61	GC01M204154	4.092308521	https://www.genecards.org/cgi-bin/carddisp.pl?gene=REN
SLC16A1	Solute Carrier Family 16 Member 1	Protein Coding	P53985	60	GC01M113185	4.087325573	https://www.genecards.org/cgi-bin/carddisp.pl?gene=SLC16A1
TRIB3	Tribbles Pseudokinase 3	Protein Coding	Q96RU7	54	GC20P000592	4.069767475	https://www.genecards.org/cgi-bin/carddisp.pl?gene=TRIB3
ESR2	Estrogen Receptor 2	Protein Coding	Q92731	61	GC14M064084	4.066102505	https://www.genecards.org/cgi-bin/carddisp.pl?gene=ESR2
KITLG	KIT Ligand	Protein Coding	P21583	60	GC12M088492	4.064883709	https://www.genecards.org/cgi-bin/carddisp.pl?gene=KITLG
VDAC1	Voltage Dependent Anion Channel 1	Protein Coding	P21796	59	GC05M133975	4.063648224	https://www.genecards.org/cgi-bin/carddisp.pl?gene=VDAC1
SHH	Sonic Hedgehog Signaling Molecule	Protein Coding	Q15465	63	GC07M155799	4.06350565	https://www.genecards.org/cgi-bin/carddisp.pl?gene=SHH
CXCL10	C-X-C Motif Chemokine Ligand 10	Protein Coding	P02778	57	GC04M076021	4.060588837	https://www.genecards.org/cgi-bin/carddisp.pl?gene=CXCL10
EDNRA	Endothelin Receptor Type A	Protein Coding	P25101	61	GC04P147480	4.057828903	https://www.genecards.org/cgi-bin/carddisp.pl?gene=EDNRA
HBEGF	Heparin Binding EGF Like Growth Factor	Protein Coding	Q99075	57	GC05M140332	4.054799557	https://www.genecards.org/cgi-bin/carddisp.pl?gene=HBEGF
NRP1	Neuropilin 1	Protein Coding	O14786	62	GC10M033177	4.054108143	https://www.genecards.org/cgi-bin/carddisp.pl?gene=NRP1
TRC-GCA24-1	TRNA-Cys (GCA) 24-1	RNA Gene		14	GC17M104620	4.033000946	https://www.genecards.org/cgi-bin/carddisp.pl?gene=TRC-GCA24-1
MTA1	Metastasis Associated 1	Protein Coding	Q13330	54	GC14P105419	4.02483654	https://www.genecards.org/cgi-bin/carddisp.pl?gene=MTA1
MCL1	MCL1 Apoptosis Regulator, BCL2 Family Member	Protein Coding	Q07820	62	GC01M169571	4.01776123	https://www.genecards.org/cgi-bin/carddisp.pl?gene=MCL1
AR	Androgen Receptor	Protein Coding	P10275	65	GC0XP067544	4.013571739	https://www.genecards.org/cgi-bin/carddisp.pl?gene=AR
APP	Amyloid Beta Precursor Protein	Protein Coding	P05067	63	GC21M025880	4.006886005	https://www.genecards.org/cgi-bin/carddisp.pl?gene=APP
CASR	Calcium Sensing Receptor	Protein Coding	P41180	63	GC03P122183	4.00663662	https://www.genecards.org/cgi-bin/carddisp.pl?gene=CASR
PECAM1	Platelet And Endothelial Cell Adhesion Molecule 1	Protein Coding	P16284	54	GC17M064319	4.00490427	https://www.genecards.org/cgi-bin/carddisp.pl?gene=PECAM1
OS9	OS9 Endoplasmic Reticulum Lectin	Protein Coding	Q13438	52	GC12P057693	4.004590034	https://www.genecards.org/cgi-bin/carddisp.pl?gene=OS9
HDAC2	Histone Deacetylase 2	Protein Coding	Q92769	66	GC06M113933	4.004310608	https://www.genecards.org/cgi-bin/carddisp.pl?gene=HDAC2
XRCC6	X-Ray Repair Cross Complementing 6	Protein Coding	P12956	58	GC22P102758	4.000266552	https://www.genecards.org/cgi-bin/carddisp.pl?gene=XRCC6
FOXP3	Forkhead Box P3~Name Same As:- HGNC:13781	Protein Coding	Q9BZS1	60	GC0XM049250	3.997291088	https://www.genecards.org/cgi-bin/carddisp.pl?gene=FOXP3
DLD	Dihydrolipoamide Dehydrogenase	Protein Coding	P09622	62	GC07P115834	3.996041298	https://www.genecards.org/cgi-bin/carddisp.pl?gene=DLD
PRKG1	Protein Kinase CGMP-Dependent 1	Protein Coding	Q13976	63	GC10P054744	3.99366641	https://www.genecards.org/cgi-bin/carddisp.pl?gene=PRKG1
FH	Fumarate Hydratase	Protein Coding	P07954	59	GC01M241499	3.983989239	https://www.genecards.org/cgi-bin/carddisp.pl?gene=FH
MIR125A	MicroRNA 125a	RNA Gene		29	GC19P172108	3.980687141	https://www.genecards.org/cgi-bin/carddisp.pl?gene=MIR125A
SLC1A3	Solute Carrier Family 1 Member 3	Protein Coding	P43003	61	GC05P036764	3.974764347	https://www.genecards.org/cgi-bin/carddisp.pl?gene=SLC1A3
SLC8A1	Solute Carrier Family 8 Member A1	Protein Coding	P32418	57	GC02M040078	3.974216938	https://www.genecards.org/cgi-bin/carddisp.pl?gene=SLC8A1
POR	Cytochrome P450 Oxidoreductase	Protein Coding	P16435	60	GC07P075899	3.973153591	https://www.genecards.org/cgi-bin/carddisp.pl?gene=POR
ATR	ATR Checkpoint Kinase	Protein Coding	Q13535	66	GC03M142449	3.966260672	https://www.genecards.org/cgi-bin/carddisp.pl?gene=ATR
STUB1	STIP1 Homology And U-Box Containing Protein 1	Protein Coding	Q9UNE7	57	GC16P135885	3.958750725	https://www.genecards.org/cgi-bin/carddisp.pl?gene=STUB1
VIM	Vimentin	Protein Coding	P08670	63	GC10P017227	3.941685915	https://www.genecards.org/cgi-bin/carddisp.pl?gene=VIM
ANG	Angiogenin	Protein Coding	P03950	58	GC14P065095	3.929850578	https://www.genecards.org/cgi-bin/carddisp.pl?gene=ANG
DELEC1	Deleted In Esophageal Cancer 1	RNA Gene	Q9P2X7	29	GC09P160411	3.92893815	https://www.genecards.org/cgi-bin/carddisp.pl?gene=DELEC1
BRAF	B-Raf Proto-Oncogene, Serine/Threonine Kinase	Protein Coding	P15056	67	GC07M140803	3.926665306	https://www.genecards.org/cgi-bin/carddisp.pl?gene=BRAF
NQO1	NAD(P)H Quinone Dehydrogenase 1	Protein Coding	P15559	61	GC16M069706	3.926106215	https://www.genecards.org/cgi-bin/carddisp.pl?gene=NQO1
IL1A	Interleukin 1 Alpha	Protein Coding	P01583	58	GC02M112773	3.925665855	https://www.genecards.org/cgi-bin/carddisp.pl?gene=IL1A
KDM4B	Lysine Demethylase 4B	Protein Coding	O94953	58	GC19P004969	3.921714306	https://www.genecards.org/cgi-bin/carddisp.pl?gene=KDM4B
OCLN	Occludin	Protein Coding	Q16625	57	GC05P069492	3.91635704	https://www.genecards.org/cgi-bin/carddisp.pl?gene=OCLN
UBE2D3	Ubiquitin Conjugating Enzyme E2 D3	Protein Coding	P61077	55	GC04M102820	3.913732529	https://www.genecards.org/cgi-bin/carddisp.pl?gene=UBE2D3
SREBF1	Sterol Regulatory Element Binding Transcription Factor 1	Protein Coding	P36956	61	GC17M017810	3.913458824	https://www.genecards.org/cgi-bin/carddisp.pl?gene=SREBF1
DDR2	Discoidin Domain Receptor Tyrosine Kinase 2	Protein Coding	Q16832	63	GC01P184041	3.912054062	https://www.genecards.org/cgi-bin/carddisp.pl?gene=DDR2
FGFR3	Fibroblast Growth Factor Receptor 3	Protein Coding	P22607	67	GC04P033759	3.911206245	https://www.genecards.org/cgi-bin/carddisp.pl?gene=FGFR3
GATA2	GATA Binding Protein 2~Name Same As:- HGNC:18350	Protein Coding	P23769	61	GC03M128479	3.907404184	https://www.genecards.org/cgi-bin/carddisp.pl?gene=GATA2
HMOX2	Heme Oxygenase 2	Protein Coding	P30519	57	GC16P004474	3.906947613	https://www.genecards.org/cgi-bin/carddisp.pl?gene=HMOX2
STC1	Stanniocalcin 1	Protein Coding	P52823	52	GC08M023841	3.906588793	https://www.genecards.org/cgi-bin/carddisp.pl?gene=STC1
CEBPA	CCAAT Enhancer Binding Protein Alpha	Protein Coding	P49715	60	GC19M033299	3.900042534	https://www.genecards.org/cgi-bin/carddisp.pl?gene=CEBPA
OPRD1	Opioid Receptor Delta 1	Protein Coding	P41143	54	GC01P028812	3.888046265	https://www.genecards.org/cgi-bin/carddisp.pl?gene=OPRD1
CDKN1B	Cyclin Dependent Kinase Inhibitor 1B	Protein Coding	P46527	61	GC12P085924	3.88106823	https://www.genecards.org/cgi-bin/carddisp.pl?gene=CDKN1B
PRKCD	Protein Kinase C Delta	Protein Coding	Q05655	65	GC03P053156	3.87445426	https://www.genecards.org/cgi-bin/carddisp.pl?gene=PRKCD
ACO1	Aconitase 1	Protein Coding	P21399	56	GC09P032374	3.874079943	https://www.genecards.org/cgi-bin/carddisp.pl?gene=ACO1
GAPDH	Glyceraldehyde-3-Phosphate Dehydrogenase	Protein Coding	P04406	64	GC12P085713	3.867106438	https://www.genecards.org/cgi-bin/carddisp.pl?gene=GAPDH
BACE1	Beta-Secretase 1	Protein Coding	P56817	59	GC11M117285	3.866545677	https://www.genecards.org/cgi-bin/carddisp.pl?gene=BACE1
TLR7	Toll Like Receptor 7	Protein Coding	Q9NYK1	60	GC0XP012867	3.862492561	https://www.genecards.org/cgi-bin/carddisp.pl?gene=TLR7
ITGAM	Integrin Subunit Alpha M	Protein Coding	P11215	61	GC16P136859	3.861643076	https://www.genecards.org/cgi-bin/carddisp.pl?gene=ITGAM
CIRBP	Cold Inducible RNA Binding Protein	Protein Coding	Q14011	45	GC19P001259	3.856802464	https://www.genecards.org/cgi-bin/carddisp.pl?gene=CIRBP
STAT5B	Signal Transducer And Activator Of Transcription 5B	Protein Coding	P51692	62	GC17M042199	3.853473425	https://www.genecards.org/cgi-bin/carddisp.pl?gene=STAT5B
EIF2S1	Eukaryotic Translation Initiation Factor 2 Subunit Alpha	Protein Coding	P05198	58	GC14P067374	3.846802235	https://www.genecards.org/cgi-bin/carddisp.pl?gene=EIF2S1
JAK1	Janus Kinase 1	Protein Coding	P23458	66	GC01M064833	3.838055372	https://www.genecards.org/cgi-bin/carddisp.pl?gene=JAK1
FURIN	Furin, Paired Basic Amino Acid Cleaving Enzyme	Protein Coding	P09958	61	GC15P090868	3.836393833	https://www.genecards.org/cgi-bin/carddisp.pl?gene=FURIN
SNORD44	Small Nucleolar RNA, C/D Box 44	RNA Gene		19	GC01M175252	3.831971645	https://www.genecards.org/cgi-bin/carddisp.pl?gene=SNORD44
NDRG2	NDRG Family Member 2	Protein Coding	Q9UN36	49	GC14M021016	3.826587915	https://www.genecards.org/cgi-bin/carddisp.pl?gene=NDRG2
KLF2	KLF Transcription Factor 2	Protein Coding	Q9Y5W3	53	GC19P171191	3.825539589	https://www.genecards.org/cgi-bin/carddisp.pl?gene=KLF2
SUMO1	Small Ubiquitin Like Modifier 1	Protein Coding	P63165	58	GC02M202206	3.816675663	https://www.genecards.org/cgi-bin/carddisp.pl?gene=SUMO1
PLAU	Plasminogen Activator, Urokinase	Protein Coding	P00749	64	GC10P077004	3.811341047	https://www.genecards.org/cgi-bin/carddisp.pl?gene=PLAU
BRCA1	BRCA1 DNA Repair Associated	Protein Coding	P38398	63	GC17M043044	3.809653759	https://www.genecards.org/cgi-bin/carddisp.pl?gene=BRCA1
MIR146A	MicroRNA 146a	RNA Gene		31	GC05P160485	3.808582306	https://www.genecards.org/cgi-bin/carddisp.pl?gene=MIR146A
EIF4E	Eukaryotic Translation Initiation Factor 4E	Protein Coding	P06730	61	GC04M098879	3.804746628	https://www.genecards.org/cgi-bin/carddisp.pl?gene=EIF4E
CHCHD2	Coiled-Coil-Helix-Coiled-Coil-Helix Domain Containing 2	Protein Coding	Q9Y6H1	50	GC07M082679	3.802400112	https://www.genecards.org/cgi-bin/carddisp.pl?gene=CHCHD2
KCNMA1	Potassium Calcium-Activated Channel Subfamily M Alpha 1	Protein Coding	Q12791	60	GC10M076869	3.799939632	https://www.genecards.org/cgi-bin/carddisp.pl?gene=KCNMA1
TET2	Tet Methylcytosine Dioxygenase 2	Protein Coding	Q6N021	58	GC04P105145	3.795011759	https://www.genecards.org/cgi-bin/carddisp.pl?gene=TET2
APAF1	Apoptotic Peptidase Activating Factor 1	Protein Coding	O14727	60	GC12P098645	3.793640852	https://www.genecards.org/cgi-bin/carddisp.pl?gene=APAF1
CCL5	C-C Motif Chemokine Ligand 5	Protein Coding	P13501	56	GC17M035871	3.786873341	https://www.genecards.org/cgi-bin/carddisp.pl?gene=CCL5
BMAL2	Basic Helix-Loop-Helix ARNT Like 2	Protein Coding	Q8WYA1	47	GC12P086152	3.786844254	https://www.genecards.org/cgi-bin/carddisp.pl?gene=BMAL2
AIFM1	Apoptosis Inducing Factor Mitochondria Associated 1	Protein Coding	O95831	63	GC0XM130129	3.786186218	https://www.genecards.org/cgi-bin/carddisp.pl?gene=AIFM1
CX3CR1	C-X3-C Motif Chemokine Receptor 1	Protein Coding	P49238	57	GC03M039279	3.774745941	https://www.genecards.org/cgi-bin/carddisp.pl?gene=CX3CR1
RPS27A	Ribosomal Protein S27a	Protein Coding	P62979	55	GC02P056451	3.77146101	https://www.genecards.org/cgi-bin/carddisp.pl?gene=RPS27A
UCP2	Uncoupling Protein 2	Protein Coding	P55851	58	GC11M073974	3.769993305	https://www.genecards.org/cgi-bin/carddisp.pl?gene=UCP2
CBS	Cystathionine Beta-Synthase	Protein Coding	P35520	63	GC21M043053	3.758909225	https://www.genecards.org/cgi-bin/carddisp.pl?gene=CBS
PMAIP1	Phorbol-12-Myristate-13-Acetate-Induced Protein 1	Protein Coding	Q13794	52	GC18P059899	3.754863739	https://www.genecards.org/cgi-bin/carddisp.pl?gene=PMAIP1
KLF5	KLF Transcription Factor 5	Protein Coding	Q13887	58	GC13P073054	3.753759384	https://www.genecards.org/cgi-bin/carddisp.pl?gene=KLF5
AQP1	Aquaporin 1 (Colton Blood Group)	Protein Coding	P29972	60	GC07P030911	3.751659155	https://www.genecards.org/cgi-bin/carddisp.pl?gene=AQP1
SLC7A11	Solute Carrier Family 7 Member 11	Protein Coding	Q9UPY5	58	GC04M138164	3.750150442	https://www.genecards.org/cgi-bin/carddisp.pl?gene=SLC7A11
GPER1	G Protein-Coupled Estrogen Receptor 1	Protein Coding	Q99527	54	GC07P031588	3.7490201	https://www.genecards.org/cgi-bin/carddisp.pl?gene=GPER1
DNMT3A	DNA Methyltransferase 3 Alpha	Protein Coding	Q9Y6K1	65	GC02M025228	3.741485357	https://www.genecards.org/cgi-bin/carddisp.pl?gene=DNMT3A
ITGA6-AS1	ITGA6 And PDK1 Antisense RNA 1	RNA Gene		25	GC02M172513	3.741049767	https://www.genecards.org/cgi-bin/carddisp.pl?gene=ITGA6-AS1
HSP90B1	Heat Shock Protein 90 Beta Family Member 1	Protein Coding	P14625	60	GC12P103930	3.734629631	https://www.genecards.org/cgi-bin/carddisp.pl?gene=HSP90B1
TUG1	Taurine Up-Regulated 1	Protein Coding	A0A6I8PU40	33	GC22P030969	3.734507084	https://www.genecards.org/cgi-bin/carddisp.pl?gene=TUG1
UCHL1	Ubiquitin C-Terminal Hydrolase L1	Protein Coding	P09936	65	GC04P041256	3.733223677	https://www.genecards.org/cgi-bin/carddisp.pl?gene=UCHL1
P4HA1	Prolyl 4-Hydroxylase Subunit Alpha 1	Protein Coding	P13674	57	GC10M073007	3.728024006	https://www.genecards.org/cgi-bin/carddisp.pl?gene=P4HA1
BMP6	Bone Morphogenetic Protein 6	Protein Coding	P22004	57	GC06P007726	3.714907408	https://www.genecards.org/cgi-bin/carddisp.pl?gene=BMP6
JUND	JunD Proto-Oncogene, AP-1 Transcription Factor Subunit	Protein Coding	P17535	55	GC19M018279	3.71295023	https://www.genecards.org/cgi-bin/carddisp.pl?gene=JUND
IFNA1	Interferon Alpha 1	Protein Coding	P01562	51	GC09P022195	3.701125622	https://www.genecards.org/cgi-bin/carddisp.pl?gene=IFNA1
IDH2	Isocitrate Dehydrogenase (NADP(+)) 2	Protein Coding	P48735	65	GC15M090083	3.695043087	https://www.genecards.org/cgi-bin/carddisp.pl?gene=IDH2
ROCK1	Rho Associated Coiled-Coil Containing Protein Kinase 1	Protein Coding	Q13464	62	GC18M040102	3.694228649	https://www.genecards.org/cgi-bin/carddisp.pl?gene=ROCK1
SLTM	SAFB Like Transcription Modulator	Protein Coding	Q9NWH9	43	GC15M058879	3.69215107	https://www.genecards.org/cgi-bin/carddisp.pl?gene=SLTM
LOC110973015	NOS3 5' Regulatory Region	Functional Element		2	GC07P150988	3.683009148	https://www.genecards.org/cgi-bin/carddisp.pl?gene=LOC110973015
NDNF	Neuron Derived Neurotrophic Factor	Protein Coding	Q8TB73	49	GC04M121570	3.68244195	https://www.genecards.org/cgi-bin/carddisp.pl?gene=NDNF
IL1RN	Interleukin 1 Receptor Antagonist	Protein Coding	P18510	62	GC02P160358	3.681467056	https://www.genecards.org/cgi-bin/carddisp.pl?gene=IL1RN
LOC126806659	BRD4-Independent Group 4 Enhancer GRCh37_chr3:41274918-41276117	Functional Element		10	GC03P041233	3.678937912	https://www.genecards.org/cgi-bin/carddisp.pl?gene=LOC126806659
GATA1	GATA Binding Protein 1	Protein Coding	P15976	58	GC0XP048786	3.678044081	https://www.genecards.org/cgi-bin/carddisp.pl?gene=GATA1
ALDOA	Aldolase, Fructose-Bisphosphate A	Protein Coding	P04075	61	GC16P030064	3.675835609	https://www.genecards.org/cgi-bin/carddisp.pl?gene=ALDOA
MIR126	MicroRNA 126	RNA Gene		30	GC09P136670	3.649872303	https://www.genecards.org/cgi-bin/carddisp.pl?gene=MIR126
EHMT2	Euchromatic Histone Lysine Methyltransferase 2	Protein Coding	Q96KQ7	58	GC06M031879	3.644059658	https://www.genecards.org/cgi-bin/carddisp.pl?gene=EHMT2
CAMK4	Calcium/Calmodulin Dependent Protein Kinase IV	Protein Coding	Q16566	60	GC05P111223	3.64376235	https://www.genecards.org/cgi-bin/carddisp.pl?gene=CAMK4
HDAC4	Histone Deacetylase 4	Protein Coding	P56524	64	GC02M239048	3.639904261	https://www.genecards.org/cgi-bin/carddisp.pl?gene=HDAC4
MITF	Melanocyte Inducing Transcription Factor	Protein Coding	O75030	60	GC03P070723	3.637526751	https://www.genecards.org/cgi-bin/carddisp.pl?gene=MITF
NR4A1	Nuclear Receptor Subfamily 4 Group A Member 1	Protein Coding	P22736	60	GC12P052022	3.637219667	https://www.genecards.org/cgi-bin/carddisp.pl?gene=NR4A1
AGO2	Argonaute RISC Catalytic Component 2	Protein Coding	Q9UKV8	55	GC08M141090	3.635030031	https://www.genecards.org/cgi-bin/carddisp.pl?gene=AGO2
PRKAB1	Protein Kinase AMP-Activated Non-Catalytic Subunit Beta 1	Protein Coding	Q9Y478	59	GC12P119667	3.633693218	https://www.genecards.org/cgi-bin/carddisp.pl?gene=PRKAB1
SLC2A4	Solute Carrier Family 2 Member 4	Protein Coding	P14672	60	GC17P174515	3.623925447	https://www.genecards.org/cgi-bin/carddisp.pl?gene=SLC2A4
PLIN2	Perilipin 2	Protein Coding	Q99541	54	GC09M019336	3.609847546	https://www.genecards.org/cgi-bin/carddisp.pl?gene=PLIN2
CCN1	Cellular Communication Network Factor 1	Protein Coding	O00622	52	GC01P096321	3.608784199	https://www.genecards.org/cgi-bin/carddisp.pl?gene=CCN1
MYCN	MYCN Proto-Oncogene, BHLH Transcription Factor	Protein Coding	P04198	58	GC02P016074	3.607498646	https://www.genecards.org/cgi-bin/carddisp.pl?gene=MYCN
APLNR	Apelin Receptor	Protein Coding	P35414	57	GC11M057233	3.606396675	https://www.genecards.org/cgi-bin/carddisp.pl?gene=APLNR
UBE2D2	Ubiquitin Conjugating Enzyme E2 D2	Protein Coding	P62837	56	GC05P139526	3.606377602	https://www.genecards.org/cgi-bin/carddisp.pl?gene=UBE2D2
CCR7	C-C Motif Chemokine Receptor 7	Protein Coding	P32248	57	GC17M104691	3.605737209	https://www.genecards.org/cgi-bin/carddisp.pl?gene=CCR7
YY1	YY1 Transcription Factor	Protein Coding	P25490	60	GC14P100238	3.603214741	https://www.genecards.org/cgi-bin/carddisp.pl?gene=YY1
PDGFRB	Platelet Derived Growth Factor Receptor Beta	Protein Coding	P09619	66	GC05M150113	3.591658831	https://www.genecards.org/cgi-bin/carddisp.pl?gene=PDGFRB
NPTN-IT1	NPTN Intronic Transcript 1	RNA Gene		12	GC15M073566	3.591563225	https://www.genecards.org/cgi-bin/carddisp.pl?gene=NPTN-IT1
CHEK2	Checkpoint Kinase 2	Protein Coding	O96017	67	GC22M028687	3.590954542	https://www.genecards.org/cgi-bin/carddisp.pl?gene=CHEK2
GAS5	Growth Arrest Specific 5	RNA Gene		32	GC01M175245	3.585960388	https://www.genecards.org/cgi-bin/carddisp.pl?gene=GAS5
SELE	Selectin E	Protein Coding	P16581	56	GC01M169722	3.578843594	https://www.genecards.org/cgi-bin/carddisp.pl?gene=SELE
MIR373	MicroRNA 373	RNA Gene		29	GC19P172216	3.578332186	https://www.genecards.org/cgi-bin/carddisp.pl?gene=MIR373
SGPP1	Sphingosine-1-Phosphate Phosphatase 1	Protein Coding	Q9BX95	45	GC14M063684	3.5775702	https://www.genecards.org/cgi-bin/carddisp.pl?gene=SGPP1
DLK1	Delta Like Non-Canonical Notch Ligand 1	Protein Coding	P80370	58	GC14P122738	3.574249506	https://www.genecards.org/cgi-bin/carddisp.pl?gene=DLK1
MIR223	MicroRNA 223	RNA Gene		30	GC0XP066018	3.567070007	https://www.genecards.org/cgi-bin/carddisp.pl?gene=MIR223
GFAP	Glial Fibrillary Acidic Protein	Protein Coding	P14136	60	GC17M104866	3.566888809	https://www.genecards.org/cgi-bin/carddisp.pl?gene=GFAP
MIR214	MicroRNA 214	RNA Gene		30	GC01M172234	3.565092802	https://www.genecards.org/cgi-bin/carddisp.pl?gene=MIR214
KCNJ5	Potassium Inwardly Rectifying Channel Subfamily J Member 5	Protein Coding	P48544	60	GC11P132165	3.559305191	https://www.genecards.org/cgi-bin/carddisp.pl?gene=KCNJ5
LGALS3	Galectin 3	Protein Coding	P17931	57	GC14P066439	3.554721594	https://www.genecards.org/cgi-bin/carddisp.pl?gene=LGALS3
MIR145	MicroRNA 145	RNA Gene		33	GC05P149430	3.552304745	https://www.genecards.org/cgi-bin/carddisp.pl?gene=MIR145
CDKN2A	Cyclin Dependent Kinase Inhibitor 2A	Protein Coding	Q8N726	63	GC09M021967	3.549850702	https://www.genecards.org/cgi-bin/carddisp.pl?gene=CDKN2A
ISCU	Iron-Sulfur Cluster Assembly Enzyme	Protein Coding	Q9H1K1	56	GC12P108561	3.538246155	https://www.genecards.org/cgi-bin/carddisp.pl?gene=ISCU
ID2	Inhibitor Of DNA Binding 2	Protein Coding	Q02363	55	GC02P008678	3.536213875	https://www.genecards.org/cgi-bin/carddisp.pl?gene=ID2
GATA6	GATA Binding Protein 6	Protein Coding	Q92908	60	GC18P027865	3.527893543	https://www.genecards.org/cgi-bin/carddisp.pl?gene=GATA6
PRKCE	Protein Kinase C Epsilon	Protein Coding	Q02156	61	GC02P045651	3.526147604	https://www.genecards.org/cgi-bin/carddisp.pl?gene=PRKCE
EDNRB	Endothelin Receptor Type B	Protein Coding	P24530	63	GC13M077895	3.519553185	https://www.genecards.org/cgi-bin/carddisp.pl?gene=EDNRB
PRDX1	Peroxiredoxin 1	Protein Coding	Q06830	62	GC01M045988	3.517097235	https://www.genecards.org/cgi-bin/carddisp.pl?gene=PRDX1
NOX1	NADPH Oxidase 1	Protein Coding	Q9Y5S8	57	GC0XM100843	3.504165173	https://www.genecards.org/cgi-bin/carddisp.pl?gene=NOX1
P4HB	Prolyl 4-Hydroxylase Subunit Beta	Protein Coding	P07237	62	GC17M081843	3.502313375	https://www.genecards.org/cgi-bin/carddisp.pl?gene=P4HB
TSC1	TSC Complex Subunit 1	Protein Coding	Q92574	61	GC09M132891	3.500899315	https://www.genecards.org/cgi-bin/carddisp.pl?gene=TSC1
ACKR3	Atypical Chemokine Receptor 3	Protein Coding	P25106	53	GC02P236537	3.495748758	https://www.genecards.org/cgi-bin/carddisp.pl?gene=ACKR3
EGF	Epidermal Growth Factor	Protein Coding	P01133	64	GC04P109912	3.484164715	https://www.genecards.org/cgi-bin/carddisp.pl?gene=EGF
CIAO3	Cytosolic Iron-Sulfur Assembly Component 3	Protein Coding	Q9H6Q4	45	GC16M057766	3.478555441	https://www.genecards.org/cgi-bin/carddisp.pl?gene=CIAO3
TRPM7	Transient Receptor Potential Cation Channel Subfamily M Member 7	Protein Coding	Q96QT4	55	GC15M050552	3.475955486	https://www.genecards.org/cgi-bin/carddisp.pl?gene=TRPM7
ERVW-1	Endogenous Retrovirus Group W Member 1, Envelope	Protein Coding	Q9UQF0	48	GC07M092468	3.473852634	https://www.genecards.org/cgi-bin/carddisp.pl?gene=ERVW-1
TM9SF4	Transmembrane 9 Superfamily Member 4	Protein Coding	Q92544	46	GC20P032109	3.470735073	https://www.genecards.org/cgi-bin/carddisp.pl?gene=TM9SF4
TRPA1	Transient Receptor Potential Cation Channel Subfamily A Member 1	Protein Coding	O75762	59	GC08M072019	3.47051239	https://www.genecards.org/cgi-bin/carddisp.pl?gene=TRPA1
BID	BH3 Interacting Domain Death Agonist	Protein Coding	P55957	58	GC22M017734	3.468950748	https://www.genecards.org/cgi-bin/carddisp.pl?gene=BID
PWAR1	Prader Willi/Angelman Region RNA 1	RNA Gene		22	GC15P025135	3.468393326	https://www.genecards.org/cgi-bin/carddisp.pl?gene=PWAR1
MXI1	MAX Interactor 1, Dimerization Protein	Protein Coding	P50539	53	GC10P134997	3.464720249	https://www.genecards.org/cgi-bin/carddisp.pl?gene=MXI1
DEPP1	DEPP Autophagy Regulator 1	Protein Coding	Q9NTK1	36	GC10M049746	3.440980434	https://www.genecards.org/cgi-bin/carddisp.pl?gene=DEPP1
SERPINA1	Serpin Family A Member 1	Protein Coding	P01009	62	GC14M094376	3.434854031	https://www.genecards.org/cgi-bin/carddisp.pl?gene=SERPINA1
DUSP2	Dual Specificity Phosphatase 2	Protein Coding	Q05923	51	GC02M102942	3.434437037	https://www.genecards.org/cgi-bin/carddisp.pl?gene=DUSP2
LONP1	Lon Peptidase 1, Mitochondrial	Protein Coding	P36776	58	GC19M005691	3.432891369	https://www.genecards.org/cgi-bin/carddisp.pl?gene=LONP1
ILK	Integrin Linked Kinase	Protein Coding	Q13418	58	GC11P024997	3.432569265	https://www.genecards.org/cgi-bin/carddisp.pl?gene=ILK
SDHA	Succinate Dehydrogenase Complex Flavoprotein Subunit A	Protein Coding	P31040	60	GC05P000254	3.430335522	https://www.genecards.org/cgi-bin/carddisp.pl?gene=SDHA
RECK	Reversion Inducing Cysteine Rich Protein With Kazal Motifs	Protein Coding	O95980	51	GC09P036036	3.429975986	https://www.genecards.org/cgi-bin/carddisp.pl?gene=RECK
PSMC6	Proteasome 26S Subunit, ATPase 6	Protein Coding	P62333	52	GC14P052707	3.427997589	https://www.genecards.org/cgi-bin/carddisp.pl?gene=PSMC6
ITGB3	Integrin Subunit Beta 3	Protein Coding	P05106	64	GC17P175826	3.419483662	https://www.genecards.org/cgi-bin/carddisp.pl?gene=ITGB3
SORL1	Sortilin Related Receptor 1	Protein Coding	Q92673	58	GC11P121452	3.417845011	https://www.genecards.org/cgi-bin/carddisp.pl?gene=SORL1
STK11	Serine/Threonine Kinase 11	Protein Coding	Q15831	62	GC19P001177	3.417242527	https://www.genecards.org/cgi-bin/carddisp.pl?gene=STK11
TUBB3	Tubulin Beta 3 Class III	Protein Coding	Q13509	63	GC16P138730	3.415861607	https://www.genecards.org/cgi-bin/carddisp.pl?gene=TUBB3
CD24	CD24 Molecule	Protein Coding	P25063	47	GC06M106969	3.415256977	https://www.genecards.org/cgi-bin/carddisp.pl?gene=CD24
DDIT4L	DNA Damage Inducible Transcript 4 Like	Protein Coding	Q96D03	41	GC04M100185	3.414872646	https://www.genecards.org/cgi-bin/carddisp.pl?gene=DDIT4L
PSMC5	Proteasome 26S Subunit, ATPase 5	Protein Coding	P62195	54	GC17P063827	3.412313938	https://www.genecards.org/cgi-bin/carddisp.pl?gene=PSMC5
KIT	KIT Proto-Oncogene, Receptor Tyrosine Kinase	Protein Coding	P10721	66	GC04P054657	3.40887928	https://www.genecards.org/cgi-bin/carddisp.pl?gene=KIT
TGFBR1	Transforming Growth Factor Beta Receptor 1	Protein Coding	P36897	66	GC09P159927	3.408347607	https://www.genecards.org/cgi-bin/carddisp.pl?gene=TGFBR1
POU5F1	POU Class 5 Homeobox 1	Protein Coding	Q01860	59	GC06M114913	3.398901939	https://www.genecards.org/cgi-bin/carddisp.pl?gene=POU5F1
INSL6	Insulin Like 6	Protein Coding	Q9Y581	45	GC09M004991	3.398418188	https://www.genecards.org/cgi-bin/carddisp.pl?gene=INSL6
DUSP1	Dual Specificity Phosphatase 1	Protein Coding	P28562	59	GC05M172848	3.391466141	https://www.genecards.org/cgi-bin/carddisp.pl?gene=DUSP1
NTN1	Netrin 1	Protein Coding	O95631	58	GC17P174610	3.377462387	https://www.genecards.org/cgi-bin/carddisp.pl?gene=NTN1
KDM1A	Lysine Demethylase 1A	Protein Coding	O60341	61	GC01P023019	3.372494698	https://www.genecards.org/cgi-bin/carddisp.pl?gene=KDM1A
FLT4	Fms Related Receptor Tyrosine Kinase 4	Protein Coding	P35916	64	GC05M184002	3.371299744	https://www.genecards.org/cgi-bin/carddisp.pl?gene=FLT4
MFN2	Mitofusin 2	Protein Coding	O95140	60	GC01P011980	3.364552975	https://www.genecards.org/cgi-bin/carddisp.pl?gene=MFN2
IKBKB	Inhibitor Of Nuclear Factor Kappa B Kinase Subunit Beta	Protein Coding	O14920	66	GC08P042271	3.362685442	https://www.genecards.org/cgi-bin/carddisp.pl?gene=IKBKB
TREM1	Triggering Receptor Expressed On Myeloid Cells 1	Protein Coding	Q9NP99	55	GC06M041267	3.35789299	https://www.genecards.org/cgi-bin/carddisp.pl?gene=TREM1
HSPA1A	Heat Shock Protein Family A (Hsp70) Member 1A	Protein Coding	P0DMV8	60	GC06P199545	3.357416391	https://www.genecards.org/cgi-bin/carddisp.pl?gene=HSPA1A
CTSL	Cathepsin L	Protein Coding	P07711	60	GC09P159489	3.342805386	https://www.genecards.org/cgi-bin/carddisp.pl?gene=CTSL
JUNB	JunB Proto-Oncogene, AP-1 Transcription Factor Subunit	Protein Coding	P17275	53	GC19P012791	3.341006517	https://www.genecards.org/cgi-bin/carddisp.pl?gene=JUNB
HBB	Hemoglobin Subunit Beta	Protein Coding	P68871	58	GC11M016716	3.340190172	https://www.genecards.org/cgi-bin/carddisp.pl?gene=HBB
ABCA1	ATP Binding Cassette Subfamily A Member 1	Protein Coding	O95477	61	GC09M104781	3.331163406	https://www.genecards.org/cgi-bin/carddisp.pl?gene=ABCA1
ADORA1	Adenosine A1 Receptor	Protein Coding	P30542	60	GC01P203090	3.325568199	https://www.genecards.org/cgi-bin/carddisp.pl?gene=ADORA1
SMARCA4	SWI/SNF Related BAF Chromatin Remodeling Complex Subunit ATPase 4	Protein Coding	P51532	63	GC19P170938	3.325481653	https://www.genecards.org/cgi-bin/carddisp.pl?gene=SMARCA4
PRKN	Parkin RBR E3 Ubiquitin Protein Ligase	Protein Coding	O60260	61	GC06M161348	3.325064898	https://www.genecards.org/cgi-bin/carddisp.pl?gene=PRKN
PSEN1	Presenilin 1	Protein Coding	P49768	66	GC14P073136	3.319547415	https://www.genecards.org/cgi-bin/carddisp.pl?gene=PSEN1
PTK2B	Protein Tyrosine Kinase 2 Beta	Protein Coding	Q14289	62	GC08P027341	3.316901684	https://www.genecards.org/cgi-bin/carddisp.pl?gene=PTK2B
CDK4	Cyclin Dependent Kinase 4	Protein Coding	P11802	66	GC12M061024	3.316044092	https://www.genecards.org/cgi-bin/carddisp.pl?gene=CDK4
CYBA	Cytochrome B-245 Alpha Chain	Protein Coding	P13498	58	GC16M088643	3.313658476	https://www.genecards.org/cgi-bin/carddisp.pl?gene=CYBA
RPS6KB1	Ribosomal Protein S6 Kinase B1	Protein Coding	P23443	63	GC17P059893	3.312146187	https://www.genecards.org/cgi-bin/carddisp.pl?gene=RPS6KB1
FABP1	Fatty Acid Binding Protein 1	Protein Coding	P07148	55	GC02M088122	3.305348158	https://www.genecards.org/cgi-bin/carddisp.pl?gene=FABP1
KAT2B	Lysine Acetyltransferase 2B	Protein Coding	Q92831	62	GC03P030508	3.30513978	https://www.genecards.org/cgi-bin/carddisp.pl?gene=KAT2B
MAPK12	Mitogen-Activated Protein Kinase 12	Protein Coding	P53778	60	GC22M090885	3.303090096	https://www.genecards.org/cgi-bin/carddisp.pl?gene=MAPK12
CX3CL1	C-X3-C Motif Chemokine Ligand 1	Protein Coding	P78423	57	GC16P057372	3.302119017	https://www.genecards.org/cgi-bin/carddisp.pl?gene=CX3CL1
PLAGL1	PLAG1 Like Zinc Finger 1	Protein Coding	Q9UM63	55	GC06M143940	3.298437357	https://www.genecards.org/cgi-bin/carddisp.pl?gene=PLAGL1
MIR31HG	MIR31 Host Gene	RNA Gene		26	GC09M022410	3.298401117	https://www.genecards.org/cgi-bin/carddisp.pl?gene=MIR31HG
NCBP2AS2	NCBP2 Antisense 2 (Head To Head)	Protein Coding	Q69YL0	24	GC03P201246	3.295763254	https://www.genecards.org/cgi-bin/carddisp.pl?gene=NCBP2AS2
PDCD1	Programmed Cell Death 1	Protein Coding	Q15116	60	GC02M241849	3.295542002	https://www.genecards.org/cgi-bin/carddisp.pl?gene=PDCD1
MKI67	Marker Of Proliferation Ki-67	Protein Coding	P46013	57	GC10M128096	3.294699192	https://www.genecards.org/cgi-bin/carddisp.pl?gene=MKI67
ID1	Inhibitor Of DNA Binding 1	Protein Coding	P41134	53	GC20P059307	3.293490171	https://www.genecards.org/cgi-bin/carddisp.pl?gene=ID1
ADORA3	Adenosine A3 Receptor	Protein Coding	P0DMS8	55	GC01M111499	3.29285717	https://www.genecards.org/cgi-bin/carddisp.pl?gene=ADORA3
SNAI2	Snail Family Transcriptional Repressor 2	Protein Coding	O43623	55	GC08M048917	3.290889263	https://www.genecards.org/cgi-bin/carddisp.pl?gene=SNAI2
LEPR	Leptin Receptor	Protein Coding	P48357	63	GC01P095923	3.289195776	https://www.genecards.org/cgi-bin/carddisp.pl?gene=LEPR
UGDH	UDP-Glucose 6-Dehydrogenase	Protein Coding	O60701	57	GC04M039502	3.287360907	https://www.genecards.org/cgi-bin/carddisp.pl?gene=UGDH
FAS	Fas Cell Surface Death Receptor	Protein Coding	P25445	63	GC10P134457	3.284857512	https://www.genecards.org/cgi-bin/carddisp.pl?gene=FAS
MPO	Myeloperoxidase	Protein Coding	P05164	65	GC17M058269	3.281876802	https://www.genecards.org/cgi-bin/carddisp.pl?gene=MPO
BMAL1	Basic Helix-Loop-Helix ARNT Like 1	Protein Coding	O00327	54	GC11P025240	3.279932976	https://www.genecards.org/cgi-bin/carddisp.pl?gene=BMAL1
IL4	Interleukin 4	Protein Coding	P05112	59	GC05P132673	3.276004314	https://www.genecards.org/cgi-bin/carddisp.pl?gene=IL4
SHC1	SHC Adaptor Protein 1	Protein Coding	P29353	57	GC01M154962	3.262456656	https://www.genecards.org/cgi-bin/carddisp.pl?gene=SHC1
KCNH2	Potassium Voltage-Gated Channel Subfamily H Member 2	Protein Coding	Q12809	63	GC07M150944	3.251173496	https://www.genecards.org/cgi-bin/carddisp.pl?gene=KCNH2
FGF11	Fibroblast Growth Factor 11	Protein Coding	Q92914	48	GC17P174532	3.248639345	https://www.genecards.org/cgi-bin/carddisp.pl?gene=FGF11
TP63	Tumor Protein P63	Protein Coding	Q9H3D4	58	GC03P189598	3.24662447	https://www.genecards.org/cgi-bin/carddisp.pl?gene=TP63
STAT5A	Signal Transducer And Activator Of Transcription 5A	Protein Coding	P42229	63	GC17P042287	3.246157885	https://www.genecards.org/cgi-bin/carddisp.pl?gene=STAT5A
MUC5AC	Mucin 5AC, Oligomeric Mucus/Gel-Forming	Protein Coding	P98088	50	GC11P024764	3.242747307	https://www.genecards.org/cgi-bin/carddisp.pl?gene=MUC5AC
SLC1A5	Solute Carrier Family 1 Member 5	Protein Coding	Q15758	58	GC19M116484	3.240181446	https://www.genecards.org/cgi-bin/carddisp.pl?gene=SLC1A5
CAD	Carbamoyl-Phosphate Synthetase 2, Aspartate Transcarbamylase, And Dihydroorotase	Protein Coding	P27708	61	GC02P027217	3.237994671	https://www.genecards.org/cgi-bin/carddisp.pl?gene=CAD
PLEKHN1	Pleckstrin Homology Domain Containing N1	Protein Coding	Q494U1	42	GC01P000966	3.233989954	https://www.genecards.org/cgi-bin/carddisp.pl?gene=PLEKHN1
APOL1	Apolipoprotein L1	Protein Coding	O14791	56	GC22P036253	3.233213425	https://www.genecards.org/cgi-bin/carddisp.pl?gene=APOL1
KCNJ11	Potassium Inwardly Rectifying Channel Subfamily J Member 11	Protein Coding	Q14654	58	GC11M018286	3.232563257	https://www.genecards.org/cgi-bin/carddisp.pl?gene=KCNJ11
DNMT1	DNA Methyltransferase 1	Protein Coding	P26358	66	GC19M010133	3.228069782	https://www.genecards.org/cgi-bin/carddisp.pl?gene=DNMT1
USF2	Upstream Transcription Factor 2, C-Fos Interacting	Protein Coding	Q15853	51	GC19P035268	3.217440605	https://www.genecards.org/cgi-bin/carddisp.pl?gene=USF2
HDAC6	Histone Deacetylase 6	Protein Coding	Q9UBN7	66	GC0XP048801	3.216401577	https://www.genecards.org/cgi-bin/carddisp.pl?gene=HDAC6
TRPV4	Transient Receptor Potential Cation Channel Subfamily V Member 4	Protein Coding	Q9HBA0	61	GC12M109783	3.215924263	https://www.genecards.org/cgi-bin/carddisp.pl?gene=TRPV4
SELP	Selectin P	Protein Coding	P16109	58	GC01M169589	3.215295553	https://www.genecards.org/cgi-bin/carddisp.pl?gene=SELP
MIR199A1	MicroRNA 199a-1	RNA Gene		29	GC19M010817	3.210538864	https://www.genecards.org/cgi-bin/carddisp.pl?gene=MIR199A1
CYP3A4	Cytochrome P450 Family 3 Subfamily A Member 4	Protein Coding	P08684	62	GC07M107343	3.209421635	https://www.genecards.org/cgi-bin/carddisp.pl?gene=CYP3A4
MANF	Mesencephalic Astrocyte Derived Neurotrophic Factor	Protein Coding	P55145	54	GC03P051385	3.20834446	https://www.genecards.org/cgi-bin/carddisp.pl?gene=MANF
SLC16A3	Solute Carrier Family 16 Member 3	Protein Coding	O15427	57	GC17P082217	3.208120108	https://www.genecards.org/cgi-bin/carddisp.pl?gene=SLC16A3
FGF7	Fibroblast Growth Factor 7	Protein Coding	P21781	57	GC15P049423	3.204068184	https://www.genecards.org/cgi-bin/carddisp.pl?gene=FGF7
MIR34A	MicroRNA 34a	RNA Gene		30	GC01M009151	3.202931404	https://www.genecards.org/cgi-bin/carddisp.pl?gene=MIR34A
ESM1	Endothelial Cell Specific Molecule 1	Protein Coding	Q9NQ30	50	GC05M054977	3.202853918	https://www.genecards.org/cgi-bin/carddisp.pl?gene=ESM1
MIR193BHG	MIR193b-365a Host Gene	RNA Gene		13	GC16P136187	3.202713728	https://www.genecards.org/cgi-bin/carddisp.pl?gene=MIR193BHG
MYH9	Myosin Heavy Chain 9	Protein Coding	P35579	60	GC22M036281	3.199664116	https://www.genecards.org/cgi-bin/carddisp.pl?gene=MYH9
EIF4E2	Eukaryotic Translation Initiation Factor 4E Family Member 2	Protein Coding	O60573	48	GC02P232550	3.198625326	https://www.genecards.org/cgi-bin/carddisp.pl?gene=EIF4E2
HDAC5	Histone Deacetylase 5	Protein Coding	Q9UQL6	61	GC17M044076	3.194313526	https://www.genecards.org/cgi-bin/carddisp.pl?gene=HDAC5
SLC29A2	Solute Carrier Family 29 Member 2	Protein Coding	Q14542	55	GC11M146234	3.190926313	https://www.genecards.org/cgi-bin/carddisp.pl?gene=SLC29A2
PIAS4	Protein Inhibitor Of Activated STAT 4	Protein Coding	Q8N2W9	52	GC19P004007	3.189539909	https://www.genecards.org/cgi-bin/carddisp.pl?gene=PIAS4
LGALS1	Galectin 1	Protein Coding	P09382	56	GC22P037675	3.185081959	https://www.genecards.org/cgi-bin/carddisp.pl?gene=LGALS1
NPAS3	Neuronal PAS Domain Protein 3	Protein Coding	Q8IXF0	52	GC14P032934	3.18106246	https://www.genecards.org/cgi-bin/carddisp.pl?gene=NPAS3
TXN2	Thioredoxin 2	Protein Coding	Q99757	55	GC22M090715	3.18069315	https://www.genecards.org/cgi-bin/carddisp.pl?gene=TXN2
SFTPA1	Surfactant Protein A1	Protein Coding	Q8IWL2	57	GC10P137925	3.17777276	https://www.genecards.org/cgi-bin/carddisp.pl?gene=SFTPA1
CCNB1	Cyclin B1	Protein Coding	P14635	60	GC05P069167	3.1758008	https://www.genecards.org/cgi-bin/carddisp.pl?gene=CCNB1
NEAT1	Nuclear Paraspeckle Assembly Transcript 1	RNA Gene		33	GC11P129888	3.171310663	https://www.genecards.org/cgi-bin/carddisp.pl?gene=NEAT1
CLOCK	Clock Circadian Regulator	Protein Coding	O15516	57	GC04M055427	3.169523716	https://www.genecards.org/cgi-bin/carddisp.pl?gene=CLOCK
PSMB1	Proteasome 20S Subunit Beta 1	Protein Coding	P20618	57	GC06M170535	3.169252396	https://www.genecards.org/cgi-bin/carddisp.pl?gene=PSMB1
CALCRL	Calcitonin Receptor Like Receptor	Protein Coding	Q16602	58	GC02M187341	3.159944057	https://www.genecards.org/cgi-bin/carddisp.pl?gene=CALCRL
CCL20	C-C Motif Chemokine Ligand 20	Protein Coding	P78556	54	GC02P227846	3.157865524	https://www.genecards.org/cgi-bin/carddisp.pl?gene=CCL20
KMT2A	Lysine Methyltransferase 2A	Protein Coding	Q03164	60	GC11P118436	3.154892921	https://www.genecards.org/cgi-bin/carddisp.pl?gene=KMT2A
YBX1	Y-Box Binding Protein 1	Protein Coding	P67809	54	GC01P042682	3.150553226	https://www.genecards.org/cgi-bin/carddisp.pl?gene=YBX1
PLAT	Plasminogen Activator, Tissue Type	Protein Coding	P00750	62	GC08M042174	3.149980545	https://www.genecards.org/cgi-bin/carddisp.pl?gene=PLAT
PTGIS	Prostaglandin I2 Synthase	Protein Coding	Q16647	57	GC20M049503	3.146198273	https://www.genecards.org/cgi-bin/carddisp.pl?gene=PTGIS
MBP	Myelin Basic Protein	Protein Coding	P02686	58	GC18M076978	3.142787457	https://www.genecards.org/cgi-bin/carddisp.pl?gene=MBP
KMT2D	Lysine Methyltransferase 2D	Protein Coding	O14686	56	GC12M049018	3.136785269	https://www.genecards.org/cgi-bin/carddisp.pl?gene=KMT2D
MAP2	Microtubule Associated Protein 2	Protein Coding	P11137	57	GC02P209424	3.131810427	https://www.genecards.org/cgi-bin/carddisp.pl?gene=MAP2
AIMP1	Aminoacyl TRNA Synthetase Complex Interacting Multifunctional Protein 1	Protein Coding	Q12904	57	GC04P106315	3.129216194	https://www.genecards.org/cgi-bin/carddisp.pl?gene=AIMP1
CTSB	Cathepsin B	Protein Coding	P07858	63	GC08M011842	3.128335476	https://www.genecards.org/cgi-bin/carddisp.pl?gene=CTSB
TAGLN	Transgelin	Protein Coding	Q01995	57	GC11P131672	3.12704277	https://www.genecards.org/cgi-bin/carddisp.pl?gene=TAGLN
KCNK3	Potassium Two Pore Domain Channel Subfamily K Member 3	Protein Coding	O14649	60	GC02P026692	3.1215446	https://www.genecards.org/cgi-bin/carddisp.pl?gene=KCNK3
LINC01355	Long Intergenic Non-Protein Coding RNA 1355	RNA Gene		22	GC01M041119	3.119002581	https://www.genecards.org/cgi-bin/carddisp.pl?gene=LINC01355
ASCL2	Achaete-Scute Family BHLH Transcription Factor 2	Protein Coding	Q99929	44	GC11M016615	3.114243031	https://www.genecards.org/cgi-bin/carddisp.pl?gene=ASCL2
VRK2	VRK Serine/Threonine Kinase 2	Protein Coding	Q86Y07	54	GC02P057907	3.113130093	https://www.genecards.org/cgi-bin/carddisp.pl?gene=VRK2
NPM1	Nucleophosmin 1	Protein Coding	P06748	63	GC05P171387	3.112616062	https://www.genecards.org/cgi-bin/carddisp.pl?gene=NPM1
KNG1	Kininogen 1	Protein Coding	P01042	60	GC03P186717	3.105617046	https://www.genecards.org/cgi-bin/carddisp.pl?gene=KNG1
CXCL2	C-X-C Motif Chemokine Ligand 2	Protein Coding	P19875	54	GC04M074097	3.104948044	https://www.genecards.org/cgi-bin/carddisp.pl?gene=CXCL2
LINC-ROR	Long Intergenic Non-Protein Coding RNA, Regulator Of Reprogramming	RNA Gene		25	GC18M057054	3.104032516	https://www.genecards.org/cgi-bin/carddisp.pl?gene=LINC-ROR
PSMC1	Proteasome 26S Subunit, ATPase 1	Protein Coding	P62191	55	GC14P090256	3.100822926	https://www.genecards.org/cgi-bin/carddisp.pl?gene=PSMC1
IRF3	Interferon Regulatory Factor 3	Protein Coding	Q14653	58	GC19M049659	3.096726894	https://www.genecards.org/cgi-bin/carddisp.pl?gene=IRF3
ESRRG	Estrogen Related Receptor Gamma	Protein Coding	P62508	56	GC01M216503	3.096558571	https://www.genecards.org/cgi-bin/carddisp.pl?gene=ESRRG
PTBP1	Polypyrimidine Tract Binding Protein 1	Protein Coding	P26599	55	GC19P000797	3.093638659	https://www.genecards.org/cgi-bin/carddisp.pl?gene=PTBP1
SUV39H2	SUV39H2 Histone Lysine Methyltransferase	Protein Coding	Q9H5I1	52	GC10P014878	3.08958602	https://www.genecards.org/cgi-bin/carddisp.pl?gene=SUV39H2
TIMP2	TIMP Metallopeptidase Inhibitor 2	Protein Coding	P16035	54	GC17M078852	3.089459419	https://www.genecards.org/cgi-bin/carddisp.pl?gene=TIMP2
SLC6A4	Solute Carrier Family 6 Member 4	Protein Coding	P31645	60	GC17M030194	3.088822603	https://www.genecards.org/cgi-bin/carddisp.pl?gene=SLC6A4
DDAH1	Dimethylarginine Dimethylaminohydrolase 1	Protein Coding	O94760	53	GC01M085318	3.08719039	https://www.genecards.org/cgi-bin/carddisp.pl?gene=DDAH1
KLK2	Kallikrein Related Peptidase 2	Protein Coding	P20151	58	GC19P050861	3.079956055	https://www.genecards.org/cgi-bin/carddisp.pl?gene=KLK2
BIRC3	Baculoviral IAP Repeat Containing 3	Protein Coding	Q13489	60	GC11P102317	3.075841665	https://www.genecards.org/cgi-bin/carddisp.pl?gene=BIRC3
MIR133B	MicroRNA 133b	RNA Gene		31	GC06P052148	3.074005842	https://www.genecards.org/cgi-bin/carddisp.pl?gene=MIR133B
MIR204	MicroRNA 204	RNA Gene		30	GC09M070809	3.067565918	https://www.genecards.org/cgi-bin/carddisp.pl?gene=MIR204
SFTPB	Surfactant Protein B	Protein Coding	P07988	55	GC02M085975	3.067459106	https://www.genecards.org/cgi-bin/carddisp.pl?gene=SFTPB
CSK	C-Terminal Src Kinase	Protein Coding	P41240	59	GC15P074782	3.061180592	https://www.genecards.org/cgi-bin/carddisp.pl?gene=CSK
ABCC8	ATP Binding Cassette Subfamily C Member 8	Protein Coding	Q09428	58	GC11M017392	3.061149836	https://www.genecards.org/cgi-bin/carddisp.pl?gene=ABCC8
BCL2L11	BCL2 Like 11	Protein Coding	O43521	57	GC02P111119	3.06069994	https://www.genecards.org/cgi-bin/carddisp.pl?gene=BCL2L11
GPX1	Glutathione Peroxidase 1	Protein Coding	P07203	57	GC03M055295	3.059314728	https://www.genecards.org/cgi-bin/carddisp.pl?gene=GPX1
PRMT5	Protein Arginine Methyltransferase 5	Protein Coding	O14744	59	GC14M022920	3.055779934	https://www.genecards.org/cgi-bin/carddisp.pl?gene=PRMT5
IFNB1	Interferon Beta 1	Protein Coding	P01574	55	GC09M021077	3.053477049	https://www.genecards.org/cgi-bin/carddisp.pl?gene=IFNB1
MT3	Metallothionein 3	Protein Coding	P25713	53	GC16P056589	3.052965641	https://www.genecards.org/cgi-bin/carddisp.pl?gene=MT3
SYK	Spleen Associated Tyrosine Kinase	Protein Coding	P43405	64	GC09P159630	3.051974058	https://www.genecards.org/cgi-bin/carddisp.pl?gene=SYK
ANGPT4	Angiopoietin 4	Protein Coding	Q9Y264	52	GC20M000869	3.049313545	https://www.genecards.org/cgi-bin/carddisp.pl?gene=ANGPT4
THBD	Thrombomodulin	Protein Coding	P07204	58	GC20M023026	3.042868376	https://www.genecards.org/cgi-bin/carddisp.pl?gene=THBD
TERC	Telomerase RNA Component	RNA Gene		36	GC03M169765	3.041898966	https://www.genecards.org/cgi-bin/carddisp.pl?gene=TERC
FBXL14	F-Box And Leucine Rich Repeat Protein 14	Protein Coding	Q8N1E6	39	GC12M001606	3.040101528	https://www.genecards.org/cgi-bin/carddisp.pl?gene=FBXL14
MAP3K1	Mitogen-Activated Protein Kinase Kinase Kinase 1	Protein Coding	Q13233	63	GC05P056815	3.039449215	https://www.genecards.org/cgi-bin/carddisp.pl?gene=MAP3K1
METTL3	Methyltransferase 3, N6-Adenosine-Methyltransferase Complex Catalytic Subunit	Protein Coding	Q86U44	54	GC14M021498	3.032726765	https://www.genecards.org/cgi-bin/carddisp.pl?gene=METTL3
MIR675	MicroRNA 675	RNA Gene		27	GC11M016603	3.031145096	https://www.genecards.org/cgi-bin/carddisp.pl?gene=MIR675
HPSE	Heparanase	Protein Coding	Q9Y251	57	GC04M083292	3.02656579	https://www.genecards.org/cgi-bin/carddisp.pl?gene=HPSE
IL18	Interleukin 18	Protein Coding	Q14116	56	GC11M112143	3.025046349	https://www.genecards.org/cgi-bin/carddisp.pl?gene=IL18
WWTR1	WW Domain Containing Transcription Regulator 1	Protein Coding	Q9GZV5	50	GC03M149517	3.019486189	https://www.genecards.org/cgi-bin/carddisp.pl?gene=WWTR1
MAP3K7	Mitogen-Activated Protein Kinase Kinase Kinase 7	Protein Coding	O43318	62	GC06M090513	3.017246723	https://www.genecards.org/cgi-bin/carddisp.pl?gene=MAP3K7
DAPK1	Death Associated Protein Kinase 1	Protein Coding	P53355	61	GC09P087497	3.01721859	https://www.genecards.org/cgi-bin/carddisp.pl?gene=DAPK1
FASLG	Fas Ligand	Protein Coding	P48023	60	GC01P172659	3.001553774	https://www.genecards.org/cgi-bin/carddisp.pl?gene=FASLG
ACACA	Acetyl-CoA Carboxylase Alpha	Protein Coding	Q13085	62	GC17M037084	2.996204853	https://www.genecards.org/cgi-bin/carddisp.pl?gene=ACACA
PSMA4	Proteasome 20S Subunit Alpha 4	Protein Coding	P25789	55	GC15P078540	2.995047808	https://www.genecards.org/cgi-bin/carddisp.pl?gene=PSMA4
ATG7	Autophagy Related 7	Protein Coding	O95352	57	GC03P030214	2.991034508	https://www.genecards.org/cgi-bin/carddisp.pl?gene=ATG7
CCR5	C-C Motif Chemokine Receptor 5	Protein Coding	P51681	59	GC03P069070	2.989683628	https://www.genecards.org/cgi-bin/carddisp.pl?gene=CCR5
LOC107832851	SIRT1 Promoter Region	Functional Element		2	GC10P067881	2.986646414	https://www.genecards.org/cgi-bin/carddisp.pl?gene=LOC107832851
TPM3	Tropomyosin 3	Protein Coding	P06753	58	GC01M154155	2.985979319	https://www.genecards.org/cgi-bin/carddisp.pl?gene=TPM3
SIM2	SIM BHLH Transcription Factor 2	Protein Coding	Q14190	50	GC21P036699	2.984674215	https://www.genecards.org/cgi-bin/carddisp.pl?gene=SIM2
RIGI	RNA Sensor RIG-I	Protein Coding	O95786	60	GC09M032577	2.982319593	https://www.genecards.org/cgi-bin/carddisp.pl?gene=RIGI
FLT3	Fms Related Receptor Tyrosine Kinase 3	Protein Coding	P36888	66	GC13M028003	2.98140955	https://www.genecards.org/cgi-bin/carddisp.pl?gene=FLT3
MIR18A	MicroRNA 18a	RNA Gene		28	GC13P091778	2.980943441	https://www.genecards.org/cgi-bin/carddisp.pl?gene=MIR18A
CDK2	Cyclin Dependent Kinase 2	Protein Coding	P24941	63	GC12P055966	2.977453232	https://www.genecards.org/cgi-bin/carddisp.pl?gene=CDK2
ATF2	Activating Transcription Factor 2	Protein Coding	P15336	60	GC02M175072	2.975920677	https://www.genecards.org/cgi-bin/carddisp.pl?gene=ATF2
ITGA5	Integrin Subunit Alpha 5	Protein Coding	P08648	61	GC12M060872	2.974693775	https://www.genecards.org/cgi-bin/carddisp.pl?gene=ITGA5
PIK3R1	Phosphoinositide-3-Kinase Regulatory Subunit 1	Protein Coding	P27986	64	GC05P068215	2.974308729	https://www.genecards.org/cgi-bin/carddisp.pl?gene=PIK3R1
CTBP1	C-Terminal Binding Protein 1	Protein Coding	Q13363	60	GC04M001211	2.974298239	https://www.genecards.org/cgi-bin/carddisp.pl?gene=CTBP1
CASP5	Caspase 5	Protein Coding	P51878	57	GC11M146826	2.973990917	https://www.genecards.org/cgi-bin/carddisp.pl?gene=CASP5
SLC11A2	Solute Carrier Family 11 Member 2	Protein Coding	P49281	60	GC12M050952	2.971739292	https://www.genecards.org/cgi-bin/carddisp.pl?gene=SLC11A2
FGF9	Fibroblast Growth Factor 9	Protein Coding	P31371	56	GC13P021671	2.971281052	https://www.genecards.org/cgi-bin/carddisp.pl?gene=FGF9
PSMC3	Proteasome 26S Subunit, ATPase 3	Protein Coding	P17980	56	GC11M145859	2.970096588	https://www.genecards.org/cgi-bin/carddisp.pl?gene=PSMC3
CDK5	Cyclin Dependent Kinase 5	Protein Coding	Q00535	66	GC07M151053	2.964127302	https://www.genecards.org/cgi-bin/carddisp.pl?gene=CDK5
JAG1	Jagged Canonical Notch Ligand 1	Protein Coding	P78504	63	GC20M010637	2.957919598	https://www.genecards.org/cgi-bin/carddisp.pl?gene=JAG1
HBG2	Hemoglobin Subunit Gamma 2	Protein Coding	P69892	55	GC11M016720	2.955343008	https://www.genecards.org/cgi-bin/carddisp.pl?gene=HBG2
RUNX3	RUNX Family Transcription Factor 3	Protein Coding	Q13761	55	GC01M024899	2.952094555	https://www.genecards.org/cgi-bin/carddisp.pl?gene=RUNX3
TFF3	Trefoil Factor 3	Protein Coding	Q07654	54	GC21M042311	2.950534105	https://www.genecards.org/cgi-bin/carddisp.pl?gene=TFF3
MAP2K6	Mitogen-Activated Protein Kinase Kinase 6	Protein Coding	P52564	60	GC17P069414	2.949575424	https://www.genecards.org/cgi-bin/carddisp.pl?gene=MAP2K6
E2F3	E2F Transcription Factor 3	Protein Coding	O00716	55	GC06P021536	2.948292971	https://www.genecards.org/cgi-bin/carddisp.pl?gene=E2F3
CD40LG	CD40 Ligand	Protein Coding	P29965	62	GC0XP136649	2.946055889	https://www.genecards.org/cgi-bin/carddisp.pl?gene=CD40LG
TNFRSF10B	TNF Receptor Superfamily Member 10b	Protein Coding	O14763	61	GC08M023006	2.944531441	https://www.genecards.org/cgi-bin/carddisp.pl?gene=TNFRSF10B
NONO	Non-POU Domain Containing Octamer Binding	Protein Coding	Q15233	57	GC0XP072481	2.941841602	https://www.genecards.org/cgi-bin/carddisp.pl?gene=NONO
ALAS2	5''-Aminolevulinate Synthase 2	Protein Coding	P22557	58	GC0XM055009	2.940573215	https://www.genecards.org/cgi-bin/carddisp.pl?gene=ALAS2
IL17A	Interleukin 17A	Protein Coding	Q16552	55	GC06P052186	2.93938446	https://www.genecards.org/cgi-bin/carddisp.pl?gene=IL17A
HSF1	Heat Shock Transcription Factor 1	Protein Coding	Q00613	59	GC08P144291	2.939135551	https://www.genecards.org/cgi-bin/carddisp.pl?gene=HSF1
KCNK2	Potassium Two Pore Domain Channel Subfamily K Member 2	Protein Coding	O95069	52	GC01P215005	2.938745499	https://www.genecards.org/cgi-bin/carddisp.pl?gene=KCNK2
PDK1-AS1	PDK1 And ITGA6 Antisense RNA 1	RNA Gene		12	GC02M172514	2.937994719	https://www.genecards.org/cgi-bin/carddisp.pl?gene=PDK1-AS1
PTPN1	Protein Tyrosine Phosphatase Non-Receptor Type 1	Protein Coding	P18031	63	GC20P050510	2.936781168	https://www.genecards.org/cgi-bin/carddisp.pl?gene=PTPN1
STIM1	Stromal Interaction Molecule 1	Protein Coding	Q13586	62	GC11P024861	2.935088396	https://www.genecards.org/cgi-bin/carddisp.pl?gene=STIM1
TXNDC5	Thioredoxin Domain Containing 5	Protein Coding	Q8NBS9	48	GC06M007893	2.933426857	https://www.genecards.org/cgi-bin/carddisp.pl?gene=TXNDC5
AKT2	AKT Serine/Threonine Kinase 2	Protein Coding	P31751	66	GC19M040230	2.928729057	https://www.genecards.org/cgi-bin/carddisp.pl?gene=AKT2
RPTOR	Regulatory Associated Protein Of MTOR Complex 1	Protein Coding	Q8N122	57	GC17P080544	2.92668891	https://www.genecards.org/cgi-bin/carddisp.pl?gene=RPTOR
GPI	Glucose-6-Phosphate Isomerase	Protein Coding	P06744	60	GC19P034359	2.926079988	https://www.genecards.org/cgi-bin/carddisp.pl?gene=GPI
NDRG3	NDRG Family Member 3	Protein Coding	Q9UGV2	45	GC20M036651	2.925014973	https://www.genecards.org/cgi-bin/carddisp.pl?gene=NDRG3
PPP1CA	Protein Phosphatase 1 Catalytic Subunit Alpha	Protein Coding	P62136	61	GC11M146268	2.924085617	https://www.genecards.org/cgi-bin/carddisp.pl?gene=PPP1CA
PSMD13	Proteasome 26S Subunit, Non-ATPase 13	Protein Coding	Q9UNM6	52	GC11P000236	2.921895981	https://www.genecards.org/cgi-bin/carddisp.pl?gene=PSMD13
CAPN5	Calpain 5	Protein Coding	O15484	55	GC11P077066	2.918505192	https://www.genecards.org/cgi-bin/carddisp.pl?gene=CAPN5
UBE2T	Ubiquitin Conjugating Enzyme E2 T	Protein Coding	Q9NPD8	55	GC01M202332	2.916266918	https://www.genecards.org/cgi-bin/carddisp.pl?gene=UBE2T
ORAI1	ORAI Calcium Release-Activated Calcium Modulator 1	Protein Coding	Q96D31	57	GC12P141811	2.915593863	https://www.genecards.org/cgi-bin/carddisp.pl?gene=ORAI1
UBE2I	Ubiquitin Conjugating Enzyme E2 I	Protein Coding	P63279	60	GC16P135893	2.912642002	https://www.genecards.org/cgi-bin/carddisp.pl?gene=UBE2I
PRNP	Prion Protein (Kanno Blood Group)	Protein Coding	F7VJQ1	61	GC20P012441	2.910650253	https://www.genecards.org/cgi-bin/carddisp.pl?gene=PRNP
ATF3	Activating Transcription Factor 3	Protein Coding	P18847	57	GC01P212565	2.909284592	https://www.genecards.org/cgi-bin/carddisp.pl?gene=ATF3
SLC38A1	Solute Carrier Family 38 Member 1	Protein Coding	Q9H2H9	55	GC12M046183	2.907939434	https://www.genecards.org/cgi-bin/carddisp.pl?gene=SLC38A1
ELK1	ETS Transcription Factor ELK1	Protein Coding	P19419	58	GC0XM050165	2.906002045	https://www.genecards.org/cgi-bin/carddisp.pl?gene=ELK1
DIPK2A	Divergent Protein Kinase Domain 2A	Protein Coding	Q8NDZ4	42	GC03P145424	2.902745962	https://www.genecards.org/cgi-bin/carddisp.pl?gene=DIPK2A
SRF	Serum Response Factor	Protein Coding	P11831	57	GC06P043171	2.898990631	https://www.genecards.org/cgi-bin/carddisp.pl?gene=SRF
NOTCH2	Notch Receptor 2	Protein Coding	Q04721	65	GC01M119911	2.898713827	https://www.genecards.org/cgi-bin/carddisp.pl?gene=NOTCH2
C5AR1	Complement C5a Receptor 1	Protein Coding	P21730	58	GC19P047290	2.897560358	https://www.genecards.org/cgi-bin/carddisp.pl?gene=C5AR1
SDHC	Succinate Dehydrogenase Complex Subunit C	Protein Coding	Q99643	55	GC01P161314	2.896119833	https://www.genecards.org/cgi-bin/carddisp.pl?gene=SDHC
MIR193A	MicroRNA 193a	RNA Gene		28	GC17P031559	2.895681858	https://www.genecards.org/cgi-bin/carddisp.pl?gene=MIR193A
CP	Ceruloplasmin	Protein Coding	P00450	62	GC03M149162	2.894881248	https://www.genecards.org/cgi-bin/carddisp.pl?gene=CP
ATAD2	ATPase Family AAA Domain Containing 2	Protein Coding	Q6PL18	50	GC08M123319	2.893635273	https://www.genecards.org/cgi-bin/carddisp.pl?gene=ATAD2
NES	Nestin	Protein Coding	P48681	52	GC01M156668	2.89310503	https://www.genecards.org/cgi-bin/carddisp.pl?gene=NES
PRMT1	Protein Arginine Methyltransferase 1	Protein Coding	Q99873	61	GC19P049675	2.891162157	https://www.genecards.org/cgi-bin/carddisp.pl?gene=PRMT1
CLU	Clusterin	Protein Coding	P10909	60	GC08M027596	2.891162157	https://www.genecards.org/cgi-bin/carddisp.pl?gene=CLU
DIABLO	Diablo IAP-Binding Mitochondrial Protein	Protein Coding	Q9NR28	59	GC12M125336	2.891065121	https://www.genecards.org/cgi-bin/carddisp.pl?gene=DIABLO
EIF2AK4	Eukaryotic Translation Initiation Factor 2 Alpha Kinase 4	Protein Coding	Q9P2K8	57	GC15P039934	2.889376879	https://www.genecards.org/cgi-bin/carddisp.pl?gene=EIF2AK4
IREB2	Iron Responsive Element Binding Protein 2	Protein Coding	P48200	57	GC15P078437	2.888845921	https://www.genecards.org/cgi-bin/carddisp.pl?gene=IREB2
ADORA2A	Adenosine A2a Receptor	Protein Coding	P29274	60	GC22P024417	2.887457371	https://www.genecards.org/cgi-bin/carddisp.pl?gene=ADORA2A
CDKN3	Cyclin Dependent Kinase Inhibitor 3	Protein Coding	Q16667	54	GC14P066396	2.886081696	https://www.genecards.org/cgi-bin/carddisp.pl?gene=CDKN3
ATG12	Autophagy Related 12	Protein Coding	O94817	54	GC05M115828	2.881660461	https://www.genecards.org/cgi-bin/carddisp.pl?gene=ATG12
IGFBP2	Insulin Like Growth Factor Binding Protein 2	Protein Coding	P18065	57	GC02P216632	2.881221294	https://www.genecards.org/cgi-bin/carddisp.pl?gene=IGFBP2
TP73	Tumor Protein P73	Protein Coding	O15350	58	GC01P003652	2.875324965	https://www.genecards.org/cgi-bin/carddisp.pl?gene=TP73
FOSB	FosB Proto-Oncogene, AP-1 Transcription Factor Subunit	Protein Coding	P53539	57	GC19P045467	2.874811649	https://www.genecards.org/cgi-bin/carddisp.pl?gene=FOSB
CNMD	Chondromodulin	Protein Coding	O75829	50	GC13M052704	2.874811649	https://www.genecards.org/cgi-bin/carddisp.pl?gene=CNMD
MAPK10	Mitogen-Activated Protein Kinase 10	Protein Coding	P53779	59	GC04M085990	2.870312691	https://www.genecards.org/cgi-bin/carddisp.pl?gene=MAPK10
KDM4C	Lysine Demethylase 4C	Protein Coding	Q9H3R0	55	GC09P006720	2.868090868	https://www.genecards.org/cgi-bin/carddisp.pl?gene=KDM4C
ADAM10	ADAM Metallopeptidase Domain 10	Protein Coding	O14672	66	GC15M058588	2.86778307	https://www.genecards.org/cgi-bin/carddisp.pl?gene=ADAM10
CDH2	Cadherin 2	Protein Coding	P19022	64	GC18M040187	2.865864754	https://www.genecards.org/cgi-bin/carddisp.pl?gene=CDH2
PSMD2	Proteasome 26S Subunit Ubiquitin Receptor, Non-ATPase 2	Protein Coding	Q13200	55	GC03P186776	2.864196301	https://www.genecards.org/cgi-bin/carddisp.pl?gene=PSMD2
PSMD3	Proteasome 26S Subunit, Non-ATPase 3	Protein Coding	O43242	54	GC17P039980	2.864196301	https://www.genecards.org/cgi-bin/carddisp.pl?gene=PSMD3
CDK1	Cyclin Dependent Kinase 1	Protein Coding	P06493	60	GC10P060772	2.863240957	https://www.genecards.org/cgi-bin/carddisp.pl?gene=CDK1
HSP90AB1	Heat Shock Protein 90 Alpha Family Class B Member 1	Protein Coding	P08238	63	GC06P199718	2.859528065	https://www.genecards.org/cgi-bin/carddisp.pl?gene=HSP90AB1
AK4	Adenylate Kinase 4	Protein Coding	P27144	50	GC01P095914	2.858294964	https://www.genecards.org/cgi-bin/carddisp.pl?gene=AK4
MIR27A	MicroRNA 27a	RNA Gene		32	GC19M115787	2.856938362	https://www.genecards.org/cgi-bin/carddisp.pl?gene=MIR27A
SP3	Sp3 Transcription Factor	Protein Coding	Q02447	55	GC02M173882	2.854181051	https://www.genecards.org/cgi-bin/carddisp.pl?gene=SP3
CA12	Carbonic Anhydrase 12	Protein Coding	O43570	60	GC15M063321	2.85331583	https://www.genecards.org/cgi-bin/carddisp.pl?gene=CA12
EIF4G1	Eukaryotic Translation Initiation Factor 4 Gamma 1	Protein Coding	Q04637	59	GC03P184314	2.852272034	https://www.genecards.org/cgi-bin/carddisp.pl?gene=EIF4G1
NPAS1	Neuronal PAS Domain Protein 1	Protein Coding	Q99742	40	GC19P047019	2.848129749	https://www.genecards.org/cgi-bin/carddisp.pl?gene=NPAS1
ENTPD1	Ectonucleoside Triphosphate Diphosphohydrolase 1	Protein Coding	P49961	62	GC10P134559	2.846827984	https://www.genecards.org/cgi-bin/carddisp.pl?gene=ENTPD1
GTF2H1	General Transcription Factor IIH Subunit 1	Protein Coding	P32780	53	GC11P025418	2.846696377	https://www.genecards.org/cgi-bin/carddisp.pl?gene=GTF2H1
PSMC4	Proteasome 26S Subunit, ATPase 4	Protein Coding	P43686	54	GC19P171631	2.843436718	https://www.genecards.org/cgi-bin/carddisp.pl?gene=PSMC4
FKBP8	FKBP Prolyl Isomerase 8	Protein Coding	Q14318	57	GC19M115946	2.843225002	https://www.genecards.org/cgi-bin/carddisp.pl?gene=FKBP8
CEMP1	Cementum Protein 1	Protein Coding	Q6PRD7	38	GC16M055196	2.842254877	https://www.genecards.org/cgi-bin/carddisp.pl?gene=CEMP1
PHLDA2	Pleckstrin Homology Like Domain Family A Member 2	Protein Coding	Q53GA4	49	GC11M002928	2.84120965	https://www.genecards.org/cgi-bin/carddisp.pl?gene=PHLDA2
TRA-TGC7-1	TRNA-Ala (Anticodon TGC) 7-1	RNA Gene		16	GC06M114794	2.838694572	https://www.genecards.org/cgi-bin/carddisp.pl?gene=TRA-TGC7-1
DYNLT1	Dynein Light Chain Tctex-Type 1	Protein Coding	P63172	52	GC06M158636	2.836061954	https://www.genecards.org/cgi-bin/carddisp.pl?gene=DYNLT1
F12	Coagulation Factor XII	Protein Coding	P00748	61	GC05M177402	2.833529949	https://www.genecards.org/cgi-bin/carddisp.pl?gene=F12
FOSL1	FOS Like 1, AP-1 Transcription Factor Subunit	Protein Coding	P15407	57	GC11M146209	2.831477404	https://www.genecards.org/cgi-bin/carddisp.pl?gene=FOSL1
MMP3	Matrix Metallopeptidase 3	Protein Coding	P08254	62	GC11M102835	2.830433846	https://www.genecards.org/cgi-bin/carddisp.pl?gene=MMP3
LOC111589215	BRCA1 Promoter Region	Functional Element		9	GC17P177423	2.828898668	https://www.genecards.org/cgi-bin/carddisp.pl?gene=LOC111589215
FTO	FTO Alpha-Ketoglutarate Dependent Dioxygenase	Protein Coding	Q9C0B1	58	GC16P137301	2.826963902	https://www.genecards.org/cgi-bin/carddisp.pl?gene=FTO
SEPTIN9	Septin 9	Protein Coding	Q9UHD8	52	GC17P176438	2.82681489	https://www.genecards.org/cgi-bin/carddisp.pl?gene=SEPTIN9
PIK3CB	Phosphatidylinositol-4,5-Bisphosphate 3-Kinase Catalytic Subunit Beta	Protein Coding	P42338	61	GC03M138652	2.826044083	https://www.genecards.org/cgi-bin/carddisp.pl?gene=PIK3CB
XRCC5	X-Ray Repair Cross Complementing 5	Protein Coding	P13010	57	GC02P216107	2.821022987	https://www.genecards.org/cgi-bin/carddisp.pl?gene=XRCC5
SOCS3	Suppressor Of Cytokine Signaling 3	Protein Coding	O14543	57	GC17M078356	2.818493843	https://www.genecards.org/cgi-bin/carddisp.pl?gene=SOCS3
NFAT5	Nuclear Factor Of Activated T Cells 5	Protein Coding	O94916	52	GC16P069565	2.816609859	https://www.genecards.org/cgi-bin/carddisp.pl?gene=NFAT5
YTHDF1	YTH N6-Methyladenosine RNA Binding Protein F1	Protein Coding	Q9BYJ9	48	GC20M063195	2.813043118	https://www.genecards.org/cgi-bin/carddisp.pl?gene=YTHDF1
PER2	Period Circadian Regulator 2	Protein Coding	O15055	55	GC02M238244	2.810509205	https://www.genecards.org/cgi-bin/carddisp.pl?gene=PER2
TFAP2A	Transcription Factor AP-2 Alpha	Protein Coding	P05549	60	GC06M010393	2.808316231	https://www.genecards.org/cgi-bin/carddisp.pl?gene=TFAP2A
HSD11B2	Hydroxysteroid 11-Beta Dehydrogenase 2	Protein Coding	P80365	57	GC16P137636	2.807631731	https://www.genecards.org/cgi-bin/carddisp.pl?gene=HSD11B2
SFTPA2	Surfactant Protein A2	Protein Coding	Q8IWL1	51	GC10M085076	2.806242943	https://www.genecards.org/cgi-bin/carddisp.pl?gene=SFTPA2
CALR	Calreticulin	Protein Coding	P27797	64	GC19P012938	2.802830696	https://www.genecards.org/cgi-bin/carddisp.pl?gene=CALR
ATG16L1	Autophagy Related 16 Like 1	Protein Coding	Q676U5	55	GC02P235872	2.802748919	https://www.genecards.org/cgi-bin/carddisp.pl?gene=ATG16L1
IL11	Interleukin 11	Protein Coding	P20809	53	GC19M055364	2.802700043	https://www.genecards.org/cgi-bin/carddisp.pl?gene=IL11
MAP3K5	Mitogen-Activated Protein Kinase Kinase Kinase 5	Protein Coding	Q99683	62	GC06M136557	2.802221537	https://www.genecards.org/cgi-bin/carddisp.pl?gene=MAP3K5
FGF23	Fibroblast Growth Factor 23	Protein Coding	Q9GZV9	57	GC12M004368	2.801243544	https://www.genecards.org/cgi-bin/carddisp.pl?gene=FGF23
PTGES	Prostaglandin E Synthase	Protein Coding	O14684	55	GC09M129738	2.800880432	https://www.genecards.org/cgi-bin/carddisp.pl?gene=PTGES
HMGCR	3-Hydroxy-3-Methylglutaryl-CoA Reductase	Protein Coding	P04035	60	GC05P075336	2.795639277	https://www.genecards.org/cgi-bin/carddisp.pl?gene=HMGCR
ZFP36L1	ZFP36 Ring Finger Protein Like 1	Protein Coding	Q07352	52	GC14M068787	2.793297768	https://www.genecards.org/cgi-bin/carddisp.pl?gene=ZFP36L1
FABP3	Fatty Acid Binding Protein 3	Protein Coding	P05413	57	GC01M041500	2.789444447	https://www.genecards.org/cgi-bin/carddisp.pl?gene=FABP3
PDCD4	Programmed Cell Death 4	Protein Coding	Q53EL6	55	GC10P110871	2.787965536	https://www.genecards.org/cgi-bin/carddisp.pl?gene=PDCD4
TKTL1	Transketolase Like 1	Protein Coding	P51854	50	GC0XP154295	2.787965536	https://www.genecards.org/cgi-bin/carddisp.pl?gene=TKTL1
ADAMTS1	ADAM Metallopeptidase With Thrombospondin Type 1 Motif 1	Protein Coding	Q9UHI8	58	GC21M026835	2.787774801	https://www.genecards.org/cgi-bin/carddisp.pl?gene=ADAMTS1
RGS5	Regulator Of G Protein Signaling 5	Protein Coding	O15539	51	GC01M163111	2.786715984	https://www.genecards.org/cgi-bin/carddisp.pl?gene=RGS5
TFF1	Trefoil Factor 1	Protein Coding	P04155	55	GC21M042362	2.785290241	https://www.genecards.org/cgi-bin/carddisp.pl?gene=TFF1
DKK1	Dickkopf Wnt Signaling Pathway Inhibitor 1	Protein Coding	O94907	56	GC10P052314	2.781886578	https://www.genecards.org/cgi-bin/carddisp.pl?gene=DKK1
CSF3	Colony Stimulating Factor 3	Protein Coding	P09919	55	GC17P040015	2.781341076	https://www.genecards.org/cgi-bin/carddisp.pl?gene=CSF3
HDAC9	Histone Deacetylase 9	Protein Coding	Q9UKV0	63	GC07P018086	2.777485132	https://www.genecards.org/cgi-bin/carddisp.pl?gene=HDAC9
FMN2	Formin 2	Protein Coding	Q9NZ56	51	GC01P240014	2.774923563	https://www.genecards.org/cgi-bin/carddisp.pl?gene=FMN2
CD47	CD47 Molecule	Protein Coding	Q08722	58	GC03M108043	2.774470568	https://www.genecards.org/cgi-bin/carddisp.pl?gene=CD47
PDE5A	Phosphodiesterase 5A	Protein Coding	O76074	58	GC04M119494	2.771607161	https://www.genecards.org/cgi-bin/carddisp.pl?gene=PDE5A
PTPRB	Protein Tyrosine Phosphatase Receptor Type B	Protein Coding	P23467	57	GC12M070516	2.770994902	https://www.genecards.org/cgi-bin/carddisp.pl?gene=PTPRB
PSMA5	Proteasome 20S Subunit Alpha 5	Protein Coding	P28066	55	GC01M109399	2.770974159	https://www.genecards.org/cgi-bin/carddisp.pl?gene=PSMA5
PSMD14	Proteasome 26S Subunit, Non-ATPase 14	Protein Coding	O00487	55	GC02P161308	2.770974159	https://www.genecards.org/cgi-bin/carddisp.pl?gene=PSMD14
PSMD11	Proteasome 26S Subunit, Non-ATPase 11	Protein Coding	O00231	52	GC17P032444	2.770974159	https://www.genecards.org/cgi-bin/carddisp.pl?gene=PSMD11
TET3	Tet Methylcytosine Dioxygenase 3	Protein Coding	O43151	52	GC02P074326	2.769192696	https://www.genecards.org/cgi-bin/carddisp.pl?gene=TET3
FBXW7	F-Box And WD Repeat Domain Containing 7	Protein Coding	Q969H0	58	GC04M152321	2.766956806	https://www.genecards.org/cgi-bin/carddisp.pl?gene=FBXW7
MLH1	MutL Homolog 1	Protein Coding	P40692	61	GC03P036993	2.766251564	https://www.genecards.org/cgi-bin/carddisp.pl?gene=MLH1
PARK7	Parkinsonism Associated Deglycase	Protein Coding	Q99497	60	GC01P091705	2.76244688	https://www.genecards.org/cgi-bin/carddisp.pl?gene=PARK7
APBA3	Amyloid Beta Precursor Protein Binding Family A Member 3	Protein Coding	O96018	50	GC19M003750	2.760126114	https://www.genecards.org/cgi-bin/carddisp.pl?gene=APBA3
CLDN5	Claudin 5	Protein Coding	O00501	53	GC22M019523	2.759541512	https://www.genecards.org/cgi-bin/carddisp.pl?gene=CLDN5
GREM1	Gremlin 1, DAN Family BMP Antagonist	Protein Coding	O60565	58	GC15P210191	2.759306669	https://www.genecards.org/cgi-bin/carddisp.pl?gene=GREM1
USF1	Upstream Transcription Factor 1	Protein Coding	P22415	55	GC01M161039	2.759132385	https://www.genecards.org/cgi-bin/carddisp.pl?gene=USF1
ACVRL1	Activin A Receptor Like Type 1	Protein Coding	P37023	63	GC12P051906	2.754099846	https://www.genecards.org/cgi-bin/carddisp.pl?gene=ACVRL1
MIR140	MicroRNA 140	RNA Gene		32	GC16P137781	2.753282309	https://www.genecards.org/cgi-bin/carddisp.pl?gene=MIR140
KRAS	KRAS Proto-Oncogene, GTPase	Protein Coding	P01116	66	GC12M039202	2.75310111	https://www.genecards.org/cgi-bin/carddisp.pl?gene=KRAS
ALOX15B	Arachidonate 15-Lipoxygenase Type B	Protein Coding	O15296	54	GC17P008039	2.751446486	https://www.genecards.org/cgi-bin/carddisp.pl?gene=ALOX15B
SPHK1	Sphingosine Kinase 1	Protein Coding	Q9NYA1	58	GC17P076376	2.748993874	https://www.genecards.org/cgi-bin/carddisp.pl?gene=SPHK1
ATG9B	Autophagy Related 9B	Protein Coding	Q674R7	48	GC07M151012	2.748869896	https://www.genecards.org/cgi-bin/carddisp.pl?gene=ATG9B
MIR23A	MicroRNA 23a	RNA Gene		30	GC19M115788	2.745639086	https://www.genecards.org/cgi-bin/carddisp.pl?gene=MIR23A
RELB	RELB Proto-Oncogene, NF-KB Subunit	Protein Coding	Q01201	59	GC19P171834	2.744545698	https://www.genecards.org/cgi-bin/carddisp.pl?gene=RELB
IRS1	Insulin Receptor Substrate 1	Protein Coding	P35568	60	GC02M226731	2.744375467	https://www.genecards.org/cgi-bin/carddisp.pl?gene=IRS1
DIO2	Iodothyronine Deiodinase 2	Protein Coding	Q92813	52	GC14M080197	2.743942261	https://www.genecards.org/cgi-bin/carddisp.pl?gene=DIO2
MIR143	MicroRNA 143	RNA Gene		32	GC05P162679	2.743825674	https://www.genecards.org/cgi-bin/carddisp.pl?gene=MIR143
USP7	Ubiquitin Specific Peptidase 7	Protein Coding	Q93009	61	GC16M008892	2.743605852	https://www.genecards.org/cgi-bin/carddisp.pl?gene=USP7
SOST	Sclerostin	Protein Coding	Q9BQB4	55	GC17M043753	2.7430408	https://www.genecards.org/cgi-bin/carddisp.pl?gene=SOST
TNFSF11	TNF Superfamily Member 11	Protein Coding	O14788	61	GC13P042562	2.742669106	https://www.genecards.org/cgi-bin/carddisp.pl?gene=TNFSF11
CCL3	C-C Motif Chemokine Ligand 3	Protein Coding	P10147	53	GC17M036088	2.741369486	https://www.genecards.org/cgi-bin/carddisp.pl?gene=CCL3
SLC16A7	Solute Carrier Family 16 Member 7	Protein Coding	O60669	55	GC12P059596	2.738498688	https://www.genecards.org/cgi-bin/carddisp.pl?gene=SLC16A7
NF1	Neurofibromin 1	Protein Coding	P21359	60	GC17P031094	2.734747887	https://www.genecards.org/cgi-bin/carddisp.pl?gene=NF1
GPT	Glutamic--Pyruvic Transaminase	Protein Coding	P24298	55	GC08P144502	2.733784914	https://www.genecards.org/cgi-bin/carddisp.pl?gene=GPT
TUFT1	Tuftelin 1	Protein Coding	Q9NNX1	50	GC01P183490	2.727315426	https://www.genecards.org/cgi-bin/carddisp.pl?gene=TUFT1
MIR429	MicroRNA 429	RNA Gene		29	GC01P091426	2.72521162	https://www.genecards.org/cgi-bin/carddisp.pl?gene=MIR429
INHBA	Inhibin Subunit Beta A	Protein Coding	P08476	57	GC07M041670	2.725010395	https://www.genecards.org/cgi-bin/carddisp.pl?gene=INHBA
PDPK1	3-Phosphoinositide Dependent Protein Kinase 1	Protein Coding	O15530	62	GC16P002537	2.724659204	https://www.genecards.org/cgi-bin/carddisp.pl?gene=PDPK1
TMPRSS2	Transmembrane Serine Protease 2	Protein Coding	O15393	60	GC21M041464	2.721815586	https://www.genecards.org/cgi-bin/carddisp.pl?gene=TMPRSS2
PSMD1	Proteasome 26S Subunit, Non-ATPase 1	Protein Coding	Q99460	52	GC02P231056	2.717661858	https://www.genecards.org/cgi-bin/carddisp.pl?gene=PSMD1
MIR93	MicroRNA 93	RNA Gene		30	GC07M107362	2.713713408	https://www.genecards.org/cgi-bin/carddisp.pl?gene=MIR93
AQP3	Aquaporin 3 (Gill Blood Group)	Protein Coding	Q92482	58	GC09M033431	2.711758375	https://www.genecards.org/cgi-bin/carddisp.pl?gene=AQP3
DRD2	Dopamine Receptor D2	Protein Coding	P14416	63	GC11M113409	2.711537361	https://www.genecards.org/cgi-bin/carddisp.pl?gene=DRD2
LATS2	Large Tumor Suppressor Kinase 2	Protein Coding	Q9NRM7	58	GC13M020973	2.710348845	https://www.genecards.org/cgi-bin/carddisp.pl?gene=LATS2
YTHDF2	YTH N6-Methyladenosine RNA Binding Protein F2	Protein Coding	Q9Y5A9	49	GC01P093457	2.709734678	https://www.genecards.org/cgi-bin/carddisp.pl?gene=YTHDF2
RAMP2	Receptor Activity Modifying Protein 2	Protein Coding	O60895	56	GC17P042758	2.705785275	https://www.genecards.org/cgi-bin/carddisp.pl?gene=RAMP2
MIR20B	MicroRNA 20b	RNA Gene		23	GC0XM135547	2.70507741	https://www.genecards.org/cgi-bin/carddisp.pl?gene=MIR20B
MIR519C	MicroRNA 519c	RNA Gene		26	GC19P053686	2.703025341	https://www.genecards.org/cgi-bin/carddisp.pl?gene=MIR519C
HLA-G	Major Histocompatibility Complex, Class I, G	Protein Coding	P17693	57	GC06P199480	2.6978302	https://www.genecards.org/cgi-bin/carddisp.pl?gene=HLA-G
CCR2	C-C Motif Chemokine Receptor 2	Protein Coding	P41597	58	GC03P069069	2.697766304	https://www.genecards.org/cgi-bin/carddisp.pl?gene=CCR2
CSF2	Colony Stimulating Factor 2	Protein Coding	P04141	58	GC05P132073	2.693639278	https://www.genecards.org/cgi-bin/carddisp.pl?gene=CSF2
P4HA2	Prolyl 4-Hydroxylase Subunit Alpha 2	Protein Coding	O15460	56	GC05M132193	2.692319155	https://www.genecards.org/cgi-bin/carddisp.pl?gene=P4HA2
MTF1	Metal Regulatory Transcription Factor 1	Protein Coding	Q14872	52	GC01M041714	2.689653635	https://www.genecards.org/cgi-bin/carddisp.pl?gene=MTF1
RAF1	Raf-1 Proto-Oncogene, Serine/Threonine Kinase	Protein Coding	P04049	67	GC03M012583	2.689118385	https://www.genecards.org/cgi-bin/carddisp.pl?gene=RAF1
ADAM12	ADAM Metallopeptidase Domain 12	Protein Coding	O43184	58	GC10M126012	2.687019587	https://www.genecards.org/cgi-bin/carddisp.pl?gene=ADAM12
BRD4	Bromodomain Containing 4	Protein Coding	O60885	60	GC19M115828	2.683983326	https://www.genecards.org/cgi-bin/carddisp.pl?gene=BRD4
MDM4	MDM4 Regulator Of P53	Protein Coding	O15151	58	GC01P204516	2.683534622	https://www.genecards.org/cgi-bin/carddisp.pl?gene=MDM4
CXCR2	C-X-C Motif Chemokine Receptor 2	Protein Coding	P25025	63	GC02P218125	2.682265282	https://www.genecards.org/cgi-bin/carddisp.pl?gene=CXCR2
PROK1	Prokineticin 1	Protein Coding	P58294	48	GC01P110451	2.680934191	https://www.genecards.org/cgi-bin/carddisp.pl?gene=PROK1
CEMIP	Cell Migration Inducing Hyaluronidase 1	Protein Coding	Q8WUJ3	48	GC15P080779	2.679491758	https://www.genecards.org/cgi-bin/carddisp.pl?gene=CEMIP
LCK	LCK Proto-Oncogene, Src Family Tyrosine Kinase	Protein Coding	P06239	64	GC01P032251	2.677587509	https://www.genecards.org/cgi-bin/carddisp.pl?gene=LCK
NR3C1	Nuclear Receptor Subfamily 3 Group C Member 1	Protein Coding	P04150	61	GC05M143277	2.673488617	https://www.genecards.org/cgi-bin/carddisp.pl?gene=NR3C1
KDM6B	Lysine Demethylase 6B	Protein Coding	O15054	57	GC17P007834	2.672502041	https://www.genecards.org/cgi-bin/carddisp.pl?gene=KDM6B
SOD3	Superoxide Dismutase 3	Protein Coding	P08294	55	GC04P034456	2.671604156	https://www.genecards.org/cgi-bin/carddisp.pl?gene=SOD3
PSMB5	Proteasome 20S Subunit Beta 5	Protein Coding	P28074	56	GC14M023016	2.669755459	https://www.genecards.org/cgi-bin/carddisp.pl?gene=PSMB5
LOC110806263	TERT 5' Regulatory Region	Functional Element		10	GC05P001294	2.667993546	https://www.genecards.org/cgi-bin/carddisp.pl?gene=LOC110806263
AKT3	AKT Serine/Threonine Kinase 3	Protein Coding	Q9Y243	68	GC01M243488	2.667425394	https://www.genecards.org/cgi-bin/carddisp.pl?gene=AKT3
MIR16-1	MicroRNA 16-1	RNA Gene		30	GC13M050048	2.666162729	https://www.genecards.org/cgi-bin/carddisp.pl?gene=MIR16-1
FABP4	Fatty Acid Binding Protein 4	Protein Coding	P15090	56	GC08M081478	2.663842678	https://www.genecards.org/cgi-bin/carddisp.pl?gene=FABP4
SENP3	SUMO Specific Peptidase 3	Protein Coding	Q9H4L4	50	GC17P174538	2.663842678	https://www.genecards.org/cgi-bin/carddisp.pl?gene=SENP3
NCOA3	Nuclear Receptor Coactivator 3	Protein Coding	Q9Y6Q9	61	GC20P047501	2.660309792	https://www.genecards.org/cgi-bin/carddisp.pl?gene=NCOA3
CYP2S1	Cytochrome P450 Family 2 Subfamily S Member 1	Protein Coding	Q96SQ9	51	GC19P041193	2.659280777	https://www.genecards.org/cgi-bin/carddisp.pl?gene=CYP2S1
MT2A	Metallothionein 2A	Protein Coding	P02795	56	GC16P137359	2.658487558	https://www.genecards.org/cgi-bin/carddisp.pl?gene=MT2A
LOC110386947	CYP19A1 Promoter I.1	Functional Element		7	GC15P210644	2.656353951	https://www.genecards.org/cgi-bin/carddisp.pl?gene=LOC110386947
TLR9	Toll Like Receptor 9	Protein Coding	Q9NR96	59	GC03M055425	2.656002045	https://www.genecards.org/cgi-bin/carddisp.pl?gene=TLR9
FADD	Fas Associated Via Death Domain	Protein Coding	Q13158	58	GC11P070203	2.656002045	https://www.genecards.org/cgi-bin/carddisp.pl?gene=FADD
COMMD1	Copper Metabolism Domain Containing 1	Protein Coding	Q8N668	52	GC02P061888	2.655616999	https://www.genecards.org/cgi-bin/carddisp.pl?gene=COMMD1
NEDD8	NEDD8 Ubiquitin Like Modifier	Protein Coding	Q15843	53	GC14M024216	2.65319252	https://www.genecards.org/cgi-bin/carddisp.pl?gene=NEDD8
CLDN1	Claudin 1	Protein Coding	O95832	58	GC03M190305	2.652822495	https://www.genecards.org/cgi-bin/carddisp.pl?gene=CLDN1
EPCAM	Epithelial Cell Adhesion Molecule	Protein Coding	P16422	61	GC02P047345	2.650752068	https://www.genecards.org/cgi-bin/carddisp.pl?gene=EPCAM
ABCC1	ATP Binding Cassette Subfamily C Member 1 (ABCC1 Blood Group)	Protein Coding	P33527	61	GC16P015949	2.647557497	https://www.genecards.org/cgi-bin/carddisp.pl?gene=ABCC1
RUNX1	RUNX Family Transcription Factor 1	Protein Coding	Q01196	61	GC21M034787	2.647557497	https://www.genecards.org/cgi-bin/carddisp.pl?gene=RUNX1
PSMA6	Proteasome 20S Subunit Alpha 6	Protein Coding	P60900	58	GC14P035278	2.647180796	https://www.genecards.org/cgi-bin/carddisp.pl?gene=PSMA6
PSMB6	Proteasome 20S Subunit Beta 6	Protein Coding	P28072	54	GC17P004796	2.647180796	https://www.genecards.org/cgi-bin/carddisp.pl?gene=PSMB6
MIR200B	MicroRNA 200b	RNA Gene		29	GC01P001167	2.641967058	https://www.genecards.org/cgi-bin/carddisp.pl?gene=MIR200B
SKP1	S-Phase Kinase Associated Protein 1	Protein Coding	P63208	56	GC05M134148	2.641525984	https://www.genecards.org/cgi-bin/carddisp.pl?gene=SKP1
CPT1A	Carnitine Palmitoyltransferase 1A	Protein Coding	P50416	61	GC11M068754	2.640785217	https://www.genecards.org/cgi-bin/carddisp.pl?gene=CPT1A
CASP4	Caspase 4	Protein Coding	P49662	60	GC11M104942	2.637986183	https://www.genecards.org/cgi-bin/carddisp.pl?gene=CASP4
VBP1	VHL Binding Protein 1	Protein Coding	P61758	47	GC0XP155197	2.637402058	https://www.genecards.org/cgi-bin/carddisp.pl?gene=VBP1
ITGB2	Integrin Subunit Beta 2	Protein Coding	P05107	63	GC21M044885	2.636835337	https://www.genecards.org/cgi-bin/carddisp.pl?gene=ITGB2
NR4A3	Nuclear Receptor Subfamily 4 Group A Member 3	Protein Coding	Q92570	56	GC09P099821	2.635884523	https://www.genecards.org/cgi-bin/carddisp.pl?gene=NR4A3
GSTP1	Glutathione S-Transferase Pi 1	Protein Coding	P09211	63	GC11P067583	2.634025812	https://www.genecards.org/cgi-bin/carddisp.pl?gene=GSTP1
CAPN2	Calpain 2	Protein Coding	P17655	60	GC01P223701	2.633471966	https://www.genecards.org/cgi-bin/carddisp.pl?gene=CAPN2
SPRY2	Sprouty RTK Signaling Antagonist 2	Protein Coding	O43597	60	GC13M080335	2.632424355	https://www.genecards.org/cgi-bin/carddisp.pl?gene=SPRY2
KLF6	KLF Transcription Factor 6	Protein Coding	Q99612	55	GC10M003779	2.632267475	https://www.genecards.org/cgi-bin/carddisp.pl?gene=KLF6
PPP1R8	Protein Phosphatase 1 Regulatory Subunit 8	Protein Coding	Q12972	49	GC01P027830	2.62719059	https://www.genecards.org/cgi-bin/carddisp.pl?gene=PPP1R8
SELL	Selectin L	Protein Coding	P14151	56	GC01M169690	2.623195648	https://www.genecards.org/cgi-bin/carddisp.pl?gene=SELL
MMP12	Matrix Metallopeptidase 12	Protein Coding	P39900	58	GC11M102862	2.622144222	https://www.genecards.org/cgi-bin/carddisp.pl?gene=MMP12
MIR338	MicroRNA 338	RNA Gene		27	GC17M105772	2.620922089	https://www.genecards.org/cgi-bin/carddisp.pl?gene=MIR338
TF	Transferrin	Protein Coding	P02787	64	GC03P145212	2.615421534	https://www.genecards.org/cgi-bin/carddisp.pl?gene=TF
NCOA1	Nuclear Receptor Coactivator 1	Protein Coding	Q15788	58	GC02P024584	2.613392353	https://www.genecards.org/cgi-bin/carddisp.pl?gene=NCOA1
DDX3X	DEAD-Box Helicase 3 X-Linked	Protein Coding	O00571	61	GC0XP041333	2.611454487	https://www.genecards.org/cgi-bin/carddisp.pl?gene=DDX3X
MIR138-1	MicroRNA 138-1	RNA Gene		29	GC03P068958	2.609349012	https://www.genecards.org/cgi-bin/carddisp.pl?gene=MIR138-1
AGR2	Anterior Gradient 2, Protein Disulphide Isomerase Family Member	Protein Coding	O95994	52	GC07M017669	2.60866189	https://www.genecards.org/cgi-bin/carddisp.pl?gene=AGR2
F2	Coagulation Factor II, Thrombin	Protein Coding	P00734	63	GC11P049887	2.607557297	https://www.genecards.org/cgi-bin/carddisp.pl?gene=F2
HIF1AP1	HIF1AP Pseudogene 1	Pseudogene		8	GC14M075116	2.603569031	https://www.genecards.org/cgi-bin/carddisp.pl?gene=HIF1AP1
PCK2	Phosphoenolpyruvate Carboxykinase 2, Mitochondrial	Protein Coding	Q16822	58	GC14P024094	2.602507114	https://www.genecards.org/cgi-bin/carddisp.pl?gene=PCK2
CHD7	Chromodomain Helicase DNA Binding Protein 7	Protein Coding	Q9P2D1	57	GC08P060678	2.601401806	https://www.genecards.org/cgi-bin/carddisp.pl?gene=CHD7
NDP-AS1	NDP Antisense RNA 1	RNA Gene		22	GC0XP043949	2.601401806	https://www.genecards.org/cgi-bin/carddisp.pl?gene=NDP-AS1
LOC126806658	BRD4-Independent Group 4 Enhancer GRCh37_chr3:41265899-41267098	Functional Element		10	GC03P041224	2.601401806	https://www.genecards.org/cgi-bin/carddisp.pl?gene=LOC126806658
LOC132090521	Neanderthal Introgressed Variant-Containing Enhancer Experimental_50301	Functional Element		5	GC18P074291	2.601401806	https://www.genecards.org/cgi-bin/carddisp.pl?gene=LOC132090521
CMTS	Chronic Mountain Sickness, Susceptibility To	Genetic Locus		2	GC12U902081	2.601401806	https://www.genecards.org/cgi-bin/carddisp.pl?gene=CMTS
LRP1	LDL Receptor Related Protein 1	Protein Coding	Q07954	61	GC12P057128	2.599822044	https://www.genecards.org/cgi-bin/carddisp.pl?gene=LRP1
PFKL	Phosphofructokinase, Liver Type	Protein Coding	P17858	57	GC21P044300	2.598743677	https://www.genecards.org/cgi-bin/carddisp.pl?gene=PFKL
NEDD9	Neural Precursor Cell Expressed, Developmentally Down-Regulated 9	Protein Coding	Q14511	54	GC06M011183	2.596024513	https://www.genecards.org/cgi-bin/carddisp.pl?gene=NEDD9
CD9	CD9 Molecule	Protein Coding	P21926	57	GC12P085684	2.595290184	https://www.genecards.org/cgi-bin/carddisp.pl?gene=CD9
IL2	Interleukin 2	Protein Coding	P60568	58	GC04M122451	2.593938828	https://www.genecards.org/cgi-bin/carddisp.pl?gene=IL2
CSNK2A1	Casein Kinase 2 Alpha 1	Protein Coding	P68400	63	GC20M000472	2.592656136	https://www.genecards.org/cgi-bin/carddisp.pl?gene=CSNK2A1
CHRNA7	Cholinergic Receptor Nicotinic Alpha 7 Subunit	Protein Coding	P36544	57	GC15P031923	2.589794874	https://www.genecards.org/cgi-bin/carddisp.pl?gene=CHRNA7
CD38	CD38 Molecule	Protein Coding	P28907	60	GC04P034327	2.588933706	https://www.genecards.org/cgi-bin/carddisp.pl?gene=CD38
KDM4A	Lysine Demethylase 4A	Protein Coding	O75164	58	GC01P094917	2.587196827	https://www.genecards.org/cgi-bin/carddisp.pl?gene=KDM4A
STING1	Stimulator Of Interferon Response CGAMP Interactor 1	Protein Coding	Q86WV6	55	GC05M139510	2.585639477	https://www.genecards.org/cgi-bin/carddisp.pl?gene=STING1
WSB1	WD Repeat And SOCS Box Containing 1	Protein Coding	Q9Y6I7	47	GC17P027294	2.585128307	https://www.genecards.org/cgi-bin/carddisp.pl?gene=WSB1
RBM3	RNA Binding Motif Protein 3	Protein Coding	P98179	45	GC0XP048574	2.58412075	https://www.genecards.org/cgi-bin/carddisp.pl?gene=RBM3
MIR15A	MicroRNA 15a	RNA Gene		26	GC13M050049	2.576658964	https://www.genecards.org/cgi-bin/carddisp.pl?gene=MIR15A
ERCC1	ERCC Excision Repair 1, Endonuclease Non-Catalytic Subunit	Protein Coding	P07992	58	GC19M116421	2.57555151	https://www.genecards.org/cgi-bin/carddisp.pl?gene=ERCC1
MIR451A	MicroRNA 451a	RNA Gene		25	GC17M028861	2.574593067	https://www.genecards.org/cgi-bin/carddisp.pl?gene=MIR451A
PSEN2	Presenilin 2	Protein Coding	P49810	63	GC01P226870	2.57103157	https://www.genecards.org/cgi-bin/carddisp.pl?gene=PSEN2
PTPA	Protein Phosphatase 2 Phosphatase Activator	Protein Coding	Q15257	58	GC09P160935	2.570354462	https://www.genecards.org/cgi-bin/carddisp.pl?gene=PTPA
HSP90AA2P	Heat Shock Protein 90 Alpha Family Class A Member 2, Pseudogene	Pseudogene	Q14568	29	GC11M027888	2.570354462	https://www.genecards.org/cgi-bin/carddisp.pl?gene=HSP90AA2P
MIR199A2	MicroRNA 199a-2	RNA Gene		29	GC01M172235	2.563861847	https://www.genecards.org/cgi-bin/carddisp.pl?gene=MIR199A2
USP22	Ubiquitin Specific Peptidase 22	Protein Coding	Q9UPT9	52	GC17M020999	2.563601732	https://www.genecards.org/cgi-bin/carddisp.pl?gene=USP22
SMARCA2	SWI/SNF Related BAF Chromatin Remodeling Complex Subunit ATPase 2	Protein Coding	P51531	63	GC09P001980	2.561917305	https://www.genecards.org/cgi-bin/carddisp.pl?gene=SMARCA2
PTGS1	Prostaglandin-Endoperoxide Synthase 1	Protein Coding	P23219	61	GC09P122370	2.559832335	https://www.genecards.org/cgi-bin/carddisp.pl?gene=PTGS1
SLC1A2	Solute Carrier Family 1 Member 2	Protein Coding	P43004	62	GC11M035281	2.559754372	https://www.genecards.org/cgi-bin/carddisp.pl?gene=SLC1A2
CFLAR	CASP8 And FADD Like Apoptosis Regulator	Protein Coding	O15519	57	GC02P205259	2.558310986	https://www.genecards.org/cgi-bin/carddisp.pl?gene=CFLAR
WT1	WT1 Transcription Factor	Protein Coding	P19544	60	GC11M032365	2.558116198	https://www.genecards.org/cgi-bin/carddisp.pl?gene=WT1
TGFA	Transforming Growth Factor Alpha	Protein Coding	P01135	59	GC02M070447	2.556451082	https://www.genecards.org/cgi-bin/carddisp.pl?gene=TGFA
GCM1	Glial Cells Missing Transcription Factor 1	Protein Coding	Q9NP62	47	GC06M115319	2.555914164	https://www.genecards.org/cgi-bin/carddisp.pl?gene=GCM1
MIR181D	MicroRNA 181d	RNA Gene		27	GC19P013874	2.555317402	https://www.genecards.org/cgi-bin/carddisp.pl?gene=MIR181D
CYP1B1	Cytochrome P450 Family 1 Subfamily B Member 1	Protein Coding	Q16678	60	GC02M038066	2.555076122	https://www.genecards.org/cgi-bin/carddisp.pl?gene=CYP1B1
PLD2	Phospholipase D2	Protein Coding	O14939	60	GC17P174409	2.553194046	https://www.genecards.org/cgi-bin/carddisp.pl?gene=PLD2
CYP24A1	Cytochrome P450 Family 24 Subfamily A Member 1	Protein Coding	Q07973	60	GC20M054153	2.552136898	https://www.genecards.org/cgi-bin/carddisp.pl?gene=CYP24A1
PTPN6	Protein Tyrosine Phosphatase Non-Receptor Type 6	Protein Coding	P29350	63	GC12P085735	2.55173707	https://www.genecards.org/cgi-bin/carddisp.pl?gene=PTPN6
NODAL	Nodal Growth Differentiation Factor	Protein Coding	Q96S42	53	GC10M070431	2.55162406	https://www.genecards.org/cgi-bin/carddisp.pl?gene=NODAL
LIF	LIF Interleukin 6 Family Cytokine	Protein Coding	P15018	56	GC22M030240	2.551547527	https://www.genecards.org/cgi-bin/carddisp.pl?gene=LIF
NRG1	Neuregulin 1	Protein Coding	Q02297	60	GC08P031639	2.54582119	https://www.genecards.org/cgi-bin/carddisp.pl?gene=NRG1
VWF	Von Willebrand Factor	Protein Coding	P04275	60	GC12M038730	2.54582119	https://www.genecards.org/cgi-bin/carddisp.pl?gene=VWF
PIM1	Pim-1 Proto-Oncogene, Serine/Threonine Kinase	Protein Coding	P11309	62	GC06P199664	2.544439793	https://www.genecards.org/cgi-bin/carddisp.pl?gene=PIM1
POMC	Proopiomelanocortin	Protein Coding	P01189	61	GC02M025160	2.540481806	https://www.genecards.org/cgi-bin/carddisp.pl?gene=POMC
MMP7	Matrix Metallopeptidase 7	Protein Coding	P09237	60	GC11M146789	2.535372019	https://www.genecards.org/cgi-bin/carddisp.pl?gene=MMP7
SLC19A3	Solute Carrier Family 19 Member 3	Protein Coding	Q9BZV2	58	GC02M227685	2.535372019	https://www.genecards.org/cgi-bin/carddisp.pl?gene=SLC19A3
MSH2	MutS Homolog 2	Protein Coding	P43246	61	GC02P047403	2.53403759	https://www.genecards.org/cgi-bin/carddisp.pl?gene=MSH2
OPTC	Opticin	Protein Coding	Q9UBM4	50	GC01P203494	2.531690359	https://www.genecards.org/cgi-bin/carddisp.pl?gene=OPTC
ELK3	ETS Transcription Factor ELK3	Protein Coding	P41970	45	GC12P097084	2.531506062	https://www.genecards.org/cgi-bin/carddisp.pl?gene=ELK3
MIR424	MicroRNA 424	RNA Gene		27	GC0XM135535	2.530680895	https://www.genecards.org/cgi-bin/carddisp.pl?gene=MIR424
MAML3	Mastermind Like Transcriptional Coactivator 3	Protein Coding	Q96JK9	50	GC04M139716	2.53038168	https://www.genecards.org/cgi-bin/carddisp.pl?gene=MAML3
ALDH1A1	Aldehyde Dehydrogenase 1 Family Member A1	Protein Coding	P00352	60	GC09M072900	2.530174255	https://www.genecards.org/cgi-bin/carddisp.pl?gene=ALDH1A1
PRPF19	Pre-MRNA Processing Factor 19	Protein Coding	Q9UMS4	46	GC11M060890	2.529500723	https://www.genecards.org/cgi-bin/carddisp.pl?gene=PRPF19
WDR5	WD Repeat Domain 5	Protein Coding	P61964	57	GC09P161206	2.528612375	https://www.genecards.org/cgi-bin/carddisp.pl?gene=WDR5
KLF8	KLF Transcription Factor 8	Protein Coding	O95600	50	GC0XP062778	2.526558638	https://www.genecards.org/cgi-bin/carddisp.pl?gene=KLF8
ERBB3	Erb-B2 Receptor Tyrosine Kinase 3	Protein Coding	P21860	67	GC12P087018	2.526395559	https://www.genecards.org/cgi-bin/carddisp.pl?gene=ERBB3
PINK1	PTEN Induced Kinase 1	Protein Coding	Q9BXM7	59	GC01P092520	2.524705887	https://www.genecards.org/cgi-bin/carddisp.pl?gene=PINK1
FBN1	Fibrillin 1	Protein Coding	P35555	60	GC15M048408	2.517723799	https://www.genecards.org/cgi-bin/carddisp.pl?gene=FBN1
HAVCR1	Hepatitis A Virus Cellular Receptor 1	Protein Coding	Q96D42	54	GC05M157028	2.516808748	https://www.genecards.org/cgi-bin/carddisp.pl?gene=HAVCR1
CITED4	Cbp/P300 Interacting Transactivator With Glu/Asp Rich Carboxy-Terminal Domain 4	Protein Coding	Q96RK1	38	GC01M040861	2.514985561	https://www.genecards.org/cgi-bin/carddisp.pl?gene=CITED4
RPSA	Ribosomal Protein SA	Protein Coding	P08865	58	GC03P039406	2.513273716	https://www.genecards.org/cgi-bin/carddisp.pl?gene=RPSA
TMPRSS6	Transmembrane Serine Protease 6	Protein Coding	Q8IU80	56	GC22M090732	2.512922764	https://www.genecards.org/cgi-bin/carddisp.pl?gene=TMPRSS6
AQP4	Aquaporin 4	Protein Coding	P55087	58	GC18M026852	2.510352612	https://www.genecards.org/cgi-bin/carddisp.pl?gene=AQP4
PTPRC	Protein Tyrosine Phosphatase Receptor Type C	Protein Coding	P08575	64	GC01P198607	2.503347635	https://www.genecards.org/cgi-bin/carddisp.pl?gene=PTPRC
CHKA	Choline Kinase Alpha	Protein Coding	P35790	57	GC11M068052	2.501862049	https://www.genecards.org/cgi-bin/carddisp.pl?gene=CHKA
BAK1	BCL2 Antagonist/Killer 1	Protein Coding	Q16611	57	GC06M033572	2.501214981	https://www.genecards.org/cgi-bin/carddisp.pl?gene=BAK1
COL10A1	Collagen Type X Alpha 1 Chain	Protein Coding	Q03692	53	GC06M116118	2.498645306	https://www.genecards.org/cgi-bin/carddisp.pl?gene=COL10A1
MAPK8IP1	Mitogen-Activated Protein Kinase 8 Interacting Protein 1	Protein Coding	Q9UQF2	56	GC11P049862	2.497451544	https://www.genecards.org/cgi-bin/carddisp.pl?gene=MAPK8IP1
ACTB	Actin Beta	Protein Coding	P60709	63	GC07M005984	2.496049166	https://www.genecards.org/cgi-bin/carddisp.pl?gene=ACTB
PDE4A	Phosphodiesterase 4A	Protein Coding	P27815	58	GC19P010416	2.493934155	https://www.genecards.org/cgi-bin/carddisp.pl?gene=PDE4A
SLC8A2	Solute Carrier Family 8 Member A2	Protein Coding	Q9UPR5	54	GC19M047428	2.492366314	https://www.genecards.org/cgi-bin/carddisp.pl?gene=SLC8A2
MIR29B1	MicroRNA 29b-1	RNA Gene		29	GC07M130877	2.489409924	https://www.genecards.org/cgi-bin/carddisp.pl?gene=MIR29B1
LAMP3	Lysosomal Associated Membrane Protein 3	Protein Coding	Q9UQV4	50	GC03M183122	2.488636017	https://www.genecards.org/cgi-bin/carddisp.pl?gene=LAMP3
PIN1	Peptidylprolyl Cis/Trans Isomerase, NIMA-Interacting 1	Protein Coding	Q13526	60	GC19P009835	2.487070322	https://www.genecards.org/cgi-bin/carddisp.pl?gene=PIN1
RPS6	Ribosomal Protein S6	Protein Coding	P62753	57	GC09M019375	2.486254692	https://www.genecards.org/cgi-bin/carddisp.pl?gene=RPS6
FOSL2	FOS Like 2, AP-1 Transcription Factor Subunit	Protein Coding	P15408	55	GC02P028392	2.486037016	https://www.genecards.org/cgi-bin/carddisp.pl?gene=FOSL2
MIR106B	MicroRNA 106b	RNA Gene		30	GC07M107361	2.485138178	https://www.genecards.org/cgi-bin/carddisp.pl?gene=MIR106B
KLF15	KLF Transcription Factor 15	Protein Coding	Q9UIH9	51	GC03M126293	2.484791279	https://www.genecards.org/cgi-bin/carddisp.pl?gene=KLF15
MIR301A	MicroRNA 301a	RNA Gene		27	GC17M059151	2.48065567	https://www.genecards.org/cgi-bin/carddisp.pl?gene=MIR301A
MIRLET7C	MicroRNA Let-7c	RNA Gene		30	GC21P022529	2.478121281	https://www.genecards.org/cgi-bin/carddisp.pl?gene=MIRLET7C
RB1	RB Transcriptional Corepressor 1	Protein Coding	P06400	61	GC13P048303	2.475903273	https://www.genecards.org/cgi-bin/carddisp.pl?gene=RB1
AXL	AXL Receptor Tyrosine Kinase	Protein Coding	P30530	65	GC19P041219	2.47572422	https://www.genecards.org/cgi-bin/carddisp.pl?gene=AXL
IGF2BP2	Insulin Like Growth Factor 2 MRNA Binding Protein 2	Protein Coding	Q9Y6M1	56	GC03M185643	2.475691319	https://www.genecards.org/cgi-bin/carddisp.pl?gene=IGF2BP2
CHI3L1	Chitinase 3 Like 1	Protein Coding	P36222	58	GC01M203179	2.474969149	https://www.genecards.org/cgi-bin/carddisp.pl?gene=CHI3L1
PPP1R13B-DT	PPP1R13B Divergent Transcript	RNA Gene		19	GC14P123728	2.474616766	https://www.genecards.org/cgi-bin/carddisp.pl?gene=PPP1R13B-DT
ANXA1	Annexin A1	Protein Coding	P04083	60	GC09P087205	2.473462105	https://www.genecards.org/cgi-bin/carddisp.pl?gene=ANXA1
MIR24-1	MicroRNA 24-1	RNA Gene		27	GC09P095086	2.470481873	https://www.genecards.org/cgi-bin/carddisp.pl?gene=MIR24-1
TMSB4X	Thymosin Beta 4 X-Linked	Protein Coding	P62328	54	GC0XP012975	2.469244242	https://www.genecards.org/cgi-bin/carddisp.pl?gene=TMSB4X
MIR215	MicroRNA 215	RNA Gene		27	GC01M220117	2.46906662	https://www.genecards.org/cgi-bin/carddisp.pl?gene=MIR215
TCF7L2	Transcription Factor 7 Like 2	Protein Coding	Q9NQB0	60	GC10P112950	2.468557119	https://www.genecards.org/cgi-bin/carddisp.pl?gene=TCF7L2
TRIM28	Tripartite Motif Containing 28	Protein Coding	Q13263	57	GC19P172425	2.467740059	https://www.genecards.org/cgi-bin/carddisp.pl?gene=TRIM28
PLAGL2	PLAG1 Like Zinc Finger 2	Protein Coding	Q9UPG8	47	GC20M032192	2.46457386	https://www.genecards.org/cgi-bin/carddisp.pl?gene=PLAGL2
CEBPD	CCAAT Enhancer Binding Protein Delta	Protein Coding	P49716	53	GC08M047768	2.464184761	https://www.genecards.org/cgi-bin/carddisp.pl?gene=CEBPD
PPP1R12A	Protein Phosphatase 1 Regulatory Subunit 12A	Protein Coding	O14974	56	GC12M079773	2.462774754	https://www.genecards.org/cgi-bin/carddisp.pl?gene=PPP1R12A
P2RX2	Purinergic Receptor P2X 2	Protein Coding	Q9UBL9	56	GC12P132618	2.462593079	https://www.genecards.org/cgi-bin/carddisp.pl?gene=P2RX2
TMBIM6	Transmembrane BAX Inhibitor Motif Containing 6	Protein Coding	P55061	47	GC12P049707	2.46147871	https://www.genecards.org/cgi-bin/carddisp.pl?gene=TMBIM6
YWHAZ	Tyrosine 3-Monooxygenase/Tryptophan 5-Monooxygenase Activation Protein Zeta	Protein Coding	P63104	61	GC08M101003	2.459216356	https://www.genecards.org/cgi-bin/carddisp.pl?gene=YWHAZ
CDK6	Cyclin Dependent Kinase 6	Protein Coding	Q00534	64	GC07M092604	2.456553936	https://www.genecards.org/cgi-bin/carddisp.pl?gene=CDK6
WWOX	WW Domain Containing Oxidoreductase	Protein Coding	Q9NZC7	59	GC16P078099	2.456322193	https://www.genecards.org/cgi-bin/carddisp.pl?gene=WWOX
MEN1	Menin 1	Protein Coding	O00255	58	GC11M064803	2.45569849	https://www.genecards.org/cgi-bin/carddisp.pl?gene=MEN1
PIK3C2A	Phosphatidylinositol-4-Phosphate 3-Kinase Catalytic Subunit Type 2 Alpha	Protein Coding	O00443	60	GC11M018556	2.455498934	https://www.genecards.org/cgi-bin/carddisp.pl?gene=PIK3C2A
WTAP	WT1 Associated Protein	Protein Coding	Q15007	50	GC06P201516	2.454761028	https://www.genecards.org/cgi-bin/carddisp.pl?gene=WTAP
MAP2K2	Mitogen-Activated Protein Kinase Kinase 2	Protein Coding	P36507	67	GC19M004090	2.449138641	https://www.genecards.org/cgi-bin/carddisp.pl?gene=MAP2K2
MIR203A	MicroRNA 203a	RNA Gene		28	GC14P122690	2.446362019	https://www.genecards.org/cgi-bin/carddisp.pl?gene=MIR203A
SUMO2	Small Ubiquitin Like Modifier 2	Protein Coding	P61956	54	GC17M075165	2.446047783	https://www.genecards.org/cgi-bin/carddisp.pl?gene=SUMO2
PDP1	Pyruvate Dehydrogenase Phosphatase Catalytic Subunit 1	Protein Coding	Q9P0J1	60	GC08P093857	2.444989204	https://www.genecards.org/cgi-bin/carddisp.pl?gene=PDP1
HSPD1	Heat Shock Protein Family D (Hsp60) Member 1	Protein Coding	P10809	61	GC02M197486	2.444698811	https://www.genecards.org/cgi-bin/carddisp.pl?gene=HSPD1
CXCL1	C-X-C Motif Chemokine Ligand 1	Protein Coding	P09341	56	GC04P073869	2.443953276	https://www.genecards.org/cgi-bin/carddisp.pl?gene=CXCL1
PDK4	Pyruvate Dehydrogenase Kinase 4	Protein Coding	Q16654	57	GC07M095583	2.440645695	https://www.genecards.org/cgi-bin/carddisp.pl?gene=PDK4
DIO3	Iodothyronine Deiodinase 3	Protein Coding	P55073	51	GC14P122737	2.439754725	https://www.genecards.org/cgi-bin/carddisp.pl?gene=DIO3
MIR16-2	MicroRNA 16-2	RNA Gene		27	GC03P160418	2.43956852	https://www.genecards.org/cgi-bin/carddisp.pl?gene=MIR16-2
USP20	Ubiquitin Specific Peptidase 20	Protein Coding	Q9Y2K6	52	GC09P129834	2.437532425	https://www.genecards.org/cgi-bin/carddisp.pl?gene=USP20
HFE	Homeostatic Iron Regulator	Protein Coding	Q30201	57	GC06P026087	2.436498642	https://www.genecards.org/cgi-bin/carddisp.pl?gene=HFE
ERRFI1	ERBB Receptor Feedback Inhibitor 1	Protein Coding	Q9UJM3	50	GC01M008004	2.436018467	https://www.genecards.org/cgi-bin/carddisp.pl?gene=ERRFI1
EDN2	Endothelin 2	Protein Coding	P20800	52	GC01M041478	2.433125496	https://www.genecards.org/cgi-bin/carddisp.pl?gene=EDN2
CDC25A	Cell Division Cycle 25A	Protein Coding	P30304	61	GC03M048437	2.432121992	https://www.genecards.org/cgi-bin/carddisp.pl?gene=CDC25A
SCD	Stearoyl-CoA Desaturase	Protein Coding	O00767	62	GC10P134681	2.427979469	https://www.genecards.org/cgi-bin/carddisp.pl?gene=SCD
TRPC1	Transient Receptor Potential Cation Channel Subfamily C Member 1	Protein Coding	P48995	53	GC03P142724	2.427494526	https://www.genecards.org/cgi-bin/carddisp.pl?gene=TRPC1
ALK	ALK Receptor Tyrosine Kinase	Protein Coding	Q9UM73	64	GC02M029467	2.423944473	https://www.genecards.org/cgi-bin/carddisp.pl?gene=ALK
SPINT2	Serine Peptidase Inhibitor, Kunitz Type 2	Protein Coding	O43291	54	GC19P038244	2.418562412	https://www.genecards.org/cgi-bin/carddisp.pl?gene=SPINT2
TFAM	Transcription Factor A, Mitochondrial	Protein Coding	Q00059	57	GC10P058385	2.417905331	https://www.genecards.org/cgi-bin/carddisp.pl?gene=TFAM
SNHG1	Small Nucleolar RNA Host Gene 1	RNA Gene		28	GC11M146074	2.417068958	https://www.genecards.org/cgi-bin/carddisp.pl?gene=SNHG1
ELANE	Elastase, Neutrophil Expressed	Protein Coding	P08246	63	GC19P170492	2.416575432	https://www.genecards.org/cgi-bin/carddisp.pl?gene=ELANE
PTPN11	Protein Tyrosine Phosphatase Non-Receptor Type 11	Protein Coding	Q06124	67	GC12P112418	2.416421413	https://www.genecards.org/cgi-bin/carddisp.pl?gene=PTPN11
HTR2A	5-Hydroxytryptamine Receptor 2A	Protein Coding	P28223	60	GC13M046831	2.416127205	https://www.genecards.org/cgi-bin/carddisp.pl?gene=HTR2A
ITGAV	Integrin Subunit Alpha V	Protein Coding	P06756	61	GC02P186589	2.415621519	https://www.genecards.org/cgi-bin/carddisp.pl?gene=ITGAV
CD248	CD248 Molecule	Protein Coding	Q9HCU0	50	GC11M066314	2.415172815	https://www.genecards.org/cgi-bin/carddisp.pl?gene=CD248
COX4I2	Cytochrome C Oxidase Subunit 4I2	Protein Coding	Q96KJ9	52	GC20P031637	2.412517786	https://www.genecards.org/cgi-bin/carddisp.pl?gene=COX4I2
STMN1	Stathmin 1	Protein Coding	P16949	57	GC01M025884	2.412371397	https://www.genecards.org/cgi-bin/carddisp.pl?gene=STMN1
NPY	Neuropeptide Y	Protein Coding	P01303	58	GC07P032285	2.411650419	https://www.genecards.org/cgi-bin/carddisp.pl?gene=NPY
MIR211	MicroRNA 211	RNA Gene		30	GC15M031065	2.410065651	https://www.genecards.org/cgi-bin/carddisp.pl?gene=MIR211
ADAD2-AS1	ADAD2 Antisense RNA 1	RNA Gene		17	GC16M084197	2.410065651	https://www.genecards.org/cgi-bin/carddisp.pl?gene=ADAD2-AS1
BBC3	BCL2 Binding Component 3	Protein Coding	Q96PG8	53	GC19M047220	2.409189224	https://www.genecards.org/cgi-bin/carddisp.pl?gene=BBC3
SMAD7	SMAD Family Member 7	Protein Coding	O15105	56	GC18M048919	2.406634331	https://www.genecards.org/cgi-bin/carddisp.pl?gene=SMAD7
TRAF6	TNF Receptor Associated Factor 6	Protein Coding	Q9Y4K3	58	GC11M036467	2.405918598	https://www.genecards.org/cgi-bin/carddisp.pl?gene=TRAF6
CYP2J2	Cytochrome P450 Family 2 Subfamily J Member 2	Protein Coding	P51589	54	GC01M059893	2.402204037	https://www.genecards.org/cgi-bin/carddisp.pl?gene=CYP2J2
UCN3	Urocortin 3	Protein Coding	Q969E3	47	GC10P005364	2.396190166	https://www.genecards.org/cgi-bin/carddisp.pl?gene=UCN3
AREG	Amphiregulin	Protein Coding	P15514	55	GC04P074445	2.396105766	https://www.genecards.org/cgi-bin/carddisp.pl?gene=AREG
CYP2C9	Cytochrome P450 Family 2 Subfamily C Member 9	Protein Coding	P11712	60	GC10P094938	2.394598007	https://www.genecards.org/cgi-bin/carddisp.pl?gene=CYP2C9
GBE1	1,4-Alpha-Glucan Branching Enzyme 1	Protein Coding	Q04446	56	GC03M081489	2.392222643	https://www.genecards.org/cgi-bin/carddisp.pl?gene=GBE1
MIR10B	MicroRNA 10b	RNA Gene		30	GC02P176150	2.391065598	https://www.genecards.org/cgi-bin/carddisp.pl?gene=MIR10B
MIR199B	MicroRNA 199b	RNA Gene		27	GC09M128244	2.390797377	https://www.genecards.org/cgi-bin/carddisp.pl?gene=MIR199B
GRN	Granulin Precursor	Protein Coding	P28799	60	GC17P044345	2.388447523	https://www.genecards.org/cgi-bin/carddisp.pl?gene=GRN
SDC1	Syndecan 1	Protein Coding	P18827	55	GC02M020200	2.386795759	https://www.genecards.org/cgi-bin/carddisp.pl?gene=SDC1
TYK2	Tyrosine Kinase 2	Protein Coding	P29597	66	GC19M010350	2.377484083	https://www.genecards.org/cgi-bin/carddisp.pl?gene=TYK2
RTEL1	Regulator Of Telomere Elongation Helicase 1	Protein Coding	Q9NZ71	53	GC20P070517	2.377466679	https://www.genecards.org/cgi-bin/carddisp.pl?gene=RTEL1
COMT	Catechol-O-Methyltransferase	Protein Coding	P21964	63	GC22P019941	2.376678467	https://www.genecards.org/cgi-bin/carddisp.pl?gene=COMT
IGF2BP3	Insulin Like Growth Factor 2 MRNA Binding Protein 3	Protein Coding	O00425	54	GC07M023939	2.376402378	https://www.genecards.org/cgi-bin/carddisp.pl?gene=IGF2BP3
ZBTB2	Zinc Finger And BTB Domain Containing 2	Protein Coding	Q8N680	45	GC06M151364	2.37638998	https://www.genecards.org/cgi-bin/carddisp.pl?gene=ZBTB2
GHRL	Ghrelin And Obestatin Prepropeptide	Protein Coding	Q9UBU3	54	GC03M010285	2.374750137	https://www.genecards.org/cgi-bin/carddisp.pl?gene=GHRL
RTN4	Reticulon 4	Protein Coding	Q9NQC3	57	GC02M054934	2.372740746	https://www.genecards.org/cgi-bin/carddisp.pl?gene=RTN4
SLC7A5	Solute Carrier Family 7 Member 5	Protein Coding	Q01650	57	GC16M087830	2.372287989	https://www.genecards.org/cgi-bin/carddisp.pl?gene=SLC7A5
RICTOR	RPTOR Independent Companion Of MTOR Complex 2	Protein Coding	Q6R327	56	GC05M038937	2.371705055	https://www.genecards.org/cgi-bin/carddisp.pl?gene=RICTOR
TXNRD1	Thioredoxin Reductase 1	Protein Coding	Q16881	57	GC12P104215	2.369097233	https://www.genecards.org/cgi-bin/carddisp.pl?gene=TXNRD1
EEF2	Eukaryotic Translation Elongation Factor 2	Protein Coding	P13639	61	GC19M003976	2.365942955	https://www.genecards.org/cgi-bin/carddisp.pl?gene=EEF2
UCP3	Uncoupling Protein 3	Protein Coding	P55916	54	GC11M074000	2.364979029	https://www.genecards.org/cgi-bin/carddisp.pl?gene=UCP3
OTUB1	OTU Deubiquitinase, Ubiquitin Aldehyde Binding 1	Protein Coding	Q96FW1	51	GC11P063985	2.36493969	https://www.genecards.org/cgi-bin/carddisp.pl?gene=OTUB1
MVP	Major Vault Protein	Protein Coding	Q14764	52	GC16P136757	2.364383936	https://www.genecards.org/cgi-bin/carddisp.pl?gene=MVP
BCL9	BCL9 Transcription Coactivator	Protein Coding	O00512	52	GC01P147541	2.364195347	https://www.genecards.org/cgi-bin/carddisp.pl?gene=BCL9
RYR1	Ryanodine Receptor 1	Protein Coding	P21817	61	GC19P171589	2.361825943	https://www.genecards.org/cgi-bin/carddisp.pl?gene=RYR1
KLRK1	Killer Cell Lectin Like Receptor K1	Protein Coding	P26718	52	GC12M038944	2.360160351	https://www.genecards.org/cgi-bin/carddisp.pl?gene=KLRK1
G6PD	Glucose-6-Phosphate Dehydrogenase	Protein Coding	P11413	63	GC0XM154638	2.354237556	https://www.genecards.org/cgi-bin/carddisp.pl?gene=G6PD
COL4A2	Collagen Type IV Alpha 2 Chain	Protein Coding	P08572	58	GC13P110305	2.354237556	https://www.genecards.org/cgi-bin/carddisp.pl?gene=COL4A2
HEY1	Hes Related Family BHLH Transcription Factor With YRPW Motif 1	Protein Coding	Q9Y5J3	55	GC08M079764	2.354237556	https://www.genecards.org/cgi-bin/carddisp.pl?gene=HEY1
LINC02228	Long Intergenic Non-Protein Coding RNA 2228	RNA Gene		14	GC05M025048	2.351414919	https://www.genecards.org/cgi-bin/carddisp.pl?gene=LINC02228
WNT5A	Wnt Family Member 5A	Protein Coding	P41221	63	GC03M055465	2.349338531	https://www.genecards.org/cgi-bin/carddisp.pl?gene=WNT5A
ALOX5AP	Arachidonate 5-Lipoxygenase Activating Protein	Protein Coding	P20292	55	GC13P030713	2.348007202	https://www.genecards.org/cgi-bin/carddisp.pl?gene=ALOX5AP
HNRNPM	Heterogeneous Nuclear Ribonucleoprotein M	Protein Coding	P52272	52	GC19P008444	2.347851276	https://www.genecards.org/cgi-bin/carddisp.pl?gene=HNRNPM
WDR26	WD Repeat Domain 26	Protein Coding	Q9H7D7	52	GC01M224385	2.347746611	https://www.genecards.org/cgi-bin/carddisp.pl?gene=WDR26
MYD88	MYD88 Innate Immune Signal Transduction Adaptor	Protein Coding	Q99836	61	GC03P068693	2.345713615	https://www.genecards.org/cgi-bin/carddisp.pl?gene=MYD88
ADCYAP1	Adenylate Cyclase Activating Polypeptide 1	Protein Coding	P18509	55	GC18P000895	2.344347	https://www.genecards.org/cgi-bin/carddisp.pl?gene=ADCYAP1
MIR181A1	MicroRNA 181a-1	RNA Gene		27	GC01M198860	2.343884468	https://www.genecards.org/cgi-bin/carddisp.pl?gene=MIR181A1
MT-CYB	Mitochondrially Encoded Cytochrome B	Protein Coding	P00156	45	GCMTP014749	2.343799353	https://www.genecards.org/cgi-bin/carddisp.pl?gene=MT-CYB
PLA2G6	Phospholipase A2 Group VI	Protein Coding	O60733	60	GC22M092367	2.342676163	https://www.genecards.org/cgi-bin/carddisp.pl?gene=PLA2G6
ADAM8	ADAM Metallopeptidase Domain 8	Protein Coding	P78325	54	GC10M133262	2.342439651	https://www.genecards.org/cgi-bin/carddisp.pl?gene=ADAM8
DARS1-AS1	DARS1 Antisense RNA 1	RNA Gene		23	GC02P160775	2.341819286	https://www.genecards.org/cgi-bin/carddisp.pl?gene=DARS1-AS1
NDUFS4	NADH:Ubiquinone Oxidoreductase Subunit S4	Protein Coding	O43181	55	GC05P053560	2.341745377	https://www.genecards.org/cgi-bin/carddisp.pl?gene=NDUFS4
HOTAIR	HOX Transcript Antisense RNA	RNA Gene		30	GC12M053962	2.339797258	https://www.genecards.org/cgi-bin/carddisp.pl?gene=HOTAIR
PON1	Paraoxonase 1	Protein Coding	P27169	59	GC07M095297	2.332211018	https://www.genecards.org/cgi-bin/carddisp.pl?gene=PON1
RAD51	RAD51 Recombinase	Protein Coding	Q06609	64	GC15P040694	2.329901457	https://www.genecards.org/cgi-bin/carddisp.pl?gene=RAD51
INSIG2	Insulin Induced Gene 2	Protein Coding	Q9Y5U4	47	GC02P118088	2.329175472	https://www.genecards.org/cgi-bin/carddisp.pl?gene=INSIG2
INSR	Insulin Receptor	Protein Coding	P06213	66	GC19M007112	2.328322887	https://www.genecards.org/cgi-bin/carddisp.pl?gene=INSR
RIPK1	Receptor Interacting Serine/Threonine Kinase 1	Protein Coding	Q13546	63	GC06P020581	2.325632572	https://www.genecards.org/cgi-bin/carddisp.pl?gene=RIPK1
MUC5B	Mucin 5B, Oligomeric Mucus/Gel-Forming	Protein Coding	Q9HC84	53	GC11P024767	2.325437784	https://www.genecards.org/cgi-bin/carddisp.pl?gene=MUC5B
HNF4A	Hepatocyte Nuclear Factor 4 Alpha	Protein Coding	P41235	62	GC20P044355	2.321918964	https://www.genecards.org/cgi-bin/carddisp.pl?gene=HNF4A
GADD45A	Growth Arrest And DNA Damage Inducible Alpha	Protein Coding	P24522	55	GC01P067685	2.319446087	https://www.genecards.org/cgi-bin/carddisp.pl?gene=GADD45A
NGFR	Nerve Growth Factor Receptor	Protein Coding	P08138	60	GC17P049495	2.319046021	https://www.genecards.org/cgi-bin/carddisp.pl?gene=NGFR
ECE1	Endothelin Converting Enzyme 1	Protein Coding	P42892	61	GC01M021217	2.317110062	https://www.genecards.org/cgi-bin/carddisp.pl?gene=ECE1
ADM2	Adrenomedullin 2	Protein Coding	Q7Z4H4	47	GC22P050481	2.31672883	https://www.genecards.org/cgi-bin/carddisp.pl?gene=ADM2
MAPT	Microtubule Associated Protein Tau	Protein Coding	P10636	62	GC17P045894	2.314454556	https://www.genecards.org/cgi-bin/carddisp.pl?gene=MAPT
FGF8	Fibroblast Growth Factor 8	Protein Coding	P55075	60	GC10M101770	2.31305933	https://www.genecards.org/cgi-bin/carddisp.pl?gene=FGF8
RIPK3	Receptor Interacting Serine/Threonine Kinase 3	Protein Coding	Q9Y572	56	GC14M024336	2.313007355	https://www.genecards.org/cgi-bin/carddisp.pl?gene=RIPK3
RUVBL2	RuvB Like AAA ATPase 2	Protein Coding	Q9Y230	57	GC19P048993	2.312036991	https://www.genecards.org/cgi-bin/carddisp.pl?gene=RUVBL2
TGM2	Transglutaminase 2	Protein Coding	P21980	60	GC20M038127	2.311814547	https://www.genecards.org/cgi-bin/carddisp.pl?gene=TGM2
UBE3A	Ubiquitin Protein Ligase E3A	Protein Coding	Q05086	60	GC15M025333	2.310026884	https://www.genecards.org/cgi-bin/carddisp.pl?gene=UBE3A
TNC	Tenascin C	Protein Coding	P24821	61	GC09M115019	2.309461355	https://www.genecards.org/cgi-bin/carddisp.pl?gene=TNC
CEACAM1	CEA Cell Adhesion Molecule 1	Protein Coding	P13688	57	GC19M042507	2.309013367	https://www.genecards.org/cgi-bin/carddisp.pl?gene=CEACAM1
CASP1	Caspase 1	Protein Coding	P29466	61	GC11M146827	2.307715178	https://www.genecards.org/cgi-bin/carddisp.pl?gene=CASP1
S100A2	S100 Calcium Binding Protein A2	Protein Coding	P29034	54	GC01M169696	2.307451487	https://www.genecards.org/cgi-bin/carddisp.pl?gene=S100A2
CST3	Cystatin C	Protein Coding	P01034	55	GC20M024276	2.305635929	https://www.genecards.org/cgi-bin/carddisp.pl?gene=CST3
PAK1	P21 (RAC1) Activated Kinase 1	Protein Coding	Q13153	63	GC11M077321	2.305248499	https://www.genecards.org/cgi-bin/carddisp.pl?gene=PAK1
CBFA2T3	CBFA2/RUNX1 Partner Transcriptional Co-Repressor 3	Protein Coding	O75081	51	GC16M088874	2.305248499	https://www.genecards.org/cgi-bin/carddisp.pl?gene=CBFA2T3
NDUFS2	NADH:Ubiquinone Oxidoreductase Core Subunit S2	Protein Coding	O75306	56	GC01P161197	2.303501844	https://www.genecards.org/cgi-bin/carddisp.pl?gene=NDUFS2
LPIN1	Lipin 1	Protein Coding	Q14693	59	GC02P011677	2.303304195	https://www.genecards.org/cgi-bin/carddisp.pl?gene=LPIN1
CGAS	Cyclic GMP-AMP Synthase	Protein Coding	Q8N884	48	GC06M115482	2.30321455	https://www.genecards.org/cgi-bin/carddisp.pl?gene=CGAS
ANXA2	Annexin A2	Protein Coding	P07355	60	GC15M060347	2.303052187	https://www.genecards.org/cgi-bin/carddisp.pl?gene=ANXA2
TAL1	TAL BHLH Transcription Factor 1, Erythroid Differentiation Factor	Protein Coding	P17542	56	GC01M047216	2.299509048	https://www.genecards.org/cgi-bin/carddisp.pl?gene=TAL1
TEAD4	TEA Domain Transcription Factor 4	Protein Coding	Q15561	50	GC12P002959	2.298984766	https://www.genecards.org/cgi-bin/carddisp.pl?gene=TEAD4
VIP	Vasoactive Intestinal Peptide	Protein Coding	P01282	57	GC06P201312	2.297820568	https://www.genecards.org/cgi-bin/carddisp.pl?gene=VIP
TPH1	Tryptophan Hydroxylase 1	Protein Coding	P17752	58	GC11M018574	2.29677701	https://www.genecards.org/cgi-bin/carddisp.pl?gene=TPH1
DDB2	Damage Specific DNA Binding Protein 2	Protein Coding	Q92466	58	GC11P049913	2.293014526	https://www.genecards.org/cgi-bin/carddisp.pl?gene=DDB2
COL1A2	Collagen Type I Alpha 2 Chain	Protein Coding	P08123	60	GC07P094394	2.292138577	https://www.genecards.org/cgi-bin/carddisp.pl?gene=COL1A2
CYP19A1	Cytochrome P450 Family 19 Subfamily A Member 1	Protein Coding	P11511	60	GC15M051208	2.29202652	https://www.genecards.org/cgi-bin/carddisp.pl?gene=CYP19A1
NKX2-1	NK2 Homeobox 1	Protein Coding	P43699	60	GC14M036516	2.291651964	https://www.genecards.org/cgi-bin/carddisp.pl?gene=NKX2-1
CA3	Carbonic Anhydrase 3	Protein Coding	P07451	54	GC08P085373	2.289803982	https://www.genecards.org/cgi-bin/carddisp.pl?gene=CA3
RAB4B-EGLN2	RAB4B-EGLN2 Readthrough (NMD Candidate)	RNA Gene		14	GC19P040778	2.289453268	https://www.genecards.org/cgi-bin/carddisp.pl?gene=RAB4B-EGLN2
APOE	Apolipoprotein E	Protein Coding	P02649	62	GC19P171829	2.285146713	https://www.genecards.org/cgi-bin/carddisp.pl?gene=APOE
CYP2B6	Cytochrome P450 Family 2 Subfamily B Member 6	Protein Coding	P20813	59	GC19P040991	2.282740355	https://www.genecards.org/cgi-bin/carddisp.pl?gene=CYP2B6
ITGB1	Integrin Subunit Beta 1	Protein Coding	P05556	63	GC10M037978	2.281929731	https://www.genecards.org/cgi-bin/carddisp.pl?gene=ITGB1
BMP7	Bone Morphogenetic Protein 7	Protein Coding	P18075	60	GC20M057168	2.281249762	https://www.genecards.org/cgi-bin/carddisp.pl?gene=BMP7
TRE-TTC3-1	TRNA-Glu (Anticodon TTC) 3-1	RNA Gene		16	GC01P092347	2.279963493	https://www.genecards.org/cgi-bin/carddisp.pl?gene=TRE-TTC3-1
RNF4	Ring Finger Protein 4	Protein Coding	P78317	52	GC04P002462	2.279110909	https://www.genecards.org/cgi-bin/carddisp.pl?gene=RNF4
NEU1	Neuraminidase 1	Protein Coding	Q99519	58	GC06M031857	2.277507782	https://www.genecards.org/cgi-bin/carddisp.pl?gene=NEU1
APOH	Apolipoprotein H	Protein Coding	P02749	58	GC17M105423	2.276716232	https://www.genecards.org/cgi-bin/carddisp.pl?gene=APOH
KLK3	Kallikrein Related Peptidase 3	Protein Coding	P07288	60	GC19P050854	2.271193266	https://www.genecards.org/cgi-bin/carddisp.pl?gene=KLK3
TRIP11	Thyroid Hormone Receptor Interactor 11	Protein Coding	Q15643	52	GC14M091965	2.268884897	https://www.genecards.org/cgi-bin/carddisp.pl?gene=TRIP11
NCOA2	Nuclear Receptor Coactivator 2	Protein Coding	Q15596	57	GC08M070109	2.267022371	https://www.genecards.org/cgi-bin/carddisp.pl?gene=NCOA2
SPARC	Secreted Protein Acidic And Cysteine Rich	Protein Coding	P09486	62	GC05M151661	2.266901016	https://www.genecards.org/cgi-bin/carddisp.pl?gene=SPARC
PNPLA2	Patatin Like Domain 2, Triacylglycerol Lipase	Protein Coding	Q96AD5	57	GC11P024751	2.264989376	https://www.genecards.org/cgi-bin/carddisp.pl?gene=PNPLA2
GRK2	G Protein-Coupled Receptor Kinase 2	Protein Coding	P25098	61	GC11P067266	2.262913942	https://www.genecards.org/cgi-bin/carddisp.pl?gene=GRK2
NCOA4	Nuclear Receptor Coactivator 4	Protein Coding	Q13772	51	GC10M046005	2.261769772	https://www.genecards.org/cgi-bin/carddisp.pl?gene=NCOA4
MIR33B	MicroRNA 33b	RNA Gene		27	GC17M017813	2.260008097	https://www.genecards.org/cgi-bin/carddisp.pl?gene=MIR33B
MIR103A2	MicroRNA 103a-2	RNA Gene		26	GC20P003917	2.260008097	https://www.genecards.org/cgi-bin/carddisp.pl?gene=MIR103A2
LMNA	Lamin A/C	Protein Coding	P02545	63	GC01P156082	2.259909868	https://www.genecards.org/cgi-bin/carddisp.pl?gene=LMNA
SLPI	Secretory Leukocyte Peptidase Inhibitor	Protein Coding	P03973	52	GC20M045252	2.255297661	https://www.genecards.org/cgi-bin/carddisp.pl?gene=SLPI
HDAC3	Histone Deacetylase 3	Protein Coding	O15379	63	GC05M141620	2.252440214	https://www.genecards.org/cgi-bin/carddisp.pl?gene=HDAC3
KRT18	Keratin 18	Protein Coding	P05783	62	GC12P086837	2.252440214	https://www.genecards.org/cgi-bin/carddisp.pl?gene=KRT18
ISG15	ISG15 Ubiquitin Like Modifier	Protein Coding	P05161	58	GC01P001001	2.252440214	https://www.genecards.org/cgi-bin/carddisp.pl?gene=ISG15
AKAP12	A-Kinase Anchoring Protein 12	Protein Coding	Q02952	49	GC06P151239	2.252440214	https://www.genecards.org/cgi-bin/carddisp.pl?gene=AKAP12
SNHG14	Small Nucleolar RNA Host Gene 14	RNA Gene		26	GC15P209834	2.252114296	https://www.genecards.org/cgi-bin/carddisp.pl?gene=SNHG14
ERBB4	Erb-B2 Receptor Tyrosine Kinase 4	Protein Coding	Q15303	67	GC02M211375	2.24849391	https://www.genecards.org/cgi-bin/carddisp.pl?gene=ERBB4
NBN	Nibrin	Protein Coding	O60934	61	GC08M089933	2.244128227	https://www.genecards.org/cgi-bin/carddisp.pl?gene=NBN
SLCO1B3	Solute Carrier Organic Anion Transporter Family Member 1B3	Protein Coding	Q9NPD5	57	GC12P020810	2.244128227	https://www.genecards.org/cgi-bin/carddisp.pl?gene=SLCO1B3
FMR1	Fragile X Messenger Ribonucleoprotein 1	Protein Coding	Q06787	56	GC0XP148000	2.238627434	https://www.genecards.org/cgi-bin/carddisp.pl?gene=FMR1
RELN	Reelin	Protein Coding	P78509	56	GC07M103471	2.237519979	https://www.genecards.org/cgi-bin/carddisp.pl?gene=RELN
P2RX7	Purinergic Receptor P2X 7	Protein Coding	Q99572	60	GC12P141807	2.237328291	https://www.genecards.org/cgi-bin/carddisp.pl?gene=P2RX7
GATA3	GATA Binding Protein 3	Protein Coding	P23771	63	GC10P008045	2.237071991	https://www.genecards.org/cgi-bin/carddisp.pl?gene=GATA3
ABCC9	ATP Binding Cassette Subfamily C Member 9	Protein Coding	O60706	57	GC12M021797	2.233283043	https://www.genecards.org/cgi-bin/carddisp.pl?gene=ABCC9
HSPA9	Heat Shock Protein Family A (Hsp70) Member 9	Protein Coding	P38646	61	GC05M138554	2.233021736	https://www.genecards.org/cgi-bin/carddisp.pl?gene=HSPA9
TWIST2	Twist Family BHLH Transcription Factor 2	Protein Coding	Q8WVJ9	54	GC02P238848	2.232977867	https://www.genecards.org/cgi-bin/carddisp.pl?gene=TWIST2
MAP4	Microtubule Associated Protein 4	Protein Coding	P27816	52	GC03M047850	2.232548237	https://www.genecards.org/cgi-bin/carddisp.pl?gene=MAP4
MIR22	MicroRNA 22	RNA Gene		30	GC17M001713	2.227409363	https://www.genecards.org/cgi-bin/carddisp.pl?gene=MIR22
TLR6	Toll Like Receptor 6	Protein Coding	Q9Y2C9	57	GC04M038828	2.22615695	https://www.genecards.org/cgi-bin/carddisp.pl?gene=TLR6
ANOS1	Anosmin 1	Protein Coding	P23352	52	GC0XM008528	2.22531271	https://www.genecards.org/cgi-bin/carddisp.pl?gene=ANOS1
HDAC7	Histone Deacetylase 7	Protein Coding	Q8WUI4	57	GC12M047782	2.224774837	https://www.genecards.org/cgi-bin/carddisp.pl?gene=HDAC7
PSMD10	Proteasome 26S Subunit, Non-ATPase 10	Protein Coding	O75832	50	GC0XM108084	2.224774837	https://www.genecards.org/cgi-bin/carddisp.pl?gene=PSMD10
SMG1	SMG1 Nonsense Mediated MRNA Decay Associated PI3K Related Kinase	Protein Coding	Q96Q15	50	GC16M055822	2.224219084	https://www.genecards.org/cgi-bin/carddisp.pl?gene=SMG1
NKX2-5	NK2 Homeobox 5	Protein Coding	P52952	57	GC05M173232	2.224045038	https://www.genecards.org/cgi-bin/carddisp.pl?gene=NKX2-5
AXIN1	Axin 1	Protein Coding	O15169	60	GC16M000287	2.223165035	https://www.genecards.org/cgi-bin/carddisp.pl?gene=AXIN1
SLC8A3	Solute Carrier Family 8 Member A3	Protein Coding	P57103	55	GC14M070044	2.222400904	https://www.genecards.org/cgi-bin/carddisp.pl?gene=SLC8A3
MIR31	MicroRNA 31	RNA Gene		29	GC09M022414	2.221850634	https://www.genecards.org/cgi-bin/carddisp.pl?gene=MIR31
NRF1	Nuclear Respiratory Factor 1	Protein Coding	Q16656	56	GC07P129611	2.221376896	https://www.genecards.org/cgi-bin/carddisp.pl?gene=NRF1
CASP7	Caspase 7	Protein Coding	P55210	61	GC10P113679	2.219693899	https://www.genecards.org/cgi-bin/carddisp.pl?gene=CASP7
HSPA1B	Heat Shock Protein Family A (Hsp70) Member 1B	Protein Coding	P0DMV9	54	GC06P199544	2.219693899	https://www.genecards.org/cgi-bin/carddisp.pl?gene=HSPA1B
OXT	Oxytocin/Neurophysin I Prepropeptide	Protein Coding	P01178	50	GC20P012389	2.21672678	https://www.genecards.org/cgi-bin/carddisp.pl?gene=OXT
RETNLB	Resistin Like Beta	Protein Coding	Q9BQ08	46	GC03M108743	2.213562965	https://www.genecards.org/cgi-bin/carddisp.pl?gene=RETNLB
PPP1R10	Protein Phosphatase 1 Regulatory Subunit 10	Protein Coding	Q96QC0	52	GC06M030600	2.213390827	https://www.genecards.org/cgi-bin/carddisp.pl?gene=PPP1R10
FSTL1	Follistatin Like 1	Protein Coding	Q12841	53	GC03M120392	2.212188244	https://www.genecards.org/cgi-bin/carddisp.pl?gene=FSTL1
MIR195	MicroRNA 195	RNA Gene		28	GC17M103712	2.211377621	https://www.genecards.org/cgi-bin/carddisp.pl?gene=MIR195
MIR224	MicroRNA 224	RNA Gene		26	GC0XM151958	2.209242344	https://www.genecards.org/cgi-bin/carddisp.pl?gene=MIR224
RAB22A	RAB22A, Member RAS Oncogene Family	Protein Coding	Q9UL26	43	GC20P058309	2.207485676	https://www.genecards.org/cgi-bin/carddisp.pl?gene=RAB22A
RGCC	Regulator Of Cell Cycle	Protein Coding	Q9H4X1	47	GC13P041457	2.204691648	https://www.genecards.org/cgi-bin/carddisp.pl?gene=RGCC
CDX2	Caudal Type Homeobox 2	Protein Coding	Q99626	55	GC13M027962	2.202655315	https://www.genecards.org/cgi-bin/carddisp.pl?gene=CDX2
BACH1	BACH Transcriptional Regulator 1	Protein Coding	O14867	52	GC21P029194	2.201855659	https://www.genecards.org/cgi-bin/carddisp.pl?gene=BACH1
TSC22D3	TSC22 Domain Family Member 3	Protein Coding	Q99576	51	GC0XM107713	2.201714516	https://www.genecards.org/cgi-bin/carddisp.pl?gene=TSC22D3
CRH	Corticotropin Releasing Hormone	Protein Coding	P06850	55	GC08M066176	2.201093674	https://www.genecards.org/cgi-bin/carddisp.pl?gene=CRH
IL33	Interleukin 33	Protein Coding	O95760	53	GC09P011269	2.200952053	https://www.genecards.org/cgi-bin/carddisp.pl?gene=IL33
ASIC1	Acid Sensing Ion Channel Subunit 1	Protein Coding	P78348	57	GC12P050057	2.196550131	https://www.genecards.org/cgi-bin/carddisp.pl?gene=ASIC1
PLA2G4A	Phospholipase A2 Group IVA	Protein Coding	P47712	61	GC01P186798	2.193948746	https://www.genecards.org/cgi-bin/carddisp.pl?gene=PLA2G4A
FSCN1	Fascin Actin-Bundling Protein 1	Protein Coding	Q16658	57	GC07P005592	2.193948746	https://www.genecards.org/cgi-bin/carddisp.pl?gene=FSCN1
CD59	CD59 Molecule (CD59 Blood Group)	Protein Coding	P13987	59	GC11M033742	2.191381931	https://www.genecards.org/cgi-bin/carddisp.pl?gene=CD59
PCBP1	Poly(RC) Binding Protein 1	Protein Coding	Q15365	54	GC02P070087	2.190598726	https://www.genecards.org/cgi-bin/carddisp.pl?gene=PCBP1
HK1	Hexokinase 1	Protein Coding	P19367	63	GC10P069269	2.189801693	https://www.genecards.org/cgi-bin/carddisp.pl?gene=HK1
EIF6	Eukaryotic Translation Initiation Factor 6	Protein Coding	P56537	52	GC20M035278	2.189537048	https://www.genecards.org/cgi-bin/carddisp.pl?gene=EIF6
HEXIM1	HEXIM P-TEFb Complex Subunit 1	Protein Coding	O94992	47	GC17P175708	2.185674191	https://www.genecards.org/cgi-bin/carddisp.pl?gene=HEXIM1
ANXA5	Annexin A5	Protein Coding	P08758	59	GC04M121667	2.185110092	https://www.genecards.org/cgi-bin/carddisp.pl?gene=ANXA5
PTK6	Protein Tyrosine Kinase 6	Protein Coding	Q13882	60	GC20M063528	2.184627771	https://www.genecards.org/cgi-bin/carddisp.pl?gene=PTK6
MIR30C1	MicroRNA 30c-1	RNA Gene		30	GC01P040757	2.183857918	https://www.genecards.org/cgi-bin/carddisp.pl?gene=MIR30C1
PSMB4	Proteasome 20S Subunit Beta 4	Protein Coding	P28070	58	GC01P151399	2.180231571	https://www.genecards.org/cgi-bin/carddisp.pl?gene=PSMB4
PSMB7	Proteasome 20S Subunit Beta 7	Protein Coding	Q99436	55	GC09M134569	2.180231571	https://www.genecards.org/cgi-bin/carddisp.pl?gene=PSMB7
CXCL5	C-X-C Motif Chemokine Ligand 5	Protein Coding	P42830	52	GC04M073995	2.179934978	https://www.genecards.org/cgi-bin/carddisp.pl?gene=CXCL5
DROSHA	Drosha Ribonuclease III	Protein Coding	Q9NRR4	58	GC05M031401	2.179512024	https://www.genecards.org/cgi-bin/carddisp.pl?gene=DROSHA
CD34	CD34 Molecule	Protein Coding	P28906	58	GC01M207880	2.178394794	https://www.genecards.org/cgi-bin/carddisp.pl?gene=CD34
ERCC6	ERCC Excision Repair 6, Chromatin Remodeling Factor	Protein Coding	Q03468	59	GC10M049927	2.177264214	https://www.genecards.org/cgi-bin/carddisp.pl?gene=ERCC6
IBSP	Integrin Binding Sialoprotein	Protein Coding	P21815	50	GC04P087799	2.176205635	https://www.genecards.org/cgi-bin/carddisp.pl?gene=IBSP
ALOX15	Arachidonate 15-Lipoxygenase	Protein Coding	P16050	58	GC17M004630	2.174087524	https://www.genecards.org/cgi-bin/carddisp.pl?gene=ALOX15
GPX3	Glutathione Peroxidase 3	Protein Coding	P22352	54	GC05P162735	2.174087524	https://www.genecards.org/cgi-bin/carddisp.pl?gene=GPX3
TSGA10	Testis Specific 10	Protein Coding	Q9BZW7	45	GC02M103006	2.173120022	https://www.genecards.org/cgi-bin/carddisp.pl?gene=TSGA10
SCG2	Secretogranin II	Protein Coding	P13521	51	GC02M223596	2.172995806	https://www.genecards.org/cgi-bin/carddisp.pl?gene=SCG2
LOC108942766	NANOG 5' Regulatory Region	Functional Element		2	GC12P088167	2.172229052	https://www.genecards.org/cgi-bin/carddisp.pl?gene=LOC108942766
CTRL	Chymotrypsin Like	Protein Coding	P40313	54	GC16M067927	2.170240641	https://www.genecards.org/cgi-bin/carddisp.pl?gene=CTRL
ZNF217	Zinc Finger Protein 217	Protein Coding	O75362	51	GC20M053567	2.170160294	https://www.genecards.org/cgi-bin/carddisp.pl?gene=ZNF217
UCA1	Urothelial Cancer Associated 1	RNA Gene		30	GC19P179989	2.169237614	https://www.genecards.org/cgi-bin/carddisp.pl?gene=UCA1
GDF2	Growth Differentiation Factor 2	Protein Coding	Q9UK05	57	GC10P047322	2.166185379	https://www.genecards.org/cgi-bin/carddisp.pl?gene=GDF2
VASN	Vasorin	Protein Coding	Q6EMK4	47	GC16P136007	2.165262699	https://www.genecards.org/cgi-bin/carddisp.pl?gene=VASN
VHLL	VHL Like	Protein Coding	Q6RSH7	37	GC01M156298	2.164754152	https://www.genecards.org/cgi-bin/carddisp.pl?gene=VHLL
ILF3	Interleukin Enhancer Binding Factor 3	Protein Coding	Q12906	48	GC19P170928	2.164292336	https://www.genecards.org/cgi-bin/carddisp.pl?gene=ILF3
ENPEP	Glutamyl Aminopeptidase	Protein Coding	Q07075	58	GC04P110365	2.164138079	https://www.genecards.org/cgi-bin/carddisp.pl?gene=ENPEP
FOLH1	Folate Hydrolase 1	Protein Coding	Q04609	60	GC11M145880	2.163109779	https://www.genecards.org/cgi-bin/carddisp.pl?gene=FOLH1
GLUD1	Glutamate Dehydrogenase 1	Protein Coding	P00367	63	GC10M087050	2.158763885	https://www.genecards.org/cgi-bin/carddisp.pl?gene=GLUD1
GNAS	GNAS Complex Locus	Protein Coding	P84996	63	GC20P058839	2.158635616	https://www.genecards.org/cgi-bin/carddisp.pl?gene=GNAS
FIS1	Fission, Mitochondrial 1	Protein Coding	Q9Y3D6	51	GC07M101239	2.156082153	https://www.genecards.org/cgi-bin/carddisp.pl?gene=FIS1
MCAM	Melanoma Cell Adhesion Molecule	Protein Coding	P43121	54	GC11M147063	2.154735327	https://www.genecards.org/cgi-bin/carddisp.pl?gene=MCAM
DDX6	DEAD-Box Helicase 6	Protein Coding	P26196	57	GC11M147032	2.152467966	https://www.genecards.org/cgi-bin/carddisp.pl?gene=DDX6
CGA	Glycoprotein Hormones, Alpha Polypeptide	Protein Coding	P01215	57	GC06M087085	2.152424335	https://www.genecards.org/cgi-bin/carddisp.pl?gene=CGA
KCNH6	Potassium Voltage-Gated Channel Subfamily H Member 6	Protein Coding	Q9H252	54	GC17P063523	2.152424335	https://www.genecards.org/cgi-bin/carddisp.pl?gene=KCNH6
IVL	Involucrin	Protein Coding	P07476	51	GC01P183574	2.152424335	https://www.genecards.org/cgi-bin/carddisp.pl?gene=IVL
NAMPT	Nicotinamide Phosphoribosyltransferase	Protein Coding	P43490	60	GC07M106248	2.152371883	https://www.genecards.org/cgi-bin/carddisp.pl?gene=NAMPT
HMBS	Hydroxymethylbilane Synthase	Protein Coding	P08397	57	GC11P119084	2.152125359	https://www.genecards.org/cgi-bin/carddisp.pl?gene=HMBS
TIMP3	TIMP Metallopeptidase Inhibitor 3	Protein Coding	P35625	56	GC22P102487	2.148267031	https://www.genecards.org/cgi-bin/carddisp.pl?gene=TIMP3
MIR320A	MicroRNA 320a	RNA Gene		31	GC08M022544	2.148267031	https://www.genecards.org/cgi-bin/carddisp.pl?gene=MIR320A
PPP2CA	Protein Phosphatase 2 Catalytic Subunit Alpha	Protein Coding	P67775	62	GC05M134194	2.148078442	https://www.genecards.org/cgi-bin/carddisp.pl?gene=PPP2CA
TOP3A	DNA Topoisomerase III Alpha	Protein Coding	Q13472	55	GC17M018271	2.148078442	https://www.genecards.org/cgi-bin/carddisp.pl?gene=TOP3A
SETD7	SET Domain Containing 7, Histone Lysine Methyltransferase	Protein Coding	Q8WTS6	55	GC04M139495	2.145218134	https://www.genecards.org/cgi-bin/carddisp.pl?gene=SETD7
MIR150	MicroRNA 150	RNA Gene		30	GC19M049500	2.144461632	https://www.genecards.org/cgi-bin/carddisp.pl?gene=MIR150
ROBO4	Roundabout Guidance Receptor 4	Protein Coding	Q8WZ75	55	GC11M124883	2.142424822	https://www.genecards.org/cgi-bin/carddisp.pl?gene=ROBO4
HCRT	Hypocretin Neuropeptide Precursor	Protein Coding	O43612	52	GC17M104754	2.142246962	https://www.genecards.org/cgi-bin/carddisp.pl?gene=HCRT
POU2F1	POU Class 2 Homeobox 1	Protein Coding	P14859	54	GC01P184190	2.141513824	https://www.genecards.org/cgi-bin/carddisp.pl?gene=POU2F1
ATF6	Activating Transcription Factor 6	Protein Coding	P18850	61	GC01P161766	2.139658928	https://www.genecards.org/cgi-bin/carddisp.pl?gene=ATF6
SLC12A2	Solute Carrier Family 12 Member 2	Protein Coding	P55011	61	GC05P128083	2.137406349	https://www.genecards.org/cgi-bin/carddisp.pl?gene=SLC12A2
GPD1L	Glycerol-3-Phosphate Dehydrogenase 1 Like	Protein Coding	Q8N335	53	GC03P034261	2.137167931	https://www.genecards.org/cgi-bin/carddisp.pl?gene=GPD1L
CHUK	Component Of Inhibitor Of Nuclear Factor Kappa B Kinase Complex	Protein Coding	O15111	63	GC10M100698	2.135546923	https://www.genecards.org/cgi-bin/carddisp.pl?gene=CHUK
TAFAZZIN	Tafazzin, Phospholipid-Lysophospholipid Transacylase	Protein Coding	Q16635	52	GC0XP155536	2.135546923	https://www.genecards.org/cgi-bin/carddisp.pl?gene=TAFAZZIN
RHOT1	Ras Homolog Family Member T1	Protein Coding	Q8IXI2	55	GC17P032142	2.133902073	https://www.genecards.org/cgi-bin/carddisp.pl?gene=RHOT1
CSNK1D	Casein Kinase 1 Delta	Protein Coding	P48730	61	GC17M082239	2.133229971	https://www.genecards.org/cgi-bin/carddisp.pl?gene=CSNK1D
SCN5A	Sodium Voltage-Gated Channel Alpha Subunit 5	Protein Coding	Q14524	63	GC03M038923	2.132137537	https://www.genecards.org/cgi-bin/carddisp.pl?gene=SCN5A
ETV4	ETS Variant Transcription Factor 4	Protein Coding	P43268	54	GC17M043527	2.132107973	https://www.genecards.org/cgi-bin/carddisp.pl?gene=ETV4
ITPR1	Inositol 1,4,5-Trisphosphate Receptor Type 1	Protein Coding	Q14643	61	GC03P004512	2.128432035	https://www.genecards.org/cgi-bin/carddisp.pl?gene=ITPR1
CDKN1C	Cyclin Dependent Kinase Inhibitor 1C	Protein Coding	P49918	59	GC11M016628	2.124550343	https://www.genecards.org/cgi-bin/carddisp.pl?gene=CDKN1C
HUWE1	HECT, UBA And WWE Domain Containing E3 Ubiquitin Protein Ligase 1	Protein Coding	Q7Z6Z7	59	GC0XM053532	2.124550343	https://www.genecards.org/cgi-bin/carddisp.pl?gene=HUWE1
RBCK1	RANBP2-Type And C3HC4-Type Zinc Finger Containing 1	Protein Coding	Q9BYM8	53	GC20P000407	2.124469995	https://www.genecards.org/cgi-bin/carddisp.pl?gene=RBCK1
PLCG1	Phospholipase C Gamma 1	Protein Coding	P19174	63	GC20P041136	2.12356925	https://www.genecards.org/cgi-bin/carddisp.pl?gene=PLCG1
PWAR4	Prader Willi/Angelman Region RNA 4	RNA Gene		17	GC15P025211	2.12129879	https://www.genecards.org/cgi-bin/carddisp.pl?gene=PWAR4
COL18A1	Collagen Type XVIII Alpha 1 Chain	Protein Coding	P39060	58	GC21P045405	2.12088275	https://www.genecards.org/cgi-bin/carddisp.pl?gene=COL18A1
IL15	Interleukin 15	Protein Coding	P40933	55	GC04P141636	2.119206667	https://www.genecards.org/cgi-bin/carddisp.pl?gene=IL15
MAGED2	MAGE Family Member D2	Protein Coding	Q9UNF1	51	GC0XP054807	2.119045496	https://www.genecards.org/cgi-bin/carddisp.pl?gene=MAGED2
CCL26	C-C Motif Chemokine Ligand 26	Protein Coding	Q9Y258	50	GC07M075769	2.118956804	https://www.genecards.org/cgi-bin/carddisp.pl?gene=CCL26
EIF4G2	Eukaryotic Translation Initiation Factor 4 Gamma 2	Protein Coding	P78344	50	GC11M016949	2.118956804	https://www.genecards.org/cgi-bin/carddisp.pl?gene=EIF4G2
OLR1	Oxidized Low Density Lipoprotein Receptor 1	Protein Coding	P78380	55	GC12M038942	2.11677289	https://www.genecards.org/cgi-bin/carddisp.pl?gene=OLR1
MAX	MYC Associated Transcriptional Regulator X	Protein Coding	P61244	58	GC14M065484	2.11461091	https://www.genecards.org/cgi-bin/carddisp.pl?gene=MAX
METTL14	Methyltransferase 14, N6-Adenosine-Methyltransferase Non-Catalytic Subunit	Protein Coding	Q9HCE5	50	GC04P118685	2.11461091	https://www.genecards.org/cgi-bin/carddisp.pl?gene=METTL14
FOXP1	Forkhead Box P1	Protein Coding	Q9H334	57	GC03M070954	2.111272097	https://www.genecards.org/cgi-bin/carddisp.pl?gene=FOXP1
CCNA2	Cyclin A2	Protein Coding	P20248	58	GC04M121816	2.111058712	https://www.genecards.org/cgi-bin/carddisp.pl?gene=CCNA2
DRD4	Dopamine Receptor D4	Protein Coding	P21917	57	GC11P024743	2.109662533	https://www.genecards.org/cgi-bin/carddisp.pl?gene=DRD4
MCM6	Minichromosome Maintenance Complex Component 6	Protein Coding	Q14566	55	GC02M135839	2.108960867	https://www.genecards.org/cgi-bin/carddisp.pl?gene=MCM6
PRKCZ	Protein Kinase C Zeta	Protein Coding	Q05513	61	GC01P091475	2.108959913	https://www.genecards.org/cgi-bin/carddisp.pl?gene=PRKCZ
MIR146B	MicroRNA 146b	RNA Gene		29	GC10P102436	2.108959913	https://www.genecards.org/cgi-bin/carddisp.pl?gene=MIR146B
HTR2B	5-Hydroxytryptamine Receptor 2B	Protein Coding	P41595	54	GC02M231108	2.108075857	https://www.genecards.org/cgi-bin/carddisp.pl?gene=HTR2B
CARD16	Caspase Recruitment Domain Family Member 16	Protein Coding	Q5EG05	47	GC11M146829	2.108075857	https://www.genecards.org/cgi-bin/carddisp.pl?gene=CARD16
FOXF1	Forkhead Box F1	Protein Coding	Q12946	54	GC16P086510	2.106697559	https://www.genecards.org/cgi-bin/carddisp.pl?gene=FOXF1
GLUL	Glutamate-Ammonia Ligase	Protein Coding	P15104	60	GC01M182378	2.106063366	https://www.genecards.org/cgi-bin/carddisp.pl?gene=GLUL
XBP1	X-Box Binding Protein 1	Protein Coding	P17861	58	GC22M028794	2.105329275	https://www.genecards.org/cgi-bin/carddisp.pl?gene=XBP1
TNFRSF10D	TNF Receptor Superfamily Member 10d	Protein Coding	Q9UBN6	54	GC08M023135	2.105038404	https://www.genecards.org/cgi-bin/carddisp.pl?gene=TNFRSF10D
MIR30A	MicroRNA 30a	RNA Gene		27	GC06M071403	2.104871511	https://www.genecards.org/cgi-bin/carddisp.pl?gene=MIR30A
MIR107	MicroRNA 107	RNA Gene		27	GC10M089604	2.103291273	https://www.genecards.org/cgi-bin/carddisp.pl?gene=MIR107
WNT1	Wnt Family Member 1	Protein Coding	P04628	59	GC12P086651	2.102929115	https://www.genecards.org/cgi-bin/carddisp.pl?gene=WNT1
MIR101-1	MicroRNA 101-1	RNA Gene		29	GC01M065058	2.102929115	https://www.genecards.org/cgi-bin/carddisp.pl?gene=MIR101-1
CDC42	Cell Division Cycle 42	Protein Coding	P60953	62	GC01P022052	2.102874041	https://www.genecards.org/cgi-bin/carddisp.pl?gene=CDC42
HGFAC	HGF Activator	Protein Coding	Q04756	55	GC04P033842	2.10003829	https://www.genecards.org/cgi-bin/carddisp.pl?gene=HGFAC
STK26	Serine/Threonine Kinase 26	Protein Coding	Q9P289	54	GC0XP132023	2.095359802	https://www.genecards.org/cgi-bin/carddisp.pl?gene=STK26
ALOX5	Arachidonate 5-Lipoxygenase	Protein Coding	P09917	61	GC10P045374	2.093384266	https://www.genecards.org/cgi-bin/carddisp.pl?gene=ALOX5
SP7	Sp7 Transcription Factor	Protein Coding	Q8TDD2	55	GC12M053326	2.092536926	https://www.genecards.org/cgi-bin/carddisp.pl?gene=SP7
PVALB	Parvalbumin	Protein Coding	P20472	52	GC22M036800	2.092376232	https://www.genecards.org/cgi-bin/carddisp.pl?gene=PVALB
MST1R	Macrophage Stimulating 1 Receptor	Protein Coding	Q04912	62	GC03M055327	2.091147423	https://www.genecards.org/cgi-bin/carddisp.pl?gene=MST1R
VASH1	Vasohibin 1	Protein Coding	Q7L8A9	47	GC14P076761	2.091070175	https://www.genecards.org/cgi-bin/carddisp.pl?gene=VASH1
PDPN	Podoplanin	Protein Coding	Q86YL7	54	GC01P013583	2.090951443	https://www.genecards.org/cgi-bin/carddisp.pl?gene=PDPN
LRG1	Leucine Rich Alpha-2-Glycoprotein 1	Protein Coding	P02750	50	GC19M115439	2.090474844	https://www.genecards.org/cgi-bin/carddisp.pl?gene=LRG1
MIR191	MicroRNA 191	RNA Gene		30	GC03M055276	2.090348005	https://www.genecards.org/cgi-bin/carddisp.pl?gene=MIR191
SRPK1	SRSF Protein Kinase 1	Protein Coding	Q96SB4	56	GC06M115094	2.089987755	https://www.genecards.org/cgi-bin/carddisp.pl?gene=SRPK1
PDCD10	Programmed Cell Death 10	Protein Coding	Q9BUL8	52	GC03M167683	2.085809708	https://www.genecards.org/cgi-bin/carddisp.pl?gene=PDCD10
NPEPPS	Aminopeptidase Puromycin Sensitive	Protein Coding	P55786	55	GC17P047522	2.085182667	https://www.genecards.org/cgi-bin/carddisp.pl?gene=NPEPPS
VASP	Vasodilator Stimulated Phosphoprotein	Protein Coding	P50552	55	GC19P171845	2.083532572	https://www.genecards.org/cgi-bin/carddisp.pl?gene=VASP
DAXX	Death Domain Associated Protein	Protein Coding	Q9UER7	57	GC06M033318	2.083000183	https://www.genecards.org/cgi-bin/carddisp.pl?gene=DAXX
IGF2BP1	Insulin Like Growth Factor 2 MRNA Binding Protein 1	Protein Coding	Q9NZI8	52	GC17P175882	2.082546234	https://www.genecards.org/cgi-bin/carddisp.pl?gene=IGF2BP1
VLDLR	Very Low Density Lipoprotein Receptor	Protein Coding	P98155	61	GC09P002611	2.082405567	https://www.genecards.org/cgi-bin/carddisp.pl?gene=VLDLR
MIRLET7A1	MicroRNA Let-7a-1	RNA Gene		30	GC09P094175	2.077610493	https://www.genecards.org/cgi-bin/carddisp.pl?gene=MIRLET7A1
MIR210HG	MIR210 Host Gene	RNA Gene		25	GC11M000563	2.074394703	https://www.genecards.org/cgi-bin/carddisp.pl?gene=MIR210HG
RETN	Resistin	Protein Coding	Q9HD89	55	GC19P007669	2.073169708	https://www.genecards.org/cgi-bin/carddisp.pl?gene=RETN
NRAS	NRAS Proto-Oncogene, GTPase	Protein Coding	P01111	63	GC01M114704	2.073024273	https://www.genecards.org/cgi-bin/carddisp.pl?gene=NRAS
NOP53	NOP53 Ribosome Biogenesis Factor	Protein Coding	Q9NZM5	47	GC19P171921	2.072542667	https://www.genecards.org/cgi-bin/carddisp.pl?gene=NOP53
NFATC2	Nuclear Factor Of Activated T Cells 2	Protein Coding	Q13469	58	GC20M051386	2.072494984	https://www.genecards.org/cgi-bin/carddisp.pl?gene=NFATC2
CALCA	Calcitonin Related Polypeptide Alpha	Protein Coding	P06881	56	GC11M014966	2.070673466	https://www.genecards.org/cgi-bin/carddisp.pl?gene=CALCA
PCK1	Phosphoenolpyruvate Carboxykinase 1	Protein Coding	P35558	60	GC20P060649	2.070356369	https://www.genecards.org/cgi-bin/carddisp.pl?gene=PCK1
TP53INP1	Tumor Protein P53 Inducible Nuclear Protein 1	Protein Coding	Q96A56	46	GC08M094925	2.070356369	https://www.genecards.org/cgi-bin/carddisp.pl?gene=TP53INP1
IFI27	Interferon Alpha Inducible Protein 27	Protein Coding	P40305	50	GC14P094104	2.070355177	https://www.genecards.org/cgi-bin/carddisp.pl?gene=IFI27
NOTCH4	Notch Receptor 4	Protein Coding	Q99466	59	GC06M114987	2.068635225	https://www.genecards.org/cgi-bin/carddisp.pl?gene=NOTCH4
DDR1	Discoidin Domain Receptor Tyrosine Kinase 1	Protein Coding	Q08345	58	GC06P199511	2.06661582	https://www.genecards.org/cgi-bin/carddisp.pl?gene=DDR1
PHB2	Prohibitin 2	Protein Coding	Q99623	56	GC12M006965	2.06661582	https://www.genecards.org/cgi-bin/carddisp.pl?gene=PHB2
MIR103A1	MicroRNA 103a-1	RNA Gene		27	GC05M168560	2.06661582	https://www.genecards.org/cgi-bin/carddisp.pl?gene=MIR103A1
TRAF3	TNF Receptor Associated Factor 3	Protein Coding	Q13114	58	GC14P122674	2.066010475	https://www.genecards.org/cgi-bin/carddisp.pl?gene=TRAF3
SUZ12	SUZ12 Polycomb Repressive Complex 2 Subunit	Protein Coding	Q15022	54	GC17P175184	2.066010475	https://www.genecards.org/cgi-bin/carddisp.pl?gene=SUZ12
IL13	Interleukin 13	Protein Coding	P35225	56	GC05P132656	2.064015627	https://www.genecards.org/cgi-bin/carddisp.pl?gene=IL13
CCL4	C-C Motif Chemokine Ligand 4	Protein Coding	P13236	52	GC17P036103	2.05992794	https://www.genecards.org/cgi-bin/carddisp.pl?gene=CCL4
MAP3K2	Mitogen-Activated Protein Kinase Kinase Kinase 2	Protein Coding	Q9Y2U5	57	GC02M127298	2.058610201	https://www.genecards.org/cgi-bin/carddisp.pl?gene=MAP3K2
SLC22A5	Solute Carrier Family 22 Member 5	Protein Coding	O76082	59	GC05P132369	2.055694103	https://www.genecards.org/cgi-bin/carddisp.pl?gene=SLC22A5
LINC01436	Long Intergenic Non-Protein Coding RNA 1436	RNA Gene		22	GC21P037653	2.054936171	https://www.genecards.org/cgi-bin/carddisp.pl?gene=LINC01436
PRDX2	Peroxiredoxin 2	Protein Coding	P32119	59	GC19M012796	2.048872471	https://www.genecards.org/cgi-bin/carddisp.pl?gene=PRDX2
MIR29A	MicroRNA 29a	RNA Gene		31	GC07M130876	2.046673775	https://www.genecards.org/cgi-bin/carddisp.pl?gene=MIR29A
TNKS2	Tankyrase 2	Protein Coding	Q9H2K2	57	GC10P091798	2.046045303	https://www.genecards.org/cgi-bin/carddisp.pl?gene=TNKS2
MCTS1	MCTS1 Re-Initiation And Release Factor	Protein Coding	Q9ULC4	47	GC0XP120594	2.044360399	https://www.genecards.org/cgi-bin/carddisp.pl?gene=MCTS1
MIR124-1	MicroRNA 124-1	RNA Gene		29	GC08M009903	2.044007063	https://www.genecards.org/cgi-bin/carddisp.pl?gene=MIR124-1
ANGPTL2	Angiopoietin Like 2	Protein Coding	Q9UKU9	46	GC09M127087	2.039254904	https://www.genecards.org/cgi-bin/carddisp.pl?gene=ANGPTL2
HNRNPA2B1	Heterogeneous Nuclear Ribonucleoprotein A2/B1	Protein Coding	P22626	58	GC07M026174	2.036379576	https://www.genecards.org/cgi-bin/carddisp.pl?gene=HNRNPA2B1
RCAN1	Regulator Of Calcineurin 1	Protein Coding	P53805	55	GC21M034513	2.036379576	https://www.genecards.org/cgi-bin/carddisp.pl?gene=RCAN1
ADRM1	ADRM1 26S Proteasome Ubiquitin Receptor	Protein Coding	Q16186	54	GC20P062302	2.035630703	https://www.genecards.org/cgi-bin/carddisp.pl?gene=ADRM1
GATA4	GATA Binding Protein 4	Protein Coding	P43694	61	GC08P011676	2.032662153	https://www.genecards.org/cgi-bin/carddisp.pl?gene=GATA4
PTPRZ1	Protein Tyrosine Phosphatase Receptor Type Z1	Protein Coding	P23471	58	GC07P121873	2.03237915	https://www.genecards.org/cgi-bin/carddisp.pl?gene=PTPRZ1
MIR495	MicroRNA 495	RNA Gene		25	GC14P123664	2.03237915	https://www.genecards.org/cgi-bin/carddisp.pl?gene=MIR495
PTGER1	Prostaglandin E Receptor 1	Protein Coding	P34995	52	GC19M115806	2.032377005	https://www.genecards.org/cgi-bin/carddisp.pl?gene=PTGER1
COPS5	COP9 Signalosome Subunit 5	Protein Coding	Q92905	55	GC08M067043	2.030855417	https://www.genecards.org/cgi-bin/carddisp.pl?gene=COPS5
MIR30B	MicroRNA 30b	RNA Gene		30	GC08M134800	2.029932499	https://www.genecards.org/cgi-bin/carddisp.pl?gene=MIR30B
MIR138-2	MicroRNA 138-2	RNA Gene		24	GC16P137377	2.028879642	https://www.genecards.org/cgi-bin/carddisp.pl?gene=MIR138-2
ATP2A2	ATPase Sarcoplasmic/Endoplasmic Reticulum Ca2+ Transporting 2	Protein Coding	P16615	63	GC12P110280	2.026480675	https://www.genecards.org/cgi-bin/carddisp.pl?gene=ATP2A2
CAPN1	Calpain 1	Protein Coding	P07384	62	GC11P129868	2.02647233	https://www.genecards.org/cgi-bin/carddisp.pl?gene=CAPN1
RPS24	Ribosomal Protein S24	Protein Coding	P62847	54	GC10P078033	2.021686554	https://www.genecards.org/cgi-bin/carddisp.pl?gene=RPS24
IL7	Interleukin 7	Protein Coding	P13232	55	GC08M078689	2.021569014	https://www.genecards.org/cgi-bin/carddisp.pl?gene=IL7
MSR1	Macrophage Scavenger Receptor 1	Protein Coding	P21757	57	GC08M016107	2.020697355	https://www.genecards.org/cgi-bin/carddisp.pl?gene=MSR1
TAGLN2	Transgelin 2	Protein Coding	P37802	53	GC01M159918	2.020697355	https://www.genecards.org/cgi-bin/carddisp.pl?gene=TAGLN2
GCG	Glucagon	Protein Coding	P01275	54	GC02M162142	2.020137548	https://www.genecards.org/cgi-bin/carddisp.pl?gene=GCG
NTRK2	Neurotrophic Receptor Tyrosine Kinase 2	Protein Coding	Q16620	66	GC09P084668	2.019247055	https://www.genecards.org/cgi-bin/carddisp.pl?gene=NTRK2
TMEM126B	Transmembrane Protein 126B	Protein Coding	Q8IUX1	49	GC11P085628	2.019247055	https://www.genecards.org/cgi-bin/carddisp.pl?gene=TMEM126B
MIR182	MicroRNA 182	RNA Gene		29	GC07M129770	2.019247055	https://www.genecards.org/cgi-bin/carddisp.pl?gene=MIR182
KDM5B	Lysine Demethylase 5B	Protein Coding	Q9UGL1	57	GC01M202696	2.018916607	https://www.genecards.org/cgi-bin/carddisp.pl?gene=KDM5B
SREBF2	Sterol Regulatory Element Binding Transcription Factor 2	Protein Coding	Q12772	55	GC22P041833	2.018605471	https://www.genecards.org/cgi-bin/carddisp.pl?gene=SREBF2
CEACAM6	CEA Cell Adhesion Molecule 6	Protein Coding	P40199	54	GC19P041750	2.016860962	https://www.genecards.org/cgi-bin/carddisp.pl?gene=CEACAM6
HOTAIRM1	HOXA Transcript Antisense RNA, Myeloid-Specific 1	RNA Gene		27	GC07P027095	2.015958786	https://www.genecards.org/cgi-bin/carddisp.pl?gene=HOTAIRM1
EEF1A1	Eukaryotic Translation Elongation Factor 1 Alpha 1	Protein Coding	P68104	57	GC06M115485	2.013508081	https://www.genecards.org/cgi-bin/carddisp.pl?gene=EEF1A1
SLC9A6	Solute Carrier Family 9 Member A6	Protein Coding	Q92581	57	GC0XP135985	2.009482622	https://www.genecards.org/cgi-bin/carddisp.pl?gene=SLC9A6
GH1	Growth Hormone 1	Protein Coding	P01241	56	GC17M063917	2.008782148	https://www.genecards.org/cgi-bin/carddisp.pl?gene=GH1
SLC1A1	Solute Carrier Family 1 Member 1	Protein Coding	P43005	61	GC09P004490	2.008336544	https://www.genecards.org/cgi-bin/carddisp.pl?gene=SLC1A1
EGFL7	EGF Like Domain Multiple 7	Protein Coding	Q9UHF1	48	GC09P136658	2.008131504	https://www.genecards.org/cgi-bin/carddisp.pl?gene=EGFL7
SPAG4	Sperm Associated Antigen 4	Protein Coding	Q9NPE6	45	GC20P035615	2.008102179	https://www.genecards.org/cgi-bin/carddisp.pl?gene=SPAG4
PCSK9	Proprotein Convertase Subtilisin/Kexin Type 9	Protein Coding	Q8NBP7	62	GC01P055039	2.006112576	https://www.genecards.org/cgi-bin/carddisp.pl?gene=PCSK9
GABARAPL1	GABA Type A Receptor Associated Protein Like 1	Protein Coding	Q9H0R8	52	GC12P010212	2.006112576	https://www.genecards.org/cgi-bin/carddisp.pl?gene=GABARAPL1
EPHB4	EPH Receptor B4	Protein Coding	P54760	66	GC07M107411	2.005259991	https://www.genecards.org/cgi-bin/carddisp.pl?gene=EPHB4
SFTPD	Surfactant Protein D	Protein Coding	P35247	57	GC10M079937	2.005037785	https://www.genecards.org/cgi-bin/carddisp.pl?gene=SFTPD
HSF2	Heat Shock Transcription Factor 2	Protein Coding	Q03933	51	GC06P122399	2.003572464	https://www.genecards.org/cgi-bin/carddisp.pl?gene=HSF2
TAC1	Tachykinin Precursor 1	Protein Coding	P20366	54	GC07P115453	1.997446179	https://www.genecards.org/cgi-bin/carddisp.pl?gene=TAC1
TKT	Transketolase	Protein Coding	P29401	58	GC03M053224	1.997186303	https://www.genecards.org/cgi-bin/carddisp.pl?gene=TKT
PSMA2	Proteasome 20S Subunit Alpha 2	Protein Coding	P25787	54	GC07M042916	1.997023821	https://www.genecards.org/cgi-bin/carddisp.pl?gene=PSMA2
PSMB2	Proteasome 20S Subunit Beta 2	Protein Coding	P49721	54	GC01M035599	1.997023821	https://www.genecards.org/cgi-bin/carddisp.pl?gene=PSMB2
PSMC2	Proteasome 26S Subunit, ATPase 2	Protein Coding	P35998	53	GC07P103328	1.997023821	https://www.genecards.org/cgi-bin/carddisp.pl?gene=PSMC2
HNF1A-AS1	HNF1A Antisense RNA 1	RNA Gene		29	GC12M125301	1.99621892	https://www.genecards.org/cgi-bin/carddisp.pl?gene=HNF1A-AS1
BCLAF1	BCL2 Associated Transcription Factor 1	Protein Coding	Q9NYF8	50	GC06M136256	1.994560838	https://www.genecards.org/cgi-bin/carddisp.pl?gene=BCLAF1
PHB1	Prohibitin 1	Protein Coding	P35232	58	GC17M105099	1.993772388	https://www.genecards.org/cgi-bin/carddisp.pl?gene=PHB1
TFF2	Trefoil Factor 2	Protein Coding	Q03403	52	GC21M042346	1.993772388	https://www.genecards.org/cgi-bin/carddisp.pl?gene=TFF2
MIR381	MicroRNA 381	RNA Gene		27	GC14P123651	1.991897821	https://www.genecards.org/cgi-bin/carddisp.pl?gene=MIR381
CHKB-DT	CHKB Divergent Transcript	RNA Gene		20	GC22P102960	1.990589857	https://www.genecards.org/cgi-bin/carddisp.pl?gene=CHKB-DT
MT-ND1	Mitochondrially Encoded NADH:Ubiquinone Oxidoreductase Core Subunit 1	Protein Coding	P03886	47	GCMTP003309	1.986765742	https://www.genecards.org/cgi-bin/carddisp.pl?gene=MT-ND1
MFF	Mitochondrial Fission Factor	Protein Coding	Q9GZY8	51	GC02P227325	1.985779524	https://www.genecards.org/cgi-bin/carddisp.pl?gene=MFF
F2RL1	F2R Like Trypsin Receptor 1	Protein Coding	P55085	56	GC05P076818	1.984953284	https://www.genecards.org/cgi-bin/carddisp.pl?gene=F2RL1
UBQLN1	Ubiquilin 1	Protein Coding	Q9UMX0	54	GC09M133214	1.984329939	https://www.genecards.org/cgi-bin/carddisp.pl?gene=UBQLN1
MIR301B	MicroRNA 301b	RNA Gene		19	GC22P102102	1.982491255	https://www.genecards.org/cgi-bin/carddisp.pl?gene=MIR301B
OGDH	Oxoglutarate Dehydrogenase	Protein Coding	Q02218	59	GC07P044606	1.982440829	https://www.genecards.org/cgi-bin/carddisp.pl?gene=OGDH
MIR155HG	MIR155 Host Gene	RNA Gene	C0HMA1	30	GC21P025969	1.981794715	https://www.genecards.org/cgi-bin/carddisp.pl?gene=MIR155HG
MME	Membrane Metalloendopeptidase	Protein Coding	P08473	62	GC03P155024	1.980831146	https://www.genecards.org/cgi-bin/carddisp.pl?gene=MME
KCNMB1	Potassium Calcium-Activated Channel Subfamily M Regulatory Beta Subunit 1	Protein Coding	Q16558	52	GC05M170374	1.980831146	https://www.genecards.org/cgi-bin/carddisp.pl?gene=KCNMB1
HNRNPL	Heterogeneous Nuclear Ribonucleoprotein L	Protein Coding	P14866	52	GC19M038836	1.980128527	https://www.genecards.org/cgi-bin/carddisp.pl?gene=HNRNPL
ADGRD1	Adhesion G Protein-Coupled Receptor D1	Protein Coding	Q6QNK2	50	GC12P130953	1.979870439	https://www.genecards.org/cgi-bin/carddisp.pl?gene=ADGRD1
ADAR	Adenosine Deaminase RNA Specific	Protein Coding	P55265	60	GC01M169752	1.976972222	https://www.genecards.org/cgi-bin/carddisp.pl?gene=ADAR
KCNJ8	Potassium Inwardly Rectifying Channel Subfamily J Member 8	Protein Coding	Q15842	55	GC12M021764	1.976816773	https://www.genecards.org/cgi-bin/carddisp.pl?gene=KCNJ8
RAMP1	Receptor Activity Modifying Protein 1	Protein Coding	O60894	54	GC02P237858	1.975385308	https://www.genecards.org/cgi-bin/carddisp.pl?gene=RAMP1
MIR455	MicroRNA 455	RNA Gene		29	GC09P114209	1.975385308	https://www.genecards.org/cgi-bin/carddisp.pl?gene=MIR455
ENDOG	Endonuclease G	Protein Coding	Q14249	56	GC09P128818	1.974593282	https://www.genecards.org/cgi-bin/carddisp.pl?gene=ENDOG
TPT1	Tumor Protein, Translationally-Controlled 1	Protein Coding	P13693	59	GC13M045333	1.974136472	https://www.genecards.org/cgi-bin/carddisp.pl?gene=TPT1
MAT2A	Methionine Adenosyltransferase 2A	Protein Coding	P31153	60	GC02P101967	1.974097729	https://www.genecards.org/cgi-bin/carddisp.pl?gene=MAT2A
TFE3	Transcription Factor Binding To IGHM Enhancer 3	Protein Coding	P19532	56	GC0XM049028	1.974097729	https://www.genecards.org/cgi-bin/carddisp.pl?gene=TFE3
MIR19A	MicroRNA 19a	RNA Gene		29	GC13P091773	1.969497561	https://www.genecards.org/cgi-bin/carddisp.pl?gene=MIR19A
C19orf33	Chromosome 19 Open Reading Frame 33	Protein Coding	Q9GZP8	38	GC19P038304	1.968724728	https://www.genecards.org/cgi-bin/carddisp.pl?gene=C19orf33
NMBR	Neuromedin B Receptor	Protein Coding	P28336	54	GC06M142059	1.966798902	https://www.genecards.org/cgi-bin/carddisp.pl?gene=NMBR
FGFR4	Fibroblast Growth Factor Receptor 4	Protein Coding	P22455	64	GC05P177086	1.964877248	https://www.genecards.org/cgi-bin/carddisp.pl?gene=FGFR4
POLDIP2	DNA Polymerase Delta Interacting Protein 2	Protein Coding	Q9Y2S7	48	GC17M028346	1.963978529	https://www.genecards.org/cgi-bin/carddisp.pl?gene=POLDIP2
RAB11B-AS1	RAB11B Antisense RNA 1	RNA Gene		15	GC19M115568	1.963978529	https://www.genecards.org/cgi-bin/carddisp.pl?gene=RAB11B-AS1
TPM2	Tropomyosin 2	Protein Coding	P07951	58	GC09M037262	1.963829398	https://www.genecards.org/cgi-bin/carddisp.pl?gene=TPM2
SERPINB5	Serpin Family B Member 5	Protein Coding	P36952	55	GC18P063476	1.963029504	https://www.genecards.org/cgi-bin/carddisp.pl?gene=SERPINB5
IRS2	Insulin Receptor Substrate 2	Protein Coding	Q9Y4H2	58	GC13M109752	1.962892413	https://www.genecards.org/cgi-bin/carddisp.pl?gene=IRS2
TRP-AGG2-6	TRNA-Pro (Anticodon AGG) 2-6	RNA Gene		14	GC14M029547	1.962892413	https://www.genecards.org/cgi-bin/carddisp.pl?gene=TRP-AGG2-6
CEACAM5	CEA Cell Adhesion Molecule 5	Protein Coding	P06731	56	GC19P171721	1.962010384	https://www.genecards.org/cgi-bin/carddisp.pl?gene=CEACAM5
MIR186	MicroRNA 186	RNA Gene		28	GC01M071067	1.962010384	https://www.genecards.org/cgi-bin/carddisp.pl?gene=MIR186
CAPG	Capping Actin Protein, Gelsolin Like	Protein Coding	P40121	47	GC02M085391	1.961516619	https://www.genecards.org/cgi-bin/carddisp.pl?gene=CAPG
CAPNS1	Calpain Small Subunit 1	Protein Coding	P04632	55	GC19P171544	1.96146214	https://www.genecards.org/cgi-bin/carddisp.pl?gene=CAPNS1
OGT	O-Linked N-Acetylglucosamine (GlcNAc) Transferase	Protein Coding	O15294	58	GC0XP072499	1.960105658	https://www.genecards.org/cgi-bin/carddisp.pl?gene=OGT
ACSS2	Acyl-CoA Synthetase Short Chain Family Member 2	Protein Coding	Q9NR19	58	GC20P059501	1.959380507	https://www.genecards.org/cgi-bin/carddisp.pl?gene=ACSS2
PLD1	Phospholipase D1	Protein Coding	Q13393	63	GC03M171600	1.956853747	https://www.genecards.org/cgi-bin/carddisp.pl?gene=PLD1
UCN2	Urocortin 2	Protein Coding	Q96RP3	41	GC03M048561	1.956853747	https://www.genecards.org/cgi-bin/carddisp.pl?gene=UCN2
SLC2A12	Solute Carrier Family 2 Member 12	Protein Coding	Q8TD20	48	GC06M133987	1.955870867	https://www.genecards.org/cgi-bin/carddisp.pl?gene=SLC2A12
KHSRP	KH-Type Splicing Regulatory Protein	Protein Coding	Q92945	54	GC19M006413	1.955110669	https://www.genecards.org/cgi-bin/carddisp.pl?gene=KHSRP
SART3	Spliceosome Associated Factor 3, U4/U6 Recycling Protein	Protein Coding	Q15020	44	GC12M108522	1.955110669	https://www.genecards.org/cgi-bin/carddisp.pl?gene=SART3
HSPG2	Heparan Sulfate Proteoglycan 2	Protein Coding	P98160	60	GC01M021822	1.953519464	https://www.genecards.org/cgi-bin/carddisp.pl?gene=HSPG2
KDM6A	Lysine Demethylase 6A	Protein Coding	O15550	60	GC0XP044873	1.952331185	https://www.genecards.org/cgi-bin/carddisp.pl?gene=KDM6A
MYL2	Myosin Light Chain 2	Protein Coding	P10916	61	GC12M112203	1.952202082	https://www.genecards.org/cgi-bin/carddisp.pl?gene=MYL2
HES1	Hes Family BHLH Transcription Factor 1	Protein Coding	Q14469	57	GC03P194136	1.951485634	https://www.genecards.org/cgi-bin/carddisp.pl?gene=HES1
HJV	Hemojuvelin BMP Co-Receptor	Protein Coding	Q6ZVN8	55	GC01M169326	1.951485634	https://www.genecards.org/cgi-bin/carddisp.pl?gene=HJV
KDM5A	Lysine Demethylase 5A	Protein Coding	P29375	55	GC12M000280	1.951485634	https://www.genecards.org/cgi-bin/carddisp.pl?gene=KDM5A
CXCL6	C-X-C Motif Chemokine Ligand 6	Protein Coding	P80162	50	GC04P073837	1.951485634	https://www.genecards.org/cgi-bin/carddisp.pl?gene=CXCL6
KCNH4	Potassium Voltage-Gated Channel Subfamily H Member 4	Protein Coding	Q9UQ05	47	GC17M104752	1.949822903	https://www.genecards.org/cgi-bin/carddisp.pl?gene=KCNH4
UCN	Urocortin	Protein Coding	P55089	48	GC02M027308	1.946411133	https://www.genecards.org/cgi-bin/carddisp.pl?gene=UCN
PROK2	Prokineticin 2	Protein Coding	Q9HC23	52	GC03M071771	1.944173098	https://www.genecards.org/cgi-bin/carddisp.pl?gene=PROK2
GRIN1	Glutamate Ionotropic Receptor NMDA Type Subunit 1	Protein Coding	Q05586	63	GC09P137138	1.943575263	https://www.genecards.org/cgi-bin/carddisp.pl?gene=GRIN1
TOP1	DNA Topoisomerase I	Protein Coding	P11387	62	GC20P041028	1.943340302	https://www.genecards.org/cgi-bin/carddisp.pl?gene=TOP1
UCP1	Uncoupling Protein 1	Protein Coding	P25874	57	GC04M140559	1.943340302	https://www.genecards.org/cgi-bin/carddisp.pl?gene=UCP1
ATP6AP2	ATPase H+ Transporting Accessory Protein 2	Protein Coding	O75787	57	GC0XP040708	1.94152391	https://www.genecards.org/cgi-bin/carddisp.pl?gene=ATP6AP2
LIN28A	Lin-28 RNA Binding Posttranscriptional Regulator A	Protein Coding	Q9H9Z2	54	GC01P026410	1.940898895	https://www.genecards.org/cgi-bin/carddisp.pl?gene=LIN28A
GYS1	Glycogen Synthase 1	Protein Coding	P13807	61	GC19M116558	1.94031918	https://www.genecards.org/cgi-bin/carddisp.pl?gene=GYS1
RND3	Rho Family GTPase 3	Protein Coding	P61587	51	GC02M150468	1.94031918	https://www.genecards.org/cgi-bin/carddisp.pl?gene=RND3
MEF2C	Myocyte Enhancer Factor 2C	Protein Coding	Q06413	61	GC05M088718	1.939803839	https://www.genecards.org/cgi-bin/carddisp.pl?gene=MEF2C
HNRNPA1	Heterogeneous Nuclear Ribonucleoprotein A1	Protein Coding	P09651	60	GC12P054280	1.937784553	https://www.genecards.org/cgi-bin/carddisp.pl?gene=HNRNPA1
GSDMD	Gasdermin D	Protein Coding	P57764	52	GC08P143553	1.937784553	https://www.genecards.org/cgi-bin/carddisp.pl?gene=GSDMD
MNT	MAX Network Transcriptional Repressor	Protein Coding	Q99583	47	GC17M002384	1.937784553	https://www.genecards.org/cgi-bin/carddisp.pl?gene=MNT
ALAS1	5''-Aminolevulinate Synthase 1	Protein Coding	P13196	55	GC03P052198	1.937102079	https://www.genecards.org/cgi-bin/carddisp.pl?gene=ALAS1
CTBP2	C-Terminal Binding Protein 2	Protein Coding	P56545	55	GC10M125149	1.930397034	https://www.genecards.org/cgi-bin/carddisp.pl?gene=CTBP2
PSMD7	Proteasome 26S Subunit, Non-ATPase 7	Protein Coding	P51665	55	GC16P074296	1.929855824	https://www.genecards.org/cgi-bin/carddisp.pl?gene=PSMD7
PSMD12	Proteasome 26S Subunit, Non-ATPase 12	Protein Coding	O00232	53	GC17M067337	1.929855824	https://www.genecards.org/cgi-bin/carddisp.pl?gene=PSMD12
PSMD8	Proteasome 26S Subunit, Non-ATPase 8	Protein Coding	P48556	53	GC19P038374	1.929855824	https://www.genecards.org/cgi-bin/carddisp.pl?gene=PSMD8
PSMB3	Proteasome 20S Subunit Beta 3	Protein Coding	P49720	52	GC17P038752	1.929855824	https://www.genecards.org/cgi-bin/carddisp.pl?gene=PSMB3
PSMD6	Proteasome 26S Subunit, Non-ATPase 6	Protein Coding	Q15008	52	GC03M063973	1.929855824	https://www.genecards.org/cgi-bin/carddisp.pl?gene=PSMD6
MIR34C	MicroRNA 34c	RNA Gene		30	GC11P131487	1.929778814	https://www.genecards.org/cgi-bin/carddisp.pl?gene=MIR34C
SMYD3	SET And MYND Domain Containing 3	Protein Coding	Q9H7B4	51	GC01M245749	1.928021908	https://www.genecards.org/cgi-bin/carddisp.pl?gene=SMYD3
CCL28	C-C Motif Chemokine Ligand 28	Protein Coding	Q9NRJ3	48	GC05M043356	1.928021908	https://www.genecards.org/cgi-bin/carddisp.pl?gene=CCL28
LDLR	Low Density Lipoprotein Receptor	Protein Coding	P01130	64	GC19P170942	1.927826285	https://www.genecards.org/cgi-bin/carddisp.pl?gene=LDLR
PPARGC1B	PPARG Coactivator 1 Beta	Protein Coding	Q86YN6	48	GC05P162693	1.926638126	https://www.genecards.org/cgi-bin/carddisp.pl?gene=PPARGC1B
MCM7	Minichromosome Maintenance Complex Component 7	Protein Coding	P33993	58	GC07M100092	1.926634192	https://www.genecards.org/cgi-bin/carddisp.pl?gene=MCM7
DUSP19	Dual Specificity Phosphatase 19	Protein Coding	Q8WTR2	50	GC02P183078	1.926634192	https://www.genecards.org/cgi-bin/carddisp.pl?gene=DUSP19
MIR302A	MicroRNA 302a	RNA Gene		29	GC04M113241	1.925995111	https://www.genecards.org/cgi-bin/carddisp.pl?gene=MIR302A
RAB11FIP4	RAB11 Family Interacting Protein 4	Protein Coding	Q86YS3	46	GC17P031391	1.925752163	https://www.genecards.org/cgi-bin/carddisp.pl?gene=RAB11FIP4
XPO1	Exportin 1	Protein Coding	O14980	60	GC02M061476	1.924157619	https://www.genecards.org/cgi-bin/carddisp.pl?gene=XPO1
TTTY15	Testis Expressed Transcript, Y-Linked 15	RNA Gene		23	GC0YP012727	1.923615456	https://www.genecards.org/cgi-bin/carddisp.pl?gene=TTTY15
S100A11	S100 Calcium Binding Protein A11	Protein Coding	P31949	54	GC01M152032	1.92086935	https://www.genecards.org/cgi-bin/carddisp.pl?gene=S100A11
RNF213	Ring Finger Protein 213	Protein Coding	Q63HN8	50	GC17P080260	1.92077589	https://www.genecards.org/cgi-bin/carddisp.pl?gene=RNF213
TNFSF12	TNF Superfamily Member 12	Protein Coding	O43508	51	GC17P174536	1.920041084	https://www.genecards.org/cgi-bin/carddisp.pl?gene=TNFSF12
CCL11	C-C Motif Chemokine Ligand 11	Protein Coding	P51671	58	GC17P034285	1.919462681	https://www.genecards.org/cgi-bin/carddisp.pl?gene=CCL11
CRYAB	Crystallin Alpha B	Protein Coding	P02511	58	GC11M111908	1.917968035	https://www.genecards.org/cgi-bin/carddisp.pl?gene=CRYAB
MTHFR	Methylenetetrahydrofolate Reductase	Protein Coding	P42898	61	GC01M011785	1.917016506	https://www.genecards.org/cgi-bin/carddisp.pl?gene=MTHFR
SIN3A	SIN3 Transcription Regulator Family Member A	Protein Coding	Q96ST3	58	GC15M075369	1.915378094	https://www.genecards.org/cgi-bin/carddisp.pl?gene=SIN3A
BLVRA	Biliverdin Reductase A	Protein Coding	P53004	56	GC07P043758	1.915227413	https://www.genecards.org/cgi-bin/carddisp.pl?gene=BLVRA
MEG3	Maternally Expressed 3	RNA Gene		36	GC14P123627	1.915227413	https://www.genecards.org/cgi-bin/carddisp.pl?gene=MEG3
ITGA6	Integrin Subunit Alpha 6	Protein Coding	P23229	61	GC02P172246	1.915052652	https://www.genecards.org/cgi-bin/carddisp.pl?gene=ITGA6
RRAD	RRAD, Ras Related Glycolysis Inhibitor And Calcium Channel Regulator	Protein Coding	P55042	50	GC16M076466	1.913141727	https://www.genecards.org/cgi-bin/carddisp.pl?gene=RRAD
ELF2	E74 Like ETS Transcription Factor 2	Protein Coding	Q15723	50	GC04M139028	1.910173655	https://www.genecards.org/cgi-bin/carddisp.pl?gene=ELF2
PROX1	Prospero Homeobox 1	Protein Coding	Q92786	57	GC01P213983	1.910152912	https://www.genecards.org/cgi-bin/carddisp.pl?gene=PROX1
MAD1L1	Mitotic Arrest Deficient 1 Like 1	Protein Coding	Q9Y6D9	58	GC07M001815	1.910133958	https://www.genecards.org/cgi-bin/carddisp.pl?gene=MAD1L1
VMP1	Vacuole Membrane Protein 1	Protein Coding	Q96GC9	44	GC17P059707	1.910133958	https://www.genecards.org/cgi-bin/carddisp.pl?gene=VMP1
RHO	Rhodopsin	Protein Coding	P08100	59	GC03P145157	1.909462452	https://www.genecards.org/cgi-bin/carddisp.pl?gene=RHO
HULC	Hepatocellular Carcinoma Up-Regulated Long Non-Coding RNA	RNA Gene		29	GC06P020855	1.90815258	https://www.genecards.org/cgi-bin/carddisp.pl?gene=HULC
LOC111258525	NOS1 1f And 1g Alternate Promoter Region	Functional Element		7	GC12P117361	1.908088684	https://www.genecards.org/cgi-bin/carddisp.pl?gene=LOC111258525
MIR30C2	MicroRNA 30c-2	RNA Gene		22	GC06M115463	1.907194614	https://www.genecards.org/cgi-bin/carddisp.pl?gene=MIR30C2
GRB2	Growth Factor Receptor Bound Protein 2	Protein Coding	P62993	60	GC17M075318	1.903545618	https://www.genecards.org/cgi-bin/carddisp.pl?gene=GRB2
NR2F2	Nuclear Receptor Subfamily 2 Group F Member 2	Protein Coding	P24468	60	GC15P096325	1.903545618	https://www.genecards.org/cgi-bin/carddisp.pl?gene=NR2F2
PLOD1	Procollagen-Lysine,2-Oxoglutarate 5-Dioxygenase 1	Protein Coding	Q02809	58	GC01P011934	1.903177381	https://www.genecards.org/cgi-bin/carddisp.pl?gene=PLOD1
CSF1	Colony Stimulating Factor 1	Protein Coding	P09603	57	GC01P113875	1.902978659	https://www.genecards.org/cgi-bin/carddisp.pl?gene=CSF1
BOK	BCL2 Family Apoptosis Regulator BOK	Protein Coding	Q9UMX3	51	GC02P243147	1.902885199	https://www.genecards.org/cgi-bin/carddisp.pl?gene=BOK
LRIG1	Leucine Rich Repeats And Immunoglobulin Like Domains 1	Protein Coding	Q96JA1	52	GC03M066379	1.902456284	https://www.genecards.org/cgi-bin/carddisp.pl?gene=LRIG1
MBNL1	Muscleblind Like Splicing Regulator 1	Protein Coding	Q9NR56	51	GC03P152243	1.902456284	https://www.genecards.org/cgi-bin/carddisp.pl?gene=MBNL1
SH3KBP1	SH3 Domain Containing Kinase Binding Protein 1	Protein Coding	Q96B97	51	GC0XM019552	1.902356625	https://www.genecards.org/cgi-bin/carddisp.pl?gene=SH3KBP1
MAP2K4	Mitogen-Activated Protein Kinase Kinase 4	Protein Coding	P45985	62	GC17P012020	1.900048256	https://www.genecards.org/cgi-bin/carddisp.pl?gene=MAP2K4
DRD3	Dopamine Receptor D3	Protein Coding	P35462	55	GC03M114128	1.900048256	https://www.genecards.org/cgi-bin/carddisp.pl?gene=DRD3
CUL4A	Cullin 4A	Protein Coding	Q13619	55	GC13P113208	1.896745801	https://www.genecards.org/cgi-bin/carddisp.pl?gene=CUL4A
STK24	Serine/Threonine Kinase 24	Protein Coding	Q9Y6E0	57	GC13M098445	1.896384835	https://www.genecards.org/cgi-bin/carddisp.pl?gene=STK24
P2RX3	Purinergic Receptor P2X 3	Protein Coding	P56373	55	GC11P057335	1.895757794	https://www.genecards.org/cgi-bin/carddisp.pl?gene=P2RX3
EIF3E	Eukaryotic Translation Initiation Factor 3 Subunit E	Protein Coding	P60228	50	GC08M108163	1.894574285	https://www.genecards.org/cgi-bin/carddisp.pl?gene=EIF3E
PAX3	Paired Box 3	Protein Coding	P23760	57	GC02M222199	1.893826723	https://www.genecards.org/cgi-bin/carddisp.pl?gene=PAX3
RNASET2	Ribonuclease T2	Protein Coding	O00584	56	GC06M166924	1.893826723	https://www.genecards.org/cgi-bin/carddisp.pl?gene=RNASET2
PRKCB	Protein Kinase C Beta	Protein Coding	P05771	63	GC16P136500	1.889863729	https://www.genecards.org/cgi-bin/carddisp.pl?gene=PRKCB
ST6GAL1	ST6 Beta-Galactoside Alpha-2,6-Sialyltransferase 1	Protein Coding	P15907	56	GC03P186930	1.889863729	https://www.genecards.org/cgi-bin/carddisp.pl?gene=ST6GAL1
TGFBR2	Transforming Growth Factor Beta Receptor 2	Protein Coding	P37173	65	GC03P031087	1.889774084	https://www.genecards.org/cgi-bin/carddisp.pl?gene=TGFBR2
LOC110806306	Telomerase RNA Component (TERC) Promoter	Functional Element		9	GC03P169764	1.888465405	https://www.genecards.org/cgi-bin/carddisp.pl?gene=LOC110806306
MGMT	O-6-Methylguanine-DNA Methyltransferase	Protein Coding	P16455	62	GC10P135655	1.888136864	https://www.genecards.org/cgi-bin/carddisp.pl?gene=MGMT
SNRPD1	Small Nuclear Ribonucleoprotein D1 Polypeptide	Protein Coding	P62314	51	GC18P021612	1.884794474	https://www.genecards.org/cgi-bin/carddisp.pl?gene=SNRPD1
SUV39H1	SUV39H1 Histone Lysine Methyltransferase	Protein Coding	O43463	55	GC0XP062526	1.882872105	https://www.genecards.org/cgi-bin/carddisp.pl?gene=SUV39H1
RNF7	Ring Finger Protein 7	Protein Coding	Q9UBF6	51	GC03P141738	1.881847739	https://www.genecards.org/cgi-bin/carddisp.pl?gene=RNF7
ABCA3	ATP Binding Cassette Subfamily A Member 3	Protein Coding	Q99758	61	GC16M002275	1.881729841	https://www.genecards.org/cgi-bin/carddisp.pl?gene=ABCA3
FBLN5	Fibulin 5	Protein Coding	Q9UBX5	59	GC14M091869	1.880395412	https://www.genecards.org/cgi-bin/carddisp.pl?gene=FBLN5
MIR190A	MicroRNA 190a	RNA Gene		29	GC15P216628	1.87726438	https://www.genecards.org/cgi-bin/carddisp.pl?gene=MIR190A
JAG2	Jagged Canonical Notch Ligand 2	Protein Coding	Q9Y219	57	GC14M105140	1.877114773	https://www.genecards.org/cgi-bin/carddisp.pl?gene=JAG2
PIGF	Phosphatidylinositol Glycan Anchor Biosynthesis Class F	Protein Coding	Q07326	48	GC02M046580	1.876986504	https://www.genecards.org/cgi-bin/carddisp.pl?gene=PIGF
UBE2K	Ubiquitin Conjugating Enzyme E2 K	Protein Coding	P61086	55	GC04P040652	1.876622796	https://www.genecards.org/cgi-bin/carddisp.pl?gene=UBE2K
MIR497	MicroRNA 497	RNA Gene		27	GC17M103713	1.876622796	https://www.genecards.org/cgi-bin/carddisp.pl?gene=MIR497
IDO1	Indoleamine 2,3-Dioxygenase 1	Protein Coding	P14902	59	GC08P046425	1.876428604	https://www.genecards.org/cgi-bin/carddisp.pl?gene=IDO1
RBBP7	RB Binding Protein 7, Chromatin Remodeling Factor	Protein Coding	Q16576	52	GC0XM016839	1.876428604	https://www.genecards.org/cgi-bin/carddisp.pl?gene=RBBP7
RHOT2	Ras Homolog Family Member T2	Protein Coding	Q8IXI1	50	GC16P135881	1.876428604	https://www.genecards.org/cgi-bin/carddisp.pl?gene=RHOT2
HIF1A-AS3	HIF1A Antisense RNA 3	RNA Gene		16	GC14M061709	1.875449419	https://www.genecards.org/cgi-bin/carddisp.pl?gene=HIF1A-AS3
PTGER2	Prostaglandin E Receptor 2	Protein Coding	P43116	61	GC14P052314	1.875030518	https://www.genecards.org/cgi-bin/carddisp.pl?gene=PTGER2
GLIS1	GLIS Family Zinc Finger 1	Protein Coding	Q8NBF1	47	GC01M053533	1.872613668	https://www.genecards.org/cgi-bin/carddisp.pl?gene=GLIS1
PTPN3	Protein Tyrosine Phosphatase Non-Receptor Type 3	Protein Coding	P26045	54	GC09M109375	1.871548176	https://www.genecards.org/cgi-bin/carddisp.pl?gene=PTPN3
TNNT2	Troponin T2, Cardiac Type	Protein Coding	P45379	60	GC01M201359	1.87085557	https://www.genecards.org/cgi-bin/carddisp.pl?gene=TNNT2
CXCR3	C-X-C Motif Chemokine Receptor 3	Protein Coding	P49682	58	GC0XM071615	1.870275974	https://www.genecards.org/cgi-bin/carddisp.pl?gene=CXCR3
MIR200A	MicroRNA 200a	RNA Gene		29	GC01P091425	1.868988633	https://www.genecards.org/cgi-bin/carddisp.pl?gene=MIR200A
PADI2	Peptidyl Arginine Deiminase 2	Protein Coding	Q9Y2J8	54	GC01M017066	1.868614912	https://www.genecards.org/cgi-bin/carddisp.pl?gene=PADI2
RPL8	Ribosomal Protein L8	Protein Coding	P62917	51	GC08M147822	1.868328333	https://www.genecards.org/cgi-bin/carddisp.pl?gene=RPL8
MIR181A2	MicroRNA 181a-2	RNA Gene		29	GC09P124692	1.866990209	https://www.genecards.org/cgi-bin/carddisp.pl?gene=MIR181A2
FTL	Ferritin Light Chain	Protein Coding	P02792	58	GC19P048965	1.866626978	https://www.genecards.org/cgi-bin/carddisp.pl?gene=FTL
PPP1CB	Protein Phosphatase 1 Catalytic Subunit Beta	Protein Coding	P62140	58	GC02P030836	1.866626978	https://www.genecards.org/cgi-bin/carddisp.pl?gene=PPP1CB
TSLP	Thymic Stromal Lymphopoietin	Protein Coding	Q969D9	52	GC05P111070	1.866626978	https://www.genecards.org/cgi-bin/carddisp.pl?gene=TSLP
PPFIA4	PPFI Scaffold Protein A4	Protein Coding	O75335	41	GC01P203026	1.866429329	https://www.genecards.org/cgi-bin/carddisp.pl?gene=PPFIA4
FAT1	FAT Atypical Cadherin 1	Protein Coding	Q14517	53	GC04M186587	1.864908695	https://www.genecards.org/cgi-bin/carddisp.pl?gene=FAT1
VSIR	V-Set Immunoregulatory Receptor	Protein Coding	Q9H7M9	53	GC10M072730	1.863569021	https://www.genecards.org/cgi-bin/carddisp.pl?gene=VSIR
NUAK1	NUAK Family Kinase 1	Protein Coding	O60285	51	GC12M106063	1.863569021	https://www.genecards.org/cgi-bin/carddisp.pl?gene=NUAK1
RUVBL1	RuvB Like AAA ATPase 1	Protein Coding	Q9Y265	57	GC03M128064	1.862537622	https://www.genecards.org/cgi-bin/carddisp.pl?gene=RUVBL1
UNC5B	Unc-5 Netrin Receptor B	Protein Coding	Q8IZJ1	51	GC10P071212	1.862537622	https://www.genecards.org/cgi-bin/carddisp.pl?gene=UNC5B
NDUFA13	NADH:Ubiquinone Oxidoreductase Subunit A13	Protein Coding	Q9P0J0	55	GC19P019515	1.86078918	https://www.genecards.org/cgi-bin/carddisp.pl?gene=NDUFA13
HTRA2	HtrA Serine Peptidase 2	Protein Coding	O43464	58	GC02P074529	1.858513713	https://www.genecards.org/cgi-bin/carddisp.pl?gene=HTRA2
TRAF5	TNF Receptor Associated Factor 5	Protein Coding	O00463	54	GC01P211326	1.857306838	https://www.genecards.org/cgi-bin/carddisp.pl?gene=TRAF5
MIR4521	MicroRNA 4521	RNA Gene		22	GC17P174569	1.857306838	https://www.genecards.org/cgi-bin/carddisp.pl?gene=MIR4521
PAX6	Paired Box 6	Protein Coding	P26367	60	GC11M031784	1.855645418	https://www.genecards.org/cgi-bin/carddisp.pl?gene=PAX6
MIR222	MicroRNA 222	RNA Gene		29	GC0XM045747	1.854946136	https://www.genecards.org/cgi-bin/carddisp.pl?gene=MIR222
CDC6	Cell Division Cycle 6	Protein Coding	Q99741	58	GC17P040287	1.853897929	https://www.genecards.org/cgi-bin/carddisp.pl?gene=CDC6
SLC38A2	Solute Carrier Family 38 Member 2	Protein Coding	Q96QD8	52	GC12M046358	1.853789091	https://www.genecards.org/cgi-bin/carddisp.pl?gene=SLC38A2
ARID1A	AT-Rich Interaction Domain 1A	Protein Coding	O14497	57	GC01P026693	1.853711724	https://www.genecards.org/cgi-bin/carddisp.pl?gene=ARID1A
NR1H2	Nuclear Receptor Subfamily 1 Group H Member 2	Protein Coding	P55055	59	GC19P050329	1.853605509	https://www.genecards.org/cgi-bin/carddisp.pl?gene=NR1H2
HNRNPD	Heterogeneous Nuclear Ribonucleoprotein D	Protein Coding	Q14103	55	GC04M082391	1.853294849	https://www.genecards.org/cgi-bin/carddisp.pl?gene=HNRNPD
EEF2K	Eukaryotic Elongation Factor 2 Kinase	Protein Coding	O00418	60	GC16P136463	1.852963448	https://www.genecards.org/cgi-bin/carddisp.pl?gene=EEF2K
IKBKG	Inhibitor Of Nuclear Factor Kappa B Kinase Regulatory Subunit Gamma	Protein Coding	Q9Y6K9	60	GC0XP154541	1.851873636	https://www.genecards.org/cgi-bin/carddisp.pl?gene=IKBKG
SF3B4	Splicing Factor 3b Subunit 4	Protein Coding	Q15427	53	GC01M149923	1.851427078	https://www.genecards.org/cgi-bin/carddisp.pl?gene=SF3B4
SLC31A1	Solute Carrier Family 31 Member 1	Protein Coding	O15431	57	GC09P113221	1.846554041	https://www.genecards.org/cgi-bin/carddisp.pl?gene=SLC31A1
WT1-AS	WT1 Antisense RNA	RNA Gene	Q06250	36	GC11P032434	1.845830917	https://www.genecards.org/cgi-bin/carddisp.pl?gene=WT1-AS
FEZF1-AS1	FEZF1 Antisense RNA 1	RNA Gene		25	GC07P122303	1.845830917	https://www.genecards.org/cgi-bin/carddisp.pl?gene=FEZF1-AS1
MAPK9	Mitogen-Activated Protein Kinase 9	Protein Coding	P45984	61	GC05M183995	1.845672011	https://www.genecards.org/cgi-bin/carddisp.pl?gene=MAPK9
PTBP3	Polypyrimidine Tract Binding Protein 3	Protein Coding	O95758	45	GC09M133945	1.845672011	https://www.genecards.org/cgi-bin/carddisp.pl?gene=PTBP3
MIR545	MicroRNA 545	RNA Gene		23	GC0XM074287	1.844671965	https://www.genecards.org/cgi-bin/carddisp.pl?gene=MIR545
PHF1	PHD Finger Protein 1	Protein Coding	O43189	52	GC06P199597	1.84381938	https://www.genecards.org/cgi-bin/carddisp.pl?gene=PHF1
PSMA3	Proteasome 20S Subunit Alpha 3	Protein Coding	P25788	57	GC14P058244	1.842320681	https://www.genecards.org/cgi-bin/carddisp.pl?gene=PSMA3
PSMA1	Proteasome 20S Subunit Alpha 1	Protein Coding	P25786	55	GC11M018280	1.842320681	https://www.genecards.org/cgi-bin/carddisp.pl?gene=PSMA1
NR1H3	Nuclear Receptor Subfamily 1 Group H Member 3	Protein Coding	Q13133	59	GC11P047248	1.841920257	https://www.genecards.org/cgi-bin/carddisp.pl?gene=NR1H3
TDRD9	Tudor Domain Containing 9	Protein Coding	Q8NDG6	49	GC14P122686	1.841001391	https://www.genecards.org/cgi-bin/carddisp.pl?gene=TDRD9
ZNF195	Zinc Finger Protein 195	Protein Coding	O14628	44	GC11M003339	1.841001391	https://www.genecards.org/cgi-bin/carddisp.pl?gene=ZNF195
HIGD2AP1	HIGD2A Pseudogene 1	Pseudogene		5	GC02M232628	1.841001391	https://www.genecards.org/cgi-bin/carddisp.pl?gene=HIGD2AP1
NORAD	Non-Coding RNA Activated By DNA Damage	RNA Gene		26	GC20M038203	1.840666175	https://www.genecards.org/cgi-bin/carddisp.pl?gene=NORAD
FOXRED2	FAD Dependent Oxidoreductase Domain Containing 2	Protein Coding	Q8IWF2	39	GC22M036487	1.836929917	https://www.genecards.org/cgi-bin/carddisp.pl?gene=FOXRED2
PML	PML Nuclear Body Scaffold	Protein Coding	P29590	58	GC15P073994	1.83575964	https://www.genecards.org/cgi-bin/carddisp.pl?gene=PML
MIR141	MicroRNA 141	RNA Gene		30	GC12P085738	1.835147262	https://www.genecards.org/cgi-bin/carddisp.pl?gene=MIR141
NKX3-1	NK3 Homeobox 1	Protein Coding	Q99801	54	GC08M023678	1.834473848	https://www.genecards.org/cgi-bin/carddisp.pl?gene=NKX3-1
MDK	Midkine	Protein Coding	P21741	57	GC11P046380	1.834198236	https://www.genecards.org/cgi-bin/carddisp.pl?gene=MDK
DNAH8	Dynein Axonemal Heavy Chain 8	Protein Coding	Q96JB1	48	GC06P199673	1.834198236	https://www.genecards.org/cgi-bin/carddisp.pl?gene=DNAH8
UGP2	UDP-Glucose Pyrophosphorylase 2	Protein Coding	Q16851	55	GC02P063840	1.833032012	https://www.genecards.org/cgi-bin/carddisp.pl?gene=UGP2
PPP1R3C	Protein Phosphatase 1 Regulatory Subunit 3C	Protein Coding	Q9UQK1	51	GC10M091628	1.833032012	https://www.genecards.org/cgi-bin/carddisp.pl?gene=PPP1R3C
MIR137	MicroRNA 137	RNA Gene		27	GC01M098046	1.833032012	https://www.genecards.org/cgi-bin/carddisp.pl?gene=MIR137
CTSK	Cathepsin K	Protein Coding	P43235	61	GC01M169599	1.832961798	https://www.genecards.org/cgi-bin/carddisp.pl?gene=CTSK
RARRES2	Retinoic Acid Receptor Responder 2	Protein Coding	Q99969	51	GC07M150333	1.832257509	https://www.genecards.org/cgi-bin/carddisp.pl?gene=RARRES2
KIF2A	Kinesin Family Member 2A	Protein Coding	O00139	55	GC05P062306	1.829623103	https://www.genecards.org/cgi-bin/carddisp.pl?gene=KIF2A
RPA1	Replication Protein A1	Protein Coding	P27694	60	GC17P001829	1.828169227	https://www.genecards.org/cgi-bin/carddisp.pl?gene=RPA1
SLC46A1	Solute Carrier Family 46 Member 1	Protein Coding	Q96NT5	53	GC17M104242	1.826279402	https://www.genecards.org/cgi-bin/carddisp.pl?gene=SLC46A1
CCAR2	Cell Cycle And Apoptosis Regulator 2	Protein Coding	Q8N163	48	GC08P022604	1.826279402	https://www.genecards.org/cgi-bin/carddisp.pl?gene=CCAR2
ERCC2	ERCC Excision Repair 2, TFIIH Core Complex Helicase Subunit	Protein Coding	P18074	61	GC19M045349	1.826246738	https://www.genecards.org/cgi-bin/carddisp.pl?gene=ERCC2
MIRLET7F1	MicroRNA Let-7f-1	RNA Gene		27	GC09P159729	1.825051069	https://www.genecards.org/cgi-bin/carddisp.pl?gene=MIRLET7F1
ADCY10	Adenylate Cyclase 10	Protein Coding	Q96PN6	55	GC01M167809	1.823465466	https://www.genecards.org/cgi-bin/carddisp.pl?gene=ADCY10
SOX4	SRY-Box Transcription Factor 4	Protein Coding	Q06945	55	GC06P021593	1.823465466	https://www.genecards.org/cgi-bin/carddisp.pl?gene=SOX4
CCL8	C-C Motif Chemokine Ligand 8	Protein Coding	P80075	48	GC17P034319	1.82252121	https://www.genecards.org/cgi-bin/carddisp.pl?gene=CCL8
CUL3	Cullin 3	Protein Coding	Q13618	60	GC02M224470	1.822247148	https://www.genecards.org/cgi-bin/carddisp.pl?gene=CUL3
FOXC1	Forkhead Box C1	Protein Coding	Q12948	55	GC06P020486	1.821280003	https://www.genecards.org/cgi-bin/carddisp.pl?gene=FOXC1
CBL	Cbl Proto-Oncogene	Protein Coding	P22681	64	GC11P119206	1.820181727	https://www.genecards.org/cgi-bin/carddisp.pl?gene=CBL
CLDN7	Claudin 7	Protein Coding	O95471	53	GC17M007259	1.818431616	https://www.genecards.org/cgi-bin/carddisp.pl?gene=CLDN7
RBM38	RNA Binding Motif Protein 38	Protein Coding	Q9H0Z9	45	GC20P057391	1.818431616	https://www.genecards.org/cgi-bin/carddisp.pl?gene=RBM38
PRDX3	Peroxiredoxin 3	Protein Coding	P30048	57	GC10M119167	1.818382621	https://www.genecards.org/cgi-bin/carddisp.pl?gene=PRDX3
FHL2	Four And A Half LIM Domains 2	Protein Coding	Q14192	58	GC02M105357	1.817579746	https://www.genecards.org/cgi-bin/carddisp.pl?gene=FHL2
SERPINA3	Serpin Family A Member 3	Protein Coding	P01011	57	GC14P094612	1.816979289	https://www.genecards.org/cgi-bin/carddisp.pl?gene=SERPINA3
NCOR1	Nuclear Receptor Corepressor 1	Protein Coding	O75376	57	GC17M016029	1.816490173	https://www.genecards.org/cgi-bin/carddisp.pl?gene=NCOR1
GANC	Glucosidase Alpha, Neutral C	Protein Coding	Q8TET4	46	GC15P042273	1.815288782	https://www.genecards.org/cgi-bin/carddisp.pl?gene=GANC
LAMTOR1	Late Endosomal/Lysosomal Adaptor, MAPK And MTOR Activator 1	Protein Coding	Q6IAA8	45	GC11M072085	1.815288782	https://www.genecards.org/cgi-bin/carddisp.pl?gene=LAMTOR1
HNF1A	HNF1 Homeobox A	Protein Coding	P20823	59	GC12P120978	1.815000892	https://www.genecards.org/cgi-bin/carddisp.pl?gene=HNF1A
CS	Citrate Synthase	Protein Coding	O75390	58	GC12M056271	1.815000892	https://www.genecards.org/cgi-bin/carddisp.pl?gene=CS
HAX1	HCLS1 Associated Protein X-1	Protein Coding	O00165	54	GC01P183668	1.815000892	https://www.genecards.org/cgi-bin/carddisp.pl?gene=HAX1
NRN1	Neuritin 1	Protein Coding	Q9NPD7	51	GC06M005997	1.815000892	https://www.genecards.org/cgi-bin/carddisp.pl?gene=NRN1
UBA52	Ubiquitin A-52 Residue Ribosomal Protein Fusion Product 1	Protein Coding	P62987	48	GC19P018563	1.814200044	https://www.genecards.org/cgi-bin/carddisp.pl?gene=UBA52
BCL6	BCL6 Transcription Repressor	Protein Coding	P41182	58	GC03M187721	1.813746572	https://www.genecards.org/cgi-bin/carddisp.pl?gene=BCL6
MYBL2	MYB Proto-Oncogene Like 2	Protein Coding	P10244	55	GC20P043667	1.813746572	https://www.genecards.org/cgi-bin/carddisp.pl?gene=MYBL2
MICA	MHC Class I Polypeptide-Related Sequence A	Protein Coding	Q29983	52	GC06P031399	1.812602282	https://www.genecards.org/cgi-bin/carddisp.pl?gene=MICA
MIR29B2	MicroRNA 29b-2	RNA Gene		26	GC01M207839	1.812602282	https://www.genecards.org/cgi-bin/carddisp.pl?gene=MIR29B2
KLK1	Kallikrein 1	Protein Coding	P06870	58	GC19M050819	1.811882734	https://www.genecards.org/cgi-bin/carddisp.pl?gene=KLK1
DNASE1	Deoxyribonuclease 1	Protein Coding	P24855	57	GC16P003611	1.811882734	https://www.genecards.org/cgi-bin/carddisp.pl?gene=DNASE1
SCO2	Synthesis Of Cytochrome C Oxidase 2	Protein Coding	O43819	58	GC22M050523	1.810074687	https://www.genecards.org/cgi-bin/carddisp.pl?gene=SCO2
MIR124-3	MicroRNA 124-3	RNA Gene		25	GC20P070499	1.810074687	https://www.genecards.org/cgi-bin/carddisp.pl?gene=MIR124-3
CD46	CD46 Molecule	Protein Coding	P15529	60	GC01P207752	1.808698893	https://www.genecards.org/cgi-bin/carddisp.pl?gene=CD46
TFR2	Transferrin Receptor 2	Protein Coding	Q9UP52	57	GC07M100620	1.808698893	https://www.genecards.org/cgi-bin/carddisp.pl?gene=TFR2
PFKFB2	6-Phosphofructo-2-Kinase/Fructose-2,6-Biphosphatase 2	Protein Coding	O60825	53	GC01P207034	1.808698893	https://www.genecards.org/cgi-bin/carddisp.pl?gene=PFKFB2
VAV3	Vav Guanine Nucleotide Exchange Factor 3	Protein Coding	Q9UKW4	55	GC01M107571	1.80736661	https://www.genecards.org/cgi-bin/carddisp.pl?gene=VAV3
F11R	F11 Receptor	Protein Coding	Q9Y624	53	GC01M160995	1.80736661	https://www.genecards.org/cgi-bin/carddisp.pl?gene=F11R
HAS2	Hyaluronan Synthase 2	Protein Coding	Q92819	55	GC08M121612	1.806562781	https://www.genecards.org/cgi-bin/carddisp.pl?gene=HAS2
TNFAIP3	TNF Alpha Induced Protein 3	Protein Coding	P21580	61	GC06P137866	1.80505836	https://www.genecards.org/cgi-bin/carddisp.pl?gene=TNFAIP3
MDH2	Malate Dehydrogenase 2	Protein Coding	P40926	60	GC07P076048	1.801565647	https://www.genecards.org/cgi-bin/carddisp.pl?gene=MDH2
MAP2K3	Mitogen-Activated Protein Kinase Kinase 3	Protein Coding	P46734	61	GC17P174972	1.801451921	https://www.genecards.org/cgi-bin/carddisp.pl?gene=MAP2K3
RHOB	Ras Homolog Family Member B	Protein Coding	P62745	57	GC02P020447	1.801451921	https://www.genecards.org/cgi-bin/carddisp.pl?gene=RHOB
NDN	Necdin, MAGE Family Member	Protein Coding	Q99608	54	GC15M050738	1.800245166	https://www.genecards.org/cgi-bin/carddisp.pl?gene=NDN
HEPH	Hephaestin	Protein Coding	Q9BQS7	52	GC0XP066162	1.800234437	https://www.genecards.org/cgi-bin/carddisp.pl?gene=HEPH
MYB	MYB Proto-Oncogene, Transcription Factor	Protein Coding	P10242	62	GC06P135181	1.799465656	https://www.genecards.org/cgi-bin/carddisp.pl?gene=MYB
PXN	Paxillin	Protein Coding	P49023	58	GC12M120210	1.79919064	https://www.genecards.org/cgi-bin/carddisp.pl?gene=PXN
SETDB1	SET Domain Bifurcated Histone Lysine Methyltransferase 1	Protein Coding	Q15047	55	GC01P150926	1.79919064	https://www.genecards.org/cgi-bin/carddisp.pl?gene=SETDB1
CLDN3	Claudin 3	Protein Coding	O15551	54	GC07M073768	1.799160838	https://www.genecards.org/cgi-bin/carddisp.pl?gene=CLDN3
DDB1	Damage Specific DNA Binding Protein 1	Protein Coding	Q16531	57	GC11M146012	1.798667908	https://www.genecards.org/cgi-bin/carddisp.pl?gene=DDB1
MTA2	Metastasis Associated 1 Family Member 2	Protein Coding	O94776	54	GC11M146057	1.796920896	https://www.genecards.org/cgi-bin/carddisp.pl?gene=MTA2
DDAH2	DDAH Family Member 2, ADMA-Independent	Protein Coding	O95865	53	GC06M031727	1.796324253	https://www.genecards.org/cgi-bin/carddisp.pl?gene=DDAH2
IL1R1	Interleukin 1 Receptor Type 1	Protein Coding	P14778	60	GC02P102884	1.79596138	https://www.genecards.org/cgi-bin/carddisp.pl?gene=IL1R1
S1PR1	Sphingosine-1-Phosphate Receptor 1	Protein Coding	P21453	58	GC01P101236	1.793931484	https://www.genecards.org/cgi-bin/carddisp.pl?gene=S1PR1
ABL1	ABL Proto-Oncogene 1, Non-Receptor Tyrosine Kinase	Protein Coding	P00519	66	GC09P130713	1.793424249	https://www.genecards.org/cgi-bin/carddisp.pl?gene=ABL1
SNRNP200	Small Nuclear Ribonucleoprotein U5 Subunit 200	Protein Coding	O75643	53	GC02M102950	1.791663766	https://www.genecards.org/cgi-bin/carddisp.pl?gene=SNRNP200
MYCBP	MYC Binding Protein	Protein Coding	Q99417	45	GC01M038862	1.790522575	https://www.genecards.org/cgi-bin/carddisp.pl?gene=MYCBP
KCNH8	Potassium Voltage-Gated Channel Subfamily H Member 8	Protein Coding	Q96L42	54	GC03P030494	1.790045142	https://www.genecards.org/cgi-bin/carddisp.pl?gene=KCNH8
MIR511	MicroRNA 511	RNA Gene		25	GC10P017845	1.788703918	https://www.genecards.org/cgi-bin/carddisp.pl?gene=MIR511
WNT10B	Wnt Family Member 10B	Protein Coding	O00744	59	GC12M048965	1.787674665	https://www.genecards.org/cgi-bin/carddisp.pl?gene=WNT10B
UBE2N	Ubiquitin Conjugating Enzyme E2 N	Protein Coding	P61088	58	GC12M093406	1.787674665	https://www.genecards.org/cgi-bin/carddisp.pl?gene=UBE2N
MIR130A	MicroRNA 130a	RNA Gene		30	GC11P057641	1.787674665	https://www.genecards.org/cgi-bin/carddisp.pl?gene=MIR130A
GSR	Glutathione-Disulfide Reductase	Protein Coding	P00390	62	GC08M030678	1.786986113	https://www.genecards.org/cgi-bin/carddisp.pl?gene=GSR
H3C1	H3 Clustered Histone 1	Protein Coding	P68431	51	GC06P199333	1.786986113	https://www.genecards.org/cgi-bin/carddisp.pl?gene=H3C1
PRDX5	Peroxiredoxin 5	Protein Coding	P30044	57	GC11P129769	1.786546826	https://www.genecards.org/cgi-bin/carddisp.pl?gene=PRDX5
CXCR6	C-X-C Motif Chemokine Receptor 6	Protein Coding	O00574	50	GC03P069057	1.786546826	https://www.genecards.org/cgi-bin/carddisp.pl?gene=CXCR6
CCNG2	Cyclin G2	Protein Coding	Q16589	48	GC04P077259	1.784970522	https://www.genecards.org/cgi-bin/carddisp.pl?gene=CCNG2
ADRB2	Adrenoceptor Beta 2	Protein Coding	P07550	61	GC05P162652	1.784966826	https://www.genecards.org/cgi-bin/carddisp.pl?gene=ADRB2
FNDC5	Fibronectin Type III Domain Containing 5	Protein Coding	Q8NAU1	47	GC01M041562	1.784966826	https://www.genecards.org/cgi-bin/carddisp.pl?gene=FNDC5
MMP8	Matrix Metallopeptidase 8	Protein Coding	P22894	60	GC11M146790	1.78438282	https://www.genecards.org/cgi-bin/carddisp.pl?gene=MMP8
MPL	MPL Proto-Oncogene, Thrombopoietin Receptor	Protein Coding	P40238	60	GC01P043337	1.783891082	https://www.genecards.org/cgi-bin/carddisp.pl?gene=MPL
ATP7A	ATPase Copper Transporting Alpha	Protein Coding	Q04656	58	GC0XP078297	1.783565521	https://www.genecards.org/cgi-bin/carddisp.pl?gene=ATP7A
GSDMC	Gasdermin C	Protein Coding	Q9BYG8	44	GC08M129705	1.781973958	https://www.genecards.org/cgi-bin/carddisp.pl?gene=GSDMC
HLF	HLF Transcription Factor, PAR BZIP Family Member	Protein Coding	Q16534	50	GC17P055264	1.781321526	https://www.genecards.org/cgi-bin/carddisp.pl?gene=HLF
RASAL1	RAS Protein Activator Like 1	Protein Coding	O95294	46	GC12M113098	1.780040503	https://www.genecards.org/cgi-bin/carddisp.pl?gene=RASAL1
NPAS2	Neuronal PAS Domain Protein 2	Protein Coding	Q99743	50	GC02P102669	1.776391625	https://www.genecards.org/cgi-bin/carddisp.pl?gene=NPAS2
BMI1	BMI1 Proto-Oncogene, Polycomb Ring Finger	Protein Coding	P35226	57	GC10P022561	1.775008559	https://www.genecards.org/cgi-bin/carddisp.pl?gene=BMI1
BRCA2	BRCA2 DNA Repair Associated	Protein Coding	P51587	60	GC13P032315	1.773816466	https://www.genecards.org/cgi-bin/carddisp.pl?gene=BRCA2
CGB5	Chorionic Gonadotropin Subunit Beta 5	Protein Coding	P0DN86	42	GC19P049043	1.773624897	https://www.genecards.org/cgi-bin/carddisp.pl?gene=CGB5
MIR208B	MicroRNA 208b	RNA Gene		30	GC14M023417	1.773624897	https://www.genecards.org/cgi-bin/carddisp.pl?gene=MIR208B
EIF4EBP2	Eukaryotic Translation Initiation Factor 4E Binding Protein 2	Protein Coding	Q13542	52	GC10P070404	1.773525238	https://www.genecards.org/cgi-bin/carddisp.pl?gene=EIF4EBP2
MIR100	MicroRNA 100	RNA Gene		30	GC11M122152	1.773525238	https://www.genecards.org/cgi-bin/carddisp.pl?gene=MIR100
MIR517A	MicroRNA 517a	RNA Gene		25	GC19P053712	1.773525238	https://www.genecards.org/cgi-bin/carddisp.pl?gene=MIR517A
MIRLET7G	MicroRNA Let-7g	RNA Gene		28	GC03M052268	1.771291971	https://www.genecards.org/cgi-bin/carddisp.pl?gene=MIRLET7G
SAT2	Spermidine/Spermine N1-Acetyltransferase Family Member 2	Protein Coding	Q96F10	44	GC17M007626	1.770886898	https://www.genecards.org/cgi-bin/carddisp.pl?gene=SAT2
UBXN7	UBX Domain Protein 7	Protein Coding	O94888	42	GC03M196347	1.769856095	https://www.genecards.org/cgi-bin/carddisp.pl?gene=UBXN7
EFNA3	Ephrin A3	Protein Coding	P52797	54	GC01P155078	1.769274354	https://www.genecards.org/cgi-bin/carddisp.pl?gene=EFNA3
TFEB	Transcription Factor EB	Protein Coding	P19484	55	GC06M115152	1.768425822	https://www.genecards.org/cgi-bin/carddisp.pl?gene=TFEB
TEAD1	TEA Domain Transcription Factor 1	Protein Coding	P28347	58	GC11P012674	1.767958164	https://www.genecards.org/cgi-bin/carddisp.pl?gene=TEAD1
HSPA2	Heat Shock Protein Family A (Hsp70) Member 2	Protein Coding	P54652	55	GC14P064535	1.767958164	https://www.genecards.org/cgi-bin/carddisp.pl?gene=HSPA2
CD55	CD55 Molecule (Cromer Blood Group)	Protein Coding	P08174	61	GC01P207321	1.767223358	https://www.genecards.org/cgi-bin/carddisp.pl?gene=CD55
PRDX6	Peroxiredoxin 6	Protein Coding	P30041	59	GC01P184417	1.766385674	https://www.genecards.org/cgi-bin/carddisp.pl?gene=PRDX6
PADI4	Peptidyl Arginine Deiminase 4	Protein Coding	Q9UM07	58	GC01P017308	1.766385674	https://www.genecards.org/cgi-bin/carddisp.pl?gene=PADI4
SETX	Senataxin	Protein Coding	Q7Z333	52	GC09M132261	1.766385674	https://www.genecards.org/cgi-bin/carddisp.pl?gene=SETX
GADD45B	Growth Arrest And DNA Damage Inducible Beta	Protein Coding	O75293	50	GC19P002476	1.766385674	https://www.genecards.org/cgi-bin/carddisp.pl?gene=GADD45B
TP53BP2	Tumor Protein P53 Binding Protein 2	Protein Coding	Q13625	50	GC01M223779	1.762711287	https://www.genecards.org/cgi-bin/carddisp.pl?gene=TP53BP2
SEMA3F	Semaphorin 3F	Protein Coding	Q13275	55	GC03P069287	1.762409687	https://www.genecards.org/cgi-bin/carddisp.pl?gene=SEMA3F
HRAS	HRas Proto-Oncogene, GTPase	Protein Coding	P01112	64	GC11M016453	1.762234926	https://www.genecards.org/cgi-bin/carddisp.pl?gene=HRAS
ARG1	Arginase 1	Protein Coding	P05089	61	GC06P200733	1.760090113	https://www.genecards.org/cgi-bin/carddisp.pl?gene=ARG1
PURA	Purine Rich Element Binding Protein A	Protein Coding	Q00577	57	GC05P162522	1.760090113	https://www.genecards.org/cgi-bin/carddisp.pl?gene=PURA
POLI	DNA Polymerase Iota	Protein Coding	Q9UNA4	55	GC18P054274	1.760090113	https://www.genecards.org/cgi-bin/carddisp.pl?gene=POLI
SFPQ	Splicing Factor Proline And Glutamine Rich	Protein Coding	P23246	55	GC01M035176	1.760090113	https://www.genecards.org/cgi-bin/carddisp.pl?gene=SFPQ
RYR2	Ryanodine Receptor 2	Protein Coding	Q92736	60	GC01P237042	1.759111285	https://www.genecards.org/cgi-bin/carddisp.pl?gene=RYR2
RSF1	Remodeling And Spacing Factor 1	Protein Coding	Q96T23	47	GC11M146548	1.759110928	https://www.genecards.org/cgi-bin/carddisp.pl?gene=RSF1
PAX2	Paired Box 2	Protein Coding	Q02962	58	GC10P100735	1.758316278	https://www.genecards.org/cgi-bin/carddisp.pl?gene=PAX2
ESRRA	Estrogen Related Receptor Alpha	Protein Coding	P11474	59	GC11P064305	1.757904649	https://www.genecards.org/cgi-bin/carddisp.pl?gene=ESRRA
FBL	Fibrillarin	Protein Coding	P22087	54	GC19M039834	1.754990578	https://www.genecards.org/cgi-bin/carddisp.pl?gene=FBL
HOTTIP	HOXA Distal Transcript Antisense RNA	RNA Gene		31	GC07P027198	1.754088521	https://www.genecards.org/cgi-bin/carddisp.pl?gene=HOTTIP
FSTL3	Follistatin Like 3	Protein Coding	O95633	47	GC19P000676	1.751564026	https://www.genecards.org/cgi-bin/carddisp.pl?gene=FSTL3
CNPY2	Canopy FGF Signaling Regulator 2	Protein Coding	Q9Y2B0	47	GC12M060945	1.750727892	https://www.genecards.org/cgi-bin/carddisp.pl?gene=CNPY2
VTCN1	V-Set Domain Containing T Cell Activation Inhibitor 1	Protein Coding	Q7Z7D3	54	GC01M117143	1.750681996	https://www.genecards.org/cgi-bin/carddisp.pl?gene=VTCN1
UTS2R	Urotensin 2 Receptor	Protein Coding	Q9UKP6	53	GC17P176595	1.750681996	https://www.genecards.org/cgi-bin/carddisp.pl?gene=UTS2R
SKA1	Spindle And Kinetochore Associated Complex Subunit 1	Protein Coding	Q96BD8	45	GC18P050655	1.750681996	https://www.genecards.org/cgi-bin/carddisp.pl?gene=SKA1
CSF1R	Colony Stimulating Factor 1 Receptor	Protein Coding	P07333	64	GC05M150053	1.750067472	https://www.genecards.org/cgi-bin/carddisp.pl?gene=CSF1R
LAMP2	Lysosomal Associated Membrane Protein 2	Protein Coding	P13473	57	GC0XM120426	1.750067472	https://www.genecards.org/cgi-bin/carddisp.pl?gene=LAMP2
PICK1	Protein Interacting With PRKCA 1	Protein Coding	Q9NRD5	56	GC22P038056	1.742716908	https://www.genecards.org/cgi-bin/carddisp.pl?gene=PICK1
NPR3	Natriuretic Peptide Receptor 3	Protein Coding	P17342	57	GC05P032689	1.742025495	https://www.genecards.org/cgi-bin/carddisp.pl?gene=NPR3
CDK7	Cyclin Dependent Kinase 7	Protein Coding	P50613	58	GC05P084454	1.740241647	https://www.genecards.org/cgi-bin/carddisp.pl?gene=CDK7
MIR30D	MicroRNA 30d	RNA Gene		26	GC08M134804	1.740157247	https://www.genecards.org/cgi-bin/carddisp.pl?gene=MIR30D
PRKAR2B	Protein Kinase CAMP-Dependent Type II Regulatory Subunit Beta	Protein Coding	P31323	57	GC07P107044	1.738351464	https://www.genecards.org/cgi-bin/carddisp.pl?gene=PRKAR2B
KCNA3	Potassium Voltage-Gated Channel Subfamily A Member 3	Protein Coding	P22001	57	GC01M110654	1.738158822	https://www.genecards.org/cgi-bin/carddisp.pl?gene=KCNA3
S100A9	S100 Calcium Binding Protein A9	Protein Coding	P06702	56	GC01P153357	1.738158822	https://www.genecards.org/cgi-bin/carddisp.pl?gene=S100A9
MIRLET7F2	MicroRNA Let-7f-2	RNA Gene		25	GC0XM054122	1.738158822	https://www.genecards.org/cgi-bin/carddisp.pl?gene=MIRLET7F2
MIR519D	MicroRNA 519d	RNA Gene		26	GC19P053713	1.737046003	https://www.genecards.org/cgi-bin/carddisp.pl?gene=MIR519D
PTGES3	Prostaglandin E Synthase 3	Protein Coding	Q15185	57	GC12M060961	1.736453891	https://www.genecards.org/cgi-bin/carddisp.pl?gene=PTGES3
LOXL1	Lysyl Oxidase Like 1	Protein Coding	Q08397	54	GC15P073925	1.735211849	https://www.genecards.org/cgi-bin/carddisp.pl?gene=LOXL1
TNFRSF10A	TNF Receptor Superfamily Member 10a	Protein Coding	O00220	57	GC08M023190	1.735082626	https://www.genecards.org/cgi-bin/carddisp.pl?gene=TNFRSF10A
TRPM2	Transient Receptor Potential Cation Channel Subfamily M Member 2	Protein Coding	O94759	54	GC21P044350	1.735082626	https://www.genecards.org/cgi-bin/carddisp.pl?gene=TRPM2
LGALS8	Galectin 8	Protein Coding	O00214	51	GC01P236518	1.731802464	https://www.genecards.org/cgi-bin/carddisp.pl?gene=LGALS8
SNRPD3	Small Nuclear Ribonucleoprotein D3 Polypeptide	Protein Coding	P62318	48	GC22P024555	1.731802464	https://www.genecards.org/cgi-bin/carddisp.pl?gene=SNRPD3
USP9X	Ubiquitin Specific Peptidase 9 X-Linked	Protein Coding	Q93008	60	GC0XP041085	1.731673717	https://www.genecards.org/cgi-bin/carddisp.pl?gene=USP9X
GLO1	Glyoxalase I	Protein Coding	Q04760	57	GC06M115106	1.731324911	https://www.genecards.org/cgi-bin/carddisp.pl?gene=GLO1
SYP	Synaptophysin	Protein Coding	P08247	58	GC0XM049187	1.728475571	https://www.genecards.org/cgi-bin/carddisp.pl?gene=SYP
MIR379	MicroRNA 379	RNA Gene		26	GC14P123649	1.728475571	https://www.genecards.org/cgi-bin/carddisp.pl?gene=MIR379
LINC02620	Long Intergenic Non-Protein Coding RNA 2620	RNA Gene		19	GC10M104475	1.728475571	https://www.genecards.org/cgi-bin/carddisp.pl?gene=LINC02620
ATG14	Autophagy Related 14	Protein Coding	Q6ZNE5	48	GC14M055366	1.728423119	https://www.genecards.org/cgi-bin/carddisp.pl?gene=ATG14
CTCF	CCCTC-Binding Factor	Protein Coding	P49711	59	GC16P137652	1.72648263	https://www.genecards.org/cgi-bin/carddisp.pl?gene=CTCF
DCD	Dermcidin	Protein Coding	P81605	49	GC12M054644	1.726453066	https://www.genecards.org/cgi-bin/carddisp.pl?gene=DCD
TRPC5	Transient Receptor Potential Cation Channel Subfamily C Member 5	Protein Coding	Q9UL62	54	GC0XM111774	1.726390839	https://www.genecards.org/cgi-bin/carddisp.pl?gene=TRPC5
UQCRB	Ubiquinol-Cytochrome C Reductase Binding Protein	Protein Coding	P14927	56	GC08M096225	1.725043178	https://www.genecards.org/cgi-bin/carddisp.pl?gene=UQCRB
DNAJA2	DnaJ Heat Shock Protein Family (Hsp40) Member A2	Protein Coding	O60884	50	GC16M046955	1.723610878	https://www.genecards.org/cgi-bin/carddisp.pl?gene=DNAJA2
DEFB4A	Defensin Beta 4A	Protein Coding	O15263	48	GC08P014391	1.722421288	https://www.genecards.org/cgi-bin/carddisp.pl?gene=DEFB4A
MIR576	MicroRNA 576	RNA Gene		24	GC04P109488	1.718756676	https://www.genecards.org/cgi-bin/carddisp.pl?gene=MIR576
STOM	Stomatin	Protein Coding	P27105	53	GC09M121338	1.71699965	https://www.genecards.org/cgi-bin/carddisp.pl?gene=STOM
FYN	FYN Proto-Oncogene, Src Family Tyrosine Kinase	Protein Coding	P06241	60	GC06M111660	1.716840625	https://www.genecards.org/cgi-bin/carddisp.pl?gene=FYN
NRP2	Neuropilin 2	Protein Coding	O60462	58	GC02P205681	1.715800405	https://www.genecards.org/cgi-bin/carddisp.pl?gene=NRP2
RNY3	RNA, Ro60-Associated Y3	RNA Gene		22	GC07P170609	1.715797186	https://www.genecards.org/cgi-bin/carddisp.pl?gene=RNY3
ODC1	Ornithine Decarboxylase 1	Protein Coding	P11926	60	GC02M010432	1.714987993	https://www.genecards.org/cgi-bin/carddisp.pl?gene=ODC1
E2F4	E2F Transcription Factor 4	Protein Coding	Q16254	56	GC16P067192	1.714987993	https://www.genecards.org/cgi-bin/carddisp.pl?gene=E2F4
TRAP1	TNF Receptor Associated Protein 1	Protein Coding	Q12931	57	GC16M055324	1.714655161	https://www.genecards.org/cgi-bin/carddisp.pl?gene=TRAP1
DSG2	Desmoglein 2	Protein Coding	Q14126	56	GC18P031498	1.714655161	https://www.genecards.org/cgi-bin/carddisp.pl?gene=DSG2
OTUD7B	OTU Deubiquitinase 7B	Protein Coding	Q6GQQ9	46	GC01M149937	1.713809252	https://www.genecards.org/cgi-bin/carddisp.pl?gene=OTUD7B
YBX3	Y-Box Binding Protein 3	Protein Coding	P16989	51	GC12M038953	1.712123394	https://www.genecards.org/cgi-bin/carddisp.pl?gene=YBX3
EFTUD2	Elongation Factor Tu GTP Binding Domain Containing 2	Protein Coding	Q15029	54	GC17M104861	1.712010264	https://www.genecards.org/cgi-bin/carddisp.pl?gene=EFTUD2
RAD21	RAD21 Cohesin Complex Component	Protein Coding	O60216	57	GC08M116846	1.711534023	https://www.genecards.org/cgi-bin/carddisp.pl?gene=RAD21
UBE2O	Ubiquitin Conjugating Enzyme E2 O	Protein Coding	Q9C0C9	48	GC17M076389	1.710359812	https://www.genecards.org/cgi-bin/carddisp.pl?gene=UBE2O
OPRK1	Opioid Receptor Kappa 1	Protein Coding	P41145	54	GC08M053227	1.709719896	https://www.genecards.org/cgi-bin/carddisp.pl?gene=OPRK1
KPNB1	Karyopherin Subunit Beta 1	Protein Coding	Q14974	57	GC17P047649	1.709225893	https://www.genecards.org/cgi-bin/carddisp.pl?gene=KPNB1
KPNA1	Karyopherin Subunit Alpha 1	Protein Coding	P52294	55	GC03M122421	1.709225893	https://www.genecards.org/cgi-bin/carddisp.pl?gene=KPNA1
SETD1A	SET Domain Containing 1A, Histone Lysine Methyltransferase	Protein Coding	O15047	53	GC16P136839	1.709225893	https://www.genecards.org/cgi-bin/carddisp.pl?gene=SETD1A
CASP6	Caspase 6	Protein Coding	P55212	61	GC04M109688	1.709018588	https://www.genecards.org/cgi-bin/carddisp.pl?gene=CASP6
PCBP2	Poly(RC) Binding Protein 2	Protein Coding	Q15366	53	GC12P086870	1.708996654	https://www.genecards.org/cgi-bin/carddisp.pl?gene=PCBP2
ATG9A	Autophagy Related 9A	Protein Coding	Q7Z3C6	52	GC02M219219	1.708996654	https://www.genecards.org/cgi-bin/carddisp.pl?gene=ATG9A
RBM4	RNA Binding Motif Protein 4	Protein Coding	Q9BWF3	50	GC11P066638	1.708996654	https://www.genecards.org/cgi-bin/carddisp.pl?gene=RBM4
CXXC5	CXXC Finger Protein 5	Protein Coding	Q7LFL8	50	GC05P162512	1.70527935	https://www.genecards.org/cgi-bin/carddisp.pl?gene=CXXC5
TMEM204	Transmembrane Protein 204	Protein Coding	Q9BSN7	41	GC16P001528	1.70527935	https://www.genecards.org/cgi-bin/carddisp.pl?gene=TMEM204
CBR1	Carbonyl Reductase 1	Protein Coding	P16152	57	GC21P036069	1.704886675	https://www.genecards.org/cgi-bin/carddisp.pl?gene=CBR1
AGO1	Argonaute RISC Component 1	Protein Coding	Q9UL18	53	GC01P035869	1.704200625	https://www.genecards.org/cgi-bin/carddisp.pl?gene=AGO1
CD300A	CD300a Molecule	Protein Coding	Q9UGN4	49	GC17P074466	1.704200625	https://www.genecards.org/cgi-bin/carddisp.pl?gene=CD300A
RUNX1-IT1	RUNX1 Intronic Transcript 1	RNA Gene		25	GC21M035037	1.704200625	https://www.genecards.org/cgi-bin/carddisp.pl?gene=RUNX1-IT1
CXCL16	C-X-C Motif Chemokine Ligand 16	Protein Coding	Q9H2A7	50	GC17M004733	1.701241255	https://www.genecards.org/cgi-bin/carddisp.pl?gene=CXCL16
CHCHD4	Coiled-Coil-Helix-Coiled-Coil-Helix Domain Containing 4	Protein Coding	Q8N4Q1	47	GC03M029833	1.701241255	https://www.genecards.org/cgi-bin/carddisp.pl?gene=CHCHD4
CA2	Carbonic Anhydrase 2	Protein Coding	P00918	63	GC08P085463	1.701097012	https://www.genecards.org/cgi-bin/carddisp.pl?gene=CA2
ETV2	ETS Variant Transcription Factor 2	Protein Coding	O00321	45	GC19P171524	1.701097012	https://www.genecards.org/cgi-bin/carddisp.pl?gene=ETV2
KCNN3	Potassium Calcium-Activated Channel Subfamily N Member 3	Protein Coding	Q9UGI6	55	GC01M154697	1.700145721	https://www.genecards.org/cgi-bin/carddisp.pl?gene=KCNN3
TNRC6A	Trinucleotide Repeat Containing Adaptor 6A	Protein Coding	Q8NDV7	51	GC16P136521	1.700145721	https://www.genecards.org/cgi-bin/carddisp.pl?gene=TNRC6A
EIF4A3	Eukaryotic Translation Initiation Factor 4A3	Protein Coding	P38919	55	GC17M105725	1.694056749	https://www.genecards.org/cgi-bin/carddisp.pl?gene=EIF4A3
INSIG1	Insulin Induced Gene 1	Protein Coding	O15503	51	GC07P170777	1.691854239	https://www.genecards.org/cgi-bin/carddisp.pl?gene=INSIG1
RORC	RAR Related Orphan Receptor C	Protein Coding	P51449	55	GC01M151806	1.691525578	https://www.genecards.org/cgi-bin/carddisp.pl?gene=RORC
TSPO	Translocator Protein	Protein Coding	B1AH88	58	GC22P043151	1.691077828	https://www.genecards.org/cgi-bin/carddisp.pl?gene=TSPO
FGF4	Fibroblast Growth Factor 4	Protein Coding	P08620	57	GC11M146346	1.691075802	https://www.genecards.org/cgi-bin/carddisp.pl?gene=FGF4
JAK3	Janus Kinase 3	Protein Coding	P52333	64	GC19M017824	1.687848449	https://www.genecards.org/cgi-bin/carddisp.pl?gene=JAK3
EHMT1	Euchromatic Histone Lysine Methyltransferase 1	Protein Coding	Q9H9B1	58	GC09P137618	1.687848449	https://www.genecards.org/cgi-bin/carddisp.pl?gene=EHMT1
TRA2A	Transformer 2 Alpha Homolog	Protein Coding	Q13595	46	GC07M023504	1.687848449	https://www.genecards.org/cgi-bin/carddisp.pl?gene=TRA2A
FOXA1	Forkhead Box A1	Protein Coding	P55317	57	GC14M037589	1.687352657	https://www.genecards.org/cgi-bin/carddisp.pl?gene=FOXA1
TP53BP1	Tumor Protein P53 Binding Protein 1	Protein Coding	Q12888	57	GC15M043403	1.687352657	https://www.genecards.org/cgi-bin/carddisp.pl?gene=TP53BP1
CADM1	Cell Adhesion Molecule 1	Protein Coding	Q9BY67	57	GC11M115169	1.686700344	https://www.genecards.org/cgi-bin/carddisp.pl?gene=CADM1
CRY1	Cryptochrome Circadian Regulator 1	Protein Coding	Q16526	55	GC12M106991	1.686700344	https://www.genecards.org/cgi-bin/carddisp.pl?gene=CRY1
FUS	FUS RNA Binding Protein	Protein Coding	P35637	57	GC16P031180	1.684915304	https://www.genecards.org/cgi-bin/carddisp.pl?gene=FUS
AVP	Arginine Vasopressin	Protein Coding	P01185	57	GC20M003082	1.684733391	https://www.genecards.org/cgi-bin/carddisp.pl?gene=AVP
MIRLET7E	MicroRNA Let-7e	RNA Gene		29	GC19P172107	1.683532	https://www.genecards.org/cgi-bin/carddisp.pl?gene=MIRLET7E
GZMB	Granzyme B	Protein Coding	P10144	59	GC14M024630	1.683443546	https://www.genecards.org/cgi-bin/carddisp.pl?gene=GZMB
PDIA2	Protein Disulfide Isomerase Family A Member 2	Protein Coding	Q13087	52	GC16P135869	1.68138051	https://www.genecards.org/cgi-bin/carddisp.pl?gene=PDIA2
APOLD1	Apolipoprotein L Domain Containing 1	Protein Coding	Q96LR9	41	GC12P012725	1.681186676	https://www.genecards.org/cgi-bin/carddisp.pl?gene=APOLD1
CCL18	C-C Motif Chemokine Ligand 18	Protein Coding	P55774	50	GC17P036064	1.678535342	https://www.genecards.org/cgi-bin/carddisp.pl?gene=CCL18
BCAR1	BCAR1 Scaffold Protein, Cas Family Member	Protein Coding	P56945	56	GC16M075228	1.678457379	https://www.genecards.org/cgi-bin/carddisp.pl?gene=BCAR1
JMJD6	Jumonji Domain Containing 6, Arginine Demethylase And Lysine Hydroxylase	Protein Coding	Q6NYC1	54	GC17M105640	1.677958965	https://www.genecards.org/cgi-bin/carddisp.pl?gene=JMJD6
DSP	Desmoplakin	Protein Coding	P15924	62	GC06P007541	1.677046537	https://www.genecards.org/cgi-bin/carddisp.pl?gene=DSP
BTRC	Beta-Transducin Repeat Containing E3 Ubiquitin Protein Ligase	Protein Coding	Q9Y297	57	GC10P101354	1.675204635	https://www.genecards.org/cgi-bin/carddisp.pl?gene=BTRC
TGIF1	TGFB Induced Factor Homeobox 1	Protein Coding	Q15583	57	GC18P003411	1.675204635	https://www.genecards.org/cgi-bin/carddisp.pl?gene=TGIF1
SPOP	Speckle Type BTB/POZ Protein	Protein Coding	O43791	56	GC17M049598	1.675204635	https://www.genecards.org/cgi-bin/carddisp.pl?gene=SPOP
CCT5	Chaperonin Containing TCP1 Subunit 5	Protein Coding	P48643	55	GC05P010249	1.675204635	https://www.genecards.org/cgi-bin/carddisp.pl?gene=CCT5
USP38	Ubiquitin Specific Peptidase 38	Protein Coding	Q8NB14	40	GC04P143184	1.675204635	https://www.genecards.org/cgi-bin/carddisp.pl?gene=USP38
CCT2	Chaperonin Containing TCP1 Subunit 2	Protein Coding	P78371	54	GC12P069585	1.674498796	https://www.genecards.org/cgi-bin/carddisp.pl?gene=CCT2
IRF1	Interferon Regulatory Factor 1	Protein Coding	P10914	59	GC05M132440	1.673461676	https://www.genecards.org/cgi-bin/carddisp.pl?gene=IRF1
SLC25A10	Solute Carrier Family 25 Member 10	Protein Coding	Q9UBX3	56	GC17P176567	1.673461676	https://www.genecards.org/cgi-bin/carddisp.pl?gene=SLC25A10
TUBA1A	Tubulin Alpha 1a	Protein Coding	Q71U36	61	GC12M049184	1.671755314	https://www.genecards.org/cgi-bin/carddisp.pl?gene=TUBA1A
RRM1	Ribonucleotide Reductase Catalytic Subunit M1	Protein Coding	P23921	63	GC11P024873	1.671738505	https://www.genecards.org/cgi-bin/carddisp.pl?gene=RRM1
COX10	Cytochrome C Oxidase Assembly Factor Heme A:Farnesyltransferase COX10	Protein Coding	Q12887	55	GC17P014069	1.671738505	https://www.genecards.org/cgi-bin/carddisp.pl?gene=COX10
APH1A	Aph-1A Gamma-Secretase Subunit	Protein Coding	Q96BI3	54	GC01M150265	1.671738505	https://www.genecards.org/cgi-bin/carddisp.pl?gene=APH1A
NUDT1	Nudix Hydrolase 1	Protein Coding	P36639	54	GC07P002242	1.671738505	https://www.genecards.org/cgi-bin/carddisp.pl?gene=NUDT1
ANKRD1	Ankyrin Repeat Domain 1	Protein Coding	Q15327	52	GC10M090912	1.671543717	https://www.genecards.org/cgi-bin/carddisp.pl?gene=ANKRD1
USP10	Ubiquitin Specific Peptidase 10	Protein Coding	Q14694	55	GC16P138241	1.67064774	https://www.genecards.org/cgi-bin/carddisp.pl?gene=USP10
GJA3	Gap Junction Protein Alpha 3	Protein Coding	Q9Y6H8	53	GC13M026700	1.67064774	https://www.genecards.org/cgi-bin/carddisp.pl?gene=GJA3
PTPMT1	Protein Tyrosine Phosphatase Mitochondrial 1	Protein Coding	Q8WUK0	49	GC11P049935	1.67064774	https://www.genecards.org/cgi-bin/carddisp.pl?gene=PTPMT1
TNKS	Tankyrase	Protein Coding	O95271	58	GC08P009555	1.667750359	https://www.genecards.org/cgi-bin/carddisp.pl?gene=TNKS
SLC30A10	Solute Carrier Family 30 Member 10	Protein Coding	Q6XR72	54	GC01M219685	1.667649269	https://www.genecards.org/cgi-bin/carddisp.pl?gene=SLC30A10
NPPC	Natriuretic Peptide C	Protein Coding	P23582	54	GC02M231921	1.667172909	https://www.genecards.org/cgi-bin/carddisp.pl?gene=NPPC
CHD4	Chromodomain Helicase DNA Binding Protein 4	Protein Coding	Q14839	58	GC12M006570	1.665564895	https://www.genecards.org/cgi-bin/carddisp.pl?gene=CHD4
GSK3A	Glycogen Synthase Kinase 3 Alpha	Protein Coding	P49840	63	GC19M116333	1.665100098	https://www.genecards.org/cgi-bin/carddisp.pl?gene=GSK3A
MIR30E	MicroRNA 30e	RNA Gene		31	GC01P040754	1.665100098	https://www.genecards.org/cgi-bin/carddisp.pl?gene=MIR30E
MIR148A	MicroRNA 148a	RNA Gene		28	GC07M025950	1.665100098	https://www.genecards.org/cgi-bin/carddisp.pl?gene=MIR148A
HTR1A	5-Hydroxytryptamine Receptor 1A	Protein Coding	P08908	58	GC05M063960	1.66476202	https://www.genecards.org/cgi-bin/carddisp.pl?gene=HTR1A
KCNK9	Potassium Two Pore Domain Channel Subfamily K Member 9	Protein Coding	Q9NPC2	57	GC08M139585	1.663161278	https://www.genecards.org/cgi-bin/carddisp.pl?gene=KCNK9
CDK8	Cyclin Dependent Kinase 8	Protein Coding	P49336	60	GC13P029584	1.662183166	https://www.genecards.org/cgi-bin/carddisp.pl?gene=CDK8
SERPINH1	Serpin Family H Member 1	Protein Coding	P50454	59	GC11P130650	1.662183166	https://www.genecards.org/cgi-bin/carddisp.pl?gene=SERPINH1
DAB2IP	DAB2 Interacting Protein	Protein Coding	Q5VWQ8	51	GC09P160498	1.662183166	https://www.genecards.org/cgi-bin/carddisp.pl?gene=DAB2IP
ITGA3	Integrin Subunit Alpha 3	Protein Coding	P26006	60	GC17P050055	1.659872532	https://www.genecards.org/cgi-bin/carddisp.pl?gene=ITGA3
MIR487A	MicroRNA 487a	RNA Gene		23	GC14P123659	1.659872532	https://www.genecards.org/cgi-bin/carddisp.pl?gene=MIR487A
RPS6KA1	Ribosomal Protein S6 Kinase A1	Protein Coding	Q15418	63	GC01P093271	1.658670068	https://www.genecards.org/cgi-bin/carddisp.pl?gene=RPS6KA1
CCNE1	Cyclin E1	Protein Coding	P24864	61	GC19P029811	1.658670068	https://www.genecards.org/cgi-bin/carddisp.pl?gene=CCNE1
SLC5A1	Solute Carrier Family 5 Member 1	Protein Coding	P13866	59	GC22P032043	1.656139135	https://www.genecards.org/cgi-bin/carddisp.pl?gene=SLC5A1
APOBEC3B	Apolipoprotein B MRNA Editing Enzyme Catalytic Subunit 3B	Protein Coding	Q9UH17	52	GC22P038982	1.656139135	https://www.genecards.org/cgi-bin/carddisp.pl?gene=APOBEC3B
CDKN2B-AS1	CDKN2B And CDKN2A Antisense Cis And Trans Regulatory RNA 1	RNA Gene		32	GC09P021994	1.656139135	https://www.genecards.org/cgi-bin/carddisp.pl?gene=CDKN2B-AS1
OGA	O-GlcNAcase	Protein Coding	O60502	54	GC10M101785	1.654485464	https://www.genecards.org/cgi-bin/carddisp.pl?gene=OGA
RFC2	Replication Factor C Subunit 2	Protein Coding	P35250	55	GC07M083138	1.652706504	https://www.genecards.org/cgi-bin/carddisp.pl?gene=RFC2
NLRX1	NLR Family Member X1	Protein Coding	Q86UT6	51	GC11P119166	1.652642488	https://www.genecards.org/cgi-bin/carddisp.pl?gene=NLRX1
MIRLET7B	MicroRNA Let-7b	RNA Gene		29	GC22P102867	1.652240634	https://www.genecards.org/cgi-bin/carddisp.pl?gene=MIRLET7B
PTPN12	Protein Tyrosine Phosphatase Non-Receptor Type 12	Protein Coding	Q05209	60	GC07P077537	1.651209116	https://www.genecards.org/cgi-bin/carddisp.pl?gene=PTPN12
IKBKE	Inhibitor Of Nuclear Factor Kappa B Kinase Subunit Epsilon	Protein Coding	Q14164	58	GC01P206470	1.651209116	https://www.genecards.org/cgi-bin/carddisp.pl?gene=IKBKE
CHGA	Chromogranin A	Protein Coding	P10645	56	GC14P097065	1.651209116	https://www.genecards.org/cgi-bin/carddisp.pl?gene=CHGA
MIR433	MicroRNA 433	RNA Gene		32	GC14P122619	1.651209116	https://www.genecards.org/cgi-bin/carddisp.pl?gene=MIR433
EEF1A2	Eukaryotic Translation Elongation Factor 1 Alpha 2	Protein Coding	Q05639	59	GC20M063479	1.650995731	https://www.genecards.org/cgi-bin/carddisp.pl?gene=EEF1A2
IPO7	Importin 7	Protein Coding	O95373	52	GC11P009384	1.650995731	https://www.genecards.org/cgi-bin/carddisp.pl?gene=IPO7
MIRLET7A3	MicroRNA Let-7a-3	RNA Gene		28	GC22P046112	1.649831533	https://www.genecards.org/cgi-bin/carddisp.pl?gene=MIRLET7A3
AFP	Alpha Fetoprotein	Protein Coding	P02771	59	GC04P073431	1.649602175	https://www.genecards.org/cgi-bin/carddisp.pl?gene=AFP
EZR	Ezrin	Protein Coding	P15311	59	GC06M158765	1.649602175	https://www.genecards.org/cgi-bin/carddisp.pl?gene=EZR
HTRA1	HtrA Serine Peptidase 1	Protein Coding	Q92743	57	GC10P135429	1.648747921	https://www.genecards.org/cgi-bin/carddisp.pl?gene=HTRA1
LINC01060	Long Intergenic Non-Protein Coding RNA 1060	RNA Gene		18	GC04P188372	1.648747921	https://www.genecards.org/cgi-bin/carddisp.pl?gene=LINC01060
CNOT1	CCR4-NOT Transcription Complex Subunit 1	Protein Coding	A5YKK6	52	GC16M058519	1.64870429	https://www.genecards.org/cgi-bin/carddisp.pl?gene=CNOT1
BMX	BMX Non-Receptor Tyrosine Kinase	Protein Coding	P51813	58	GC0XP015464	1.648634195	https://www.genecards.org/cgi-bin/carddisp.pl?gene=BMX
ITGB6	Integrin Subunit Beta 6	Protein Coding	P18564	60	GC02M160099	1.648607612	https://www.genecards.org/cgi-bin/carddisp.pl?gene=ITGB6
SDCBP	Syndecan Binding Protein	Protein Coding	O00560	53	GC08P058539	1.647804141	https://www.genecards.org/cgi-bin/carddisp.pl?gene=SDCBP
MIR133A1	MicroRNA 133a-1	RNA Gene		26	GC18M040125	1.647575378	https://www.genecards.org/cgi-bin/carddisp.pl?gene=MIR133A1
CD82	CD82 Molecule	Protein Coding	P27701	56	GC11P044564	1.646372914	https://www.genecards.org/cgi-bin/carddisp.pl?gene=CD82
FBXO11	F-Box Protein 11	Protein Coding	Q86XK2	53	GC02M047789	1.645704508	https://www.genecards.org/cgi-bin/carddisp.pl?gene=FBXO11
ATP6V1A	ATPase H+ Transporting V1 Subunit A	Protein Coding	P38606	58	GC03P114031	1.644103169	https://www.genecards.org/cgi-bin/carddisp.pl?gene=ATP6V1A
UQCRFS1	Ubiquinol-Cytochrome C Reductase, Rieske Iron-Sulfur Polypeptide 1	Protein Coding	P47985	58	GC19M029205	1.644103169	https://www.genecards.org/cgi-bin/carddisp.pl?gene=UQCRFS1
HACE1	HECT Domain And Ankyrin Repeat Containing E3 Ubiquitin Protein Ligase 1	Protein Coding	Q8IYU2	53	GC06M104728	1.644103169	https://www.genecards.org/cgi-bin/carddisp.pl?gene=HACE1
PHF8	PHD Finger Protein 8	Protein Coding	Q9UPP1	56	GC0XM053936	1.641966343	https://www.genecards.org/cgi-bin/carddisp.pl?gene=PHF8
CYLD	CYLD Lysine 63 Deubiquitinase	Protein Coding	Q9NQC7	60	GC16P050742	1.639813185	https://www.genecards.org/cgi-bin/carddisp.pl?gene=CYLD
PRDX4	Peroxiredoxin 4	Protein Coding	Q13162	52	GC0XP023665	1.639813185	https://www.genecards.org/cgi-bin/carddisp.pl?gene=PRDX4
MIR190B	MicroRNA 190b	RNA Gene		22	GC01M154193	1.638921022	https://www.genecards.org/cgi-bin/carddisp.pl?gene=MIR190B
TRPV1	Transient Receptor Potential Cation Channel Subfamily V Member 1	Protein Coding	Q8NER1	61	GC17M003565	1.638240576	https://www.genecards.org/cgi-bin/carddisp.pl?gene=TRPV1
MIR4306	MicroRNA 4306	RNA Gene		15	GC13P099643	1.637227416	https://www.genecards.org/cgi-bin/carddisp.pl?gene=MIR4306
PF4	Platelet Factor 4	Protein Coding	P02776	52	GC04M073980	1.636812568	https://www.genecards.org/cgi-bin/carddisp.pl?gene=PF4
MYOCD	Myocardin	Protein Coding	Q8IZQ8	55	GC17P012665	1.636392951	https://www.genecards.org/cgi-bin/carddisp.pl?gene=MYOCD
DUSP6	Dual Specificity Phosphatase 6	Protein Coding	Q16828	60	GC12M089347	1.634931564	https://www.genecards.org/cgi-bin/carddisp.pl?gene=DUSP6
PHLPP1	PH Domain And Leucine Rich Repeat Protein Phosphatase 1	Protein Coding	O60346	52	GC18P062715	1.634856939	https://www.genecards.org/cgi-bin/carddisp.pl?gene=PHLPP1
STK4	Serine/Threonine Kinase 4	Protein Coding	Q13043	60	GC20P044966	1.6337291	https://www.genecards.org/cgi-bin/carddisp.pl?gene=STK4
PYGL	Glycogen Phosphorylase L	Protein Coding	P06737	58	GC14M050857	1.6337291	https://www.genecards.org/cgi-bin/carddisp.pl?gene=PYGL
DGKQ	Diacylglycerol Kinase Theta	Protein Coding	P52824	54	GC04M000958	1.6337291	https://www.genecards.org/cgi-bin/carddisp.pl?gene=DGKQ
ATAD3A	ATPase Family AAA Domain Containing 3A	Protein Coding	Q9NVI7	51	GC01P091449	1.6337291	https://www.genecards.org/cgi-bin/carddisp.pl?gene=ATAD3A
CDK9	Cyclin Dependent Kinase 9	Protein Coding	P50750	59	GC09P160874	1.631271005	https://www.genecards.org/cgi-bin/carddisp.pl?gene=CDK9
UBB	Ubiquitin B	Protein Coding	P0CG47	55	GC17P016380	1.630992413	https://www.genecards.org/cgi-bin/carddisp.pl?gene=UBB
SEM1	SEM1 26S Proteasome Subunit	Protein Coding	P60896	51	GC07M096483	1.630992413	https://www.genecards.org/cgi-bin/carddisp.pl?gene=SEM1
MAG	Myelin Associated Glycoprotein	Protein Coding	P20916	58	GC19P171517	1.63027966	https://www.genecards.org/cgi-bin/carddisp.pl?gene=MAG
TACC3	Transforming Acidic Coiled-Coil Containing Protein 3	Protein Coding	Q9Y6A5	54	GC04P033757	1.626888752	https://www.genecards.org/cgi-bin/carddisp.pl?gene=TACC3
SRSF6	Serine And Arginine Rich Splicing Factor 6	Protein Coding	Q13247	52	GC20P043457	1.625545621	https://www.genecards.org/cgi-bin/carddisp.pl?gene=SRSF6
CDX1	Caudal Type Homeobox 1	Protein Coding	P47902	49	GC05P150166	1.625545621	https://www.genecards.org/cgi-bin/carddisp.pl?gene=CDX1
XIST	X Inactive Specific Transcript	RNA Gene		30	GC0XM073820	1.625545621	https://www.genecards.org/cgi-bin/carddisp.pl?gene=XIST
PSENEN	Presenilin Enhancer, Gamma-Secretase Subunit	Protein Coding	Q9NZ42	56	GC19P171531	1.622648239	https://www.genecards.org/cgi-bin/carddisp.pl?gene=PSENEN
PDHA1	Pyruvate Dehydrogenase E1 Subunit Alpha 1	Protein Coding	P08559	60	GC0XP019343	1.622124076	https://www.genecards.org/cgi-bin/carddisp.pl?gene=PDHA1
SST	Somatostatin	Protein Coding	P61278	54	GC03M187668	1.62206912	https://www.genecards.org/cgi-bin/carddisp.pl?gene=SST
PITRM1	Pitrilysin Metallopeptidase 1	Protein Coding	Q5JRX3	51	GC10M003138	1.621910095	https://www.genecards.org/cgi-bin/carddisp.pl?gene=PITRM1
MIR758	MicroRNA 758	RNA Gene		22	GC14P123674	1.621910095	https://www.genecards.org/cgi-bin/carddisp.pl?gene=MIR758
MAP3K8	Mitogen-Activated Protein Kinase Kinase Kinase 8	Protein Coding	P41279	58	GC10P031523	1.621850729	https://www.genecards.org/cgi-bin/carddisp.pl?gene=MAP3K8
XPC	XPC Complex Subunit, DNA Damage Recognition And Repair Factor	Protein Coding	Q01831	58	GC03M029834	1.621850729	https://www.genecards.org/cgi-bin/carddisp.pl?gene=XPC
BICD1	BICD Cargo Adaptor 1	Protein Coding	Q96G01	51	GC12P086296	1.620807171	https://www.genecards.org/cgi-bin/carddisp.pl?gene=BICD1
HMGA2	High Mobility Group AT-Hook 2	Protein Coding	P52926	57	GC12P065824	1.620707512	https://www.genecards.org/cgi-bin/carddisp.pl?gene=HMGA2
SLC17A5	Solute Carrier Family 17 Member 5	Protein Coding	Q9NRA2	57	GC06M073593	1.620707512	https://www.genecards.org/cgi-bin/carddisp.pl?gene=SLC17A5
GAP43	Growth Associated Protein 43	Protein Coding	P17677	56	GC03P115623	1.620707512	https://www.genecards.org/cgi-bin/carddisp.pl?gene=GAP43
NR2E1	Nuclear Receptor Subfamily 2 Group E Member 1	Protein Coding	Q9Y466	55	GC06P108166	1.620707512	https://www.genecards.org/cgi-bin/carddisp.pl?gene=NR2E1
IL1RAPL2	Interleukin 1 Receptor Accessory Protein Like 2	Protein Coding	Q9NP60	51	GC0XP104566	1.620707512	https://www.genecards.org/cgi-bin/carddisp.pl?gene=IL1RAPL2
LINC00887	Long Intergenic Non-Protein Coding RNA 887	RNA Gene		25	GC03M194200	1.620707512	https://www.genecards.org/cgi-bin/carddisp.pl?gene=LINC00887
ERN2	Endoplasmic Reticulum To Nucleus Signaling 2	Protein Coding	Q76MJ5	47	GC16M023690	1.620460391	https://www.genecards.org/cgi-bin/carddisp.pl?gene=ERN2
VIPR1	Vasoactive Intestinal Peptide Receptor 1	Protein Coding	P32241	59	GC03P068871	1.619743109	https://www.genecards.org/cgi-bin/carddisp.pl?gene=VIPR1
PPARD	Peroxisome Proliferator Activated Receptor Delta	Protein Coding	Q03181	59	GC06P199637	1.618153095	https://www.genecards.org/cgi-bin/carddisp.pl?gene=PPARD
MIR1260B	MicroRNA 1260b	RNA Gene		19	GC11P096341	1.616364002	https://www.genecards.org/cgi-bin/carddisp.pl?gene=MIR1260B
MIR24-2	MicroRNA 24-2	RNA Gene		28	GC19M115786	1.613567948	https://www.genecards.org/cgi-bin/carddisp.pl?gene=MIR24-2
HAVCR2	Hepatitis A Virus Cellular Receptor 2	Protein Coding	Q8TDQ0	58	GC05M157063	1.61312294	https://www.genecards.org/cgi-bin/carddisp.pl?gene=HAVCR2
CCT4	Chaperonin Containing TCP1 Subunit 4	Protein Coding	P50991	52	GC02M061868	1.61217773	https://www.genecards.org/cgi-bin/carddisp.pl?gene=CCT4
MXD1	MAX Dimerization Protein 1	Protein Coding	Q05195	48	GC02P069897	1.61217773	https://www.genecards.org/cgi-bin/carddisp.pl?gene=MXD1
COL15A1	Collagen Type XV Alpha 1 Chain	Protein Coding	P39059	50	GC09P159924	1.60989666	https://www.genecards.org/cgi-bin/carddisp.pl?gene=COL15A1
ANKDD1A	Ankyrin Repeat And Death Domain Containing 1A	Protein Coding	Q495B1	38	GC15P210887	1.609520078	https://www.genecards.org/cgi-bin/carddisp.pl?gene=ANKDD1A
SDC4	Syndecan 4	Protein Coding	P31431	54	GC20M045325	1.608641744	https://www.genecards.org/cgi-bin/carddisp.pl?gene=SDC4
PLK4	Polo Like Kinase 4	Protein Coding	O00444	60	GC04P127880	1.607272387	https://www.genecards.org/cgi-bin/carddisp.pl?gene=PLK4
TNFRSF11A	TNF Receptor Superfamily Member 11a	Protein Coding	Q9Y6Q6	58	GC18P062325	1.607272387	https://www.genecards.org/cgi-bin/carddisp.pl?gene=TNFRSF11A
SNHG8	Small Nucleolar RNA Host Gene 8	RNA Gene		29	GC04P118278	1.607272387	https://www.genecards.org/cgi-bin/carddisp.pl?gene=SNHG8
TIE1	Tyrosine Kinase With Immunoglobulin Like And EGF Like Domains 1	Protein Coding	P35590	57	GC01P043300	1.606251359	https://www.genecards.org/cgi-bin/carddisp.pl?gene=TIE1
ZC3H12A	Zinc Finger CCCH-Type Containing 12A	Protein Coding	Q5D1E8	50	GC01P037474	1.605498552	https://www.genecards.org/cgi-bin/carddisp.pl?gene=ZC3H12A
DIMT1	DIM1 RRNA Methyltransferase And Ribosome Maturation Factor	Protein Coding	Q9UNQ2	49	GC05M062387	1.605498552	https://www.genecards.org/cgi-bin/carddisp.pl?gene=DIMT1
CDCP1	CUB Domain Containing Protein 1	Protein Coding	Q9H5V8	48	GC03M045082	1.605498552	https://www.genecards.org/cgi-bin/carddisp.pl?gene=CDCP1
GPAM	Glycerol-3-Phosphate Acyltransferase, Mitochondrial	Protein Coding	Q9HCL2	54	GC10M112148	1.604794145	https://www.genecards.org/cgi-bin/carddisp.pl?gene=GPAM
MED13	Mediator Complex Subunit 13	Protein Coding	Q9UHV7	50	GC17M061942	1.604500055	https://www.genecards.org/cgi-bin/carddisp.pl?gene=MED13
ZNF292	Zinc Finger Protein 292	Protein Coding	O60281	49	GC06P200102	1.604500055	https://www.genecards.org/cgi-bin/carddisp.pl?gene=ZNF292
SPTLC1	Serine Palmitoyltransferase Long Chain Base Subunit 1	Protein Coding	O15269	59	GC09M133501	1.601270795	https://www.genecards.org/cgi-bin/carddisp.pl?gene=SPTLC1
TNFRSF12A	TNF Receptor Superfamily Member 12A	Protein Coding	Q9NP84	55	GC16P003018	1.601270795	https://www.genecards.org/cgi-bin/carddisp.pl?gene=TNFRSF12A
BIRC7	Baculoviral IAP Repeat Containing 7	Protein Coding	Q96CA5	52	GC20P063235	1.601270795	https://www.genecards.org/cgi-bin/carddisp.pl?gene=BIRC7
MIR17HG	MiR-17-92a-1 Cluster Host Gene	RNA Gene	Q75NE6	35	GC13P091347	1.601270795	https://www.genecards.org/cgi-bin/carddisp.pl?gene=MIR17HG
COL4A1	Collagen Type IV Alpha 1 Chain	Protein Coding	P02462	59	GC13M110148	1.598762393	https://www.genecards.org/cgi-bin/carddisp.pl?gene=COL4A1
SNHG12	Small Nucleolar RNA Host Gene 12	RNA Gene	Q9BXW3	33	GC01M041448	1.5987463	https://www.genecards.org/cgi-bin/carddisp.pl?gene=SNHG12
SLC7A1	Solute Carrier Family 7 Member 1	Protein Coding	P30825	54	GC13M029509	1.596805334	https://www.genecards.org/cgi-bin/carddisp.pl?gene=SLC7A1
FBXO10	F-Box Protein 10	Protein Coding	Q9UK96	44	GC09M037510	1.595816731	https://www.genecards.org/cgi-bin/carddisp.pl?gene=FBXO10
KRT5	Keratin 5	Protein Coding	P13647	57	GC12M052514	1.593381405	https://www.genecards.org/cgi-bin/carddisp.pl?gene=KRT5
DYNC1I2	Dynein Cytoplasmic 1 Intermediate Chain 2	Protein Coding	Q13409	53	GC02P171687	1.593381405	https://www.genecards.org/cgi-bin/carddisp.pl?gene=DYNC1I2
H4C16	H4 Histone 16	Protein Coding	P62805	47	GC12M039547	1.593381405	https://www.genecards.org/cgi-bin/carddisp.pl?gene=H4C16
MIR3662	MicroRNA 3662	RNA Gene		14	GC06M134979	1.593381405	https://www.genecards.org/cgi-bin/carddisp.pl?gene=MIR3662
MIR27B	MicroRNA 27b	RNA Gene		29	GC09P159763	1.592704535	https://www.genecards.org/cgi-bin/carddisp.pl?gene=MIR27B
GLRX	Glutaredoxin	Protein Coding	P35754	56	GC05M095752	1.591366649	https://www.genecards.org/cgi-bin/carddisp.pl?gene=GLRX
BIRC2	Baculoviral IAP Repeat Containing 2	Protein Coding	Q13490	61	GC11P102347	1.591266274	https://www.genecards.org/cgi-bin/carddisp.pl?gene=BIRC2
CSPG4	Chondroitin Sulfate Proteoglycan 4	Protein Coding	Q6UVK1	60	GC15M075674	1.589925289	https://www.genecards.org/cgi-bin/carddisp.pl?gene=CSPG4
CD151	CD151 Molecule (Raph Blood Group)	Protein Coding	P48509	54	GC11P024749	1.589925289	https://www.genecards.org/cgi-bin/carddisp.pl?gene=CD151
EIF4ENIF1	Eukaryotic Translation Initiation Factor 4E Nuclear Import Factor 1	Protein Coding	Q9NRA8	47	GC22M031436	1.589925289	https://www.genecards.org/cgi-bin/carddisp.pl?gene=EIF4ENIF1
FAM13A	Family With Sequence Similarity 13 Member A	Protein Coding	O94988	50	GC04M088725	1.588658094	https://www.genecards.org/cgi-bin/carddisp.pl?gene=FAM13A
SFRP2	Secreted Frizzled Related Protein 2	Protein Coding	Q96HF1	52	GC04M153780	1.588626981	https://www.genecards.org/cgi-bin/carddisp.pl?gene=SFRP2
PORCN	Porcupine O-Acyltransferase	Protein Coding	Q9H237	54	GC0XP062517	1.58733952	https://www.genecards.org/cgi-bin/carddisp.pl?gene=PORCN
HSPA14	Heat Shock Protein Family A (Hsp70) Member 14	Protein Coding	Q0VDF9	47	GC10P014860	1.58733952	https://www.genecards.org/cgi-bin/carddisp.pl?gene=HSPA14
IPO4	Importin 4	Protein Coding	Q8TEX9	47	GC14M029709	1.586945415	https://www.genecards.org/cgi-bin/carddisp.pl?gene=IPO4
PTGER4	Prostaglandin E Receptor 4	Protein Coding	P35408	58	GC05P040679	1.585177541	https://www.genecards.org/cgi-bin/carddisp.pl?gene=PTGER4
CRK	CRK Proto-Oncogene, Adaptor Protein	Protein Coding	P46108	57	GC17M001420	1.585177541	https://www.genecards.org/cgi-bin/carddisp.pl?gene=CRK
EGR3	Early Growth Response 3	Protein Coding	Q06889	53	GC08M022687	1.585177541	https://www.genecards.org/cgi-bin/carddisp.pl?gene=EGR3
RRM2B	Ribonucleotide Reductase Regulatory TP53 Inducible Subunit M2B	Protein Coding	Q7LG56	61	GC08M102204	1.580187321	https://www.genecards.org/cgi-bin/carddisp.pl?gene=RRM2B
CR1	Complement C3b/C4b Receptor 1 (Knops Blood Group)	Protein Coding	P17927	57	GC01P207496	1.580187321	https://www.genecards.org/cgi-bin/carddisp.pl?gene=CR1
COPS8	COP9 Signalosome Subunit 8	Protein Coding	Q99627	48	GC02P237085	1.580187321	https://www.genecards.org/cgi-bin/carddisp.pl?gene=COPS8
ATP13A2	ATPase Cation Transporting 13A2	Protein Coding	Q9NQ11	56	GC01M016985	1.578984737	https://www.genecards.org/cgi-bin/carddisp.pl?gene=ATP13A2
TARBP2	TARBP2 Subunit Of RISC Loading Complex	Protein Coding	Q15633	50	GC12P086879	1.578984737	https://www.genecards.org/cgi-bin/carddisp.pl?gene=TARBP2
TRIM44	Tripartite Motif Containing 44	Protein Coding	Q96DX7	47	GC11P035687	1.578984737	https://www.genecards.org/cgi-bin/carddisp.pl?gene=TRIM44
PPP1R15A	Protein Phosphatase 1 Regulatory Subunit 15A	Protein Coding	O75807	53	GC19P048872	1.575852633	https://www.genecards.org/cgi-bin/carddisp.pl?gene=PPP1R15A
DKK2	Dickkopf Wnt Signaling Pathway Inhibitor 2	Protein Coding	Q9UBU2	54	GC04M106921	1.575657845	https://www.genecards.org/cgi-bin/carddisp.pl?gene=DKK2
QSOX1	Quiescin Sulfhydryl Oxidase 1	Protein Coding	O00391	53	GC01P180154	1.575657845	https://www.genecards.org/cgi-bin/carddisp.pl?gene=QSOX1
CSRP2	Cysteine And Glycine Rich Protein 2	Protein Coding	Q16527	51	GC12M076859	1.575657845	https://www.genecards.org/cgi-bin/carddisp.pl?gene=CSRP2
GDF11	Growth Differentiation Factor 11	Protein Coding	O95390	55	GC12P055743	1.575605392	https://www.genecards.org/cgi-bin/carddisp.pl?gene=GDF11
EXOSC10	Exosome Component 10	Protein Coding	Q01780	48	GC01M040698	1.575605392	https://www.genecards.org/cgi-bin/carddisp.pl?gene=EXOSC10
SOX2-OT	SOX2 Overlapping Transcript	RNA Gene		31	GC03P180989	1.575605392	https://www.genecards.org/cgi-bin/carddisp.pl?gene=SOX2-OT
MCM3	Minichromosome Maintenance Complex Component 3	Protein Coding	P25205	58	GC06M052264	1.573573112	https://www.genecards.org/cgi-bin/carddisp.pl?gene=MCM3
ANXA3	Annexin A3	Protein Coding	P12429	55	GC04P078551	1.573573112	https://www.genecards.org/cgi-bin/carddisp.pl?gene=ANXA3
NRIP1	Nuclear Receptor Interacting Protein 1	Protein Coding	P48552	56	GC21M014961	1.572760344	https://www.genecards.org/cgi-bin/carddisp.pl?gene=NRIP1
YTHDC1	YTH N6-Methyladenosine RNA Binding Protein C1	Protein Coding	Q96MU7	49	GC04M068310	1.572760344	https://www.genecards.org/cgi-bin/carddisp.pl?gene=YTHDC1
CCN5	Cellular Communication Network Factor 5	Protein Coding	O76076	47	GC20P059905	1.572760344	https://www.genecards.org/cgi-bin/carddisp.pl?gene=CCN5
MIR134	MicroRNA 134	RNA Gene		28	GC14P123633	1.572760344	https://www.genecards.org/cgi-bin/carddisp.pl?gene=MIR134
BMPR1A	Bone Morphogenetic Protein Receptor Type 1A	Protein Coding	P36894	64	GC10P134387	1.572290063	https://www.genecards.org/cgi-bin/carddisp.pl?gene=BMPR1A
HBA2	Hemoglobin Subunit Alpha 2	Protein Coding	P69905	52	GC16P135864	1.572198272	https://www.genecards.org/cgi-bin/carddisp.pl?gene=HBA2
MIR615	MicroRNA 615	RNA Gene		29	GC12P054033	1.567763567	https://www.genecards.org/cgi-bin/carddisp.pl?gene=MIR615
ZFP42	ZFP42 Zinc Finger Protein	Protein Coding	Q96MM3	44	GC04P187995	1.565225363	https://www.genecards.org/cgi-bin/carddisp.pl?gene=ZFP42
MIR181B1	MicroRNA 181b-1	RNA Gene		29	GC01M198858	1.565225363	https://www.genecards.org/cgi-bin/carddisp.pl?gene=MIR181B1
MIR410	MicroRNA 410	RNA Gene		26	GC14P123655	1.565225363	https://www.genecards.org/cgi-bin/carddisp.pl?gene=MIR410
YWHAH	Tyrosine 3-Monooxygenase/Tryptophan 5-Monooxygenase Activation Protein Eta	Protein Coding	Q04917	59	GC22P031944	1.564022899	https://www.genecards.org/cgi-bin/carddisp.pl?gene=YWHAH
GCLM	Glutamate-Cysteine Ligase Modifier Subunit	Protein Coding	P48507	55	GC01M093885	1.564022899	https://www.genecards.org/cgi-bin/carddisp.pl?gene=GCLM
RPL19	Ribosomal Protein L19	Protein Coding	P84098	53	GC17P039200	1.564022899	https://www.genecards.org/cgi-bin/carddisp.pl?gene=RPL19
STK38L	Serine/Threonine Kinase 38 Like	Protein Coding	Q9Y2H1	53	GC12P027243	1.564022899	https://www.genecards.org/cgi-bin/carddisp.pl?gene=STK38L
ZBTB33	Zinc Finger And BTB Domain Containing 33	Protein Coding	Q86T24	48	GC0XP120250	1.564022899	https://www.genecards.org/cgi-bin/carddisp.pl?gene=ZBTB33
ALPP	Alkaline Phosphatase, Placental	Protein Coding	P05187	57	GC02P232378	1.563680172	https://www.genecards.org/cgi-bin/carddisp.pl?gene=ALPP
BAG1	BAG Cochaperone 1	Protein Coding	Q99933	55	GC09M033245	1.563680172	https://www.genecards.org/cgi-bin/carddisp.pl?gene=BAG1
BGLAP	Bone Gamma-Carboxyglutamate Protein	Protein Coding	P02818	52	GC01P156242	1.563680172	https://www.genecards.org/cgi-bin/carddisp.pl?gene=BGLAP
IL32	Interleukin 32	Protein Coding	P24001	50	GC16P135971	1.563680172	https://www.genecards.org/cgi-bin/carddisp.pl?gene=IL32
USP33	Ubiquitin Specific Peptidase 33	Protein Coding	Q8TEY7	50	GC01M077695	1.563680172	https://www.genecards.org/cgi-bin/carddisp.pl?gene=USP33
MIR28	MicroRNA 28	RNA Gene		27	GC03P188688	1.563680172	https://www.genecards.org/cgi-bin/carddisp.pl?gene=MIR28
MIR125B1	MicroRNA 125b-1	RNA Gene		30	GC11M147109	1.56325376	https://www.genecards.org/cgi-bin/carddisp.pl?gene=MIR125B1
RB1CC1	RB1 Inducible Coiled-Coil 1	Protein Coding	Q8TDY2	55	GC08M052622	1.562170267	https://www.genecards.org/cgi-bin/carddisp.pl?gene=RB1CC1
CACYBP	Calcyclin Binding Protein	Protein Coding	Q9HB71	48	GC01P184466	1.562170267	https://www.genecards.org/cgi-bin/carddisp.pl?gene=CACYBP
OGDHL	Oxoglutarate Dehydrogenase L	Protein Coding	Q9ULD0	51	GC10M049734	1.56197536	https://www.genecards.org/cgi-bin/carddisp.pl?gene=OGDHL
RPE65	Retinoid Isomerohydrolase RPE65	Protein Coding	Q16518	57	GC01M068428	1.56080997	https://www.genecards.org/cgi-bin/carddisp.pl?gene=RPE65
CD8A	CD8 Subunit Alpha	Protein Coding	P01732	60	GC02M086784	1.557978153	https://www.genecards.org/cgi-bin/carddisp.pl?gene=CD8A
NTS	Neurotensin	Protein Coding	P30990	53	GC12P087966	1.556408167	https://www.genecards.org/cgi-bin/carddisp.pl?gene=NTS
CASP12	Caspase 12 (Gene/Pseudogene)	Protein Coding	Q6UXS9	40	GC11M146821	1.556408167	https://www.genecards.org/cgi-bin/carddisp.pl?gene=CASP12
ADARB1	Adenosine Deaminase RNA Specific B1	Protein Coding	P78563	58	GC21P045073	1.554612279	https://www.genecards.org/cgi-bin/carddisp.pl?gene=ADARB1
BOLA3	BolA Family Member 3	Protein Coding	Q53S33	50	GC02M074149	1.552967548	https://www.genecards.org/cgi-bin/carddisp.pl?gene=BOLA3
NPTX1	Neuronal Pentraxin 1	Protein Coding	Q15818	53	GC17M080466	1.551572084	https://www.genecards.org/cgi-bin/carddisp.pl?gene=NPTX1
SLC22A2	Solute Carrier Family 22 Member 2	Protein Coding	O15244	55	GC06M160246	1.551382899	https://www.genecards.org/cgi-bin/carddisp.pl?gene=SLC22A2
BICD2	BICD Cargo Adaptor 2	Protein Coding	Q8TD16	52	GC09M092711	1.551382899	https://www.genecards.org/cgi-bin/carddisp.pl?gene=BICD2
ELF4	E74 Like ETS Transcription Factor 4	Protein Coding	Q99607	52	GC0XM130064	1.551382899	https://www.genecards.org/cgi-bin/carddisp.pl?gene=ELF4
PAPPA2	Pappalysin 2	Protein Coding	Q9BXP8	52	GC01P176463	1.551382899	https://www.genecards.org/cgi-bin/carddisp.pl?gene=PAPPA2
[truncated: 6,174 more rows]
