# Supplementary material for: Dauricine Mitigates Hypoxia Through Targeting ESR1, PIK3CA, and MTOR: A Network Pharmacology and Molecular Dynamics Simulation Investigation
Source: Curr Issues Mol Biol. 2026 May 23;48(6):550. doi: 10.3390/cimb48060550 (PMC13297437; doi:10.3390/cimb48060550)
Supplement: Supplementary file 1 [file cimb-48-00550-s001.zip › cimb-4319076-supplementary/Supplementary File/Supplementary File-Initial Submission/Identify the overlapping genes between drug targets and disease genes/Overlap data.csv]

DatSet1	DatSet2	DatSet1|DatSet2
HIF1A	SLC6A3	MTOR
EGLN1	DRD1	RET
VEGFA	TBXA2R	TEK
EGLN3	ADRA1A	PIK3CA
HIF3A	SIGMAR1	MAPK8
EGLN2	CHRNB4 CHRNA2	TERT
EPAS1	CHRNA3 CHRNB2	DPP4
VHL	ADRB1	ABCB1
HIF1AN	OPRM1	ESR1
ARNT	SLC47A1	F3
SETD2	KCNN1	IGF1R
HYOU1	DRD5	OPRD1
HILPDA	BCHE	ESR2
EPO	HTR7	FGFR3
HIGD1A	DHCR7	AURKA
CA9	RBBP9	SELP
HIGD2A	CHRNA4 CHRNB2	MAP2
HIGD1B	CHRM4	FGFR1
TP53	HCRTR2	KIT
EP300	HCRTR1	MAPK10
HIGD1C	SLC18A2	SLC6A4
P4HTM	ADRA2A	TGFBR1
H19	ADRA2C	PRKCD
SLC2A1	MTNR1B	RAF1
MIR210	MTNR1A	AKT2
BNIP3	CHRNA3 CHRNB4	BRAF
HIGD2B	PDE1A	IKBKB
HIGD1AP1	CFD	CALCRL
AKT1	HRH3	DRD2
IL6	METAP1	EZH2
MIR21	AVPR1B	SYK
MAPK1	CTSS	HTR2A
TNF	PRKCQ	KDM1A
HIGD1AP18	MLNR	EHMT2
HIGD1AP7	SLC6A2	KCNH2
HIGD1AP13	AVPR2	CDK4
HIGD1AP10	YES1	DRD4
HIGD1AP11	EPHA1	PDPK1
HIGD1AP16	MYLK2	OPRK1
HIGD1AP5	CLK1	ADRB2
HIGD1AP12	MELK	DRD3
HIGD1AP15	TYRO3	MAPK9
HIGD1AP2	MAP4K4	KCNN2
HIGD1AP3	PSEN2 PSENEN NCSTN APH1A PSEN1 APH1B	HTR3A
HIGD1AP4		CTSK
HIGD1AP8		KCNN3
HIGD1AP14		HTR1A
HIGD1AP17		EHMT1
HIGD1AP6		MAPK7
HIGD1AP9		ADRB3
KDR		CSF1R
HMOX1		ABL1
CTNNB1		MAOA
EDN1		ADRA1B
SCARNA5		ACHE
TGFB1		ADRA1D
CASP3
STAT3
NHIP
NOS2
JUN
EGLN1P1
EGLN3P1
ENSG00000254591
ENSG00000271291
ENSG00000271455
ENSG00000270577
ENSG00000271439
CREB1
SOD2-OT1
CERNA3
CITED2
CREBBP
BDNF-AS
CXCL8
MIR7-3HG
COL1A1
NOS3
PTGS2
DDIT4
IL1B
BCL2
NFKB1
PDK1
MIR17
ADM
PGF
CUL2
FLT1
CCL2
EGFR
NDP
MALAT1
CCN2
JAK2
NGB
MAPK14
CASP9
SERPINE1
MMP2
NFE2L2
MYC
REST
CXCR4
SOD1
MAPK3
ELOC
FGF2
NDRG1
COL2A1
CXCL12
VEGFC
ANGPT2
HSP90AA1
MMP9
HIPK2
LRP5
MIR20A
EGR1
TIGAR
SNHG16
BDNF
BAX
CD274
SDHB
PIK3CG
ACE
FZD4
LEP
RORA
MB
SP1
NOS1
LOC107303340
CYB5R3
XDH
SIAH2
RWDD3
ANGPTL4
THBS1
EPOR
MIAT
TH
FAM162A
SFTPC
FUNDC1
RELA
HGF
PHOX2B
PSMA7
MGARP
SPP1
SIRT1
ELOB
NOTCH1
PGR-AS1
MIR451A
PFKFB4
PRKAA2
ENG
ALKBH5
PTEN
HK2
SOX9
BMPR2
SOD2
HMGB1
FOS
IGF1
MDM2
ANGPT1
LDHA
ICAM1
NOX4
MIR22
HSPA4
TLR4
CYCS
CRP
ZNF408
PVT1
NPPA
LIMD1
PKM
BHLHE40
PRKAA1
SESN2
TSPAN12
RHOA
PPARG
PRKCA
ARNT2
IFNG
AGER
CDH1
INS
AHR
MIF
LOXL2
LOC110011216
SRC
ATF4
ENO1
RAC1
TFRC
CASC9
BECN1
PGK1
TWIST1
IL10
NAA10
AGT
LINC02605
SMAD3
NGF
PLAUR
CAT
UBC
PRSS23
ADA
RBX1
SLC2A3
HIF1A-AS2
USP19
PHOX2B-AS1
NOL3
MIR155
WDR83
HSPA5
ERO1A
ADAM17
ZFP36
SERPINF1
MIR494
UBE2D1
BNIP3L
APLN
SNORD15A
SNAI1
CASC2
PDGFB
ETS1
HP1BP3
CDKN1A
GDF15
MAP2K1
LOX
HDAC1
SIAH1
ENO2
RUNX2
CHRDL1
KCNB1
ENSG00000287856
ADORA2B
TYMP
CD36
NPPB
FOXO3
AJUBA
TXN
CYB5A
AQP1
MIR98
VEGFB
NFKBIA
MET
IGFBP3
USP28
EIF4EBP1
BIRC5
PLK3
VCAM1
SLC9A1
SENP1
KDM3A
DLD
WTIP
CDH5
ALB
NTRK1
TXNIP
LOC106728418
ACE2
BCL2L1
PPARA
DICER1
CKB
CEBPB
FLCN
SLC16A1
KITLG
MMP14
CAV1
NRP1
PARP1
CCND1
REN
ACAN
AR
HSPB1
ERN1
TRC-GCA24-1
FH
GJA1
ZEB1
MIR125A
SLC8A1
IGF2
POR
ATR
VCAN
TGFB3
ERBB2
FN1
ADIPOQ
ANG
IGFBP1
CBS
VEGFD
STC1
HMOX2
DDIT3
UBE2D3
PLOD2
EDNRA
SDHD
BSG
GAPDH
EDNRB
KCNA5
TLR3
EIF2S1
TLR2
LOC126806659
SNORD44
SART1
SIRT2
COL3A1
MMP13
DDR2
EIF4E
PLAU
TIMP1
MUC1
BMP2
MIR146A
MMP1
S100B
IL1A
TUG1
RPS27A
HSP90B1
AGTR1
CYGB
PTK2
BAD
CASR
ITGA6-AS1
ATM
ALDOA
APEX1
PCNA
JUND
ELAVL1
LOC110973015
PFKFB3
EIF2AK3
MIR126
IFNA1
HAMP
FURIN
APP
CCN1
HSPA8
NDUFA4L2
ACO1
FGFR2
NPTN-IT1
GAS5
MIR373
YAP1
CAMK4
KLHL20
MIR214
PDK3
MIR145
NOTCH3
MIR223
PPARGC1A
SMAD2
ING4
SELE
UBE2D2
KCNJ5
IDH1
BMAL2
NFATC3
EGF
TRIB3
TRPC6
SLC16A4
NDNF
SUMO1
PWAR1
RBPJ
ERVW-1
ILK
TNFSF10
PECAM1
HDAC2
FASN
POU5F1
DUSP1
PSMC6
PRKG1
POSTN
PRKAB1
VIM
PRKN
BMP6
RPS6KB1
CCL5
HBB
TGFB2
SMAD4
KLF4
MIR31HG
JUNB
ADORA1
HSPA1A
STAT5B
AIFM1
FAS
STUB1
TET1
KAT2B
RACK1
LCN2
MAPK12
LEPR
SLC1A3
UGDH
SLC29A1
BHLHE41
FOXO4
NCBP2AS2
STC2
H2AX
MIR199A1
MCL1
CAD
FOXM1
KCNMA1
ARG2
MIR34A
KCNJ11
PRDX1
CEBPA
OS9
DDIT4L
INSL6
NEAT1
GFAP
GSK3B
CIAO3
PDGFRB
NPAS3
ROCK2
TLR7
PLEKHN1
MIR193BHG
PSMC5
PSMB1
CXCL10
TM9SF4
AIMP1
ADORA3
PLAT
E2F1
TAGLN
PROM1
MIR424
KNG1
KCNK3
SIRT6
CYP1A1
MBP
MIR133B
KMT2D
LINC01355
SFTPA1
LINC-ROR
MIR759
PSMC1
DDAH1
ITGAM
MIR204
CIRBP
ANGPT4
MT3
NQO1
MIR675
CAPN5
MTA1
HPSE
IFNB1
SFTPB
MANF
SIRT3
MAP3K7
PTK2B
ULK1
TERC
MIR18A
CDKN1B
CTBP1
BRCA1
STAT5A
FLT4
TXN2
ATF2
APAF1
CHCHD2
SLC11A2
GATA2
PSMA4
LOC107832851
PRKDC
PIK3R1
HBG2
TSC2
ITGB3
GPI
MPO
ABCG2
CFTR
DLK1
KCNK2
IL17A
G6PD
UBE2I
CD40LG
ELK1
DNM1L
SDHC
MIR193A
P4HB
CASP8
CP
LGALS3
PDK1-AS1
PTGIS
UCP2
MTDH
PSMC3
CTSB
MIR27A
PSMD13
CA12
CDKN3
GATA1
TRA-TGC7-1
BMP4
LONP1
VRK2
PSMD3
CD44
PIK3CB
AK4
F12
PHLDA2
UCHL1
PSMC4
DIPK2A
LOC111589215
FOSL1
CCR7
VDAC1
BID
MKI67
FBXL14
SNAI2
STAT1
PRNP
PSMD2
KRAS
SPHK1
LGALS1
CNMD
SDHA
SORL1
MIR140
CSF3
ITGA5
NT5E
PSMA5
PSMD14
PSMD11
MIR23A
KLF5
TUBB3
MIR429
IREB2
MIR143
NPAS1
MIR93
CHD7
NDP-AS1
LOC126806658
LOC132090521
CMTS
INHBA
SUV39H2
GPT
PPP1CA
SQSTM1
NOX1
MIR519C
MIR150
DEPP1
ADORA2A
DIO2
HLA-G
SHH
TUFT1
MIR20B
MTF1
HBEGF
SOX2
CTSL
LCK
PSMD1
TREM1
MITF
FOXO1
NDRG2
MECP2
CXCR2
ID2
MIR16-1
SERPINA1
ABCC1
ALAS2
PRKCE
APOL1
MIR200B
FABP1
XIAP
GPX1
LOC110806263
HTR2B
THBD
PSMB5
IL18
JAK1
KLF2
ITGB2
LOC110386947
MIR338
TF
HSP90AB1
SLC16A3
MIR138-1
PMAIP1
PSMA6
PSMB6
FMN2
CSF2
LRP1
CSNK2A1
HDAC4
ATG5
SELL
PFKL
UBE2T
CHRNA7
CCL3
SRF
PTPA
F2
MIR199A2
MIR15A
XRCC6
MIR181D
PLD2
NR4A1
VWF
KEAP1
PIM1
HIF1AP1
MMP12
CX3CR1
SLC1A2
TNFRSF10B
C5AR1
KCNJ8
POMC
CEMP1
YY1
PTBP1
PINK1
CYBB
MAP1LC3B
CXCL2
CAPN2
MIR29B1
RPS6
S100A4
SIM2
MIR301A
IL4
MIRLET7C
ACTB
PDE5A
PPP1R13B-DT
SLC8A2
TXNDC5
MIR106B
MYH9
CLOCK
TMSB4X
MIR215
PIN1
TGFA
DAPK1
EIF4G1
TFF3
MXI1
MIR24-1
AKT3
FGF7
MYCN
FKBP8
MIR203A
PDP1
APLNR
NR3C1
TET2
ATG9B
CHEK1
CDKN2A
EDN2
NONO
TRPC1
MIR16-2
KDM4B
RECK
PROK1
DLL4
SNHG1
ITGAV
SKP1
GATA6
ASCL2
MIR211
ADAD2-AS1
KMT2A
DIO3
TRAF6
RB1
NPY
CDK5
PIAS4
MIR10B
MIR199B
MDM4
TPM3
SMARCA4
COL10A1
FOSL2
ID1
MAP3K5
PIK3C2A
ELANE
CALR
SREBF1
EEF2
HDAC9
MVP
ZFP36L1
RBM3
TSC1
HSD11B2
IRF3
RYR1
SLC29A2
MIR181A1
DARS1-AS1
CDK1
HOTAIR
NTN1
BMAL1
HNF4A
PSEN1
MT-CYB
WDR26
CX3CL1
NF1
RPSA
LINC02228
NDUFS4
PTPN1
PAK1
CEACAM1
TNC
CASP1
NLRP3
EIF2AK4
USF1
ROCK1
SLC38A1
NRG1
TRE-TTC3-1
AQP3
CA3
VIP
IGFBP2
KLK3
EDN3
COMT
RTEL1
ACACA
FGF9
NCOA1
MIR33B
MIR103A2
ABCC8
PRPF19
NEU1
COL1A2
HDAC3
GPER1
TRPM7
DUSP2
LMNA
PLIN2
NBN
GHRL
RAB4B-EGLN2
TRPA1
PPP1R12A
SLC1A5
ACKR3
PLA2G6
HDAC7
CHKA
AGO2
HSPA9
NRF1
SNHG14
MIR31
SOD3
FMR1
FGF11
HMGCR
ITGB1
MIR195
NPM1
SLC8A3
MIR224
WT1
MMP7
BACH1
CRH
SLC16A7
PLA2G4A
MFN2
ANXA1
HK1
IL2
P2RX2
MIR30C1
WWTR1
CD24
MMP3
CCNB1
PLAGL1
CD34
RIGI
HDAC5
EIF6
USF2
UCA1
OXT
FOSB
RUNX3
SCG2
DYNLT1
CGA
IVL
NAMPT
IL1RN
MIR320A
SP3
TOP3A
TIMP2
ENPEP
RETN
LOC108942766
PSMB4
IDH2
ESRRG
CSNK1D
GBE1
IBSP
HMBS
MAPK8IP1
HSF1
P4HA1
ANXA5
RUNX1
PRKCZ
MIR146B
SLC2A4
MIR30A
XBP1
MIR107
MIR101-1
COL18A1
PWAR4
HGFAC
PRMT5
MUC5AC
LIF
MST1R
CDC42
GREM1
MIR191
GLI1
VASP
P4HA2
RAMP2
ALOX15B
BCL2L11
NANOG
MIRLET7A1
MIR210HG
NDUFS2
NPEPPS
IFI27
HSP90AA2P
ISCU
NCOA2
VHLL
MIR103A1
PDE4A
ADAMTS1
VLDLR
PARK7
MLH1
CDK2
LINC01436
MIR29A
E2F3
SPARC
MAP4
TGM2
ATAD2
ATG16L1
CARD16
CPT1A
TFAP2A
BAK1
DDX3X
PSMB7
CFLAR
NR4A3
HNRNPA2B1
MIR495
ALOX15
MIR30B
KLF6
PVALB
MIR138-2
ENTPD1
TNFSF11
NEDD8
MIR124-1
USP7
IL13
NTRK2
FADD
YBX1
MIR182
ERRFI1
CITED4
HNRNPM
TJP1
BACE1
HOTAIRM1
MUC5B
FLT3
HSPD1
YTHDF2
FABP3
CXCL1
APOE
TYK2
TAC1
GCG
TKT
SPINT2
MIR381
SEPTIN9
IL7
GH1
SLC9A6
MIR301B
CLU
OGDH
TFF1
MIR155HG
MME
ESM1
SHC1
HNRNPL
MIR455
TP73
HNF1A-AS1
GLUD1
CDC25A
FBXW7
MIR19A
NMBR
CBFA2T3
RAB11B-AS1
RNF4
SERPINB5
TRP-AGG2-6
SFTPD
APBA3
MIR186
ENDOG
USP20
CAPG
PLD1
UCN2
KRT18
PSMA2
PSMB2
PSMC2
HES1
GLUL
YWHAZ
XRCC5
CHKB-DT
GRIN1
CAPN1
STMN1
HSPG2
GYS1
PCK2
POLI
DNMT3A
ADGRD1
INSR
ABCA1
MIR34C
UBE3A
RGS5
CCL28
CTRL
MIR302A
DUSP19
GRN
TTTY15
XPO1
IL11
PRL
MYL2
FGF8
SIN3A
BLVRA
MEG3
PROX1
SFTPA2
MIR30C2
HULC
NCOA3
TMPRSS2
ANOS1
CCL11
FOXP3
EIF3E
ALAS1
F2RL1
RHO
PSMD7
ADRM1
PSMD12
PSMB3
PSMD6
PSMD8
HNRNPA1
PTPRB
RGCC
CYP2S1
HDAC6
SOCS3
LDLR
MAP1LC3A
MIR190A
TRIM28
MIR497
MSH2
PIGF
PRMT1
PTGES
HIF1A-AS3
LOC111258525
COX4I2
PTPN3
TAL1
CHEK2
ABCC9
MIR200A
ATP2A2
MIR181A2
SNRPD1
AQP4
ADCYAP1
OTUB1
TFAM
WDR5
GSTP1
MIR4521
TWIST2
CCR5
MIR222
LOC110806306
NR1H2
ANXA2
OGT
CYP19A1
RPL8
WT1-AS
FEZF1-AS1
MAML3
MIR545
TPH1
NORAD
PPP2CA
MIR141
UCN3
MDK
CALCA
DNAH8
UGP2
MIR137
SF3B4
SLPI
NOTCH4
WSB1
MIRLET7F1
TLR6
NKX3-1
PTPRZ1
MSR1
TNKS2
CSK
CS
FOXRED2
PLAGL2
MICA
MIR29B2
CYBA
ADAM8
TKTL1
RPA1
MIR124-3
CD248
NFAT5
RPTOR
GNAS
PSMA3
PSMA1
SMG1
ATF3
PXN
TP63
CCL20
OPTC
PTPN6
PLCG1
TDRD9
ZNF195
HIGD2AP1
ELK3
MIR511
MIR130A
CLDN3
SMARCA2
KLF8
GSR
H3C1
STK11
PSMD10
HLF
ADCY10
COMMD1
P2RX7
DDAH2
BMI1
CGB5
MIR208B
UBA52
MIR100
MIR517A
MIRLET7G
SNRNP200
SAT2
NCOR1
FGFR4
RELB
GANC
LAMTOR1
NDN
TMPRSS6
CD55
IGF2BP3
PRDX6
SOST
ADM2
CYP2J2
PPP1R8
ARG1
PRDX5
SFPQ
AREG
RSF1
ESRRA
HOTTIP
ATP7A
TRIP11
HUWE1
PFKFB2
TXNRD1
CCNA2
MT-ND1
PARN
MIR30D
MIRLET7F2
BIRC3
NES
ALOX5AP
MIR519D
TNFRSF10A
TRPM2
FBL
ASCL1
NGFR
CEMIP
TRPV4
SYP
MT2A
RAMP1
MIR379
LINC02620
NDRG3
TLR9
DCD
CD9
DNAJA2
CDK7
ACVRL1
NPR3
TNFRSF10D
MIR576
KLF15
LATS2
RNY3
ODC1
PTGER1
NRP2
SLC7A11
TRAP1
CSF1
PCBP1
PSEN2
CASP6
AXL
WNT1
KPNA1
NODAL
UCN
RUNX1-IT1
SCD
MCM6
YTHDF1
CCL4
PTGES3
LAMP3
UQCRB
CD59
DDB1
POU2F1
CEACAM5
CYP24A1
MIRLET7E
CDH2
PDIA2
WWOX
PPP1R10
ZBTB2
AGR2
EFTUD2
IRS1
MAP3K1
BTRC
TGIF1
CCT5
PRKCB
FGF4
CUL3
ITPR1
CA2
RHOT1
NUDT1
BCL9
PLOD1
USP10
APOH
HIF1A-AS1
TNKS
ERCC6
GSK3A
ZEB2
MIR30E
MIR148A
RNF7
EFNA3
FASLG
MCM7
FABP4
DSP
AVP
MIR487A
NFATC2
TSGA10
MAP2K2
CDKN2B-AS1
RYR2
NPPC
MIRLET7B
SMYD3
MIR433
NOTCH2
MIRLET7A3
GSDMC
APOLD1
AFP
EZR
ROBO4
IGF2BP1
KCNMB1
LINC01060
CD38
FSTL3
MIR133A1
MAPT
MIR190B
MIR4306
ADAM10
DAXX
CHGA
RFC2
RUVBL1
DGKQ
LOXL1
CNOT1
SLC7A5
MAG
UQCRFS1
ILF3
ITGB6
XIST
MYOCD
TMEM204
CCNG2
BBC3
MIR758
SST
PDHA1
SLC17A5
GAP43
RBCK1
IL1RAPL2
EIF4E2
LINC00887
ISG15
PPP1CB
SLC19A3
MIR1260B
PTGS1
CDX2
MIR24-2
ANKRD1
ORAI1
NOP2
JAK3
SNHG8
TIE1
UBE2N
CCL26
PPARD
NOP53
CHAT
HSPA1B
CCAR2
DELEC1
HAVCR1
MIR17HG
SNHG12
VIPR1
ETV4
TOP1
MIR27B
DYNC1I2
H4C16
MIR3662
UCP3
VASN
UBB
SEM1
NRAS
COPS5
STK26
SPTLC1
HSPA14
USP22
RBFOX2
GPAM
CR1
ATG12
EIF4G2
TARBP2
NKX2-1
FSCN1
SOX2-OT
LPIN1
UCP1
MIR134
MIR615
CXXC5
SUV39H1
TAGLN2
MIR181B1
MIR410
CYP1B1
ALPP
BAG1
NEDD9
GCM1
MIR28
MIR125B1
MAGED2
CACYBP
ELF2
ITGA6
GRK2
NTS
RBBP7
PER2
NPTX1
PML
HBA2
CHRM1
SLCO1B3
MIR96
ASS1
CHI3L1
STIM1
GADD45A
TUBB
RPE65
HCRT
MIRLET7A2
RHOB
MIR363
KDM6A
TPM2
TMBIM6
VBP1
VTN
RAB22A
MIR622
FLNA
HJV
RPL3
MAML1
S100A11
CDC6
TCF4
DKK1
BOK
RHOT2
NPAS2
PDCD1
LINC00926
CCT2
DDR1
PPP5C
TNRC6A
PCGEM1
LYN
RBMS1
COL4A2
THPO
DNMT1
CD8A
SLC38A2
MIR15B
MIR663B
PDCD10
SNU13
NR2F2
FTO
HMGA1
HBG1
MIR22HG
MIR375
MAP2K6
EPHA3
SPON1
MIR378A
MIR671
PPIG
MIR496
CASP7
PTK6
SUZ12
RGS2
TCOF1
AXIN1
HDC
MIR152
MIR19B1
MIR543
CUL1
SMO
BGLAP
MIR498
SCN2A
MAT2A
SPRY2
ERCC1
MIR147A
CEBPD
KDM4A-AS1
ATP1A1
SEMA4D
IGF2BP2
TRIM22
MIR185
MIR92A1
HAS2-AS1
PDGFA
PRDX3
MIRLET7I
KPNB1
AKAP12
ZEBTR
PDGFRA
AMPD3
MIR216A
VLDLR-AS1
MIR485
C19orf33
SLC12A2
ROR2
ADO
CAPNS1
MIR200C
PPP2R1A
DNASE1
DFFA
POLR1C
MELTF
TET3
TSLP
IL20
CXCL6
SNRPD3
SLC37A4
CD40
DDB2
MMP17
RGS4
S100A2
CLDN5
CCN3
DLX6-AS1
PTAFR
MIR125B2
MAP2K4
MIR483
HSF2
SLC7A1
TGFBR3
P2RX3
PDLIM1
VCP
CFL1
EPHB4
METTL3
GPX3
BSG-AS1
STK24
LTA
PHB1
SERPINA3
UBR5
MIR328
PRKACA
CTH
FHL1
MIR302D
SNHG6
ST7-OT3
TCP1
BIRC2
CRYAB
ITGA2
ALOX5
TRP-AGG2-5
CKM
TUBA1A
POLR2A
UBE2O
MAP3K2
SOAT1
MIR100HG
MIR3140
ENO3
EEF2K
HNF1A
CXCR6
LINC00511
ADAM12
FOXP1
GAS6
MIR23B
IKBKG
SLC4A1
DNAJA1
SENP3
ARID1A
GATA4
GLO1
RICTOR
MYO1B
BCLAF1
TGFBR2
ITGA4
S100A9
SNHG7
MIR144
ITPR2
BDKRB2
PURA
PHB2
KDM4C
GAST
TRAK1
FBN1
GZMB
MIR340
BRD4
MAX
GATA3
TCF7L2
PAX2
PYY
MIR122
BAG2
IGFBP5
MPL
MIR374C
ACP1
IL1R1
RNASE4
DNM2
IL15
ESRRB
EIF4A1
CXCR1
MIR205
RHEB
WNT10B
FTL
OPA1
NRN1
UNC5B
ZNF217
GTF3A
SPAG4
MIR218-1
OIP5-AS1
MIR1246
SLC35H1
HP
SLC31A1
SETD7
IDH1-AS1
MT-CO1
ADAR
MCM3
CTBP2
MED23
MED14
GLIS1
RBM5-AS1
MIR135B
PLTP
BRCA2
MBL2
RUVBL2
CUL4A
MATR3
HCG18
CYP3A4
SLC11A1
CXADR
INHA
MCAM
HSPA2
LDHB
SCN5A
PGR
EFNA1
CGAS
ASIC5
MIR486-1
CCT3
SUMO2
JMJD6
STING1
TNNT2
MIR362
EMD
RANGAP1
HEXIM1
RMST
FTMT
MIR663A
COL4A1
TRAF3
IL33
CHCHD4
SART3
MIR4463
COL4A2-AS1
MIR638
GAD1
CCR1
E2F4
FBP2
TFF2
POLDIP2
FABP12
NME2
CTF1
YBX3
CACUL1
HTR2C
HADHA
DUSP6
CCL15
SRPK1
DANCR
MIR302B
MIR411
CDK8
TDO2
SLC5A1
NR6A1
RND3
MED26
LAMA3
MED12
PSENEN
MTA2
PER1
MED15
RAB11FIP4
MT-ND6
MIR153-1
EEF1A1
TRPC4
STRAP
MIR32
MT-RNR2
MT-RNR1
CST3
LOC107133510
MAGED1
COX5A
NDUFA13
RPS7
ROS1
AFDN-DT
BMX
TFR2
ERCC2
RAD21
CDK6
CYP2E1
SRPRB
MIR101-2
NAGLU
ITGA3
DDX6
CANT1
UROS
LRIG1
RRAD
NPSR1-AS1
LINC00839
HCG15
SMPD1
DIABLO
CD14
CCNC
SH3KBP1
MIR612
RAP1A
PUS1
GAPLINC
CXCL5
SLC2A12
CCL15-CCL14
RNASET2
FABP5
EIF2S2
DSG2
CCT4
TEAD4
CKMT2
PFKM
CTTN
JAG2
PIAS2
MIR574
FOXC1
HNRNPD
MAPKAPK2
FBLN5
C3AR1
PADI4
MYLK3
EIF5A2
NLRX1
HBA1
LINC01234
TGFBI
CRHR1
P2RY11
TP53INP1
HIPK1
SEMA4B
MIR3175
SHMT2
LGMN
PPFIA4
CDK9
GLRX
RPL27
ELP1
HNRNPAB
OGG1
LINC00665
NACA
HTRA2
PAX3
ANKDD1A
MAP2K3
TRAF5
PITRM1
LPL
SLC22A5
DHX15
RNF213
NUFIP2
MIR940
MST1
SCAP
PCK1
PTGER2
GPD1L
PTBP3
SKA1
MIR25
GRB2
IRS2
PTHLH
KDM5B
NPR1
MIR590
FNDC1
ANXA3
HNRNPA3
CPEB2
RAD51
ARSB
MAP3K11
ROR1
PPP1R3C
RARB
IHH
SERBP1
SHQ1
UBXN7
ADAMTS9-AS2
MSH6
UBA1
SRSF3
WTAP
MIR221
SGK1
OGDHL
RBM38
ENPP2
TEAD1
NUAK1
CD46
PIM2
EPCAM
PC
PTGER4
SAT1
MPZ
TRA2B
KLF1
MICB
MAZ
SAP30
YTHDC1
LRG1
CREB3
UMOD
RRM2B
NR1H4
S1PR1
EIF4A3
GSTM1
VAV3
UTS2R
E2F6
FGF21
HTRA3
LINC00305
ST8SIA6-AS1
GSN
FGF1
YWHAQ
USP15
ATP6V1A
CDC34
RPS24
CD47
CALM1
LAMP2
OTUD7B
MIR124-2
HISLA
FGR
PRDX2
PTPN11
SLC1A1
JUP
ACLY
HNRNPU
SEMA3F
SHC3
MTHFR
FCGR3B
SEMA4A
COPS8
RASAL1
MIR1290
MIR148B
CASC15
MIR4739
MYBL2
CLEC3B
INSIG2
PLA2G2A
ADK
KDM6B
IL18R1
DARS1
FGD5-AS1
WNT5A
HMGA2
PDK4
RNF31
KCNS3
SRSF6
[truncated: 781 more rows]
