# Supplementary material for: Dauricine Mitigates Hypoxia Through Targeting ESR1, PIK3CA, and MTOR: A Network Pharmacology and Molecular Dynamics Simulation Investigation
Source: Curr Issues Mol Biol. 2026 May 23;48(6):550. doi: 10.3390/cimb48060550 (PMC13297437; doi:10.3390/cimb48060550)
Supplement: Supplementary file 1 [file cimb-48-00550-s001.zip › cimb-4319076-supplementary/Supplementary File/Supplementary File-Initial Submission/Molecular Docking/Document preparation-ESR1/config.txt]

receptor = MTOR.pdbqt
ligand = dauricine.pdbqt

center_x =20.58
center_y = 3.821 
center_z =  33.896

size_x = 40
size_y = 40
size_z = 40

energy_range = 5
num_modes = 20
