# Supplementary material for: Dauricine Mitigates Hypoxia Through Targeting ESR1, PIK3CA, and MTOR: A Network Pharmacology and Molecular Dynamics Simulation Investigation
Source: Curr Issues Mol Biol. 2026 May 23;48(6):550. doi: 10.3390/cimb48060550 (PMC13297437; doi:10.3390/cimb48060550)
Supplement: Supplementary file 1 [file cimb-48-00550-s001.zip › cimb-4319076-supplementary/Supplementary File/Supplementary File-Initial Submission/Molecular Docking/Document preparation-ESR1/dauricine.pdbqt]

REMARK  11 active torsions:
REMARK  status: ('A' for Active; 'I' for Inactive)
REMARK    1  A    between atoms: O_1  and  C_29 
REMARK    2  A    between atoms: O_2  and  C_30 
REMARK    3  A    between atoms: O_3  and  C_31 
REMARK    4  A    between atoms: O_4  and  C_32 
REMARK    5  A    between atoms: O_5  and  C_37 
REMARK    6  A    between atoms: O_5  and  C_38 
REMARK    7  A    between atoms: O_6  and  C_42 
REMARK    8  A    between atoms: C_9  and  C_19 
REMARK    9  A    between atoms: C_10  and  C_20 
REMARK   10  A    between atoms: C_19  and  C_25 
REMARK   11  A    between atoms: C_20  and  C_27 
ROOT
ATOM      1  O   *** d   1      -6.502   0.305   1.889  0.00  0.00    -0.353 OA
ATOM      2  C   *** d   1      -7.097   0.508   3.149  0.00  0.00     0.210 C 
ENDROOT
BRANCH   1   3
ATOM      3  C   *** d   1      -5.196  -0.127   1.792  0.00  0.00     0.102 A 
ATOM      4  C   *** d   1      -4.536   0.236   0.673  0.00  0.00     0.049 A 
ATOM      5  C   *** d   1      -3.254  -0.063   0.406  0.00  0.00    -0.016 A 
ATOM      6  C   *** d   1      -2.604   0.424  -0.888  0.00  0.00     0.260 C 
ATOM      7  C   *** d   1      -2.598  -0.781   1.327  0.00  0.00    -0.045 A 
ATOM      8  N   *** d   1      -1.303  -0.192  -1.175  0.00  0.00     0.093 N 
ATOM      9  C   *** d   1      -1.066  -1.433  -0.458  0.00  0.00     0.277 C 
ATOM     10  C   *** d   1      -1.108  -0.424  -2.603  0.00  0.00     0.310 C 
ATOM     11  C   *** d   1      -1.181  -1.201   1.052  0.00  0.00     0.069 C 
ATOM     12  C   *** d   1      -3.230  -1.140   2.455  0.00  0.00     0.047 A 
ATOM     13  C   *** d   1      -4.509  -0.818   2.737  0.00  0.00     0.102 A 
BRANCH   6  14
ATOM     14  C   *** d   1      -2.448   1.960  -0.795  0.00  0.00     0.079 C 
BRANCH  14  15
ATOM     15  C   *** d   1      -1.976   2.625  -2.069  0.00  0.00    -0.053 A 
ATOM     16  C   *** d   1      -0.713   3.060  -2.207  0.00  0.00     0.047 A 
ATOM     17  C   *** d   1      -0.263   3.658  -3.326  0.00  0.00     0.109 A 
ATOM     18  C   *** d   1      -1.122   3.817  -4.355  0.00  0.00     0.099 A 
ATOM     19  C   *** d   1      -2.388   3.386  -4.226  0.00  0.00     0.040 A 
ATOM     20  C   *** d   1      -2.817   2.799  -3.100  0.00  0.00     0.010 A 
BRANCH  17  21
ATOM     21  O   *** d   1       1.038   4.083  -3.411  0.00  0.00    -0.308 OA
BRANCH  21  22
ATOM     22  C   *** d   1       1.190   5.443  -3.346  0.00  0.00     0.076 A 
ATOM     23  C   *** d   1       1.663   6.145  -4.393  0.00  0.00     0.038 A 
ATOM     24  C   *** d   1       1.815   7.477  -4.342  0.00  0.00     0.010 A 
ATOM     25  C   *** d   1       1.503   8.164  -3.230  0.00  0.00    -0.056 A 
ATOM     26  C   *** d   1       1.037   7.473  -2.175  0.00  0.00     0.010 A 
ATOM     27  C   *** d   1       0.889   6.141  -2.235  0.00  0.00     0.038 A 
BRANCH  25  28
ATOM     28  C   *** d   1       1.668   9.665  -3.154  0.00  0.00     0.079 C 
BRANCH  28  29
ATOM     29  C   *** d   1       2.878  10.140  -2.315  0.00  0.00     0.260 C 
ATOM     30  N   *** d   1       4.125   9.678  -2.935  0.00  0.00     0.093 N 
ATOM     31  C   *** d   1       5.204  10.650  -2.886  0.00  0.00     0.277 C 
ATOM     32  C   *** d   1       4.592   8.421  -2.359  0.00  0.00     0.310 C 
ATOM     33  C   *** d   1       4.771  11.954  -3.562  0.00  0.00     0.069 C 
ATOM     34  C   *** d   1       3.624  12.507  -2.763  0.00  0.00    -0.045 A 
ATOM     35  C   *** d   1       2.781  11.657  -2.162  0.00  0.00    -0.016 A 
ATOM     36  C   *** d   1       3.450  13.828  -2.606  0.00  0.00     0.047 A 
ATOM     37  C   *** d   1       1.810  12.200  -1.410  0.00  0.00     0.049 A 
ATOM     38  C   *** d   1       1.625  13.523  -1.225  0.00  0.00     0.102 A 
ATOM     39  C   *** d   1       2.460  14.376  -1.872  0.00  0.00     0.102 A 
BRANCH  38  40
ATOM     40  O   *** d   1       0.551  13.877  -0.436  0.00  0.00    -0.353 OA
ATOM     41  C   *** d   1      -0.084  15.122  -0.607  0.00  0.00     0.210 C 
ENDBRANCH  38  40
BRANCH  39  42
ATOM     42  O   *** d   1       2.316  15.734  -1.715  0.00  0.00    -0.353 OA
ATOM     43  C   *** d   1       3.303  16.608  -2.210  0.00  0.00     0.210 C 
ENDBRANCH  39  42
ENDBRANCH  28  29
ENDBRANCH  25  28
ENDBRANCH  21  22
ENDBRANCH  17  21
BRANCH  18  44
ATOM     44  O   *** d   1      -0.729   4.409  -5.516  0.00  0.00    -0.358 OA
ATOM     45  H   *** d   1      -1.476   4.432  -6.134  0.00  0.00     0.217 HD
ENDBRANCH  18  44
ENDBRANCH  14  15
ENDBRANCH   6  14
BRANCH  13  46
ATOM     46  O   *** d   1      -5.136  -1.214   3.894  0.00  0.00    -0.353 OA
ATOM     47  C   *** d   1      -4.495  -2.109   4.772  0.00  0.00     0.210 C 
ENDBRANCH  13  46
ENDBRANCH   1   3
TORSDOF 11
