# Supplementary material for: Dauricine Mitigates Hypoxia Through Targeting ESR1, PIK3CA, and MTOR: A Network Pharmacology and Molecular Dynamics Simulation Investigation
Source: Curr Issues Mol Biol. 2026 May 23;48(6):550. doi: 10.3390/cimb48060550 (PMC13297437; doi:10.3390/cimb48060550)
Supplement: Supplementary file 1 [file cimb-48-00550-s001.zip › cimb-4319076-supplementary/Supplementary File/Supplementary File-Initial Submission/Molecular Docking/Document preparation-ESR1/ESR1.pdb]

HEADER    NUCLEAR RECEPTOR                        28-JAN-05   2BJ4              
TITLE     ESTROGEN RECEPTOR ALPHA LBD IN COMPLEX WITH A PHAGE-DISPLAY DERIVED   
TITLE    2 PEPTIDE ANTAGONIST                                                   
COMPND    MOL_ID: 1;                                                            
COMPND   2 MOLECULE: ESTROGEN RECEPTOR;                                         
COMPND   3 CHAIN: A;                                                            
COMPND   4 FRAGMENT: RESIDUES 305-533 (LIGAND-BINDING DOMAIN);                  
COMPND   5 SYNONYM: ER, ESTRADIOL RECEPTOR, ER-ALPHA;                           
COMPND   6 ENGINEERED: YES;                                                     
COMPND   7 MOL_ID: 2;                                                           
COMPND   8 MOLECULE: ESTROGEN RECEPTOR;                                         
COMPND   9 CHAIN: B;                                                            
COMPND  10 FRAGMENT: RESIDUES 305-533 (LIGAND-BINDING DOMAIN);                  
COMPND  11 SYNONYM: ER, ESTRADIOL RECEPTOR, ER-ALPHA;                           
COMPND  12 ENGINEERED: YES;                                                     
COMPND  13 MOL_ID: 3;                                                           
COMPND  14 MOLECULE: PEPTIDE ANTAGONIST;                                        
COMPND  15 CHAIN: C, D;                                                         
COMPND  16 ENGINEERED: YES                                                      
SOURCE    MOL_ID: 1;                                                            
SOURCE   2 ORGANISM_SCIENTIFIC: HOMO SAPIENS;                                   
SOURCE   3 ORGANISM_COMMON: HUMAN;                                              
SOURCE   4 ORGANISM_TAXID: 9606;                                                
SOURCE   5 EXPRESSION_SYSTEM: ESCHERICHIA COLI BL21(DE3);                       
SOURCE   6 EXPRESSION_SYSTEM_TAXID: 469008;                                     
SOURCE   7 EXPRESSION_SYSTEM_VARIANT: C41;                                      
SOURCE   8 EXPRESSION_SYSTEM_PLASMID: PET15B;                                   
SOURCE   9 MOL_ID: 2;                                                           
SOURCE  10 ORGANISM_SCIENTIFIC: HOMO SAPIENS;                                   
SOURCE  11 ORGANISM_COMMON: HUMAN;                                              
SOURCE  12 ORGANISM_TAXID: 9606;                                                
SOURCE  13 EXPRESSION_SYSTEM: ESCHERICHIA COLI BL21(DE3);                       
SOURCE  14 EXPRESSION_SYSTEM_TAXID: 469008;                                     
SOURCE  15 EXPRESSION_SYSTEM_VARIANT: C41;                                      
SOURCE  16 EXPRESSION_SYSTEM_PLASMID: PET15B;                                   
SOURCE  17 MOL_ID: 3;                                                           
SOURCE  18 SYNTHETIC: YES;                                                      
SOURCE  19 ORGANISM_SCIENTIFIC: SYNTHETIC CONSTRUCT;                            
SOURCE  20 ORGANISM_TAXID: 32630                                                
KEYWDS    NUCLEAR RECEPTOR, TRANSCRIPTION FACTOR, PEPTIDE ANTAGONIST, LIGAND-   
KEYWDS   2 BINDING DOMAIN (LBD), DNA-BINDING, NUCLEAR PROTEIN STEROID-BINDING   
EXPDTA    X-RAY DIFFRACTION                                                     
AUTHOR    E.KONG,N.HELDRING,J.A.GUSTAFSSON,E.TREUTER,R.E.HUBBARD,A.C.W.PIKE     
REVDAT   7   13-DEC-23 2BJ4    1       REMARK LINK                              
REVDAT   6   24-JAN-18 2BJ4    1       SOURCE                                   
REVDAT   5   13-JUL-11 2BJ4    1       VERSN                                    
REVDAT   4   02-FEB-10 2BJ4    1       VERSN                                    
REVDAT   3   24-FEB-09 2BJ4    1       VERSN                                    
REVDAT   2   16-MAR-05 2BJ4    1       JRNL                                     
REVDAT   1   16-FEB-05 2BJ4    0                                                
JRNL        AUTH   E.KONG,N.HELDRING,J.A.GUSTAFSSON,E.TREUTER,R.E.HUBBARD,      
JRNL        AUTH 2 A.C.W.PIKE                                                   
JRNL        TITL   DELINEATION OF A UNIQUE PROTEIN-PROTEIN INTERACTION SITE ON  
JRNL        TITL 2 THE SURFACE OF THE ESTROGEN RECEPTOR                         
JRNL        REF    PROC.NATL.ACAD.SCI.USA        V. 102  3593 2005              
JRNL        REFN                   ISSN 0027-8424                               
JRNL        PMID   15728727                                                     
JRNL        DOI    10.1073/PNAS.0407189102                                      
REMARK   2                                                                      
REMARK   2 RESOLUTION.    2.00 ANGSTROMS.                                       
REMARK   3                                                                      
REMARK   3 REFINEMENT.                                                          
REMARK   3   PROGRAM     : REFMAC 5.2.0000                                      
REMARK   3   AUTHORS     : MURSHUDOV,SKUBAK,LEBEDEV,PANNU,STEINER,              
REMARK   3               : NICHOLLS,WINN,LONG,VAGIN                             
REMARK   3                                                                      
REMARK   3    REFINEMENT TARGET : MAXIMUM LIKELIHOOD                            
REMARK   3                                                                      
REMARK   3  DATA USED IN REFINEMENT.                                            
REMARK   3   RESOLUTION RANGE HIGH (ANGSTROMS) : 2.00                           
REMARK   3   RESOLUTION RANGE LOW  (ANGSTROMS) : 28.99                          
REMARK   3   DATA CUTOFF            (SIGMA(F)) : NULL                           
REMARK   3   COMPLETENESS FOR RANGE        (%) : 94.8                           
REMARK   3   NUMBER OF REFLECTIONS             : 32933                          
REMARK   3                                                                      
REMARK   3  FIT TO DATA USED IN REFINEMENT.                                     
REMARK   3   CROSS-VALIDATION METHOD          : THROUGHOUT                      
REMARK   3   FREE R VALUE TEST SET SELECTION  : RANDOM                          
REMARK   3   R VALUE     (WORKING + TEST SET) : 0.189                           
REMARK   3   R VALUE            (WORKING SET) : 0.187                           
REMARK   3   FREE R VALUE                     : 0.219                           
REMARK   3   FREE R VALUE TEST SET SIZE   (%) : 5.000                           
REMARK   3   FREE R VALUE TEST SET COUNT      : 1725                            
REMARK   3                                                                      
REMARK   3  FIT IN THE HIGHEST RESOLUTION BIN.                                  
REMARK   3   TOTAL NUMBER OF BINS USED           : 20                           
REMARK   3   BIN RESOLUTION RANGE HIGH       (A) : 2.00                         
REMARK   3   BIN RESOLUTION RANGE LOW        (A) : 2.05                         
REMARK   3   REFLECTION IN BIN     (WORKING SET) : 1905                         
REMARK   3   BIN COMPLETENESS (WORKING+TEST) (%) : NULL                         
REMARK   3   BIN R VALUE           (WORKING SET) : 0.1960                       
REMARK   3   BIN FREE R VALUE SET COUNT          : 85                           
REMARK   3   BIN FREE R VALUE                    : 0.2190                       
REMARK   3                                                                      
REMARK   3  NUMBER OF NON-HYDROGEN ATOMS USED IN REFINEMENT.                    
REMARK   3   PROTEIN ATOMS            : 3649                                    
REMARK   3   NUCLEIC ACID ATOMS       : 0                                       
REMARK   3   HETEROGEN ATOMS          : 58                                      
REMARK   3   SOLVENT ATOMS            : 179                                     
REMARK   3                                                                      
REMARK   3  B VALUES.                                                           
REMARK   3   B VALUE TYPE : LIKELY RESIDUAL                                     
REMARK   3   FROM WILSON PLOT           (A**2) : 26.60                          
REMARK   3   MEAN B VALUE      (OVERALL, A**2) : 29.81                          
REMARK   3   OVERALL ANISOTROPIC B VALUE.                                       
REMARK   3    B11 (A**2) : -0.06000                                             
REMARK   3    B22 (A**2) : 0.08000                                              
REMARK   3    B33 (A**2) : -0.01000                                             
REMARK   3    B12 (A**2) : 0.00000                                              
REMARK   3    B13 (A**2) : 0.00000                                              
REMARK   3    B23 (A**2) : 0.00000                                              
REMARK   3                                                                      
REMARK   3  ESTIMATED OVERALL COORDINATE ERROR.                                 
REMARK   3   ESU BASED ON R VALUE                            (A): 0.185         
REMARK   3   ESU BASED ON FREE R VALUE                       (A): 0.156         
REMARK   3   ESU BASED ON MAXIMUM LIKELIHOOD                 (A): 0.107         
REMARK   3   ESU FOR B VALUES BASED ON MAXIMUM LIKELIHOOD (A**2): NULL          
REMARK   3                                                                      
REMARK   3 CORRELATION COEFFICIENTS.                                            
REMARK   3   CORRELATION COEFFICIENT FO-FC      : 0.949                         
REMARK   3   CORRELATION COEFFICIENT FO-FC FREE : 0.935                         
REMARK   3                                                                      
REMARK   3  RMS DEVIATIONS FROM IDEAL VALUES        COUNT    RMS    WEIGHT      
REMARK   3   BOND LENGTHS REFINED ATOMS        (A):  3817 ; 0.014 ; 0.021       
REMARK   3   BOND LENGTHS OTHERS               (A):  3595 ; 0.002 ; 0.020       
REMARK   3   BOND ANGLES REFINED ATOMS   (DEGREES):  5156 ; 1.378 ; 1.975       
REMARK   3   BOND ANGLES OTHERS          (DEGREES):  8256 ; 0.838 ; 3.002       
REMARK   3   TORSION ANGLES, PERIOD 1    (DEGREES):   455 ; 5.366 ; 5.000       
REMARK   3   TORSION ANGLES, PERIOD 2    (DEGREES):   161 ;36.003 ;24.037       
REMARK   3   TORSION ANGLES, PERIOD 3    (DEGREES):   691 ;15.759 ;15.000       
REMARK   3   TORSION ANGLES, PERIOD 4    (DEGREES):    20 ;17.796 ;15.000       
REMARK   3   CHIRAL-CENTER RESTRAINTS       (A**3):   597 ; 0.087 ; 0.200       
REMARK   3   GENERAL PLANES REFINED ATOMS      (A):  4108 ; 0.006 ; 0.020       
REMARK   3   GENERAL PLANES OTHERS             (A):   722 ; 0.001 ; 0.020       
REMARK   3   NON-BONDED CONTACTS REFINED ATOMS (A):   918 ; 0.217 ; 0.200       
REMARK   3   NON-BONDED CONTACTS OTHERS        (A):  3493 ; 0.170 ; 0.200       
REMARK   3   NON-BONDED TORSION REFINED ATOMS  (A):  NULL ;  NULL ;  NULL       
REMARK   3   NON-BONDED TORSION OTHERS         (A):  2194 ; 0.087 ; 0.200       
REMARK   3   H-BOND (X...Y) REFINED ATOMS      (A):   197 ; 0.146 ; 0.200       
REMARK   3   H-BOND (X...Y) OTHERS             (A):  NULL ;  NULL ;  NULL       
REMARK   3   POTENTIAL METAL-ION REFINED ATOMS (A):  NULL ;  NULL ;  NULL       
REMARK   3   POTENTIAL METAL-ION OTHERS        (A):  NULL ;  NULL ;  NULL       
REMARK   3   SYMMETRY VDW REFINED ATOMS        (A):    14 ; 0.157 ; 0.200       
REMARK   3   SYMMETRY VDW OTHERS               (A):    62 ; 0.209 ; 0.200       
REMARK   3   SYMMETRY H-BOND REFINED ATOMS     (A):    13 ; 0.194 ; 0.200       
REMARK   3   SYMMETRY H-BOND OTHERS            (A):  NULL ;  NULL ;  NULL       
REMARK   3   SYMMETRY METAL-ION REFINED ATOMS  (A):  NULL ;  NULL ;  NULL       
REMARK   3   SYMMETRY METAL-ION OTHERS         (A):  NULL ;  NULL ;  NULL       
REMARK   3                                                                      
REMARK   3  ISOTROPIC THERMAL FACTOR RESTRAINTS.     COUNT   RMS    WEIGHT      
REMARK   3   MAIN-CHAIN BOND REFINED ATOMS  (A**2):  2507 ; 0.965 ; 1.500       
REMARK   3   MAIN-CHAIN BOND OTHER ATOMS    (A**2):  NULL ;  NULL ;  NULL       
REMARK   3   MAIN-CHAIN ANGLE REFINED ATOMS (A**2):  3699 ; 1.358 ; 2.000       
REMARK   3   MAIN-CHAIN ANGLE OTHER ATOMS   (A**2):  NULL ;  NULL ;  NULL       
REMARK   3   SIDE-CHAIN BOND REFINED ATOMS  (A**2):  1652 ; 2.162 ; 3.000       
REMARK   3   SIDE-CHAIN BOND OTHER ATOMS    (A**2):  NULL ;  NULL ;  NULL       
REMARK   3   SIDE-CHAIN ANGLE REFINED ATOMS (A**2):  1457 ; 3.163 ; 4.500       
REMARK   3   SIDE-CHAIN ANGLE OTHER ATOMS   (A**2):  NULL ;  NULL ;  NULL       
REMARK   3   LONG RANGE B REFINED ATOMS     (A**2):  NULL ;  NULL ;  NULL       
REMARK   3   LONG RANGE B OTHER ATOMS       (A**2):  NULL ;  NULL ;  NULL       
REMARK   3                                                                      
REMARK   3 ANISOTROPIC THERMAL FACTOR RESTRAINTS.    COUNT   RMS   WEIGHT       
REMARK   3   RIGID-BOND RESTRAINTS          (A**2):  NULL ;  NULL ;  NULL       
REMARK   3   SPHERICITY; FREE ATOMS         (A**2):  NULL ;  NULL ;  NULL       
REMARK   3   SPHERICITY; BONDED ATOMS       (A**2):  NULL ;  NULL ;  NULL       
REMARK   3                                                                      
REMARK   3  NCS RESTRAINTS STATISTICS                                           
REMARK   3   NUMBER OF DIFFERENT NCS GROUPS : NULL                              
REMARK   3                                                                      
REMARK   3  TLS DETAILS                                                         
REMARK   3   NUMBER OF TLS GROUPS  : 2                                          
REMARK   3                                                                      
REMARK   3   TLS GROUP : 1                                                      
REMARK   3    NUMBER OF COMPONENTS GROUP : 2                                    
REMARK   3    COMPONENTS        C SSSEQI   TO  C SSSEQI                         
REMARK   3    RESIDUE RANGE :   A   305        A   528                          
REMARK   3    RESIDUE RANGE :   C     1        C    11                          
REMARK   3    ORIGIN FOR THE GROUP (A):  15.6859  48.4862  28.9369              
REMARK   3    T TENSOR                                                          
REMARK   3      T11:  -0.1419 T22:  -0.1259                                     
REMARK   3      T33:  -0.1471 T12:  -0.0265                                     
REMARK   3      T13:   0.0260 T23:  -0.0223                                     
REMARK   3    L TENSOR                                                          
REMARK   3      L11:   1.5623 L22:   2.5640                                     
REMARK   3      L33:   2.4887 L12:  -0.5386                                     
REMARK   3      L13:   0.6203 L23:  -0.8456                                     
REMARK   3    S TENSOR                                                          
REMARK   3      S11:   0.0140 S12:  -0.0358 S13:  -0.0557                       
REMARK   3      S21:  -0.0573 S22:  -0.0426 S23:  -0.0741                       
REMARK   3      S31:   0.0518 S32:   0.1245 S33:   0.0286                       
REMARK   3                                                                      
REMARK   3   TLS GROUP : 2                                                      
REMARK   3    NUMBER OF COMPONENTS GROUP : 2                                    
REMARK   3    COMPONENTS        C SSSEQI   TO  C SSSEQI                         
REMARK   3    RESIDUE RANGE :   B   304        B   529                          
REMARK   3    RESIDUE RANGE :   D     1        D    11                          
REMARK   3    ORIGIN FOR THE GROUP (A):   2.5196  44.4142   6.8058              
REMARK   3    T TENSOR                                                          
REMARK   3      T11:  -0.1361 T22:  -0.1205                                     
REMARK   3      T33:  -0.1346 T12:  -0.0101                                     
REMARK   3      T13:   0.0019 T23:  -0.0019                                     
REMARK   3    L TENSOR                                                          
REMARK   3      L11:   1.3179 L22:   2.9131                                     
REMARK   3      L33:   2.7056 L12:   0.1634                                     
REMARK   3      L13:   0.1558 L23:   0.3322                                     
REMARK   3    S TENSOR                                                          
REMARK   3      S11:  -0.0330 S12:   0.0779 S13:  -0.0543                       
REMARK   3      S21:  -0.0463 S22:  -0.0191 S23:   0.1714                       
REMARK   3      S31:   0.1112 S32:   0.0147 S33:   0.0522                       
REMARK   3                                                                      
REMARK   3  BULK SOLVENT MODELLING.                                             
REMARK   3   METHOD USED : BABINET MODEL WITH MASK                              
REMARK   3   PARAMETERS FOR MASK CALCULATION                                    
REMARK   3   VDW PROBE RADIUS   : 1.20                                          
REMARK   3   ION PROBE RADIUS   : 0.80                                          
REMARK   3   SHRINKAGE RADIUS   : 0.80                                          
REMARK   3                                                                      
REMARK   3  OTHER REFINEMENT REMARKS: HYDROGENS HAVE BEEN ADDED IN THE RIDING   
REMARK   3  POSITIONS                                                           
REMARK   4                                                                      
REMARK   4 2BJ4 COMPLIES WITH FORMAT V. 3.30, 13-JUL-11                         
REMARK 100                                                                      
REMARK 100 THIS ENTRY HAS BEEN PROCESSED BY PDBE ON 28-JAN-05.                  
REMARK 100 THE DEPOSITION ID IS D_1290021502.                                   
REMARK 200                                                                      
REMARK 200 EXPERIMENTAL DETAILS                                                 
REMARK 200  EXPERIMENT TYPE                : X-RAY DIFFRACTION                  
REMARK 200  DATE OF DATA COLLECTION        : NULL                               
REMARK 200  TEMPERATURE           (KELVIN) : 100.0                              
REMARK 200  PH                             : 8.00                               
REMARK 200  NUMBER OF CRYSTALS USED        : 1                                  
REMARK 200                                                                      
REMARK 200  SYNCHROTRON              (Y/N) : Y                                  
REMARK 200  RADIATION SOURCE               : ESRF                               
REMARK 200  BEAMLINE                       : ID29                               
REMARK 200  X-RAY GENERATOR MODEL          : NULL                               
REMARK 200  MONOCHROMATIC OR LAUE    (M/L) : M                                  
REMARK 200  WAVELENGTH OR RANGE        (A) : 0.979                              
REMARK 200  MONOCHROMATOR                  : NULL                               
REMARK 200  OPTICS                         : NULL                               
REMARK 200                                                                      
REMARK 200  DETECTOR TYPE                  : CCD                                
REMARK 200  DETECTOR MANUFACTURER          : ADSC CCD                           
REMARK 200  INTENSITY-INTEGRATION SOFTWARE : DENZO                              
REMARK 200  DATA SCALING SOFTWARE          : SCALEPACK                          
REMARK 200                                                                      
REMARK 200  NUMBER OF UNIQUE REFLECTIONS   : 34714                              
REMARK 200  RESOLUTION RANGE HIGH      (A) : 2.000                              
REMARK 200  RESOLUTION RANGE LOW       (A) : 20.000                             
REMARK 200  REJECTION CRITERIA  (SIGMA(I)) : -3.000                             
REMARK 200                                                                      
REMARK 200 OVERALL.                                                             
REMARK 200  COMPLETENESS FOR RANGE     (%) : 95.0                               
REMARK 200  DATA REDUNDANCY                : 4.400                              
REMARK 200  R MERGE                    (I) : 0.08000                            
REMARK 200  R SYM                      (I) : NULL                               
REMARK 200  <I/SIGMA(I)> FOR THE DATA SET  : 8.8000                             
REMARK 200                                                                      
REMARK 200 IN THE HIGHEST RESOLUTION SHELL.                                     
REMARK 200  HIGHEST RESOLUTION SHELL, RANGE HIGH (A) : 2.00                     
REMARK 200  HIGHEST RESOLUTION SHELL, RANGE LOW  (A) : 2.07                     
REMARK 200  COMPLETENESS FOR SHELL     (%) : 78.1                               
REMARK 200  DATA REDUNDANCY IN SHELL       : 3.20                               
REMARK 200  R MERGE FOR SHELL          (I) : 0.32000                            
REMARK 200  R SYM FOR SHELL            (I) : NULL                               
REMARK 200  <I/SIGMA(I)> FOR SHELL         : 3.000                              
REMARK 200                                                                      
REMARK 200 DIFFRACTION PROTOCOL: SINGLE WAVELENGTH                              
REMARK 200 METHOD USED TO DETERMINE THE STRUCTURE: MOLECULAR REPLACEMENT        
REMARK 200 SOFTWARE USED: AMORE                                                 
REMARK 200 STARTING MODEL: PDB ENTRY 1ERE                                       
REMARK 200                                                                      
REMARK 200 REMARK: NULL                                                         
REMARK 280                                                                      
REMARK 280 CRYSTAL                                                              
REMARK 280 SOLVENT CONTENT, VS   (%): 48.59                                     
REMARK 280 MATTHEWS COEFFICIENT, VM (ANGSTROMS**3/DA): 2.41                     
REMARK 280                                                                      
REMARK 280 CRYSTALLIZATION CONDITIONS: 20% PEG2000MME 0.6M SODIUM FORMATE       
REMARK 280  0.1M TRIS PH8, PH 8.00                                              
REMARK 290                                                                      
REMARK 290 CRYSTALLOGRAPHIC SYMMETRY                                            
REMARK 290 SYMMETRY OPERATORS FOR SPACE GROUP: P 21 21 21                       
REMARK 290                                                                      
REMARK 290      SYMOP   SYMMETRY                                                
REMARK 290     NNNMMM   OPERATOR                                                
REMARK 290       1555   X,Y,Z                                                   
REMARK 290       2555   -X+1/2,-Y,Z+1/2                                         
REMARK 290       3555   -X,Y+1/2,-Z+1/2                                         
REMARK 290       4555   X+1/2,-Y+1/2,-Z                                         
REMARK 290                                                                      
REMARK 290     WHERE NNN -> OPERATOR NUMBER                                     
REMARK 290           MMM -> TRANSLATION VECTOR                                  
REMARK 290                                                                      
REMARK 290 CRYSTALLOGRAPHIC SYMMETRY TRANSFORMATIONS                            
REMARK 290 THE FOLLOWING TRANSFORMATIONS OPERATE ON THE ATOM/HETATM             
REMARK 290 RECORDS IN THIS ENTRY TO PRODUCE CRYSTALLOGRAPHICALLY                
REMARK 290 RELATED MOLECULES.                                                   
REMARK 290   SMTRY1   1  1.000000  0.000000  0.000000        0.00000            
REMARK 290   SMTRY2   1  0.000000  1.000000  0.000000        0.00000            
REMARK 290   SMTRY3   1  0.000000  0.000000  1.000000        0.00000            
REMARK 290   SMTRY1   2 -1.000000  0.000000  0.000000       25.38000            
REMARK 290   SMTRY2   2  0.000000 -1.000000  0.000000        0.00000            
REMARK 290   SMTRY3   2  0.000000  0.000000  1.000000       52.82000            
REMARK 290   SMTRY1   3 -1.000000  0.000000  0.000000        0.00000            
REMARK 290   SMTRY2   3  0.000000  1.000000  0.000000       49.38000            
REMARK 290   SMTRY3   3  0.000000  0.000000 -1.000000       52.82000            
REMARK 290   SMTRY1   4  1.000000  0.000000  0.000000       25.38000            
REMARK 290   SMTRY2   4  0.000000 -1.000000  0.000000       49.38000            
REMARK 290   SMTRY3   4  0.000000  0.000000 -1.000000        0.00000            
REMARK 290                                                                      
REMARK 290 REMARK: NULL                                                         
REMARK 300                                                                      
REMARK 300 BIOMOLECULE: 1                                                       
REMARK 300 SEE REMARK 350 FOR THE AUTHOR PROVIDED AND/OR PROGRAM                
REMARK 300 GENERATED ASSEMBLY INFORMATION FOR THE STRUCTURE IN                  
REMARK 300 THIS ENTRY. THE REMARK MAY ALSO PROVIDE INFORMATION ON               
REMARK 300 BURIED SURFACE AREA.                                                 
REMARK 350                                                                      
REMARK 350 COORDINATES FOR A COMPLETE MULTIMER REPRESENTING THE KNOWN           
REMARK 350 BIOLOGICALLY SIGNIFICANT OLIGOMERIZATION STATE OF THE                
REMARK 350 MOLECULE CAN BE GENERATED BY APPLYING BIOMT TRANSFORMATIONS          
REMARK 350 GIVEN BELOW.  BOTH NON-CRYSTALLOGRAPHIC AND                          
REMARK 350 CRYSTALLOGRAPHIC OPERATIONS ARE GIVEN.                               
REMARK 350                                                                      
REMARK 350 BIOMOLECULE: 1                                                       
REMARK 350 AUTHOR DETERMINED BIOLOGICAL UNIT: TETRAMERIC                        
REMARK 350 SOFTWARE DETERMINED QUATERNARY STRUCTURE: TETRAMERIC                 
REMARK 350 SOFTWARE USED: PISA                                                  
REMARK 350 TOTAL BURIED SURFACE AREA: 5900 ANGSTROM**2                          
REMARK 350 SURFACE AREA OF THE COMPLEX: 20370 ANGSTROM**2                       
REMARK 350 CHANGE IN SOLVENT FREE ENERGY: -37.6 KCAL/MOL                        
REMARK 350 APPLY THE FOLLOWING TO CHAINS: A, B, C, D                            
REMARK 350   BIOMT1   1  1.000000  0.000000  0.000000        0.00000            
REMARK 350   BIOMT2   1  0.000000  1.000000  0.000000        0.00000            
REMARK 350   BIOMT3   1  0.000000  0.000000  1.000000        0.00000            
REMARK 400                                                                      
REMARK 400 COMPOUND                                                             
REMARK 400 FUNCTION: NUCLEAR HORMONE RECEPTOR                                   
REMARK 465                                                                      
REMARK 465 MISSING RESIDUES                                                     
REMARK 465 THE FOLLOWING RESIDUES WERE NOT LOCATED IN THE                       
REMARK 465 EXPERIMENT. (M=MODEL NUMBER; RES=RESIDUE NAME; C=CHAIN               
REMARK 465 IDENTIFIER; SSSEQ=SEQUENCE NUMBER; I=INSERTION CODE.)                
REMARK 465                                                                      
REMARK 465   M RES C SSSEQI                                                     
REMARK 465     MET A   282                                                      
REMARK 465     GLY A   283                                                      
REMARK 465     SER A   284                                                      
REMARK 465     SER A   285                                                      
REMARK 465     HIS A   286                                                      
REMARK 465     HIS A   287                                                      
REMARK 465     HIS A   288                                                      
REMARK 465     HIS A   289                                                      
REMARK 465     HIS A   290                                                      
REMARK 465     HIS A   291                                                      
REMARK 465     SER A   292                                                      
REMARK 465     SER A   293                                                      
REMARK 465     GLY A   294                                                      
REMARK 465     LEU A   295                                                      
REMARK 465     VAL A   296                                                      
REMARK 465     PRO A   297                                                      
REMARK 465     ARG A   298                                                      
REMARK 465     GLY A   299                                                      
REMARK 465     SER A   300                                                      
REMARK 465     HIS A   301                                                      
REMARK 465     MET A   302                                                      
REMARK 465     GLU A   303                                                      
REMARK 465     ASN A   304                                                      
REMARK 465     TYR A   331                                                      
REMARK 465     ASP A   332                                                      
REMARK 465     PRO A   333                                                      
REMARK 465     THR A   334                                                      
REMARK 465     ARG A   335                                                      
REMARK 465     SER A   463                                                      
REMARK 465     LYS A   529                                                      
REMARK 465     CYS A   530                                                      
REMARK 465     LYS A   531                                                      
REMARK 465     ASN A   532                                                      
REMARK 465     VAL A   533                                                      
REMARK 465     MET B   282                                                      
REMARK 465     GLY B   283                                                      
REMARK 465     SER B   284                                                      
REMARK 465     SER B   285                                                      
REMARK 465     HIS B   286                                                      
REMARK 465     HIS B   287                                                      
REMARK 465     HIS B   288                                                      
REMARK 465     HIS B   289                                                      
REMARK 465     HIS B   290                                                      
REMARK 465     HIS B   291                                                      
REMARK 465     SER B   292                                                      
REMARK 465     SER B   293                                                      
REMARK 465     GLY B   294                                                      
REMARK 465     LEU B   295                                                      
REMARK 465     VAL B   296                                                      
REMARK 465     PRO B   297                                                      
REMARK 465     ARG B   298                                                      
REMARK 465     GLY B   299                                                      
REMARK 465     SER B   300                                                      
REMARK 465     HIS B   301                                                      
REMARK 465     MET B   302                                                      
REMARK 465     GLU B   303                                                      
REMARK 465     PHE B   461                                                      
REMARK 465     LEU B   462                                                      
REMARK 465     SER B   463                                                      
REMARK 465     SER B   464                                                      
REMARK 465     CYS B   530                                                      
REMARK 465     LYS B   531                                                      
REMARK 465     ASN B   532                                                      
REMARK 465     VAL B   533                                                      
REMARK 470                                                                      
REMARK 470 MISSING ATOM                                                         
REMARK 470 THE FOLLOWING RESIDUES HAVE MISSING ATOMS (M=MODEL NUMBER;           
REMARK 470 RES=RESIDUE NAME; C=CHAIN IDENTIFIER; SSEQ=SEQUENCE NUMBER;          
REMARK 470 I=INSERTION CODE):                                                   
REMARK 470   M RES CSSEQI  ATOMS                                                
REMARK 470     LYS A 416    CB   CG   CD   CE   NZ                              
REMARK 470     GLU A 419    CG   CD   OE1  OE2                                  
REMARK 470     LEU A 462    CG   CD1  CD2                                       
REMARK 470     SER A 464    CB   OG                                             
REMARK 470     LYS A 492    CD   CE   NZ                                        
REMARK 470     ASN B 304    CG   OD1  ND2                                       
REMARK 470     ARG B 335    NE   CZ   NH1  NH2                                  
REMARK 470     GLU B 339    CG   CD   OE1  OE2                                  
REMARK 470     GLU B 419    CD   OE1  OE2                                       
REMARK 470     THR B 465    OG1  CG2                                            
REMARK 470     LEU B 466    CG   CD1  CD2                                       
REMARK 470     LYS B 467    CG   CD   CE   NZ                                   
REMARK 470     LYS B 472    CG   CD   CE   NZ                                   
REMARK 500                                                                      
REMARK 500 GEOMETRY AND STEREOCHEMISTRY                                         
REMARK 500 SUBTOPIC: COVALENT BOND LENGTHS                                      
REMARK 500                                                                      
REMARK 500 THE STEREOCHEMICAL PARAMETERS OF THE FOLLOWING RESIDUES              
REMARK 500 HAVE VALUES WHICH DEVIATE FROM EXPECTED VALUES BY MORE               
REMARK 500 THAN 6*RMSD (M=MODEL NUMBER; RES=RESIDUE NAME; C=CHAIN               
REMARK 500 IDENTIFIER; SSEQ=SEQUENCE NUMBER; I=INSERTION CODE).                 
REMARK 500                                                                      
REMARK 500 STANDARD TABLE:                                                      
REMARK 500 FORMAT: (10X,I3,1X,2(A3,1X,A1,I4,A1,1X,A4,3X),1X,F6.3)               
REMARK 500                                                                      
REMARK 500 EXPECTED VALUES PROTEIN: ENGH AND HUBER, 1999                        
REMARK 500 EXPECTED VALUES NUCLEIC ACID: CLOWNEY ET AL 1996                     
REMARK 500                                                                      
REMARK 500  M RES CSSEQI ATM1   RES CSSEQI ATM2   DEVIATION                     
REMARK 500    THR B 334   CB    THR B 334   OG1     0.145                       
REMARK 500                                                                      
REMARK 500 REMARK: NULL                                                         
REMARK 500                                                                      
REMARK 500 GEOMETRY AND STEREOCHEMISTRY                                         
REMARK 500 SUBTOPIC: COVALENT BOND ANGLES                                       
REMARK 500                                                                      
REMARK 500 THE STEREOCHEMICAL PARAMETERS OF THE FOLLOWING RESIDUES              
REMARK 500 HAVE VALUES WHICH DEVIATE FROM EXPECTED VALUES BY MORE               
REMARK 500 THAN 6*RMSD (M=MODEL NUMBER; RES=RESIDUE NAME; C=CHAIN               
REMARK 500 IDENTIFIER; SSEQ=SEQUENCE NUMBER; I=INSERTION CODE).                 
REMARK 500                                                                      
REMARK 500 STANDARD TABLE:                                                      
REMARK 500 FORMAT: (10X,I3,1X,A3,1X,A1,I4,A1,3(1X,A4,2X),12X,F5.1)              
REMARK 500                                                                      
REMARK 500 EXPECTED VALUES PROTEIN: ENGH AND HUBER, 1999                        
REMARK 500 EXPECTED VALUES NUCLEIC ACID: CLOWNEY ET AL 1996                     
REMARK 500                                                                      
REMARK 500  M RES CSSEQI ATM1   ATM2   ATM3                                     
REMARK 500    ARG A 515   NE  -  CZ  -  NH1 ANGL. DEV. =   3.5 DEGREES          
REMARK 500    ARG A 515   NE  -  CZ  -  NH2 ANGL. DEV. =  -3.3 DEGREES          
REMARK 500    ARG B 515   NE  -  CZ  -  NH2 ANGL. DEV. =  -3.3 DEGREES          
REMARK 500    ASP D   5   CB  -  CG  -  OD2 ANGL. DEV. =   6.1 DEGREES          
REMARK 500                                                                      
REMARK 500 REMARK: NULL                                                         
REMARK 500                                                                      
REMARK 500 GEOMETRY AND STEREOCHEMISTRY                                         
REMARK 500 SUBTOPIC: TORSION ANGLES                                             
REMARK 500                                                                      
REMARK 500 TORSION ANGLES OUTSIDE THE EXPECTED RAMACHANDRAN REGIONS:            
REMARK 500 (M=MODEL NUMBER; RES=RESIDUE NAME; C=CHAIN IDENTIFIER;               
REMARK 500 SSEQ=SEQUENCE NUMBER; I=INSERTION CODE).                             
REMARK 500                                                                      
REMARK 500 STANDARD TABLE:                                                      
REMARK 500 FORMAT:(10X,I3,1X,A3,1X,A1,I4,A1,4X,F7.2,3X,F7.2)                    
REMARK 500                                                                      
REMARK 500 EXPECTED VALUES: GJ KLEYWEGT AND TA JONES (1996). PHI/PSI-           
REMARK 500 CHOLOGY: RAMACHANDRAN REVISITED. STRUCTURE 4, 1395 - 1400            
REMARK 500                                                                      
REMARK 500  M RES CSSEQI        PSI       PHI                                   
REMARK 500    PHE A 461      -86.95    -50.04                                   
REMARK 500    LEU B 408       79.87   -153.76                                   
REMARK 500                                                                      
REMARK 500 REMARK: NULL                                                         
REMARK 800                                                                      
REMARK 800 SITE                                                                 
REMARK 800 SITE_IDENTIFIER: AC1                                                 
REMARK 800 EVIDENCE_CODE: SOFTWARE                                              
REMARK 800 SITE_DESCRIPTION: BINDING SITE FOR RESIDUE OHT A 1529                
REMARK 800                                                                      
REMARK 800 SITE_IDENTIFIER: AC2                                                 
REMARK 800 EVIDENCE_CODE: SOFTWARE                                              
REMARK 800 SITE_DESCRIPTION: BINDING SITE FOR RESIDUE OHT B 1530                
REMARK 900                                                                      
REMARK 900 RELATED ENTRIES                                                      
REMARK 900 RELATED ID: 1A52   RELATED DB: PDB                                   
REMARK 900 ESTROGEN RECEPTOR ALPHA LIGAND-BINDING DOMAIN COMPLEXED TO ESTRADIOL 
REMARK 900 RELATED ID: 1AKF   RELATED DB: PDB                                   
REMARK 900 HOMOLOGOUS-EXTENSION-BASED MODEL OF HUMAN ESTROGEN RECEPTOR WITH     
REMARK 900 BOUND ESTRADIOL, THEORETICAL MODEL                                   
REMARK 900 RELATED ID: 1ERE   RELATED DB: PDB                                   
REMARK 900 HUMAN ESTROGEN RECEPTOR LIGAND-BINDING DOMAIN IN COMPLEX WITH        
REMARK 900 17BETA-ESTRADIOL                                                     
REMARK 900 RELATED ID: 1ERR   RELATED DB: PDB                                   
REMARK 900 HUMAN ESTROGEN RECEPTOR LIGAND-BINDING DOMAIN IN COMPLEX WITH        
REMARK 900 RALOXIFENE                                                           
REMARK 900 RELATED ID: 1G50   RELATED DB: PDB                                   
REMARK 900 CRYSTAL STRUCTURE OF A WILD TYPE HER ALPHA LBD AT 2.9ANGSTROM        
REMARK 900 RESOLUTION                                                           
REMARK 900 RELATED ID: 1GWQ   RELATED DB: PDB                                   
REMARK 900 HUMAN OESTROGEN RECEPTOR ALPHA LIGAND-BINDING DOMAIN IN COMPLEX      
REMARK 900 WITH RALOXIFENE CORE AND TIF2 NRBOX2 PEPTIDE                         
REMARK 900 RELATED ID: 1GWR   RELATED DB: PDB                                   
REMARK 900 HUMAN OESTROGEN RECEPTOR ALPHA LIGAND-BINDING DOMAIN IN COMPLEX      
REMARK 900 WITH 17BETA-OESTRADIOL AND TIF2 NRBOX3 PEPTIDE                       
REMARK 900 RELATED ID: 1HCP   RELATED DB: PDB                                   
REMARK 900 MOL_ID: 1; MOLECULE: HUMAN/CHICKEN ESTROGEN RECEPTOR; CHAIN: NULL;   
REMARK 900 DOMAIN: DEOXYRIBONUCLEIC ACID-BINDING DOMAIN (ERDBD); ENGINEERED:    
REMARK 900 YES                                                                  
REMARK 900 RELATED ID: 1HCQ   RELATED DB: PDB                                   
REMARK 900 MOL_ID: 1; MOLECULE: HUMAN/CHICKEN ESTROGEN RECEPTOR; CHAIN: A, B,   
REMARK 900 E, F; DOMAIN: DEOXYRIBONUCLEIC ACID-BINDING DOMAIN (ERDBD);          
REMARK 900 ENGINEERED: YES; MOL_ID: 2; MOLECULE: DEOXYRIBONUCLEIC ACID (5'-D(   
REMARK 900 CPCPAPGPGPTPCPAPCPAPGPTPGP APCPCPTPG)-3') (DOT) DEOXYRIBONUCLEIC     
REMARK 900 ACID (5'- D(CPCPAPGPGPTPCPA PCPTPGPTPGPAPCPCPTPG)-3'); CHAIN: C, D,  
REMARK 900 G, H                                                                 
REMARK 900 RELATED ID: 1L2I   RELATED DB: PDB                                   
REMARK 900 HUMAN ESTROGEN RECEPTOR ALPHA LIGAND-BINDING DOMAIN INCOMPLEX WITH   
REMARK 900 (R,R)-5,11-CIS- DIETHYL-5,6,11,12- TETRAHYDROCHRYSENE-2,8- DIOL AND  
REMARK 900 A GLUCOCORTICOID RECEPTORINTERACTING PROTEIN 1 NR BOX II PEPTIDE     
REMARK 900 RELATED ID: 1PCG   RELATED DB: PDB                                   
REMARK 900 HELIX-STABILIZED CYCLIC PEPTIDES AS SELECTIVE INHIBITORS OFSTEROID   
REMARK 900 RECEPTOR-COACTIVATOR INTERACTIONS                                    
REMARK 900 RELATED ID: 1QKT   RELATED DB: PDB                                   
REMARK 900 RELATED ID: 1QKU   RELATED DB: PDB                                   
REMARK 900 RELATED ID: 1R5K   RELATED DB: PDB                                   
REMARK 900 HUMAN ESTROGEN RECEPTOR ALPHA LIGAND-BINDING DOMAIN INCOMPLEX WITH   
REMARK 900 GW5638                                                               
REMARK 900 RELATED ID: 1SJ0   RELATED DB: PDB                                   
REMARK 900 HUMAN ESTROGEN RECEPTOR ALPHA LIGAND-BINDING DOMAIN INCOMPLEX WITH   
REMARK 900 THE ANTAGONIST LIGAND 4-D                                            
REMARK 900 RELATED ID: 1UOM   RELATED DB: PDB                                   
REMARK 900 THE STRUCTURE OF ESTROGEN RECEPTOR IN COMPLEX WITH A SELECTIVE AND   
REMARK 900 POTENT TETRAHYDROISOCHIOLIN LIGAND.                                  
REMARK 900 RELATED ID: 1XP1   RELATED DB: PDB                                   
REMARK 900 HUMAN ESTROGEN RECEPTOR ALPHA LIGAND-BINDING DOMAIN INCOMPLEX WITH   
REMARK 900 COMPOUND 15                                                          
REMARK 900 RELATED ID: 1XP6   RELATED DB: PDB                                   
REMARK 900 HUMAN ESTROGEN RECEPTOR ALPHA LIGAND-BINDING DOMAIN INCOMPLEX WITH   
REMARK 900 COMPOUND 16                                                          
REMARK 900 RELATED ID: 1XP9   RELATED DB: PDB                                   
REMARK 900 HUMAN ESTROGEN RECEPTOR ALPHA LIGAND-BINDING DOMAIN INCOMPLEX WITH   
REMARK 900 COMPOUND 18                                                          
REMARK 900 RELATED ID: 1XPC   RELATED DB: PDB                                   
REMARK 900 HUMAN ESTROGEN RECEPTOR ALPHA LIGAND-BINDING DOMAIN INCOMPLEX WITH   
REMARK 900 COMPOUND 19                                                          
REMARK 900 RELATED ID: 3ERD   RELATED DB: PDB                                   
REMARK 900 HUMAN ESTROGEN RECEPTOR ALPHA LIGAND-BINDING DOMAIN INCOMPLEX WITH   
REMARK 900 DIETHYLSTILBESTROL AND A GLUCOCORTICOIDRECEPTOR INTERACTING PROTEIN  
REMARK 900 1 NR BOX II PEPTIDE                                                  
REMARK 900 RELATED ID: 3ERT   RELATED DB: PDB                                   
REMARK 900 HUMAN ESTROGEN RECEPTOR ALPHA LIGAND-BINDING DOMAIN IN COMPLEX WITH  
REMARK 900 4-HYDROXYTAMOXIFEN                                                   
REMARK 999                                                                      
REMARK 999 SEQUENCE                                                             
REMARK 999 N-TERMINAL HIS-TAG LBD TRUNCATED AT END OF H11                       
DBREF  2BJ4 A  282   304  PDB    2BJ4     2BJ4           282    304             
DBREF  2BJ4 A  305   533  UNP    P03372   ESR1_HUMAN     305    533             
DBREF  2BJ4 B  282   304  PDB    2BJ4     2BJ4           282    304             
DBREF  2BJ4 B  305   533  UNP    P03372   ESR1_HUMAN     305    533             
DBREF  2BJ4 C    1    11  PDB    2BJ4     2BJ4             1     11             
DBREF  2BJ4 D    1    11  PDB    2BJ4     2BJ4             1     11             
SEQRES   1 A  252  MET GLY SER SER HIS HIS HIS HIS HIS HIS SER SER GLY          
SEQRES   2 A  252  LEU VAL PRO ARG GLY SER HIS MET GLU ASN SER LEU ALA          
SEQRES   3 A  252  LEU SER LEU THR ALA ASP GLN MET VAL SER ALA LEU LEU          
SEQRES   4 A  252  ASP ALA GLU PRO PRO ILE LEU TYR SER GLU TYR ASP PRO          
SEQRES   5 A  252  THR ARG PRO PHE SER GLU ALA SER MET MET GLY LEU LEU          
SEQRES   6 A  252  THR ASN LEU ALA ASP ARG GLU LEU VAL HIS MET ILE ASN          
SEQRES   7 A  252  TRP ALA LYS ARG VAL PRO GLY PHE VAL ASP LEU THR LEU          
SEQRES   8 A  252  HIS ASP GLN VAL HIS LEU LEU GLU CYS ALA TRP LEU GLU          
SEQRES   9 A  252  ILE LEU MET ILE GLY LEU VAL TRP ARG SER MET GLU HIS          
SEQRES  10 A  252  PRO GLY LYS LEU LEU PHE ALA PRO ASN LEU LEU LEU ASP          
SEQRES  11 A  252  ARG ASN GLN GLY LYS CYS VAL GLU GLY MET VAL GLU ILE          
SEQRES  12 A  252  PHE ASP MET LEU LEU ALA THR SER SER ARG PHE ARG MET          
SEQRES  13 A  252  MET ASN LEU GLN GLY GLU GLU PHE VAL CYS LEU LYS SER          
SEQRES  14 A  252  ILE ILE LEU LEU ASN SER GLY VAL TYR THR PHE LEU SER          
SEQRES  15 A  252  SER THR LEU LYS SER LEU GLU GLU LYS ASP HIS ILE HIS          
SEQRES  16 A  252  ARG VAL LEU ASP LYS ILE THR ASP THR LEU ILE HIS LEU          
SEQRES  17 A  252  MET ALA LYS ALA GLY LEU THR LEU GLN GLN GLN HIS GLN          
SEQRES  18 A  252  ARG LEU ALA GLN LEU LEU LEU ILE LEU SER HIS ILE ARG          
SEQRES  19 A  252  HIS MET SER ASN LYS GLY MET GLU HIS LEU TYR SER MET          
SEQRES  20 A  252  LYS CYS LYS ASN VAL                                          
SEQRES   1 B  252  MET GLY SER SER HIS HIS HIS HIS HIS HIS SER SER GLY          
SEQRES   2 B  252  LEU VAL PRO ARG GLY SER HIS MET GLU ASN SER LEU ALA          
SEQRES   3 B  252  LEU SER LEU THR ALA ASP GLN MET VAL SER ALA LEU LEU          
SEQRES   4 B  252  ASP ALA GLU PRO PRO ILE LEU TYR SER GLU TYR ASP PRO          
SEQRES   5 B  252  THR ARG PRO PHE SER GLU ALA SER MET MET GLY LEU LEU          
SEQRES   6 B  252  THR ASN LEU ALA ASP ARG GLU LEU VAL HIS MET ILE ASN          
SEQRES   7 B  252  TRP ALA LYS ARG VAL PRO GLY PHE VAL ASP LEU THR LEU          
SEQRES   8 B  252  HIS ASP GLN VAL HIS LEU LEU GLU CYS ALA TRP LEU GLU          
SEQRES   9 B  252  ILE LEU MET ILE GLY LEU VAL TRP ARG SER MET GLU HIS          
SEQRES  10 B  252  PRO GLY LYS LEU LEU PHE ALA PRO ASN LEU LEU LEU ASP          
SEQRES  11 B  252  ARG ASN GLN GLY LYS CCS VAL GLU GLY MET VAL GLU ILE          
SEQRES  12 B  252  PHE ASP MET LEU LEU ALA THR SER SER ARG PHE ARG MET          
SEQRES  13 B  252  MET ASN LEU GLN GLY GLU GLU PHE VAL CYS LEU LYS SER          
SEQRES  14 B  252  ILE ILE LEU LEU ASN SER GLY VAL TYR THR PHE LEU SER          
SEQRES  15 B  252  SER THR LEU LYS SER LEU GLU GLU LYS ASP HIS ILE HIS          
SEQRES  16 B  252  ARG VAL LEU ASP LYS ILE THR ASP THR LEU ILE HIS LEU          
SEQRES  17 B  252  MET ALA LYS ALA GLY LEU THR LEU GLN GLN GLN HIS GLN          
SEQRES  18 B  252  ARG LEU ALA GLN LEU LEU LEU ILE LEU SER HIS ILE ARG          
SEQRES  19 B  252  HIS MET SER ASN LYS GLY MET GLU HIS LEU TYR SER MET          
SEQRES  20 B  252  LYS CYS LYS ASN VAL                                          
SEQRES   1 C   11  LEU THR SER ARG ASP PHE GLY SER TRP TYR ALA                  
SEQRES   1 D   11  LEU THR SER ARG ASP PHE GLY SER TRP TYR ALA                  
MODRES 2BJ4 CCS B  417  CYS  CARBOXYMETHYLATED CYSTEINE                         
HET    CCS  B 417      10                                                       
HET    OHT  A1529      29                                                       
HET    OHT  B1530      29                                                       
HETNAM     CCS CARBOXYMETHYLATED CYSTEINE                                       
HETNAM     OHT 4-HYDROXYTAMOXIFEN                                               
FORMUL   2  CCS    C5 H9 N O4 S                                                 
FORMUL   5  OHT    2(C26 H29 N O2)                                              
FORMUL   7  HOH   *179(H2 O)                                                    
HELIX    1   1 SER A  305  LEU A  310  5                                   6    
HELIX    2   2 THR A  311  ALA A  322  1                                  12    
HELIX    3   3 SER A  338  ARG A  363  1                                  26    
HELIX    4   4 GLY A  366  LEU A  370  5                                   5    
HELIX    5   5 THR A  371  MET A  396  1                                  26    
HELIX    6   6 ARG A  412  LYS A  416  1                                   5    
HELIX    7   7 GLY A  420  ASN A  439  1                                  20    
HELIX    8   8 GLN A  441  SER A  456  1                                  16    
HELIX    9   9 GLY A  457  PHE A  461  5                                   5    
HELIX   10  10 THR A  465  ALA A  493  1                                  29    
HELIX   11  11 THR A  496  MET A  528  1                                  33    
HELIX   12  12 LEU B  306  LEU B  310  5                                   5    
HELIX   13  13 THR B  311  ALA B  322  1                                  12    
HELIX   14  14 ARG B  335  GLU B  339  5                                   5    
HELIX   15  15 SER B  341  LYS B  362  1                                  22    
HELIX   16  16 GLY B  366  LEU B  370  5                                   5    
HELIX   17  17 THR B  371  MET B  396  1                                  26    
HELIX   18  18 ASN B  413  VAL B  418  5                                   6    
HELIX   19  19 GLY B  420  MET B  438  1                                  19    
HELIX   20  20 GLN B  441  SER B  456  1                                  16    
HELIX   21  21 THR B  465  ALA B  493  1                                  29    
HELIX   22  22 THR B  496  MET B  528  1                                  33    
HELIX   23  23 THR C    2  PHE C    6  5                                   5    
HELIX   24  24 SER D    3  PHE D    6  5                                   4    
SHEET    1  AA 2 LYS A 401  ALA A 405  0                                        
SHEET    2  AA 2 LEU A 408  ASP A 411 -1  O  LEU A 408   N  PHE A 404           
SHEET    1  BA 2 LYS B 401  ALA B 405  0                                        
SHEET    2  BA 2 LEU B 408  ASP B 411 -1  O  LEU B 408   N  ALA B 405           
LINK         C   LYS B 416                 N   CCS B 417     1555   1555  1.32  
LINK         C   CCS B 417                 N   VAL B 418     1555   1555  1.32  
SITE     1 AC1 11 LEU A 346  THR A 347  ALA A 350  ASP A 351                    
SITE     2 AC1 11 GLU A 353  LEU A 354  ARG A 394  PHE A 404                    
SITE     3 AC1 11 MET A 421  LEU A 428  GLY A 521                               
SITE     1 AC2 16 TYR B 331  PRO B 333  MET B 343  LEU B 346                    
SITE     2 AC2 16 THR B 347  ALA B 350  ASP B 351  GLU B 353                    
SITE     3 AC2 16 LEU B 354  TRP B 383  ARG B 394  PHE B 404                    
SITE     4 AC2 16 MET B 421  ILE B 424  GLY B 521  HIS B 524                    
CRYST1   50.760   98.760  105.640  90.00  90.00  90.00 P 21 21 21    8          
ORIGX1      1.000000  0.000000  0.000000        0.00000                         
ORIGX2      0.000000  1.000000  0.000000        0.00000                         
ORIGX3      0.000000  0.000000  1.000000        0.00000                         
SCALE1      0.019701  0.000000  0.000000        0.00000                         
SCALE2      0.000000  0.010126  0.000000        0.00000                         
SCALE3      0.000000  0.000000  0.009466        0.00000                         
MTRIX1   1 -0.976510 -0.201800  0.075520       26.17764    1                    
MTRIX2   1 -0.212370  0.960610 -0.179260        6.96425    1                    
MTRIX3   1 -0.036370 -0.191090 -0.980900       45.18856    1                    
MTRIX1   2 -0.975130 -0.208060  0.076330       26.42859    1                    
MTRIX2   2 -0.219010  0.957370 -0.188370        7.67486    1                    
MTRIX3   2 -0.033880 -0.200400 -0.979130       45.78958    1                    
ATOM      1  N   SER A 305      -3.176  60.849  39.148  1.00 50.77           N  
ATOM      2  CA  SER A 305      -1.898  60.089  39.093  1.00 50.76           C  
ATOM      3  C   SER A 305      -0.703  61.033  39.105  1.00 50.44           C  
ATOM      4  O   SER A 305      -0.585  61.885  38.231  1.00 50.34           O  
ATOM      5  CB  SER A 305      -1.839  59.227  37.830  1.00 50.65           C  
ATOM      6  OG  SER A 305      -0.621  58.505  37.766  1.00 51.18           O  
ATOM      7  N   LEU A 306       0.177  60.859  40.095  1.00 50.02           N  
ATOM      8  CA  LEU A 306       1.495  61.516  40.121  1.00 49.22           C  
ATOM      9  C   LEU A 306       2.032  61.707  38.714  1.00 47.68           C  
ATOM     10  O   LEU A 306       2.343  62.828  38.299  1.00 47.35           O  
ATOM     11  CB  LEU A 306       2.496  60.680  40.946  1.00 49.45           C  
ATOM     12  CG  LEU A 306       3.944  61.181  41.132  1.00 50.51           C  
ATOM     13  CD1 LEU A 306       4.454  60.939  42.574  1.00 51.33           C  
ATOM     14  CD2 LEU A 306       4.912  60.561  40.109  1.00 52.13           C  
ATOM     15  N   ALA A 307       2.094  60.592  37.989  1.00 46.37           N  
ATOM     16  CA  ALA A 307       2.727  60.492  36.684  1.00 44.88           C  
ATOM     17  C   ALA A 307       2.284  61.516  35.651  1.00 43.76           C  
ATOM     18  O   ALA A 307       3.105  62.011  34.887  1.00 43.12           O  
ATOM     19  CB  ALA A 307       2.509  59.103  36.121  1.00 45.47           C  
ATOM     20  N   LEU A 308       0.990  61.815  35.592  1.00 42.06           N  
ATOM     21  CA  LEU A 308       0.482  62.628  34.487  1.00 41.19           C  
ATOM     22  C   LEU A 308       0.657  64.119  34.739  1.00 40.50           C  
ATOM     23  O   LEU A 308       0.532  64.925  33.815  1.00 40.54           O  
ATOM     24  CB  LEU A 308      -0.978  62.268  34.185  1.00 41.62           C  
ATOM     25  CG  LEU A 308      -1.120  60.819  33.661  1.00 41.72           C  
ATOM     26  CD1 LEU A 308      -2.557  60.384  33.614  1.00 43.26           C  
ATOM     27  CD2 LEU A 308      -0.482  60.675  32.298  1.00 42.58           C  
ATOM     28  N   SER A 309       0.958  64.481  35.984  1.00 39.07           N  
ATOM     29  CA  SER A 309       1.170  65.874  36.348  1.00 38.80           C  
ATOM     30  C   SER A 309       2.654  66.254  36.334  1.00 37.93           C  
ATOM     31  O   SER A 309       2.992  67.400  36.584  1.00 38.27           O  
ATOM     32  CB  SER A 309       0.590  66.148  37.731  1.00 38.57           C  
ATOM     33  OG  SER A 309       1.247  65.350  38.698  1.00 39.76           O  
ATOM     34  N   LEU A 310       3.531  65.294  36.056  1.00 35.96           N  
ATOM     35  CA  LEU A 310       4.963  65.573  35.989  1.00 35.46           C  
ATOM     36  C   LEU A 310       5.310  66.365  34.736  1.00 33.34           C  
ATOM     37  O   LEU A 310       4.833  66.045  33.660  1.00 32.94           O  
ATOM     38  CB  LEU A 310       5.768  64.265  35.958  1.00 35.49           C  
ATOM     39  CG  LEU A 310       5.796  63.467  37.265  1.00 37.33           C  
ATOM     40  CD1 LEU A 310       6.582  62.199  37.021  1.00 38.89           C  
ATOM     41  CD2 LEU A 310       6.397  64.236  38.408  1.00 40.21           C  
ATOM     42  N   THR A 311       6.151  67.385  34.882  1.00 31.55           N  
ATOM     43  CA  THR A 311       6.761  68.027  33.723  1.00 29.95           C  
ATOM     44  C   THR A 311       7.796  67.096  33.167  1.00 30.33           C  
ATOM     45  O   THR A 311       8.222  66.151  33.854  1.00 29.75           O  
ATOM     46  CB  THR A 311       7.469  69.329  34.070  1.00 30.14           C  
ATOM     47  OG1 THR A 311       8.629  69.034  34.858  1.00 26.98           O  
ATOM     48  CG2 THR A 311       6.601  70.248  34.940  1.00 30.36           C  
ATOM     49  N   ALA A 312       8.214  67.387  31.931  1.00 29.65           N  
ATOM     50  CA  ALA A 312       9.250  66.649  31.248  1.00 29.68           C  
ATOM     51  C   ALA A 312      10.532  66.573  32.069  1.00 29.04           C  
ATOM     52  O   ALA A 312      11.070  65.486  32.258  1.00 29.33           O  
ATOM     53  CB  ALA A 312       9.517  67.275  29.879  1.00 30.19           C  
ATOM     54  N   ASP A 313      10.997  67.703  32.600  1.00 28.30           N  
ATOM     55  CA  ASP A 313      12.172  67.703  33.474  1.00 28.10           C  
ATOM     56  C   ASP A 313      11.972  66.815  34.729  1.00 27.30           C  
ATOM     57  O   ASP A 313      12.895  66.112  35.187  1.00 27.30           O  
ATOM     58  CB  ASP A 313      12.539  69.149  33.909  1.00 28.92           C  
ATOM     59  CG  ASP A 313      13.106  70.000  32.760  1.00 30.77           C  
ATOM     60  OD1 ASP A 313      13.591  69.445  31.744  1.00 36.92           O  
ATOM     61  OD2 ASP A 313      13.118  71.235  32.785  1.00 34.43           O  
ATOM     62  N   GLN A 314      10.780  66.841  35.303  1.00 26.22           N  
ATOM     63  CA  GLN A 314      10.528  66.020  36.487  1.00 26.18           C  
ATOM     64  C   GLN A 314      10.452  64.537  36.159  1.00 25.54           C  
ATOM     65  O   GLN A 314      10.854  63.713  36.970  1.00 24.40           O  
ATOM     66  CB  GLN A 314       9.246  66.446  37.197  1.00 26.06           C  
ATOM     67  CG  GLN A 314       9.375  67.722  37.940  1.00 25.58           C  
ATOM     68  CD  GLN A 314       8.057  68.438  38.115  1.00 24.87           C  
ATOM     69  OE1 GLN A 314       7.019  67.992  37.616  1.00 22.69           O  
ATOM     70  NE2 GLN A 314       8.108  69.573  38.786  1.00 21.45           N  
ATOM     71  N   MET A 315       9.934  64.190  34.987  1.00 26.86           N  
ATOM     72  CA  MET A 315       9.926  62.783  34.530  1.00 27.02           C  
ATOM     73  C   MET A 315      11.354  62.265  34.373  1.00 27.50           C  
ATOM     74  O   MET A 315      11.709  61.163  34.830  1.00 26.74           O  
ATOM     75  CB  MET A 315       9.189  62.671  33.201  1.00 27.51           C  
ATOM     76  CG  MET A 315       9.239  61.322  32.501  1.00 30.04           C  
ATOM     77  SD  MET A 315       8.214  60.118  33.374  1.00 40.27           S  
ATOM     78  CE  MET A 315       6.596  60.643  32.844  1.00 40.68           C  
ATOM     79  N   VAL A 316      12.171  63.048  33.690  1.00 27.44           N  
ATOM     80  CA  VAL A 316      13.595  62.694  33.531  1.00 28.24           C  
ATOM     81  C   VAL A 316      14.246  62.461  34.892  1.00 27.21           C  
ATOM     82  O   VAL A 316      14.904  61.440  35.088  1.00 25.76           O  
ATOM     83  CB  VAL A 316      14.381  63.778  32.759  1.00 28.53           C  
ATOM     84  CG1 VAL A 316      15.903  63.503  32.795  1.00 30.65           C  
ATOM     85  CG2 VAL A 316      13.882  63.911  31.355  1.00 29.45           C  
ATOM     86  N   SER A 317      14.044  63.388  35.834  1.00 27.62           N  
ATOM     87  CA  SER A 317      14.605  63.285  37.176  1.00 27.95           C  
ATOM     88  C   SER A 317      14.170  62.024  37.938  1.00 28.90           C  
ATOM     89  O   SER A 317      14.984  61.348  38.574  1.00 28.72           O  
ATOM     90  CB  SER A 317      14.220  64.514  38.004  1.00 29.08           C  
ATOM     91  OG  SER A 317      14.755  65.679  37.411  1.00 32.14           O  
ATOM     92  N   ALA A 318      12.877  61.730  37.877  1.00 29.17           N  
ATOM     93  CA  ALA A 318      12.305  60.528  38.457  1.00 29.53           C  
ATOM     94  C   ALA A 318      12.928  59.284  37.871  1.00 29.51           C  
ATOM     95  O   ALA A 318      13.234  58.373  38.618  1.00 30.67           O  
ATOM     96  CB  ALA A 318      10.763  60.502  38.250  1.00 29.37           C  
ATOM     97  N   LEU A 319      13.101  59.220  36.546  1.00 30.24           N  
ATOM     98  CA  LEU A 319      13.671  58.029  35.946  1.00 30.48           C  
ATOM     99  C   LEU A 319      15.165  57.857  36.271  1.00 31.40           C  
ATOM    100  O   LEU A 319      15.597  56.732  36.539  1.00 31.11           O  
ATOM    101  CB  LEU A 319      13.430  57.986  34.446  1.00 31.96           C  
ATOM    102  CG  LEU A 319      11.956  57.958  34.067  1.00 31.57           C  
ATOM    103  CD1 LEU A 319      11.780  58.117  32.615  1.00 33.32           C  
ATOM    104  CD2 LEU A 319      11.337  56.663  34.582  1.00 34.03           C  
ATOM    105  N   LEU A 320      15.924  58.961  36.275  1.00 31.00           N  
ATOM    106  CA  LEU A 320      17.321  58.939  36.690  1.00 32.47           C  
ATOM    107  C   LEU A 320      17.451  58.509  38.123  1.00 32.10           C  
ATOM    108  O   LEU A 320      18.255  57.642  38.428  1.00 32.69           O  
ATOM    109  CB  LEU A 320      18.011  60.307  36.542  1.00 32.65           C  
ATOM    110  CG  LEU A 320      18.178  60.868  35.132  1.00 33.49           C  
ATOM    111  CD1 LEU A 320      18.989  62.158  35.168  1.00 37.93           C  
ATOM    112  CD2 LEU A 320      18.814  59.894  34.251  1.00 37.78           C  
ATOM    113  N   ASP A 321      16.645  59.101  39.002  1.00 32.37           N  
ATOM    114  CA  ASP A 321      16.642  58.728  40.418  1.00 31.91           C  
ATOM    115  C   ASP A 321      16.437  57.246  40.648  1.00 31.11           C  
ATOM    116  O   ASP A 321      17.023  56.684  41.569  1.00 32.00           O  
ATOM    117  CB  ASP A 321      15.544  59.466  41.190  1.00 32.50           C  
ATOM    118  CG  ASP A 321      15.896  60.918  41.478  1.00 35.39           C  
ATOM    119  OD1 ASP A 321      17.028  61.327  41.181  1.00 39.50           O  
ATOM    120  OD2 ASP A 321      15.092  61.736  41.994  1.00 40.54           O  
ATOM    121  N   ALA A 322      15.590  56.633  39.835  1.00 30.57           N  
ATOM    122  CA  ALA A 322      15.200  55.225  39.995  1.00 30.60           C  
ATOM    123  C   ALA A 322      16.241  54.189  39.513  1.00 30.84           C  
ATOM    124  O   ALA A 322      16.050  53.009  39.729  1.00 30.63           O  
ATOM    125  CB  ALA A 322      13.910  54.969  39.272  1.00 29.62           C  
ATOM    126  N   GLU A 323      17.311  54.622  38.867  1.00 31.65           N  
ATOM    127  CA  GLU A 323      18.208  53.687  38.182  1.00 31.65           C  
ATOM    128  C   GLU A 323      18.832  52.679  39.152  1.00 31.49           C  
ATOM    129  O   GLU A 323      19.375  53.076  40.205  1.00 31.36           O  
ATOM    130  CB  GLU A 323      19.326  54.446  37.486  1.00 32.31           C  
ATOM    131  CG  GLU A 323      18.973  54.908  36.104  1.00 33.39           C  
ATOM    132  CD  GLU A 323      18.746  53.722  35.186  1.00 34.57           C  
ATOM    133  OE1 GLU A 323      19.757  53.099  34.806  1.00 35.48           O  
ATOM    134  OE2 GLU A 323      17.560  53.385  34.913  1.00 34.39           O  
ATOM    135  N   PRO A 324      18.805  51.390  38.809  1.00 30.51           N  
ATOM    136  CA  PRO A 324      19.366  50.389  39.704  1.00 30.31           C  
ATOM    137  C   PRO A 324      20.907  50.368  39.735  1.00 30.05           C  
ATOM    138  O   PRO A 324      21.562  50.966  38.876  1.00 29.39           O  
ATOM    139  CB  PRO A 324      18.817  49.084  39.147  1.00 30.81           C  
ATOM    140  CG  PRO A 324      18.629  49.322  37.746  1.00 29.15           C  
ATOM    141  CD  PRO A 324      18.269  50.775  37.582  1.00 30.80           C  
ATOM    142  N   PRO A 325      21.469  49.688  40.741  1.00 30.42           N  
ATOM    143  CA  PRO A 325      22.908  49.494  40.832  1.00 30.31           C  
ATOM    144  C   PRO A 325      23.425  48.679  39.651  1.00 29.79           C  
ATOM    145  O   PRO A 325      22.725  47.783  39.155  1.00 29.25           O  
ATOM    146  CB  PRO A 325      23.086  48.694  42.123  1.00 30.48           C  
ATOM    147  CG  PRO A 325      21.828  48.835  42.888  1.00 31.62           C  
ATOM    148  CD  PRO A 325      20.752  49.060  41.859  1.00 30.54           C  
ATOM    149  N   ILE A 326      24.630  48.985  39.191  1.00 30.00           N  
ATOM    150  CA  ILE A 326      25.296  48.124  38.210  1.00 30.32           C  
ATOM    151  C   ILE A 326      26.134  47.169  39.042  1.00 29.81           C  
ATOM    152  O   ILE A 326      26.948  47.581  39.852  1.00 30.13           O  
ATOM    153  CB  ILE A 326      26.121  48.937  37.165  1.00 31.25           C  
ATOM    154  CG1 ILE A 326      25.200  49.413  36.042  1.00 31.96           C  
ATOM    155  CG2 ILE A 326      27.219  48.088  36.526  1.00 31.35           C  
ATOM    156  CD1 ILE A 326      25.797  50.400  35.093  1.00 31.60           C  
ATOM    157  N   LEU A 327      25.891  45.877  38.866  1.00 28.37           N  
ATOM    158  CA  LEU A 327      26.450  44.865  39.729  1.00 26.90           C  
ATOM    159  C   LEU A 327      27.764  44.307  39.184  1.00 27.84           C  
ATOM    160  O   LEU A 327      27.999  44.273  37.968  1.00 26.56           O  
ATOM    161  CB  LEU A 327      25.419  43.735  39.865  1.00 26.36           C  
ATOM    162  CG  LEU A 327      24.029  44.128  40.402  1.00 24.40           C  
ATOM    163  CD1 LEU A 327      23.248  42.864  40.626  1.00 23.65           C  
ATOM    164  CD2 LEU A 327      24.092  44.895  41.684  1.00 25.97           C  
ATOM    165  N   TYR A 328      28.613  43.859  40.097  1.00 28.18           N  
ATOM    166  CA  TYR A 328      29.809  43.120  39.747  1.00 29.89           C  
ATOM    167  C   TYR A 328      29.472  41.629  39.789  1.00 30.66           C  
ATOM    168  O   TYR A 328      28.702  41.185  40.644  1.00 30.77           O  
ATOM    169  CB  TYR A 328      30.936  43.438  40.741  1.00 30.91           C  
ATOM    170  CG  TYR A 328      31.604  44.779  40.484  1.00 32.09           C  
ATOM    171  CD1 TYR A 328      30.969  45.963  40.807  1.00 33.00           C  
ATOM    172  CD2 TYR A 328      32.866  44.849  39.893  1.00 34.24           C  
ATOM    173  CE1 TYR A 328      31.569  47.190  40.571  1.00 33.78           C  
ATOM    174  CE2 TYR A 328      33.486  46.064  39.659  1.00 34.94           C  
ATOM    175  CZ  TYR A 328      32.830  47.236  39.988  1.00 35.17           C  
ATOM    176  OH  TYR A 328      33.444  48.449  39.745  1.00 35.83           O  
ATOM    177  N   SER A 329      30.047  40.866  38.875  1.00 31.31           N  
ATOM    178  CA  SER A 329      29.878  39.430  38.856  1.00 32.55           C  
ATOM    179  C   SER A 329      30.635  38.786  40.018  1.00 33.95           C  
ATOM    180  O   SER A 329      31.729  39.202  40.360  1.00 33.36           O  
ATOM    181  CB  SER A 329      30.370  38.844  37.540  1.00 32.33           C  
ATOM    182  OG  SER A 329      30.339  37.442  37.589  1.00 31.49           O  
ATOM    183  N   GLU A 330      30.005  37.792  40.629  1.00 36.58           N  
ATOM    184  CA  GLU A 330      30.598  37.000  41.706  1.00 38.79           C  
ATOM    185  C   GLU A 330      30.932  35.603  41.171  1.00 39.57           C  
ATOM    186  O   GLU A 330      32.026  35.359  40.608  1.00 40.73           O  
ATOM    187  CB  GLU A 330      29.621  36.929  42.895  1.00 39.13           C  
ATOM    188  CG  GLU A 330      29.440  38.284  43.601  1.00 40.96           C  
ATOM    189  CD  GLU A 330      28.271  38.350  44.599  1.00 42.02           C  
ATOM    190  OE1 GLU A 330      27.537  37.340  44.773  1.00 46.92           O  
ATOM    191  OE2 GLU A 330      28.075  39.439  45.212  1.00 45.71           O  
ATOM    192  N   PRO A 336      38.876  27.218  32.923  1.00 38.82           N  
ATOM    193  CA  PRO A 336      38.429  28.404  32.210  1.00 38.64           C  
ATOM    194  C   PRO A 336      36.908  28.479  32.057  1.00 38.61           C  
ATOM    195  O   PRO A 336      36.167  27.878  32.842  1.00 38.42           O  
ATOM    196  CB  PRO A 336      39.107  28.250  30.847  1.00 38.81           C  
ATOM    197  CG  PRO A 336      40.385  27.552  31.140  1.00 38.80           C  
ATOM    198  CD  PRO A 336      40.134  26.695  32.362  1.00 39.00           C  
ATOM    199  N   PHE A 337      36.445  29.234  31.067  1.00 38.38           N  
ATOM    200  CA  PHE A 337      35.032  29.224  30.732  1.00 38.19           C  
ATOM    201  C   PHE A 337      34.620  27.898  30.130  1.00 37.05           C  
ATOM    202  O   PHE A 337      35.382  27.250  29.416  1.00 37.39           O  
ATOM    203  CB  PHE A 337      34.677  30.322  29.733  1.00 39.12           C  
ATOM    204  CG  PHE A 337      34.511  31.677  30.345  1.00 40.25           C  
ATOM    205  CD1 PHE A 337      33.958  31.833  31.616  1.00 41.73           C  
ATOM    206  CD2 PHE A 337      34.882  32.810  29.637  1.00 41.91           C  
ATOM    207  CE1 PHE A 337      33.797  33.088  32.168  1.00 41.80           C  
ATOM    208  CE2 PHE A 337      34.724  34.077  30.191  1.00 41.61           C  
ATOM    209  CZ  PHE A 337      34.184  34.212  31.459  1.00 42.18           C  
ATOM    210  N   SER A 338      33.401  27.505  30.450  1.00 35.47           N  
ATOM    211  CA  SER A 338      32.701  26.460  29.748  1.00 33.95           C  
ATOM    212  C   SER A 338      31.336  27.058  29.466  1.00 33.81           C  
ATOM    213  O   SER A 338      31.018  28.116  30.010  1.00 32.95           O  
ATOM    214  CB  SER A 338      32.578  25.227  30.633  1.00 34.07           C  
ATOM    215  OG  SER A 338      31.857  25.527  31.810  1.00 30.53           O  
ATOM    216  N   GLU A 339      30.541  26.396  28.630  1.00 33.12           N  
ATOM    217  CA  GLU A 339      29.126  26.728  28.489  1.00 33.49           C  
ATOM    218  C   GLU A 339      28.453  26.799  29.859  1.00 32.24           C  
ATOM    219  O   GLU A 339      27.755  27.776  30.170  1.00 31.84           O  
ATOM    220  CB  GLU A 339      28.417  25.673  27.636  1.00 33.77           C  
ATOM    221  CG  GLU A 339      26.934  25.963  27.394  1.00 36.22           C  
ATOM    222  CD  GLU A 339      26.389  25.329  26.113  1.00 36.60           C  
ATOM    223  OE1 GLU A 339      27.165  24.745  25.329  1.00 42.66           O  
ATOM    224  OE2 GLU A 339      25.163  25.414  25.888  1.00 42.82           O  
ATOM    225  N   ALA A 340      28.679  25.759  30.663  1.00 30.55           N  
ATOM    226  CA  ALA A 340      28.084  25.633  31.988  1.00 30.22           C  
ATOM    227  C   ALA A 340      28.454  26.795  32.908  1.00 29.40           C  
ATOM    228  O   ALA A 340      27.572  27.410  33.494  1.00 29.23           O  
ATOM    229  CB  ALA A 340      28.474  24.327  32.624  1.00 29.72           C  
ATOM    230  N   SER A 341      29.745  27.099  33.016  1.00 28.72           N  
ATOM    231  CA  SER A 341      30.208  28.138  33.935  1.00 28.52           C  
ATOM    232  C   SER A 341      29.722  29.489  33.473  1.00 28.65           C  
ATOM    233  O   SER A 341      29.292  30.302  34.279  1.00 26.35           O  
ATOM    234  CB  SER A 341      31.741  28.128  34.122  1.00 29.28           C  
ATOM    235  OG  SER A 341      32.461  28.299  32.911  1.00 28.90           O  
ATOM    236  N   MET A 342      29.735  29.709  32.162  1.00 28.74           N  
ATOM    237  CA  MET A 342      29.375  31.013  31.641  1.00 29.74           C  
ATOM    238  C   MET A 342      27.886  31.321  31.817  1.00 28.66           C  
ATOM    239  O   MET A 342      27.538  32.422  32.211  1.00 26.98           O  
ATOM    240  CB  MET A 342      29.754  31.108  30.174  1.00 31.66           C  
ATOM    241  CG  MET A 342      30.699  32.232  29.917  1.00 35.64           C  
ATOM    242  SD  MET A 342      29.688  33.650  29.692  1.00 44.46           S  
ATOM    243  CE  MET A 342      29.733  33.623  27.884  1.00 43.72           C  
ATOM    244  N   MET A 343      27.031  30.347  31.507  1.00 28.16           N  
ATOM    245  CA  MET A 343      25.596  30.456  31.764  1.00 28.76           C  
ATOM    246  C   MET A 343      25.332  30.581  33.246  1.00 28.12           C  
ATOM    247  O   MET A 343      24.417  31.295  33.640  1.00 28.81           O  
ATOM    248  CB  MET A 343      24.834  29.244  31.222  1.00 29.22           C  
ATOM    249  CG  MET A 343      24.517  29.322  29.757  1.00 31.76           C  
ATOM    250  SD  MET A 343      23.695  30.853  29.272  1.00 36.69           S  
ATOM    251  CE  MET A 343      22.237  30.801  30.280  1.00 33.99           C  
ATOM    252  N   GLY A 344      26.126  29.884  34.060  1.00 27.38           N  
ATOM    253  CA  GLY A 344      26.099  30.053  35.512  1.00 26.89           C  
ATOM    254  C   GLY A 344      26.350  31.495  35.942  1.00 26.57           C  
ATOM    255  O   GLY A 344      25.566  32.075  36.706  1.00 26.09           O  
ATOM    256  N   LEU A 345      27.442  32.080  35.460  1.00 26.09           N  
ATOM    257  CA  LEU A 345      27.745  33.487  35.778  1.00 26.46           C  
ATOM    258  C   LEU A 345      26.629  34.418  35.316  1.00 26.17           C  
ATOM    259  O   LEU A 345      26.199  35.293  36.084  1.00 25.19           O  
ATOM    260  CB  LEU A 345      29.044  33.946  35.136  1.00 27.14           C  
ATOM    261  CG  LEU A 345      30.322  33.255  35.581  1.00 29.03           C  
ATOM    262  CD1 LEU A 345      31.464  33.736  34.703  1.00 31.48           C  
ATOM    263  CD2 LEU A 345      30.644  33.491  37.058  1.00 30.28           C  
ATOM    264  N   LEU A 346      26.186  34.249  34.074  1.00 25.19           N  
ATOM    265  CA  LEU A 346      25.106  35.101  33.514  1.00 25.49           C  
ATOM    266  C   LEU A 346      23.798  34.945  34.262  1.00 25.52           C  
ATOM    267  O   LEU A 346      23.155  35.935  34.593  1.00 25.12           O  
ATOM    268  CB  LEU A 346      24.891  34.826  32.028  1.00 25.14           C  
ATOM    269  CG  LEU A 346      26.087  35.188  31.137  1.00 27.86           C  
ATOM    270  CD1 LEU A 346      25.771  34.919  29.658  1.00 29.28           C  
ATOM    271  CD2 LEU A 346      26.484  36.631  31.342  1.00 29.55           C  
ATOM    272  N   THR A 347      23.418  33.694  34.555  1.00 25.74           N  
ATOM    273  CA  THR A 347      22.239  33.421  35.382  1.00 25.30           C  
ATOM    274  C   THR A 347      22.303  34.031  36.801  1.00 25.14           C  
ATOM    275  O   THR A 347      21.336  34.630  37.246  1.00 25.74           O  
ATOM    276  CB  THR A 347      22.031  31.925  35.482  1.00 26.13           C  
ATOM    277  OG1 THR A 347      21.841  31.370  34.166  1.00 26.28           O  
ATOM    278  CG2 THR A 347      20.751  31.603  36.270  1.00 28.18           C  
ATOM    279  N   ASN A 348      23.426  33.889  37.494  1.00 25.03           N  
ATOM    280  CA  ASN A 348      23.616  34.495  38.829  1.00 24.97           C  
ATOM    281  C   ASN A 348      23.479  36.041  38.822  1.00 25.51           C  
ATOM    282  O   ASN A 348      22.768  36.640  39.657  1.00 24.88           O  
ATOM    283  CB AASN A 348      24.946  34.028  39.442  0.50 24.82           C  
ATOM    284  CB BASN A 348      24.997  34.110  39.391  0.50 25.32           C  
ATOM    285  CG AASN A 348      24.931  32.536  39.811  0.50 24.88           C  
ATOM    286  CG BASN A 348      25.107  34.326  40.895  0.50 27.81           C  
ATOM    287  OD1AASN A 348      25.966  31.948  40.122  0.50 28.24           O  
ATOM    288  OD1BASN A 348      24.673  33.475  41.686  0.50 31.84           O  
ATOM    289  ND2AASN A 348      23.758  31.929  39.779  0.50 23.70           N  
ATOM    290  ND2BASN A 348      25.709  35.448  41.303  0.50 28.10           N  
ATOM    291  N   LEU A 349      24.135  36.673  37.859  1.00 25.51           N  
ATOM    292  CA  LEU A 349      24.077  38.101  37.699  1.00 26.31           C  
ATOM    293  C   LEU A 349      22.647  38.546  37.403  1.00 26.13           C  
ATOM    294  O   LEU A 349      22.112  39.432  38.092  1.00 25.39           O  
ATOM    295  CB  LEU A 349      24.989  38.518  36.545  1.00 26.40           C  
ATOM    296  CG  LEU A 349      25.063  40.021  36.291  1.00 27.83           C  
ATOM    297  CD1 LEU A 349      25.767  40.699  37.483  1.00 29.66           C  
ATOM    298  CD2 LEU A 349      25.812  40.282  35.012  1.00 29.33           C  
ATOM    299  N   ALA A 350      22.015  37.916  36.401  1.00 25.43           N  
ATOM    300  CA  ALA A 350      20.612  38.209  36.078  1.00 24.91           C  
ATOM    301  C   ALA A 350      19.687  38.091  37.278  1.00 24.93           C  
ATOM    302  O   ALA A 350      18.831  38.961  37.482  1.00 24.28           O  
ATOM    303  CB  ALA A 350      20.104  37.303  34.930  1.00 24.66           C  
ATOM    304  N   ASP A 351      19.825  37.016  38.063  1.00 25.72           N  
ATOM    305  CA  ASP A 351      18.941  36.790  39.197  1.00 26.09           C  
ATOM    306  C   ASP A 351      19.103  37.885  40.259  1.00 26.23           C  
ATOM    307  O   ASP A 351      18.139  38.333  40.867  1.00 26.15           O  
ATOM    308  CB  ASP A 351      19.168  35.409  39.804  1.00 27.05           C  
ATOM    309  CG  ASP A 351      18.625  34.271  38.908  1.00 29.83           C  
ATOM    310  OD1 ASP A 351      17.737  34.515  38.061  1.00 33.32           O  
ATOM    311  OD2 ASP A 351      19.035  33.108  39.012  1.00 32.68           O  
ATOM    312  N   ARG A 352      20.328  38.331  40.462  1.00 25.68           N  
ATOM    313  CA  ARG A 352      20.587  39.483  41.341  1.00 25.28           C  
ATOM    314  C   ARG A 352      20.018  40.796  40.778  1.00 25.81           C  
ATOM    315  O   ARG A 352      19.436  41.587  41.532  1.00 26.24           O  
ATOM    316  CB  ARG A 352      22.086  39.610  41.564  1.00 24.96           C  
ATOM    317  CG  ARG A 352      22.667  38.520  42.429  1.00 25.83           C  
ATOM    318  CD  ARG A 352      24.192  38.539  42.490  1.00 24.22           C  
ATOM    319  NE  ARG A 352      24.603  39.843  42.960  1.00 23.27           N  
ATOM    320  CZ  ARG A 352      25.705  40.486  42.598  1.00 26.06           C  
ATOM    321  NH1 ARG A 352      26.584  39.953  41.755  1.00 23.77           N  
ATOM    322  NH2 ARG A 352      25.940  41.684  43.116  1.00 26.11           N  
ATOM    323  N   GLU A 353      20.197  41.046  39.468  1.00 25.76           N  
ATOM    324  CA  GLU A 353      19.623  42.238  38.842  1.00 26.07           C  
ATOM    325  C   GLU A 353      18.095  42.243  38.870  1.00 26.47           C  
ATOM    326  O   GLU A 353      17.476  43.320  38.958  1.00 26.37           O  
ATOM    327  CB  GLU A 353      20.083  42.414  37.402  1.00 27.07           C  
ATOM    328  CG  GLU A 353      21.557  42.631  37.198  1.00 27.27           C  
ATOM    329  CD  GLU A 353      21.899  42.687  35.726  1.00 29.17           C  
ATOM    330  OE1 GLU A 353      22.129  41.614  35.134  1.00 33.07           O  
ATOM    331  OE2 GLU A 353      21.927  43.804  35.159  1.00 33.85           O  
ATOM    332  N   LEU A 354      17.468  41.070  38.799  1.00 25.72           N  
ATOM    333  CA  LEU A 354      16.025  41.014  38.916  1.00 26.82           C  
ATOM    334  C   LEU A 354      15.475  41.510  40.263  1.00 26.91           C  
ATOM    335  O   LEU A 354      14.394  42.078  40.298  1.00 27.11           O  
ATOM    336  CB  LEU A 354      15.518  39.620  38.634  1.00 27.08           C  
ATOM    337  CG  LEU A 354      15.653  39.253  37.157  1.00 30.75           C  
ATOM    338  CD1 LEU A 354      15.365  37.775  36.967  1.00 34.08           C  
ATOM    339  CD2 LEU A 354      14.689  40.060  36.326  1.00 33.11           C  
ATOM    340  N   VAL A 355      16.188  41.272  41.361  1.00 26.37           N  
ATOM    341  CA  VAL A 355      15.776  41.800  42.646  1.00 26.43           C  
ATOM    342  C   VAL A 355      15.657  43.338  42.597  1.00 26.67           C  
ATOM    343  O   VAL A 355      14.660  43.929  43.037  1.00 26.68           O  
ATOM    344  CB  VAL A 355      16.747  41.361  43.748  1.00 26.91           C  
ATOM    345  CG1 VAL A 355      16.369  42.000  45.065  1.00 27.55           C  
ATOM    346  CG2 VAL A 355      16.732  39.815  43.882  1.00 25.99           C  
ATOM    347  N   HIS A 356      16.673  43.975  42.037  1.00 26.27           N  
ATOM    348  CA  HIS A 356      16.740  45.431  41.952  1.00 26.40           C  
ATOM    349  C   HIS A 356      15.752  45.946  40.918  1.00 27.86           C  
ATOM    350  O   HIS A 356      15.192  47.002  41.103  1.00 27.77           O  
ATOM    351  CB  HIS A 356      18.169  45.876  41.618  1.00 26.18           C  
ATOM    352  CG  HIS A 356      19.144  45.507  42.685  1.00 25.81           C  
ATOM    353  ND1 HIS A 356      19.032  45.978  43.979  1.00 24.90           N  
ATOM    354  CD2 HIS A 356      20.182  44.645  42.686  1.00 24.51           C  
ATOM    355  CE1 HIS A 356      19.989  45.447  44.717  1.00 25.12           C  
ATOM    356  NE2 HIS A 356      20.693  44.624  43.956  1.00 21.77           N  
ATOM    357  N   MET A 357      15.517  45.179  39.859  1.00 27.57           N  
ATOM    358  CA  MET A 357      14.556  45.568  38.837  1.00 28.81           C  
ATOM    359  C   MET A 357      13.153  45.739  39.377  1.00 28.47           C  
ATOM    360  O   MET A 357      12.449  46.620  38.922  1.00 26.72           O  
ATOM    361  CB  MET A 357      14.540  44.578  37.662  1.00 29.31           C  
ATOM    362  CG  MET A 357      13.632  44.991  36.520  1.00 28.67           C  
ATOM    363  SD  MET A 357      13.498  43.765  35.206  1.00 30.26           S  
ATOM    364  CE  MET A 357      15.222  43.555  34.771  1.00 29.38           C  
ATOM    365  N   ILE A 358      12.761  44.915  40.352  1.00 29.60           N  
ATOM    366  CA  ILE A 358      11.395  44.973  40.888  1.00 30.66           C  
ATOM    367  C   ILE A 358      11.199  46.316  41.564  1.00 29.72           C  
ATOM    368  O   ILE A 358      10.157  46.955  41.419  1.00 28.58           O  
ATOM    369  CB  ILE A 358      11.133  43.768  41.799  1.00 30.86           C  
ATOM    370  CG1 ILE A 358      11.048  42.511  40.925  1.00 32.21           C  
ATOM    371  CG2 ILE A 358       9.830  43.908  42.592  1.00 33.64           C  
ATOM    372  CD1 ILE A 358      10.927  41.250  41.736  1.00 34.10           C  
ATOM    373  N   ASN A 359      12.243  46.792  42.230  1.00 29.19           N  
ATOM    374  CA  ASN A 359      12.138  48.009  43.010  1.00 29.62           C  
ATOM    375  C   ASN A 359      12.241  49.218  42.109  1.00 29.31           C  
ATOM    376  O   ASN A 359      11.522  50.203  42.306  1.00 29.03           O  
ATOM    377  CB  ASN A 359      13.198  48.030  44.090  1.00 30.35           C  
ATOM    378  CG  ASN A 359      13.035  46.888  45.063  1.00 31.35           C  
ATOM    379  OD1 ASN A 359      11.922  46.597  45.523  1.00 29.63           O  
ATOM    380  ND2 ASN A 359      14.142  46.223  45.379  1.00 35.25           N  
ATOM    381  N   TRP A 360      13.125  49.130  41.116  1.00 27.70           N  
ATOM    382  CA  TRP A 360      13.177  50.088  40.017  1.00 26.97           C  
ATOM    383  C   TRP A 360      11.774  50.283  39.414  1.00 26.41           C  
ATOM    384  O   TRP A 360      11.307  51.410  39.255  1.00 26.46           O  
ATOM    385  CB  TRP A 360      14.126  49.588  38.928  1.00 26.33           C  
ATOM    386  CG  TRP A 360      14.009  50.338  37.641  1.00 26.71           C  
ATOM    387  CD1 TRP A 360      14.460  51.590  37.395  1.00 27.20           C  
ATOM    388  CD2 TRP A 360      13.354  49.908  36.436  1.00 26.05           C  
ATOM    389  NE1 TRP A 360      14.135  51.973  36.122  1.00 27.14           N  
ATOM    390  CE2 TRP A 360      13.422  50.972  35.523  1.00 25.97           C  
ATOM    391  CE3 TRP A 360      12.661  48.758  36.063  1.00 27.02           C  
ATOM    392  CZ2 TRP A 360      12.901  50.894  34.230  1.00 28.78           C  
ATOM    393  CZ3 TRP A 360      12.129  48.688  34.768  1.00 28.31           C  
ATOM    394  CH2 TRP A 360      12.265  49.751  33.872  1.00 26.52           C  
ATOM    395  N   ALA A 361      11.115  49.190  39.071  1.00 25.68           N  
ATOM    396  CA  ALA A 361       9.859  49.285  38.317  1.00 25.69           C  
ATOM    397  C   ALA A 361       8.804  50.048  39.119  1.00 27.00           C  
ATOM    398  O   ALA A 361       8.021  50.842  38.552  1.00 26.99           O  
ATOM    399  CB  ALA A 361       9.361  47.949  37.976  1.00 25.07           C  
ATOM    400  N   LYS A 362       8.812  49.832  40.431  1.00 27.21           N  
ATOM    401  CA  LYS A 362       7.897  50.525  41.324  1.00 28.34           C  
ATOM    402  C   LYS A 362       8.161  52.042  41.428  1.00 28.35           C  
ATOM    403  O   LYS A 362       7.290  52.815  41.845  1.00 26.97           O  
ATOM    404  CB  LYS A 362       7.888  49.827  42.674  1.00 29.07           C  
ATOM    405  CG  LYS A 362       7.286  48.436  42.548  1.00 30.50           C  
ATOM    406  CD  LYS A 362       7.431  47.602  43.771  1.00 31.62           C  
ATOM    407  CE  LYS A 362       6.621  46.303  43.656  1.00 34.42           C  
ATOM    408  NZ  LYS A 362       5.177  46.505  44.045  1.00 36.83           N  
ATOM    409  N   ARG A 363       9.348  52.461  41.022  1.00 28.27           N  
ATOM    410  CA  ARG A 363       9.686  53.872  40.956  1.00 28.62           C  
ATOM    411  C   ARG A 363       9.452  54.541  39.591  1.00 29.11           C  
ATOM    412  O   ARG A 363       9.662  55.728  39.466  1.00 29.31           O  
ATOM    413  CB  ARG A 363      11.122  54.026  41.374  1.00 29.30           C  
ATOM    414  CG  ARG A 363      11.389  53.467  42.762  1.00 27.54           C  
ATOM    415  CD  ARG A 363      12.851  53.435  43.124  1.00 28.94           C  
ATOM    416  NE  ARG A 363      13.365  54.780  43.325  1.00 28.54           N  
ATOM    417  CZ  ARG A 363      14.627  55.054  43.685  1.00 34.14           C  
ATOM    418  NH1 ARG A 363      15.532  54.083  43.814  1.00 32.20           N  
ATOM    419  NH2 ARG A 363      14.996  56.317  43.921  1.00 31.50           N  
ATOM    420  N   VAL A 364       9.045  53.771  38.571  1.00 29.10           N  
ATOM    421  CA  VAL A 364       8.701  54.304  37.247  1.00 29.43           C  
ATOM    422  C   VAL A 364       7.318  54.961  37.318  1.00 30.36           C  
ATOM    423  O   VAL A 364       6.329  54.296  37.675  1.00 28.58           O  
ATOM    424  CB  VAL A 364       8.710  53.199  36.194  1.00 28.85           C  
ATOM    425  CG1 VAL A 364       8.173  53.657  34.835  1.00 31.01           C  
ATOM    426  CG2 VAL A 364      10.128  52.704  36.026  1.00 30.77           C  
ATOM    427  N   PRO A 365       7.248  56.258  37.021  1.00 32.12           N  
ATOM    428  CA  PRO A 365       5.966  56.962  37.127  1.00 33.34           C  
ATOM    429  C   PRO A 365       4.873  56.157  36.443  1.00 33.29           C  
ATOM    430  O   PRO A 365       5.057  55.699  35.318  1.00 35.27           O  
ATOM    431  CB  PRO A 365       6.248  58.279  36.421  1.00 33.09           C  
ATOM    432  CG  PRO A 365       7.684  58.571  36.853  1.00 33.94           C  
ATOM    433  CD  PRO A 365       8.340  57.186  36.622  1.00 32.11           C  
ATOM    434  N   GLY A 366       3.785  55.916  37.166  1.00 33.68           N  
ATOM    435  CA  GLY A 366       2.627  55.214  36.606  1.00 33.25           C  
ATOM    436  C   GLY A 366       2.477  53.760  37.011  1.00 32.38           C  
ATOM    437  O   GLY A 366       1.358  53.254  37.139  1.00 31.59           O  
ATOM    438  N   PHE A 367       3.608  53.093  37.235  1.00 31.29           N  
ATOM    439  CA  PHE A 367       3.636  51.656  37.433  1.00 30.80           C  
ATOM    440  C   PHE A 367       2.927  51.239  38.690  1.00 30.78           C  
ATOM    441  O   PHE A 367       2.162  50.273  38.692  1.00 31.10           O  
ATOM    442  CB  PHE A 367       5.099  51.167  37.417  1.00 30.50           C  
ATOM    443  CG  PHE A 367       5.247  49.692  37.433  1.00 29.56           C  
ATOM    444  CD1 PHE A 367       5.147  48.959  36.260  1.00 32.04           C  
ATOM    445  CD2 PHE A 367       5.475  49.018  38.612  1.00 29.87           C  
ATOM    446  CE1 PHE A 367       5.313  47.617  36.271  1.00 29.59           C  
ATOM    447  CE2 PHE A 367       5.614  47.651  38.616  1.00 29.91           C  
ATOM    448  CZ  PHE A 367       5.546  46.956  37.424  1.00 29.30           C  
ATOM    449  N   VAL A 368       3.121  52.011  39.753  1.00 31.48           N  
ATOM    450  CA  VAL A 368       2.510  51.726  41.049  1.00 32.24           C  
ATOM    451  C   VAL A 368       0.983  51.947  41.064  1.00 32.17           C  
ATOM    452  O   VAL A 368       0.247  51.371  41.880  1.00 31.74           O  
ATOM    453  CB  VAL A 368       3.302  52.506  42.156  1.00 32.53           C  
ATOM    454  CG1 VAL A 368       2.605  53.777  42.592  1.00 33.02           C  
ATOM    455  CG2 VAL A 368       3.599  51.619  43.311  1.00 36.05           C  
ATOM    456  N   ASP A 369       0.490  52.749  40.130  1.00 31.80           N  
ATOM    457  CA  ASP A 369      -0.939  52.969  39.998  1.00 31.76           C  
ATOM    458  C   ASP A 369      -1.675  51.715  39.513  1.00 31.76           C  
ATOM    459  O   ASP A 369      -2.905  51.688  39.540  1.00 29.88           O  
ATOM    460  CB  ASP A 369      -1.223  54.091  38.994  1.00 32.60           C  
ATOM    461  CG  ASP A 369      -0.501  55.409  39.323  1.00 34.71           C  
ATOM    462  OD1 ASP A 369      -0.348  55.766  40.514  1.00 38.80           O  
ATOM    463  OD2 ASP A 369      -0.078  56.167  38.434  1.00 38.88           O  
ATOM    464  N   LEU A 370      -0.945  50.711  39.012  1.00 30.59           N  
ATOM    465  CA  LEU A 370      -1.578  49.485  38.489  1.00 30.76           C  
ATOM    466  C   LEU A 370      -1.739  48.427  39.575  1.00 31.20           C  
ATOM    467  O   LEU A 370      -1.019  48.426  40.580  1.00 31.19           O  
ATOM    468  CB  LEU A 370      -0.739  48.866  37.371  1.00 30.09           C  
ATOM    469  CG  LEU A 370      -0.295  49.781  36.236  1.00 30.41           C  
ATOM    470  CD1 LEU A 370       0.760  49.093  35.426  1.00 30.59           C  
ATOM    471  CD2 LEU A 370      -1.517  50.221  35.381  1.00 29.30           C  
ATOM    472  N   THR A 371      -2.648  47.491  39.349  1.00 31.04           N  
ATOM    473  CA  THR A 371      -2.832  46.410  40.291  1.00 31.16           C  
ATOM    474  C   THR A 371      -1.565  45.635  40.404  1.00 31.38           C  
ATOM    475  O   THR A 371      -0.724  45.658  39.515  1.00 29.12           O  
ATOM    476  CB  THR A 371      -3.927  45.442  39.844  1.00 31.85           C  
ATOM    477  OG1 THR A 371      -3.662  44.988  38.504  1.00 29.43           O  
ATOM    478  CG2 THR A 371      -5.283  46.137  39.788  1.00 31.40           C  
ATOM    479  N   LEU A 372      -1.430  44.914  41.502  1.00 31.85           N  
ATOM    480  CA  LEU A 372      -0.243  44.100  41.663  1.00 33.32           C  
ATOM    481  C   LEU A 372      -0.199  43.020  40.578  1.00 33.59           C  
ATOM    482  O   LEU A 372       0.868  42.712  40.069  1.00 33.75           O  
ATOM    483  CB  LEU A 372      -0.150  43.522  43.073  1.00 33.90           C  
ATOM    484  CG  LEU A 372      -0.091  44.589  44.182  1.00 35.77           C  
ATOM    485  CD1 LEU A 372       0.024  43.932  45.561  1.00 39.24           C  
ATOM    486  CD2 LEU A 372       1.043  45.598  43.984  1.00 36.96           C  
ATOM    487  N   HIS A 373      -1.355  42.490  40.194  1.00 34.68           N  
ATOM    488  CA  HIS A 373      -1.427  41.498  39.124  1.00 35.72           C  
ATOM    489  C   HIS A 373      -0.902  42.027  37.805  1.00 34.74           C  
ATOM    490  O   HIS A 373      -0.151  41.332  37.117  1.00 35.09           O  
ATOM    491  CB  HIS A 373      -2.855  40.995  38.911  1.00 37.12           C  
ATOM    492  CG  HIS A 373      -2.959  39.926  37.863  1.00 40.65           C  
ATOM    493  ND1 HIS A 373      -3.090  38.587  38.174  1.00 45.15           N  
ATOM    494  CD2 HIS A 373      -2.913  39.995  36.509  1.00 44.89           C  
ATOM    495  CE1 HIS A 373      -3.142  37.882  37.055  1.00 45.79           C  
ATOM    496  NE2 HIS A 373      -3.031  38.712  36.031  1.00 46.32           N  
ATOM    497  N   ASP A 374      -1.301  43.251  37.446  1.00 33.91           N  
ATOM    498  CA  ASP A 374      -0.816  43.891  36.218  1.00 32.64           C  
ATOM    499  C   ASP A 374       0.670  44.279  36.287  1.00 31.57           C  
ATOM    500  O   ASP A 374       1.384  44.146  35.292  1.00 30.44           O  
ATOM    501  CB  ASP A 374      -1.707  45.076  35.821  1.00 33.06           C  
ATOM    502  CG  ASP A 374      -3.099  44.631  35.350  1.00 36.92           C  
ATOM    503  OD1 ASP A 374      -3.242  43.466  34.900  1.00 39.56           O  
ATOM    504  OD2 ASP A 374      -4.122  45.361  35.420  1.00 41.73           O  
ATOM    505  N   GLN A 375       1.135  44.748  37.445  1.00 30.59           N  
ATOM    506  CA  GLN A 375       2.570  45.000  37.657  1.00 30.62           C  
ATOM    507  C   GLN A 375       3.420  43.729  37.386  1.00 30.18           C  
ATOM    508  O   GLN A 375       4.420  43.778  36.663  1.00 29.11           O  
ATOM    509  CB  GLN A 375       2.821  45.499  39.084  1.00 30.64           C  
ATOM    510  CG  GLN A 375       2.219  46.855  39.412  1.00 29.68           C  
ATOM    511  CD  GLN A 375       2.442  47.234  40.848  1.00 30.63           C  
ATOM    512  OE1 GLN A 375       3.452  46.852  41.435  1.00 29.78           O  
ATOM    513  NE2 GLN A 375       1.506  47.996  41.426  1.00 32.11           N  
ATOM    514  N   VAL A 376       2.996  42.599  37.958  1.00 30.65           N  
ATOM    515  CA  VAL A 376       3.687  41.307  37.779  1.00 31.21           C  
ATOM    516  C   VAL A 376       3.687  40.901  36.318  1.00 31.10           C  
ATOM    517  O   VAL A 376       4.724  40.535  35.763  1.00 31.24           O  
ATOM    518  CB  VAL A 376       3.043  40.181  38.624  1.00 32.35           C  
ATOM    519  CG1 VAL A 376       3.600  38.792  38.232  1.00 31.29           C  
ATOM    520  CG2 VAL A 376       3.241  40.450  40.106  1.00 33.01           C  
ATOM    521  N   HIS A 377       2.537  41.005  35.674  1.00 31.55           N  
ATOM    522  CA  HIS A 377       2.426  40.673  34.262  1.00 30.55           C  
ATOM    523  C   HIS A 377       3.381  41.532  33.403  1.00 30.13           C  
ATOM    524  O   HIS A 377       4.089  41.010  32.531  1.00 29.27           O  
ATOM    525  CB  HIS A 377       0.973  40.805  33.815  1.00 31.72           C  
ATOM    526  CG  HIS A 377       0.777  40.682  32.334  1.00 33.27           C  
ATOM    527  ND1 HIS A 377       0.619  39.470  31.702  1.00 33.97           N  
ATOM    528  CD2 HIS A 377       0.768  41.620  31.357  1.00 35.88           C  
ATOM    529  CE1 HIS A 377       0.492  39.669  30.403  1.00 35.26           C  
ATOM    530  NE2 HIS A 377       0.566  40.966  30.167  1.00 32.60           N  
ATOM    531  N   LEU A 378       3.417  42.841  33.631  1.00 28.72           N  
ATOM    532  CA  LEU A 378       4.282  43.679  32.832  1.00 28.64           C  
ATOM    533  C   LEU A 378       5.760  43.237  32.999  1.00 28.31           C  
ATOM    534  O   LEU A 378       6.478  43.138  32.012  1.00 28.16           O  
ATOM    535  CB  LEU A 378       4.121  45.167  33.164  1.00 28.65           C  
ATOM    536  CG  LEU A 378       2.818  45.850  32.753  1.00 29.40           C  
ATOM    537  CD1 LEU A 378       2.776  47.292  33.290  1.00 28.55           C  
ATOM    538  CD2 LEU A 378       2.636  45.814  31.242  1.00 31.39           C  
ATOM    539  N   LEU A 379       6.192  42.990  34.238  1.00 28.39           N  
ATOM    540  CA  LEU A 379       7.565  42.573  34.516  1.00 29.00           C  
ATOM    541  C   LEU A 379       7.892  41.181  33.956  1.00 29.22           C  
ATOM    542  O   LEU A 379       8.987  40.976  33.386  1.00 28.74           O  
ATOM    543  CB  LEU A 379       7.864  42.616  36.012  1.00 29.95           C  
ATOM    544  CG  LEU A 379       8.117  43.972  36.648  1.00 31.73           C  
ATOM    545  CD1 LEU A 379       7.857  43.899  38.171  1.00 34.47           C  
ATOM    546  CD2 LEU A 379       9.558  44.425  36.318  1.00 33.38           C  
ATOM    547  N   GLU A 380       6.959  40.235  34.094  1.00 28.65           N  
ATOM    548  CA  GLU A 380       7.110  38.942  33.438  1.00 29.58           C  
ATOM    549  C   GLU A 380       7.310  39.081  31.929  1.00 29.01           C  
ATOM    550  O   GLU A 380       8.108  38.362  31.393  1.00 27.28           O  
ATOM    551  CB AGLU A 380       5.928  38.003  33.723  0.50 29.63           C  
ATOM    552  CB BGLU A 380       5.943  38.002  33.738  0.50 29.99           C  
ATOM    553  CG AGLU A 380       6.174  37.037  34.875  0.50 30.85           C  
ATOM    554  CG BGLU A 380       5.912  37.497  35.177  0.50 32.30           C  
ATOM    555  CD AGLU A 380       4.901  36.564  35.572  0.50 30.53           C  
ATOM    556  CD BGLU A 380       7.049  36.535  35.515  0.50 34.65           C  
ATOM    557  OE1AGLU A 380       3.814  36.551  34.944  0.50 31.54           O  
ATOM    558  OE1BGLU A 380       7.711  36.022  34.582  0.50 35.81           O  
ATOM    559  OE2AGLU A 380       4.990  36.201  36.768  0.50 32.92           O  
ATOM    560  OE2BGLU A 380       7.266  36.279  36.726  0.50 34.98           O  
ATOM    561  N   CYS A 381       6.616  39.996  31.258  1.00 28.51           N  
ATOM    562  CA  CYS A 381       6.831  40.188  29.814  1.00 28.80           C  
ATOM    563  C   CYS A 381       8.153  40.926  29.447  1.00 28.22           C  
ATOM    564  O   CYS A 381       8.772  40.637  28.417  1.00 28.87           O  
ATOM    565  CB  CYS A 381       5.645  40.909  29.187  1.00 29.39           C  
ATOM    566  SG  CYS A 381       4.147  39.946  29.280  1.00 33.35           S  
ATOM    567  N   ALA A 382       8.580  41.859  30.292  1.00 26.61           N  
ATOM    568  CA  ALA A 382       9.613  42.822  29.935  1.00 26.91           C  
ATOM    569  C   ALA A 382      11.020  42.512  30.437  1.00 26.81           C  
ATOM    570  O   ALA A 382      11.980  43.143  29.984  1.00 25.93           O  
ATOM    571  CB  ALA A 382       9.241  44.137  30.465  1.00 27.63           C  
ATOM    572  N   TRP A 383      11.124  41.650  31.440  1.00 25.52           N  
ATOM    573  CA  TRP A 383      12.348  41.606  32.246  1.00 25.81           C  
ATOM    574  C   TRP A 383      13.608  41.331  31.394  1.00 25.18           C  
ATOM    575  O   TRP A 383      14.642  41.895  31.651  1.00 24.91           O  
ATOM    576  CB  TRP A 383      12.221  40.587  33.392  1.00 26.69           C  
ATOM    577  CG  TRP A 383      12.171  39.153  32.937  1.00 26.79           C  
ATOM    578  CD1 TRP A 383      11.057  38.405  32.668  1.00 28.54           C  
ATOM    579  CD2 TRP A 383      13.298  38.277  32.719  1.00 27.27           C  
ATOM    580  NE1 TRP A 383      11.422  37.131  32.294  1.00 28.52           N  
ATOM    581  CE2 TRP A 383      12.790  37.026  32.304  1.00 27.49           C  
ATOM    582  CE3 TRP A 383      14.685  38.428  32.817  1.00 29.33           C  
ATOM    583  CZ2 TRP A 383      13.625  35.936  31.978  1.00 29.23           C  
ATOM    584  CZ3 TRP A 383      15.512  37.337  32.484  1.00 28.24           C  
ATOM    585  CH2 TRP A 383      14.983  36.129  32.063  1.00 27.87           C  
ATOM    586  N   LEU A 384      13.524  40.489  30.388  1.00 25.13           N  
ATOM    587  CA  LEU A 384      14.737  40.161  29.645  1.00 26.30           C  
ATOM    588  C   LEU A 384      15.082  41.328  28.720  1.00 26.45           C  
ATOM    589  O   LEU A 384      16.252  41.648  28.536  1.00 26.75           O  
ATOM    590  CB  LEU A 384      14.602  38.831  28.897  1.00 26.39           C  
ATOM    591  CG  LEU A 384      15.904  38.424  28.161  1.00 26.21           C  
ATOM    592  CD1 LEU A 384      17.150  38.428  29.098  1.00 26.47           C  
ATOM    593  CD2 LEU A 384      15.743  37.077  27.481  1.00 26.71           C  
ATOM    594  N   GLU A 385      14.063  41.996  28.163  1.00 27.16           N  
ATOM    595  CA  GLU A 385      14.276  43.206  27.366  1.00 27.48           C  
ATOM    596  C   GLU A 385      14.978  44.270  28.181  1.00 27.65           C  
ATOM    597  O   GLU A 385      15.843  44.968  27.683  1.00 27.82           O  
ATOM    598  CB  GLU A 385      12.949  43.780  26.841  1.00 27.80           C  
ATOM    599  CG  GLU A 385      12.266  42.915  25.785  1.00 29.95           C  
ATOM    600  CD  GLU A 385      11.024  43.597  25.211  1.00 31.63           C  
ATOM    601  OE1 GLU A 385      11.193  44.563  24.436  1.00 38.60           O  
ATOM    602  OE2 GLU A 385       9.902  43.186  25.597  1.00 37.00           O  
ATOM    603  N   ILE A 386      14.585  44.392  29.446  1.00 26.36           N  
ATOM    604  CA  ILE A 386      15.124  45.415  30.321  1.00 27.60           C  
ATOM    605  C   ILE A 386      16.570  45.106  30.671  1.00 26.06           C  
ATOM    606  O   ILE A 386      17.404  45.996  30.655  1.00 26.52           O  
ATOM    607  CB  ILE A 386      14.217  45.580  31.569  1.00 26.97           C  
ATOM    608  CG1 ILE A 386      12.870  46.152  31.101  1.00 28.21           C  
ATOM    609  CG2 ILE A 386      14.882  46.511  32.611  1.00 29.55           C  
ATOM    610  CD1 ILE A 386      11.756  46.071  32.122  1.00 30.82           C  
ATOM    611  N   LEU A 387      16.864  43.838  30.966  1.00 25.72           N  
ATOM    612  CA  LEU A 387      18.260  43.404  31.199  1.00 25.46           C  
ATOM    613  C   LEU A 387      19.120  43.647  29.965  1.00 24.95           C  
ATOM    614  O   LEU A 387      20.229  44.153  30.080  1.00 25.52           O  
ATOM    615  CB  LEU A 387      18.323  41.939  31.603  1.00 25.29           C  
ATOM    616  CG  LEU A 387      17.744  41.490  32.959  1.00 25.05           C  
ATOM    617  CD1 LEU A 387      18.030  40.030  33.158  1.00 25.94           C  
ATOM    618  CD2 LEU A 387      18.341  42.310  34.093  1.00 25.89           C  
ATOM    619  N   MET A 388      18.595  43.335  28.789  1.00 25.42           N  
ATOM    620  CA  MET A 388      19.364  43.504  27.556  1.00 26.26           C  
ATOM    621  C   MET A 388      19.618  44.954  27.197  1.00 26.61           C  
ATOM    622  O   MET A 388      20.720  45.296  26.756  1.00 27.90           O  
ATOM    623  CB  MET A 388      18.705  42.779  26.390  1.00 26.09           C  
ATOM    624  CG  MET A 388      18.794  41.293  26.494  1.00 25.80           C  
ATOM    625  SD  MET A 388      17.887  40.527  25.162  1.00 27.20           S  
ATOM    626  CE  MET A 388      18.587  38.885  25.166  1.00 28.32           C  
ATOM    627  N   ILE A 389      18.612  45.820  27.331  1.00 27.80           N  
ATOM    628  CA  ILE A 389      18.866  47.219  26.962  1.00 27.83           C  
ATOM    629  C   ILE A 389      19.878  47.858  27.922  1.00 26.88           C  
ATOM    630  O   ILE A 389      20.772  48.583  27.486  1.00 27.11           O  
ATOM    631  CB  ILE A 389      17.551  48.027  26.750  1.00 27.74           C  
ATOM    632  CG1 ILE A 389      17.867  49.294  25.926  1.00 29.29           C  
ATOM    633  CG2 ILE A 389      16.851  48.359  28.056  1.00 27.26           C  
ATOM    634  CD1 ILE A 389      16.762  50.373  25.963  1.00 29.77           C  
ATOM    635  N   GLY A 390      19.790  47.508  29.205  1.00 26.48           N  
ATOM    636  CA  GLY A 390      20.799  47.874  30.212  1.00 25.59           C  
ATOM    637  C   GLY A 390      22.208  47.458  29.785  1.00 25.90           C  
ATOM    638  O   GLY A 390      23.181  48.240  29.856  1.00 24.69           O  
ATOM    639  N   LEU A 391      22.314  46.213  29.361  1.00 25.78           N  
ATOM    640  CA  LEU A 391      23.599  45.649  28.897  1.00 26.59           C  
ATOM    641  C   LEU A 391      24.121  46.421  27.708  1.00 27.18           C  
ATOM    642  O   LEU A 391      25.296  46.778  27.644  1.00 28.23           O  
ATOM    643  CB  LEU A 391      23.376  44.189  28.478  1.00 26.41           C  
ATOM    644  CG  LEU A 391      24.564  43.427  27.896  1.00 25.65           C  
ATOM    645  CD1 LEU A 391      25.717  43.307  28.898  1.00 26.03           C  
ATOM    646  CD2 LEU A 391      24.093  42.069  27.388  1.00 27.50           C  
ATOM    647  N   VAL A 392      23.237  46.672  26.746  1.00 28.38           N  
ATOM    648  CA  VAL A 392      23.638  47.396  25.537  1.00 28.99           C  
ATOM    649  C   VAL A 392      24.169  48.800  25.918  1.00 28.89           C  
ATOM    650  O   VAL A 392      25.247  49.217  25.440  1.00 30.49           O  
ATOM    651  CB  VAL A 392      22.498  47.426  24.475  1.00 29.63           C  
ATOM    652  CG1 VAL A 392      22.819  48.441  23.380  1.00 30.65           C  
ATOM    653  CG2 VAL A 392      22.321  46.046  23.841  1.00 29.53           C  
ATOM    654  N   TRP A 393      23.435  49.511  26.774  1.00 28.15           N  
ATOM    655  CA  TRP A 393      23.840  50.830  27.269  1.00 28.49           C  
ATOM    656  C   TRP A 393      25.231  50.829  27.867  1.00 28.43           C  
ATOM    657  O   TRP A 393      26.080  51.631  27.504  1.00 27.82           O  
ATOM    658  CB  TRP A 393      22.865  51.384  28.331  1.00 27.98           C  
ATOM    659  CG  TRP A 393      23.367  52.702  28.879  1.00 28.78           C  
ATOM    660  CD1 TRP A 393      23.882  52.946  30.118  1.00 28.99           C  
ATOM    661  CD2 TRP A 393      23.482  53.939  28.157  1.00 29.33           C  
ATOM    662  NE1 TRP A 393      24.314  54.248  30.204  1.00 29.98           N  
ATOM    663  CE2 TRP A 393      24.059  54.889  29.029  1.00 28.79           C  
ATOM    664  CE3 TRP A 393      23.137  54.349  26.865  1.00 28.53           C  
ATOM    665  CZ2 TRP A 393      24.281  56.203  28.656  1.00 27.80           C  
ATOM    666  CZ3 TRP A 393      23.362  55.663  26.500  1.00 29.12           C  
ATOM    667  CH2 TRP A 393      23.937  56.569  27.383  1.00 27.50           C  
ATOM    668  N   ARG A 394      25.471  49.943  28.818  1.00 28.64           N  
ATOM    669  CA  ARG A 394      26.774  49.944  29.460  1.00 29.70           C  
ATOM    670  C   ARG A 394      27.892  49.347  28.573  1.00 29.80           C  
ATOM    671  O   ARG A 394      29.063  49.494  28.892  1.00 30.42           O  
ATOM    672  CB  ARG A 394      26.712  49.312  30.845  1.00 29.79           C  
ATOM    673  CG  ARG A 394      26.440  47.830  30.932  1.00 31.57           C  
ATOM    674  CD  ARG A 394      26.364  47.327  32.381  1.00 29.94           C  
ATOM    675  NE  ARG A 394      26.003  45.923  32.444  1.00 27.21           N  
ATOM    676  CZ  ARG A 394      24.768  45.451  32.596  1.00 28.71           C  
ATOM    677  NH1 ARG A 394      23.720  46.267  32.718  1.00 27.43           N  
ATOM    678  NH2 ARG A 394      24.575  44.124  32.672  1.00 28.90           N  
ATOM    679  N   SER A 395      27.534  48.711  27.463  1.00 29.28           N  
ATOM    680  CA  SER A 395      28.536  48.198  26.509  1.00 30.10           C  
ATOM    681  C   SER A 395      28.872  49.196  25.402  1.00 31.10           C  
ATOM    682  O   SER A 395      29.791  48.969  24.663  1.00 30.01           O  
ATOM    683  CB  SER A 395      28.049  46.903  25.854  1.00 29.02           C  
ATOM    684  OG  SER A 395      27.702  45.943  26.828  1.00 27.12           O  
ATOM    685  N   MET A 396      28.100  50.279  25.302  1.00 32.92           N  
ATOM    686  CA  MET A 396      28.192  51.254  24.186  1.00 34.22           C  
ATOM    687  C   MET A 396      29.575  51.726  23.857  1.00 33.91           C  
ATOM    688  O   MET A 396      29.938  51.815  22.681  1.00 34.17           O  
ATOM    689  CB  MET A 396      27.412  52.526  24.537  1.00 34.60           C  
ATOM    690  CG  MET A 396      26.028  52.617  23.984  1.00 37.19           C  
ATOM    691  SD  MET A 396      25.662  54.359  23.862  1.00 39.08           S  
ATOM    692  CE  MET A 396      26.817  54.868  22.668  1.00 41.45           C  
ATOM    693  N   GLU A 397      30.350  52.060  24.883  1.00 34.15           N  
ATOM    694  CA  GLU A 397      31.708  52.579  24.663  1.00 34.93           C  
ATOM    695  C   GLU A 397      32.748  51.475  24.499  1.00 34.07           C  
ATOM    696  O   GLU A 397      33.943  51.743  24.572  1.00 33.96           O  
ATOM    697  CB  GLU A 397      32.166  53.460  25.834  1.00 35.37           C  
ATOM    698  CG  GLU A 397      31.162  54.469  26.380  1.00 37.19           C  
ATOM    699  CD  GLU A 397      31.479  54.854  27.831  1.00 38.67           C  
ATOM    700  OE1 GLU A 397      31.071  54.104  28.772  1.00 41.01           O  
ATOM    701  OE2 GLU A 397      32.150  55.906  28.020  1.00 42.67           O  
ATOM    702  N   HIS A 398      32.326  50.235  24.295  1.00 33.58           N  
ATOM    703  CA  HIS A 398      33.279  49.129  24.163  1.00 32.84           C  
ATOM    704  C   HIS A 398      32.979  48.317  22.903  1.00 32.73           C  
ATOM    705  O   HIS A 398      32.458  47.205  22.992  1.00 32.60           O  
ATOM    706  CB  HIS A 398      33.230  48.236  25.419  1.00 33.71           C  
ATOM    707  CG  HIS A 398      33.454  48.989  26.697  1.00 32.96           C  
ATOM    708  ND1 HIS A 398      34.706  49.325  27.150  1.00 33.77           N  
ATOM    709  CD2 HIS A 398      32.582  49.505  27.595  1.00 33.52           C  
ATOM    710  CE1 HIS A 398      34.603  50.008  28.276  1.00 33.26           C  
ATOM    711  NE2 HIS A 398      33.323  50.135  28.566  1.00 31.22           N  
ATOM    712  N   PRO A 399      33.303  48.876  21.731  1.00 32.63           N  
ATOM    713  CA  PRO A 399      33.140  48.174  20.452  1.00 32.03           C  
ATOM    714  C   PRO A 399      33.634  46.738  20.506  1.00 30.93           C  
ATOM    715  O   PRO A 399      34.739  46.496  20.959  1.00 30.57           O  
ATOM    716  CB  PRO A 399      34.003  48.983  19.487  1.00 32.46           C  
ATOM    717  CG  PRO A 399      33.990  50.381  20.048  1.00 33.29           C  
ATOM    718  CD  PRO A 399      33.867  50.224  21.543  1.00 32.88           C  
ATOM    719  N   GLY A 400      32.789  45.803  20.080  1.00 29.93           N  
ATOM    720  CA  GLY A 400      33.164  44.404  19.979  1.00 29.43           C  
ATOM    721  C   GLY A 400      32.947  43.623  21.261  1.00 29.01           C  
ATOM    722  O   GLY A 400      33.204  42.428  21.288  1.00 29.18           O  
ATOM    723  N   LYS A 401      32.494  44.282  22.326  1.00 28.17           N  
ATOM    724  CA  LYS A 401      32.377  43.615  23.628  1.00 27.95           C  
ATOM    725  C   LYS A 401      31.062  43.864  24.330  1.00 27.27           C  
ATOM    726  O   LYS A 401      30.400  44.859  24.073  1.00 27.60           O  
ATOM    727  CB  LYS A 401      33.527  44.043  24.529  1.00 28.17           C  
ATOM    728  CG  LYS A 401      34.871  43.683  23.928  1.00 30.61           C  
ATOM    729  CD  LYS A 401      35.954  43.810  24.945  1.00 33.84           C  
ATOM    730  CE  LYS A 401      36.354  45.273  25.158  1.00 35.84           C  
ATOM    731  NZ  LYS A 401      37.775  45.485  24.726  1.00 33.30           N  
ATOM    732  N   LEU A 402      30.689  42.935  25.202  1.00 26.14           N  
ATOM    733  CA  LEU A 402      29.526  43.084  26.068  1.00 26.07           C  
ATOM    734  C   LEU A 402      30.003  43.199  27.520  1.00 26.21           C  
ATOM    735  O   LEU A 402      30.681  42.298  28.052  1.00 24.44           O  
ATOM    736  CB  LEU A 402      28.564  41.896  25.882  1.00 26.24           C  
ATOM    737  CG  LEU A 402      27.954  41.814  24.470  1.00 28.13           C  
ATOM    738  CD1 LEU A 402      27.113  40.560  24.246  1.00 29.89           C  
ATOM    739  CD2 LEU A 402      27.131  43.039  24.181  1.00 29.51           C  
ATOM    740  N   LEU A 403      29.690  44.335  28.140  1.00 27.67           N  
ATOM    741  CA  LEU A 403      30.078  44.603  29.529  1.00 27.64           C  
ATOM    742  C   LEU A 403      28.957  44.059  30.452  1.00 28.03           C  
ATOM    743  O   LEU A 403      28.105  44.800  30.915  1.00 28.00           O  
ATOM    744  CB  LEU A 403      30.319  46.110  29.740  1.00 28.14           C  
ATOM    745  CG  LEU A 403      31.083  46.540  31.006  1.00 29.62           C  
ATOM    746  CD1 LEU A 403      31.945  47.760  30.789  1.00 31.34           C  
ATOM    747  CD2 LEU A 403      30.127  46.809  32.160  1.00 31.70           C  
ATOM    748  N   PHE A 404      28.965  42.749  30.680  1.00 28.43           N  
ATOM    749  CA  PHE A 404      27.985  42.109  31.563  1.00 29.43           C  
ATOM    750  C   PHE A 404      28.093  42.675  32.966  1.00 28.79           C  
ATOM    751  O   PHE A 404      27.087  42.955  33.603  1.00 30.04           O  
ATOM    752  CB  PHE A 404      28.119  40.589  31.513  1.00 30.63           C  
ATOM    753  CG  PHE A 404      27.603  40.004  30.235  1.00 31.36           C  
ATOM    754  CD1 PHE A 404      26.248  39.867  30.042  1.00 35.59           C  
ATOM    755  CD2 PHE A 404      28.443  39.641  29.232  1.00 35.58           C  
ATOM    756  CE1 PHE A 404      25.759  39.355  28.863  1.00 35.24           C  
ATOM    757  CE2 PHE A 404      27.939  39.118  28.042  1.00 36.90           C  
ATOM    758  CZ  PHE A 404      26.579  38.993  27.882  1.00 35.05           C  
ATOM    759  N   ALA A 405      29.324  42.889  33.408  1.00 27.92           N  
ATOM    760  CA  ALA A 405      29.617  43.614  34.613  1.00 27.73           C  
ATOM    761  C   ALA A 405      31.002  44.232  34.407  1.00 28.39           C  
ATOM    762  O   ALA A 405      31.771  43.762  33.539  1.00 28.35           O  
ATOM    763  CB  ALA A 405      29.607  42.684  35.777  1.00 27.54           C  
ATOM    764  N   PRO A 406      31.368  45.236  35.205  1.00 28.74           N  
ATOM    765  CA  PRO A 406      32.686  45.863  35.034  1.00 28.91           C  
ATOM    766  C   PRO A 406      33.823  44.841  35.109  1.00 28.99           C  
ATOM    767  O   PRO A 406      34.846  45.020  34.455  1.00 30.07           O  
ATOM    768  CB  PRO A 406      32.751  46.878  36.179  1.00 28.97           C  
ATOM    769  CG  PRO A 406      31.388  47.148  36.531  1.00 29.28           C  
ATOM    770  CD  PRO A 406      30.611  45.865  36.294  1.00 28.90           C  
ATOM    771  N   ASN A 407      33.638  43.767  35.882  1.00 28.42           N  
ATOM    772  CA  ASN A 407      34.606  42.683  35.936  1.00 27.65           C  
ATOM    773  C   ASN A 407      34.256  41.490  35.056  1.00 28.08           C  
ATOM    774  O   ASN A 407      34.868  40.434  35.197  1.00 27.40           O  
ATOM    775  CB  ASN A 407      34.825  42.213  37.385  1.00 27.57           C  
ATOM    776  CG  ASN A 407      33.603  41.539  37.966  1.00 26.85           C  
ATOM    777  OD1 ASN A 407      32.489  41.885  37.611  1.00 25.29           O  
ATOM    778  ND2 ASN A 407      33.806  40.598  38.879  1.00 22.76           N  
ATOM    779  N   LEU A 408      33.290  41.651  34.142  1.00 28.86           N  
ATOM    780  CA  LEU A 408      32.929  40.579  33.207  1.00 29.45           C  
ATOM    781  C   LEU A 408      32.619  41.212  31.851  1.00 30.35           C  
ATOM    782  O   LEU A 408      31.451  41.494  31.488  1.00 29.89           O  
ATOM    783  CB  LEU A 408      31.741  39.764  33.739  1.00 29.96           C  
ATOM    784  CG  LEU A 408      31.423  38.493  32.949  1.00 29.11           C  
ATOM    785  CD1 LEU A 408      32.612  37.526  32.952  1.00 28.32           C  
ATOM    786  CD2 LEU A 408      30.219  37.829  33.549  1.00 30.18           C  
ATOM    787  N   LEU A 409      33.692  41.476  31.123  1.00 30.49           N  
ATOM    788  CA  LEU A 409      33.624  42.134  29.839  1.00 32.03           C  
ATOM    789  C   LEU A 409      33.994  41.065  28.808  1.00 32.39           C  
ATOM    790  O   LEU A 409      35.124  40.570  28.829  1.00 32.43           O  
ATOM    791  CB  LEU A 409      34.647  43.270  29.845  1.00 32.94           C  
ATOM    792  CG  LEU A 409      34.251  44.615  29.264  1.00 35.41           C  
ATOM    793  CD1 LEU A 409      35.169  45.705  29.811  1.00 37.52           C  
ATOM    794  CD2 LEU A 409      34.374  44.528  27.791  1.00 38.63           C  
ATOM    795  N   LEU A 410      33.059  40.687  27.937  1.00 32.44           N  
ATOM    796  CA  LEU A 410      33.259  39.542  27.033  1.00 33.26           C  
ATOM    797  C   LEU A 410      33.239  39.954  25.565  1.00 33.47           C  
ATOM    798  O   LEU A 410      32.521  40.864  25.200  1.00 31.70           O  
ATOM    799  CB  LEU A 410      32.156  38.498  27.261  1.00 33.35           C  
ATOM    800  CG  LEU A 410      32.025  37.848  28.650  1.00 35.07           C  
ATOM    801  CD1 LEU A 410      30.820  36.913  28.713  1.00 37.79           C  
ATOM    802  CD2 LEU A 410      33.264  37.108  29.034  1.00 33.14           C  
ATOM    803  N   ASP A 411      34.009  39.285  24.710  1.00 34.90           N  
ATOM    804  CA  ASP A 411      33.843  39.510  23.263  1.00 36.50           C  
ATOM    805  C   ASP A 411      33.039  38.370  22.616  1.00 37.63           C  
ATOM    806  O   ASP A 411      32.673  37.406  23.286  1.00 37.37           O  
ATOM    807  CB  ASP A 411      35.175  39.758  22.568  1.00 36.59           C  
ATOM    808  CG  ASP A 411      36.099  38.590  22.650  1.00 37.26           C  
ATOM    809  OD1 ASP A 411      35.604  37.447  22.717  1.00 39.82           O  
ATOM    810  OD2 ASP A 411      37.336  38.716  22.664  1.00 38.40           O  
ATOM    811  N   ARG A 412      32.745  38.484  21.326  1.00 39.08           N  
ATOM    812  CA  ARG A 412      31.842  37.516  20.677  1.00 40.52           C  
ATOM    813  C   ARG A 412      32.424  36.094  20.594  1.00 40.89           C  
ATOM    814  O   ARG A 412      31.671  35.124  20.658  1.00 40.73           O  
ATOM    815  CB  ARG A 412      31.417  37.992  19.281  1.00 40.71           C  
ATOM    816  CG  ARG A 412      32.464  37.846  18.215  1.00 41.25           C  
ATOM    817  CD  ARG A 412      31.952  38.154  16.822  1.00 41.87           C  
ATOM    818  NE  ARG A 412      30.901  37.227  16.412  1.00 42.69           N  
ATOM    819  CZ  ARG A 412      31.103  36.054  15.823  1.00 42.84           C  
ATOM    820  NH1 ARG A 412      32.324  35.604  15.572  1.00 43.61           N  
ATOM    821  NH2 ARG A 412      30.062  35.310  15.490  1.00 43.38           N  
ATOM    822  N   ASN A 413      33.747  35.987  20.463  1.00 41.70           N  
ATOM    823  CA  ASN A 413      34.439  34.698  20.503  1.00 42.86           C  
ATOM    824  C   ASN A 413      33.974  33.910  21.730  1.00 43.14           C  
ATOM    825  O   ASN A 413      33.591  32.752  21.632  1.00 42.89           O  
ATOM    826  CB  ASN A 413      35.968  34.877  20.550  1.00 42.87           C  
ATOM    827  CG  ASN A 413      36.532  35.588  19.315  1.00 44.95           C  
ATOM    828  OD1 ASN A 413      35.982  35.488  18.214  1.00 47.94           O  
ATOM    829  ND2 ASN A 413      37.656  36.293  19.491  1.00 46.41           N  
ATOM    830  N   GLN A 414      33.975  34.575  22.879  1.00 44.15           N  
ATOM    831  CA  GLN A 414      33.517  33.978  24.140  1.00 44.70           C  
ATOM    832  C   GLN A 414      32.007  33.671  24.190  1.00 44.89           C  
ATOM    833  O   GLN A 414      31.587  32.780  24.918  1.00 44.82           O  
ATOM    834  CB  GLN A 414      33.945  34.866  25.313  1.00 44.77           C  
ATOM    835  CG  GLN A 414      35.469  34.922  25.473  1.00 44.26           C  
ATOM    836  CD  GLN A 414      35.916  36.023  26.408  1.00 44.71           C  
ATOM    837  OE1 GLN A 414      35.614  37.190  26.187  1.00 43.24           O  
ATOM    838  NE2 GLN A 414      36.644  35.654  27.452  1.00 46.29           N  
ATOM    839  N   GLY A 415      31.195  34.395  23.420  1.00 45.57           N  
ATOM    840  CA  GLY A 415      29.764  34.055  23.272  1.00 45.77           C  
ATOM    841  C   GLY A 415      29.559  32.619  22.793  1.00 46.44           C  
ATOM    842  O   GLY A 415      28.711  31.884  23.311  1.00 45.63           O  
ATOM    843  N   LYS A 416      30.372  32.210  21.816  1.00 47.31           N  
ATOM    844  CA  LYS A 416      30.331  30.851  21.283  1.00 48.02           C  
ATOM    845  C   LYS A 416      30.540  29.737  22.298  1.00 48.85           C  
ATOM    846  O   LYS A 416      30.362  28.562  21.968  1.00 49.05           O  
ATOM    847  N   CYS A 417      30.942  30.089  23.521  1.00 49.77           N  
ATOM    848  CA  CYS A 417      30.940  29.136  24.646  1.00 50.65           C  
ATOM    849  C   CYS A 417      29.605  28.415  24.750  1.00 50.30           C  
ATOM    850  O   CYS A 417      29.555  27.186  24.796  1.00 50.34           O  
ATOM    851  CB  CYS A 417      31.221  29.848  25.979  1.00 50.66           C  
ATOM    852  SG  CYS A 417      32.981  30.052  26.318  1.00 54.22           S  
ATOM    853  N   VAL A 418      28.530  29.196  24.781  1.00 49.89           N  
ATOM    854  CA  VAL A 418      27.183  28.655  24.880  1.00 49.67           C  
ATOM    855  C   VAL A 418      26.596  28.464  23.487  1.00 49.48           C  
ATOM    856  O   VAL A 418      26.267  29.439  22.808  1.00 49.47           O  
ATOM    857  CB  VAL A 418      26.264  29.580  25.714  1.00 49.64           C  
ATOM    858  CG1 VAL A 418      24.877  28.973  25.880  1.00 49.46           C  
ATOM    859  CG2 VAL A 418      26.887  29.861  27.075  1.00 49.99           C  
ATOM    860  N   GLU A 419      26.482  27.205  23.066  1.00 49.37           N  
ATOM    861  CA  GLU A 419      25.832  26.866  21.799  1.00 48.94           C  
ATOM    862  C   GLU A 419      24.483  27.561  21.724  1.00 48.30           C  
ATOM    863  O   GLU A 419      23.639  27.387  22.607  1.00 48.58           O  
ATOM    864  CB  GLU A 419      25.643  25.353  21.675  1.00 48.87           C  
ATOM    865  N   GLY A 420      24.302  28.376  20.687  1.00 47.88           N  
ATOM    866  CA  GLY A 420      23.098  29.193  20.517  1.00 47.02           C  
ATOM    867  C   GLY A 420      23.263  30.641  20.939  1.00 46.17           C  
ATOM    868  O   GLY A 420      22.476  31.498  20.549  1.00 46.31           O  
ATOM    869  N   MET A 421      24.282  30.938  21.737  1.00 44.90           N  
ATOM    870  CA  MET A 421      24.411  32.282  22.292  1.00 43.85           C  
ATOM    871  C   MET A 421      25.134  33.280  21.380  1.00 42.10           C  
ATOM    872  O   MET A 421      24.920  34.481  21.519  1.00 41.61           O  
ATOM    873  CB  MET A 421      25.092  32.234  23.658  1.00 43.92           C  
ATOM    874  CG  MET A 421      25.001  33.536  24.438  1.00 44.47           C  
ATOM    875  SD  MET A 421      25.320  33.315  26.202  1.00 46.33           S  
ATOM    876  CE  MET A 421      27.076  32.949  26.171  1.00 47.52           C  
ATOM    877  N   VAL A 422      25.988  32.817  20.467  1.00 40.30           N  
ATOM    878  CA  VAL A 422      26.706  33.746  19.586  1.00 39.24           C  
ATOM    879  C   VAL A 422      25.744  34.579  18.716  1.00 38.69           C  
ATOM    880  O   VAL A 422      25.999  35.756  18.461  1.00 38.61           O  
ATOM    881  CB  VAL A 422      27.758  33.044  18.721  1.00 39.58           C  
ATOM    882  CG1 VAL A 422      27.116  32.268  17.552  1.00 39.00           C  
ATOM    883  CG2 VAL A 422      28.767  34.055  18.216  1.00 40.30           C  
ATOM    884  N   GLU A 423      24.641  33.962  18.286  1.00 37.96           N  
ATOM    885  CA  GLU A 423      23.528  34.657  17.601  1.00 37.63           C  
ATOM    886  C   GLU A 423      23.028  35.876  18.385  1.00 35.01           C  
ATOM    887  O   GLU A 423      22.991  36.998  17.886  1.00 34.28           O  
ATOM    888  CB  GLU A 423      22.394  33.647  17.414  1.00 37.93           C  
ATOM    889  CG  GLU A 423      21.164  34.112  16.655  1.00 39.26           C  
ATOM    890  CD  GLU A 423      20.339  32.940  16.106  1.00 41.38           C  
ATOM    891  OE1 GLU A 423      20.864  31.796  16.015  1.00 45.85           O  
ATOM    892  OE2 GLU A 423      19.152  33.162  15.747  1.00 49.65           O  
ATOM    893  N   ILE A 424      22.686  35.631  19.637  1.00 32.77           N  
ATOM    894  CA  ILE A 424      22.240  36.650  20.562  1.00 31.28           C  
ATOM    895  C   ILE A 424      23.362  37.704  20.818  1.00 29.98           C  
ATOM    896  O   ILE A 424      23.113  38.904  20.708  1.00 26.71           O  
ATOM    897  CB  ILE A 424      21.721  35.950  21.869  1.00 31.39           C  
ATOM    898  CG1 ILE A 424      20.502  35.072  21.521  1.00 32.24           C  
ATOM    899  CG2 ILE A 424      21.318  36.944  22.910  1.00 31.21           C  
ATOM    900  CD1 ILE A 424      20.079  34.040  22.581  1.00 32.15           C  
ATOM    901  N   PHE A 425      24.589  37.256  21.090  1.00 28.72           N  
ATOM    902  CA  PHE A 425      25.722  38.179  21.294  1.00 29.11           C  
ATOM    903  C   PHE A 425      25.931  39.125  20.111  1.00 28.95           C  
ATOM    904  O   PHE A 425      26.110  40.318  20.301  1.00 28.12           O  
ATOM    905  CB  PHE A 425      27.032  37.416  21.601  1.00 29.79           C  
ATOM    906  CG  PHE A 425      27.221  37.093  23.068  1.00 31.69           C  
ATOM    907  CD1 PHE A 425      26.101  36.819  23.907  1.00 32.98           C  
ATOM    908  CD2 PHE A 425      28.496  37.050  23.626  1.00 32.80           C  
ATOM    909  CE1 PHE A 425      26.262  36.506  25.282  1.00 32.33           C  
ATOM    910  CE2 PHE A 425      28.671  36.737  24.990  1.00 32.87           C  
ATOM    911  CZ  PHE A 425      27.560  36.459  25.814  1.00 33.35           C  
ATOM    912  N   ASP A 426      25.864  38.601  18.897  1.00 28.58           N  
ATOM    913  CA  ASP A 426      25.987  39.437  17.679  1.00 29.41           C  
ATOM    914  C   ASP A 426      24.885  40.488  17.563  1.00 29.66           C  
ATOM    915  O   ASP A 426      25.142  41.663  17.253  1.00 29.14           O  
ATOM    916  CB  ASP A 426      25.973  38.550  16.436  1.00 29.70           C  
ATOM    917  CG  ASP A 426      27.323  37.989  16.120  1.00 31.57           C  
ATOM    918  OD1 ASP A 426      28.332  38.523  16.639  1.00 33.10           O  
ATOM    919  OD2 ASP A 426      27.471  37.013  15.363  1.00 33.25           O  
ATOM    920  N   MET A 427      23.657  40.070  17.839  1.00 29.24           N  
ATOM    921  CA  MET A 427      22.547  41.000  17.865  1.00 30.05           C  
ATOM    922  C   MET A 427      22.732  42.078  18.926  1.00 28.14           C  
ATOM    923  O   MET A 427      22.397  43.232  18.679  1.00 28.18           O  
ATOM    924  CB  MET A 427      21.221  40.269  18.083  1.00 29.25           C  
ATOM    925  CG  MET A 427      20.834  39.304  16.942  1.00 32.24           C  
ATOM    926  SD  MET A 427      19.145  38.709  17.235  1.00 35.69           S  
ATOM    927  CE  MET A 427      19.274  37.670  18.629  1.00 35.47           C  
ATOM    928  N   LEU A 428      23.217  41.723  20.107  1.00 27.18           N  
ATOM    929  CA  LEU A 428      23.458  42.726  21.129  1.00 26.47           C  
ATOM    930  C   LEU A 428      24.527  43.739  20.708  1.00 26.83           C  
ATOM    931  O   LEU A 428      24.327  44.940  20.902  1.00 26.54           O  
ATOM    932  CB  LEU A 428      23.821  42.094  22.463  1.00 27.13           C  
ATOM    933  CG  LEU A 428      22.643  41.398  23.178  1.00 26.37           C  
ATOM    934  CD1 LEU A 428      23.161  40.425  24.188  1.00 28.45           C  
ATOM    935  CD2 LEU A 428      21.704  42.446  23.818  1.00 25.69           C  
ATOM    936  N   LEU A 429      25.639  43.259  20.153  1.00 26.35           N  
ATOM    937  CA  LEU A 429      26.725  44.105  19.648  1.00 26.87           C  
ATOM    938  C   LEU A 429      26.254  45.068  18.556  1.00 28.22           C  
ATOM    939  O   LEU A 429      26.683  46.236  18.505  1.00 27.12           O  
ATOM    940  CB  LEU A 429      27.861  43.253  19.076  1.00 26.93           C  
ATOM    941  CG  LEU A 429      28.650  42.397  20.079  1.00 26.64           C  
ATOM    942  CD1 LEU A 429      29.618  41.522  19.352  1.00 29.43           C  
ATOM    943  CD2 LEU A 429      29.371  43.253  21.125  1.00 25.34           C  
ATOM    944  N   ALA A 430      25.396  44.557  17.669  1.00 28.56           N  
ATOM    945  CA  ALA A 430      24.774  45.381  16.640  1.00 29.28           C  
ATOM    946  C   ALA A 430      23.905  46.481  17.218  1.00 28.93           C  
ATOM    947  O   ALA A 430      23.860  47.583  16.696  1.00 28.72           O  
ATOM    948  CB  ALA A 430      23.976  44.519  15.676  1.00 29.36           C  
ATOM    949  N   THR A 431      23.213  46.200  18.315  1.00 29.43           N  
ATOM    950  CA  THR A 431      22.424  47.208  18.956  1.00 30.33           C  
ATOM    951  C   THR A 431      23.322  48.267  19.587  1.00 30.16           C  
ATOM    952  O   THR A 431      23.064  49.477  19.476  1.00 28.63           O  
ATOM    953  CB  THR A 431      21.493  46.574  20.020  1.00 31.03           C  
ATOM    954  OG1 THR A 431      20.731  45.529  19.410  1.00 32.98           O  
ATOM    955  CG2 THR A 431      20.467  47.571  20.490  1.00 30.64           C  
ATOM    956  N   SER A 432      24.373  47.798  20.243  1.00 30.02           N  
ATOM    957  CA  SER A 432      25.362  48.672  20.850  1.00 31.47           C  
ATOM    958  C   SER A 432      26.014  49.612  19.828  1.00 30.57           C  
ATOM    959  O   SER A 432      26.183  50.816  20.072  1.00 29.66           O  
ATOM    960  CB  SER A 432      26.418  47.812  21.540  1.00 32.20           C  
ATOM    961  OG  SER A 432      27.344  48.618  22.215  1.00 39.05           O  
ATOM    962  N   SER A 433      26.361  49.052  18.681  1.00 29.95           N  
ATOM    963  CA  SER A 433      26.851  49.822  17.565  1.00 30.71           C  
ATOM    964  C   SER A 433      25.814  50.837  17.018  1.00 30.87           C  
ATOM    965  O   SER A 433      26.181  51.965  16.675  1.00 30.63           O  
ATOM    966  CB  SER A 433      27.327  48.879  16.468  1.00 30.49           C  
ATOM    967  OG  SER A 433      27.489  49.593  15.285  1.00 33.61           O  
ATOM    968  N   ARG A 434      24.536  50.452  16.945  1.00 31.25           N  
ATOM    969  CA  ARG A 434      23.472  51.396  16.568  1.00 30.68           C  
ATOM    970  C   ARG A 434      23.372  52.569  17.570  1.00 29.92           C  
ATOM    971  O   ARG A 434      23.280  53.717  17.173  1.00 29.85           O  
ATOM    972  CB  ARG A 434      22.130  50.671  16.439  1.00 30.79           C  
ATOM    973  CG  ARG A 434      20.955  51.569  16.021  1.00 32.49           C  
ATOM    974  CD  ARG A 434      21.220  52.394  14.755  1.00 36.13           C  
ATOM    975  NE  ARG A 434      20.107  53.301  14.517  1.00 39.03           N  
ATOM    976  CZ  ARG A 434      20.095  54.248  13.597  1.00 41.11           C  
ATOM    977  NH1 ARG A 434      21.140  54.428  12.804  1.00 43.69           N  
ATOM    978  NH2 ARG A 434      19.021  55.017  13.457  1.00 42.67           N  
ATOM    979  N   PHE A 435      23.397  52.273  18.865  1.00 30.86           N  
ATOM    980  CA  PHE A 435      23.341  53.293  19.913  1.00 31.52           C  
ATOM    981  C   PHE A 435      24.493  54.287  19.693  1.00 32.57           C  
ATOM    982  O   PHE A 435      24.325  55.515  19.757  1.00 31.83           O  
ATOM    983  CB  PHE A 435      23.536  52.676  21.310  1.00 32.32           C  
ATOM    984  CG  PHE A 435      22.290  52.126  21.957  1.00 32.99           C  
ATOM    985  CD1 PHE A 435      21.207  51.704  21.224  1.00 34.02           C  
ATOM    986  CD2 PHE A 435      22.241  51.976  23.332  1.00 36.37           C  
ATOM    987  CE1 PHE A 435      20.082  51.190  21.845  1.00 35.75           C  
ATOM    988  CE2 PHE A 435      21.117  51.463  23.950  1.00 35.44           C  
ATOM    989  CZ  PHE A 435      20.039  51.067  23.194  1.00 34.79           C  
ATOM    990  N   ARG A 436      25.672  53.722  19.464  1.00 33.02           N  
ATOM    991  CA  ARG A 436      26.888  54.500  19.289  1.00 34.97           C  
ATOM    992  C   ARG A 436      26.757  55.382  18.051  1.00 35.37           C  
ATOM    993  O   ARG A 436      27.071  56.555  18.083  1.00 35.72           O  
ATOM    994  CB  ARG A 436      28.078  53.530  19.194  1.00 35.35           C  
ATOM    995  CG  ARG A 436      29.383  54.077  19.617  1.00 36.68           C  
ATOM    996  CD  ARG A 436      30.459  53.012  19.853  1.00 35.85           C  
ATOM    997  NE  ARG A 436      30.464  51.926  18.869  1.00 36.84           N  
ATOM    998  CZ  ARG A 436      30.211  50.625  19.108  1.00 35.86           C  
ATOM    999  NH1 ARG A 436      29.878  50.171  20.312  1.00 33.10           N  
ATOM   1000  NH2 ARG A 436      30.270  49.767  18.093  1.00 36.05           N  
ATOM   1001  N   MET A 437      26.224  54.810  16.983  1.00 36.22           N  
ATOM   1002  CA  MET A 437      26.026  55.491  15.710  1.00 38.05           C  
ATOM   1003  C   MET A 437      25.029  56.655  15.828  1.00 36.17           C  
ATOM   1004  O   MET A 437      25.171  57.663  15.150  1.00 35.29           O  
ATOM   1005  CB  MET A 437      25.616  54.415  14.681  1.00 38.23           C  
ATOM   1006  CG  MET A 437      24.817  54.766  13.437  1.00 41.17           C  
ATOM   1007  SD  MET A 437      24.067  53.205  12.757  1.00 46.80           S  
ATOM   1008  CE  MET A 437      25.349  51.949  13.033  1.00 46.94           C  
ATOM   1009  N   MET A 438      24.039  56.522  16.708  1.00 34.76           N  
ATOM   1010  CA  MET A 438      23.110  57.615  17.012  1.00 34.27           C  
ATOM   1011  C   MET A 438      23.554  58.563  18.093  1.00 33.59           C  
ATOM   1012  O   MET A 438      22.828  59.528  18.370  1.00 33.11           O  
ATOM   1013  CB  MET A 438      21.785  57.042  17.527  1.00 33.80           C  
ATOM   1014  CG  MET A 438      21.051  56.234  16.527  1.00 33.97           C  
ATOM   1015  SD  MET A 438      19.561  55.668  17.342  1.00 35.94           S  
ATOM   1016  CE  MET A 438      18.793  57.241  17.672  1.00 32.07           C  
ATOM   1017  N   ASN A 439      24.671  58.267  18.765  1.00 32.78           N  
ATOM   1018  CA  ASN A 439      25.071  59.008  19.953  1.00 32.48           C  
ATOM   1019  C   ASN A 439      23.898  59.069  20.969  1.00 32.28           C  
ATOM   1020  O   ASN A 439      23.570  60.121  21.531  1.00 32.33           O  
ATOM   1021  CB AASN A 439      25.567  60.419  19.578  0.50 32.69           C  
ATOM   1022  CB BASN A 439      25.574  60.414  19.558  0.50 32.34           C  
ATOM   1023  CG AASN A 439      26.794  60.401  18.666  0.50 33.84           C  
ATOM   1024  CG BASN A 439      26.230  61.179  20.720  0.50 32.73           C  
ATOM   1025  OD1AASN A 439      27.819  59.801  18.992  0.50 36.26           O  
ATOM   1026  OD1BASN A 439      26.698  60.593  21.697  0.50 31.92           O  
ATOM   1027  ND2AASN A 439      26.707  61.102  17.536  0.50 35.07           N  
ATOM   1028  ND2BASN A 439      26.282  62.511  20.590  0.50 32.07           N  
ATOM   1029  N   LEU A 440      23.290  57.912  21.235  1.00 32.12           N  
ATOM   1030  CA  LEU A 440      22.224  57.801  22.232  1.00 31.76           C  
ATOM   1031  C   LEU A 440      22.667  58.368  23.567  1.00 31.40           C  
ATOM   1032  O   LEU A 440      23.724  58.038  24.061  1.00 30.25           O  
ATOM   1033  CB  LEU A 440      21.803  56.336  22.446  1.00 31.25           C  
ATOM   1034  CG  LEU A 440      20.604  56.164  23.401  1.00 32.15           C  
ATOM   1035  CD1 LEU A 440      19.381  56.525  22.648  1.00 34.00           C  
ATOM   1036  CD2 LEU A 440      20.471  54.762  23.961  1.00 32.83           C  
ATOM   1037  N   GLN A 441      21.828  59.201  24.172  1.00 31.01           N  
ATOM   1038  CA  GLN A 441      22.144  59.769  25.470  1.00 31.41           C  
ATOM   1039  C   GLN A 441      21.427  59.030  26.587  1.00 31.20           C  
ATOM   1040  O   GLN A 441      20.424  58.333  26.359  1.00 30.75           O  
ATOM   1041  CB  GLN A 441      21.772  61.256  25.481  1.00 31.89           C  
ATOM   1042  CG  GLN A 441      22.454  62.030  24.348  1.00 31.68           C  
ATOM   1043  CD  GLN A 441      23.924  62.186  24.596  1.00 31.27           C  
ATOM   1044  OE1 GLN A 441      24.309  62.698  25.632  1.00 30.88           O  
ATOM   1045  NE2 GLN A 441      24.752  61.757  23.648  1.00 29.90           N  
ATOM   1046  N   GLY A 442      21.944  59.169  27.798  1.00 31.49           N  
ATOM   1047  CA  GLY A 442      21.405  58.407  28.945  1.00 32.26           C  
ATOM   1048  C   GLY A 442      19.943  58.714  29.275  1.00 32.68           C  
ATOM   1049  O   GLY A 442      19.163  57.807  29.601  1.00 32.49           O  
ATOM   1050  N   GLU A 443      19.558  59.984  29.162  1.00 32.92           N  
ATOM   1051  CA  GLU A 443      18.154  60.372  29.388  1.00 33.18           C  
ATOM   1052  C   GLU A 443      17.195  59.673  28.413  1.00 33.17           C  
ATOM   1053  O   GLU A 443      16.083  59.300  28.794  1.00 33.84           O  
ATOM   1054  CB  GLU A 443      18.005  61.889  29.289  1.00 32.57           C  
ATOM   1055  CG  GLU A 443      18.747  62.653  30.374  1.00 34.96           C  
ATOM   1056  CD  GLU A 443      20.178  63.032  30.017  1.00 35.12           C  
ATOM   1057  OE1 GLU A 443      20.776  62.487  29.052  1.00 35.15           O  
ATOM   1058  OE2 GLU A 443      20.705  63.884  30.705  1.00 37.24           O  
ATOM   1059  N   GLU A 444      17.640  59.494  27.160  1.00 32.71           N  
ATOM   1060  CA  GLU A 444      16.885  58.778  26.151  1.00 31.95           C  
ATOM   1061  C   GLU A 444      16.809  57.288  26.476  1.00 32.62           C  
ATOM   1062  O   GLU A 444      15.740  56.685  26.376  1.00 32.56           O  
ATOM   1063  CB  GLU A 444      17.493  58.984  24.761  1.00 32.44           C  
ATOM   1064  CG  GLU A 444      17.301  60.395  24.214  1.00 32.23           C  
ATOM   1065  CD  GLU A 444      18.206  60.737  23.038  1.00 30.93           C  
ATOM   1066  OE1 GLU A 444      19.321  60.154  22.880  1.00 27.79           O  
ATOM   1067  OE2 GLU A 444      17.813  61.639  22.281  1.00 29.00           O  
ATOM   1068  N   PHE A 445      17.940  56.705  26.871  1.00 31.51           N  
ATOM   1069  CA  PHE A 445      18.000  55.299  27.290  1.00 30.92           C  
ATOM   1070  C   PHE A 445      17.021  55.001  28.434  1.00 31.49           C  
ATOM   1071  O   PHE A 445      16.285  54.041  28.379  1.00 30.66           O  
ATOM   1072  CB  PHE A 445      19.436  54.936  27.667  1.00 31.58           C  
ATOM   1073  CG  PHE A 445      19.557  53.856  28.675  1.00 28.72           C  
ATOM   1074  CD1 PHE A 445      19.327  52.539  28.326  1.00 30.39           C  
ATOM   1075  CD2 PHE A 445      19.908  54.160  29.986  1.00 28.44           C  
ATOM   1076  CE1 PHE A 445      19.457  51.515  29.279  1.00 29.45           C  
ATOM   1077  CE2 PHE A 445      20.040  53.164  30.929  1.00 30.41           C  
ATOM   1078  CZ  PHE A 445      19.811  51.834  30.578  1.00 29.64           C  
ATOM   1079  N   VAL A 446      17.000  55.865  29.441  1.00 31.13           N  
ATOM   1080  CA  VAL A 446      16.155  55.682  30.586  1.00 32.05           C  
ATOM   1081  C   VAL A 446      14.646  55.775  30.185  1.00 30.89           C  
ATOM   1082  O   VAL A 446      13.795  54.984  30.643  1.00 29.19           O  
ATOM   1083  CB  VAL A 446      16.690  56.652  31.675  1.00 33.45           C  
ATOM   1084  CG1 VAL A 446      15.662  57.417  32.305  1.00 35.50           C  
ATOM   1085  CG2 VAL A 446      17.658  55.943  32.622  1.00 32.57           C  
ATOM   1086  N   CYS A 447      14.323  56.689  29.284  1.00 30.45           N  
ATOM   1087  CA  CYS A 447      12.987  56.733  28.716  1.00 29.45           C  
ATOM   1088  C   CYS A 447      12.629  55.432  27.989  1.00 29.02           C  
ATOM   1089  O   CYS A 447      11.558  54.870  28.183  1.00 26.76           O  
ATOM   1090  CB  CYS A 447      12.842  57.928  27.774  1.00 30.32           C  
ATOM   1091  SG  CYS A 447      12.734  59.528  28.604  1.00 32.21           S  
ATOM   1092  N   LEU A 448      13.505  54.973  27.121  1.00 28.53           N  
ATOM   1093  CA  LEU A 448      13.254  53.735  26.411  1.00 29.84           C  
ATOM   1094  C   LEU A 448      13.051  52.565  27.348  1.00 30.40           C  
ATOM   1095  O   LEU A 448      12.153  51.769  27.121  1.00 29.45           O  
ATOM   1096  CB  LEU A 448      14.401  53.397  25.450  1.00 30.49           C  
ATOM   1097  CG  LEU A 448      14.538  54.327  24.246  1.00 32.36           C  
ATOM   1098  CD1 LEU A 448      15.760  53.936  23.493  1.00 32.82           C  
ATOM   1099  CD2 LEU A 448      13.327  54.240  23.376  1.00 34.34           C  
ATOM   1100  N   LYS A 449      13.867  52.469  28.406  1.00 30.24           N  
ATOM   1101  CA  LYS A 449      13.689  51.390  29.378  1.00 31.67           C  
ATOM   1102  C   LYS A 449      12.289  51.425  30.015  1.00 30.81           C  
ATOM   1103  O   LYS A 449      11.625  50.390  30.167  1.00 29.41           O  
ATOM   1104  CB  LYS A 449      14.810  51.446  30.455  1.00 32.80           C  
ATOM   1105  CG  LYS A 449      15.320  50.119  30.834  1.00 34.79           C  
ATOM   1106  CD  LYS A 449      16.122  50.011  32.104  1.00 34.56           C  
ATOM   1107  CE  LYS A 449      16.657  51.294  32.709  1.00 35.51           C  
ATOM   1108  NZ  LYS A 449      17.427  50.893  33.938  1.00 31.55           N  
ATOM   1109  N   SER A 450      11.800  52.618  30.368  1.00 30.28           N  
ATOM   1110  CA  SER A 450      10.441  52.729  30.937  1.00 30.40           C  
ATOM   1111  C   SER A 450       9.345  52.406  29.933  1.00 29.06           C  
ATOM   1112  O   SER A 450       8.320  51.838  30.286  1.00 28.78           O  
ATOM   1113  CB  SER A 450      10.222  54.139  31.551  1.00 31.23           C  
ATOM   1114  OG  SER A 450      10.863  54.179  32.842  1.00 34.12           O  
ATOM   1115  N   ILE A 451       9.556  52.778  28.676  1.00 29.19           N  
ATOM   1116  CA  ILE A 451       8.640  52.381  27.623  1.00 28.81           C  
ATOM   1117  C   ILE A 451       8.510  50.860  27.530  1.00 27.35           C  
ATOM   1118  O   ILE A 451       7.416  50.327  27.431  1.00 27.69           O  
ATOM   1119  CB  ILE A 451       9.048  53.010  26.276  1.00 29.02           C  
ATOM   1120  CG1 ILE A 451       8.781  54.516  26.299  1.00 29.90           C  
ATOM   1121  CG2 ILE A 451       8.245  52.373  25.157  1.00 29.68           C  
ATOM   1122  CD1 ILE A 451       9.432  55.311  25.121  1.00 29.15           C  
ATOM   1123  N   ILE A 452       9.626  50.153  27.561  1.00 27.95           N  
ATOM   1124  CA  ILE A 452       9.617  48.671  27.488  1.00 27.93           C  
ATOM   1125  C   ILE A 452       8.804  48.087  28.628  1.00 27.23           C  
ATOM   1126  O   ILE A 452       7.931  47.236  28.418  1.00 27.68           O  
ATOM   1127  CB  ILE A 452      11.063  48.118  27.533  1.00 28.51           C  
ATOM   1128  CG1 ILE A 452      11.791  48.479  26.217  1.00 29.43           C  
ATOM   1129  CG2 ILE A 452      11.054  46.565  27.707  1.00 28.28           C  
ATOM   1130  CD1 ILE A 452      13.240  48.299  26.241  1.00 30.50           C  
ATOM   1131  N   LEU A 453       9.042  48.594  29.830  1.00 26.57           N  
ATOM   1132  CA  LEU A 453       8.286  48.144  30.992  1.00 26.28           C  
ATOM   1133  C   LEU A 453       6.766  48.246  30.791  1.00 27.04           C  
ATOM   1134  O   LEU A 453       5.994  47.302  31.086  1.00 24.72           O  
ATOM   1135  CB  LEU A 453       8.711  48.921  32.225  1.00 26.39           C  
ATOM   1136  CG  LEU A 453       7.960  48.549  33.509  1.00 25.04           C  
ATOM   1137  CD1 LEU A 453       8.270  47.114  33.911  1.00 26.23           C  
ATOM   1138  CD2 LEU A 453       8.324  49.444  34.623  1.00 26.50           C  
ATOM   1139  N   LEU A 454       6.332  49.416  30.338  1.00 27.14           N  
ATOM   1140  CA  LEU A 454       4.906  49.681  30.256  1.00 28.27           C  
ATOM   1141  C   LEU A 454       4.249  49.067  29.030  1.00 28.82           C  
ATOM   1142  O   LEU A 454       3.041  48.715  29.086  1.00 29.45           O  
ATOM   1143  CB  LEU A 454       4.659  51.179  30.295  1.00 28.41           C  
ATOM   1144  CG  LEU A 454       5.117  51.875  31.575  1.00 28.75           C  
ATOM   1145  CD1 LEU A 454       4.922  53.379  31.415  1.00 28.67           C  
ATOM   1146  CD2 LEU A 454       4.416  51.346  32.796  1.00 30.02           C  
ATOM   1147  N   ASN A 455       5.017  48.972  27.947  1.00 29.68           N  
ATOM   1148  CA  ASN A 455       4.520  48.561  26.606  1.00 30.23           C  
ATOM   1149  C   ASN A 455       4.530  47.066  26.298  1.00 30.58           C  
ATOM   1150  O   ASN A 455       3.629  46.562  25.623  1.00 29.14           O  
ATOM   1151  CB  ASN A 455       5.320  49.275  25.499  1.00 30.38           C  
ATOM   1152  CG  ASN A 455       4.800  48.959  24.076  1.00 31.83           C  
ATOM   1153  OD1 ASN A 455       5.502  48.374  23.242  1.00 36.36           O  
ATOM   1154  ND2 ASN A 455       3.576  49.319  23.822  1.00 28.24           N  
ATOM   1155  N   SER A 456       5.561  46.359  26.737  1.00 31.52           N  
ATOM   1156  CA  SER A 456       5.773  44.998  26.233  1.00 32.62           C  
ATOM   1157  C   SER A 456       4.644  44.044  26.584  1.00 33.31           C  
ATOM   1158  O   SER A 456       4.247  43.269  25.729  1.00 33.80           O  
ATOM   1159  CB  SER A 456       7.116  44.424  26.672  1.00 32.90           C  
ATOM   1160  OG  SER A 456       8.179  45.109  26.026  1.00 35.28           O  
ATOM   1161  N   GLY A 457       4.095  44.132  27.798  1.00 33.42           N  
ATOM   1162  CA  GLY A 457       2.978  43.290  28.189  1.00 34.34           C  
ATOM   1163  C   GLY A 457       1.585  43.886  28.095  1.00 34.97           C  
ATOM   1164  O   GLY A 457       0.621  43.230  28.486  1.00 33.47           O  
ATOM   1165  N   VAL A 458       1.454  45.090  27.531  1.00 36.26           N  
ATOM   1166  CA  VAL A 458       0.139  45.759  27.509  1.00 38.72           C  
ATOM   1167  C   VAL A 458      -0.889  45.088  26.556  1.00 39.59           C  
ATOM   1168  O   VAL A 458      -2.084  45.165  26.790  1.00 40.19           O  
ATOM   1169  CB  VAL A 458       0.260  47.269  27.213  1.00 38.18           C  
ATOM   1170  CG1 VAL A 458       0.583  47.523  25.753  1.00 38.98           C  
ATOM   1171  CG2 VAL A 458      -1.027  48.014  27.599  1.00 40.00           C  
ATOM   1172  N   TYR A 459      -0.417  44.421  25.510  1.00 41.40           N  
ATOM   1173  CA  TYR A 459      -1.301  43.831  24.493  1.00 42.45           C  
ATOM   1174  C   TYR A 459      -1.745  42.424  24.912  1.00 43.62           C  
ATOM   1175  O   TYR A 459      -2.564  41.815  24.237  1.00 43.81           O  
ATOM   1176  CB  TYR A 459      -0.620  43.803  23.100  1.00 44.11           C  
ATOM   1177  CG  TYR A 459       0.056  45.110  22.693  1.00 45.22           C  
ATOM   1178  CD1 TYR A 459       1.321  45.446  23.169  1.00 48.90           C  
ATOM   1179  CD2 TYR A 459      -0.576  46.009  21.848  1.00 48.47           C  
ATOM   1180  CE1 TYR A 459       1.957  46.661  22.801  1.00 48.09           C  
ATOM   1181  CE2 TYR A 459       0.036  47.208  21.469  1.00 47.59           C  
ATOM   1182  CZ  TYR A 459       1.291  47.542  21.958  1.00 48.23           C  
ATOM   1183  OH  TYR A 459       1.873  48.752  21.595  1.00 46.92           O  
ATOM   1184  N   THR A 460      -1.206  41.912  26.021  1.00 44.46           N  
ATOM   1185  CA  THR A 460      -1.519  40.572  26.512  1.00 45.73           C  
ATOM   1186  C   THR A 460      -2.080  40.569  27.929  1.00 46.89           C  
ATOM   1187  O   THR A 460      -2.056  39.546  28.592  1.00 47.37           O  
ATOM   1188  CB  THR A 460      -0.261  39.651  26.443  1.00 46.30           C  
ATOM   1189  OG1 THR A 460       0.912  40.340  26.941  1.00 44.27           O  
ATOM   1190  CG2 THR A 460       0.071  39.301  24.980  1.00 46.62           C  
ATOM   1191  N   PHE A 461      -2.584  41.708  28.386  1.00 48.00           N  
ATOM   1192  CA  PHE A 461      -3.295  41.801  29.662  1.00 49.08           C  
ATOM   1193  C   PHE A 461      -4.396  40.729  29.802  1.00 50.11           C  
ATOM   1194  O   PHE A 461      -4.133  39.644  30.325  1.00 51.22           O  
ATOM   1195  CB  PHE A 461      -3.889  43.219  29.817  1.00 49.11           C  
ATOM   1196  CG  PHE A 461      -3.000  44.209  30.567  1.00 48.85           C  
ATOM   1197  CD1 PHE A 461      -1.642  43.988  30.754  1.00 50.24           C  
ATOM   1198  CD2 PHE A 461      -3.557  45.376  31.093  1.00 48.89           C  
ATOM   1199  CE1 PHE A 461      -0.859  44.914  31.472  1.00 49.58           C  
ATOM   1200  CE2 PHE A 461      -2.787  46.298  31.787  1.00 49.08           C  
ATOM   1201  CZ  PHE A 461      -1.434  46.067  31.973  1.00 48.21           C  
ATOM   1202  N   LEU A 462      -5.600  41.032  29.306  1.00 50.09           N  
ATOM   1203  CA  LEU A 462      -6.840  40.261  29.523  1.00 50.31           C  
ATOM   1204  C   LEU A 462      -7.967  41.257  29.765  1.00 50.26           C  
ATOM   1205  O   LEU A 462      -7.714  42.371  30.230  1.00 49.91           O  
ATOM   1206  CB  LEU A 462      -6.753  39.264  30.712  1.00 50.60           C  
ATOM   1207  N   SER A 464     -11.618  41.882  30.023  1.00 28.87           N  
ATOM   1208  CA  SER A 464     -12.728  41.174  30.682  1.00 27.90           C  
ATOM   1209  C   SER A 464     -13.345  42.004  31.810  1.00 27.35           C  
ATOM   1210  O   SER A 464     -14.438  41.678  32.297  1.00 27.72           O  
ATOM   1211  N   THR A 465     -12.635  43.059  32.227  1.00 26.83           N  
ATOM   1212  CA  THR A 465     -13.165  44.034  33.189  1.00 26.38           C  
ATOM   1213  C   THR A 465     -12.961  45.473  32.725  1.00 25.71           C  
ATOM   1214  O   THR A 465     -12.011  45.790  32.015  1.00 24.46           O  
ATOM   1215  CB  THR A 465     -12.500  43.888  34.571  1.00 25.81           C  
ATOM   1216  OG1 THR A 465     -11.136  44.319  34.494  1.00 27.12           O  
ATOM   1217  CG2 THR A 465     -12.410  42.438  34.981  1.00 26.74           C  
ATOM   1218  N   LEU A 466     -13.847  46.335  33.200  1.00 25.76           N  
ATOM   1219  CA  LEU A 466     -13.753  47.770  33.016  1.00 26.26           C  
ATOM   1220  C   LEU A 466     -12.466  48.305  33.641  1.00 27.14           C  
ATOM   1221  O   LEU A 466     -11.756  49.101  33.029  1.00 26.15           O  
ATOM   1222  CB  LEU A 466     -14.967  48.425  33.668  1.00 26.91           C  
ATOM   1223  CG  LEU A 466     -15.561  49.673  33.034  1.00 27.44           C  
ATOM   1224  CD1 LEU A 466     -15.750  49.503  31.536  1.00 29.42           C  
ATOM   1225  CD2 LEU A 466     -16.863  49.994  33.709  1.00 26.64           C  
ATOM   1226  N   LYS A 467     -12.165  47.840  34.854  1.00 28.24           N  
ATOM   1227  CA  LYS A 467     -10.925  48.182  35.549  1.00 29.69           C  
ATOM   1228  C   LYS A 467      -9.742  48.001  34.634  1.00 29.23           C  
ATOM   1229  O   LYS A 467      -8.953  48.914  34.456  1.00 29.48           O  
ATOM   1230  CB  LYS A 467     -10.734  47.311  36.795  1.00 30.05           C  
ATOM   1231  CG  LYS A 467      -9.247  47.129  37.224  1.00 30.83           C  
ATOM   1232  CD  LYS A 467      -9.015  45.751  37.864  1.00 32.61           C  
ATOM   1233  CE  LYS A 467      -7.611  45.222  37.632  1.00 32.90           C  
ATOM   1234  NZ  LYS A 467      -7.299  44.744  36.234  1.00 36.91           N  
ATOM   1235  N   SER A 468      -9.620  46.806  34.063  1.00 29.34           N  
ATOM   1236  CA  SER A 468      -8.530  46.492  33.139  1.00 29.41           C  
ATOM   1237  C   SER A 468      -8.446  47.440  31.953  1.00 28.77           C  
ATOM   1238  O   SER A 468      -7.355  47.836  31.553  1.00 29.58           O  
ATOM   1239  CB  SER A 468      -8.673  45.068  32.604  1.00 29.71           C  
ATOM   1240  OG  SER A 468      -7.668  44.824  31.610  1.00 34.96           O  
ATOM   1241  N   LEU A 469      -9.582  47.810  31.374  1.00 27.80           N  
ATOM   1242  CA  LEU A 469      -9.542  48.779  30.296  1.00 27.70           C  
ATOM   1243  C   LEU A 469      -9.025  50.101  30.823  1.00 27.28           C  
ATOM   1244  O   LEU A 469      -8.236  50.750  30.169  1.00 24.55           O  
ATOM   1245  CB  LEU A 469     -10.894  48.963  29.650  1.00 27.94           C  
ATOM   1246  CG  LEU A 469     -11.421  47.751  28.883  1.00 28.96           C  
ATOM   1247  CD1 LEU A 469     -12.811  48.076  28.427  1.00 29.47           C  
ATOM   1248  CD2 LEU A 469     -10.531  47.364  27.697  1.00 29.76           C  
ATOM   1249  N   GLU A 470      -9.463  50.483  32.020  1.00 27.88           N  
ATOM   1250  CA  GLU A 470      -8.992  51.725  32.630  1.00 28.99           C  
ATOM   1251  C   GLU A 470      -7.469  51.693  32.863  1.00 29.30           C  
ATOM   1252  O   GLU A 470      -6.797  52.713  32.728  1.00 29.97           O  
ATOM   1253  CB  GLU A 470      -9.806  52.022  33.913  1.00 28.99           C  
ATOM   1254  CG  GLU A 470     -11.256  52.464  33.646  1.00 30.33           C  
ATOM   1255  CD  GLU A 470     -12.235  52.192  34.793  1.00 30.69           C  
ATOM   1256  OE1 GLU A 470     -11.800  51.654  35.835  1.00 34.86           O  
ATOM   1257  OE2 GLU A 470     -13.452  52.499  34.650  1.00 33.64           O  
ATOM   1258  N   GLU A 471      -6.908  50.508  33.140  1.00 29.91           N  
ATOM   1259  CA  GLU A 471      -5.490  50.334  33.364  1.00 29.88           C  
ATOM   1260  C   GLU A 471      -4.701  50.565  32.098  1.00 29.87           C  
ATOM   1261  O   GLU A 471      -3.698  51.267  32.113  1.00 28.18           O  
ATOM   1262  CB  GLU A 471      -5.168  48.913  33.824  1.00 31.08           C  
ATOM   1263  CG  GLU A 471      -5.846  48.479  35.100  1.00 34.09           C  
ATOM   1264  CD  GLU A 471      -4.996  48.626  36.331  1.00 38.02           C  
ATOM   1265  OE1 GLU A 471      -3.982  47.890  36.481  1.00 37.99           O  
ATOM   1266  OE2 GLU A 471      -5.397  49.455  37.175  1.00 42.63           O  
ATOM   1267  N   LYS A 472      -5.140  49.936  31.008  1.00 29.45           N  
ATOM   1268  CA  LYS A 472      -4.533  50.150  29.718  1.00 29.76           C  
ATOM   1269  C   LYS A 472      -4.593  51.624  29.318  1.00 28.91           C  
ATOM   1270  O   LYS A 472      -3.596  52.158  28.865  1.00 28.47           O  
ATOM   1271  CB  LYS A 472      -5.187  49.300  28.625  1.00 29.79           C  
ATOM   1272  CG  LYS A 472      -4.905  47.808  28.693  1.00 32.41           C  
ATOM   1273  CD  LYS A 472      -5.290  47.128  27.378  1.00 33.60           C  
ATOM   1274  CE  LYS A 472      -6.034  45.801  27.601  1.00 37.31           C  
ATOM   1275  NZ  LYS A 472      -7.133  45.835  28.649  1.00 41.03           N  
ATOM   1276  N   ASP A 473      -5.741  52.287  29.465  1.00 28.81           N  
ATOM   1277  CA  ASP A 473      -5.804  53.741  29.140  1.00 28.84           C  
ATOM   1278  C   ASP A 473      -4.744  54.538  29.897  1.00 28.63           C  
ATOM   1279  O   ASP A 473      -4.093  55.417  29.328  1.00 27.97           O  
ATOM   1280  CB  ASP A 473      -7.180  54.343  29.428  1.00 29.55           C  
ATOM   1281  CG  ASP A 473      -8.272  53.869  28.440  1.00 31.83           C  
ATOM   1282  OD1 ASP A 473      -7.983  53.100  27.497  1.00 36.62           O  
ATOM   1283  OD2 ASP A 473      -9.467  54.204  28.533  1.00 32.52           O  
ATOM   1284  N   HIS A 474      -4.564  54.210  31.171  1.00 29.03           N  
ATOM   1285  CA  HIS A 474      -3.559  54.836  32.020  1.00 29.55           C  
ATOM   1286  C   HIS A 474      -2.163  54.648  31.453  1.00 29.26           C  
ATOM   1287  O   HIS A 474      -1.411  55.625  31.274  1.00 27.58           O  
ATOM   1288  CB  HIS A 474      -3.644  54.271  33.449  1.00 30.59           C  
ATOM   1289  CG  HIS A 474      -2.592  54.799  34.370  1.00 32.35           C  
ATOM   1290  ND1 HIS A 474      -2.575  56.109  34.799  1.00 34.26           N  
ATOM   1291  CD2 HIS A 474      -1.511  54.201  34.927  1.00 34.46           C  
ATOM   1292  CE1 HIS A 474      -1.531  56.292  35.587  1.00 35.52           C  
ATOM   1293  NE2 HIS A 474      -0.863  55.154  35.671  1.00 36.98           N  
ATOM   1294  N   ILE A 475      -1.811  53.394  31.173  1.00 28.58           N  
ATOM   1295  CA  ILE A 475      -0.518  53.076  30.584  1.00 29.37           C  
ATOM   1296  C   ILE A 475      -0.265  53.864  29.313  1.00 28.77           C  
ATOM   1297  O   ILE A 475       0.801  54.376  29.126  1.00 28.00           O  
ATOM   1298  CB  ILE A 475      -0.368  51.565  30.316  1.00 28.82           C  
ATOM   1299  CG1 ILE A 475      -0.215  50.810  31.637  1.00 30.45           C  
ATOM   1300  CG2 ILE A 475       0.838  51.294  29.451  1.00 29.44           C  
ATOM   1301  CD1 ILE A 475      -0.473  49.293  31.549  1.00 31.18           C  
ATOM   1302  N   HIS A 476      -1.246  53.926  28.430  1.00 28.95           N  
ATOM   1303  CA  HIS A 476      -1.087  54.689  27.198  1.00 29.60           C  
ATOM   1304  C   HIS A 476      -0.898  56.173  27.454  1.00 28.97           C  
ATOM   1305  O   HIS A 476      -0.128  56.804  26.750  1.00 27.58           O  
ATOM   1306  CB  HIS A 476      -2.282  54.492  26.271  1.00 30.01           C  
ATOM   1307  CG  HIS A 476      -2.348  53.131  25.662  1.00 31.87           C  
ATOM   1308  ND1 HIS A 476      -3.527  52.428  25.532  1.00 37.78           N  
ATOM   1309  CD2 HIS A 476      -1.377  52.335  25.163  1.00 35.51           C  
ATOM   1310  CE1 HIS A 476      -3.273  51.254  24.976  1.00 37.65           C  
ATOM   1311  NE2 HIS A 476      -1.972  51.170  24.750  1.00 35.50           N  
ATOM   1312  N   ARG A 477      -1.574  56.701  28.476  1.00 28.71           N  
ATOM   1313  CA  ARG A 477      -1.428  58.103  28.866  1.00 29.43           C  
ATOM   1314  C   ARG A 477      -0.019  58.383  29.357  1.00 28.84           C  
ATOM   1315  O   ARG A 477       0.573  59.377  28.973  1.00 27.70           O  
ATOM   1316  CB  ARG A 477      -2.447  58.502  29.934  1.00 29.70           C  
ATOM   1317  CG  ARG A 477      -3.813  58.786  29.378  1.00 30.40           C  
ATOM   1318  CD  ARG A 477      -4.750  59.484  30.328  1.00 32.57           C  
ATOM   1319  NE  ARG A 477      -4.918  58.763  31.588  1.00 35.83           N  
ATOM   1320  CZ  ARG A 477      -5.902  57.895  31.872  1.00 37.92           C  
ATOM   1321  NH1 ARG A 477      -6.859  57.582  30.987  1.00 39.38           N  
ATOM   1322  NH2 ARG A 477      -5.924  57.334  33.078  1.00 38.83           N  
ATOM   1323  N   VAL A 478       0.523  57.489  30.185  1.00 28.22           N  
ATOM   1324  CA  VAL A 478       1.904  57.594  30.618  1.00 28.33           C  
ATOM   1325  C   VAL A 478       2.891  57.436  29.452  1.00 28.32           C  
ATOM   1326  O   VAL A 478       3.848  58.198  29.359  1.00 27.94           O  
ATOM   1327  CB  VAL A 478       2.206  56.612  31.748  1.00 28.39           C  
ATOM   1328  CG1 VAL A 478       3.669  56.665  32.126  1.00 29.31           C  
ATOM   1329  CG2 VAL A 478       1.337  56.949  32.956  1.00 28.64           C  
ATOM   1330  N   LEU A 479       2.658  56.465  28.568  1.00 27.66           N  
ATOM   1331  CA  LEU A 479       3.515  56.329  27.388  1.00 27.15           C  
ATOM   1332  C   LEU A 479       3.551  57.632  26.567  1.00 27.34           C  
ATOM   1333  O   LEU A 479       4.615  58.036  26.113  1.00 26.61           O  
ATOM   1334  CB  LEU A 479       3.095  55.105  26.540  1.00 27.39           C  
ATOM   1335  CG  LEU A 479       3.451  53.734  27.125  1.00 27.20           C  
ATOM   1336  CD1 LEU A 479       2.782  52.609  26.342  1.00 27.65           C  
ATOM   1337  CD2 LEU A 479       4.950  53.473  27.123  1.00 27.43           C  
ATOM   1338  N   ASP A 480       2.407  58.300  26.422  1.00 27.41           N  
ATOM   1339  CA  ASP A 480       2.363  59.595  25.739  1.00 28.90           C  
ATOM   1340  C   ASP A 480       3.231  60.629  26.460  1.00 28.58           C  
ATOM   1341  O   ASP A 480       3.893  61.414  25.815  1.00 28.97           O  
ATOM   1342  CB  ASP A 480       0.934  60.124  25.645  1.00 28.81           C  
ATOM   1343  CG  ASP A 480       0.109  59.405  24.613  1.00 32.09           C  
ATOM   1344  OD1 ASP A 480       0.690  58.699  23.743  1.00 34.81           O  
ATOM   1345  OD2 ASP A 480      -1.133  59.477  24.610  1.00 31.76           O  
ATOM   1346  N   LYS A 481       3.218  60.621  27.786  1.00 28.27           N  
ATOM   1347  CA  LYS A 481       4.043  61.548  28.545  1.00 28.86           C  
ATOM   1348  C   LYS A 481       5.537  61.275  28.337  1.00 28.95           C  
ATOM   1349  O   LYS A 481       6.332  62.211  28.320  1.00 27.33           O  
ATOM   1350  CB  LYS A 481       3.682  61.528  30.041  1.00 29.33           C  
ATOM   1351  CG  LYS A 481       2.347  62.255  30.324  1.00 33.28           C  
ATOM   1352  CD  LYS A 481       2.377  63.100  31.597  1.00 38.89           C  
ATOM   1353  CE  LYS A 481       3.132  64.422  31.450  1.00 39.13           C  
ATOM   1354  NZ  LYS A 481       2.204  65.582  31.334  1.00 41.55           N  
ATOM   1355  N   ILE A 482       5.910  59.999  28.197  1.00 28.42           N  
ATOM   1356  CA  ILE A 482       7.309  59.658  27.973  1.00 29.41           C  
ATOM   1357  C   ILE A 482       7.703  60.142  26.571  1.00 29.50           C  
ATOM   1358  O   ILE A 482       8.827  60.608  26.373  1.00 30.65           O  
ATOM   1359  CB  ILE A 482       7.582  58.144  28.162  1.00 29.08           C  
ATOM   1360  CG1 ILE A 482       7.276  57.722  29.617  1.00 30.88           C  
ATOM   1361  CG2 ILE A 482       9.058  57.831  27.807  1.00 29.46           C  
ATOM   1362  CD1 ILE A 482       7.331  56.210  29.860  1.00 30.67           C  
ATOM   1363  N   THR A 483       6.776  60.036  25.616  1.00 28.90           N  
ATOM   1364  CA  THR A 483       6.999  60.594  24.266  1.00 28.99           C  
ATOM   1365  C   THR A 483       7.259  62.083  24.324  1.00 28.96           C  
ATOM   1366  O   THR A 483       8.231  62.561  23.697  1.00 28.05           O  
ATOM   1367  CB  THR A 483       5.843  60.309  23.324  1.00 28.56           C  
ATOM   1368  OG1 THR A 483       5.688  58.897  23.179  1.00 27.14           O  
ATOM   1369  CG2 THR A 483       6.181  60.766  21.921  1.00 30.34           C  
ATOM   1370  N   ASP A 484       6.394  62.804  25.053  1.00 29.05           N  
ATOM   1371  CA  ASP A 484       6.562  64.258  25.237  1.00 28.80           C  
ATOM   1372  C   ASP A 484       7.939  64.552  25.842  1.00 28.08           C  
ATOM   1373  O   ASP A 484       8.565  65.556  25.505  1.00 26.57           O  
ATOM   1374  CB  ASP A 484       5.499  64.861  26.173  1.00 29.83           C  
ATOM   1375  CG  ASP A 484       4.085  64.752  25.651  1.00 31.42           C  
ATOM   1376  OD1 ASP A 484       3.854  64.579  24.430  1.00 35.36           O  
ATOM   1377  OD2 ASP A 484       3.105  64.866  26.426  1.00 36.86           O  
ATOM   1378  N   THR A 485       8.377  63.704  26.779  1.00 27.56           N  
ATOM   1379  CA  THR A 485       9.670  63.866  27.463  1.00 28.17           C  
ATOM   1380  C   THR A 485      10.877  63.679  26.524  1.00 27.98           C  
ATOM   1381  O   THR A 485      11.866  64.429  26.588  1.00 28.61           O  
ATOM   1382  CB  THR A 485       9.737  62.889  28.649  1.00 28.42           C  
ATOM   1383  OG1 THR A 485       8.753  63.274  29.619  1.00 26.41           O  
ATOM   1384  CG2 THR A 485      11.029  62.929  29.370  1.00 27.78           C  
ATOM   1385  N   LEU A 486      10.803  62.676  25.671  1.00 27.32           N  
ATOM   1386  CA  LEU A 486      11.818  62.483  24.650  1.00 27.45           C  
ATOM   1387  C   LEU A 486      11.889  63.702  23.736  1.00 27.18           C  
ATOM   1388  O   LEU A 486      12.978  64.209  23.481  1.00 27.94           O  
ATOM   1389  CB  LEU A 486      11.517  61.241  23.810  1.00 26.81           C  
ATOM   1390  CG  LEU A 486      11.861  59.914  24.476  1.00 29.95           C  
ATOM   1391  CD1 LEU A 486      11.225  58.699  23.748  1.00 32.74           C  
ATOM   1392  CD2 LEU A 486      13.378  59.744  24.602  1.00 29.11           C  
ATOM   1393  N   ILE A 487      10.735  64.191  23.290  1.00 26.37           N  
ATOM   1394  CA  ILE A 487      10.702  65.324  22.360  1.00 27.57           C  
ATOM   1395  C   ILE A 487      11.303  66.539  23.045  1.00 27.71           C  
ATOM   1396  O   ILE A 487      12.105  67.237  22.435  1.00 27.14           O  
ATOM   1397  CB  ILE A 487       9.268  65.613  21.881  1.00 28.24           C  
ATOM   1398  CG1 ILE A 487       8.780  64.516  20.932  1.00 30.56           C  
ATOM   1399  CG2 ILE A 487       9.163  67.023  21.192  1.00 27.35           C  
ATOM   1400  CD1 ILE A 487       9.625  64.304  19.684  1.00 30.84           C  
ATOM   1401  N   HIS A 488      10.942  66.759  24.325  1.00 27.67           N  
ATOM   1402  CA  HIS A 488      11.501  67.844  25.146  1.00 27.81           C  
ATOM   1403  C   HIS A 488      13.035  67.788  25.218  1.00 28.20           C  
ATOM   1404  O   HIS A 488      13.711  68.774  24.938  1.00 27.21           O  
ATOM   1405  CB  HIS A 488      10.884  67.788  26.556  1.00 28.64           C  
ATOM   1406  CG  HIS A 488      11.403  68.833  27.496  1.00 30.03           C  
ATOM   1407  ND1 HIS A 488      10.886  70.109  27.539  1.00 31.10           N  
ATOM   1408  CD2 HIS A 488      12.384  68.789  28.428  1.00 30.85           C  
ATOM   1409  CE1 HIS A 488      11.529  70.803  28.464  1.00 32.23           C  
ATOM   1410  NE2 HIS A 488      12.451  70.027  29.004  1.00 31.45           N  
ATOM   1411  N   LEU A 489      13.580  66.620  25.548  1.00 27.81           N  
ATOM   1412  CA  LEU A 489      15.030  66.422  25.649  1.00 27.92           C  
ATOM   1413  C   LEU A 489      15.697  66.800  24.338  1.00 27.90           C  
ATOM   1414  O   LEU A 489      16.753  67.425  24.323  1.00 26.90           O  
ATOM   1415  CB  LEU A 489      15.349  64.944  25.950  1.00 27.85           C  
ATOM   1416  CG  LEU A 489      15.172  64.538  27.418  1.00 29.01           C  
ATOM   1417  CD1 LEU A 489      15.110  63.014  27.537  1.00 31.04           C  
ATOM   1418  CD2 LEU A 489      16.266  65.111  28.291  1.00 31.20           C  
ATOM   1419  N   MET A 490      15.078  66.394  23.233  1.00 28.09           N  
ATOM   1420  CA  MET A 490      15.641  66.636  21.899  1.00 29.28           C  
ATOM   1421  C   MET A 490      15.580  68.097  21.490  1.00 28.60           C  
ATOM   1422  O   MET A 490      16.555  68.635  20.955  1.00 29.08           O  
ATOM   1423  CB  MET A 490      14.949  65.751  20.848  1.00 28.91           C  
ATOM   1424  CG  MET A 490      15.229  64.268  21.002  1.00 30.57           C  
ATOM   1425  SD  MET A 490      14.192  63.320  19.889  1.00 32.63           S  
ATOM   1426  CE  MET A 490      14.302  61.717  20.592  1.00 34.25           C  
ATOM   1427  N   ALA A 491      14.435  68.738  21.726  1.00 28.49           N  
ATOM   1428  CA  ALA A 491      14.296  70.186  21.556  1.00 28.37           C  
ATOM   1429  C   ALA A 491      15.315  70.990  22.370  1.00 28.35           C  
ATOM   1430  O   ALA A 491      15.887  71.962  21.883  1.00 27.42           O  
ATOM   1431  CB  ALA A 491      12.900  70.635  21.939  1.00 28.43           C  
ATOM   1432  N   LYS A 492      15.502  70.593  23.621  1.00 28.77           N  
ATOM   1433  CA  LYS A 492      16.466  71.240  24.512  1.00 29.18           C  
ATOM   1434  C   LYS A 492      17.875  71.048  23.996  1.00 28.55           C  
ATOM   1435  O   LYS A 492      18.719  71.863  24.229  1.00 29.67           O  
ATOM   1436  CB  LYS A 492      16.360  70.638  25.912  1.00 29.16           C  
ATOM   1437  CG  LYS A 492      15.233  71.215  26.730  1.00 31.51           C  
ATOM   1438  N   ALA A 493      18.107  69.952  23.291  1.00 29.04           N  
ATOM   1439  CA  ALA A 493      19.399  69.648  22.706  1.00 29.06           C  
ATOM   1440  C   ALA A 493      19.612  70.340  21.365  1.00 29.06           C  
ATOM   1441  O   ALA A 493      20.618  70.121  20.721  1.00 30.05           O  
ATOM   1442  CB  ALA A 493      19.551  68.157  22.567  1.00 28.54           C  
ATOM   1443  N   GLY A 494      18.662  71.170  20.950  1.00 28.95           N  
ATOM   1444  CA  GLY A 494      18.798  71.988  19.760  1.00 28.42           C  
ATOM   1445  C   GLY A 494      18.443  71.301  18.451  1.00 28.19           C  
ATOM   1446  O   GLY A 494      18.796  71.819  17.382  1.00 27.97           O  
ATOM   1447  N   LEU A 495      17.749  70.155  18.509  1.00 27.11           N  
ATOM   1448  CA  LEU A 495      17.268  69.545  17.289  1.00 26.98           C  
ATOM   1449  C   LEU A 495      16.079  70.307  16.709  1.00 26.08           C  
ATOM   1450  O   LEU A 495      15.187  70.764  17.389  1.00 24.70           O  
ATOM   1451  CB  LEU A 495      16.885  68.074  17.441  1.00 26.34           C  
ATOM   1452  CG  LEU A 495      17.855  67.054  18.036  1.00 29.91           C  
ATOM   1453  CD1 LEU A 495      17.414  65.624  17.671  1.00 31.16           C  
ATOM   1454  CD2 LEU A 495      19.293  67.244  17.683  1.00 31.58           C  
ATOM   1455  N   THR A 496      16.141  70.439  15.406  1.00 25.63           N  
ATOM   1456  CA  THR A 496      15.035  70.848  14.561  1.00 26.49           C  
ATOM   1457  C   THR A 496      13.773  69.969  14.766  1.00 25.92           C  
ATOM   1458  O   THR A 496      13.883  68.813  15.142  1.00 25.27           O  
ATOM   1459  CB  THR A 496      15.599  70.706  13.137  1.00 26.14           C  
ATOM   1460  OG1 THR A 496      16.117  71.981  12.700  1.00 29.37           O  
ATOM   1461  CG2 THR A 496      14.608  70.345  12.181  1.00 27.73           C  
ATOM   1462  N   LEU A 497      12.591  70.514  14.498  1.00 26.21           N  
ATOM   1463  CA  LEU A 497      11.339  69.746  14.587  1.00 26.94           C  
ATOM   1464  C   LEU A 497      11.441  68.485  13.750  1.00 26.72           C  
ATOM   1465  O   LEU A 497      11.142  67.412  14.231  1.00 26.80           O  
ATOM   1466  CB  LEU A 497      10.134  70.574  14.133  1.00 27.26           C  
ATOM   1467  CG  LEU A 497       9.489  71.441  15.213  1.00 30.37           C  
ATOM   1468  CD1 LEU A 497       8.341  72.246  14.602  1.00 32.87           C  
ATOM   1469  CD2 LEU A 497       9.005  70.566  16.392  1.00 29.09           C  
ATOM   1470  N   GLN A 498      11.913  68.636  12.518  1.00 26.35           N  
ATOM   1471  CA  GLN A 498      12.182  67.507  11.636  1.00 26.37           C  
ATOM   1472  C   GLN A 498      13.127  66.490  12.255  1.00 25.11           C  
ATOM   1473  O   GLN A 498      12.852  65.292  12.210  1.00 24.39           O  
ATOM   1474  CB  GLN A 498      12.752  67.970  10.304  1.00 26.44           C  
ATOM   1475  CG  GLN A 498      13.023  66.785   9.376  1.00 27.47           C  
ATOM   1476  CD  GLN A 498      13.504  67.195   8.035  1.00 29.03           C  
ATOM   1477  OE1 GLN A 498      14.337  68.110   7.910  1.00 32.64           O  
ATOM   1478  NE2 GLN A 498      13.015  66.511   7.003  1.00 29.64           N  
ATOM   1479  N   GLN A 499      14.206  66.961  12.881  1.00 23.59           N  
ATOM   1480  CA  GLN A 499      15.202  66.085  13.463  1.00 23.32           C  
ATOM   1481  C   GLN A 499      14.641  65.347  14.681  1.00 24.16           C  
ATOM   1482  O   GLN A 499      15.041  64.214  14.974  1.00 24.03           O  
ATOM   1483  CB  GLN A 499      16.449  66.871  13.877  1.00 23.27           C  
ATOM   1484  CG  GLN A 499      17.421  67.150  12.711  1.00 23.76           C  
ATOM   1485  CD  GLN A 499      18.428  68.237  13.045  1.00 24.20           C  
ATOM   1486  OE1 GLN A 499      18.398  68.817  14.133  1.00 23.73           O  
ATOM   1487  NE2 GLN A 499      19.313  68.510  12.120  1.00 27.22           N  
ATOM   1488  N   GLN A 500      13.754  66.035  15.399  1.00 24.12           N  
ATOM   1489  CA  GLN A 500      13.106  65.521  16.587  1.00 24.38           C  
ATOM   1490  C   GLN A 500      12.241  64.328  16.226  1.00 24.36           C  
ATOM   1491  O   GLN A 500      12.378  63.271  16.834  1.00 24.85           O  
ATOM   1492  CB  GLN A 500      12.255  66.617  17.232  1.00 23.85           C  
ATOM   1493  CG  GLN A 500      13.050  67.683  17.944  1.00 24.89           C  
ATOM   1494  CD  GLN A 500      12.178  68.832  18.376  1.00 25.28           C  
ATOM   1495  OE1 GLN A 500      11.067  68.607  18.852  1.00 26.40           O  
ATOM   1496  NE2 GLN A 500      12.655  70.067  18.181  1.00 23.41           N  
ATOM   1497  N   HIS A 501      11.372  64.471  15.217  1.00 24.85           N  
ATOM   1498  CA  HIS A 501      10.524  63.312  14.808  1.00 24.46           C  
ATOM   1499  C   HIS A 501      11.355  62.164  14.196  1.00 25.38           C  
ATOM   1500  O   HIS A 501      11.127  60.986  14.504  1.00 25.02           O  
ATOM   1501  CB AHIS A 501       9.271  63.748  13.979  0.60 24.74           C  
ATOM   1502  CB BHIS A 501       9.411  63.707  13.833  0.40 25.10           C  
ATOM   1503  CG AHIS A 501       9.521  64.197  12.554  0.60 22.34           C  
ATOM   1504  CG BHIS A 501       8.665  64.941  14.224  0.40 24.50           C  
ATOM   1505  ND1AHIS A 501       9.056  65.405  12.073  0.60 22.86           N  
ATOM   1506  ND1BHIS A 501       8.162  65.138  15.490  0.40 25.05           N  
ATOM   1507  CD2AHIS A 501      10.052  63.557  11.484  0.60 21.63           C  
ATOM   1508  CD2BHIS A 501       8.349  66.047  13.514  0.40 24.53           C  
ATOM   1509  CE1AHIS A 501       9.336  65.508  10.785  0.60 21.51           C  
ATOM   1510  CE1BHIS A 501       7.556  66.312  15.540  0.40 24.20           C  
ATOM   1511  NE2AHIS A 501       9.949  64.400  10.403  0.60 20.22           N  
ATOM   1512  NE2BHIS A 501       7.660  66.885  14.352  0.40 24.51           N  
ATOM   1513  N   GLN A 502      12.355  62.488  13.384  1.00 24.90           N  
ATOM   1514  CA  GLN A 502      13.217  61.445  12.846  1.00 25.23           C  
ATOM   1515  C   GLN A 502      13.904  60.662  13.971  1.00 26.12           C  
ATOM   1516  O   GLN A 502      13.972  59.425  13.944  1.00 25.31           O  
ATOM   1517  CB  GLN A 502      14.228  62.030  11.849  1.00 25.16           C  
ATOM   1518  CG  GLN A 502      13.585  62.558  10.591  1.00 24.03           C  
ATOM   1519  CD  GLN A 502      14.586  63.213   9.656  1.00 25.16           C  
ATOM   1520  OE1 GLN A 502      15.735  63.366  10.019  1.00 28.57           O  
ATOM   1521  NE2 GLN A 502      14.170  63.528   8.447  1.00 20.97           N  
ATOM   1522  N   ARG A 503      14.401  61.372  14.986  1.00 26.40           N  
ATOM   1523  CA  ARG A 503      15.123  60.713  16.040  1.00 26.39           C  
ATOM   1524  C   ARG A 503      14.214  59.908  16.965  1.00 27.21           C  
ATOM   1525  O   ARG A 503      14.608  58.843  17.405  1.00 25.97           O  
ATOM   1526  CB  ARG A 503      15.952  61.716  16.851  1.00 27.66           C  
ATOM   1527  CG  ARG A 503      16.893  61.068  17.875  1.00 26.33           C  
ATOM   1528  CD  ARG A 503      17.727  62.097  18.665  1.00 26.34           C  
ATOM   1529  NE  ARG A 503      18.584  61.458  19.667  1.00 26.77           N  
ATOM   1530  CZ  ARG A 503      19.776  60.933  19.396  1.00 29.61           C  
ATOM   1531  NH1 ARG A 503      20.255  60.969  18.157  1.00 28.08           N  
ATOM   1532  NH2 ARG A 503      20.504  60.378  20.362  1.00 27.84           N  
ATOM   1533  N   LEU A 504      13.039  60.452  17.280  1.00 26.97           N  
ATOM   1534  CA  LEU A 504      12.010  59.735  18.037  1.00 27.50           C  
ATOM   1535  C   LEU A 504      11.741  58.376  17.362  1.00 27.13           C  
ATOM   1536  O   LEU A 504      11.728  57.361  18.040  1.00 28.12           O  
ATOM   1537  CB  LEU A 504      10.724  60.561  18.146  1.00 27.35           C  
ATOM   1538  CG  LEU A 504       9.542  59.843  18.824  1.00 28.39           C  
ATOM   1539  CD1 LEU A 504       9.905  59.495  20.262  1.00 25.98           C  
ATOM   1540  CD2 LEU A 504       8.343  60.693  18.782  1.00 27.60           C  
ATOM   1541  N   ALA A 505      11.576  58.384  16.048  1.00 25.21           N  
ATOM   1542  CA  ALA A 505      11.348  57.176  15.247  1.00 25.75           C  
ATOM   1543  C   ALA A 505      12.530  56.187  15.316  1.00 25.25           C  
ATOM   1544  O   ALA A 505      12.345  54.987  15.568  1.00 24.22           O  
ATOM   1545  CB  ALA A 505      11.068  57.541  13.816  1.00 24.17           C  
ATOM   1546  N   GLN A 506      13.734  56.701  15.108  1.00 25.06           N  
ATOM   1547  CA  GLN A 506      14.950  55.896  15.240  1.00 26.24           C  
ATOM   1548  C   GLN A 506      15.026  55.179  16.593  1.00 26.39           C  
ATOM   1549  O   GLN A 506      15.287  53.969  16.672  1.00 27.66           O  
ATOM   1550  CB  GLN A 506      16.185  56.790  15.054  1.00 26.44           C  
ATOM   1551  CG  GLN A 506      16.428  57.255  13.661  1.00 26.98           C  
ATOM   1552  CD  GLN A 506      17.336  58.516  13.606  1.00 29.35           C  
ATOM   1553  OE1 GLN A 506      18.020  58.816  14.574  1.00 31.61           O  
ATOM   1554  NE2 GLN A 506      17.315  59.233  12.485  1.00 30.88           N  
ATOM   1555  N   LEU A 507      14.792  55.908  17.671  1.00 26.93           N  
ATOM   1556  CA  LEU A 507      14.819  55.320  19.005  1.00 28.21           C  
ATOM   1557  C   LEU A 507      13.783  54.232  19.187  1.00 29.06           C  
ATOM   1558  O   LEU A 507      14.077  53.117  19.733  1.00 28.80           O  
ATOM   1559  CB  LEU A 507      14.546  56.380  20.071  1.00 29.09           C  
ATOM   1560  CG  LEU A 507      15.631  57.455  20.218  1.00 31.63           C  
ATOM   1561  CD1 LEU A 507      15.138  58.581  21.107  1.00 34.86           C  
ATOM   1562  CD2 LEU A 507      16.908  56.861  20.748  1.00 32.52           C  
ATOM   1563  N   LEU A 508      12.553  54.542  18.785  1.00 28.05           N  
ATOM   1564  CA  LEU A 508      11.444  53.601  19.042  1.00 27.84           C  
ATOM   1565  C   LEU A 508      11.553  52.334  18.177  1.00 27.53           C  
ATOM   1566  O   LEU A 508      11.156  51.253  18.601  1.00 27.56           O  
ATOM   1567  CB  LEU A 508      10.087  54.273  18.833  1.00 26.73           C  
ATOM   1568  CG  LEU A 508       9.816  55.398  19.850  1.00 31.41           C  
ATOM   1569  CD1 LEU A 508       8.457  56.038  19.603  1.00 32.56           C  
ATOM   1570  CD2 LEU A 508       9.883  54.929  21.257  1.00 29.37           C  
ATOM   1571  N   LEU A 509      12.106  52.462  16.985  1.00 27.72           N  
ATOM   1572  CA  LEU A 509      12.361  51.322  16.141  1.00 28.46           C  
ATOM   1573  C   LEU A 509      13.375  50.348  16.733  1.00 29.72           C  
ATOM   1574  O   LEU A 509      13.334  49.151  16.432  1.00 28.83           O  
ATOM   1575  CB  LEU A 509      12.801  51.759  14.754  1.00 29.02           C  
ATOM   1576  CG  LEU A 509      11.719  52.379  13.835  1.00 29.45           C  
ATOM   1577  CD1 LEU A 509      12.317  52.768  12.517  1.00 30.15           C  
ATOM   1578  CD2 LEU A 509      10.570  51.409  13.653  1.00 30.53           C  
ATOM   1579  N   ILE A 510      14.279  50.831  17.566  1.00 30.71           N  
ATOM   1580  CA  ILE A 510      15.231  49.936  18.217  1.00 32.17           C  
ATOM   1581  C   ILE A 510      14.488  48.973  19.164  1.00 31.50           C  
ATOM   1582  O   ILE A 510      14.935  47.860  19.352  1.00 29.48           O  
ATOM   1583  CB  ILE A 510      16.327  50.708  18.984  1.00 33.49           C  
ATOM   1584  CG1 ILE A 510      17.160  51.518  18.001  1.00 35.08           C  
ATOM   1585  CG2 ILE A 510      17.273  49.706  19.710  1.00 34.17           C  
ATOM   1586  CD1 ILE A 510      17.917  52.652  18.647  1.00 36.74           C  
ATOM   1587  N   LEU A 511      13.347  49.403  19.718  1.00 30.67           N  
ATOM   1588  CA  LEU A 511      12.588  48.537  20.615  1.00 31.38           C  
ATOM   1589  C   LEU A 511      12.058  47.257  19.959  1.00 29.76           C  
ATOM   1590  O   LEU A 511      11.879  46.238  20.642  1.00 29.51           O  
ATOM   1591  CB  LEU A 511      11.451  49.306  21.282  1.00 31.61           C  
ATOM   1592  CG  LEU A 511      11.898  50.475  22.183  1.00 34.39           C  
ATOM   1593  CD1 LEU A 511      10.716  50.995  22.948  1.00 36.09           C  
ATOM   1594  CD2 LEU A 511      13.000  50.071  23.208  1.00 38.00           C  
ATOM   1595  N   SER A 512      11.797  47.305  18.660  1.00 28.75           N  
ATOM   1596  CA  SER A 512      11.465  46.099  17.920  1.00 29.67           C  
ATOM   1597  C   SER A 512      12.622  45.110  17.932  1.00 28.22           C  
ATOM   1598  O   SER A 512      12.417  43.911  18.069  1.00 27.12           O  
ATOM   1599  CB  SER A 512      11.078  46.405  16.461  1.00 30.31           C  
ATOM   1600  OG  SER A 512       9.676  46.652  16.401  1.00 36.23           O  
ATOM   1601  N   HIS A 513      13.830  45.610  17.743  1.00 27.42           N  
ATOM   1602  CA  HIS A 513      15.015  44.733  17.802  1.00 28.21           C  
ATOM   1603  C   HIS A 513      15.226  44.188  19.242  1.00 27.24           C  
ATOM   1604  O   HIS A 513      15.597  43.060  19.407  1.00 27.17           O  
ATOM   1605  CB  HIS A 513      16.277  45.463  17.342  1.00 28.58           C  
ATOM   1606  CG  HIS A 513      17.468  44.561  17.192  1.00 31.64           C  
ATOM   1607  ND1 HIS A 513      18.628  44.718  17.929  1.00 34.16           N  
ATOM   1608  CD2 HIS A 513      17.672  43.488  16.394  1.00 31.72           C  
ATOM   1609  CE1 HIS A 513      19.499  43.790  17.572  1.00 33.41           C  
ATOM   1610  NE2 HIS A 513      18.946  43.034  16.641  1.00 35.77           N  
ATOM   1611  N   ILE A 514      14.971  44.992  20.260  1.00 26.60           N  
ATOM   1612  CA  ILE A 514      15.172  44.516  21.652  1.00 26.65           C  
ATOM   1613  C   ILE A 514      14.160  43.408  21.963  1.00 25.73           C  
ATOM   1614  O   ILE A 514      14.509  42.390  22.596  1.00 24.31           O  
ATOM   1615  CB  ILE A 514      15.131  45.676  22.621  1.00 26.08           C  
ATOM   1616  CG1 ILE A 514      16.424  46.517  22.466  1.00 27.10           C  
ATOM   1617  CG2 ILE A 514      15.069  45.188  24.079  1.00 29.07           C  
ATOM   1618  CD1 ILE A 514      16.281  47.872  22.895  1.00 31.78           C  
ATOM   1619  N   ARG A 515      12.951  43.561  21.419  1.00 25.23           N  
ATOM   1620  CA  ARG A 515      11.928  42.507  21.498  1.00 25.82           C  
ATOM   1621  C   ARG A 515      12.409  41.222  20.875  1.00 25.40           C  
ATOM   1622  O   ARG A 515      12.307  40.143  21.484  1.00 24.59           O  
ATOM   1623  CB  ARG A 515      10.630  42.911  20.810  1.00 25.96           C  
ATOM   1624  CG  ARG A 515       9.488  41.986  21.148  1.00 30.12           C  
ATOM   1625  CD  ARG A 515       9.088  42.130  22.615  1.00 34.51           C  
ATOM   1626  NE  ARG A 515       7.669  42.024  22.733  1.00 41.93           N  
ATOM   1627  CZ  ARG A 515       6.810  43.021  22.820  1.00 41.32           C  
ATOM   1628  NH1 ARG A 515       7.163  44.287  22.894  1.00 43.22           N  
ATOM   1629  NH2 ARG A 515       5.555  42.713  22.867  1.00 41.76           N  
ATOM   1630  N   HIS A 516      12.890  41.327  19.643  1.00 24.93           N  
ATOM   1631  CA  HIS A 516      13.393  40.174  18.899  1.00 24.85           C  
ATOM   1632  C   HIS A 516      14.463  39.404  19.681  1.00 23.95           C  
ATOM   1633  O   HIS A 516      14.421  38.162  19.787  1.00 24.17           O  
ATOM   1634  CB  HIS A 516      13.966  40.648  17.540  1.00 25.10           C  
ATOM   1635  CG  HIS A 516      14.331  39.535  16.632  1.00 27.12           C  
ATOM   1636  ND1 HIS A 516      13.399  38.868  15.868  1.00 29.26           N  
ATOM   1637  CD2 HIS A 516      15.528  38.964  16.353  1.00 33.17           C  
ATOM   1638  CE1 HIS A 516      14.007  37.927  15.162  1.00 31.65           C  
ATOM   1639  NE2 HIS A 516      15.299  37.961  15.440  1.00 29.15           N  
ATOM   1640  N   MET A 517      15.415  40.140  20.228  1.00 24.20           N  
ATOM   1641  CA  MET A 517      16.511  39.543  21.022  1.00 25.12           C  
ATOM   1642  C   MET A 517      16.014  38.831  22.296  1.00 24.52           C  
ATOM   1643  O   MET A 517      16.482  37.749  22.629  1.00 22.91           O  
ATOM   1644  CB  MET A 517      17.535  40.621  21.394  1.00 24.60           C  
ATOM   1645  CG  MET A 517      18.396  41.072  20.224  1.00 26.50           C  
ATOM   1646  SD  MET A 517      19.748  42.185  20.716  1.00 27.01           S  
ATOM   1647  CE  MET A 517      18.904  43.548  21.463  1.00 25.07           C  
ATOM   1648  N   SER A 518      15.071  39.452  22.992  1.00 25.07           N  
ATOM   1649  CA  SER A 518      14.459  38.875  24.184  1.00 25.12           C  
ATOM   1650  C   SER A 518      13.715  37.597  23.807  1.00 24.48           C  
ATOM   1651  O   SER A 518      13.878  36.575  24.454  1.00 24.44           O  
ATOM   1652  CB  SER A 518      13.519  39.887  24.901  1.00 25.32           C  
ATOM   1653  OG  SER A 518      12.734  39.194  25.875  1.00 25.98           O  
ATOM   1654  N   ASN A 519      12.969  37.611  22.707  1.00 24.50           N  
ATOM   1655  CA  ASN A 519      12.336  36.387  22.243  1.00 25.14           C  
ATOM   1656  C   ASN A 519      13.324  35.238  21.923  1.00 25.14           C  
ATOM   1657  O   ASN A 519      13.083  34.082  22.286  1.00 23.78           O  
ATOM   1658  CB  ASN A 519      11.435  36.659  21.058  1.00 25.82           C  
ATOM   1659  CG  ASN A 519      10.172  37.452  21.446  1.00 30.38           C  
ATOM   1660  OD1 ASN A 519       9.596  38.178  20.615  1.00 30.30           O  
ATOM   1661  ND2 ASN A 519       9.729  37.278  22.681  1.00 27.98           N  
ATOM   1662  N   LYS A 520      14.422  35.552  21.237  1.00 24.33           N  
ATOM   1663  CA  LYS A 520      15.456  34.534  20.986  1.00 24.50           C  
ATOM   1664  C   LYS A 520      16.101  34.065  22.299  1.00 23.83           C  
ATOM   1665  O   LYS A 520      16.399  32.890  22.463  1.00 23.71           O  
ATOM   1666  CB  LYS A 520      16.522  35.071  20.028  1.00 24.64           C  
ATOM   1667  CG  LYS A 520      15.972  35.447  18.652  1.00 28.04           C  
ATOM   1668  CD  LYS A 520      15.459  34.238  17.920  1.00 32.73           C  
ATOM   1669  CE  LYS A 520      15.604  34.368  16.410  1.00 34.72           C  
ATOM   1670  NZ  LYS A 520      15.711  33.031  15.775  1.00 36.60           N  
ATOM   1671  N   GLY A 521      16.345  34.995  23.228  1.00 23.99           N  
ATOM   1672  CA  GLY A 521      16.841  34.654  24.569  1.00 24.23           C  
ATOM   1673  C   GLY A 521      15.934  33.716  25.363  1.00 24.93           C  
ATOM   1674  O   GLY A 521      16.388  32.682  25.903  1.00 24.46           O  
ATOM   1675  N   MET A 522      14.649  34.047  25.406  1.00 26.01           N  
ATOM   1676  CA  MET A 522      13.641  33.213  26.071  1.00 27.07           C  
ATOM   1677  C   MET A 522      13.587  31.814  25.473  1.00 27.49           C  
ATOM   1678  O   MET A 522      13.455  30.847  26.194  1.00 26.93           O  
ATOM   1679  CB  MET A 522      12.242  33.828  25.957  1.00 27.78           C  
ATOM   1680  CG  MET A 522      12.017  35.119  26.685  1.00 30.39           C  
ATOM   1681  SD  MET A 522      12.354  35.123  28.442  1.00 43.42           S  
ATOM   1682  CE  MET A 522      11.220  33.881  29.022  1.00 42.46           C  
ATOM   1683  N   GLU A 523      13.654  31.720  24.146  1.00 28.46           N  
ATOM   1684  CA  GLU A 523      13.690  30.429  23.470  1.00 30.30           C  
ATOM   1685  C   GLU A 523      14.860  29.569  23.894  1.00 31.40           C  
ATOM   1686  O   GLU A 523      14.707  28.386  24.099  1.00 32.16           O  
ATOM   1687  CB  GLU A 523      13.838  30.614  21.975  1.00 30.67           C  
ATOM   1688  CG  GLU A 523      12.601  30.392  21.188  1.00 32.73           C  
ATOM   1689  CD  GLU A 523      12.929  30.375  19.715  1.00 34.08           C  
ATOM   1690  OE1 GLU A 523      13.120  31.476  19.146  1.00 35.96           O  
ATOM   1691  OE2 GLU A 523      13.030  29.267  19.167  1.00 31.33           O  
ATOM   1692  N   HIS A 524      16.041  30.169  23.931  1.00 33.13           N  
ATOM   1693  CA  HIS A 524      17.252  29.508  24.399  1.00 34.73           C  
ATOM   1694  C   HIS A 524      17.121  29.056  25.877  1.00 35.78           C  
ATOM   1695  O   HIS A 524      17.413  27.905  26.209  1.00 33.89           O  
ATOM   1696  CB  HIS A 524      18.439  30.461  24.211  1.00 35.55           C  
ATOM   1697  CG  HIS A 524      19.777  29.845  24.480  1.00 38.69           C  
ATOM   1698  ND1 HIS A 524      20.120  29.301  25.700  1.00 42.36           N  
ATOM   1699  CD2 HIS A 524      20.876  29.730  23.696  1.00 41.26           C  
ATOM   1700  CE1 HIS A 524      21.363  28.850  25.646  1.00 42.55           C  
ATOM   1701  NE2 HIS A 524      21.846  29.103  24.443  1.00 42.65           N  
ATOM   1702  N   LEU A 525      16.693  29.959  26.758  1.00 36.96           N  
ATOM   1703  CA  LEU A 525      16.502  29.615  28.163  1.00 39.39           C  
ATOM   1704  C   LEU A 525      15.543  28.421  28.353  1.00 41.02           C  
ATOM   1705  O   LEU A 525      15.808  27.536  29.156  1.00 41.10           O  
ATOM   1706  CB  LEU A 525      16.026  30.837  28.976  1.00 38.69           C  
ATOM   1707  CG  LEU A 525      17.047  31.984  29.168  1.00 37.56           C  
ATOM   1708  CD1 LEU A 525      16.433  33.180  29.867  1.00 35.50           C  
ATOM   1709  CD2 LEU A 525      18.341  31.527  29.895  1.00 38.09           C  
ATOM   1710  N   TYR A 526      14.443  28.403  27.612  1.00 43.47           N  
ATOM   1711  CA  TYR A 526      13.461  27.309  27.673  1.00 44.43           C  
ATOM   1712  C   TYR A 526      14.093  26.020  27.181  1.00 46.39           C  
ATOM   1713  O   TYR A 526      14.013  25.000  27.866  1.00 46.66           O  
ATOM   1714  CB  TYR A 526      12.234  27.665  26.820  1.00 45.83           C  
ATOM   1715  CG  TYR A 526      10.955  26.876  27.050  1.00 45.73           C  
ATOM   1716  CD1 TYR A 526      10.974  25.502  27.283  1.00 47.85           C  
ATOM   1717  CD2 TYR A 526       9.708  27.506  26.955  1.00 47.94           C  
ATOM   1718  CE1 TYR A 526       9.795  24.775  27.460  1.00 48.19           C  
ATOM   1719  CE2 TYR A 526       8.516  26.787  27.132  1.00 48.24           C  
ATOM   1720  CZ  TYR A 526       8.574  25.421  27.383  1.00 47.97           C  
ATOM   1721  OH  TYR A 526       7.420  24.678  27.557  1.00 48.20           O  
ATOM   1722  N   SER A 527      14.737  26.061  26.014  1.00 48.47           N  
ATOM   1723  CA  SER A 527      15.394  24.863  25.435  1.00 50.09           C  
ATOM   1724  C   SER A 527      16.283  24.163  26.460  1.00 51.57           C  
ATOM   1725  O   SER A 527      16.261  22.942  26.577  1.00 51.32           O  
ATOM   1726  CB  SER A 527      16.241  25.217  24.201  1.00 50.20           C  
ATOM   1727  OG  SER A 527      17.480  25.815  24.578  1.00 50.65           O  
ATOM   1728  N   MET A 528      17.063  24.956  27.193  1.00 53.20           N  
ATOM   1729  CA  MET A 528      17.888  24.448  28.289  1.00 55.15           C  
ATOM   1730  C   MET A 528      17.106  24.483  29.608  1.00 55.01           C  
ATOM   1731  O   MET A 528      16.427  23.519  29.974  1.00 55.65           O  
ATOM   1732  CB  MET A 528      19.169  25.283  28.408  1.00 55.22           C  
ATOM   1733  CG  MET A 528      18.984  26.641  29.093  1.00 56.28           C  
ATOM   1734  SD  MET A 528      20.337  27.828  28.821  1.00 58.62           S  
ATOM   1735  CE  MET A 528      21.739  26.727  28.521  1.00 58.73           C  
TER    1736      MET A 528                                                      
ATOM   1737  N   ASN B 304      14.207  64.574 -10.154  1.00 47.69           N  
ATOM   1738  CA  ASN B 304      13.998  64.206  -8.723  1.00 47.51           C  
ATOM   1739  C   ASN B 304      13.080  62.986  -8.578  1.00 47.16           C  
ATOM   1740  O   ASN B 304      12.114  63.021  -7.806  1.00 46.93           O  
ATOM   1741  CB  ASN B 304      13.432  65.408  -7.941  1.00 47.65           C  
ATOM   1742  N   SER B 305      13.400  61.913  -9.305  1.00 46.69           N  
ATOM   1743  CA  SER B 305      12.626  60.659  -9.244  1.00 46.59           C  
ATOM   1744  C   SER B 305      13.214  59.595  -8.293  1.00 46.51           C  
ATOM   1745  O   SER B 305      12.546  58.589  -7.988  1.00 46.24           O  
ATOM   1746  CB  SER B 305      12.467  60.072 -10.643  1.00 46.52           C  
ATOM   1747  OG  SER B 305      11.936  61.031 -11.542  1.00 47.01           O  
ATOM   1748  N   LEU B 306      14.443  59.816  -7.811  1.00 46.32           N  
ATOM   1749  CA  LEU B 306      15.058  58.900  -6.826  1.00 46.05           C  
ATOM   1750  C   LEU B 306      14.420  59.105  -5.456  1.00 45.47           C  
ATOM   1751  O   LEU B 306      13.815  60.149  -5.193  1.00 45.39           O  
ATOM   1752  CB  LEU B 306      16.576  59.095  -6.744  1.00 46.32           C  
ATOM   1753  CG  LEU B 306      17.366  58.975  -8.055  1.00 47.40           C  
ATOM   1754  CD1 LEU B 306      18.764  59.577  -7.890  1.00 48.85           C  
ATOM   1755  CD2 LEU B 306      17.459  57.529  -8.568  1.00 48.11           C  
ATOM   1756  N   ALA B 307      14.571  58.105  -4.586  1.00 44.79           N  
ATOM   1757  CA  ALA B 307      13.791  58.001  -3.360  1.00 44.08           C  
ATOM   1758  C   ALA B 307      13.967  59.160  -2.400  1.00 43.63           C  
ATOM   1759  O   ALA B 307      12.981  59.660  -1.821  1.00 43.43           O  
ATOM   1760  CB  ALA B 307      14.125  56.705  -2.647  1.00 44.16           C  
ATOM   1761  N   LEU B 308      15.219  59.569  -2.210  1.00 42.73           N  
ATOM   1762  CA  LEU B 308      15.532  60.620  -1.240  1.00 42.05           C  
ATOM   1763  C   LEU B 308      15.120  61.985  -1.761  1.00 41.24           C  
ATOM   1764  O   LEU B 308      14.952  62.922  -0.978  1.00 41.38           O  
ATOM   1765  CB  LEU B 308      17.021  60.608  -0.859  1.00 42.42           C  
ATOM   1766  CG  LEU B 308      17.497  59.687   0.286  1.00 43.14           C  
ATOM   1767  CD1 LEU B 308      16.379  59.280   1.239  1.00 41.79           C  
ATOM   1768  CD2 LEU B 308      18.170  58.443  -0.256  1.00 44.88           C  
ATOM   1769  N   SER B 309      14.929  62.078  -3.075  1.00 39.76           N  
ATOM   1770  CA  SER B 309      14.452  63.290  -3.715  1.00 39.11           C  
ATOM   1771  C   SER B 309      12.941  63.457  -3.675  1.00 37.86           C  
ATOM   1772  O   SER B 309      12.436  64.533  -3.959  1.00 37.52           O  
ATOM   1773  CB  SER B 309      14.910  63.317  -5.171  1.00 39.25           C  
ATOM   1774  OG  SER B 309      16.306  63.066  -5.261  1.00 41.26           O  
ATOM   1775  N   LEU B 310      12.210  62.400  -3.341  1.00 36.57           N  
ATOM   1776  CA  LEU B 310      10.766  62.494  -3.340  1.00 35.51           C  
ATOM   1777  C   LEU B 310      10.281  63.340  -2.191  1.00 35.38           C  
ATOM   1778  O   LEU B 310      10.807  63.248  -1.071  1.00 35.26           O  
ATOM   1779  CB  LEU B 310      10.117  61.110  -3.241  1.00 35.09           C  
ATOM   1780  CG  LEU B 310      10.487  60.118  -4.327  1.00 33.02           C  
ATOM   1781  CD1 LEU B 310       9.805  58.771  -4.048  1.00 34.49           C  
ATOM   1782  CD2 LEU B 310      10.092  60.658  -5.675  1.00 33.66           C  
ATOM   1783  N   THR B 311       9.256  64.141  -2.465  1.00 34.61           N  
ATOM   1784  CA  THR B 311       8.509  64.779  -1.396  1.00 34.57           C  
ATOM   1785  C   THR B 311       7.683  63.734  -0.668  1.00 34.63           C  
ATOM   1786  O   THR B 311       7.544  62.586  -1.128  1.00 33.75           O  
ATOM   1787  CB  THR B 311       7.573  65.831  -1.932  1.00 34.93           C  
ATOM   1788  OG1 THR B 311       6.542  65.206  -2.701  1.00 34.49           O  
ATOM   1789  CG2 THR B 311       8.293  66.776  -2.897  1.00 34.95           C  
ATOM   1790  N   ALA B 312       7.145  64.150   0.479  1.00 34.18           N  
ATOM   1791  CA  ALA B 312       6.238  63.336   1.260  1.00 33.54           C  
ATOM   1792  C   ALA B 312       5.062  62.852   0.408  1.00 33.20           C  
ATOM   1793  O   ALA B 312       4.776  61.656   0.373  1.00 32.17           O  
ATOM   1794  CB  ALA B 312       5.734  64.108   2.471  1.00 33.64           C  
ATOM   1795  N   ASP B 313       4.379  63.772  -0.264  1.00 32.37           N  
ATOM   1796  CA  ASP B 313       3.256  63.390  -1.134  1.00 32.94           C  
ATOM   1797  C   ASP B 313       3.664  62.348  -2.199  1.00 31.92           C  
ATOM   1798  O   ASP B 313       2.903  61.416  -2.494  1.00 31.21           O  
ATOM   1799  CB  ASP B 313       2.630  64.617  -1.803  1.00 33.71           C  
ATOM   1800  CG  ASP B 313       1.740  65.437  -0.859  1.00 36.08           C  
ATOM   1801  OD1 ASP B 313       1.553  65.085   0.325  1.00 39.74           O  
ATOM   1802  OD2 ASP B 313       1.167  66.486  -1.233  1.00 43.31           O  
ATOM   1803  N   GLN B 314       4.863  62.499  -2.761  1.00 31.21           N  
ATOM   1804  CA  GLN B 314       5.292  61.662  -3.891  1.00 30.94           C  
ATOM   1805  C   GLN B 314       5.634  60.264  -3.417  1.00 30.44           C  
ATOM   1806  O   GLN B 314       5.378  59.298  -4.112  1.00 29.53           O  
ATOM   1807  CB  GLN B 314       6.485  62.286  -4.618  1.00 30.72           C  
ATOM   1808  CG  GLN B 314       6.110  63.542  -5.391  1.00 30.71           C  
ATOM   1809  CD  GLN B 314       7.298  64.380  -5.766  1.00 30.54           C  
ATOM   1810  OE1 GLN B 314       8.399  64.166  -5.268  1.00 32.13           O  
ATOM   1811  NE2 GLN B 314       7.084  65.335  -6.644  1.00 30.84           N  
ATOM   1812  N   MET B 315       6.202  60.184  -2.228  1.00 30.86           N  
ATOM   1813  CA  MET B 315       6.508  58.926  -1.563  1.00 31.27           C  
ATOM   1814  C   MET B 315       5.236  58.136  -1.241  1.00 30.82           C  
ATOM   1815  O   MET B 315       5.143  56.953  -1.549  1.00 29.87           O  
ATOM   1816  CB  MET B 315       7.308  59.188  -0.271  1.00 31.85           C  
ATOM   1817  CG  MET B 315       7.638  57.894   0.515  1.00 33.34           C  
ATOM   1818  SD  MET B 315       8.691  56.773  -0.469  1.00 40.59           S  
ATOM   1819  CE  MET B 315      10.278  57.634  -0.352  1.00 40.95           C  
ATOM   1820  N   VAL B 316       4.263  58.792  -0.624  1.00 30.62           N  
ATOM   1821  CA  VAL B 316       2.968  58.148  -0.326  1.00 31.03           C  
ATOM   1822  C   VAL B 316       2.371  57.591  -1.606  1.00 29.41           C  
ATOM   1823  O   VAL B 316       1.942  56.436  -1.650  1.00 29.07           O  
ATOM   1824  CB  VAL B 316       1.942  59.159   0.256  1.00 31.79           C  
ATOM   1825  CG1 VAL B 316       0.524  58.581   0.300  1.00 34.34           C  
ATOM   1826  CG2 VAL B 316       2.346  59.569   1.594  1.00 34.71           C  
ATOM   1827  N   SER B 317       2.358  58.425  -2.628  1.00 27.67           N  
ATOM   1828  CA  SER B 317       1.765  58.081  -3.913  1.00 27.95           C  
ATOM   1829  C   SER B 317       2.455  56.865  -4.521  1.00 27.32           C  
ATOM   1830  O   SER B 317       1.794  55.948  -5.006  1.00 26.12           O  
ATOM   1831  CB  SER B 317       1.861  59.250  -4.886  1.00 27.60           C  
ATOM   1832  OG  SER B 317       1.179  58.943  -6.086  1.00 30.68           O  
ATOM   1833  N   ALA B 318       3.788  56.873  -4.508  1.00 26.54           N  
ATOM   1834  CA  ALA B 318       4.559  55.747  -5.024  1.00 25.77           C  
ATOM   1835  C   ALA B 318       4.231  54.473  -4.256  1.00 25.89           C  
ATOM   1836  O   ALA B 318       4.037  53.438  -4.878  1.00 25.97           O  
ATOM   1837  CB  ALA B 318       6.026  56.022  -4.935  1.00 25.75           C  
ATOM   1838  N   LEU B 319       4.169  54.555  -2.916  1.00 26.09           N  
ATOM   1839  CA  LEU B 319       3.883  53.387  -2.083  1.00 27.11           C  
ATOM   1840  C   LEU B 319       2.474  52.835  -2.327  1.00 27.14           C  
ATOM   1841  O   LEU B 319       2.289  51.598  -2.423  1.00 27.00           O  
ATOM   1842  CB  LEU B 319       4.117  53.693  -0.591  1.00 28.27           C  
ATOM   1843  CG  LEU B 319       5.550  54.040  -0.168  1.00 30.32           C  
ATOM   1844  CD1 LEU B 319       5.618  54.461   1.280  1.00 32.68           C  
ATOM   1845  CD2 LEU B 319       6.474  52.856  -0.398  1.00 32.21           C  
ATOM   1846  N   LEU B 320       1.488  53.732  -2.481  1.00 26.23           N  
ATOM   1847  CA  LEU B 320       0.135  53.295  -2.811  1.00 26.04           C  
ATOM   1848  C   LEU B 320       0.083  52.551  -4.145  1.00 25.92           C  
ATOM   1849  O   LEU B 320      -0.555  51.497  -4.251  1.00 25.16           O  
ATOM   1850  CB  LEU B 320      -0.847  54.469  -2.800  1.00 26.54           C  
ATOM   1851  CG  LEU B 320      -1.074  55.169  -1.422  1.00 28.65           C  
ATOM   1852  CD1 LEU B 320      -2.013  56.378  -1.597  1.00 32.64           C  
ATOM   1853  CD2 LEU B 320      -1.648  54.242  -0.452  1.00 33.09           C  
ATOM   1854  N   ASP B 321       0.793  53.073  -5.142  1.00 25.17           N  
ATOM   1855  CA  ASP B 321       0.858  52.444  -6.460  1.00 26.66           C  
ATOM   1856  C   ASP B 321       1.370  50.990  -6.352  1.00 26.48           C  
ATOM   1857  O   ASP B 321       0.961  50.127  -7.131  1.00 26.48           O  
ATOM   1858  CB  ASP B 321       1.807  53.192  -7.394  1.00 26.25           C  
ATOM   1859  CG  ASP B 321       1.363  54.593  -7.735  1.00 29.59           C  
ATOM   1860  OD1 ASP B 321       0.127  54.868  -7.748  1.00 29.86           O  
ATOM   1861  OD2 ASP B 321       2.207  55.454  -8.126  1.00 27.63           O  
ATOM   1862  N   ALA B 322       2.268  50.747  -5.400  1.00 27.52           N  
ATOM   1863  CA  ALA B 322       2.946  49.459  -5.252  1.00 28.46           C  
ATOM   1864  C   ALA B 322       2.175  48.395  -4.437  1.00 29.41           C  
ATOM   1865  O   ALA B 322       2.672  47.295  -4.247  1.00 30.36           O  
ATOM   1866  CB  ALA B 322       4.305  49.695  -4.617  1.00 28.45           C  
ATOM   1867  N   GLU B 323       0.993  48.728  -3.929  1.00 29.39           N  
ATOM   1868  CA  GLU B 323       0.248  47.811  -3.061  1.00 29.38           C  
ATOM   1869  C   GLU B 323      -0.075  46.512  -3.786  1.00 30.36           C  
ATOM   1870  O   GLU B 323      -0.510  46.539  -4.932  1.00 27.93           O  
ATOM   1871  CB  GLU B 323      -1.039  48.471  -2.550  1.00 29.94           C  
ATOM   1872  CG  GLU B 323      -0.788  49.326  -1.326  1.00 29.69           C  
ATOM   1873  CD  GLU B 323      -0.324  48.481  -0.152  1.00 30.82           C  
ATOM   1874  OE1 GLU B 323      -1.136  47.709   0.354  1.00 31.88           O  
ATOM   1875  OE2 GLU B 323       0.846  48.556   0.249  1.00 32.65           O  
ATOM   1876  N   PRO B 324       0.160  45.371  -3.120  1.00 30.21           N  
ATOM   1877  CA  PRO B 324      -0.066  44.085  -3.746  1.00 30.17           C  
ATOM   1878  C   PRO B 324      -1.560  43.751  -3.801  1.00 30.42           C  
ATOM   1879  O   PRO B 324      -2.360  44.360  -3.083  1.00 30.48           O  
ATOM   1880  CB  PRO B 324       0.708  43.127  -2.836  1.00 30.74           C  
ATOM   1881  CG  PRO B 324       0.686  43.766  -1.531  1.00 29.71           C  
ATOM   1882  CD  PRO B 324       0.680  45.231  -1.755  1.00 29.77           C  
ATOM   1883  N   PRO B 325      -1.937  42.785  -4.640  1.00 30.67           N  
ATOM   1884  CA  PRO B 325      -3.313  42.333  -4.667  1.00 30.68           C  
ATOM   1885  C   PRO B 325      -3.639  41.582  -3.389  1.00 30.31           C  
ATOM   1886  O   PRO B 325      -2.762  40.986  -2.763  1.00 31.09           O  
ATOM   1887  CB  PRO B 325      -3.380  41.416  -5.900  1.00 31.29           C  
ATOM   1888  CG  PRO B 325      -1.970  40.977  -6.153  1.00 31.63           C  
ATOM   1889  CD  PRO B 325      -1.069  42.011  -5.543  1.00 30.42           C  
ATOM   1890  N   ILE B 326      -4.895  41.644  -2.984  1.00 30.25           N  
ATOM   1891  CA  ILE B 326      -5.407  40.824  -1.898  1.00 30.29           C  
ATOM   1892  C   ILE B 326      -5.979  39.569  -2.535  1.00 30.66           C  
ATOM   1893  O   ILE B 326      -6.886  39.648  -3.369  1.00 29.69           O  
ATOM   1894  CB  ILE B 326      -6.469  41.583  -1.087  1.00 30.12           C  
ATOM   1895  CG1 ILE B 326      -5.780  42.524  -0.093  1.00 30.48           C  
ATOM   1896  CG2 ILE B 326      -7.395  40.588  -0.329  1.00 32.05           C  
ATOM   1897  CD1 ILE B 326      -6.709  43.407   0.679  1.00 31.52           C  
ATOM   1898  N   LEU B 327      -5.429  38.421  -2.146  1.00 30.12           N  
ATOM   1899  CA  LEU B 327      -5.753  37.181  -2.805  1.00 30.05           C  
ATOM   1900  C   LEU B 327      -6.997  36.523  -2.235  1.00 29.48           C  
ATOM   1901  O   LEU B 327      -7.336  36.692  -1.070  1.00 28.90           O  
ATOM   1902  CB  LEU B 327      -4.564  36.233  -2.723  1.00 29.72           C  
ATOM   1903  CG  LEU B 327      -3.246  36.766  -3.256  1.00 28.62           C  
ATOM   1904  CD1 LEU B 327      -2.180  35.715  -3.178  1.00 28.46           C  
ATOM   1905  CD2 LEU B 327      -3.389  37.289  -4.690  1.00 30.68           C  
ATOM   1906  N   TYR B 328      -7.664  35.765  -3.087  1.00 30.51           N  
ATOM   1907  CA  TYR B 328      -8.718  34.848  -2.668  1.00 30.80           C  
ATOM   1908  C   TYR B 328      -8.054  33.511  -2.343  1.00 30.84           C  
ATOM   1909  O   TYR B 328      -7.066  33.154  -2.966  1.00 30.21           O  
ATOM   1910  CB  TYR B 328      -9.752  34.683  -3.781  1.00 32.22           C  
ATOM   1911  CG  TYR B 328     -10.648  35.898  -3.950  1.00 33.22           C  
ATOM   1912  CD1 TYR B 328     -10.156  37.071  -4.503  1.00 34.82           C  
ATOM   1913  CD2 TYR B 328     -11.974  35.877  -3.543  1.00 35.54           C  
ATOM   1914  CE1 TYR B 328     -10.962  38.192  -4.656  1.00 34.75           C  
ATOM   1915  CE2 TYR B 328     -12.802  37.000  -3.710  1.00 35.59           C  
ATOM   1916  CZ  TYR B 328     -12.272  38.154  -4.258  1.00 35.67           C  
ATOM   1917  OH  TYR B 328     -13.061  39.281  -4.428  1.00 36.73           O  
ATOM   1918  N   SER B 329      -8.572  32.783  -1.357  1.00 30.34           N  
ATOM   1919  CA  SER B 329      -8.118  31.419  -1.098  1.00 30.48           C  
ATOM   1920  C   SER B 329      -8.604  30.516  -2.238  1.00 31.47           C  
ATOM   1921  O   SER B 329      -9.777  30.556  -2.587  1.00 30.64           O  
ATOM   1922  CB  SER B 329      -8.703  30.904   0.219  1.00 30.43           C  
ATOM   1923  OG  SER B 329      -8.136  29.664   0.587  1.00 29.66           O  
ATOM   1924  N   GLU B 330      -7.706  29.712  -2.806  1.00 31.76           N  
ATOM   1925  CA  GLU B 330      -8.054  28.860  -3.940  1.00 33.41           C  
ATOM   1926  C   GLU B 330      -8.990  27.720  -3.512  1.00 32.40           C  
ATOM   1927  O   GLU B 330      -8.797  27.120  -2.464  1.00 31.74           O  
ATOM   1928  CB  GLU B 330      -6.777  28.349  -4.627  1.00 33.59           C  
ATOM   1929  CG  GLU B 330      -6.061  29.490  -5.360  1.00 35.93           C  
ATOM   1930  CD  GLU B 330      -4.905  29.037  -6.222  1.00 37.01           C  
ATOM   1931  OE1 GLU B 330      -3.959  28.396  -5.711  1.00 41.45           O  
ATOM   1932  OE2 GLU B 330      -4.942  29.339  -7.431  1.00 45.11           O  
ATOM   1933  N   TYR B 331     -10.015  27.467  -4.336  1.00 32.62           N  
ATOM   1934  CA  TYR B 331     -11.087  26.501  -4.056  1.00 32.66           C  
ATOM   1935  C   TYR B 331     -11.380  25.731  -5.352  1.00 32.54           C  
ATOM   1936  O   TYR B 331     -11.424  26.325  -6.419  1.00 33.15           O  
ATOM   1937  CB  TYR B 331     -12.323  27.297  -3.583  1.00 33.25           C  
ATOM   1938  CG  TYR B 331     -13.562  26.488  -3.270  1.00 32.98           C  
ATOM   1939  CD1 TYR B 331     -13.601  25.642  -2.167  1.00 33.67           C  
ATOM   1940  CD2 TYR B 331     -14.698  26.576  -4.068  1.00 34.37           C  
ATOM   1941  CE1 TYR B 331     -14.730  24.888  -1.873  1.00 33.81           C  
ATOM   1942  CE2 TYR B 331     -15.841  25.822  -3.779  1.00 33.67           C  
ATOM   1943  CZ  TYR B 331     -15.842  24.983  -2.674  1.00 33.24           C  
ATOM   1944  OH  TYR B 331     -16.944  24.229  -2.366  1.00 34.51           O  
ATOM   1945  N   ASP B 332     -11.535  24.409  -5.286  1.00 31.91           N  
ATOM   1946  CA  ASP B 332     -11.970  23.636  -6.457  1.00 31.71           C  
ATOM   1947  C   ASP B 332     -13.198  22.853  -6.025  1.00 31.12           C  
ATOM   1948  O   ASP B 332     -13.075  21.872  -5.250  1.00 30.75           O  
ATOM   1949  CB  ASP B 332     -10.856  22.705  -6.973  1.00 31.61           C  
ATOM   1950  CG  ASP B 332     -11.272  21.847  -8.203  1.00 35.68           C  
ATOM   1951  OD1 ASP B 332     -12.487  21.726  -8.605  1.00 33.96           O  
ATOM   1952  OD2 ASP B 332     -10.407  21.194  -8.829  1.00 39.01           O  
ATOM   1953  N   PRO B 333     -14.383  23.259  -6.537  1.00 30.55           N  
ATOM   1954  CA  PRO B 333     -15.613  22.554  -6.173  1.00 30.62           C  
ATOM   1955  C   PRO B 333     -15.580  21.072  -6.536  1.00 29.61           C  
ATOM   1956  O   PRO B 333     -16.389  20.324  -6.007  1.00 29.93           O  
ATOM   1957  CB  PRO B 333     -16.700  23.273  -6.989  1.00 30.63           C  
ATOM   1958  CG  PRO B 333     -15.961  23.954  -8.106  1.00 31.11           C  
ATOM   1959  CD  PRO B 333     -14.624  24.339  -7.528  1.00 30.51           C  
ATOM   1960  N   THR B 334     -14.672  20.648  -7.417  1.00 29.36           N  
ATOM   1961  CA  THR B 334     -14.614  19.246  -7.849  1.00 29.67           C  
ATOM   1962  C   THR B 334     -13.692  18.389  -6.975  1.00 29.63           C  
ATOM   1963  O   THR B 334     -13.565  17.182  -7.202  1.00 29.16           O  
ATOM   1964  CB  THR B 334     -14.200  19.099  -9.386  1.00 29.27           C  
ATOM   1965  OG1 THR B 334     -12.656  19.354  -9.544  1.00 31.48           O  
ATOM   1966  CG2 THR B 334     -14.818  20.363 -10.134  1.00 29.64           C  
ATOM   1967  N   ARG B 335     -13.083  19.012  -5.965  1.00 29.96           N  
ATOM   1968  CA  ARG B 335     -12.135  18.334  -5.089  1.00 30.65           C  
ATOM   1969  C   ARG B 335     -12.493  18.543  -3.620  1.00 31.02           C  
ATOM   1970  O   ARG B 335     -11.702  19.085  -2.865  1.00 30.63           O  
ATOM   1971  CB  ARG B 335     -10.708  18.832  -5.372  1.00 30.39           C  
ATOM   1972  CG  ARG B 335     -10.140  18.332  -6.701  1.00 30.57           C  
ATOM   1973  CD  ARG B 335      -8.715  18.790  -6.966  1.00 31.07           C  
ATOM   1974  N   PRO B 336     -13.660  18.060  -3.198  1.00 31.88           N  
ATOM   1975  CA  PRO B 336     -14.127  18.312  -1.837  1.00 32.58           C  
ATOM   1976  C   PRO B 336     -13.251  17.672  -0.762  1.00 33.34           C  
ATOM   1977  O   PRO B 336     -13.150  18.209   0.325  1.00 34.01           O  
ATOM   1978  CB  PRO B 336     -15.523  17.687  -1.828  1.00 32.26           C  
ATOM   1979  CG  PRO B 336     -15.465  16.652  -2.850  1.00 32.05           C  
ATOM   1980  CD  PRO B 336     -14.600  17.208  -3.937  1.00 31.74           C  
ATOM   1981  N   PHE B 337     -12.605  16.551  -1.072  1.00 34.21           N  
ATOM   1982  CA  PHE B 337     -11.944  15.740  -0.047  1.00 34.97           C  
ATOM   1983  C   PHE B 337     -10.472  16.027   0.192  1.00 36.13           C  
ATOM   1984  O   PHE B 337      -9.907  15.530   1.163  1.00 36.96           O  
ATOM   1985  CB  PHE B 337     -12.103  14.265  -0.375  1.00 34.03           C  
ATOM   1986  CG  PHE B 337     -13.523  13.818  -0.402  1.00 34.03           C  
ATOM   1987  CD1 PHE B 337     -14.341  13.999   0.706  1.00 33.07           C  
ATOM   1988  CD2 PHE B 337     -14.054  13.227  -1.529  1.00 31.68           C  
ATOM   1989  CE1 PHE B 337     -15.660  13.593   0.672  1.00 33.19           C  
ATOM   1990  CE2 PHE B 337     -15.369  12.818  -1.552  1.00 32.66           C  
ATOM   1991  CZ  PHE B 337     -16.169  12.997  -0.455  1.00 32.58           C  
ATOM   1992  N   SER B 338      -9.846  16.799  -0.685  1.00 37.16           N  
ATOM   1993  CA  SER B 338      -8.435  17.104  -0.539  1.00 37.82           C  
ATOM   1994  C   SER B 338      -8.288  18.556  -0.161  1.00 38.59           C  
ATOM   1995  O   SER B 338      -7.180  19.103  -0.195  1.00 39.10           O  
ATOM   1996  CB  SER B 338      -7.655  16.770  -1.823  1.00 38.15           C  
ATOM   1997  OG  SER B 338      -8.091  17.543  -2.929  1.00 37.92           O  
ATOM   1998  N   GLU B 339      -9.414  19.176   0.199  1.00 39.03           N  
ATOM   1999  CA  GLU B 339      -9.404  20.462   0.851  1.00 39.37           C  
ATOM   2000  C   GLU B 339      -8.315  20.399   1.910  1.00 39.54           C  
ATOM   2001  O   GLU B 339      -8.282  19.476   2.747  1.00 39.48           O  
ATOM   2002  CB  GLU B 339     -10.764  20.767   1.492  1.00 39.46           C  
ATOM   2003  N   ALA B 340      -7.392  21.347   1.832  1.00 39.48           N  
ATOM   2004  CA  ALA B 340      -6.291  21.413   2.785  1.00 39.56           C  
ATOM   2005  C   ALA B 340      -6.823  21.511   4.222  1.00 39.63           C  
ATOM   2006  O   ALA B 340      -7.966  21.958   4.456  1.00 40.75           O  
ATOM   2007  CB  ALA B 340      -5.381  22.594   2.454  1.00 39.20           C  
ATOM   2008  N   SER B 341      -6.014  21.073   5.186  1.00 39.06           N  
ATOM   2009  CA  SER B 341      -6.327  21.339   6.582  1.00 38.26           C  
ATOM   2010  C   SER B 341      -6.326  22.856   6.737  1.00 37.87           C  
ATOM   2011  O   SER B 341      -6.006  23.585   5.787  1.00 37.66           O  
ATOM   2012  CB  SER B 341      -5.301  20.697   7.518  1.00 38.19           C  
ATOM   2013  OG  SER B 341      -3.993  21.171   7.239  1.00 38.57           O  
ATOM   2014  N   MET B 342      -6.710  23.324   7.917  1.00 36.79           N  
ATOM   2015  CA  MET B 342      -6.658  24.732   8.224  1.00 36.58           C  
ATOM   2016  C   MET B 342      -5.266  25.268   7.920  1.00 35.46           C  
ATOM   2017  O   MET B 342      -5.127  26.278   7.263  1.00 33.54           O  
ATOM   2018  CB  MET B 342      -6.964  24.960   9.701  1.00 37.17           C  
ATOM   2019  CG  MET B 342      -6.857  26.417  10.154  1.00 39.43           C  
ATOM   2020  SD  MET B 342      -8.237  27.434   9.596  1.00 45.39           S  
ATOM   2021  CE  MET B 342      -7.895  27.721   7.872  1.00 45.46           C  
ATOM   2022  N   MET B 343      -4.248  24.560   8.408  1.00 34.89           N  
ATOM   2023  CA  MET B 343      -2.862  24.961   8.225  1.00 34.93           C  
ATOM   2024  C   MET B 343      -2.444  24.952   6.762  1.00 34.10           C  
ATOM   2025  O   MET B 343      -1.683  25.807   6.349  1.00 34.63           O  
ATOM   2026  CB  MET B 343      -1.924  24.061   9.037  1.00 35.55           C  
ATOM   2027  CG  MET B 343      -0.531  24.644   9.232  1.00 37.39           C  
ATOM   2028  SD  MET B 343      -0.552  26.242  10.073  1.00 40.20           S  
ATOM   2029  CE  MET B 343       0.859  27.046   9.363  1.00 38.17           C  
ATOM   2030  N   GLY B 344      -2.931  23.986   5.990  1.00 33.07           N  
ATOM   2031  CA  GLY B 344      -2.645  23.919   4.577  1.00 32.66           C  
ATOM   2032  C   GLY B 344      -3.270  25.070   3.824  1.00 31.95           C  
ATOM   2033  O   GLY B 344      -2.672  25.597   2.908  1.00 31.65           O  
ATOM   2034  N   LEU B 345      -4.477  25.462   4.221  1.00 31.47           N  
ATOM   2035  CA  LEU B 345      -5.167  26.607   3.623  1.00 31.27           C  
ATOM   2036  C   LEU B 345      -4.380  27.895   3.855  1.00 30.33           C  
ATOM   2037  O   LEU B 345      -4.209  28.707   2.948  1.00 29.66           O  
ATOM   2038  CB  LEU B 345      -6.581  26.735   4.203  1.00 31.71           C  
ATOM   2039  CG  LEU B 345      -7.540  25.619   3.786  1.00 33.80           C  
ATOM   2040  CD1 LEU B 345      -8.810  25.586   4.668  1.00 35.75           C  
ATOM   2041  CD2 LEU B 345      -7.892  25.737   2.302  1.00 34.32           C  
ATOM   2042  N   LEU B 346      -3.887  28.071   5.074  1.00 29.70           N  
ATOM   2043  CA  LEU B 346      -3.136  29.276   5.432  1.00 28.87           C  
ATOM   2044  C   LEU B 346      -1.762  29.289   4.764  1.00 29.05           C  
ATOM   2045  O   LEU B 346      -1.283  30.352   4.319  1.00 29.55           O  
ATOM   2046  CB  LEU B 346      -2.982  29.368   6.943  1.00 28.86           C  
ATOM   2047  CG  LEU B 346      -4.284  29.476   7.730  1.00 29.17           C  
ATOM   2048  CD1 LEU B 346      -3.974  29.609   9.219  1.00 30.62           C  
ATOM   2049  CD2 LEU B 346      -5.129  30.654   7.246  1.00 31.27           C  
ATOM   2050  N   THR B 347      -1.138  28.118   4.708  1.00 28.37           N  
ATOM   2051  CA  THR B 347       0.167  27.944   4.089  1.00 28.45           C  
ATOM   2052  C   THR B 347       0.130  28.254   2.605  1.00 28.26           C  
ATOM   2053  O   THR B 347       0.953  29.012   2.099  1.00 27.11           O  
ATOM   2054  CB  THR B 347       0.645  26.518   4.321  1.00 28.68           C  
ATOM   2055  OG1 THR B 347       0.904  26.354   5.712  1.00 28.36           O  
ATOM   2056  CG2 THR B 347       2.002  26.243   3.651  1.00 29.39           C  
ATOM   2057  N   ASN B 348      -0.846  27.679   1.919  1.00 28.34           N  
ATOM   2058  CA  ASN B 348      -1.037  27.913   0.501  1.00 29.03           C  
ATOM   2059  C   ASN B 348      -1.285  29.387   0.178  1.00 29.34           C  
ATOM   2060  O   ASN B 348      -0.717  29.936  -0.778  1.00 27.97           O  
ATOM   2061  CB  ASN B 348      -2.184  27.028  -0.006  1.00 30.00           C  
ATOM   2062  CG  ASN B 348      -1.870  25.566   0.135  1.00 33.13           C  
ATOM   2063  OD1 ASN B 348      -2.758  24.705   0.025  1.00 41.71           O  
ATOM   2064  ND2 ASN B 348      -0.597  25.258   0.413  1.00 36.13           N  
ATOM   2065  N   LEU B 349      -2.117  30.028   0.999  1.00 29.10           N  
ATOM   2066  CA  LEU B 349      -2.387  31.451   0.854  1.00 28.93           C  
ATOM   2067  C   LEU B 349      -1.127  32.261   1.038  1.00 28.52           C  
ATOM   2068  O   LEU B 349      -0.779  33.105   0.200  1.00 28.93           O  
ATOM   2069  CB  LEU B 349      -3.448  31.894   1.861  1.00 28.74           C  
ATOM   2070  CG  LEU B 349      -3.883  33.369   1.814  1.00 28.84           C  
ATOM   2071  CD1 LEU B 349      -4.391  33.734   0.435  1.00 27.76           C  
ATOM   2072  CD2 LEU B 349      -4.961  33.594   2.860  1.00 29.63           C  
ATOM   2073  N   ALA B 350      -0.441  31.993   2.138  1.00 28.01           N  
ATOM   2074  CA  ALA B 350       0.754  32.722   2.493  1.00 27.36           C  
ATOM   2075  C   ALA B 350       1.831  32.578   1.423  1.00 27.66           C  
ATOM   2076  O   ALA B 350       2.454  33.575   1.035  1.00 25.82           O  
ATOM   2077  CB  ALA B 350       1.253  32.283   3.849  1.00 27.08           C  
ATOM   2078  N   ASP B 351       2.037  31.359   0.916  1.00 27.64           N  
ATOM   2079  CA  ASP B 351       3.024  31.130  -0.143  1.00 27.98           C  
ATOM   2080  C   ASP B 351       2.713  31.917  -1.428  1.00 28.56           C  
ATOM   2081  O   ASP B 351       3.627  32.450  -2.083  1.00 28.07           O  
ATOM   2082  CB  ASP B 351       3.136  29.648  -0.474  1.00 28.98           C  
ATOM   2083  CG  ASP B 351       3.877  28.863   0.579  1.00 29.18           C  
ATOM   2084  OD1 ASP B 351       4.538  29.469   1.464  1.00 33.95           O  
ATOM   2085  OD2 ASP B 351       3.869  27.623   0.585  1.00 32.28           O  
ATOM   2086  N   ARG B 352       1.435  32.012  -1.770  1.00 28.14           N  
ATOM   2087  CA  ARG B 352       1.022  32.827  -2.893  1.00 28.54           C  
ATOM   2088  C   ARG B 352       1.230  34.314  -2.613  1.00 28.47           C  
ATOM   2089  O   ARG B 352       1.698  35.060  -3.473  1.00 27.67           O  
ATOM   2090  CB  ARG B 352      -0.425  32.525  -3.273  1.00 28.77           C  
ATOM   2091  CG  ARG B 352      -0.559  31.245  -4.090  1.00 29.87           C  
ATOM   2092  CD  ARG B 352      -1.735  31.248  -5.006  1.00 33.44           C  
ATOM   2093  NE  ARG B 352      -2.927  31.396  -4.228  1.00 34.04           N  
ATOM   2094  CZ  ARG B 352      -3.913  32.238  -4.455  1.00 35.79           C  
ATOM   2095  NH1 ARG B 352      -3.950  33.034  -5.516  1.00 37.34           N  
ATOM   2096  NH2 ARG B 352      -4.926  32.238  -3.614  1.00 37.58           N  
ATOM   2097  N   GLU B 353       0.933  34.731  -1.390  1.00 28.77           N  
ATOM   2098  CA  GLU B 353       1.188  36.099  -0.981  1.00 29.14           C  
ATOM   2099  C   GLU B 353       2.684  36.449  -1.039  1.00 29.54           C  
ATOM   2100  O   GLU B 353       3.049  37.559  -1.414  1.00 29.31           O  
ATOM   2101  CB  GLU B 353       0.629  36.348   0.410  1.00 28.85           C  
ATOM   2102  CG  GLU B 353      -0.887  36.420   0.494  1.00 30.38           C  
ATOM   2103  CD  GLU B 353      -1.350  36.728   1.909  1.00 31.03           C  
ATOM   2104  OE1 GLU B 353      -1.321  35.810   2.758  1.00 29.82           O  
ATOM   2105  OE2 GLU B 353      -1.704  37.897   2.172  1.00 33.96           O  
ATOM   2106  N   LEU B 354       3.552  35.507  -0.679  1.00 29.72           N  
ATOM   2107  CA  LEU B 354       4.983  35.768  -0.669  1.00 29.99           C  
ATOM   2108  C   LEU B 354       5.556  36.081  -2.048  1.00 30.94           C  
ATOM   2109  O   LEU B 354       6.472  36.906  -2.165  1.00 30.81           O  
ATOM   2110  CB  LEU B 354       5.729  34.609  -0.025  1.00 30.83           C  
ATOM   2111  CG  LEU B 354       5.441  34.488   1.484  1.00 31.08           C  
ATOM   2112  CD1 LEU B 354       6.109  33.218   2.043  1.00 33.58           C  
ATOM   2113  CD2 LEU B 354       5.916  35.704   2.246  1.00 33.23           C  
ATOM   2114  N   VAL B 355       5.022  35.437  -3.085  1.00 29.64           N  
ATOM   2115  CA  VAL B 355       5.429  35.727  -4.445  1.00 30.50           C  
ATOM   2116  C   VAL B 355       5.148  37.192  -4.761  1.00 30.02           C  
ATOM   2117  O   VAL B 355       6.009  37.879  -5.312  1.00 30.61           O  
ATOM   2118  CB  VAL B 355       4.658  34.863  -5.468  1.00 29.96           C  
ATOM   2119  CG1 VAL B 355       4.979  35.303  -6.906  1.00 31.36           C  
ATOM   2120  CG2 VAL B 355       4.957  33.386  -5.243  1.00 30.48           C  
ATOM   2121  N   HIS B 356       3.944  37.657  -4.432  1.00 29.27           N  
ATOM   2122  CA  HIS B 356       3.607  39.080  -4.591  1.00 29.58           C  
ATOM   2123  C   HIS B 356       4.454  40.007  -3.662  1.00 29.58           C  
ATOM   2124  O   HIS B 356       4.775  41.156  -4.019  1.00 30.17           O  
ATOM   2125  CB  HIS B 356       2.109  39.303  -4.364  1.00 28.73           C  
ATOM   2126  CG  HIS B 356       1.242  38.781  -5.470  1.00 29.38           C  
ATOM   2127  ND1 HIS B 356       1.264  39.307  -6.747  1.00 31.58           N  
ATOM   2128  CD2 HIS B 356       0.294  37.817  -5.481  1.00 30.71           C  
ATOM   2129  CE1 HIS B 356       0.392  38.658  -7.505  1.00 31.65           C  
ATOM   2130  NE2 HIS B 356      -0.209  37.749  -6.760  1.00 28.34           N  
ATOM   2131  N   MET B 357       4.804  39.526  -2.476  1.00 28.81           N  
ATOM   2132  CA  MET B 357       5.570  40.352  -1.527  1.00 29.34           C  
ATOM   2133  C   MET B 357       6.963  40.754  -2.028  1.00 29.34           C  
ATOM   2134  O   MET B 357       7.417  41.896  -1.807  1.00 28.37           O  
ATOM   2135  CB  MET B 357       5.746  39.643  -0.190  1.00 29.13           C  
ATOM   2136  CG  MET B 357       6.321  40.609   0.851  1.00 30.21           C  
ATOM   2137  SD  MET B 357       6.675  39.789   2.377  1.00 32.52           S  
ATOM   2138  CE  MET B 357       5.042  39.175   2.827  1.00 32.30           C  
ATOM   2139  N   ILE B 358       7.647  39.820  -2.683  1.00 30.01           N  
ATOM   2140  CA  ILE B 358       8.987  40.093  -3.225  1.00 31.02           C  
ATOM   2141  C   ILE B 358       8.888  41.228  -4.219  1.00 29.53           C  
ATOM   2142  O   ILE B 358       9.745  42.104  -4.239  1.00 28.95           O  
ATOM   2143  CB  ILE B 358       9.570  38.874  -3.967  1.00 31.64           C  
ATOM   2144  CG1 ILE B 358       9.669  37.661  -3.082  1.00 33.03           C  
ATOM   2145  CG2 ILE B 358      10.966  39.159  -4.521  1.00 33.35           C  
ATOM   2146  CD1 ILE B 358       9.775  36.373  -3.898  1.00 33.69           C  
ATOM   2147  N   ASN B 359       7.862  41.184  -5.070  1.00 29.75           N  
ATOM   2148  CA  ASN B 359       7.701  42.185  -6.126  1.00 29.83           C  
ATOM   2149  C   ASN B 359       7.305  43.540  -5.554  1.00 28.66           C  
ATOM   2150  O   ASN B 359       7.814  44.566  -6.017  1.00 29.13           O  
ATOM   2151  CB  ASN B 359       6.738  41.712  -7.238  1.00 30.52           C  
ATOM   2152  CG  ASN B 359       7.353  40.584  -8.113  1.00 33.08           C  
ATOM   2153  OD1 ASN B 359       8.599  40.442  -8.224  1.00 35.51           O  
ATOM   2154  ND2 ASN B 359       6.486  39.771  -8.727  1.00 34.21           N  
ATOM   2155  N   TRP B 360       6.445  43.542  -4.541  1.00 27.34           N  
ATOM   2156  CA  TRP B 360       6.126  44.741  -3.761  1.00 27.91           C  
ATOM   2157  C   TRP B 360       7.384  45.405  -3.156  1.00 27.56           C  
ATOM   2158  O   TRP B 360       7.634  46.594  -3.350  1.00 26.80           O  
ATOM   2159  CB  TRP B 360       5.131  44.411  -2.628  1.00 28.09           C  
ATOM   2160  CG  TRP B 360       5.077  45.468  -1.580  1.00 27.95           C  
ATOM   2161  CD1 TRP B 360       4.443  46.682  -1.676  1.00 26.52           C  
ATOM   2162  CD2 TRP B 360       5.710  45.450  -0.312  1.00 25.75           C  
ATOM   2163  NE1 TRP B 360       4.614  47.395  -0.527  1.00 25.57           N  
ATOM   2164  CE2 TRP B 360       5.418  46.675   0.318  1.00 27.40           C  
ATOM   2165  CE3 TRP B 360       6.511  44.518   0.372  1.00 26.67           C  
ATOM   2166  CZ2 TRP B 360       5.884  46.987   1.604  1.00 28.71           C  
ATOM   2167  CZ3 TRP B 360       6.955  44.823   1.619  1.00 27.24           C  
ATOM   2168  CH2 TRP B 360       6.650  46.047   2.232  1.00 27.22           C  
ATOM   2169  N   ALA B 361       8.168  44.619  -2.417  1.00 26.81           N  
ATOM   2170  CA  ALA B 361       9.379  45.133  -1.761  1.00 25.11           C  
ATOM   2171  C   ALA B 361      10.309  45.838  -2.756  1.00 24.25           C  
ATOM   2172  O   ALA B 361      10.818  46.902  -2.462  1.00 24.81           O  
ATOM   2173  CB  ALA B 361      10.106  44.024  -1.046  1.00 24.67           C  
ATOM   2174  N   LYS B 362      10.482  45.250  -3.931  1.00 22.86           N  
ATOM   2175  CA  LYS B 362      11.362  45.748  -4.965  1.00 23.31           C  
ATOM   2176  C   LYS B 362      10.820  46.964  -5.714  1.00 23.84           C  
ATOM   2177  O   LYS B 362      11.542  47.568  -6.516  1.00 22.36           O  
ATOM   2178  CB  LYS B 362      11.702  44.617  -5.920  1.00 24.05           C  
ATOM   2179  CG  LYS B 362      12.582  43.509  -5.238  1.00 24.41           C  
ATOM   2180  CD  LYS B 362      12.814  42.330  -6.136  1.00 24.49           C  
ATOM   2181  CE  LYS B 362      13.709  41.306  -5.400  1.00 27.16           C  
ATOM   2182  NZ  LYS B 362      13.994  40.110  -6.235  1.00 30.70           N  
ATOM   2183  N   ARG B 363       9.578  47.334  -5.417  1.00 24.17           N  
ATOM   2184  CA  ARG B 363       8.969  48.584  -5.891  1.00 25.28           C  
ATOM   2185  C   ARG B 363       9.024  49.681  -4.839  1.00 26.08           C  
ATOM   2186  O   ARG B 363       8.719  50.823  -5.133  1.00 27.00           O  
ATOM   2187  CB  ARG B 363       7.489  48.337  -6.244  1.00 24.47           C  
ATOM   2188  CG  ARG B 363       7.285  47.552  -7.497  1.00 25.06           C  
ATOM   2189  CD  ARG B 363       5.840  47.048  -7.643  1.00 25.62           C  
ATOM   2190  NE  ARG B 363       5.586  46.535  -8.983  1.00 28.32           N  
ATOM   2191  CZ  ARG B 363       4.365  46.114  -9.385  1.00 30.71           C  
ATOM   2192  NH1 ARG B 363       3.348  46.137  -8.529  1.00 32.43           N  
ATOM   2193  NH2 ARG B 363       4.158  45.699 -10.609  1.00 27.57           N  
ATOM   2194  N   VAL B 364       9.415  49.349  -3.622  1.00 27.12           N  
ATOM   2195  CA  VAL B 364       9.553  50.350  -2.562  1.00 28.07           C  
ATOM   2196  C   VAL B 364      10.781  51.233  -2.875  1.00 28.77           C  
ATOM   2197  O   VAL B 364      11.903  50.737  -2.876  1.00 27.62           O  
ATOM   2198  CB  VAL B 364       9.687  49.697  -1.183  1.00 27.64           C  
ATOM   2199  CG1 VAL B 364      10.087  50.721  -0.086  1.00 30.46           C  
ATOM   2200  CG2 VAL B 364       8.399  49.067  -0.762  1.00 29.88           C  
ATOM   2201  N   PRO B 365      10.587  52.534  -3.120  1.00 29.78           N  
ATOM   2202  CA  PRO B 365      11.700  53.379  -3.535  1.00 30.40           C  
ATOM   2203  C   PRO B 365      12.824  53.293  -2.501  1.00 30.22           C  
ATOM   2204  O   PRO B 365      12.566  53.446  -1.324  1.00 31.42           O  
ATOM   2205  CB  PRO B 365      11.082  54.792  -3.608  1.00 30.81           C  
ATOM   2206  CG  PRO B 365       9.612  54.565  -3.755  1.00 30.45           C  
ATOM   2207  CD  PRO B 365       9.325  53.300  -3.008  1.00 30.90           C  
ATOM   2208  N   GLY B 366      14.048  52.992  -2.947  1.00 30.56           N  
ATOM   2209  CA  GLY B 366      15.181  52.804  -2.036  1.00 30.31           C  
ATOM   2210  C   GLY B 366      15.617  51.347  -1.903  1.00 30.03           C  
ATOM   2211  O   GLY B 366      16.802  51.068  -1.781  1.00 30.19           O  
ATOM   2212  N   PHE B 367      14.667  50.409  -1.954  1.00 28.90           N  
ATOM   2213  CA  PHE B 367      14.938  49.016  -1.607  1.00 27.85           C  
ATOM   2214  C   PHE B 367      15.875  48.403  -2.593  1.00 27.85           C  
ATOM   2215  O   PHE B 367      16.837  47.702  -2.209  1.00 27.47           O  
ATOM   2216  CB  PHE B 367      13.631  48.201  -1.515  1.00 28.06           C  
ATOM   2217  CG  PHE B 367      13.817  46.811  -0.960  1.00 26.02           C  
ATOM   2218  CD1 PHE B 367      13.984  46.605   0.393  1.00 27.83           C  
ATOM   2219  CD2 PHE B 367      13.839  45.711  -1.807  1.00 27.96           C  
ATOM   2220  CE1 PHE B 367      14.152  45.308   0.907  1.00 27.44           C  
ATOM   2221  CE2 PHE B 367      14.008  44.418  -1.310  1.00 27.91           C  
ATOM   2222  CZ  PHE B 367      14.169  44.220   0.059  1.00 25.72           C  
ATOM   2223  N   VAL B 368      15.662  48.711  -3.871  1.00 27.05           N  
ATOM   2224  CA  VAL B 368      16.434  48.080  -4.894  1.00 28.41           C  
ATOM   2225  C   VAL B 368      17.801  48.749  -5.073  1.00 28.44           C  
ATOM   2226  O   VAL B 368      18.621  48.255  -5.815  1.00 29.12           O  
ATOM   2227  CB  VAL B 368      15.594  47.953  -6.215  1.00 28.89           C  
ATOM   2228  CG1 VAL B 368      15.746  49.161  -7.090  1.00 26.81           C  
ATOM   2229  CG2 VAL B 368      15.926  46.680  -6.888  1.00 30.53           C  
ATOM   2230  N   ASP B 369      18.046  49.852  -4.359  1.00 28.66           N  
ATOM   2231  CA  ASP B 369      19.391  50.416  -4.251  1.00 29.55           C  
ATOM   2232  C   ASP B 369      20.352  49.547  -3.410  1.00 29.18           C  
ATOM   2233  O   ASP B 369      21.547  49.729  -3.478  1.00 28.98           O  
ATOM   2234  CB  ASP B 369      19.331  51.821  -3.646  1.00 30.72           C  
ATOM   2235  CG  ASP B 369      18.527  52.812  -4.503  1.00 32.97           C  
ATOM   2236  OD1 ASP B 369      18.483  52.665  -5.749  1.00 35.59           O  
ATOM   2237  OD2 ASP B 369      17.938  53.791  -3.995  1.00 38.38           O  
ATOM   2238  N   LEU B 370      19.819  48.618  -2.622  1.00 29.38           N  
ATOM   2239  CA  LEU B 370      20.629  47.740  -1.789  1.00 29.31           C  
ATOM   2240  C   LEU B 370      21.151  46.644  -2.663  1.00 29.17           C  
ATOM   2241  O   LEU B 370      20.548  46.359  -3.701  1.00 28.14           O  
ATOM   2242  CB  LEU B 370      19.764  47.112  -0.694  1.00 29.56           C  
ATOM   2243  CG  LEU B 370      19.059  48.110   0.204  1.00 30.39           C  
ATOM   2244  CD1 LEU B 370      18.042  47.452   1.176  1.00 32.64           C  
ATOM   2245  CD2 LEU B 370      20.133  48.900   0.941  1.00 31.86           C  
ATOM   2246  N   THR B 371      22.246  46.009  -2.233  1.00 28.77           N  
ATOM   2247  CA  THR B 371      22.726  44.796  -2.894  1.00 28.95           C  
ATOM   2248  C   THR B 371      21.637  43.764  -2.783  1.00 28.53           C  
ATOM   2249  O   THR B 371      20.836  43.802  -1.858  1.00 28.30           O  
ATOM   2250  CB  THR B 371      24.000  44.185  -2.217  1.00 28.82           C  
ATOM   2251  OG1 THR B 371      23.678  43.735  -0.893  1.00 30.87           O  
ATOM   2252  CG2 THR B 371      25.122  45.215  -2.021  1.00 29.71           C  
ATOM   2253  N   LEU B 372      21.652  42.815  -3.698  1.00 28.96           N  
ATOM   2254  CA  LEU B 372      20.735  41.685  -3.683  1.00 29.84           C  
ATOM   2255  C   LEU B 372      20.737  40.916  -2.378  1.00 29.70           C  
ATOM   2256  O   LEU B 372      19.685  40.510  -1.891  1.00 28.41           O  
ATOM   2257  CB  LEU B 372      21.107  40.696  -4.791  1.00 30.56           C  
ATOM   2258  CG  LEU B 372      20.102  40.574  -5.918  1.00 33.26           C  
ATOM   2259  CD1 LEU B 372      18.865  39.865  -5.405  1.00 33.85           C  
ATOM   2260  CD2 LEU B 372      19.766  41.949  -6.482  1.00 35.85           C  
ATOM   2261  N   HIS B 373      21.937  40.651  -1.870  1.00 29.82           N  
ATOM   2262  CA  HIS B 373      22.091  39.930  -0.603  1.00 30.39           C  
ATOM   2263  C   HIS B 373      21.344  40.623   0.513  1.00 28.96           C  
ATOM   2264  O   HIS B 373      20.648  39.977   1.308  1.00 29.31           O  
ATOM   2265  CB  HIS B 373      23.580  39.793  -0.232  1.00 31.54           C  
ATOM   2266  CG  HIS B 373      23.803  39.242   1.139  1.00 34.64           C  
ATOM   2267  ND1 HIS B 373      24.128  37.922   1.366  1.00 39.56           N  
ATOM   2268  CD2 HIS B 373      23.713  39.824   2.361  1.00 39.28           C  
ATOM   2269  CE1 HIS B 373      24.249  37.717   2.666  1.00 40.46           C  
ATOM   2270  NE2 HIS B 373      23.999  38.854   3.294  1.00 41.38           N  
ATOM   2271  N   ASP B 374      21.465  41.945   0.561  1.00 27.53           N  
ATOM   2272  CA  ASP B 374      20.820  42.736   1.593  1.00 26.78           C  
ATOM   2273  C   ASP B 374      19.319  42.785   1.432  1.00 26.00           C  
ATOM   2274  O   ASP B 374      18.616  42.769   2.423  1.00 23.07           O  
ATOM   2275  CB  ASP B 374      21.357  44.154   1.626  1.00 26.94           C  
ATOM   2276  CG  ASP B 374      22.774  44.218   2.198  1.00 31.54           C  
ATOM   2277  OD1 ASP B 374      23.250  43.176   2.710  1.00 32.99           O  
ATOM   2278  OD2 ASP B 374      23.484  45.260   2.193  1.00 36.53           O  
ATOM   2279  N   GLN B 375      18.842  42.886   0.188  1.00 25.37           N  
ATOM   2280  CA  GLN B 375      17.406  42.804  -0.087  1.00 25.99           C  
ATOM   2281  C   GLN B 375      16.828  41.464   0.410  1.00 25.35           C  
ATOM   2282  O   GLN B 375      15.796  41.419   1.065  1.00 25.14           O  
ATOM   2283  CB  GLN B 375      17.157  42.954  -1.592  1.00 25.88           C  
ATOM   2284  CG  GLN B 375      17.501  44.327  -2.217  1.00 26.51           C  
ATOM   2285  CD  GLN B 375      17.369  44.289  -3.745  1.00 26.55           C  
ATOM   2286  OE1 GLN B 375      16.438  43.696  -4.236  1.00 29.72           O  
ATOM   2287  NE2 GLN B 375      18.320  44.873  -4.472  1.00 25.30           N  
ATOM   2288  N   VAL B 376      17.506  40.360   0.105  1.00 26.39           N  
ATOM   2289  CA  VAL B 376      16.985  39.034   0.525  1.00 27.24           C  
ATOM   2290  C   VAL B 376      16.959  38.939   2.051  1.00 27.31           C  
ATOM   2291  O   VAL B 376      15.987  38.449   2.646  1.00 27.22           O  
ATOM   2292  CB  VAL B 376      17.791  37.895  -0.101  1.00 27.95           C  
ATOM   2293  CG1 VAL B 376      17.571  36.554   0.626  1.00 30.08           C  
ATOM   2294  CG2 VAL B 376      17.436  37.770  -1.582  1.00 29.17           C  
ATOM   2295  N   HIS B 377      18.012  39.451   2.678  1.00 27.39           N  
ATOM   2296  CA  HIS B 377      18.097  39.480   4.120  1.00 28.20           C  
ATOM   2297  C   HIS B 377      16.926  40.235   4.749  1.00 27.98           C  
ATOM   2298  O   HIS B 377      16.264  39.730   5.664  1.00 27.17           O  
ATOM   2299  CB  HIS B 377      19.420  40.117   4.559  1.00 28.66           C  
ATOM   2300  CG  HIS B 377      19.515  40.281   6.036  1.00 30.86           C  
ATOM   2301  ND1 HIS B 377      19.742  39.216   6.878  1.00 32.39           N  
ATOM   2302  CD2 HIS B 377      19.316  41.360   6.829  1.00 32.91           C  
ATOM   2303  CE1 HIS B 377      19.720  39.645   8.129  1.00 34.95           C  
ATOM   2304  NE2 HIS B 377      19.468  40.942   8.126  1.00 33.23           N  
ATOM   2305  N   LEU B 378      16.664  41.448   4.265  1.00 27.57           N  
ATOM   2306  CA  LEU B 378      15.596  42.240   4.846  1.00 28.73           C  
ATOM   2307  C   LEU B 378      14.243  41.542   4.665  1.00 28.98           C  
ATOM   2308  O   LEU B 378      13.424  41.457   5.606  1.00 26.80           O  
ATOM   2309  CB  LEU B 378      15.575  43.626   4.224  1.00 29.08           C  
ATOM   2310  CG  LEU B 378      16.793  44.506   4.526  1.00 31.40           C  
ATOM   2311  CD1 LEU B 378      16.648  45.819   3.759  1.00 31.48           C  
ATOM   2312  CD2 LEU B 378      16.968  44.760   6.036  1.00 32.32           C  
ATOM   2313  N   LEU B 379      14.042  40.975   3.472  1.00 29.06           N  
ATOM   2314  CA  LEU B 379      12.817  40.213   3.180  1.00 29.74           C  
ATOM   2315  C   LEU B 379      12.671  38.982   4.057  1.00 29.91           C  
ATOM   2316  O   LEU B 379      11.591  38.723   4.581  1.00 30.47           O  
ATOM   2317  CB  LEU B 379      12.753  39.773   1.714  1.00 29.38           C  
ATOM   2318  CG  LEU B 379      12.056  40.750   0.793  1.00 32.82           C  
ATOM   2319  CD1 LEU B 379      12.324  40.339  -0.667  1.00 36.67           C  
ATOM   2320  CD2 LEU B 379      10.553  40.826   1.074  1.00 34.07           C  
ATOM   2321  N   GLU B 380      13.739  38.215   4.213  1.00 30.65           N  
ATOM   2322  CA  GLU B 380      13.637  37.015   5.035  1.00 31.50           C  
ATOM   2323  C   GLU B 380      13.364  37.339   6.523  1.00 31.28           C  
ATOM   2324  O   GLU B 380      12.636  36.629   7.175  1.00 31.93           O  
ATOM   2325  CB  GLU B 380      14.841  36.103   4.854  1.00 32.59           C  
ATOM   2326  CG  GLU B 380      14.432  34.644   4.916  1.00 35.99           C  
ATOM   2327  CD  GLU B 380      15.271  33.780   4.026  1.00 40.82           C  
ATOM   2328  OE1 GLU B 380      16.463  33.562   4.356  1.00 43.02           O  
ATOM   2329  OE2 GLU B 380      14.728  33.321   3.005  1.00 42.92           O  
ATOM   2330  N   CYS B 381      13.862  38.467   7.014  1.00 30.91           N  
ATOM   2331  CA  CYS B 381      13.521  38.951   8.346  1.00 30.63           C  
ATOM   2332  C   CYS B 381      12.080  39.485   8.520  1.00 30.14           C  
ATOM   2333  O   CYS B 381      11.458  39.296   9.570  1.00 29.00           O  
ATOM   2334  CB  CYS B 381      14.491  40.062   8.734  1.00 30.79           C  
ATOM   2335  SG  CYS B 381      16.153  39.460   8.994  1.00 35.41           S  
ATOM   2336  N   ALA B 382      11.563  40.168   7.510  1.00 28.77           N  
ATOM   2337  CA  ALA B 382      10.303  40.909   7.666  1.00 29.01           C  
ATOM   2338  C   ALA B 382       9.050  40.179   7.193  1.00 28.10           C  
ATOM   2339  O   ALA B 382       7.959  40.651   7.443  1.00 27.64           O  
ATOM   2340  CB  ALA B 382      10.391  42.239   6.905  1.00 28.31           C  
ATOM   2341  N   TRP B 383       9.194  39.083   6.457  1.00 28.64           N  
ATOM   2342  CA  TRP B 383       8.059  38.591   5.637  1.00 27.51           C  
ATOM   2343  C   TRP B 383       6.811  38.237   6.425  1.00 26.54           C  
ATOM   2344  O   TRP B 383       5.711  38.551   5.977  1.00 26.38           O  
ATOM   2345  CB  TRP B 383       8.453  37.429   4.745  1.00 27.79           C  
ATOM   2346  CG  TRP B 383       8.758  36.107   5.426  1.00 26.91           C  
ATOM   2347  CD1 TRP B 383       9.991  35.646   5.775  1.00 26.36           C  
ATOM   2348  CD2 TRP B 383       7.821  35.084   5.820  1.00 28.94           C  
ATOM   2349  NE1 TRP B 383       9.890  34.406   6.352  1.00 27.11           N  
ATOM   2350  CE2 TRP B 383       8.576  34.025   6.392  1.00 27.19           C  
ATOM   2351  CE3 TRP B 383       6.422  34.951   5.755  1.00 28.05           C  
ATOM   2352  CZ2 TRP B 383       7.988  32.867   6.890  1.00 28.34           C  
ATOM   2353  CZ3 TRP B 383       5.841  33.803   6.223  1.00 28.14           C  
ATOM   2354  CH2 TRP B 383       6.621  32.753   6.781  1.00 27.47           C  
ATOM   2355  N   LEU B 384       6.976  37.592   7.580  1.00 26.61           N  
ATOM   2356  CA  LEU B 384       5.824  37.219   8.403  1.00 26.52           C  
ATOM   2357  C   LEU B 384       5.170  38.455   9.104  1.00 27.29           C  
ATOM   2358  O   LEU B 384       3.943  38.552   9.210  1.00 26.97           O  
ATOM   2359  CB  LEU B 384       6.195  36.120   9.372  1.00 26.63           C  
ATOM   2360  CG  LEU B 384       4.977  35.566  10.167  1.00 27.17           C  
ATOM   2361  CD1 LEU B 384       3.839  35.161   9.228  1.00 28.46           C  
ATOM   2362  CD2 LEU B 384       5.405  34.399  10.997  1.00 26.46           C  
ATOM   2363  N   GLU B 385       5.989  39.433   9.510  1.00 27.23           N  
ATOM   2364  CA  GLU B 385       5.475  40.716  10.020  1.00 28.04           C  
ATOM   2365  C   GLU B 385       4.630  41.426   8.998  1.00 27.31           C  
ATOM   2366  O   GLU B 385       3.594  41.983   9.320  1.00 28.07           O  
ATOM   2367  CB  GLU B 385       6.644  41.636  10.419  1.00 28.38           C  
ATOM   2368  CG  GLU B 385       7.421  41.193  11.646  1.00 30.54           C  
ATOM   2369  CD  GLU B 385       8.494  42.202  12.023  1.00 31.90           C  
ATOM   2370  OE1 GLU B 385       8.137  43.261  12.521  1.00 36.71           O  
ATOM   2371  OE2 GLU B 385       9.678  41.958  11.728  1.00 39.17           O  
ATOM   2372  N   ILE B 386       5.077  41.407   7.738  1.00 27.80           N  
ATOM   2373  CA  ILE B 386       4.368  42.019   6.631  1.00 27.53           C  
ATOM   2374  C   ILE B 386       3.053  41.306   6.279  1.00 27.65           C  
ATOM   2375  O   ILE B 386       2.049  41.971   6.019  1.00 25.14           O  
ATOM   2376  CB  ILE B 386       5.317  42.194   5.417  1.00 28.81           C  
ATOM   2377  CG1 ILE B 386       6.371  43.262   5.786  1.00 30.26           C  
ATOM   2378  CG2 ILE B 386       4.585  42.638   4.177  1.00 28.24           C  
ATOM   2379  CD1 ILE B 386       7.597  43.110   4.984  1.00 34.60           C  
ATOM   2380  N   LEU B 387       3.049  39.976   6.296  1.00 27.63           N  
ATOM   2381  CA  LEU B 387       1.799  39.233   6.078  1.00 27.24           C  
ATOM   2382  C   LEU B 387       0.835  39.570   7.178  1.00 26.91           C  
ATOM   2383  O   LEU B 387      -0.334  39.771   6.935  1.00 28.33           O  
ATOM   2384  CB  LEU B 387       2.024  37.724   6.056  1.00 27.55           C  
ATOM   2385  CG  LEU B 387       2.730  37.101   4.860  1.00 28.28           C  
ATOM   2386  CD1 LEU B 387       2.900  35.579   5.035  1.00 30.11           C  
ATOM   2387  CD2 LEU B 387       2.001  37.396   3.585  1.00 30.24           C  
ATOM   2388  N   MET B 388       1.330  39.588   8.408  1.00 27.52           N  
ATOM   2389  CA  MET B 388       0.522  39.848   9.571  1.00 27.32           C  
ATOM   2390  C   MET B 388      -0.094  41.260   9.612  1.00 27.42           C  
ATOM   2391  O   MET B 388      -1.291  41.425   9.905  1.00 25.50           O  
ATOM   2392  CB  MET B 388       1.356  39.622  10.829  1.00 27.87           C  
ATOM   2393  CG  MET B 388       1.594  38.149  11.087  1.00 26.79           C  
ATOM   2394  SD  MET B 388       2.484  37.858  12.595  1.00 28.97           S  
ATOM   2395  CE  MET B 388       2.165  36.095  12.789  1.00 29.27           C  
ATOM   2396  N   ILE B 389       0.700  42.292   9.314  1.00 27.19           N  
ATOM   2397  CA  ILE B 389       0.122  43.633   9.345  1.00 27.59           C  
ATOM   2398  C   ILE B 389      -0.883  43.809   8.210  1.00 27.37           C  
ATOM   2399  O   ILE B 389      -1.917  44.422   8.408  1.00 27.22           O  
ATOM   2400  CB  ILE B 389       1.198  44.753   9.386  1.00 27.62           C  
ATOM   2401  CG1 ILE B 389       0.525  46.045   9.846  1.00 27.91           C  
ATOM   2402  CG2 ILE B 389       1.887  44.927   8.048  1.00 29.29           C  
ATOM   2403  CD1 ILE B 389       1.464  47.249   9.877  1.00 30.01           C  
ATOM   2404  N   GLY B 390      -0.591  43.238   7.031  1.00 27.30           N  
ATOM   2405  CA  GLY B 390      -1.551  43.220   5.940  1.00 26.70           C  
ATOM   2406  C   GLY B 390      -2.850  42.525   6.329  1.00 26.84           C  
ATOM   2407  O   GLY B 390      -3.960  43.022   6.057  1.00 26.56           O  
ATOM   2408  N   LEU B 391      -2.723  41.396   7.008  1.00 26.48           N  
ATOM   2409  CA  LEU B 391      -3.903  40.682   7.507  1.00 26.88           C  
ATOM   2410  C   LEU B 391      -4.734  41.532   8.464  1.00 27.13           C  
ATOM   2411  O   LEU B 391      -5.973  41.566   8.379  1.00 26.81           O  
ATOM   2412  CB  LEU B 391      -3.468  39.402   8.212  1.00 26.90           C  
ATOM   2413  CG  LEU B 391      -4.552  38.594   8.929  1.00 26.33           C  
ATOM   2414  CD1 LEU B 391      -5.625  38.143   7.966  1.00 27.41           C  
ATOM   2415  CD2 LEU B 391      -3.890  37.438   9.662  1.00 25.98           C  
ATOM   2416  N   VAL B 392      -4.052  42.190   9.400  1.00 27.99           N  
ATOM   2417  CA  VAL B 392      -4.724  43.029  10.391  1.00 28.63           C  
ATOM   2418  C   VAL B 392      -5.476  44.176   9.723  1.00 28.44           C  
ATOM   2419  O   VAL B 392      -6.625  44.468  10.069  1.00 29.38           O  
ATOM   2420  CB  VAL B 392      -3.709  43.577  11.428  1.00 29.12           C  
ATOM   2421  CG1 VAL B 392      -4.354  44.650  12.311  1.00 29.72           C  
ATOM   2422  CG2 VAL B 392      -3.128  42.439  12.267  1.00 30.20           C  
ATOM   2423  N   TRP B 393      -4.840  44.835   8.756  1.00 28.58           N  
ATOM   2424  CA  TRP B 393      -5.510  45.934   8.029  1.00 27.69           C  
ATOM   2425  C   TRP B 393      -6.842  45.501   7.485  1.00 28.01           C  
ATOM   2426  O   TRP B 393      -7.863  46.164   7.704  1.00 27.78           O  
ATOM   2427  CB  TRP B 393      -4.648  46.476   6.878  1.00 27.95           C  
ATOM   2428  CG  TRP B 393      -5.341  47.563   6.127  1.00 27.38           C  
ATOM   2429  CD1 TRP B 393      -5.858  47.507   4.867  1.00 27.41           C  
ATOM   2430  CD2 TRP B 393      -5.669  48.863   6.633  1.00 25.62           C  
ATOM   2431  NE1 TRP B 393      -6.482  48.690   4.563  1.00 27.13           N  
ATOM   2432  CE2 TRP B 393      -6.351  49.547   5.620  1.00 25.72           C  
ATOM   2433  CE3 TRP B 393      -5.434  49.528   7.854  1.00 28.13           C  
ATOM   2434  CZ2 TRP B 393      -6.822  50.843   5.788  1.00 28.26           C  
ATOM   2435  CZ3 TRP B 393      -5.900  50.815   8.012  1.00 27.09           C  
ATOM   2436  CH2 TRP B 393      -6.590  51.450   7.006  1.00 28.25           C  
ATOM   2437  N   ARG B 394      -6.850  44.411   6.726  1.00 28.26           N  
ATOM   2438  CA  ARG B 394      -8.076  43.992   6.080  1.00 28.25           C  
ATOM   2439  C   ARG B 394      -9.106  43.370   7.024  1.00 28.84           C  
ATOM   2440  O   ARG B 394     -10.272  43.146   6.624  1.00 30.09           O  
ATOM   2441  CB  ARG B 394      -7.781  43.102   4.860  1.00 28.22           C  
ATOM   2442  CG  ARG B 394      -7.125  41.755   5.116  1.00 27.94           C  
ATOM   2443  CD  ARG B 394      -6.892  40.984   3.840  1.00 28.81           C  
ATOM   2444  NE  ARG B 394      -6.196  39.715   4.038  1.00 28.25           N  
ATOM   2445  CZ  ARG B 394      -4.871  39.550   4.032  1.00 29.75           C  
ATOM   2446  NH1 ARG B 394      -4.043  40.565   3.827  1.00 30.13           N  
ATOM   2447  NH2 ARG B 394      -4.360  38.344   4.209  1.00 29.24           N  
ATOM   2448  N   SER B 395      -8.695  43.096   8.264  1.00 29.53           N  
ATOM   2449  CA  SER B 395      -9.565  42.504   9.257  1.00 30.17           C  
ATOM   2450  C   SER B 395     -10.207  43.557  10.173  1.00 31.51           C  
ATOM   2451  O   SER B 395     -11.117  43.231  10.914  1.00 31.16           O  
ATOM   2452  CB  SER B 395      -8.812  41.465  10.086  1.00 30.12           C  
ATOM   2453  OG  SER B 395      -8.301  40.425   9.266  1.00 29.41           O  
ATOM   2454  N   MET B 396      -9.747  44.806  10.103  1.00 32.77           N  
ATOM   2455  CA  MET B 396     -10.232  45.851  10.991  1.00 35.02           C  
ATOM   2456  C   MET B 396     -11.739  46.076  10.935  1.00 35.36           C  
ATOM   2457  O   MET B 396     -12.364  46.348  11.957  1.00 35.95           O  
ATOM   2458  CB  MET B 396      -9.515  47.173  10.714  1.00 35.21           C  
ATOM   2459  CG  MET B 396      -8.231  47.273  11.477  1.00 35.79           C  
ATOM   2460  SD  MET B 396      -7.257  48.659  10.899  1.00 38.42           S  
ATOM   2461  CE  MET B 396      -8.287  50.041  11.263  1.00 33.61           C  
ATOM   2462  N   GLU B 397     -12.326  45.917   9.761  1.00 36.02           N  
ATOM   2463  CA  GLU B 397     -13.787  46.034   9.619  1.00 36.75           C  
ATOM   2464  C   GLU B 397     -14.536  44.764  10.054  1.00 36.56           C  
ATOM   2465  O   GLU B 397     -15.754  44.696   9.910  1.00 37.17           O  
ATOM   2466  CB AGLU B 397     -14.146  46.365   8.172  0.50 36.75           C  
ATOM   2467  CB BGLU B 397     -14.135  46.367   8.173  0.50 36.93           C  
ATOM   2468  CG AGLU B 397     -13.643  47.724   7.700  0.50 37.41           C  
ATOM   2469  CG BGLU B 397     -13.497  47.659   7.679  0.50 38.16           C  
ATOM   2470  CD AGLU B 397     -13.563  47.818   6.184  0.50 37.49           C  
ATOM   2471  CD BGLU B 397     -14.326  48.890   7.970  0.50 39.47           C  
ATOM   2472  OE1AGLU B 397     -12.863  46.995   5.566  0.50 37.43           O  
ATOM   2473  OE1BGLU B 397     -14.174  49.872   7.216  0.50 40.49           O  
ATOM   2474  OE2AGLU B 397     -14.195  48.724   5.608  0.50 39.84           O  
ATOM   2475  OE2BGLU B 397     -15.122  48.878   8.937  0.50 41.77           O  
ATOM   2476  N   HIS B 398     -13.819  43.774  10.593  1.00 36.25           N  
ATOM   2477  CA  HIS B 398     -14.405  42.530  11.074  1.00 36.34           C  
ATOM   2478  C   HIS B 398     -13.946  42.209  12.488  1.00 36.22           C  
ATOM   2479  O   HIS B 398     -13.103  41.329  12.692  1.00 36.25           O  
ATOM   2480  CB  HIS B 398     -14.029  41.383  10.150  1.00 36.29           C  
ATOM   2481  CG  HIS B 398     -14.429  41.595   8.727  1.00 36.65           C  
ATOM   2482  ND1 HIS B 398     -15.640  41.169   8.223  1.00 37.14           N  
ATOM   2483  CD2 HIS B 398     -13.768  42.164   7.690  1.00 36.80           C  
ATOM   2484  CE1 HIS B 398     -15.708  41.469   6.937  1.00 37.58           C  
ATOM   2485  NE2 HIS B 398     -14.583  42.071   6.587  1.00 36.10           N  
ATOM   2486  N   PRO B 399     -14.506  42.906  13.470  1.00 36.50           N  
ATOM   2487  CA  PRO B 399     -14.107  42.718  14.861  1.00 36.21           C  
ATOM   2488  C   PRO B 399     -14.282  41.283  15.329  1.00 35.30           C  
ATOM   2489  O   PRO B 399     -15.320  40.686  15.089  1.00 35.67           O  
ATOM   2490  CB  PRO B 399     -15.051  43.652  15.635  1.00 36.69           C  
ATOM   2491  CG  PRO B 399     -15.494  44.662  14.630  1.00 36.99           C  
ATOM   2492  CD  PRO B 399     -15.576  43.916  13.336  1.00 36.82           C  
ATOM   2493  N   GLY B 400     -13.254  40.724  15.968  1.00 34.17           N  
ATOM   2494  CA  GLY B 400     -13.340  39.359  16.511  1.00 32.59           C  
ATOM   2495  C   GLY B 400     -12.978  38.312  15.480  1.00 31.47           C  
ATOM   2496  O   GLY B 400     -12.939  37.112  15.791  1.00 30.73           O  
ATOM   2497  N   LYS B 401     -12.737  38.755  14.241  1.00 30.69           N  
ATOM   2498  CA  LYS B 401     -12.399  37.856  13.133  1.00 30.44           C  
ATOM   2499  C   LYS B 401     -11.152  38.281  12.360  1.00 29.47           C  
ATOM   2500  O   LYS B 401     -10.693  39.419  12.460  1.00 29.17           O  
ATOM   2501  CB  LYS B 401     -13.582  37.751  12.165  1.00 30.80           C  
ATOM   2502  CG  LYS B 401     -14.913  37.672  12.876  1.00 31.22           C  
ATOM   2503  CD  LYS B 401     -16.034  37.125  12.005  1.00 31.85           C  
ATOM   2504  CE  LYS B 401     -17.358  37.367  12.700  1.00 31.98           C  
ATOM   2505  NZ  LYS B 401     -18.547  36.701  12.093  1.00 33.87           N  
ATOM   2506  N   LEU B 402     -10.628  37.350  11.572  1.00 28.29           N  
ATOM   2507  CA  LEU B 402      -9.434  37.584  10.736  1.00 27.92           C  
ATOM   2508  C   LEU B 402      -9.819  37.271   9.319  1.00 27.45           C  
ATOM   2509  O   LEU B 402     -10.244  36.123   9.014  1.00 27.02           O  
ATOM   2510  CB  LEU B 402      -8.282  36.659  11.175  1.00 27.53           C  
ATOM   2511  CG  LEU B 402      -7.701  36.966  12.563  1.00 28.15           C  
ATOM   2512  CD1 LEU B 402      -6.622  35.960  12.976  1.00 29.70           C  
ATOM   2513  CD2 LEU B 402      -7.142  38.342  12.586  1.00 27.71           C  
ATOM   2514  N   LEU B 403      -9.717  38.285   8.458  1.00 27.13           N  
ATOM   2515  CA  LEU B 403     -10.074  38.136   7.052  1.00 26.86           C  
ATOM   2516  C   LEU B 403      -8.850  37.690   6.272  1.00 26.65           C  
ATOM   2517  O   LEU B 403      -8.145  38.503   5.662  1.00 25.59           O  
ATOM   2518  CB  LEU B 403     -10.670  39.441   6.486  1.00 27.22           C  
ATOM   2519  CG  LEU B 403     -11.223  39.355   5.049  1.00 28.23           C  
ATOM   2520  CD1 LEU B 403     -12.610  38.723   5.003  1.00 31.12           C  
ATOM   2521  CD2 LEU B 403     -11.260  40.714   4.407  1.00 29.62           C  
ATOM   2522  N   PHE B 404      -8.568  36.387   6.306  1.00 26.15           N  
ATOM   2523  CA  PHE B 404      -7.403  35.877   5.622  1.00 26.93           C  
ATOM   2524  C   PHE B 404      -7.527  36.138   4.129  1.00 27.54           C  
ATOM   2525  O   PHE B 404      -6.564  36.528   3.461  1.00 27.81           O  
ATOM   2526  CB  PHE B 404      -7.183  34.401   5.963  1.00 26.91           C  
ATOM   2527  CG  PHE B 404      -6.507  34.216   7.281  1.00 26.65           C  
ATOM   2528  CD1 PHE B 404      -7.244  34.136   8.454  1.00 27.82           C  
ATOM   2529  CD2 PHE B 404      -5.122  34.199   7.349  1.00 27.39           C  
ATOM   2530  CE1 PHE B 404      -6.602  34.009   9.679  1.00 26.86           C  
ATOM   2531  CE2 PHE B 404      -4.460  34.071   8.558  1.00 28.25           C  
ATOM   2532  CZ  PHE B 404      -5.190  33.996   9.729  1.00 28.44           C  
ATOM   2533  N   ALA B 405      -8.743  35.978   3.642  1.00 27.72           N  
ATOM   2534  CA  ALA B 405      -9.096  36.302   2.271  1.00 28.49           C  
ATOM   2535  C   ALA B 405     -10.581  36.623   2.261  1.00 28.35           C  
ATOM   2536  O   ALA B 405     -11.306  36.298   3.220  1.00 28.36           O  
ATOM   2537  CB  ALA B 405      -8.787  35.141   1.357  1.00 28.33           C  
ATOM   2538  N   PRO B 406     -11.040  37.291   1.211  1.00 28.75           N  
ATOM   2539  CA  PRO B 406     -12.461  37.607   1.105  1.00 29.01           C  
ATOM   2540  C   PRO B 406     -13.331  36.349   1.219  1.00 28.62           C  
ATOM   2541  O   PRO B 406     -14.435  36.429   1.759  1.00 28.96           O  
ATOM   2542  CB  PRO B 406     -12.579  38.241  -0.286  1.00 29.08           C  
ATOM   2543  CG  PRO B 406     -11.232  38.772  -0.555  1.00 28.57           C  
ATOM   2544  CD  PRO B 406     -10.276  37.775   0.044  1.00 28.62           C  
ATOM   2545  N   ASN B 407     -12.832  35.202   0.744  1.00 28.32           N  
ATOM   2546  CA  ASN B 407     -13.528  33.911   0.902  1.00 28.75           C  
ATOM   2547  C   ASN B 407     -12.953  33.004   2.012  1.00 28.95           C  
ATOM   2548  O   ASN B 407     -13.138  31.773   1.984  1.00 29.57           O  
ATOM   2549  CB  ASN B 407     -13.578  33.143  -0.442  1.00 28.32           C  
ATOM   2550  CG  ASN B 407     -12.196  32.712  -0.935  1.00 28.10           C  
ATOM   2551  OD1 ASN B 407     -11.184  33.347  -0.625  1.00 28.63           O  
ATOM   2552  ND2 ASN B 407     -12.153  31.630  -1.699  1.00 25.65           N  
ATOM   2553  N   LEU B 408     -12.292  33.603   2.989  1.00 28.52           N  
ATOM   2554  CA  LEU B 408     -11.760  32.868   4.120  1.00 28.49           C  
ATOM   2555  C   LEU B 408     -11.653  33.791   5.326  1.00 28.90           C  
ATOM   2556  O   LEU B 408     -10.582  34.315   5.652  1.00 27.98           O  
ATOM   2557  CB  LEU B 408     -10.409  32.230   3.765  1.00 28.56           C  
ATOM   2558  CG  LEU B 408      -9.810  31.315   4.842  1.00 28.54           C  
ATOM   2559  CD1 LEU B 408     -10.615  30.015   4.925  1.00 29.02           C  
ATOM   2560  CD2 LEU B 408      -8.348  31.036   4.565  1.00 28.50           C  
ATOM   2561  N   LEU B 409     -12.799  33.985   5.970  1.00 29.49           N  
ATOM   2562  CA  LEU B 409     -12.953  34.855   7.125  1.00 30.22           C  
ATOM   2563  C   LEU B 409     -13.049  33.959   8.353  1.00 30.79           C  
ATOM   2564  O   LEU B 409     -14.006  33.198   8.478  1.00 30.45           O  
ATOM   2565  CB  LEU B 409     -14.238  35.678   6.959  1.00 30.04           C  
ATOM   2566  CG  LEU B 409     -14.771  36.605   8.066  1.00 29.80           C  
ATOM   2567  CD1 LEU B 409     -13.826  37.710   8.418  1.00 29.53           C  
ATOM   2568  CD2 LEU B 409     -16.109  37.191   7.618  1.00 30.92           C  
ATOM   2569  N   LEU B 410     -12.065  34.024   9.243  1.00 30.99           N  
ATOM   2570  CA  LEU B 410     -12.003  33.093  10.385  1.00 31.85           C  
ATOM   2571  C   LEU B 410     -12.219  33.757  11.733  1.00 32.58           C  
ATOM   2572  O   LEU B 410     -11.736  34.842  11.969  1.00 32.91           O  
ATOM   2573  CB  LEU B 410     -10.647  32.386  10.418  1.00 31.40           C  
ATOM   2574  CG  LEU B 410     -10.209  31.592   9.193  1.00 31.36           C  
ATOM   2575  CD1 LEU B 410      -8.951  30.785   9.542  1.00 32.39           C  
ATOM   2576  CD2 LEU B 410     -11.302  30.680   8.693  1.00 32.02           C  
ATOM   2577  N   ASP B 411     -12.940  33.092  12.629  1.00 34.05           N  
ATOM   2578  CA  ASP B 411     -13.123  33.613  13.979  1.00 34.94           C  
ATOM   2579  C   ASP B 411     -12.024  33.055  14.885  1.00 35.52           C  
ATOM   2580  O   ASP B 411     -11.327  32.095  14.510  1.00 34.31           O  
ATOM   2581  CB  ASP B 411     -14.532  33.278  14.515  1.00 35.80           C  
ATOM   2582  CG  ASP B 411     -14.807  31.797  14.555  1.00 37.57           C  
ATOM   2583  OD1 ASP B 411     -14.019  31.040  15.160  1.00 41.43           O  
ATOM   2584  OD2 ASP B 411     -15.796  31.279  14.002  1.00 43.33           O  
ATOM   2585  N   ARG B 412     -11.884  33.644  16.078  1.00 35.82           N  
ATOM   2586  CA  ARG B 412     -10.920  33.179  17.077  1.00 36.70           C  
ATOM   2587  C   ARG B 412     -10.964  31.678  17.261  1.00 36.59           C  
ATOM   2588  O   ARG B 412      -9.934  31.012  17.199  1.00 37.69           O  
ATOM   2589  CB  ARG B 412     -11.152  33.842  18.454  1.00 37.26           C  
ATOM   2590  CG  ARG B 412     -10.594  32.999  19.634  1.00 38.13           C  
ATOM   2591  CD  ARG B 412     -10.639  33.672  20.987  1.00 38.41           C  
ATOM   2592  NE  ARG B 412      -9.495  33.303  21.823  1.00 39.21           N  
ATOM   2593  CZ  ARG B 412      -9.386  32.174  22.511  1.00 38.69           C  
ATOM   2594  NH1 ARG B 412     -10.362  31.270  22.524  1.00 39.02           N  
ATOM   2595  NH2 ARG B 412      -8.292  31.958  23.225  1.00 38.01           N  
ATOM   2596  N   ASN B 413     -12.155  31.135  17.495  1.00 36.16           N  
ATOM   2597  CA  ASN B 413     -12.271  29.728  17.824  1.00 35.28           C  
ATOM   2598  C   ASN B 413     -11.809  28.798  16.687  1.00 34.43           C  
ATOM   2599  O   ASN B 413     -11.433  27.649  16.928  1.00 33.71           O  
ATOM   2600  CB  ASN B 413     -13.693  29.398  18.301  1.00 35.93           C  
ATOM   2601  CG  ASN B 413     -14.014  29.991  19.697  1.00 36.98           C  
ATOM   2602  OD1 ASN B 413     -13.307  30.869  20.222  1.00 37.54           O  
ATOM   2603  ND2 ASN B 413     -15.100  29.513  20.288  1.00 39.55           N  
ATOM   2604  N   GLN B 414     -11.800  29.284  15.452  1.00 33.68           N  
ATOM   2605  CA  GLN B 414     -11.174  28.523  14.359  1.00 33.31           C  
ATOM   2606  C   GLN B 414      -9.650  28.455  14.491  1.00 32.86           C  
ATOM   2607  O   GLN B 414      -9.021  27.574  13.926  1.00 34.81           O  
ATOM   2608  CB  GLN B 414     -11.611  29.035  12.981  1.00 33.15           C  
ATOM   2609  CG  GLN B 414     -13.040  28.597  12.650  1.00 33.12           C  
ATOM   2610  CD  GLN B 414     -13.629  29.333  11.467  1.00 33.09           C  
ATOM   2611  OE1 GLN B 414     -13.886  30.534  11.542  1.00 33.47           O  
ATOM   2612  NE2 GLN B 414     -13.873  28.613  10.384  1.00 32.96           N  
ATOM   2613  N   GLY B 415      -9.058  29.348  15.263  1.00 32.02           N  
ATOM   2614  CA  GLY B 415      -7.640  29.261  15.575  1.00 31.48           C  
ATOM   2615  C   GLY B 415      -7.305  28.005  16.364  1.00 31.10           C  
ATOM   2616  O   GLY B 415      -6.182  27.500  16.281  1.00 31.02           O  
ATOM   2617  N   LYS B 416      -8.278  27.495  17.124  1.00 30.51           N  
ATOM   2618  CA  LYS B 416      -8.081  26.289  17.923  1.00 30.67           C  
ATOM   2619  C   LYS B 416      -7.970  25.017  17.059  1.00 30.32           C  
ATOM   2620  O   LYS B 416      -7.750  23.929  17.578  1.00 30.46           O  
ATOM   2621  CB  LYS B 416      -9.212  26.119  18.939  1.00 30.73           C  
ATOM   2622  CG  LYS B 416      -9.419  27.308  19.889  1.00 30.41           C  
ATOM   2623  CD  LYS B 416     -10.658  27.065  20.758  1.00 31.59           C  
ATOM   2624  CE  LYS B 416     -10.936  28.253  21.646  1.00 32.92           C  
ATOM   2625  NZ  LYS B 416     -11.771  27.856  22.801  1.00 33.52           N  
HETATM 2626  N   CCS B 417      -8.156  25.154  15.758  1.00 30.19           N  
HETATM 2627  CA  CCS B 417      -7.969  24.041  14.816  1.00 31.35           C  
HETATM 2628  CB  CCS B 417      -8.515  24.448  13.444  1.00 31.50           C  
HETATM 2629  SG  CCS B 417     -10.317  24.543  13.441  1.00 34.66           S  
HETATM 2630  CD  CCS B 417     -11.139  23.157  13.543  1.00 34.72           C  
HETATM 2631  CE  CCS B 417     -10.655  22.104  12.589  1.00 35.52           C  
HETATM 2632  OZ1 CCS B 417     -10.819  20.899  12.869  1.00 36.24           O  
HETATM 2633  OZ2 CCS B 417     -10.096  22.452  11.516  1.00 38.11           O  
HETATM 2634  C   CCS B 417      -6.521  23.553  14.665  1.00 30.92           C  
HETATM 2635  O   CCS B 417      -6.272  22.444  14.173  1.00 31.22           O  
ATOM   2636  N   VAL B 418      -5.584  24.390  15.073  1.00 31.22           N  
ATOM   2637  CA  VAL B 418      -4.171  24.059  15.086  1.00 31.17           C  
ATOM   2638  C   VAL B 418      -3.661  24.339  16.497  1.00 30.99           C  
ATOM   2639  O   VAL B 418      -3.758  25.467  16.992  1.00 30.18           O  
ATOM   2640  CB  VAL B 418      -3.420  24.920  14.044  1.00 31.60           C  
ATOM   2641  CG1 VAL B 418      -1.895  24.671  14.091  1.00 31.91           C  
ATOM   2642  CG2 VAL B 418      -3.991  24.669  12.639  1.00 31.20           C  
ATOM   2643  N   GLU B 419      -3.141  23.318  17.162  1.00 30.72           N  
ATOM   2644  CA  GLU B 419      -2.560  23.506  18.488  1.00 31.33           C  
ATOM   2645  C   GLU B 419      -1.505  24.608  18.447  1.00 31.27           C  
ATOM   2646  O   GLU B 419      -0.650  24.624  17.568  1.00 31.47           O  
ATOM   2647  CB  GLU B 419      -1.943  22.195  18.997  1.00 31.70           C  
ATOM   2648  CG  GLU B 419      -1.023  22.391  20.190  1.00 32.91           C  
ATOM   2649  N   GLY B 420      -1.588  25.547  19.380  1.00 31.55           N  
ATOM   2650  CA  GLY B 420      -0.648  26.661  19.443  1.00 31.63           C  
ATOM   2651  C   GLY B 420      -1.017  27.871  18.622  1.00 31.40           C  
ATOM   2652  O   GLY B 420      -0.436  28.955  18.807  1.00 32.46           O  
ATOM   2653  N   MET B 421      -1.964  27.729  17.702  1.00 30.50           N  
ATOM   2654  CA  MET B 421      -2.274  28.845  16.804  1.00 30.92           C  
ATOM   2655  C   MET B 421      -3.196  29.881  17.427  1.00 30.48           C  
ATOM   2656  O   MET B 421      -3.185  31.023  17.003  1.00 29.49           O  
ATOM   2657  CB  MET B 421      -2.878  28.346  15.496  1.00 30.77           C  
ATOM   2658  CG  MET B 421      -3.036  29.437  14.448  1.00 31.31           C  
ATOM   2659  SD  MET B 421      -3.291  28.764  12.796  1.00 33.10           S  
ATOM   2660  CE  MET B 421      -4.932  28.007  12.946  1.00 33.88           C  
ATOM   2661  N   VAL B 422      -3.985  29.499  18.440  1.00 30.64           N  
ATOM   2662  CA  VAL B 422      -5.000  30.418  18.954  1.00 30.50           C  
ATOM   2663  C   VAL B 422      -4.351  31.607  19.652  1.00 30.56           C  
ATOM   2664  O   VAL B 422      -4.834  32.746  19.540  1.00 29.53           O  
ATOM   2665  CB  VAL B 422      -6.053  29.727  19.862  1.00 30.99           C  
ATOM   2666  CG1 VAL B 422      -5.469  29.337  21.217  1.00 30.66           C  
ATOM   2667  CG2 VAL B 422      -7.264  30.649  20.040  1.00 31.05           C  
ATOM   2668  N   GLU B 423      -3.263  31.324  20.366  1.00 30.69           N  
ATOM   2669  CA  GLU B 423      -2.406  32.350  20.990  1.00 31.61           C  
ATOM   2670  C   GLU B 423      -2.046  33.443  19.976  1.00 30.44           C  
ATOM   2671  O   GLU B 423      -2.132  34.662  20.229  1.00 30.47           O  
ATOM   2672  CB  GLU B 423      -1.128  31.678  21.510  1.00 32.22           C  
ATOM   2673  CG  GLU B 423      -1.303  30.821  22.757  1.00 36.04           C  
ATOM   2674  CD  GLU B 423      -2.190  29.592  22.578  1.00 39.42           C  
ATOM   2675  OE1 GLU B 423      -2.075  28.864  21.558  1.00 41.62           O  
ATOM   2676  OE2 GLU B 423      -3.022  29.343  23.479  1.00 43.22           O  
ATOM   2677  N   ILE B 424      -1.651  32.999  18.792  1.00 30.07           N  
ATOM   2678  CA  ILE B 424      -1.284  33.905  17.725  1.00 29.48           C  
ATOM   2679  C   ILE B 424      -2.501  34.661  17.173  1.00 28.73           C  
ATOM   2680  O   ILE B 424      -2.434  35.861  16.933  1.00 27.22           O  
ATOM   2681  CB  ILE B 424      -0.542  33.124  16.609  1.00 30.11           C  
ATOM   2682  CG1 ILE B 424       0.729  32.446  17.167  1.00 29.13           C  
ATOM   2683  CG2 ILE B 424      -0.217  34.046  15.468  1.00 30.96           C  
ATOM   2684  CD1 ILE B 424       1.317  31.416  16.298  1.00 30.15           C  
ATOM   2685  N   PHE B 425      -3.612  33.969  16.968  1.00 28.22           N  
ATOM   2686  CA  PHE B 425      -4.873  34.638  16.572  1.00 27.70           C  
ATOM   2687  C   PHE B 425      -5.258  35.728  17.587  1.00 26.84           C  
ATOM   2688  O   PHE B 425      -5.624  36.835  17.224  1.00 26.33           O  
ATOM   2689  CB  PHE B 425      -6.028  33.627  16.436  1.00 27.93           C  
ATOM   2690  CG  PHE B 425      -6.152  32.991  15.067  1.00 29.39           C  
ATOM   2691  CD1 PHE B 425      -5.030  32.773  14.244  1.00 29.54           C  
ATOM   2692  CD2 PHE B 425      -7.403  32.613  14.593  1.00 27.97           C  
ATOM   2693  CE1 PHE B 425      -5.181  32.170  12.983  1.00 29.78           C  
ATOM   2694  CE2 PHE B 425      -7.560  32.017  13.346  1.00 28.45           C  
ATOM   2695  CZ  PHE B 425      -6.452  31.782  12.537  1.00 28.97           C  
ATOM   2696  N   ASP B 426      -5.135  35.421  18.862  1.00 26.51           N  
ATOM   2697  CA  ASP B 426      -5.455  36.369  19.903  1.00 27.36           C  
ATOM   2698  C   ASP B 426      -4.613  37.617  19.775  1.00 28.11           C  
ATOM   2699  O   ASP B 426      -5.125  38.738  19.838  1.00 26.89           O  
ATOM   2700  CB  ASP B 426      -5.300  35.719  21.301  1.00 27.20           C  
ATOM   2701  CG  ASP B 426      -6.483  34.844  21.673  1.00 29.58           C  
ATOM   2702  OD1 ASP B 426      -7.554  34.957  21.024  1.00 31.56           O  
ATOM   2703  OD2 ASP B 426      -6.429  34.018  22.612  1.00 26.20           O  
ATOM   2704  N   MET B 427      -3.316  37.439  19.548  1.00 29.24           N  
ATOM   2705  CA  MET B 427      -2.451  38.604  19.415  1.00 30.71           C  
ATOM   2706  C   MET B 427      -2.808  39.439  18.180  1.00 29.37           C  
ATOM   2707  O   MET B 427      -2.778  40.661  18.242  1.00 29.30           O  
ATOM   2708  CB  MET B 427      -0.983  38.213  19.400  1.00 30.20           C  
ATOM   2709  CG  MET B 427      -0.499  37.597  20.728  1.00 32.14           C  
ATOM   2710  SD  MET B 427       1.233  37.065  20.590  1.00 37.64           S  
ATOM   2711  CE  MET B 427       1.198  35.924  19.277  1.00 35.93           C  
ATOM   2712  N   LEU B 428      -3.159  38.788  17.081  1.00 28.55           N  
ATOM   2713  CA  LEU B 428      -3.518  39.516  15.864  1.00 28.56           C  
ATOM   2714  C   LEU B 428      -4.806  40.312  16.096  1.00 27.93           C  
ATOM   2715  O   LEU B 428      -4.916  41.453  15.647  1.00 26.74           O  
ATOM   2716  CB  LEU B 428      -3.690  38.560  14.689  1.00 28.33           C  
ATOM   2717  CG  LEU B 428      -2.386  37.915  14.160  1.00 30.66           C  
ATOM   2718  CD1 LEU B 428      -2.726  36.657  13.376  1.00 31.16           C  
ATOM   2719  CD2 LEU B 428      -1.622  38.879  13.304  1.00 30.03           C  
ATOM   2720  N   LEU B 429      -5.747  39.703  16.818  1.00 27.99           N  
ATOM   2721  CA  LEU B 429      -7.033  40.326  17.135  1.00 28.65           C  
ATOM   2722  C   LEU B 429      -6.841  41.581  18.025  1.00 28.90           C  
ATOM   2723  O   LEU B 429      -7.476  42.600  17.815  1.00 28.35           O  
ATOM   2724  CB  LEU B 429      -7.982  39.292  17.778  1.00 29.04           C  
ATOM   2725  CG  LEU B 429      -8.490  38.210  16.812  1.00 28.98           C  
ATOM   2726  CD1 LEU B 429      -9.389  37.218  17.478  1.00 31.73           C  
ATOM   2727  CD2 LEU B 429      -9.226  38.847  15.625  1.00 31.36           C  
ATOM   2728  N   ALA B 430      -5.918  41.504  18.974  1.00 29.10           N  
ATOM   2729  CA  ALA B 430      -5.564  42.641  19.827  1.00 29.53           C  
ATOM   2730  C   ALA B 430      -4.934  43.790  19.037  1.00 29.44           C  
ATOM   2731  O   ALA B 430      -5.070  44.953  19.411  1.00 30.00           O  
ATOM   2732  CB  ALA B 430      -4.614  42.178  20.928  1.00 29.67           C  
ATOM   2733  N   THR B 431      -4.223  43.450  17.966  1.00 29.59           N  
ATOM   2734  CA  THR B 431      -3.635  44.421  17.034  1.00 29.64           C  
ATOM   2735  C   THR B 431      -4.730  45.110  16.237  1.00 29.54           C  
ATOM   2736  O   THR B 431      -4.722  46.333  16.095  1.00 28.07           O  
ATOM   2737  CB  THR B 431      -2.635  43.729  16.073  1.00 29.22           C  
ATOM   2738  OG1 THR B 431      -1.700  42.932  16.822  1.00 30.42           O  
ATOM   2739  CG2 THR B 431      -1.744  44.762  15.366  1.00 29.47           C  
ATOM   2740  N   SER B 432      -5.677  44.311  15.738  1.00 29.43           N  
ATOM   2741  CA  SER B 432      -6.869  44.815  15.052  1.00 29.09           C  
ATOM   2742  C   SER B 432      -7.586  45.809  15.922  1.00 28.47           C  
ATOM   2743  O   SER B 432      -8.003  46.859  15.443  1.00 28.52           O  
ATOM   2744  CB  SER B 432      -7.867  43.675  14.737  1.00 29.31           C  
ATOM   2745  OG  SER B 432      -7.659  43.214  13.436  1.00 35.58           O  
ATOM   2746  N   SER B 433      -7.776  45.436  17.178  1.00 27.99           N  
ATOM   2747  CA  SER B 433      -8.443  46.283  18.162  1.00 29.28           C  
ATOM   2748  C   SER B 433      -7.651  47.571  18.448  1.00 29.43           C  
ATOM   2749  O   SER B 433      -8.242  48.654  18.551  1.00 29.25           O  
ATOM   2750  CB  SER B 433      -8.677  45.509  19.466  1.00 29.46           C  
ATOM   2751  OG  SER B 433      -9.384  46.315  20.388  1.00 32.94           O  
ATOM   2752  N   ARG B 434      -6.327  47.463  18.561  1.00 29.96           N  
ATOM   2753  CA  ARG B 434      -5.471  48.651  18.775  1.00 30.30           C  
ATOM   2754  C   ARG B 434      -5.584  49.606  17.578  1.00 30.16           C  
ATOM   2755  O   ARG B 434      -5.820  50.791  17.769  1.00 28.93           O  
ATOM   2756  CB  ARG B 434      -4.010  48.253  19.041  1.00 31.60           C  
ATOM   2757  CG  ARG B 434      -3.052  49.370  19.455  1.00 30.74           C  
ATOM   2758  CD  ARG B 434      -3.428  50.155  20.709  1.00 36.36           C  
ATOM   2759  NE  ARG B 434      -2.502  51.289  20.849  1.00 36.30           N  
ATOM   2760  CZ  ARG B 434      -2.821  52.499  21.284  1.00 38.81           C  
ATOM   2761  NH1 ARG B 434      -4.058  52.796  21.672  1.00 41.22           N  
ATOM   2762  NH2 ARG B 434      -1.882  53.434  21.353  1.00 38.47           N  
ATOM   2763  N   PHE B 435      -5.454  49.085  16.351  1.00 30.30           N  
ATOM   2764  CA  PHE B 435      -5.619  49.901  15.136  1.00 30.83           C  
ATOM   2765  C   PHE B 435      -6.982  50.574  14.989  1.00 31.01           C  
ATOM   2766  O   PHE B 435      -7.072  51.684  14.471  1.00 28.36           O  
ATOM   2767  CB  PHE B 435      -5.348  49.098  13.869  1.00 32.19           C  
ATOM   2768  CG  PHE B 435      -3.894  48.793  13.634  1.00 33.64           C  
ATOM   2769  CD1 PHE B 435      -2.884  49.509  14.277  1.00 37.82           C  
ATOM   2770  CD2 PHE B 435      -3.539  47.872  12.687  1.00 36.49           C  
ATOM   2771  CE1 PHE B 435      -1.530  49.242  13.994  1.00 39.38           C  
ATOM   2772  CE2 PHE B 435      -2.191  47.594  12.420  1.00 36.08           C  
ATOM   2773  CZ  PHE B 435      -1.208  48.261  13.094  1.00 36.30           C  
ATOM   2774  N   ARG B 436      -8.034  49.873  15.390  1.00 32.76           N  
ATOM   2775  CA  ARG B 436      -9.376  50.454  15.378  1.00 34.71           C  
ATOM   2776  C   ARG B 436      -9.503  51.597  16.371  1.00 35.87           C  
ATOM   2777  O   ARG B 436     -10.088  52.636  16.058  1.00 36.27           O  
ATOM   2778  CB  ARG B 436     -10.427  49.383  15.697  1.00 35.03           C  
ATOM   2779  CG  ARG B 436     -11.045  48.783  14.478  1.00 35.81           C  
ATOM   2780  CD  ARG B 436     -12.298  47.907  14.756  1.00 36.97           C  
ATOM   2781  NE  ARG B 436     -11.903  46.517  14.556  1.00 41.41           N  
ATOM   2782  CZ  ARG B 436     -11.645  45.658  15.520  1.00 40.25           C  
ATOM   2783  NH1 ARG B 436     -11.783  45.970  16.804  1.00 41.61           N  
ATOM   2784  NH2 ARG B 436     -11.284  44.454  15.180  1.00 41.12           N  
ATOM   2785  N   MET B 437      -8.973  51.405  17.570  1.00 37.74           N  
ATOM   2786  CA  MET B 437      -9.061  52.423  18.600  1.00 40.49           C  
ATOM   2787  C   MET B 437      -8.253  53.662  18.253  1.00 39.40           C  
ATOM   2788  O   MET B 437      -8.559  54.744  18.705  1.00 39.12           O  
ATOM   2789  CB  MET B 437      -8.635  51.883  19.959  1.00 40.38           C  
ATOM   2790  CG  MET B 437      -9.819  51.809  20.919  1.00 44.24           C  
ATOM   2791  SD  MET B 437      -9.451  50.948  22.452  1.00 48.52           S  
ATOM   2792  CE  MET B 437      -8.869  49.382  21.769  1.00 47.60           C  
ATOM   2793  N   MET B 438      -7.217  53.487  17.452  1.00 39.09           N  
ATOM   2794  CA  MET B 438      -6.446  54.611  16.946  1.00 38.71           C  
ATOM   2795  C   MET B 438      -7.017  55.214  15.672  1.00 37.01           C  
ATOM   2796  O   MET B 438      -6.535  56.257  15.237  1.00 37.09           O  
ATOM   2797  CB  MET B 438      -5.047  54.149  16.626  1.00 39.25           C  
ATOM   2798  CG  MET B 438      -4.247  53.809  17.840  1.00 40.54           C  
ATOM   2799  SD  MET B 438      -2.601  53.402  17.266  1.00 41.94           S  
ATOM   2800  CE  MET B 438      -1.983  55.019  16.773  1.00 40.13           C  
ATOM   2801  N   ASN B 439      -8.001  54.565  15.043  1.00 34.63           N  
ATOM   2802  CA  ASN B 439      -8.458  54.995  13.733  1.00 32.96           C  
ATOM   2803  C   ASN B 439      -7.245  55.078  12.784  1.00 31.55           C  
ATOM   2804  O   ASN B 439      -7.042  56.069  12.082  1.00 29.98           O  
ATOM   2805  CB AASN B 439      -9.194  56.351  13.801  0.50 32.82           C  
ATOM   2806  CB BASN B 439      -9.179  56.350  13.851  0.50 32.85           C  
ATOM   2807  CG AASN B 439     -10.544  56.264  14.509  0.50 33.29           C  
ATOM   2808  CG BASN B 439      -9.932  56.749  12.588  0.50 33.06           C  
ATOM   2809  OD1AASN B 439     -10.857  57.074  15.385  0.50 33.52           O  
ATOM   2810  OD1BASN B 439     -10.157  57.940  12.354  0.50 34.68           O  
ATOM   2811  ND2AASN B 439     -11.351  55.293  14.121  0.50 32.81           N  
ATOM   2812  ND2BASN B 439     -10.334  55.770  11.776  0.50 33.18           N  
ATOM   2813  N   LEU B 440      -6.439  54.009  12.756  1.00 30.40           N  
ATOM   2814  CA  LEU B 440      -5.338  53.921  11.811  1.00 29.63           C  
ATOM   2815  C   LEU B 440      -5.878  54.125  10.399  1.00 29.32           C  
ATOM   2816  O   LEU B 440      -6.894  53.499  10.021  1.00 28.88           O  
ATOM   2817  CB  LEU B 440      -4.659  52.546  11.889  1.00 29.52           C  
ATOM   2818  CG  LEU B 440      -3.451  52.354  10.971  1.00 30.71           C  
ATOM   2819  CD1 LEU B 440      -2.291  53.101  11.536  1.00 31.09           C  
ATOM   2820  CD2 LEU B 440      -3.094  50.901  10.784  1.00 30.24           C  
ATOM   2821  N   GLN B 441      -5.226  55.015   9.646  1.00 27.77           N  
ATOM   2822  CA  GLN B 441      -5.568  55.283   8.266  1.00 28.12           C  
ATOM   2823  C   GLN B 441      -4.684  54.492   7.305  1.00 28.28           C  
ATOM   2824  O   GLN B 441      -3.573  54.116   7.640  1.00 26.83           O  
ATOM   2825  CB  GLN B 441      -5.429  56.778   7.949  1.00 28.52           C  
ATOM   2826  CG  GLN B 441      -6.286  57.694   8.828  1.00 28.81           C  
ATOM   2827  CD  GLN B 441      -7.759  57.385   8.716  1.00 30.93           C  
ATOM   2828  OE1 GLN B 441      -8.351  57.540   7.646  1.00 30.05           O  
ATOM   2829  NE2 GLN B 441      -8.367  56.968   9.829  1.00 30.68           N  
ATOM   2830  N   GLY B 442      -5.227  54.225   6.118  1.00 28.25           N  
ATOM   2831  CA  GLY B 442      -4.542  53.437   5.125  1.00 29.07           C  
ATOM   2832  C   GLY B 442      -3.152  53.908   4.758  1.00 29.58           C  
ATOM   2833  O   GLY B 442      -2.236  53.103   4.691  1.00 29.50           O  
ATOM   2834  N   GLU B 443      -2.982  55.214   4.524  1.00 29.81           N  
ATOM   2835  CA  GLU B 443      -1.651  55.741   4.210  1.00 29.89           C  
ATOM   2836  C   GLU B 443      -0.669  55.492   5.361  1.00 30.02           C  
ATOM   2837  O   GLU B 443       0.538  55.252   5.131  1.00 29.62           O  
ATOM   2838  CB  GLU B 443      -1.715  57.230   3.881  1.00 29.87           C  
ATOM   2839  CG  GLU B 443      -2.594  57.596   2.714  1.00 30.16           C  
ATOM   2840  CD  GLU B 443      -4.059  57.856   3.105  1.00 32.32           C  
ATOM   2841  OE1 GLU B 443      -4.506  57.425   4.220  1.00 31.53           O  
ATOM   2842  OE2 GLU B 443      -4.763  58.485   2.291  1.00 32.47           O  
ATOM   2843  N   GLU B 444      -1.164  55.488   6.613  1.00 29.60           N  
ATOM   2844  CA  GLU B 444      -0.303  55.146   7.753  1.00 29.40           C  
ATOM   2845  C   GLU B 444       0.120  53.667   7.748  1.00 29.93           C  
ATOM   2846  O   GLU B 444       1.274  53.342   8.007  1.00 28.66           O  
ATOM   2847  CB  GLU B 444      -0.974  55.489   9.096  1.00 30.10           C  
ATOM   2848  CG  GLU B 444      -1.216  56.975   9.275  1.00 30.29           C  
ATOM   2849  CD  GLU B 444      -2.162  57.328  10.395  1.00 30.77           C  
ATOM   2850  OE1 GLU B 444      -3.042  56.519  10.780  1.00 31.77           O  
ATOM   2851  OE2 GLU B 444      -2.034  58.457  10.867  1.00 32.09           O  
ATOM   2852  N   PHE B 445      -0.842  52.772   7.526  1.00 29.92           N  
ATOM   2853  CA  PHE B 445      -0.564  51.352   7.376  1.00 29.24           C  
ATOM   2854  C   PHE B 445       0.505  51.099   6.281  1.00 29.28           C  
ATOM   2855  O   PHE B 445       1.458  50.363   6.474  1.00 29.56           O  
ATOM   2856  CB  PHE B 445      -1.890  50.629   7.060  1.00 29.65           C  
ATOM   2857  CG  PHE B 445      -1.722  49.366   6.247  1.00 29.83           C  
ATOM   2858  CD1 PHE B 445      -1.224  48.212   6.844  1.00 28.87           C  
ATOM   2859  CD2 PHE B 445      -2.118  49.326   4.915  1.00 29.33           C  
ATOM   2860  CE1 PHE B 445      -1.088  47.030   6.101  1.00 29.96           C  
ATOM   2861  CE2 PHE B 445      -2.003  48.155   4.163  1.00 30.14           C  
ATOM   2862  CZ  PHE B 445      -1.454  47.023   4.741  1.00 29.52           C  
ATOM   2863  N   VAL B 446       0.368  51.761   5.139  1.00 30.03           N  
ATOM   2864  CA  VAL B 446       1.293  51.589   4.026  1.00 29.26           C  
ATOM   2865  C   VAL B 446       2.729  52.055   4.397  1.00 29.15           C  
ATOM   2866  O   VAL B 446       3.720  51.364   4.072  1.00 28.19           O  
ATOM   2867  CB  VAL B 446       0.729  52.302   2.734  1.00 30.29           C  
ATOM   2868  CG1 VAL B 446       1.736  52.395   1.663  1.00 31.02           C  
ATOM   2869  CG2 VAL B 446      -0.476  51.573   2.221  1.00 29.86           C  
ATOM   2870  N   CYS B 447       2.859  53.165   5.111  1.00 28.44           N  
ATOM   2871  CA  CYS B 447       4.181  53.578   5.596  1.00 28.50           C  
ATOM   2872  C   CYS B 447       4.757  52.556   6.600  1.00 28.56           C  
ATOM   2873  O   CYS B 447       5.959  52.248   6.562  1.00 27.18           O  
ATOM   2874  CB  CYS B 447       4.167  54.965   6.251  1.00 28.91           C  
ATOM   2875  SG  CYS B 447       3.797  56.356   5.145  1.00 30.14           S  
ATOM   2876  N   LEU B 448       3.926  52.064   7.514  1.00 29.52           N  
ATOM   2877  CA  LEU B 448       4.396  51.081   8.504  1.00 29.87           C  
ATOM   2878  C   LEU B 448       4.932  49.824   7.860  1.00 30.14           C  
ATOM   2879  O   LEU B 448       5.923  49.301   8.305  1.00 29.98           O  
ATOM   2880  CB  LEU B 448       3.305  50.698   9.506  1.00 30.81           C  
ATOM   2881  CG  LEU B 448       2.896  51.776  10.513  1.00 32.94           C  
ATOM   2882  CD1 LEU B 448       1.793  51.287  11.410  1.00 34.99           C  
ATOM   2883  CD2 LEU B 448       4.101  52.321  11.356  1.00 35.46           C  
ATOM   2884  N   LYS B 449       4.298  49.353   6.794  1.00 30.44           N  
ATOM   2885  CA  LYS B 449       4.801  48.177   6.105  1.00 31.04           C  
ATOM   2886  C   LYS B 449       6.204  48.402   5.575  1.00 30.00           C  
ATOM   2887  O   LYS B 449       7.051  47.532   5.675  1.00 29.25           O  
ATOM   2888  CB  LYS B 449       3.896  47.810   4.916  1.00 31.47           C  
ATOM   2889  CG  LYS B 449       2.747  46.936   5.270  1.00 32.51           C  
ATOM   2890  CD  LYS B 449       2.328  46.066   4.060  1.00 32.10           C  
ATOM   2891  CE  LYS B 449       1.756  46.900   2.926  1.00 34.62           C  
ATOM   2892  NZ  LYS B 449       1.201  46.076   1.816  1.00 31.59           N  
ATOM   2893  N   SER B 450       6.439  49.559   4.957  1.00 30.24           N  
ATOM   2894  CA  SER B 450       7.766  49.851   4.390  1.00 29.92           C  
ATOM   2895  C   SER B 450       8.788  49.980   5.517  1.00 29.32           C  
ATOM   2896  O   SER B 450       9.943  49.576   5.357  1.00 27.91           O  
ATOM   2897  CB  SER B 450       7.773  51.100   3.480  1.00 29.93           C  
ATOM   2898  OG  SER B 450       7.181  50.849   2.199  1.00 33.32           O  
ATOM   2899  N   ILE B 451       8.365  50.568   6.633  1.00 28.42           N  
ATOM   2900  CA  ILE B 451       9.235  50.689   7.807  1.00 28.40           C  
ATOM   2901  C   ILE B 451       9.621  49.296   8.293  1.00 28.49           C  
ATOM   2902  O   ILE B 451      10.800  49.042   8.522  1.00 28.89           O  
ATOM   2903  CB  ILE B 451       8.558  51.520   8.927  1.00 29.06           C  
ATOM   2904  CG1 ILE B 451       8.648  53.021   8.600  1.00 28.52           C  
ATOM   2905  CG2 ILE B 451       9.210  51.286  10.278  1.00 28.38           C  
ATOM   2906  CD1 ILE B 451       7.739  53.872   9.465  1.00 29.16           C  
ATOM   2907  N   ILE B 452       8.648  48.383   8.387  1.00 28.04           N  
ATOM   2908  CA  ILE B 452       8.948  46.976   8.762  1.00 27.99           C  
ATOM   2909  C   ILE B 452       9.950  46.335   7.818  1.00 27.06           C  
ATOM   2910  O   ILE B 452      10.912  45.686   8.237  1.00 27.29           O  
ATOM   2911  CB  ILE B 452       7.659  46.146   8.779  1.00 28.87           C  
ATOM   2912  CG1 ILE B 452       6.768  46.615   9.955  1.00 29.14           C  
ATOM   2913  CG2 ILE B 452       8.012  44.672   8.904  1.00 31.04           C  
ATOM   2914  CD1 ILE B 452       5.379  46.015   9.998  1.00 29.62           C  
ATOM   2915  N   LEU B 453       9.741  46.516   6.527  1.00 26.34           N  
ATOM   2916  CA  LEU B 453      10.686  45.982   5.541  1.00 26.58           C  
ATOM   2917  C   LEU B 453      12.125  46.467   5.733  1.00 26.52           C  
ATOM   2918  O   LEU B 453      13.092  45.695   5.692  1.00 25.59           O  
ATOM   2919  CB  LEU B 453      10.211  46.347   4.136  1.00 26.85           C  
ATOM   2920  CG  LEU B 453      11.078  45.851   2.987  1.00 25.75           C  
ATOM   2921  CD1 LEU B 453      11.009  44.374   2.887  1.00 27.24           C  
ATOM   2922  CD2 LEU B 453      10.594  46.479   1.712  1.00 27.62           C  
ATOM   2923  N   LEU B 454      12.282  47.758   5.922  1.00 27.76           N  
ATOM   2924  CA  LEU B 454      13.607  48.329   6.021  1.00 27.98           C  
ATOM   2925  C   LEU B 454      14.236  48.163   7.394  1.00 28.26           C  
ATOM   2926  O   LEU B 454      15.454  48.177   7.494  1.00 29.13           O  
ATOM   2927  CB  LEU B 454      13.585  49.804   5.645  1.00 28.48           C  
ATOM   2928  CG  LEU B 454      13.156  50.091   4.200  1.00 29.98           C  
ATOM   2929  CD1 LEU B 454      12.964  51.578   4.056  1.00 31.67           C  
ATOM   2930  CD2 LEU B 454      14.147  49.548   3.259  1.00 32.53           C  
ATOM   2931  N   ASN B 455      13.416  48.018   8.433  1.00 28.36           N  
ATOM   2932  CA  ASN B 455      13.898  48.015   9.819  1.00 28.48           C  
ATOM   2933  C   ASN B 455      14.239  46.651  10.376  1.00 29.66           C  
ATOM   2934  O   ASN B 455      15.255  46.492  11.062  1.00 30.31           O  
ATOM   2935  CB  ASN B 455      12.869  48.657  10.772  1.00 27.58           C  
ATOM   2936  CG  ASN B 455      13.374  48.713  12.222  1.00 29.07           C  
ATOM   2937  OD1 ASN B 455      12.773  48.145  13.150  1.00 34.24           O  
ATOM   2938  ND2 ASN B 455      14.487  49.363  12.406  1.00 22.92           N  
ATOM   2939  N   SER B 456      13.398  45.666  10.096  1.00 31.52           N  
ATOM   2940  CA  SER B 456      13.431  44.403  10.839  1.00 32.69           C  
ATOM   2941  C   SER B 456      14.769  43.658  10.796  1.00 33.51           C  
ATOM   2942  O   SER B 456      15.201  43.128  11.838  1.00 33.42           O  
ATOM   2943  CB  SER B 456      12.290  43.479  10.420  1.00 32.85           C  
ATOM   2944  OG  SER B 456      11.053  43.929  10.958  1.00 36.92           O  
ATOM   2945  N   GLY B 457      15.435  43.648   9.639  1.00 33.44           N  
ATOM   2946  CA  GLY B 457      16.726  42.986   9.504  1.00 34.09           C  
ATOM   2947  C   GLY B 457      17.981  43.842   9.498  1.00 35.69           C  
ATOM   2948  O   GLY B 457      19.068  43.319   9.270  1.00 33.98           O  
ATOM   2949  N   VAL B 458      17.843  45.150   9.724  1.00 38.60           N  
ATOM   2950  CA  VAL B 458      18.977  46.093   9.586  1.00 39.95           C  
ATOM   2951  C   VAL B 458      20.033  45.866  10.665  1.00 42.26           C  
ATOM   2952  O   VAL B 458      21.234  46.007  10.413  1.00 42.74           O  
ATOM   2953  CB  VAL B 458      18.503  47.598   9.594  1.00 39.97           C  
ATOM   2954  CG1 VAL B 458      18.031  48.039  10.985  1.00 39.09           C  
ATOM   2955  CG2 VAL B 458      19.625  48.537   9.107  1.00 40.91           C  
ATOM   2956  N   TYR B 459      19.603  45.488  11.864  1.00 44.48           N  
ATOM   2957  CA  TYR B 459      20.557  45.304  12.958  1.00 46.43           C  
ATOM   2958  C   TYR B 459      21.197  43.915  12.897  1.00 47.28           C  
ATOM   2959  O   TYR B 459      22.316  43.737  13.349  1.00 48.19           O  
ATOM   2960  CB  TYR B 459      19.913  45.603  14.320  1.00 47.28           C  
ATOM   2961  CG  TYR B 459      19.036  46.848  14.326  1.00 48.38           C  
ATOM   2962  CD1 TYR B 459      19.582  48.141  14.247  1.00 49.98           C  
ATOM   2963  CD2 TYR B 459      17.656  46.729  14.400  1.00 51.52           C  
ATOM   2964  CE1 TYR B 459      18.740  49.295  14.245  1.00 49.47           C  
ATOM   2965  CE2 TYR B 459      16.805  47.859  14.396  1.00 51.93           C  
ATOM   2966  CZ  TYR B 459      17.350  49.135  14.336  1.00 50.84           C  
ATOM   2967  OH  TYR B 459      16.466  50.205  14.334  1.00 49.36           O  
ATOM   2968  N   THR B 460      20.515  42.942  12.303  1.00 48.27           N  
ATOM   2969  CA  THR B 460      21.121  41.634  12.032  1.00 48.52           C  
ATOM   2970  C   THR B 460      21.907  41.695  10.713  1.00 48.71           C  
ATOM   2971  O   THR B 460      22.385  40.682  10.198  1.00 48.25           O  
ATOM   2972  CB  THR B 460      20.041  40.500  12.014  1.00 49.03           C  
ATOM   2973  OG1 THR B 460      19.108  40.699  10.948  1.00 47.56           O  
ATOM   2974  CG2 THR B 460      19.148  40.564  13.273  1.00 50.19           C  
ATOM   2975  N   THR B 465      32.936  47.489   8.283  1.00 51.29           N  
ATOM   2976  CA  THR B 465      33.253  47.412   6.856  1.00 51.44           C  
ATOM   2977  C   THR B 465      32.558  48.540   6.102  1.00 51.32           C  
ATOM   2978  O   THR B 465      31.335  48.647   6.139  1.00 51.31           O  
ATOM   2979  CB  THR B 465      32.840  46.058   6.288  1.00 51.48           C  
ATOM   2980  N   LEU B 466      33.348  49.365   5.415  1.00 51.12           N  
ATOM   2981  CA  LEU B 466      32.868  50.600   4.775  1.00 51.01           C  
ATOM   2982  C   LEU B 466      31.499  50.493   4.087  1.00 50.91           C  
ATOM   2983  O   LEU B 466      30.544  51.140   4.514  1.00 50.81           O  
ATOM   2984  CB  LEU B 466      33.916  51.115   3.784  1.00 51.03           C  
ATOM   2985  N   LYS B 467      31.408  49.676   3.037  1.00 50.84           N  
ATOM   2986  CA  LYS B 467      30.162  49.547   2.249  1.00 50.85           C  
ATOM   2987  C   LYS B 467      28.999  48.981   3.058  1.00 50.82           C  
ATOM   2988  O   LYS B 467      27.835  49.266   2.769  1.00 51.11           O  
ATOM   2989  CB  LYS B 467      30.393  48.703   1.006  1.00 50.90           C  
ATOM   2990  N   SER B 468      29.316  48.166   4.061  1.00 50.53           N  
ATOM   2991  CA  SER B 468      28.320  47.707   5.027  1.00 50.16           C  
ATOM   2992  C   SER B 468      27.670  48.918   5.682  1.00 49.41           C  
ATOM   2993  O   SER B 468      26.441  49.047   5.698  1.00 49.43           O  
ATOM   2994  CB  SER B 468      28.975  46.826   6.096  1.00 50.29           C  
ATOM   2995  OG  SER B 468      28.011  46.044   6.765  1.00 51.42           O  
ATOM   2996  N   LEU B 469      28.510  49.815   6.193  1.00 48.45           N  
ATOM   2997  CA  LEU B 469      28.035  51.022   6.871  1.00 47.82           C  
ATOM   2998  C   LEU B 469      27.322  51.942   5.886  1.00 47.04           C  
ATOM   2999  O   LEU B 469      26.285  52.529   6.205  1.00 46.27           O  
ATOM   3000  CB  LEU B 469      29.200  51.759   7.535  1.00 47.83           C  
ATOM   3001  CG  LEU B 469      30.063  50.916   8.487  1.00 48.46           C  
ATOM   3002  CD1 LEU B 469      31.176  51.766   9.095  1.00 48.45           C  
ATOM   3003  CD2 LEU B 469      29.217  50.247   9.583  1.00 48.60           C  
ATOM   3004  N   GLU B 470      27.885  52.044   4.682  1.00 46.21           N  
ATOM   3005  CA  GLU B 470      27.261  52.786   3.586  1.00 45.51           C  
ATOM   3006  C   GLU B 470      25.837  52.327   3.307  1.00 44.41           C  
ATOM   3007  O   GLU B 470      24.951  53.155   3.085  1.00 43.92           O  
ATOM   3008  CB  GLU B 470      28.067  52.611   2.302  1.00 45.81           C  
ATOM   3009  CG  GLU B 470      29.427  53.271   2.319  1.00 47.04           C  
ATOM   3010  CD  GLU B 470      29.361  54.727   1.927  1.00 49.03           C  
ATOM   3011  OE1 GLU B 470      28.403  55.404   2.373  1.00 50.92           O  
ATOM   3012  OE2 GLU B 470      30.262  55.182   1.183  1.00 48.38           O  
ATOM   3013  N   GLU B 471      25.625  51.011   3.285  1.00 43.07           N  
ATOM   3014  CA  GLU B 471      24.290  50.486   3.023  1.00 42.26           C  
ATOM   3015  C   GLU B 471      23.363  50.737   4.210  1.00 40.81           C  
ATOM   3016  O   GLU B 471      22.222  51.140   3.998  1.00 39.70           O  
ATOM   3017  CB  GLU B 471      24.309  49.004   2.610  1.00 42.42           C  
ATOM   3018  CG  GLU B 471      25.049  48.761   1.286  1.00 44.05           C  
ATOM   3019  CD  GLU B 471      24.238  48.022   0.207  1.00 45.30           C  
ATOM   3020  OE1 GLU B 471      23.214  47.370   0.500  1.00 41.80           O  
ATOM   3021  OE2 GLU B 471      24.670  48.068  -0.975  1.00 49.10           O  
ATOM   3022  N   LYS B 472      23.853  50.536   5.440  1.00 39.26           N  
ATOM   3023  CA  LYS B 472      23.042  50.820   6.631  1.00 38.71           C  
ATOM   3024  C   LYS B 472      22.699  52.315   6.711  1.00 38.15           C  
ATOM   3025  O   LYS B 472      21.574  52.672   7.098  1.00 38.31           O  
ATOM   3026  CB  LYS B 472      23.732  50.341   7.920  1.00 38.78           C  
ATOM   3027  N   ASP B 473      23.643  53.172   6.308  1.00 37.21           N  
ATOM   3028  CA  ASP B 473      23.383  54.609   6.183  1.00 37.18           C  
ATOM   3029  C   ASP B 473      22.220  54.909   5.219  1.00 36.04           C  
ATOM   3030  O   ASP B 473      21.334  55.681   5.529  1.00 34.94           O  
ATOM   3031  CB  ASP B 473      24.607  55.350   5.668  1.00 37.83           C  
ATOM   3032  CG  ASP B 473      24.239  56.668   5.001  1.00 40.89           C  
ATOM   3033  OD1 ASP B 473      24.269  56.762   3.734  1.00 45.96           O  
ATOM   3034  OD2 ASP B 473      23.853  57.653   5.668  1.00 45.23           O  
ATOM   3035  N   HIS B 474      22.267  54.326   4.032  1.00 35.52           N  
ATOM   3036  CA  HIS B 474      21.215  54.536   3.034  1.00 35.13           C  
ATOM   3037  C   HIS B 474      19.850  54.090   3.551  1.00 34.15           C  
ATOM   3038  O   HIS B 474      18.867  54.802   3.400  1.00 34.09           O  
ATOM   3039  CB  HIS B 474      21.568  53.803   1.731  1.00 35.64           C  
ATOM   3040  CG  HIS B 474      20.477  53.837   0.699  1.00 36.54           C  
ATOM   3041  ND1 HIS B 474      20.155  54.979  -0.004  1.00 37.44           N  
ATOM   3042  CD2 HIS B 474      19.625  52.874   0.268  1.00 38.14           C  
ATOM   3043  CE1 HIS B 474      19.164  54.710  -0.839  1.00 36.99           C  
ATOM   3044  NE2 HIS B 474      18.827  53.440  -0.698  1.00 37.49           N  
ATOM   3045  N   ILE B 475      19.793  52.913   4.165  1.00 33.70           N  
ATOM   3046  CA  ILE B 475      18.547  52.401   4.748  1.00 33.52           C  
ATOM   3047  C   ILE B 475      17.960  53.385   5.753  1.00 32.16           C  
ATOM   3048  O   ILE B 475      16.766  53.691   5.706  1.00 30.58           O  
ATOM   3049  CB  ILE B 475      18.773  51.046   5.436  1.00 33.80           C  
ATOM   3050  CG1 ILE B 475      19.101  49.957   4.414  1.00 34.98           C  
ATOM   3051  CG2 ILE B 475      17.520  50.617   6.223  1.00 34.29           C  
ATOM   3052  CD1 ILE B 475      19.521  48.621   5.053  1.00 35.29           C  
ATOM   3053  N   HIS B 476      18.819  53.908   6.625  1.00 31.80           N  
ATOM   3054  CA  HIS B 476      18.360  54.822   7.670  1.00 32.10           C  
ATOM   3055  C   HIS B 476      17.820  56.133   7.092  1.00 31.19           C  
ATOM   3056  O   HIS B 476      16.845  56.661   7.599  1.00 30.14           O  
ATOM   3057  CB  HIS B 476      19.467  55.067   8.709  1.00 32.53           C  
ATOM   3058  CG  HIS B 476      19.696  53.902   9.619  1.00 33.88           C  
ATOM   3059  ND1 HIS B 476      18.663  53.246  10.261  1.00 37.74           N  
ATOM   3060  CD2 HIS B 476      20.836  53.278  10.005  1.00 36.91           C  
ATOM   3061  CE1 HIS B 476      19.158  52.265  10.998  1.00 38.12           C  
ATOM   3062  NE2 HIS B 476      20.473  52.266  10.866  1.00 38.25           N  
ATOM   3063  N   ARG B 477      18.432  56.618   6.007  1.00 31.00           N  
ATOM   3064  CA  ARG B 477      17.937  57.801   5.289  1.00 31.31           C  
ATOM   3065  C   ARG B 477      16.546  57.573   4.688  1.00 30.61           C  
ATOM   3066  O   ARG B 477      15.671  58.450   4.758  1.00 28.92           O  
ATOM   3067  CB  ARG B 477      18.909  58.223   4.192  1.00 31.29           C  
ATOM   3068  CG  ARG B 477      20.206  58.778   4.708  1.00 34.00           C  
ATOM   3069  CD  ARG B 477      21.214  59.112   3.621  1.00 35.74           C  
ATOM   3070  NE  ARG B 477      22.214  60.059   4.091  1.00 40.46           N  
ATOM   3071  CZ  ARG B 477      23.157  60.593   3.321  1.00 43.02           C  
ATOM   3072  NH1 ARG B 477      23.237  60.256   2.035  1.00 45.98           N  
ATOM   3073  NH2 ARG B 477      24.028  61.469   3.825  1.00 43.18           N  
ATOM   3074  N   VAL B 478      16.326  56.391   4.118  1.00 29.92           N  
ATOM   3075  CA  VAL B 478      15.013  56.098   3.553  1.00 29.98           C  
ATOM   3076  C   VAL B 478      13.972  55.970   4.668  1.00 29.63           C  
ATOM   3077  O   VAL B 478      12.867  56.484   4.548  1.00 29.79           O  
ATOM   3078  CB  VAL B 478      15.019  54.843   2.678  1.00 29.97           C  
ATOM   3079  CG1 VAL B 478      13.604  54.592   2.164  1.00 31.27           C  
ATOM   3080  CG2 VAL B 478      16.002  55.026   1.489  1.00 29.43           C  
ATOM   3081  N   LEU B 479      14.366  55.331   5.762  1.00 28.77           N  
ATOM   3082  CA  LEU B 479      13.530  55.257   6.966  1.00 28.84           C  
ATOM   3083  C   LEU B 479      13.163  56.668   7.450  1.00 28.12           C  
ATOM   3084  O   LEU B 479      12.020  56.921   7.779  1.00 26.83           O  
ATOM   3085  CB  LEU B 479      14.266  54.460   8.070  1.00 29.02           C  
ATOM   3086  CG  LEU B 479      14.150  52.942   7.908  1.00 28.86           C  
ATOM   3087  CD1 LEU B 479      15.109  52.180   8.826  1.00 30.73           C  
ATOM   3088  CD2 LEU B 479      12.717  52.513   8.215  1.00 29.36           C  
ATOM   3089  N   ASP B 480      14.126  57.590   7.456  1.00 27.99           N  
ATOM   3090  CA  ASP B 480      13.837  58.973   7.873  1.00 28.05           C  
ATOM   3091  C   ASP B 480      12.821  59.638   6.961  1.00 28.66           C  
ATOM   3092  O   ASP B 480      11.980  60.379   7.440  1.00 28.16           O  
ATOM   3093  CB  ASP B 480      15.085  59.841   7.905  1.00 28.14           C  
ATOM   3094  CG  ASP B 480      16.006  59.514   9.058  1.00 28.69           C  
ATOM   3095  OD1 ASP B 480      15.594  58.822  10.005  1.00 28.15           O  
ATOM   3096  OD2 ASP B 480      17.170  59.902   9.088  1.00 28.39           O  
ATOM   3097  N   LYS B 481      12.931  59.395   5.651  1.00 29.48           N  
ATOM   3098  CA  LYS B 481      11.970  59.922   4.677  1.00 30.30           C  
ATOM   3099  C   LYS B 481      10.574  59.355   4.922  1.00 29.74           C  
ATOM   3100  O   LYS B 481       9.598  60.062   4.787  1.00 28.45           O  
ATOM   3101  CB  LYS B 481      12.392  59.598   3.229  1.00 31.07           C  
ATOM   3102  CG  LYS B 481      13.006  60.747   2.519  1.00 36.74           C  
ATOM   3103  CD  LYS B 481      11.944  61.689   1.922  1.00 39.55           C  
ATOM   3104  CE  LYS B 481      12.634  62.811   1.201  1.00 40.72           C  
ATOM   3105  NZ  LYS B 481      11.828  64.077   1.136  1.00 41.45           N  
ATOM   3106  N   ILE B 482      10.480  58.090   5.307  1.00 29.84           N  
ATOM   3107  CA  ILE B 482       9.152  57.536   5.603  1.00 30.86           C  
ATOM   3108  C   ILE B 482       8.578  58.148   6.885  1.00 30.05           C  
ATOM   3109  O   ILE B 482       7.379  58.369   6.954  1.00 30.22           O  
ATOM   3110  CB  ILE B 482       9.157  56.014   5.691  1.00 30.45           C  
ATOM   3111  CG1 ILE B 482       9.687  55.388   4.387  1.00 33.89           C  
ATOM   3112  CG2 ILE B 482       7.762  55.516   5.979  1.00 32.19           C  
ATOM   3113  CD1 ILE B 482      10.157  53.972   4.618  1.00 35.42           C  
ATOM   3114  N   THR B 483       9.428  58.472   7.861  1.00 30.08           N  
ATOM   3115  CA  THR B 483       8.961  59.179   9.052  1.00 29.43           C  
ATOM   3116  C   THR B 483       8.433  60.574   8.706  1.00 29.54           C  
ATOM   3117  O   THR B 483       7.375  60.997   9.219  1.00 28.68           O  
ATOM   3118  CB  THR B 483      10.086  59.342  10.093  1.00 30.14           C  
ATOM   3119  OG1 THR B 483      10.568  58.066  10.525  1.00 27.77           O  
ATOM   3120  CG2 THR B 483       9.559  59.989  11.358  1.00 29.73           C  
ATOM   3121  N   ASP B 484       9.198  61.321   7.907  1.00 29.85           N  
ATOM   3122  CA  ASP B 484       8.727  62.615   7.388  1.00 29.59           C  
ATOM   3123  C   ASP B 484       7.348  62.438   6.739  1.00 29.18           C  
ATOM   3124  O   ASP B 484       6.440  63.245   6.914  1.00 28.51           O  
ATOM   3125  CB  ASP B 484       9.687  63.181   6.332  1.00 30.23           C  
ATOM   3126  CG  ASP B 484      11.053  63.487   6.876  1.00 32.21           C  
ATOM   3127  OD1 ASP B 484      11.234  63.490   8.119  1.00 33.66           O  
ATOM   3128  OD2 ASP B 484      12.011  63.778   6.124  1.00 36.12           O  
ATOM   3129  N   THR B 485       7.207  61.374   5.975  1.00 29.51           N  
ATOM   3130  CA  THR B 485       5.960  61.102   5.244  1.00 30.82           C  
ATOM   3131  C   THR B 485       4.775  60.877   6.199  1.00 30.59           C  
ATOM   3132  O   THR B 485       3.695  61.474   6.015  1.00 30.13           O  
ATOM   3133  CB  THR B 485       6.179  59.925   4.292  1.00 31.28           C  
ATOM   3134  OG1 THR B 485       7.188  60.268   3.333  1.00 33.07           O  
ATOM   3135  CG2 THR B 485       4.928  59.638   3.458  1.00 32.32           C  
ATOM   3136  N   LEU B 486       4.980  60.064   7.239  1.00 30.92           N  
ATOM   3137  CA  LEU B 486       3.946  59.873   8.276  1.00 30.95           C  
ATOM   3138  C   LEU B 486       3.542  61.147   8.969  1.00 31.39           C  
ATOM   3139  O   LEU B 486       2.350  61.408   9.179  1.00 32.34           O  
ATOM   3140  CB  LEU B 486       4.426  58.915   9.350  1.00 31.22           C  
ATOM   3141  CG  LEU B 486       4.223  57.451   9.061  1.00 32.15           C  
ATOM   3142  CD1 LEU B 486       5.066  56.661  10.074  1.00 34.64           C  
ATOM   3143  CD2 LEU B 486       2.737  57.081   9.139  1.00 34.26           C  
ATOM   3144  N   ILE B 487       4.542  61.939   9.342  1.00 30.67           N  
ATOM   3145  CA  ILE B 487       4.306  63.208  10.009  1.00 30.81           C  
ATOM   3146  C   ILE B 487       3.495  64.162   9.115  1.00 29.96           C  
ATOM   3147  O   ILE B 487       2.549  64.805   9.585  1.00 28.87           O  
ATOM   3148  CB  ILE B 487       5.651  63.824  10.401  1.00 31.10           C  
ATOM   3149  CG1 ILE B 487       6.263  63.051  11.587  1.00 31.75           C  
ATOM   3150  CG2 ILE B 487       5.517  65.335  10.715  1.00 31.82           C  
ATOM   3151  CD1 ILE B 487       5.558  63.276  12.913  1.00 30.23           C  
ATOM   3152  N   HIS B 488       3.893  64.245   7.851  1.00 29.36           N  
ATOM   3153  CA  HIS B 488       3.211  65.084   6.884  1.00 30.31           C  
ATOM   3154  C   HIS B 488       1.731  64.716   6.743  1.00 29.47           C  
ATOM   3155  O   HIS B 488       0.854  65.588   6.680  1.00 29.26           O  
ATOM   3156  CB  HIS B 488       3.923  64.988   5.530  1.00 30.87           C  
ATOM   3157  CG  HIS B 488       3.263  65.786   4.447  1.00 32.71           C  
ATOM   3158  ND1 HIS B 488       3.231  67.160   4.449  1.00 33.76           N  
ATOM   3159  CD2 HIS B 488       2.596  65.395   3.338  1.00 34.20           C  
ATOM   3160  CE1 HIS B 488       2.580  67.583   3.380  1.00 35.81           C  
ATOM   3161  NE2 HIS B 488       2.186  66.528   2.691  1.00 33.29           N  
ATOM   3162  N   LEU B 489       1.460  63.423   6.686  1.00 28.98           N  
ATOM   3163  CA  LEU B 489       0.096  62.937   6.606  1.00 29.19           C  
ATOM   3164  C   LEU B 489      -0.718  63.441   7.807  1.00 29.18           C  
ATOM   3165  O   LEU B 489      -1.817  63.972   7.652  1.00 28.43           O  
ATOM   3166  CB  LEU B 489       0.089  61.412   6.556  1.00 29.94           C  
ATOM   3167  CG  LEU B 489       0.487  60.769   5.226  1.00 31.36           C  
ATOM   3168  CD1 LEU B 489       0.654  59.268   5.444  1.00 31.58           C  
ATOM   3169  CD2 LEU B 489      -0.541  61.046   4.132  1.00 30.76           C  
ATOM   3170  N   MET B 490      -0.136  63.312   8.995  1.00 28.74           N  
ATOM   3171  CA  MET B 490      -0.785  63.730  10.247  1.00 29.07           C  
ATOM   3172  C   MET B 490      -0.948  65.229  10.316  1.00 29.89           C  
ATOM   3173  O   MET B 490      -1.995  65.716  10.750  1.00 30.35           O  
ATOM   3174  CB  MET B 490       0.025  63.255  11.453  1.00 28.75           C  
ATOM   3175  CG  MET B 490       0.177  61.747  11.536  1.00 28.62           C  
ATOM   3176  SD  MET B 490       1.257  61.204  12.887  1.00 29.25           S  
ATOM   3177  CE  MET B 490       1.392  59.504  12.472  1.00 28.30           C  
ATOM   3178  N   ALA B 491       0.082  65.962   9.897  1.00 30.38           N  
ATOM   3179  CA  ALA B 491       0.025  67.412   9.877  1.00 31.32           C  
ATOM   3180  C   ALA B 491      -1.086  67.894   8.932  1.00 31.88           C  
ATOM   3181  O   ALA B 491      -1.886  68.769   9.288  1.00 32.18           O  
ATOM   3182  CB  ALA B 491       1.375  67.995   9.456  1.00 31.34           C  
ATOM   3183  N   LYS B 492      -1.123  67.316   7.735  1.00 32.69           N  
ATOM   3184  CA  LYS B 492      -2.139  67.644   6.737  1.00 33.68           C  
ATOM   3185  C   LYS B 492      -3.546  67.303   7.247  1.00 33.21           C  
ATOM   3186  O   LYS B 492      -4.523  67.934   6.856  1.00 33.65           O  
ATOM   3187  CB  LYS B 492      -1.856  66.891   5.435  1.00 33.96           C  
ATOM   3188  CG  LYS B 492      -2.888  67.127   4.335  1.00 36.08           C  
ATOM   3189  CD  LYS B 492      -2.511  66.414   3.030  1.00 36.43           C  
ATOM   3190  CE  LYS B 492      -1.184  66.923   2.469  1.00 39.82           C  
ATOM   3191  NZ  LYS B 492      -1.156  66.832   0.974  1.00 42.98           N  
ATOM   3192  N   ALA B 493      -3.647  66.291   8.100  1.00 32.86           N  
ATOM   3193  CA  ALA B 493      -4.916  65.944   8.733  1.00 32.46           C  
ATOM   3194  C   ALA B 493      -5.338  66.904   9.848  1.00 32.07           C  
ATOM   3195  O   ALA B 493      -6.470  66.811  10.346  1.00 32.40           O  
ATOM   3196  CB  ALA B 493      -4.849  64.557   9.266  1.00 32.41           C  
ATOM   3197  N   GLY B 494      -4.452  67.823  10.242  1.00 30.73           N  
ATOM   3198  CA  GLY B 494      -4.799  68.851  11.233  1.00 29.69           C  
ATOM   3199  C   GLY B 494      -4.449  68.508  12.678  1.00 29.24           C  
ATOM   3200  O   GLY B 494      -4.943  69.149  13.599  1.00 28.49           O  
ATOM   3201  N   LEU B 495      -3.593  67.512  12.892  1.00 28.01           N  
ATOM   3202  CA  LEU B 495      -3.127  67.201  14.228  1.00 28.50           C  
ATOM   3203  C   LEU B 495      -2.134  68.260  14.676  1.00 27.44           C  
ATOM   3204  O   LEU B 495      -1.371  68.763  13.841  1.00 27.60           O  
ATOM   3205  CB  LEU B 495      -2.437  65.825  14.289  1.00 27.97           C  
ATOM   3206  CG  LEU B 495      -3.208  64.570  13.864  1.00 31.27           C  
ATOM   3207  CD1 LEU B 495      -2.676  63.342  14.597  1.00 31.31           C  
ATOM   3208  CD2 LEU B 495      -4.696  64.675  14.052  1.00 33.46           C  
ATOM   3209  N   THR B 496      -2.128  68.587  15.975  1.00 26.70           N  
ATOM   3210  CA  THR B 496      -1.110  69.489  16.523  1.00 26.21           C  
ATOM   3211  C   THR B 496       0.247  68.773  16.479  1.00 26.09           C  
ATOM   3212  O   THR B 496       0.290  67.567  16.285  1.00 24.85           O  
ATOM   3213  CB  THR B 496      -1.398  69.911  17.970  1.00 26.54           C  
ATOM   3214  OG1 THR B 496      -1.401  68.778  18.848  1.00 27.84           O  
ATOM   3215  CG2 THR B 496      -2.804  70.596  18.152  1.00 26.92           C  
ATOM   3216  N   LEU B 497       1.340  69.513  16.658  1.00 26.19           N  
ATOM   3217  CA  LEU B 497       2.686  68.918  16.697  1.00 26.37           C  
ATOM   3218  C   LEU B 497       2.751  67.858  17.790  1.00 26.51           C  
ATOM   3219  O   LEU B 497       3.278  66.746  17.566  1.00 25.60           O  
ATOM   3220  CB  LEU B 497       3.749  69.985  16.985  1.00 27.33           C  
ATOM   3221  CG  LEU B 497       4.094  70.826  15.756  1.00 28.15           C  
ATOM   3222  CD1 LEU B 497       4.811  72.085  16.171  1.00 28.99           C  
ATOM   3223  CD2 LEU B 497       4.930  70.014  14.773  1.00 26.96           C  
ATOM   3224  N   GLN B 498       2.171  68.174  18.948  1.00 25.69           N  
ATOM   3225  CA  GLN B 498       2.165  67.220  20.061  1.00 26.49           C  
ATOM   3226  C   GLN B 498       1.375  65.955  19.720  1.00 25.87           C  
ATOM   3227  O   GLN B 498       1.807  64.845  20.018  1.00 26.27           O  
ATOM   3228  CB  GLN B 498       1.644  67.839  21.361  1.00 26.07           C  
ATOM   3229  CG  GLN B 498       1.488  66.782  22.507  1.00 26.59           C  
ATOM   3230  CD  GLN B 498       1.077  67.386  23.826  1.00 28.76           C  
ATOM   3231  OE1 GLN B 498       0.209  68.234  23.869  1.00 32.55           O  
ATOM   3232  NE2 GLN B 498       1.711  66.950  24.910  1.00 33.36           N  
ATOM   3233  N   GLN B 499       0.215  66.115  19.087  1.00 25.46           N  
ATOM   3234  CA  GLN B 499      -0.554  64.960  18.654  1.00 24.37           C  
ATOM   3235  C   GLN B 499       0.191  64.173  17.606  1.00 23.58           C  
ATOM   3236  O   GLN B 499       0.094  62.952  17.590  1.00 20.82           O  
ATOM   3237  CB  GLN B 499      -1.912  65.358  18.108  1.00 25.16           C  
ATOM   3238  CG  GLN B 499      -2.870  65.846  19.202  1.00 25.81           C  
ATOM   3239  CD  GLN B 499      -4.072  66.588  18.620  1.00 26.91           C  
ATOM   3240  OE1 GLN B 499      -4.022  67.121  17.499  1.00 28.39           O  
ATOM   3241  NE2 GLN B 499      -5.153  66.596  19.367  1.00 26.27           N  
ATOM   3242  N   GLN B 500       0.923  64.870  16.731  1.00 23.59           N  
ATOM   3243  CA  GLN B 500       1.723  64.192  15.701  1.00 24.47           C  
ATOM   3244  C   GLN B 500       2.818  63.302  16.295  1.00 24.35           C  
ATOM   3245  O   GLN B 500       2.996  62.155  15.846  1.00 25.25           O  
ATOM   3246  CB  GLN B 500       2.377  65.183  14.734  1.00 24.95           C  
ATOM   3247  CG  GLN B 500       1.437  65.967  13.800  1.00 25.94           C  
ATOM   3248  CD  GLN B 500       2.154  67.171  13.182  1.00 26.40           C  
ATOM   3249  OE1 GLN B 500       3.339  67.081  12.876  1.00 28.76           O  
ATOM   3250  NE2 GLN B 500       1.458  68.282  13.029  1.00 26.76           N  
ATOM   3251  N   HIS B 501       3.578  63.830  17.243  1.00 23.95           N  
ATOM   3252  CA  HIS B 501       4.666  63.062  17.880  1.00 23.50           C  
ATOM   3253  C   HIS B 501       4.098  61.888  18.712  1.00 24.30           C  
ATOM   3254  O   HIS B 501       4.581  60.743  18.630  1.00 23.04           O  
ATOM   3255  CB AHIS B 501       5.698  63.980  18.591  0.50 24.19           C  
ATOM   3256  CB BHIS B 501       5.508  63.970  18.775  0.50 23.44           C  
ATOM   3257  CG AHIS B 501       5.308  64.495  19.949  0.50 24.01           C  
ATOM   3258  CG BHIS B 501       6.159  65.112  18.053  0.50 20.33           C  
ATOM   3259  ND1AHIS B 501       5.370  65.834  20.275  0.50 24.58           N  
ATOM   3260  ND1BHIS B 501       6.279  66.371  18.600  0.50 20.53           N  
ATOM   3261  CD2AHIS B 501       4.970  63.851  21.091  0.50 24.19           C  
ATOM   3262  CD2BHIS B 501       6.714  65.185  16.821  0.50 20.90           C  
ATOM   3263  CE1AHIS B 501       5.034  65.994  21.541  0.50 23.58           C  
ATOM   3264  CE1BHIS B 501       6.878  67.173  17.736  0.50 19.58           C  
ATOM   3265  NE2AHIS B 501       4.762  64.805  22.051  0.50 19.94           N  
ATOM   3266  NE2BHIS B 501       7.171  66.472  16.654  0.50 19.41           N  
ATOM   3267  N   GLN B 502       3.015  62.147  19.442  1.00 23.88           N  
ATOM   3268  CA  GLN B 502       2.357  61.096  20.198  1.00 23.26           C  
ATOM   3269  C   GLN B 502       1.835  59.995  19.295  1.00 23.93           C  
ATOM   3270  O   GLN B 502       2.009  58.803  19.598  1.00 23.42           O  
ATOM   3271  CB  GLN B 502       1.229  61.678  21.099  1.00 23.34           C  
ATOM   3272  CG  GLN B 502       1.770  62.415  22.291  1.00 23.27           C  
ATOM   3273  CD  GLN B 502       0.670  63.026  23.150  1.00 23.92           C  
ATOM   3274  OE1 GLN B 502      -0.503  62.842  22.857  1.00 25.17           O  
ATOM   3275  NE2 GLN B 502       1.047  63.728  24.193  1.00 20.96           N  
ATOM   3276  N   ARG B 503       1.212  60.357  18.176  1.00 23.71           N  
ATOM   3277  CA  ARG B 503       0.719  59.355  17.260  1.00 25.07           C  
ATOM   3278  C   ARG B 503       1.828  58.559  16.563  1.00 25.63           C  
ATOM   3279  O   ARG B 503       1.724  57.346  16.410  1.00 25.56           O  
ATOM   3280  CB  ARG B 503      -0.159  59.986  16.193  1.00 24.99           C  
ATOM   3281  CG  ARG B 503      -0.907  58.983  15.359  1.00 25.55           C  
ATOM   3282  CD  ARG B 503      -1.965  59.633  14.485  1.00 24.94           C  
ATOM   3283  NE  ARG B 503      -2.683  58.687  13.657  1.00 27.33           N  
ATOM   3284  CZ  ARG B 503      -3.743  57.982  14.069  1.00 28.11           C  
ATOM   3285  NH1 ARG B 503      -4.189  58.091  15.309  1.00 25.05           N  
ATOM   3286  NH2 ARG B 503      -4.370  57.188  13.216  1.00 27.61           N  
ATOM   3287  N   LEU B 504       2.873  59.242  16.118  1.00 26.01           N  
ATOM   3288  CA  LEU B 504       4.000  58.528  15.526  1.00 26.12           C  
ATOM   3289  C   LEU B 504       4.527  57.493  16.496  1.00 25.95           C  
ATOM   3290  O   LEU B 504       4.802  56.368  16.077  1.00 26.86           O  
ATOM   3291  CB  LEU B 504       5.117  59.498  15.155  1.00 26.52           C  
ATOM   3292  CG  LEU B 504       6.470  58.951  14.682  1.00 26.37           C  
ATOM   3293  CD1 LEU B 504       6.329  58.260  13.354  1.00 28.77           C  
ATOM   3294  CD2 LEU B 504       7.512  60.037  14.543  1.00 26.60           C  
ATOM   3295  N   ALA B 505       4.718  57.875  17.762  1.00 24.89           N  
ATOM   3296  CA  ALA B 505       5.220  56.953  18.762  1.00 25.09           C  
ATOM   3297  C   ALA B 505       4.264  55.770  19.015  1.00 25.57           C  
ATOM   3298  O   ALA B 505       4.723  54.629  19.105  1.00 23.59           O  
ATOM   3299  CB  ALA B 505       5.540  57.667  20.060  1.00 24.96           C  
ATOM   3300  N   GLN B 506       2.955  56.037  19.101  1.00 26.10           N  
ATOM   3301  CA  GLN B 506       1.961  54.960  19.274  1.00 26.51           C  
ATOM   3302  C   GLN B 506       2.051  53.932  18.147  1.00 27.31           C  
ATOM   3303  O   GLN B 506       1.991  52.712  18.390  1.00 28.32           O  
ATOM   3304  CB  GLN B 506       0.545  55.539  19.315  1.00 26.06           C  
ATOM   3305  CG  GLN B 506       0.230  56.296  20.584  1.00 27.67           C  
ATOM   3306  CD  GLN B 506      -0.860  57.326  20.413  1.00 27.46           C  
ATOM   3307  OE1 GLN B 506      -1.532  57.357  19.381  1.00 32.48           O  
ATOM   3308  NE2 GLN B 506      -1.006  58.195  21.397  1.00 28.67           N  
ATOM   3309  N   LEU B 507       2.198  54.421  16.916  1.00 28.05           N  
ATOM   3310  CA  LEU B 507       2.262  53.554  15.745  1.00 28.92           C  
ATOM   3311  C   LEU B 507       3.532  52.693  15.741  1.00 29.77           C  
ATOM   3312  O   LEU B 507       3.454  51.452  15.503  1.00 29.91           O  
ATOM   3313  CB  LEU B 507       2.176  54.367  14.460  1.00 29.72           C  
ATOM   3314  CG  LEU B 507       0.845  55.084  14.175  1.00 30.47           C  
ATOM   3315  CD1 LEU B 507       0.968  55.945  12.917  1.00 32.70           C  
ATOM   3316  CD2 LEU B 507      -0.234  54.075  14.017  1.00 32.92           C  
ATOM   3317  N   LEU B 508       4.668  53.325  16.073  1.00 28.70           N  
ATOM   3318  CA  LEU B 508       5.948  52.614  16.120  1.00 28.93           C  
ATOM   3319  C   LEU B 508       6.012  51.585  17.239  1.00 28.92           C  
ATOM   3320  O   LEU B 508       6.658  50.512  17.091  1.00 30.27           O  
ATOM   3321  CB  LEU B 508       7.131  53.606  16.184  1.00 28.51           C  
ATOM   3322  CG  LEU B 508       7.281  54.506  14.962  1.00 29.01           C  
ATOM   3323  CD1 LEU B 508       8.508  55.352  15.075  1.00 30.83           C  
ATOM   3324  CD2 LEU B 508       7.343  53.731  13.685  1.00 32.03           C  
ATOM   3325  N   LEU B 509       5.372  51.870  18.360  1.00 28.80           N  
ATOM   3326  CA  LEU B 509       5.376  50.901  19.450  1.00 30.24           C  
ATOM   3327  C   LEU B 509       4.601  49.641  19.103  1.00 29.97           C  
ATOM   3328  O   LEU B 509       4.928  48.593  19.634  1.00 29.22           O  
ATOM   3329  CB  LEU B 509       4.814  51.492  20.746  1.00 30.29           C  
ATOM   3330  CG  LEU B 509       5.738  52.521  21.395  1.00 33.62           C  
ATOM   3331  CD1 LEU B 509       5.140  52.941  22.720  1.00 35.99           C  
ATOM   3332  CD2 LEU B 509       7.130  51.924  21.571  1.00 37.29           C  
ATOM   3333  N   ILE B 510       3.563  49.760  18.265  1.00 30.38           N  
ATOM   3334  CA  ILE B 510       2.790  48.577  17.789  1.00 31.33           C  
ATOM   3335  C   ILE B 510       3.696  47.621  16.979  1.00 30.92           C  
ATOM   3336  O   ILE B 510       3.506  46.404  17.009  1.00 30.06           O  
ATOM   3337  CB  ILE B 510       1.472  48.963  16.999  1.00 31.69           C  
ATOM   3338  CG1 ILE B 510       0.537  49.744  17.897  1.00 33.31           C  
ATOM   3339  CG2 ILE B 510       0.689  47.669  16.581  1.00 32.86           C  
ATOM   3340  CD1 ILE B 510      -0.612  50.517  17.210  1.00 35.53           C  
ATOM   3341  N   LEU B 511       4.741  48.159  16.355  1.00 30.16           N  
ATOM   3342  CA  LEU B 511       5.708  47.344  15.603  1.00 30.65           C  
ATOM   3343  C   LEU B 511       6.464  46.350  16.448  1.00 29.50           C  
ATOM   3344  O   LEU B 511       6.830  45.293  15.942  1.00 29.62           O  
ATOM   3345  CB  LEU B 511       6.700  48.213  14.800  1.00 30.27           C  
ATOM   3346  CG  LEU B 511       6.024  49.109  13.746  1.00 33.57           C  
ATOM   3347  CD1 LEU B 511       7.041  49.780  12.799  1.00 33.79           C  
ATOM   3348  CD2 LEU B 511       4.999  48.320  12.924  1.00 35.47           C  
ATOM   3349  N   SER B 512       6.736  46.676  17.707  1.00 28.66           N  
ATOM   3350  CA  SER B 512       7.339  45.705  18.622  1.00 29.27           C  
ATOM   3351  C   SER B 512       6.397  44.520  18.898  1.00 28.65           C  
ATOM   3352  O   SER B 512       6.844  43.403  19.109  1.00 27.56           O  
ATOM   3353  CB ASER B 512       7.710  46.368  19.945  0.50 29.52           C  
ATOM   3354  CB BSER B 512       7.754  46.352  19.944  0.50 29.41           C  
ATOM   3355  OG ASER B 512       8.822  47.234  19.776  0.50 30.95           O  
ATOM   3356  OG BSER B 512       6.681  47.021  20.572  0.50 29.47           O  
ATOM   3357  N   HIS B 513       5.099  44.800  18.959  1.00 28.64           N  
ATOM   3358  CA  HIS B 513       4.088  43.733  19.122  1.00 28.50           C  
ATOM   3359  C   HIS B 513       4.024  42.867  17.844  1.00 28.07           C  
ATOM   3360  O   HIS B 513       3.946  41.635  17.899  1.00 28.61           O  
ATOM   3361  CB  HIS B 513       2.727  44.335  19.462  1.00 28.77           C  
ATOM   3362  CG  HIS B 513       1.626  43.317  19.548  1.00 31.17           C  
ATOM   3363  ND1 HIS B 513       1.620  42.308  20.484  1.00 30.29           N  
ATOM   3364  CD2 HIS B 513       0.546  43.108  18.759  1.00 33.24           C  
ATOM   3365  CE1 HIS B 513       0.560  41.541  20.293  1.00 33.67           C  
ATOM   3366  NE2 HIS B 513      -0.106  42.002  19.248  1.00 32.50           N  
ATOM   3367  N   ILE B 514       4.100  43.505  16.696  1.00 27.86           N  
ATOM   3368  CA  ILE B 514       4.110  42.789  15.426  1.00 28.83           C  
ATOM   3369  C   ILE B 514       5.356  41.919  15.281  1.00 28.67           C  
ATOM   3370  O   ILE B 514       5.264  40.766  14.823  1.00 27.81           O  
ATOM   3371  CB  ILE B 514       3.905  43.774  14.248  1.00 28.57           C  
ATOM   3372  CG1 ILE B 514       2.490  44.344  14.338  1.00 29.69           C  
ATOM   3373  CG2 ILE B 514       4.136  43.084  12.921  1.00 30.11           C  
ATOM   3374  CD1 ILE B 514       2.197  45.400  13.347  1.00 30.88           C  
ATOM   3375  N   ARG B 515       6.513  42.434  15.725  1.00 27.01           N  
ATOM   3376  CA  ARG B 515       7.704  41.599  15.822  1.00 26.48           C  
ATOM   3377  C   ARG B 515       7.487  40.370  16.708  1.00 25.81           C  
ATOM   3378  O   ARG B 515       7.886  39.261  16.363  1.00 24.69           O  
ATOM   3379  CB  ARG B 515       8.910  42.388  16.366  1.00 26.90           C  
ATOM   3380  CG  ARG B 515      10.222  41.641  16.218  1.00 29.41           C  
ATOM   3381  CD  ARG B 515      10.744  41.760  14.765  1.00 33.93           C  
ATOM   3382  NE  ARG B 515      12.174  41.810  14.762  1.00 41.50           N  
ATOM   3383  CZ  ARG B 515      12.940  42.855  14.540  1.00 40.35           C  
ATOM   3384  NH1 ARG B 515      12.462  44.042  14.213  1.00 43.10           N  
ATOM   3385  NH2 ARG B 515      14.235  42.673  14.628  1.00 43.58           N  
ATOM   3386  N   HIS B 516       6.958  40.605  17.896  1.00 25.18           N  
ATOM   3387  CA  HIS B 516       6.670  39.551  18.848  1.00 26.59           C  
ATOM   3388  C   HIS B 516       5.820  38.436  18.194  1.00 25.95           C  
ATOM   3389  O   HIS B 516       6.133  37.238  18.309  1.00 25.60           O  
ATOM   3390  CB  HIS B 516       5.951  40.158  20.068  1.00 26.21           C  
ATOM   3391  CG  HIS B 516       5.756  39.192  21.192  1.00 28.51           C  
ATOM   3392  ND1 HIS B 516       6.779  38.810  22.024  1.00 30.12           N  
ATOM   3393  CD2 HIS B 516       4.667  38.488  21.587  1.00 30.98           C  
ATOM   3394  CE1 HIS B 516       6.325  37.936  22.908  1.00 32.82           C  
ATOM   3395  NE2 HIS B 516       5.045  37.719  22.659  1.00 30.75           N  
ATOM   3396  N   MET B 517       4.769  38.852  17.499  1.00 26.19           N  
ATOM   3397  CA  MET B 517       3.819  37.910  16.852  1.00 27.48           C  
ATOM   3398  C   MET B 517       4.506  37.078  15.772  1.00 26.91           C  
ATOM   3399  O   MET B 517       4.338  35.864  15.707  1.00 24.43           O  
ATOM   3400  CB  MET B 517       2.657  38.678  16.223  1.00 27.12           C  
ATOM   3401  CG  MET B 517       1.653  39.159  17.231  1.00 29.11           C  
ATOM   3402  SD  MET B 517       0.157  39.773  16.350  1.00 31.30           S  
ATOM   3403  CE  MET B 517       0.803  40.980  15.247  1.00 33.36           C  
ATOM   3404  N   SER B 518       5.319  37.751  14.947  1.00 26.61           N  
ATOM   3405  CA  SER B 518       6.142  37.079  13.948  1.00 26.70           C  
ATOM   3406  C   SER B 518       7.119  36.071  14.595  1.00 26.43           C  
ATOM   3407  O   SER B 518       7.214  34.953  14.113  1.00 26.31           O  
ATOM   3408  CB  SER B 518       6.920  38.098  13.100  1.00 27.83           C  
ATOM   3409  OG  SER B 518       7.902  37.457  12.287  1.00 26.36           O  
ATOM   3410  N   ASN B 519       7.810  36.454  15.684  1.00 25.49           N  
ATOM   3411  CA  ASN B 519       8.706  35.526  16.409  1.00 25.91           C  
ATOM   3412  C   ASN B 519       7.940  34.265  16.848  1.00 25.08           C  
ATOM   3413  O   ASN B 519       8.416  33.144  16.726  1.00 22.99           O  
ATOM   3414  CB  ASN B 519       9.325  36.161  17.659  1.00 25.92           C  
ATOM   3415  CG  ASN B 519      10.375  37.242  17.358  1.00 30.97           C  
ATOM   3416  OD1 ASN B 519      10.917  37.332  16.250  1.00 37.16           O  
ATOM   3417  ND2 ASN B 519      10.661  38.067  18.366  1.00 33.00           N  
ATOM   3418  N   LYS B 520       6.766  34.469  17.429  1.00 24.43           N  
ATOM   3419  CA  LYS B 520       5.964  33.346  17.892  1.00 25.02           C  
ATOM   3420  C   LYS B 520       5.480  32.471  16.722  1.00 25.15           C  
ATOM   3421  O   LYS B 520       5.532  31.242  16.803  1.00 25.03           O  
ATOM   3422  CB  LYS B 520       4.832  33.856  18.768  1.00 26.36           C  
ATOM   3423  CG  LYS B 520       5.327  34.477  20.124  1.00 29.14           C  
ATOM   3424  CD  LYS B 520       6.576  33.738  20.751  1.00 34.27           C  
ATOM   3425  CE  LYS B 520       7.977  34.375  20.380  1.00 36.47           C  
ATOM   3426  NZ  LYS B 520       9.248  33.436  20.291  1.00 34.70           N  
ATOM   3427  N   GLY B 521       5.101  33.101  15.616  1.00 24.51           N  
ATOM   3428  CA  GLY B 521       4.703  32.390  14.416  1.00 25.61           C  
ATOM   3429  C   GLY B 521       5.836  31.572  13.816  1.00 26.18           C  
ATOM   3430  O   GLY B 521       5.643  30.414  13.431  1.00 23.60           O  
ATOM   3431  N   MET B 522       7.027  32.168  13.729  1.00 27.55           N  
ATOM   3432  CA  MET B 522       8.206  31.453  13.184  1.00 29.21           C  
ATOM   3433  C   MET B 522       8.577  30.275  14.031  1.00 29.07           C  
ATOM   3434  O   MET B 522       8.973  29.201  13.527  1.00 28.77           O  
ATOM   3435  CB  MET B 522       9.432  32.353  13.135  1.00 30.70           C  
ATOM   3436  CG  MET B 522       9.293  33.552  12.268  1.00 33.40           C  
ATOM   3437  SD  MET B 522       9.095  33.190  10.521  1.00 41.89           S  
ATOM   3438  CE  MET B 522      10.014  34.582   9.884  1.00 37.49           C  
ATOM   3439  N   GLU B 523       8.520  30.491  15.337  1.00 29.02           N  
ATOM   3440  CA  GLU B 523       8.694  29.410  16.279  1.00 30.00           C  
ATOM   3441  C   GLU B 523       7.736  28.259  15.980  1.00 29.39           C  
ATOM   3442  O   GLU B 523       8.132  27.098  15.962  1.00 27.57           O  
ATOM   3443  CB  GLU B 523       8.405  29.886  17.689  1.00 30.51           C  
ATOM   3444  CG  GLU B 523       9.607  30.119  18.565  1.00 32.89           C  
ATOM   3445  CD  GLU B 523       9.198  30.163  20.040  1.00 32.87           C  
ATOM   3446  OE1 GLU B 523       8.663  31.213  20.471  1.00 34.73           O  
ATOM   3447  OE2 GLU B 523       9.370  29.136  20.739  1.00 33.77           O  
ATOM   3448  N   HIS B 524       6.470  28.597  15.775  1.00 29.38           N  
ATOM   3449  CA  HIS B 524       5.435  27.588  15.541  1.00 30.44           C  
ATOM   3450  C   HIS B 524       5.711  26.864  14.218  1.00 30.91           C  
ATOM   3451  O   HIS B 524       5.771  25.650  14.179  1.00 30.00           O  
ATOM   3452  CB  HIS B 524       4.062  28.256  15.524  1.00 31.24           C  
ATOM   3453  CG  HIS B 524       2.908  27.306  15.497  1.00 32.53           C  
ATOM   3454  ND1 HIS B 524       2.416  26.768  14.327  1.00 35.80           N  
ATOM   3455  CD2 HIS B 524       2.125  26.825  16.492  1.00 35.82           C  
ATOM   3456  CE1 HIS B 524       1.391  25.977  14.607  1.00 36.09           C  
ATOM   3457  NE2 HIS B 524       1.189  26.004  15.913  1.00 36.35           N  
ATOM   3458  N   LEU B 525       5.891  27.621  13.144  1.00 31.42           N  
ATOM   3459  CA  LEU B 525       6.262  27.054  11.854  1.00 33.35           C  
ATOM   3460  C   LEU B 525       7.445  26.111  11.952  1.00 34.32           C  
ATOM   3461  O   LEU B 525       7.399  24.999  11.429  1.00 34.33           O  
ATOM   3462  CB  LEU B 525       6.617  28.166  10.868  1.00 33.29           C  
ATOM   3463  CG  LEU B 525       5.547  28.625   9.876  1.00 36.43           C  
ATOM   3464  CD1 LEU B 525       4.152  27.966  10.014  1.00 38.24           C  
ATOM   3465  CD2 LEU B 525       5.462  30.104   9.853  1.00 38.09           C  
ATOM   3466  N   TYR B 526       8.493  26.552  12.638  1.00 35.66           N  
ATOM   3467  CA  TYR B 526       9.680  25.748  12.757  1.00 37.33           C  
ATOM   3468  C   TYR B 526       9.418  24.503  13.586  1.00 38.50           C  
ATOM   3469  O   TYR B 526      10.016  23.469  13.328  1.00 38.84           O  
ATOM   3470  CB  TYR B 526      10.871  26.541  13.298  1.00 37.68           C  
ATOM   3471  CG  TYR B 526      12.161  25.843  12.982  1.00 38.55           C  
ATOM   3472  CD1 TYR B 526      12.736  24.973  13.901  1.00 38.86           C  
ATOM   3473  CD2 TYR B 526      12.776  25.994  11.736  1.00 39.12           C  
ATOM   3474  CE1 TYR B 526      13.910  24.301  13.621  1.00 39.57           C  
ATOM   3475  CE2 TYR B 526      13.963  25.319  11.438  1.00 40.09           C  
ATOM   3476  CZ  TYR B 526      14.526  24.468  12.393  1.00 39.66           C  
ATOM   3477  OH  TYR B 526      15.703  23.772  12.148  1.00 39.24           O  
ATOM   3478  N   SER B 527       8.501  24.575  14.544  1.00 39.91           N  
ATOM   3479  CA  SER B 527       8.155  23.399  15.327  1.00 41.35           C  
ATOM   3480  C   SER B 527       7.420  22.351  14.491  1.00 42.67           C  
ATOM   3481  O   SER B 527       7.660  21.167  14.660  1.00 42.95           O  
ATOM   3482  CB  SER B 527       7.284  23.772  16.516  1.00 41.63           C  
ATOM   3483  OG  SER B 527       5.966  24.078  16.089  1.00 42.03           O  
ATOM   3484  N   MET B 528       6.528  22.783  13.602  1.00 44.06           N  
ATOM   3485  CA  MET B 528       5.708  21.856  12.830  1.00 45.89           C  
ATOM   3486  C   MET B 528       6.366  21.340  11.531  1.00 45.62           C  
ATOM   3487  O   MET B 528       5.725  20.634  10.756  1.00 45.84           O  
ATOM   3488  CB  MET B 528       4.306  22.438  12.584  1.00 45.74           C  
ATOM   3489  CG  MET B 528       4.179  23.530  11.545  1.00 47.89           C  
ATOM   3490  SD  MET B 528       2.727  24.617  11.833  1.00 51.39           S  
ATOM   3491  CE  MET B 528       1.491  23.400  12.330  1.00 51.45           C  
ATOM   3492  N   LYS B 529       7.639  21.678  11.313  1.00 45.77           N  
ATOM   3493  CA  LYS B 529       8.482  21.028  10.293  1.00 45.81           C  
ATOM   3494  C   LYS B 529       8.159  19.532  10.120  1.00 45.82           C  
ATOM   3495  O   LYS B 529       8.451  18.714  11.002  1.00 45.55           O  
ATOM   3496  CB  LYS B 529       9.967  21.156  10.668  1.00 45.81           C  
ATOM   3497  CG  LYS B 529      10.786  22.112   9.823  1.00 45.97           C  
ATOM   3498  CD  LYS B 529      12.209  22.215  10.390  1.00 45.75           C  
ATOM   3499  CE  LYS B 529      13.271  22.303   9.310  1.00 45.08           C  
ATOM   3500  NZ  LYS B 529      13.372  21.039   8.533  1.00 44.79           N  
TER    3501      LYS B 529                                                      
ATOM   3502  N   LEU C   1      27.824  52.722  41.529  1.00 41.32           N  
ATOM   3503  CA  LEU C   1      27.950  52.549  40.055  1.00 40.96           C  
ATOM   3504  C   LEU C   1      26.582  52.300  39.449  1.00 40.31           C  
ATOM   3505  O   LEU C   1      25.905  51.345  39.845  1.00 39.65           O  
ATOM   3506  CB  LEU C   1      28.861  51.364  39.772  1.00 41.57           C  
ATOM   3507  CG  LEU C   1      29.445  51.219  38.369  1.00 41.51           C  
ATOM   3508  CD1 LEU C   1      30.709  52.037  38.204  1.00 42.55           C  
ATOM   3509  CD2 LEU C   1      29.746  49.732  38.124  1.00 42.11           C  
ATOM   3510  N   THR C   2      26.162  53.178  38.525  1.00 39.62           N  
ATOM   3511  CA  THR C   2      24.936  52.977  37.739  1.00 39.41           C  
ATOM   3512  C   THR C   2      25.193  53.343  36.286  1.00 39.05           C  
ATOM   3513  O   THR C   2      26.298  53.763  35.914  1.00 39.08           O  
ATOM   3514  CB  THR C   2      23.766  53.890  38.226  1.00 39.70           C  
ATOM   3515  OG1 THR C   2      24.093  55.268  37.963  1.00 38.62           O  
ATOM   3516  CG2 THR C   2      23.565  53.814  39.708  1.00 40.15           C  
ATOM   3517  N   SER C   3      24.136  53.239  35.491  1.00 38.37           N  
ATOM   3518  CA  SER C   3      24.155  53.654  34.084  1.00 38.23           C  
ATOM   3519  C   SER C   3      24.713  55.083  33.902  1.00 37.83           C  
ATOM   3520  O   SER C   3      25.347  55.401  32.887  1.00 36.81           O  
ATOM   3521  CB  SER C   3      22.730  53.585  33.527  1.00 38.12           C  
ATOM   3522  OG  SER C   3      21.907  54.525  34.194  1.00 37.98           O  
ATOM   3523  N   ARG C   4      24.456  55.929  34.888  1.00 37.50           N  
ATOM   3524  CA  ARG C   4      24.975  57.310  34.917  1.00 38.43           C  
ATOM   3525  C   ARG C   4      26.494  57.407  34.764  1.00 37.39           C  
ATOM   3526  O   ARG C   4      27.014  58.382  34.198  1.00 36.53           O  
ATOM   3527  CB  ARG C   4      24.521  58.026  36.200  1.00 39.59           C  
ATOM   3528  CG  ARG C   4      23.366  58.997  35.980  1.00 42.44           C  
ATOM   3529  CD  ARG C   4      23.817  60.222  35.192  1.00 47.67           C  
ATOM   3530  NE  ARG C   4      22.849  61.316  35.118  1.00 48.08           N  
ATOM   3531  CZ  ARG C   4      23.175  62.579  34.825  1.00 51.72           C  
ATOM   3532  NH1 ARG C   4      24.443  62.912  34.590  1.00 53.71           N  
ATOM   3533  NH2 ARG C   4      22.237  63.524  34.775  1.00 52.54           N  
ATOM   3534  N   ASP C   5      27.197  56.385  35.244  1.00 36.70           N  
ATOM   3535  CA  ASP C   5      28.649  56.329  35.136  1.00 36.69           C  
ATOM   3536  C   ASP C   5      29.119  55.891  33.745  1.00 36.27           C  
ATOM   3537  O   ASP C   5      30.305  55.817  33.503  1.00 35.54           O  
ATOM   3538  CB  ASP C   5      29.210  55.385  36.194  1.00 36.65           C  
ATOM   3539  CG  ASP C   5      28.888  55.842  37.603  1.00 37.65           C  
ATOM   3540  OD1 ASP C   5      29.412  56.905  38.013  1.00 37.43           O  
ATOM   3541  OD2 ASP C   5      28.114  55.213  38.362  1.00 35.05           O  
ATOM   3542  N   PHE C   6      28.190  55.611  32.835  1.00 36.66           N  
ATOM   3543  CA  PHE C   6      28.537  55.158  31.488  1.00 37.27           C  
ATOM   3544  C   PHE C   6      27.938  56.068  30.439  1.00 37.88           C  
ATOM   3545  O   PHE C   6      26.912  56.683  30.672  1.00 37.42           O  
ATOM   3546  CB  PHE C   6      28.015  53.733  31.263  1.00 37.12           C  
ATOM   3547  CG  PHE C   6      28.748  52.693  32.062  1.00 37.46           C  
ATOM   3548  CD1 PHE C   6      28.373  52.417  33.383  1.00 36.61           C  
ATOM   3549  CD2 PHE C   6      29.820  52.004  31.504  1.00 37.03           C  
ATOM   3550  CE1 PHE C   6      29.029  51.461  34.121  1.00 37.32           C  
ATOM   3551  CE2 PHE C   6      30.497  51.048  32.232  1.00 37.43           C  
ATOM   3552  CZ  PHE C   6      30.090  50.759  33.557  1.00 38.05           C  
ATOM   3553  N   GLY C   7      28.594  56.141  29.283  1.00 38.65           N  
ATOM   3554  CA  GLY C   7      28.054  56.820  28.113  1.00 39.09           C  
ATOM   3555  C   GLY C   7      27.909  58.315  28.253  1.00 39.26           C  
ATOM   3556  O   GLY C   7      28.407  58.922  29.199  1.00 38.87           O  
ATOM   3557  N   SER C   8      27.198  58.899  27.300  1.00 39.78           N  
ATOM   3558  CA  SER C   8      26.990  60.339  27.260  1.00 40.59           C  
ATOM   3559  C   SER C   8      25.598  60.662  27.780  1.00 40.95           C  
ATOM   3560  O   SER C   8      24.666  59.881  27.585  1.00 40.08           O  
ATOM   3561  CB  SER C   8      27.142  60.853  25.823  1.00 40.96           C  
ATOM   3562  OG  SER C   8      26.913  62.249  25.760  1.00 42.13           O  
ATOM   3563  N   TRP C   9      25.468  61.806  28.453  1.00 40.98           N  
ATOM   3564  CA  TRP C   9      24.165  62.265  28.963  1.00 41.31           C  
ATOM   3565  C   TRP C   9      23.957  63.684  28.438  1.00 41.91           C  
ATOM   3566  O   TRP C   9      24.921  64.426  28.262  1.00 41.72           O  
ATOM   3567  CB  TRP C   9      24.121  62.179  30.505  1.00 40.73           C  
ATOM   3568  CG  TRP C   9      24.239  60.746  30.951  1.00 39.53           C  
ATOM   3569  CD1 TRP C   9      25.352  59.960  30.884  1.00 38.39           C  
ATOM   3570  CD2 TRP C   9      23.189  59.905  31.434  1.00 38.17           C  
ATOM   3571  NE1 TRP C   9      25.064  58.693  31.322  1.00 38.79           N  
ATOM   3572  CE2 TRP C   9      23.739  58.628  31.657  1.00 37.84           C  
ATOM   3573  CE3 TRP C   9      21.845  60.110  31.740  1.00 38.59           C  
ATOM   3574  CZ2 TRP C   9      22.987  57.556  32.149  1.00 39.08           C  
ATOM   3575  CZ3 TRP C   9      21.095  59.033  32.220  1.00 39.22           C  
ATOM   3576  CH2 TRP C   9      21.669  57.778  32.416  1.00 39.05           C  
ATOM   3577  N   TYR C  10      22.711  64.036  28.125  1.00 42.54           N  
ATOM   3578  CA  TYR C  10      22.396  65.418  27.749  1.00 42.94           C  
ATOM   3579  C   TYR C  10      22.813  66.394  28.864  1.00 43.53           C  
ATOM   3580  O   TYR C  10      23.290  67.495  28.577  1.00 43.73           O  
ATOM   3581  CB  TYR C  10      20.906  65.595  27.458  1.00 42.33           C  
ATOM   3582  CG  TYR C  10      20.454  65.124  26.094  1.00 41.96           C  
ATOM   3583  CD1 TYR C  10      20.995  65.663  24.933  1.00 42.39           C  
ATOM   3584  CD2 TYR C  10      19.467  64.178  25.962  1.00 40.68           C  
ATOM   3585  CE1 TYR C  10      20.553  65.248  23.675  1.00 41.89           C  
ATOM   3586  CE2 TYR C  10      19.028  63.755  24.707  1.00 40.89           C  
ATOM   3587  CZ  TYR C  10      19.580  64.297  23.565  1.00 41.64           C  
ATOM   3588  OH  TYR C  10      19.146  63.883  22.312  1.00 39.33           O  
ATOM   3589  N   ALA C  11      22.638  65.984  30.119  1.00 44.21           N  
ATOM   3590  CA  ALA C  11      22.960  66.842  31.259  1.00 45.28           C  
ATOM   3591  C   ALA C  11      23.960  66.183  32.190  1.00 46.16           C  
ATOM   3592  O   ALA C  11      23.918  64.976  32.477  1.00 47.01           O  
ATOM   3593  CB  ALA C  11      21.698  67.196  32.025  1.00 45.50           C  
ATOM   3594  OXT ALA C  11      24.838  66.878  32.690  1.00 47.14           O  
TER    3595      ALA C  11                                                      
ATOM   3596  N   LEU D   1      -8.601  43.969  -6.321  1.00 34.84           N  
ATOM   3597  CA  LEU D   1      -8.729  44.161  -4.862  1.00 34.54           C  
ATOM   3598  C   LEU D   1      -7.334  44.369  -4.279  1.00 33.42           C  
ATOM   3599  O   LEU D   1      -6.436  43.564  -4.551  1.00 33.10           O  
ATOM   3600  CB  LEU D   1      -9.382  42.913  -4.256  1.00 34.97           C  
ATOM   3601  CG  LEU D   1     -10.119  43.057  -2.923  1.00 36.18           C  
ATOM   3602  CD1 LEU D   1     -11.255  44.069  -3.066  1.00 36.95           C  
ATOM   3603  CD2 LEU D   1     -10.658  41.700  -2.442  1.00 34.97           C  
ATOM   3604  N   THR D   2      -7.160  45.464  -3.531  1.00 32.18           N  
ATOM   3605  CA  THR D   2      -5.962  45.729  -2.745  1.00 31.63           C  
ATOM   3606  C   THR D   2      -6.397  46.308  -1.419  1.00 30.63           C  
ATOM   3607  O   THR D   2      -7.593  46.530  -1.195  1.00 30.68           O  
ATOM   3608  CB  THR D   2      -5.036  46.768  -3.405  1.00 31.57           C  
ATOM   3609  OG1 THR D   2      -5.664  48.052  -3.336  1.00 31.07           O  
ATOM   3610  CG2 THR D   2      -4.794  46.480  -4.896  1.00 33.45           C  
ATOM   3611  N   SER D   3      -5.419  46.604  -0.566  1.00 29.89           N  
ATOM   3612  CA  SER D   3      -5.647  47.234   0.727  1.00 29.48           C  
ATOM   3613  C   SER D   3      -6.464  48.504   0.605  1.00 30.74           C  
ATOM   3614  O   SER D   3      -7.219  48.855   1.510  1.00 30.00           O  
ATOM   3615  CB  SER D   3      -4.313  47.585   1.391  1.00 30.13           C  
ATOM   3616  OG  SER D   3      -3.588  48.542   0.626  1.00 29.65           O  
ATOM   3617  N   ARG D   4      -6.342  49.177  -0.535  1.00 32.04           N  
ATOM   3618  CA  ARG D   4      -7.067  50.422  -0.785  1.00 33.58           C  
ATOM   3619  C   ARG D   4      -8.607  50.268  -0.811  1.00 33.18           C  
ATOM   3620  O   ARG D   4      -9.315  51.250  -0.614  1.00 33.40           O  
ATOM   3621  CB  ARG D   4      -6.487  51.110  -2.041  1.00 33.24           C  
ATOM   3622  CG  ARG D   4      -4.985  51.468  -1.854  1.00 36.71           C  
ATOM   3623  CD  ARG D   4      -4.253  52.012  -3.100  1.00 38.45           C  
ATOM   3624  NE  ARG D   4      -4.693  53.367  -3.431  1.00 41.58           N  
ATOM   3625  CZ  ARG D   4      -4.443  53.982  -4.585  1.00 44.84           C  
ATOM   3626  NH1 ARG D   4      -3.747  53.383  -5.559  1.00 46.40           N  
ATOM   3627  NH2 ARG D   4      -4.906  55.211  -4.774  1.00 45.06           N  
ATOM   3628  N   ASP D   5      -9.120  49.043  -0.993  1.00 33.52           N  
ATOM   3629  CA  ASP D   5     -10.567  48.750  -0.863  1.00 33.61           C  
ATOM   3630  C   ASP D   5     -11.047  48.398   0.557  1.00 33.30           C  
ATOM   3631  O   ASP D   5     -12.216  48.043   0.746  1.00 32.59           O  
ATOM   3632  CB  ASP D   5     -10.961  47.615  -1.814  1.00 34.09           C  
ATOM   3633  CG  ASP D   5     -10.473  47.853  -3.215  1.00 34.50           C  
ATOM   3634  OD1 ASP D   5     -11.019  48.748  -3.860  1.00 36.23           O  
ATOM   3635  OD2 ASP D   5      -9.522  47.240  -3.745  1.00 35.27           O  
ATOM   3636  N   PHE D   6     -10.156  48.487   1.544  1.00 33.35           N  
ATOM   3637  CA  PHE D   6     -10.496  48.252   2.952  1.00 33.60           C  
ATOM   3638  C   PHE D   6     -10.179  49.484   3.822  1.00 33.64           C  
ATOM   3639  O   PHE D   6      -9.252  50.229   3.535  1.00 33.23           O  
ATOM   3640  CB  PHE D   6      -9.744  47.016   3.472  1.00 33.96           C  
ATOM   3641  CG  PHE D   6     -10.158  45.740   2.798  1.00 34.22           C  
ATOM   3642  CD1 PHE D   6      -9.625  45.380   1.572  1.00 34.55           C  
ATOM   3643  CD2 PHE D   6     -11.124  44.914   3.377  1.00 36.68           C  
ATOM   3644  CE1 PHE D   6     -10.027  44.215   0.951  1.00 36.74           C  
ATOM   3645  CE2 PHE D   6     -11.542  43.743   2.749  1.00 35.38           C  
ATOM   3646  CZ  PHE D   6     -10.998  43.393   1.546  1.00 35.64           C  
ATOM   3647  N   GLY D   7     -10.999  49.714   4.844  1.00 33.27           N  
ATOM   3648  CA  GLY D   7     -10.730  50.709   5.880  1.00 33.01           C  
ATOM   3649  C   GLY D   7     -10.795  52.174   5.470  1.00 33.20           C  
ATOM   3650  O   GLY D   7     -11.288  52.525   4.389  1.00 32.80           O  
ATOM   3651  N   SER D   8     -10.272  53.029   6.347  1.00 33.11           N  
ATOM   3652  CA  SER D   8     -10.342  54.468   6.161  1.00 33.60           C  
ATOM   3653  C   SER D   8      -9.009  55.020   5.706  1.00 33.88           C  
ATOM   3654  O   SER D   8      -7.973  54.543   6.137  1.00 34.31           O  
ATOM   3655  CB  SER D   8     -10.756  55.140   7.466  1.00 33.93           C  
ATOM   3656  OG  SER D   8     -10.745  56.545   7.336  1.00 34.48           O  
ATOM   3657  N   TRP D   9      -9.070  56.036   4.846  1.00 34.37           N  
ATOM   3658  CA  TRP D   9      -7.902  56.641   4.194  1.00 35.15           C  
ATOM   3659  C   TRP D   9      -7.967  58.164   4.385  1.00 35.84           C  
ATOM   3660  O   TRP D   9      -9.061  58.744   4.346  1.00 35.42           O  
ATOM   3661  CB  TRP D   9      -7.875  56.239   2.699  1.00 34.00           C  
ATOM   3662  CG  TRP D   9      -7.639  54.753   2.553  1.00 34.43           C  
ATOM   3663  CD1 TRP D   9      -8.556  53.748   2.736  1.00 33.65           C  
ATOM   3664  CD2 TRP D   9      -6.401  54.105   2.272  1.00 33.82           C  
ATOM   3665  NE1 TRP D   9      -7.957  52.527   2.566  1.00 34.12           N  
ATOM   3666  CE2 TRP D   9      -6.635  52.716   2.283  1.00 33.92           C  
ATOM   3667  CE3 TRP D   9      -5.100  54.555   2.003  1.00 33.47           C  
ATOM   3668  CZ2 TRP D   9      -5.618  51.782   2.053  1.00 33.51           C  
ATOM   3669  CZ3 TRP D   9      -4.108  53.619   1.753  1.00 32.72           C  
ATOM   3670  CH2 TRP D   9      -4.369  52.263   1.784  1.00 33.03           C  
ATOM   3671  N   TYR D  10      -6.827  58.816   4.636  1.00 36.09           N  
ATOM   3672  CA  TYR D  10      -6.824  60.279   4.790  1.00 36.43           C  
ATOM   3673  C   TYR D  10      -7.357  60.938   3.528  1.00 37.95           C  
ATOM   3674  O   TYR D  10      -8.020  61.960   3.603  1.00 37.34           O  
ATOM   3675  CB  TYR D  10      -5.437  60.861   5.075  1.00 35.60           C  
ATOM   3676  CG  TYR D  10      -4.954  60.726   6.514  1.00 35.08           C  
ATOM   3677  CD1 TYR D  10      -5.644  61.320   7.569  1.00 35.32           C  
ATOM   3678  CD2 TYR D  10      -3.809  60.008   6.810  1.00 33.06           C  
ATOM   3679  CE1 TYR D  10      -5.180  61.212   8.909  1.00 34.18           C  
ATOM   3680  CE2 TYR D  10      -3.344  59.885   8.124  1.00 34.90           C  
ATOM   3681  CZ  TYR D  10      -4.035  60.500   9.168  1.00 34.27           C  
ATOM   3682  OH  TYR D  10      -3.577  60.366  10.458  1.00 33.46           O  
ATOM   3683  N   ALA D  11      -7.035  60.358   2.379  1.00 39.80           N  
ATOM   3684  CA  ALA D  11      -7.585  60.818   1.116  1.00 41.32           C  
ATOM   3685  C   ALA D  11      -7.582  59.708   0.076  1.00 42.71           C  
ATOM   3686  O   ALA D  11      -7.988  58.565   0.337  1.00 44.00           O  
ATOM   3687  CB  ALA D  11      -6.803  62.019   0.618  1.00 41.59           C  
ATOM   3688  OXT ALA D  11      -7.177  59.920  -1.072  1.00 44.26           O  
TER    3689      ALA D  11                                                      
HETATM 3690  C10 OHT A1529      22.328  37.830  26.473  1.00 30.48           C  
HETATM 3691  C9  OHT A1529      22.831  37.476  27.872  1.00 28.61           C  
HETATM 3692  C8  OHT A1529      21.896  36.556  28.691  1.00 25.80           C  
HETATM 3693  C11 OHT A1529      21.445  35.385  28.069  1.00 26.13           C  
HETATM 3694  C16 OHT A1529      20.053  35.263  27.914  1.00 26.25           C  
HETATM 3695  C15 OHT A1529      19.474  34.176  27.265  1.00 24.66           C  
HETATM 3696  C14 OHT A1529      20.315  33.214  26.701  1.00 26.35           C  
HETATM 3697  C13 OHT A1529      21.699  33.347  26.827  1.00 26.68           C  
HETATM 3698  C12 OHT A1529      22.272  34.439  27.485  1.00 26.88           C  
HETATM 3699  C7  OHT A1529      21.470  36.903  29.982  1.00 25.38           C  
HETATM 3700  C1  OHT A1529      21.827  38.105  30.610  1.00 22.66           C  
HETATM 3701  C2  OHT A1529      22.288  38.171  31.923  1.00 24.77           C  
HETATM 3702  C3  OHT A1529      22.550  39.402  32.531  1.00 25.39           C  
HETATM 3703  C4  OHT A1529      22.332  40.589  31.852  1.00 26.77           C  
HETATM 3704  O4  OHT A1529      22.576  41.788  32.475  1.00 27.79           O  
HETATM 3705  C5  OHT A1529      21.817  40.538  30.555  1.00 26.27           C  
HETATM 3706  C6  OHT A1529      21.557  39.315  29.958  1.00 23.47           C  
HETATM 3707  C17 OHT A1529      20.668  36.065  30.810  1.00 25.79           C  
HETATM 3708  C18 OHT A1529      19.532  36.525  31.483  1.00 24.65           C  
HETATM 3709  C19 OHT A1529      18.841  35.658  32.335  1.00 25.65           C  
HETATM 3710  C20 OHT A1529      19.290  34.353  32.578  1.00 25.98           C  
HETATM 3711  O20 OHT A1529      18.642  33.489  33.424  1.00 28.74           O  
HETATM 3712  C23 OHT A1529      17.627  34.099  34.179  1.00 34.52           C  
HETATM 3713  C24 OHT A1529      16.931  32.901  34.822  1.00 39.01           C  
HETATM 3714  N24 OHT A1529      16.348  33.354  36.083  1.00 42.24           N  
HETATM 3715  C25 OHT A1529      15.351  34.433  35.849  1.00 42.66           C  
HETATM 3716  C26 OHT A1529      15.764  32.168  36.743  1.00 43.66           C  
HETATM 3717  C21 OHT A1529      20.456  33.902  31.959  1.00 25.66           C  
HETATM 3718  C22 OHT A1529      21.133  34.760  31.082  1.00 24.65           C  
HETATM 3719  C10 OHT B1530      -1.280  33.490  12.025  1.00 31.68           C  
HETATM 3720  C9  OHT B1530      -1.604  33.073  10.603  1.00 31.30           C  
HETATM 3721  C8  OHT B1530      -0.458  32.271   9.951  1.00 29.15           C  
HETATM 3722  C11 OHT B1530       0.251  31.360  10.758  1.00 28.89           C  
HETATM 3723  C16 OHT B1530       1.588  31.698  11.022  1.00 27.99           C  
HETATM 3724  C15 OHT B1530       2.400  30.895  11.829  1.00 30.42           C  
HETATM 3725  C14 OHT B1530       1.883  29.761  12.448  1.00 30.34           C  
HETATM 3726  C13 OHT B1530       0.547  29.432  12.208  1.00 31.44           C  
HETATM 3727  C12 OHT B1530      -0.266  30.238  11.384  1.00 30.39           C  
HETATM 3728  C7  OHT B1530      -0.067  32.492   8.622  1.00 28.96           C  
HETATM 3729  C1  OHT B1530      -0.634  33.456   7.774  1.00 27.77           C  
HETATM 3730  C2  OHT B1530      -1.087  33.156   6.490  1.00 26.89           C  
HETATM 3731  C3  OHT B1530      -1.549  34.154   5.645  1.00 28.16           C  
HETATM 3732  C4  OHT B1530      -1.508  35.495   6.052  1.00 28.86           C  
HETATM 3733  O4  OHT B1530      -1.970  36.456   5.230  1.00 29.66           O  
HETATM 3734  C5  OHT B1530      -1.059  35.823   7.322  1.00 28.25           C  
HETATM 3735  C6  OHT B1530      -0.599  34.791   8.162  1.00 26.91           C  
HETATM 3736  C17 OHT B1530       0.971  31.734   7.997  1.00 30.65           C  
HETATM 3737  C18 OHT B1530       2.089  32.306   7.375  1.00 29.89           C  
HETATM 3738  C19 OHT B1530       3.039  31.487   6.761  1.00 30.80           C  
HETATM 3739  C20 OHT B1530       2.896  30.102   6.686  1.00 30.45           C  
HETATM 3740  O20 OHT B1530       3.848  29.297   6.091  1.00 34.22           O  
HETATM 3741  C23 OHT B1530       4.344  29.695   4.822  1.00 36.87           C  
HETATM 3742  C24 OHT B1530       5.295  28.517   4.473  1.00 36.13           C  
HETATM 3743  N24 OHT B1530       6.176  28.936   3.383  1.00 33.67           N  
HETATM 3744  C25 OHT B1530       6.857  30.165   3.794  1.00 33.75           C  
HETATM 3745  C26 OHT B1530       7.160  27.907   3.059  1.00 35.74           C  
HETATM 3746  C21 OHT B1530       1.783  29.512   7.280  1.00 29.28           C  
HETATM 3747  C22 OHT B1530       0.823  30.343   7.898  1.00 28.14           C  
HETATM 3748  O   HOH A2001       9.785  71.350  35.379  1.00 34.60           O  
HETATM 3749  O   HOH A2002       6.953  69.349  30.381  1.00 35.06           O  
HETATM 3750  O   HOH A2003      10.227  70.374  32.052  1.00 33.46           O  
HETATM 3751  O   HOH A2004      15.498  66.631  34.521  1.00 33.19           O  
HETATM 3752  O   HOH A2005      10.709  64.074  39.583  1.00 31.14           O  
HETATM 3753  O   HOH A2006       4.648  68.261  38.903  1.00 52.14           O  
HETATM 3754  O   HOH A2007      13.416  67.918  38.375  1.00 47.13           O  
HETATM 3755  O   HOH A2008      17.459  65.301  35.553  1.00 52.15           O  
HETATM 3756  O   HOH A2009      11.483  57.768  40.616  1.00 25.65           O  
HETATM 3757  O   HOH A2010      15.196  54.576  35.218  1.00 15.63           O  
HETATM 3758  O   HOH A2011      12.411  62.743  41.097  1.00 51.35           O  
HETATM 3759  O   HOH A2012      19.522  55.654  41.398  1.00 31.36           O  
HETATM 3760  O   HOH A2013      17.273  51.609  42.084  1.00 36.51           O  
HETATM 3761  O   HOH A2014      21.713  51.782  36.213  1.00 22.45           O  
HETATM 3762  O   HOH A2015      22.096  47.457  36.284  1.00 24.70           O  
HETATM 3763  O   HOH A2016      20.879  45.854  39.426  1.00 25.04           O  
HETATM 3764  O   HOH A2017      26.385  44.442  35.807  1.00 26.39           O  
HETATM 3765  O   HOH A2018      28.142  43.642  42.716  1.00 32.53           O  
HETATM 3766  O   HOH A2019      35.661  48.670  37.679  1.00 39.83           O  
HETATM 3767  O   HOH A2020      27.861  36.323  38.051  1.00 27.67           O  
HETATM 3768  O   HOH A2021      22.005  34.840  41.843  0.50 22.35           O  
HETATM 3769  O   HOH A2022      26.980  37.402  40.417  1.00 22.26           O  
HETATM 3770  O   HOH A2023      20.441  41.365  44.404  1.00 28.76           O  
HETATM 3771  O   HOH A2024      21.160  44.883  32.761  1.00 19.64           O  
HETATM 3772  O   HOH A2025      23.934  45.415  36.551  1.00 25.99           O  
HETATM 3773  O   HOH A2026      20.298  45.735  36.224  1.00 33.79           O  
HETATM 3774  O   HOH A2027      18.246  45.681  37.860  1.00 27.58           O  
HETATM 3775  O   HOH A2028      13.066  42.887  44.978  1.00 36.89           O  
HETATM 3776  O   HOH A2029      16.897  47.473  44.941  1.00 25.85           O  
HETATM 3777  O   HOH A2030      16.517  49.038  42.601  1.00 21.76           O  
HETATM 3778  O   HOH A2031       6.955  54.042  44.089  1.00 41.63           O  
HETATM 3779  O   HOH A2032      11.857  57.147  43.154  1.00 27.87           O  
HETATM 3780  O   HOH A2033       5.441  53.795  40.157  1.00 27.51           O  
HETATM 3781  O   HOH A2034      -0.099  38.618  36.839  1.00 42.98           O  
HETATM 3782  O   HOH A2035      10.249  46.258  22.822  1.00 32.93           O  
HETATM 3783  O   HOH A2036       8.874  40.814  25.490  1.00 35.81           O  
HETATM 3784  O   HOH A2037      18.778  46.618  33.060  1.00 24.65           O  
HETATM 3785  O   HOH A2038      23.620  49.270  32.644  1.00 24.92           O  
HETATM 3786  O   HOH A2039      29.570  52.162  27.507  1.00 37.63           O  
HETATM 3787  O   HOH A2040      29.956  46.917  19.727  1.00 45.77           O  
HETATM 3788  O   HOH A2041       8.958  62.524  40.787  1.00 51.28           O  
HETATM 3789  O   HOH A2042      29.410  38.315  13.435  1.00 50.90           O  
HETATM 3790  O   HOH A2043      21.921  49.472  34.500  1.00 24.12           O  
HETATM 3791  O   HOH A2044      29.482  46.956  22.281  1.00 23.27           O  
HETATM 3792  O   HOH A2045      15.849  54.246  12.157  1.00 39.39           O  
HETATM 3793  O   HOH A2046      21.082  35.413  43.984  0.50 21.32           O  
HETATM 3794  O   HOH A2047      17.214  46.542  35.432  1.00 21.81           O  
HETATM 3795  O   HOH A2048      18.331  66.070  30.920  1.00 38.85           O  
HETATM 3796  O   HOH A2049      13.721  53.824  33.101  1.00 25.30           O  
HETATM 3797  O   HOH A2050      16.162  48.962  35.370  1.00 26.86           O  
HETATM 3798  O   HOH A2051      19.666  49.345  33.097  1.00 18.72           O  
HETATM 3799  O   HOH A2052       5.681  44.916  29.943  1.00 15.35           O  
HETATM 3800  O   HOH A2053       1.445  50.701  23.559  1.00 45.81           O  
HETATM 3801  O   HOH A2054       8.148  47.331  24.071  1.00 37.37           O  
HETATM 3802  O   HOH A2055       1.804  42.331  25.249  1.00 35.49           O  
HETATM 3803  O   HOH A2056     -14.114  46.369  36.763  1.00 34.08           O  
HETATM 3804  O   HOH A2057      -5.159  56.460  26.944  1.00 45.98           O  
HETATM 3805  O   HOH A2058      -6.365  54.396  25.571  1.00 50.81           O  
HETATM 3806  O   HOH A2059       0.181  56.042  24.146  1.00 37.14           O  
HETATM 3807  O   HOH A2060      -0.559  61.534  28.404  1.00 29.46           O  
HETATM 3808  O   HOH A2061      -2.350  61.115  26.293  1.00 35.58           O  
HETATM 3809  O   HOH A2062       2.839  58.337  22.327  1.00 22.14           O  
HETATM 3810  O   HOH A2063      -3.215  57.845  24.409  1.00 41.66           O  
HETATM 3811  O   HOH A2064       5.991  56.409  24.270  1.00 28.51           O  
HETATM 3812  O   HOH A2065       3.453  55.810  22.754  1.00 32.55           O  
HETATM 3813  O   HOH A2066       0.703  64.055  27.437  1.00 32.99           O  
HETATM 3814  O   HOH A2067       7.460  67.725  24.495  1.00 28.14           O  
HETATM 3815  O   HOH A2068       8.872  69.910  23.161  1.00 36.73           O  
HETATM 3816  O   HOH A2069      10.148  71.548  24.708  1.00 47.53           O  
HETATM 3817  O   HOH A2070      18.463  67.695  26.199  1.00 33.31           O  
HETATM 3818  O   HOH A2071      15.403  72.698  19.352  1.00 29.85           O  
HETATM 3819  O   HOH A2072      20.656  69.456  26.071  1.00 39.82           O  
HETATM 3820  O   HOH A2073      12.223  71.206  10.924  1.00 32.73           O  
HETATM 3821  O   HOH A2074      17.531  63.605  14.169  1.00 23.29           O  
HETATM 3822  O   HOH A2075       9.337  70.001  20.080  1.00 29.39           O  
HETATM 3823  O   HOH A2076       7.194  69.086  12.105  1.00 39.10           O  
HETATM 3824  O   HOH A2077      17.781  62.512  11.768  1.00 41.97           O  
HETATM 3825  O   HOH A2078      16.890  53.009  14.678  1.00 28.17           O  
HETATM 3826  O   HOH A2079      19.080  61.209  15.363  1.00 29.16           O  
HETATM 3827  O   HOH A2080       9.123  49.456  17.929  1.00 33.15           O  
HETATM 3828  O   HOH A2081       3.284  42.284  22.535  1.00 29.45           O  
HETATM 3829  O   HOH A2082      11.449  40.321  27.999  1.00 21.96           O  
HETATM 3830  O   HOH A2083      10.284  38.398  25.083  1.00 27.26           O  
HETATM 3831  O   HOH A2084      12.038  33.424  18.982  1.00 33.77           O  
HETATM 3832  O   HOH B2001       9.578  62.000 -11.639  1.00 29.03           O  
HETATM 3833  O   HOH B2002      10.609  63.660 -13.106  1.00 49.52           O  
HETATM 3834  O   HOH B2003       7.968  66.686   1.508  1.00 46.18           O  
HETATM 3835  O   HOH B2004       0.383  61.847  -2.191  1.00 38.63           O  
HETATM 3836  O   HOH B2005       5.363  59.510  -6.853  1.00 36.46           O  
HETATM 3837  O   HOH B2006       2.871  62.019  -6.979  1.00 42.59           O  
HETATM 3838  O   HOH B2007       1.157  47.761  -7.866  1.00 47.28           O  
HETATM 3839  O   HOH B2008       2.514  57.705  -7.974  1.00 27.07           O  
HETATM 3840  O   HOH B2009      -2.110  53.467  -8.302  1.00 49.29           O  
HETATM 3841  O   HOH B2010      -1.064  56.575  -6.090  1.00 36.62           O  
HETATM 3842  O   HOH B2011       3.508  45.407  -5.935  1.00 26.40           O  
HETATM 3843  O   HOH B2012       3.084  49.872  -0.459  1.00 21.89           O  
HETATM 3844  O   HOH B2013      -2.765  45.732  -0.704  1.00 24.13           O  
HETATM 3845  O   HOH B2014      -1.203  45.214  -6.739  1.00 35.88           O  
HETATM 3846  O   HOH B2015      -0.830  39.227  -2.428  1.00 34.51           O  
HETATM 3847  O   HOH B2016      -2.378  41.240   0.244  1.00 22.94           O  
HETATM 3848  O   HOH B2017      -6.177  37.705   1.056  1.00 29.92           O  
HETATM 3849  O   HOH B2018      -6.480  35.449  -5.815  1.00 31.30           O  
HETATM 3850  O   HOH B2019      -4.607  29.453  -1.766  1.00 31.80           O  
HETATM 3851  O   HOH B2020      -6.138  26.297  -0.341  1.00 50.32           O  
HETATM 3852  O   HOH B2021      -3.458  27.353  -3.534  1.00 47.18           O  
HETATM 3853  O   HOH B2022      -5.572  28.726   0.763  1.00 30.84           O  
HETATM 3854  O   HOH B2023       0.785  28.017  -2.462  1.00 43.37           O  
HETATM 3855  O   HOH B2024       2.260  26.459  -0.968  1.00 37.52           O  
HETATM 3856  O   HOH B2025       6.118  31.560  -2.087  1.00 34.10           O  
HETATM 3857  O   HOH B2026       7.077  30.546  -0.003  1.00 37.01           O  
HETATM 3858  O   HOH B2027       1.222  34.245  -6.026  1.00 29.88           O  
HETATM 3859  O   HOH B2028       1.701  40.021  -0.712  1.00 27.06           O  
HETATM 3860  O   HOH B2029      -0.175  40.020   0.994  1.00 27.02           O  
HETATM 3861  O   HOH B2030      -3.614  38.873   0.369  1.00 28.58           O  
HETATM 3862  O   HOH B2031       7.880  36.735  -6.908  1.00 46.62           O  
HETATM 3863  O   HOH B2032       2.894  42.796  -5.471  1.00 27.66           O  
HETATM 3864  O   HOH B2033      15.478  41.788  -8.274  1.00 27.39           O  
HETATM 3865  O   HOH B2034       1.227  46.005 -10.133  1.00 36.25           O  
HETATM 3866  O   HOH B2035      16.326  43.593  -6.977  1.00 33.55           O  
HETATM 3867  O   HOH B2036       8.822  45.206  13.908  1.00 35.90           O  
HETATM 3868  O   HOH B2037       0.782  41.783   3.498  1.00 26.22           O  
HETATM 3869  O   HOH B2038      -1.236  39.670   4.310  1.00 22.43           O  
HETATM 3870  O   HOH B2039      -4.406  43.557   3.271  1.00 23.62           O  
HETATM 3871  O   HOH B2040      -9.106  48.542   7.154  1.00 39.97           O  
HETATM 3872  O   HOH B2041     -10.828  46.490   7.068  1.00 51.49           O  
HETATM 3873  O   HOH B2042     -14.750  43.086   3.974  1.00 46.96           O  
HETATM 3874  O   HOH B2043     -10.136  41.925  13.448  1.00 32.39           O  
HETATM 3875  O   HOH B2044      -7.604  21.611  10.352  1.00 42.39           O  
HETATM 3876  O   HOH B2045      -4.776  26.680  19.145  1.00 31.63           O  
HETATM 3877  O   HOH B2046      -2.197  35.347  22.825  1.00 38.35           O  
HETATM 3878  O   HOH B2047       6.130  61.277  -8.567  1.00 45.93           O  
HETATM 3879  O   HOH B2048      -9.035  37.170  21.548  1.00 34.90           O  
HETATM 3880  O   HOH B2049      -7.285  39.289  21.504  1.00 30.33           O  
HETATM 3881  O   HOH B2050      -2.665  43.714   1.318  1.00 23.54           O  
HETATM 3882  O   HOH B2051      -5.725  45.653  21.741  1.00 34.36           O  
HETATM 3883  O   HOH B2052      -5.574  50.394  23.038  1.00 48.50           O  
HETATM 3884  O   HOH B2053     -10.907  42.352  16.315  1.00 34.44           O  
HETATM 3885  O   HOH B2054       2.808  29.709  -4.436  1.00 47.00           O  
HETATM 3886  O   HOH B2055       2.095  31.763  -6.415  1.00 44.11           O  
HETATM 3887  O   HOH B2056       2.594  41.939   1.274  1.00 22.96           O  
HETATM 3888  O   HOH B2057      -5.202  57.540  -0.200  1.00 50.11           O  
HETATM 3889  O   HOH B2058       4.598  50.167   1.975  1.00 22.52           O  
HETATM 3890  O   HOH B2059      -0.529  44.204   2.835  1.00 21.42           O  
HETATM 3891  O   HOH B2060       3.055  44.430   0.935  1.00 25.75           O  
HETATM 3892  O   HOH B2061      13.707  43.680   7.284  1.00 20.32           O  
HETATM 3893  O   HOH B2062      10.690  46.327  12.111  1.00 47.39           O  
HETATM 3894  O   HOH B2063      16.615  55.993  10.391  1.00 37.96           O  
HETATM 3895  O   HOH B2064      16.403  61.097   4.822  1.00 33.91           O  
HETATM 3896  O   HOH B2065      13.388  58.323  11.402  1.00 27.43           O  
HETATM 3897  O   HOH B2066      19.474  58.831   9.538  1.00 36.04           O  
HETATM 3898  O   HOH B2067      11.234  64.643   3.579  1.00 43.33           O  
HETATM 3899  O   HOH B2068      13.338  55.620  11.515  1.00 33.03           O  
HETATM 3900  O   HOH B2069       7.145  65.830   7.397  1.00 37.64           O  
HETATM 3901  O   HOH B2070      14.185  63.075   5.066  1.00 39.25           O  
HETATM 3902  O   HOH B2071      -3.400  63.411   5.569  1.00 34.04           O  
HETATM 3903  O   HOH B2072      -4.748  62.867  17.694  1.00 43.68           O  
HETATM 3904  O   HOH B2073      -1.429  70.300  11.547  1.00 42.44           O  
HETATM 3905  O   HOH B2074       1.427  53.997  23.090  1.00 31.65           O  
HETATM 3906  O   HOH B2075      -2.362  69.077  21.198  1.00 34.77           O  
HETATM 3907  O   HOH B2076       1.437  70.873  20.068  1.00 41.48           O  
HETATM 3908  O   HOH B2077      -2.233  61.838  18.499  1.00 23.49           O  
HETATM 3909  O   HOH B2078       4.713  68.527  11.226  1.00 34.48           O  
HETATM 3910  O   HOH B2079       2.229  70.758  11.552  1.00 49.70           O  
HETATM 3911  O   HOH B2080       6.773  69.873  19.407  1.00 43.91           O  
HETATM 3912  O   HOH B2081      -2.113  61.167  21.481  1.00 32.20           O  
HETATM 3913  O   HOH B2082      -5.697  61.316  15.298  1.00 37.70           O  
HETATM 3914  O   HOH B2083       0.768  51.964  20.648  1.00 27.99           O  
HETATM 3915  O   HOH B2084      -3.101  59.228  17.898  1.00 30.14           O  
HETATM 3916  O   HOH B2085      10.339  37.133  13.196  1.00 28.34           O  
HETATM 3917  O   HOH B2086       8.771  38.531   9.881  1.00 22.42           O  
HETATM 3918  O   HOH B2087      11.257  33.022  16.462  1.00 36.05           O  
HETATM 3919  O   HOH B2088      10.372  33.417  22.654  1.00 34.00           O  
HETATM 3920  O   HOH B2089       4.814  30.089  18.982  1.00 40.20           O  
HETATM 3921  O   HOH B2090       6.116  24.282   9.165  1.00 37.84           O  
HETATM 3922  O   HOH C2001      26.353  60.859  33.749  1.00 50.42           O  
HETATM 3923  O   HOH C2002      28.088  64.165  26.746  1.00 48.28           O  
HETATM 3924  O   HOH D2001      -8.523  54.090  -0.833  0.50 22.48           O  
HETATM 3925  O   HOH D2002      -6.640  54.391  -1.333  0.50 30.79           O  
HETATM 3926  O   HOH D2003      -9.233  52.633   8.798  1.00 46.40           O  
CONECT 2619 2626                                                                
CONECT 2626 2619 2627                                                           
CONECT 2627 2626 2628 2634                                                      
CONECT 2628 2627 2629                                                           
CONECT 2629 2628 2630                                                           
CONECT 2630 2629 2631                                                           
CONECT 2631 2630 2632 2633                                                      
CONECT 2632 2631                                                                
CONECT 2633 2631                                                                
CONECT 2634 2627 2635 2636                                                      
CONECT 2635 2634                                                                
CONECT 2636 2634                                                                
CONECT 3690 3691                                                                
CONECT 3691 3690 3692                                                           
CONECT 3692 3691 3693 3699                                                      
CONECT 3693 3692 3694 3698                                                      
CONECT 3694 3693 3695                                                           
CONECT 3695 3694 3696                                                           
CONECT 3696 3695 3697                                                           
CONECT 3697 3696 3698                                                           
CONECT 3698 3693 3697                                                           
CONECT 3699 3692 3700 3707                                                      
CONECT 3700 3699 3701 3706                                                      
CONECT 3701 3700 3702                                                           
CONECT 3702 3701 3703                                                           
CONECT 3703 3702 3704 3705                                                      
CONECT 3704 3703                                                                
CONECT 3705 3703 3706                                                           
CONECT 3706 3700 3705                                                           
CONECT 3707 3699 3708 3718                                                      
CONECT 3708 3707 3709                                                           
CONECT 3709 3708 3710                                                           
CONECT 3710 3709 3711 3717                                                      
CONECT 3711 3710 3712                                                           
CONECT 3712 3711 3713                                                           
CONECT 3713 3712 3714                                                           
CONECT 3714 3713 3715 3716                                                      
CONECT 3715 3714                                                                
CONECT 3716 3714                                                                
CONECT 3717 3710 3718                                                           
CONECT 3718 3707 3717                                                           
CONECT 3719 3720                                                                
CONECT 3720 3719 3721                                                           
CONECT 3721 3720 3722 3728                                                      
CONECT 3722 3721 3723 3727                                                      
CONECT 3723 3722 3724                                                           
CONECT 3724 3723 3725                                                           
CONECT 3725 3724 3726                                                           
CONECT 3726 3725 3727                                                           
CONECT 3727 3722 3726                                                           
CONECT 3728 3721 3729 3736                                                      
CONECT 3729 3728 3730 3735                                                      
CONECT 3730 3729 3731                                                           
CONECT 3731 3730 3732                                                           
CONECT 3732 3731 3733 3734                                                      
CONECT 3733 3732                                                                
CONECT 3734 3732 3735                                                           
CONECT 3735 3729 3734                                                           
CONECT 3736 3728 3737 3747                                                      
CONECT 3737 3736 3738                                                           
CONECT 3738 3737 3739                                                           
CONECT 3739 3738 3740 3746                                                      
CONECT 3740 3739 3741                                                           
CONECT 3741 3740 3742                                                           
CONECT 3742 3741 3743                                                           
CONECT 3743 3742 3744 3745                                                      
CONECT 3744 3743                                                                
CONECT 3745 3743                                                                
CONECT 3746 3739 3747                                                           
CONECT 3747 3736 3746                                                           
MASTER      513    0    3   24    4    0    7   12 3886    4   70   42          
END                                                                             
