# Supplementary material for: Dauricine Mitigates Hypoxia Through Targeting ESR1, PIK3CA, and MTOR: A Network Pharmacology and Molecular Dynamics Simulation Investigation
Source: Curr Issues Mol Biol. 2026 May 23;48(6):550. doi: 10.3390/cimb48060550 (PMC13297437; doi:10.3390/cimb48060550)
Supplement: Supplementary file 1 [file cimb-48-00550-s001.zip › cimb-4319076-supplementary/Supplementary File/Supplementary File-Initial Submission/Molecular Docking/Document preparation-ESR1/ESR1.pdbqt]

REMARK   4 XXXX COMPLIES WITH FORMAT V. 2.0
ATOM      1  N   SER A 305      -3.176  60.849  39.148  1.00 50.77    -0.064 N 
ATOM      2  HN1 SER A 305      -3.976  60.217  39.140  1.00  0.00     0.275 HD
ATOM      3  HN2 SER A 305      -3.235  61.541  38.401  1.00  0.00     0.275 HD
ATOM      4  HN3 SER A 305      -3.204  61.482  39.948  1.00  0.00     0.275 HD
ATOM      5  CA  SER A 305      -1.898  60.089  39.093  1.00 50.76     0.297 C 
ATOM      6  C   SER A 305      -0.703  61.033  39.105  1.00 50.44     0.251 C 
ATOM      7  O   SER A 305      -0.585  61.885  38.231  1.00 50.34    -0.271 OA
ATOM      8  CB  SER A 305      -1.839  59.227  37.830  1.00 50.65     0.206 C 
ATOM      9  OG  SER A 305      -0.621  58.505  37.766  1.00 51.18    -0.398 OA
ATOM     10  HG  SER A 305      -0.584  57.970  36.982  1.00  0.00     0.209 HD
ATOM     11  N   LEU A 306       0.177  60.859  40.095  1.00 50.02    -0.346 N 
ATOM     12  HN  LEU A 306      -0.075  60.243  40.868  1.00  0.00     0.163 HD
ATOM     13  CA  LEU A 306       1.495  61.516  40.121  1.00 49.22     0.177 C 
ATOM     14  C   LEU A 306       2.032  61.707  38.714  1.00 47.68     0.241 C 
ATOM     15  O   LEU A 306       2.343  62.828  38.299  1.00 47.35    -0.271 OA
ATOM     16  CB  LEU A 306       2.496  60.680  40.946  1.00 49.45     0.038 C 
ATOM     17  CG  LEU A 306       3.944  61.181  41.132  1.00 50.51    -0.020 C 
ATOM     18  CD1 LEU A 306       4.454  60.939  42.574  1.00 51.33     0.009 C 
ATOM     19  CD2 LEU A 306       4.912  60.561  40.109  1.00 52.13     0.009 C 
ATOM     20  N   ALA A 307       2.094  60.592  37.989  1.00 46.37    -0.346 N 
ATOM     21  HN  ALA A 307       1.668  59.750  38.376  1.00  0.00     0.163 HD
ATOM     22  CA  ALA A 307       2.727  60.492  36.684  1.00 44.88     0.172 C 
ATOM     23  C   ALA A 307       2.284  61.516  35.651  1.00 43.76     0.240 C 
ATOM     24  O   ALA A 307       3.105  62.011  34.887  1.00 43.12    -0.271 OA
ATOM     25  CB  ALA A 307       2.509  59.103  36.121  1.00 45.47     0.042 C 
ATOM     26  N   LEU A 308       0.990  61.815  35.592  1.00 42.06    -0.346 N 
ATOM     27  HN  LEU A 308       0.354  61.479  36.315  1.00  0.00     0.163 HD
ATOM     28  CA  LEU A 308       0.482  62.628  34.487  1.00 41.19     0.177 C 
ATOM     29  C   LEU A 308       0.657  64.119  34.739  1.00 40.50     0.241 C 
ATOM     30  O   LEU A 308       0.532  64.925  33.815  1.00 40.54    -0.271 OA
ATOM     31  CB  LEU A 308      -0.978  62.268  34.185  1.00 41.62     0.038 C 
ATOM     32  CG  LEU A 308      -1.120  60.819  33.661  1.00 41.72    -0.020 C 
ATOM     33  CD1 LEU A 308      -2.557  60.384  33.614  1.00 43.26     0.009 C 
ATOM     34  CD2 LEU A 308      -0.482  60.675  32.298  1.00 42.58     0.009 C 
ATOM     35  N   SER A 309       0.958  64.481  35.984  1.00 39.07    -0.344 N 
ATOM     36  HN  SER A 309       1.042  63.762  36.703  1.00  0.00     0.163 HD
ATOM     37  CA  SER A 309       1.170  65.874  36.348  1.00 38.80     0.200 C 
ATOM     38  C   SER A 309       2.654  66.254  36.334  1.00 37.93     0.243 C 
ATOM     39  O   SER A 309       2.992  67.400  36.584  1.00 38.27    -0.271 OA
ATOM     40  CB  SER A 309       0.590  66.148  37.731  1.00 38.57     0.199 C 
ATOM     41  OG  SER A 309       1.247  65.350  38.698  1.00 39.76    -0.398 OA
ATOM     42  HG  SER A 309       0.886  65.521  39.560  1.00  0.00     0.209 HD
ATOM     43  N   LEU A 310       3.531  65.294  36.056  1.00 35.96    -0.346 N 
ATOM     44  HN  LEU A 310       3.197  64.345  35.886  1.00  0.00     0.163 HD
ATOM     45  CA  LEU A 310       4.963  65.573  35.989  1.00 35.46     0.177 C 
ATOM     46  C   LEU A 310       5.310  66.365  34.736  1.00 33.34     0.241 C 
ATOM     47  O   LEU A 310       4.833  66.045  33.660  1.00 32.94    -0.271 OA
ATOM     48  CB  LEU A 310       5.768  64.265  35.958  1.00 35.49     0.038 C 
ATOM     49  CG  LEU A 310       5.796  63.467  37.265  1.00 37.33    -0.020 C 
ATOM     50  CD1 LEU A 310       6.582  62.199  37.021  1.00 38.89     0.009 C 
ATOM     51  CD2 LEU A 310       6.397  64.236  38.408  1.00 40.21     0.009 C 
ATOM     52  N   THR A 311       6.151  67.385  34.882  1.00 31.55    -0.344 N 
ATOM     53  HN  THR A 311       6.373  67.723  35.818  1.00  0.00     0.163 HD
ATOM     54  CA  THR A 311       6.761  68.027  33.723  1.00 29.95     0.205 C 
ATOM     55  C   THR A 311       7.796  67.096  33.167  1.00 30.33     0.243 C 
ATOM     56  O   THR A 311       8.222  66.151  33.854  1.00 29.75    -0.271 OA
ATOM     57  CB  THR A 311       7.469  69.329  34.070  1.00 30.14     0.146 C 
ATOM     58  CG2 THR A 311       6.601  70.248  34.940  1.00 30.36     0.042 C 
ATOM     59  OG1 THR A 311       8.629  69.034  34.858  1.00 26.98    -0.393 OA
ATOM     60  HG1 THR A 311       9.166  68.465  34.319  1.00  0.00     0.210 HD
ATOM     61  N   ALA A 312       8.214  67.387  31.931  1.00 29.65    -0.346 N 
ATOM     62  HN  ALA A 312       7.778  68.171  31.445  1.00  0.00     0.163 HD
ATOM     63  CA  ALA A 312       9.250  66.649  31.248  1.00 29.68     0.172 C 
ATOM     64  C   ALA A 312      10.532  66.573  32.069  1.00 29.04     0.240 C 
ATOM     65  O   ALA A 312      11.070  65.486  32.258  1.00 29.33    -0.271 OA
ATOM     66  CB  ALA A 312       9.517  67.275  29.879  1.00 30.19     0.042 C 
ATOM     67  N   ASP A 313      10.997  67.703  32.600  1.00 28.30    -0.346 N 
ATOM     68  HN  ASP A 313      10.526  68.584  32.394  1.00  0.00     0.163 HD
ATOM     69  CA  ASP A 313      12.172  67.703  33.474  1.00 28.10     0.186 C 
ATOM     70  C   ASP A 313      11.972  66.815  34.729  1.00 27.30     0.241 C 
ATOM     71  O   ASP A 313      12.895  66.112  35.187  1.00 27.30    -0.271 OA
ATOM     72  CB  ASP A 313      12.539  69.149  33.909  1.00 28.92     0.147 C 
ATOM     73  CG  ASP A 313      13.106  70.000  32.760  1.00 30.77     0.175 C 
ATOM     74  OD1 ASP A 313      13.591  69.445  31.744  1.00 36.92    -0.648 OA
ATOM     75  OD2 ASP A 313      13.118  71.235  32.785  1.00 34.43    -0.648 OA
ATOM     76  N   GLN A 314      10.780  66.841  35.303  1.00 26.22    -0.346 N 
ATOM     77  HN  GLN A 314      10.040  67.431  34.922  1.00  0.00     0.163 HD
ATOM     78  CA  GLN A 314      10.528  66.020  36.487  1.00 26.18     0.177 C 
ATOM     79  C   GLN A 314      10.452  64.537  36.159  1.00 25.54     0.241 C 
ATOM     80  O   GLN A 314      10.854  63.713  36.970  1.00 24.40    -0.271 OA
ATOM     81  CB  GLN A 314       9.246  66.446  37.197  1.00 26.06     0.044 C 
ATOM     82  CG  GLN A 314       9.375  67.722  37.940  1.00 25.58     0.105 C 
ATOM     83  CD  GLN A 314       8.057  68.438  38.115  1.00 24.87     0.215 C 
ATOM     84  NE2 GLN A 314       8.108  69.573  38.786  1.00 21.45    -0.370 N 
ATOM     85 1HE2 GLN A 314       8.965  69.941  39.198  1.00  0.00     0.159 HD
ATOM     86 2HE2 GLN A 314       7.218  70.057  38.904  1.00  0.00     0.159 HD
ATOM     87  OE1 GLN A 314       7.019  67.992  37.616  1.00 22.69    -0.274 OA
ATOM     88  N   MET A 315       9.934  64.190  34.987  1.00 26.86    -0.346 N 
ATOM     89  HN  MET A 315       9.532  64.911  34.387  1.00  0.00     0.163 HD
ATOM     90  CA  MET A 315       9.926  62.783  34.530  1.00 27.02     0.177 C 
ATOM     91  C   MET A 315      11.354  62.265  34.373  1.00 27.50     0.241 C 
ATOM     92  O   MET A 315      11.709  61.163  34.830  1.00 26.74    -0.271 OA
ATOM     93  CB  MET A 315       9.189  62.671  33.201  1.00 27.51     0.045 C 
ATOM     94  CG  MET A 315       9.239  61.322  32.501  1.00 30.04     0.076 C 
ATOM     95  SD  MET A 315       8.214  60.118  33.374  1.00 40.27    -0.173 SA
ATOM     96  CE  MET A 315       6.596  60.643  32.844  1.00 40.68     0.089 C 
ATOM     97  N   VAL A 316      12.171  63.048  33.690  1.00 27.44    -0.346 N 
ATOM     98  HN  VAL A 316      11.814  63.905  33.269  1.00  0.00     0.163 HD
ATOM     99  CA  VAL A 316      13.595  62.694  33.531  1.00 28.24     0.180 C 
ATOM    100  C   VAL A 316      14.246  62.461  34.892  1.00 27.21     0.241 C 
ATOM    101  O   VAL A 316      14.904  61.440  35.088  1.00 25.76    -0.271 OA
ATOM    102  CB  VAL A 316      14.381  63.778  32.759  1.00 28.53     0.009 C 
ATOM    103  CG1 VAL A 316      15.903  63.503  32.795  1.00 30.65     0.012 C 
ATOM    104  CG2 VAL A 316      13.882  63.911  31.355  1.00 29.45     0.012 C 
ATOM    105  N   SER A 317      14.044  63.388  35.834  1.00 27.62    -0.344 N 
ATOM    106  HN  SER A 317      13.473  64.202  35.604  1.00  0.00     0.163 HD
ATOM    107  CA  SER A 317      14.605  63.285  37.176  1.00 27.95     0.200 C 
ATOM    108  C   SER A 317      14.170  62.024  37.938  1.00 28.90     0.243 C 
ATOM    109  O   SER A 317      14.984  61.348  38.574  1.00 28.72    -0.271 OA
ATOM    110  CB  SER A 317      14.220  64.514  38.004  1.00 29.08     0.199 C 
ATOM    111  OG  SER A 317      14.755  65.679  37.411  1.00 32.14    -0.398 OA
ATOM    112  HG  SER A 317      14.516  66.442  37.925  1.00  0.00     0.209 HD
ATOM    113  N   ALA A 318      12.877  61.730  37.877  1.00 29.17    -0.346 N 
ATOM    114  HN  ALA A 318      12.254  62.381  37.399  1.00  0.00     0.163 HD
ATOM    115  CA  ALA A 318      12.305  60.528  38.457  1.00 29.53     0.172 C 
ATOM    116  C   ALA A 318      12.928  59.284  37.871  1.00 29.51     0.240 C 
ATOM    117  O   ALA A 318      13.234  58.373  38.618  1.00 30.67    -0.271 OA
ATOM    118  CB  ALA A 318      10.763  60.502  38.250  1.00 29.37     0.042 C 
ATOM    119  N   LEU A 319      13.101  59.220  36.546  1.00 30.24    -0.346 N 
ATOM    120  HN  LEU A 319      12.832  60.009  35.958  1.00  0.00     0.163 HD
ATOM    121  CA  LEU A 319      13.671  58.029  35.946  1.00 30.48     0.177 C 
ATOM    122  C   LEU A 319      15.165  57.857  36.271  1.00 31.40     0.241 C 
ATOM    123  O   LEU A 319      15.597  56.732  36.539  1.00 31.11    -0.271 OA
ATOM    124  CB  LEU A 319      13.430  57.986  34.446  1.00 31.96     0.038 C 
ATOM    125  CG  LEU A 319      11.956  57.958  34.067  1.00 31.57    -0.020 C 
ATOM    126  CD1 LEU A 319      11.780  58.117  32.615  1.00 33.32     0.009 C 
ATOM    127  CD2 LEU A 319      11.337  56.663  34.582  1.00 34.03     0.009 C 
ATOM    128  N   LEU A 320      15.924  58.961  36.275  1.00 31.00    -0.346 N 
ATOM    129  HN  LEU A 320      15.511  59.845  35.978  1.00  0.00     0.163 HD
ATOM    130  CA  LEU A 320      17.321  58.939  36.690  1.00 32.47     0.177 C 
ATOM    131  C   LEU A 320      17.451  58.509  38.123  1.00 32.10     0.241 C 
ATOM    132  O   LEU A 320      18.255  57.642  38.428  1.00 32.69    -0.271 OA
ATOM    133  CB  LEU A 320      18.011  60.307  36.542  1.00 32.65     0.038 C 
ATOM    134  CG  LEU A 320      18.178  60.868  35.132  1.00 33.49    -0.020 C 
ATOM    135  CD1 LEU A 320      18.989  62.158  35.168  1.00 37.93     0.009 C 
ATOM    136  CD2 LEU A 320      18.814  59.894  34.251  1.00 37.78     0.009 C 
ATOM    137  N   ASP A 321      16.645  59.101  39.002  1.00 32.37    -0.346 N 
ATOM    138  HN  ASP A 321      16.013  59.834  38.680  1.00  0.00     0.163 HD
ATOM    139  CA  ASP A 321      16.642  58.728  40.418  1.00 31.91     0.186 C 
ATOM    140  C   ASP A 321      16.437  57.246  40.648  1.00 31.11     0.241 C 
ATOM    141  O   ASP A 321      17.023  56.684  41.569  1.00 32.00    -0.271 OA
ATOM    142  CB  ASP A 321      15.544  59.466  41.190  1.00 32.50     0.147 C 
ATOM    143  CG  ASP A 321      15.896  60.918  41.478  1.00 35.39     0.175 C 
ATOM    144  OD1 ASP A 321      17.028  61.327  41.181  1.00 39.50    -0.648 OA
ATOM    145  OD2 ASP A 321      15.092  61.736  41.994  1.00 40.54    -0.648 OA
ATOM    146  N   ALA A 322      15.590  56.633  39.835  1.00 30.57    -0.346 N 
ATOM    147  HN  ALA A 322      15.189  57.163  39.061  1.00  0.00     0.163 HD
ATOM    148  CA  ALA A 322      15.200  55.225  39.995  1.00 30.60     0.172 C 
ATOM    149  C   ALA A 322      16.241  54.189  39.513  1.00 30.84     0.240 C 
ATOM    150  O   ALA A 322      16.050  53.009  39.729  1.00 30.63    -0.271 OA
ATOM    151  CB  ALA A 322      13.910  54.969  39.272  1.00 29.62     0.042 C 
ATOM    152  N   GLU A 323      17.311  54.622  38.867  1.00 31.65    -0.346 N 
ATOM    153  HN  GLU A 323      17.515  55.621  38.845  1.00  0.00     0.163 HD
ATOM    154  CA  GLU A 323      18.208  53.687  38.182  1.00 31.65     0.177 C 
ATOM    155  C   GLU A 323      18.832  52.679  39.152  1.00 31.49     0.243 C 
ATOM    156  O   GLU A 323      19.375  53.076  40.205  1.00 31.36    -0.271 OA
ATOM    157  CB  GLU A 323      19.326  54.446  37.486  1.00 32.31     0.045 C 
ATOM    158  CG  GLU A 323      18.973  54.908  36.104  1.00 33.39     0.116 C 
ATOM    159  CD  GLU A 323      18.746  53.722  35.186  1.00 34.57     0.172 C 
ATOM    160  OE1 GLU A 323      19.757  53.099  34.806  1.00 35.48    -0.648 OA
ATOM    161  OE2 GLU A 323      17.560  53.385  34.913  1.00 34.39    -0.648 OA
ATOM    162  N   PRO A 324      18.805  51.390  38.809  1.00 30.51    -0.337 N 
ATOM    163  CA  PRO A 324      19.366  50.389  39.704  1.00 30.31     0.179 C 
ATOM    164  C   PRO A 324      20.907  50.368  39.735  1.00 30.05     0.243 C 
ATOM    165  O   PRO A 324      21.562  50.966  38.876  1.00 29.39    -0.271 OA
ATOM    166  CB  PRO A 324      18.817  49.084  39.147  1.00 30.81     0.037 C 
ATOM    167  CG  PRO A 324      18.629  49.322  37.746  1.00 29.15     0.022 C 
ATOM    168  CD  PRO A 324      18.269  50.775  37.582  1.00 30.80     0.127 C 
ATOM    169  N   PRO A 325      21.469  49.688  40.741  1.00 30.42    -0.337 N 
ATOM    170  CA  PRO A 325      22.908  49.494  40.832  1.00 30.31     0.179 C 
ATOM    171  C   PRO A 325      23.425  48.679  39.651  1.00 29.79     0.241 C 
ATOM    172  O   PRO A 325      22.725  47.783  39.155  1.00 29.25    -0.271 OA
ATOM    173  CB  PRO A 325      23.086  48.694  42.123  1.00 30.48     0.037 C 
ATOM    174  CG  PRO A 325      21.828  48.835  42.888  1.00 31.62     0.022 C 
ATOM    175  CD  PRO A 325      20.752  49.060  41.859  1.00 30.54     0.127 C 
ATOM    176  N   ILE A 326      24.630  48.985  39.191  1.00 30.00    -0.346 N 
ATOM    177  HN  ILE A 326      25.098  49.828  39.523  1.00  0.00     0.163 HD
ATOM    178  CA  ILE A 326      25.296  48.124  38.210  1.00 30.32     0.180 C 
ATOM    179  C   ILE A 326      26.134  47.169  39.042  1.00 29.81     0.241 C 
ATOM    180  O   ILE A 326      26.948  47.581  39.852  1.00 30.13    -0.271 OA
ATOM    181  CB  ILE A 326      26.121  48.937  37.165  1.00 31.25     0.013 C 
ATOM    182  CG1 ILE A 326      25.200  49.413  36.042  1.00 31.96     0.002 C 
ATOM    183  CG2 ILE A 326      27.219  48.088  36.526  1.00 31.35     0.012 C 
ATOM    184  CD1 ILE A 326      25.797  50.400  35.093  1.00 31.60     0.005 C 
ATOM    185  N   LEU A 327      25.891  45.877  38.866  1.00 28.37    -0.346 N 
ATOM    186  HN  LEU A 327      25.289  45.589  38.095  1.00  0.00     0.163 HD
ATOM    187  CA  LEU A 327      26.450  44.865  39.729  1.00 26.90     0.177 C 
ATOM    188  C   LEU A 327      27.764  44.307  39.184  1.00 27.84     0.241 C 
ATOM    189  O   LEU A 327      27.999  44.273  37.968  1.00 26.56    -0.271 OA
ATOM    190  CB  LEU A 327      25.419  43.735  39.865  1.00 26.36     0.038 C 
ATOM    191  CG  LEU A 327      24.029  44.128  40.402  1.00 24.40    -0.020 C 
ATOM    192  CD1 LEU A 327      23.248  42.864  40.626  1.00 23.65     0.009 C 
ATOM    193  CD2 LEU A 327      24.092  44.895  41.684  1.00 25.97     0.009 C 
ATOM    194  N   TYR A 328      28.613  43.859  40.097  1.00 28.18    -0.346 N 
ATOM    195  HN  TYR A 328      28.418  44.041  41.081  1.00  0.00     0.163 HD
ATOM    196  CA  TYR A 328      29.809  43.120  39.747  1.00 29.89     0.180 C 
ATOM    197  C   TYR A 328      29.472  41.629  39.789  1.00 30.66     0.241 C 
ATOM    198  O   TYR A 328      28.702  41.185  40.644  1.00 30.77    -0.271 OA
ATOM    199  CB  TYR A 328      30.936  43.438  40.741  1.00 30.91     0.073 C 
ATOM    200  CG  TYR A 328      31.604  44.779  40.484  1.00 32.09    -0.056 A 
ATOM    201  CD1 TYR A 328      30.969  45.963  40.807  1.00 33.00     0.010 A 
ATOM    202  CD2 TYR A 328      32.866  44.849  39.893  1.00 34.24     0.010 A 
ATOM    203  CE1 TYR A 328      31.569  47.190  40.571  1.00 33.78     0.037 A 
ATOM    204  CE2 TYR A 328      33.486  46.064  39.659  1.00 34.94     0.037 A 
ATOM    205  CZ  TYR A 328      32.830  47.236  39.988  1.00 35.17     0.065 A 
ATOM    206  OH  TYR A 328      33.444  48.449  39.745  1.00 35.83    -0.361 OA
ATOM    207  HH  TYR A 328      32.993  49.254  39.971  1.00  0.00     0.217 HD
ATOM    208  N   SER A 329      30.047  40.866  38.875  1.00 31.31    -0.344 N 
ATOM    209  HN  SER A 329      30.628  41.304  38.161  1.00  0.00     0.163 HD
ATOM    210  CA  SER A 329      29.878  39.430  38.856  1.00 32.55     0.200 C 
ATOM    211  C   SER A 329      30.635  38.786  40.018  1.00 33.95     0.243 C 
ATOM    212  O   SER A 329      31.729  39.202  40.360  1.00 33.36    -0.271 OA
ATOM    213  CB  SER A 329      30.370  38.844  37.540  1.00 32.33     0.199 C 
ATOM    214  OG  SER A 329      30.339  37.442  37.589  1.00 31.49    -0.398 OA
ATOM    215  HG  SER A 329      30.646  37.076  36.768  1.00  0.00     0.209 HD
ATOM    216  N   GLU A 330      30.005  37.792  40.629  1.00 36.58    -0.348 N 
ATOM    217  HN  GLU A 330      29.055  37.568  40.332  1.00  0.00     0.163 HD
ATOM    218  CA  GLU A 330      30.598  37.000  41.706  1.00 38.79     0.146 C 
ATOM    219  C   GLU A 330      30.932  35.603  41.171  1.00 39.57     0.256 C 
ATOM    220  O   GLU A 330      32.026  35.359  40.608  1.00 40.73    -0.305 OA
ATOM    221  CB  GLU A 330      29.621  36.929  42.895  1.00 39.13     0.043 C 
ATOM    222  CG  GLU A 330      29.440  38.284  43.601  1.00 40.96     0.115 C 
ATOM    223  CD  GLU A 330      28.271  38.350  44.599  1.00 42.02     0.172 C 
ATOM    224  OE1 GLU A 330      27.537  37.340  44.773  1.00 46.92    -0.648 OA
ATOM    225  OE2 GLU A 330      28.075  39.439  45.212  1.00 45.71    -0.648 OA
ATOM    226  N   PRO A 336      38.876  27.218  32.923  1.00 38.82    -0.062 N 
ATOM    227  HN1 PRO A 336      38.151  26.501  32.947  1.00  0.00     0.278 HD
ATOM    228  HN2 PRO A 336      38.958  27.393  33.925  1.00  0.00     0.278 HD
ATOM    229  CA  PRO A 336      38.429  28.404  32.210  1.00 38.64     0.277 C 
ATOM    230  C   PRO A 336      36.908  28.479  32.057  1.00 38.61     0.249 C 
ATOM    231  O   PRO A 336      36.167  27.878  32.842  1.00 38.42    -0.271 OA
ATOM    232  CB  PRO A 336      39.107  28.250  30.847  1.00 38.81     0.044 C 
ATOM    233  CG  PRO A 336      40.385  27.552  31.140  1.00 38.80     0.030 C 
ATOM    234  CD  PRO A 336      40.134  26.695  32.362  1.00 39.00     0.233 C 
ATOM    235  N   PHE A 337      36.445  29.234  31.067  1.00 38.38    -0.346 N 
ATOM    236  HN  PHE A 337      37.087  29.825  30.538  1.00  0.00     0.163 HD
ATOM    237  CA  PHE A 337      35.032  29.224  30.732  1.00 38.19     0.180 C 
ATOM    238  C   PHE A 337      34.620  27.898  30.130  1.00 37.05     0.241 C 
ATOM    239  O   PHE A 337      35.382  27.250  29.416  1.00 37.39    -0.271 OA
ATOM    240  CB  PHE A 337      34.677  30.322  29.733  1.00 39.12     0.073 C 
ATOM    241  CG  PHE A 337      34.511  31.677  30.345  1.00 40.25    -0.056 A 
ATOM    242  CD1 PHE A 337      33.958  31.833  31.616  1.00 41.73     0.007 A 
ATOM    243  CD2 PHE A 337      34.882  32.810  29.637  1.00 41.91     0.007 A 
ATOM    244  CE1 PHE A 337      33.797  33.088  32.168  1.00 41.80     0.001 A 
ATOM    245  CE2 PHE A 337      34.724  34.077  30.191  1.00 41.61     0.001 A 
ATOM    246  CZ  PHE A 337      34.184  34.212  31.459  1.00 42.18     0.000 A 
ATOM    247  N   SER A 338      33.401  27.505  30.450  1.00 35.47    -0.344 N 
ATOM    248  HN  SER A 338      32.932  27.963  31.232  1.00  0.00     0.163 HD
ATOM    249  CA  SER A 338      32.701  26.460  29.748  1.00 33.95     0.200 C 
ATOM    250  C   SER A 338      31.336  27.058  29.466  1.00 33.81     0.243 C 
ATOM    251  O   SER A 338      31.018  28.116  30.010  1.00 32.95    -0.271 OA
ATOM    252  CB  SER A 338      32.578  25.227  30.633  1.00 34.07     0.199 C 
ATOM    253  OG  SER A 338      31.857  25.527  31.810  1.00 30.53    -0.398 OA
ATOM    254  HG  SER A 338      31.780  24.758  32.362  1.00  0.00     0.209 HD
ATOM    255  N   GLU A 339      30.541  26.396  28.630  1.00 33.12    -0.346 N 
ATOM    256  HN  GLU A 339      30.930  25.636  28.072  1.00  0.00     0.163 HD
ATOM    257  CA  GLU A 339      29.126  26.728  28.489  1.00 33.49     0.177 C 
ATOM    258  C   GLU A 339      28.453  26.799  29.859  1.00 32.24     0.241 C 
ATOM    259  O   GLU A 339      27.755  27.776  30.170  1.00 31.84    -0.271 OA
ATOM    260  CB  GLU A 339      28.417  25.673  27.636  1.00 33.77     0.045 C 
ATOM    261  CG  GLU A 339      26.934  25.963  27.394  1.00 36.22     0.116 C 
ATOM    262  CD  GLU A 339      26.389  25.329  26.113  1.00 36.60     0.172 C 
ATOM    263  OE1 GLU A 339      27.165  24.745  25.329  1.00 42.66    -0.648 OA
ATOM    264  OE2 GLU A 339      25.163  25.414  25.888  1.00 42.82    -0.648 OA
ATOM    265  N   ALA A 340      28.679  25.759  30.663  1.00 30.55    -0.346 N 
ATOM    266  HN  ALA A 340      29.297  25.017  30.335  1.00  0.00     0.163 HD
ATOM    267  CA  ALA A 340      28.084  25.633  31.988  1.00 30.22     0.172 C 
ATOM    268  C   ALA A 340      28.454  26.795  32.908  1.00 29.40     0.240 C 
ATOM    269  O   ALA A 340      27.572  27.410  33.494  1.00 29.23    -0.271 OA
ATOM    270  CB  ALA A 340      28.474  24.327  32.624  1.00 29.72     0.042 C 
ATOM    271  N   SER A 341      29.745  27.099  33.016  1.00 28.72    -0.344 N 
ATOM    272  HN  SER A 341      30.426  26.597  32.446  1.00  0.00     0.163 HD
ATOM    273  CA  SER A 341      30.208  28.138  33.935  1.00 28.52     0.200 C 
ATOM    274  C   SER A 341      29.722  29.489  33.473  1.00 28.65     0.243 C 
ATOM    275  O   SER A 341      29.292  30.302  34.279  1.00 26.35    -0.271 OA
ATOM    276  CB  SER A 341      31.741  28.128  34.122  1.00 29.28     0.199 C 
ATOM    277  OG  SER A 341      32.461  28.299  32.911  1.00 28.90    -0.398 OA
ATOM    278  HG  SER A 341      33.404  28.293  33.026  1.00  0.00     0.209 HD
ATOM    279  N   MET A 342      29.735  29.709  32.162  1.00 28.74    -0.346 N 
ATOM    280  HN  MET A 342      29.999  28.960  31.522  1.00  0.00     0.163 HD
ATOM    281  CA  MET A 342      29.375  31.013  31.641  1.00 29.74     0.177 C 
ATOM    282  C   MET A 342      27.886  31.321  31.817  1.00 28.66     0.241 C 
ATOM    283  O   MET A 342      27.538  32.422  32.211  1.00 26.98    -0.271 OA
ATOM    284  CB  MET A 342      29.754  31.108  30.174  1.00 31.66     0.045 C 
ATOM    285  CG  MET A 342      30.699  32.232  29.917  1.00 35.64     0.076 C 
ATOM    286  SD  MET A 342      29.688  33.650  29.692  1.00 44.46    -0.173 SA
ATOM    287  CE  MET A 342      29.733  33.623  27.884  1.00 43.72     0.089 C 
ATOM    288  N   MET A 343      27.031  30.347  31.507  1.00 28.16    -0.346 N 
ATOM    289  HN  MET A 343      27.390  29.496  31.075  1.00  0.00     0.163 HD
ATOM    290  CA  MET A 343      25.596  30.456  31.764  1.00 28.76     0.177 C 
ATOM    291  C   MET A 343      25.332  30.581  33.246  1.00 28.12     0.240 C 
ATOM    292  O   MET A 343      24.417  31.295  33.640  1.00 28.81    -0.271 OA
ATOM    293  CB  MET A 343      24.834  29.244  31.222  1.00 29.22     0.045 C 
ATOM    294  CG  MET A 343      24.517  29.322  29.757  1.00 31.76     0.076 C 
ATOM    295  SD  MET A 343      23.695  30.853  29.272  1.00 36.69    -0.173 SA
ATOM    296  CE  MET A 343      22.237  30.801  30.280  1.00 33.99     0.089 C 
ATOM    297  N   GLY A 344      26.126  29.884  34.060  1.00 27.38    -0.351 N 
ATOM    298  HN  GLY A 344      26.775  29.209  33.655  1.00  0.00     0.163 HD
ATOM    299  CA  GLY A 344      26.099  30.053  35.512  1.00 26.89     0.225 C 
ATOM    300  C   GLY A 344      26.350  31.495  35.942  1.00 26.57     0.236 C 
ATOM    301  O   GLY A 344      25.566  32.075  36.706  1.00 26.09    -0.272 OA
ATOM    302  N   LEU A 345      27.442  32.080  35.460  1.00 26.09    -0.346 N 
ATOM    303  HN  LEU A 345      28.077  31.550  34.864  1.00  0.00     0.163 HD
ATOM    304  CA  LEU A 345      27.745  33.487  35.778  1.00 26.46     0.177 C 
ATOM    305  C   LEU A 345      26.629  34.418  35.316  1.00 26.17     0.241 C 
ATOM    306  O   LEU A 345      26.199  35.293  36.084  1.00 25.19    -0.271 OA
ATOM    307  CB  LEU A 345      29.044  33.946  35.136  1.00 27.14     0.038 C 
ATOM    308  CG  LEU A 345      30.322  33.255  35.581  1.00 29.03    -0.020 C 
ATOM    309  CD1 LEU A 345      31.464  33.736  34.703  1.00 31.48     0.009 C 
ATOM    310  CD2 LEU A 345      30.644  33.491  37.058  1.00 30.28     0.009 C 
ATOM    311  N   LEU A 346      26.186  34.249  34.074  1.00 25.19    -0.346 N 
ATOM    312  HN  LEU A 346      26.597  33.518  33.493  1.00  0.00     0.163 HD
ATOM    313  CA  LEU A 346      25.106  35.101  33.514  1.00 25.49     0.177 C 
ATOM    314  C   LEU A 346      23.798  34.945  34.262  1.00 25.52     0.241 C 
ATOM    315  O   LEU A 346      23.155  35.935  34.593  1.00 25.12    -0.271 OA
ATOM    316  CB  LEU A 346      24.891  34.826  32.028  1.00 25.14     0.038 C 
ATOM    317  CG  LEU A 346      26.087  35.188  31.137  1.00 27.86    -0.020 C 
ATOM    318  CD1 LEU A 346      25.771  34.919  29.658  1.00 29.28     0.009 C 
ATOM    319  CD2 LEU A 346      26.484  36.631  31.342  1.00 29.55     0.009 C 
ATOM    320  N   THR A 347      23.418  33.694  34.555  1.00 25.74    -0.344 N 
ATOM    321  HN  THR A 347      23.963  32.911  34.193  1.00  0.00     0.163 HD
ATOM    322  CA  THR A 347      22.239  33.421  35.382  1.00 25.30     0.205 C 
ATOM    323  C   THR A 347      22.303  34.031  36.801  1.00 25.14     0.244 C 
ATOM    324  O   THR A 347      21.336  34.630  37.246  1.00 25.74    -0.271 OA
ATOM    325  CB  THR A 347      22.031  31.925  35.482  1.00 26.13     0.146 C 
ATOM    326  CG2 THR A 347      20.751  31.603  36.270  1.00 28.18     0.042 C 
ATOM    327  OG1 THR A 347      21.841  31.370  34.166  1.00 26.28    -0.393 OA
ATOM    328  HG1 THR A 347      22.632  31.569  33.679  1.00  0.00     0.210 HD
ATOM    329  N   ASN A 348      23.426  33.889  37.494  1.00 25.03    -0.340 N 
ATOM    330  HN  ASN A 348      24.186  33.341  37.091  1.00  0.00     0.163 HD
ATOM    331  CA  ASN A 348      23.616  34.495  38.829  1.00 24.97     0.130 C 
ATOM    332  C   ASN A 348      23.479  36.041  38.822  1.00 25.51     0.247 C 
ATOM    333  O   ASN A 348      22.768  36.640  39.657  1.00 24.88    -0.271 OA
ATOM    334  CB AASN A 348      24.946  34.028  39.442  0.50 24.82     0.144 C 
ATOM    335  CB BASN A 348      24.997  34.110  39.391  0.50 25.32     0.144 C 
ATOM    336  CG AASN A 348      24.931  32.536  39.811  0.50 24.88     0.218 C 
ATOM    337  CG BASN A 348      25.107  34.326  40.895  0.50 27.81     0.218 C 
ATOM    338  ND2AASN A 348      23.758  31.929  39.779  0.50 23.70    -0.370 N 
ATOM    339 1HD2AASN A 348      22.900  32.416  39.521  1.00  0.00     0.159 HD
ATOM    340 2HD2AASN A 348      23.748  30.939  40.024  1.00  0.00     0.159 HD
ATOM    341  ND2BASN A 348      25.709  35.448  41.303  0.50 28.10    -0.370 N 
ATOM    342 1HD2BASN A 348      25.783  35.593  42.310  1.00  0.00     0.159 HD
ATOM    343 2HD2BASN A 348      26.066  36.148  40.652  1.00  0.00     0.159 HD
ATOM    344  OD1AASN A 348      25.966  31.948  40.122  0.50 28.24    -0.274 OA
ATOM    345  OD1BASN A 348      24.673  33.475  41.686  0.50 31.84    -0.274 OA
ATOM    346  N   LEU A 349      24.135  36.673  37.859  1.00 25.51    -0.346 N 
ATOM    347  HN  LEU A 349      24.701  36.127  37.209  1.00  0.00     0.163 HD
ATOM    348  CA  LEU A 349      24.077  38.101  37.699  1.00 26.31     0.177 C 
ATOM    349  C   LEU A 349      22.647  38.546  37.403  1.00 26.13     0.241 C 
ATOM    350  O   LEU A 349      22.112  39.432  38.092  1.00 25.39    -0.271 OA
ATOM    351  CB  LEU A 349      24.989  38.518  36.545  1.00 26.40     0.038 C 
ATOM    352  CG  LEU A 349      25.063  40.021  36.291  1.00 27.83    -0.020 C 
ATOM    353  CD1 LEU A 349      25.767  40.699  37.483  1.00 29.66     0.009 C 
ATOM    354  CD2 LEU A 349      25.812  40.282  35.012  1.00 29.33     0.009 C 
ATOM    355  N   ALA A 350      22.015  37.916  36.401  1.00 25.43    -0.346 N 
ATOM    356  HN  ALA A 350      22.519  37.219  35.852  1.00  0.00     0.163 HD
ATOM    357  CA  ALA A 350      20.612  38.209  36.078  1.00 24.91     0.172 C 
ATOM    358  C   ALA A 350      19.687  38.091  37.278  1.00 24.93     0.240 C 
ATOM    359  O   ALA A 350      18.831  38.961  37.482  1.00 24.28    -0.271 OA
ATOM    360  CB  ALA A 350      20.104  37.303  34.930  1.00 24.66     0.042 C 
ATOM    361  N   ASP A 351      19.825  37.016  38.063  1.00 25.72    -0.346 N 
ATOM    362  HN  ASP A 351      20.564  36.342  37.863  1.00  0.00     0.163 HD
ATOM    363  CA  ASP A 351      18.941  36.790  39.197  1.00 26.09     0.186 C 
ATOM    364  C   ASP A 351      19.103  37.885  40.259  1.00 26.23     0.241 C 
ATOM    365  O   ASP A 351      18.139  38.333  40.867  1.00 26.15    -0.271 OA
ATOM    366  CB  ASP A 351      19.168  35.409  39.804  1.00 27.05     0.147 C 
ATOM    367  CG  ASP A 351      18.625  34.271  38.908  1.00 29.83     0.175 C 
ATOM    368  OD1 ASP A 351      17.737  34.515  38.061  1.00 33.32    -0.648 OA
ATOM    369  OD2 ASP A 351      19.035  33.108  39.012  1.00 32.68    -0.648 OA
ATOM    370  N   ARG A 352      20.328  38.331  40.462  1.00 25.68    -0.346 N 
ATOM    371  HN  ARG A 352      21.111  37.868  40.001  1.00  0.00     0.163 HD
ATOM    372  CA  ARG A 352      20.587  39.483  41.341  1.00 25.28     0.176 C 
ATOM    373  C   ARG A 352      20.018  40.796  40.778  1.00 25.81     0.241 C 
ATOM    374  O   ARG A 352      19.436  41.587  41.532  1.00 26.24    -0.271 OA
ATOM    375  CB  ARG A 352      22.086  39.610  41.564  1.00 24.96     0.036 C 
ATOM    376  CG  ARG A 352      22.667  38.520  42.429  1.00 25.83     0.023 C 
ATOM    377  CD  ARG A 352      24.192  38.539  42.490  1.00 24.22     0.138 C 
ATOM    378  NE  ARG A 352      24.603  39.843  42.960  1.00 23.27    -0.227 N 
ATOM    379  HE  ARG A 352      23.991  40.310  43.629  1.00  0.00     0.177 HD
ATOM    380  CZ  ARG A 352      25.705  40.486  42.598  1.00 26.06     0.665 C 
ATOM    381  NH1 ARG A 352      26.584  39.953  41.755  1.00 23.77    -0.235 N 
ATOM    382 1HH1 ARG A 352      27.432  40.448  41.477  1.00  0.00     0.174 HD
ATOM    383 2HH1 ARG A 352      26.403  39.032  41.357  1.00  0.00     0.174 HD
ATOM    384  NH2 ARG A 352      25.940  41.684  43.116  1.00 26.11    -0.235 N 
ATOM    385 1HH2 ARG A 352      26.788  42.179  42.838  1.00  0.00     0.174 HD
ATOM    386 2HH2 ARG A 352      25.266  42.093  43.763  1.00  0.00     0.174 HD
ATOM    387  N   GLU A 353      20.197  41.046  39.468  1.00 25.76    -0.346 N 
ATOM    388  HN  GLU A 353      20.741  40.395  38.902  1.00  0.00     0.163 HD
ATOM    389  CA  GLU A 353      19.623  42.238  38.842  1.00 26.07     0.177 C 
ATOM    390  C   GLU A 353      18.095  42.243  38.870  1.00 26.47     0.241 C 
ATOM    391  O   GLU A 353      17.476  43.320  38.958  1.00 26.37    -0.271 OA
ATOM    392  CB  GLU A 353      20.083  42.414  37.402  1.00 27.07     0.045 C 
ATOM    393  CG  GLU A 353      21.557  42.631  37.198  1.00 27.27     0.116 C 
ATOM    394  CD  GLU A 353      21.899  42.687  35.726  1.00 29.17     0.172 C 
ATOM    395  OE1 GLU A 353      22.129  41.614  35.134  1.00 33.07    -0.648 OA
ATOM    396  OE2 GLU A 353      21.927  43.804  35.159  1.00 33.85    -0.648 OA
ATOM    397  N   LEU A 354      17.468  41.070  38.799  1.00 25.72    -0.346 N 
ATOM    398  HN  LEU A 354      18.003  40.212  38.662  1.00  0.00     0.163 HD
ATOM    399  CA  LEU A 354      16.025  41.014  38.916  1.00 26.82     0.177 C 
ATOM    400  C   LEU A 354      15.475  41.510  40.263  1.00 26.91     0.241 C 
ATOM    401  O   LEU A 354      14.394  42.078  40.298  1.00 27.11    -0.271 OA
ATOM    402  CB  LEU A 354      15.518  39.620  38.634  1.00 27.08     0.038 C 
ATOM    403  CG  LEU A 354      15.653  39.253  37.157  1.00 30.75    -0.020 C 
ATOM    404  CD1 LEU A 354      15.365  37.775  36.967  1.00 34.08     0.009 C 
ATOM    405  CD2 LEU A 354      14.689  40.060  36.326  1.00 33.11     0.009 C 
ATOM    406  N   VAL A 355      16.188  41.272  41.361  1.00 26.37    -0.346 N 
ATOM    407  HN  VAL A 355      17.037  40.710  41.297  1.00  0.00     0.163 HD
ATOM    408  CA  VAL A 355      15.776  41.800  42.646  1.00 26.43     0.180 C 
ATOM    409  C   VAL A 355      15.657  43.338  42.597  1.00 26.67     0.241 C 
ATOM    410  O   VAL A 355      14.660  43.929  43.037  1.00 26.68    -0.271 OA
ATOM    411  CB  VAL A 355      16.747  41.361  43.748  1.00 26.91     0.009 C 
ATOM    412  CG1 VAL A 355      16.369  42.000  45.065  1.00 27.55     0.012 C 
ATOM    413  CG2 VAL A 355      16.732  39.815  43.882  1.00 25.99     0.012 C 
ATOM    414  N   HIS A 356      16.673  43.975  42.037  1.00 26.27    -0.346 N 
ATOM    415  HN  HIS A 356      17.440  43.426  41.649  1.00  0.00     0.163 HD
ATOM    416  CA  HIS A 356      16.740  45.431  41.952  1.00 26.40     0.182 C 
ATOM    417  C   HIS A 356      15.752  45.946  40.918  1.00 27.86     0.241 C 
ATOM    418  O   HIS A 356      15.192  47.002  41.103  1.00 27.77    -0.271 OA
ATOM    419  CB  HIS A 356      18.169  45.876  41.618  1.00 26.18     0.093 C 
ATOM    420  CG  HIS A 356      19.144  45.507  42.685  1.00 25.81     0.028 A 
ATOM    421  CD2 HIS A 356      20.182  44.645  42.686  1.00 24.51     0.114 A 
ATOM    422  ND1 HIS A 356      19.032  45.978  43.979  1.00 24.90    -0.354 N 
ATOM    423  HD1 HIS A 356      18.323  46.632  44.311  1.00  0.00     0.166 HD
ATOM    424  CE1 HIS A 356      19.989  45.447  44.717  1.00 25.12     0.180 A 
ATOM    425  NE2 HIS A 356      20.693  44.624  43.956  1.00 21.77    -0.360 N 
ATOM    426  HE2 HIS A 356      21.488  44.065  44.266  1.00  0.00     0.166 HD
ATOM    427  N   MET A 357      15.517  45.179  39.859  1.00 27.57    -0.346 N 
ATOM    428  HN  MET A 357      16.021  44.298  39.760  1.00  0.00     0.163 HD
ATOM    429  CA  MET A 357      14.556  45.568  38.837  1.00 28.81     0.177 C 
ATOM    430  C   MET A 357      13.153  45.739  39.377  1.00 28.47     0.241 C 
ATOM    431  O   MET A 357      12.449  46.620  38.922  1.00 26.72    -0.271 OA
ATOM    432  CB  MET A 357      14.540  44.578  37.662  1.00 29.31     0.045 C 
ATOM    433  CG  MET A 357      13.632  44.991  36.520  1.00 28.67     0.076 C 
ATOM    434  SD  MET A 357      13.498  43.765  35.206  1.00 30.26    -0.173 SA
ATOM    435  CE  MET A 357      15.222  43.555  34.771  1.00 29.38     0.089 C 
ATOM    436  N   ILE A 358      12.761  44.915  40.352  1.00 29.60    -0.346 N 
ATOM    437  HN  ILE A 358      13.420  44.235  40.730  1.00  0.00     0.163 HD
ATOM    438  CA  ILE A 358      11.395  44.973  40.888  1.00 30.66     0.180 C 
ATOM    439  C   ILE A 358      11.199  46.316  41.564  1.00 29.72     0.241 C 
ATOM    440  O   ILE A 358      10.157  46.955  41.419  1.00 28.58    -0.271 OA
ATOM    441  CB  ILE A 358      11.133  43.768  41.799  1.00 30.86     0.013 C 
ATOM    442  CG1 ILE A 358      11.048  42.511  40.925  1.00 32.21     0.002 C 
ATOM    443  CG2 ILE A 358       9.830  43.908  42.592  1.00 33.64     0.012 C 
ATOM    444  CD1 ILE A 358      10.927  41.250  41.736  1.00 34.10     0.005 C 
ATOM    445  N   ASN A 359      12.243  46.792  42.230  1.00 29.19    -0.346 N 
ATOM    446  HN  ASN A 359      13.133  46.294  42.193  1.00  0.00     0.163 HD
ATOM    447  CA  ASN A 359      12.138  48.009  43.010  1.00 29.62     0.185 C 
ATOM    448  C   ASN A 359      12.241  49.218  42.109  1.00 29.31     0.241 C 
ATOM    449  O   ASN A 359      11.522  50.203  42.306  1.00 29.03    -0.271 OA
ATOM    450  CB  ASN A 359      13.198  48.030  44.090  1.00 30.35     0.137 C 
ATOM    451  CG  ASN A 359      13.035  46.888  45.063  1.00 31.35     0.217 C 
ATOM    452  ND2 ASN A 359      14.142  46.223  45.379  1.00 35.25    -0.370 N 
ATOM    453 1HD2 ASN A 359      15.058  46.463  45.000  1.00  0.00     0.159 HD
ATOM    454 2HD2 ASN A 359      14.032  45.451  46.037  1.00  0.00     0.159 HD
ATOM    455  OD1 ASN A 359      11.922  46.597  45.523  1.00 29.63    -0.274 OA
ATOM    456  N   TRP A 360      13.125  49.130  41.116  1.00 27.70    -0.346 N 
ATOM    457  HN  TRP A 360      13.794  48.360  41.125  1.00  0.00     0.163 HD
ATOM    458  CA  TRP A 360      13.177  50.088  40.017  1.00 26.97     0.181 C 
ATOM    459  C   TRP A 360      11.774  50.283  39.414  1.00 26.41     0.241 C 
ATOM    460  O   TRP A 360      11.307  51.410  39.255  1.00 26.46    -0.271 OA
ATOM    461  CB  TRP A 360      14.126  49.588  38.928  1.00 26.33     0.075 C 
ATOM    462  CG  TRP A 360      14.009  50.338  37.641  1.00 26.71    -0.028 A 
ATOM    463  CD1 TRP A 360      14.460  51.590  37.395  1.00 27.20     0.096 A 
ATOM    464  CD2 TRP A 360      13.354  49.908  36.436  1.00 26.05    -0.002 A 
ATOM    465  CE2 TRP A 360      13.422  50.972  35.523  1.00 25.97     0.042 A 
ATOM    466  CE3 TRP A 360      12.661  48.758  36.063  1.00 27.02     0.014 A 
ATOM    467  NE1 TRP A 360      14.135  51.973  36.122  1.00 27.14    -0.365 N 
ATOM    468  HE1 TRP A 360      14.385  52.862  35.690  1.00  0.00     0.165 HD
ATOM    469  CZ2 TRP A 360      12.901  50.894  34.230  1.00 28.78     0.030 A 
ATOM    470  CZ3 TRP A 360      12.129  48.688  34.768  1.00 28.31     0.001 A 
ATOM    471  CH2 TRP A 360      12.265  49.751  33.872  1.00 26.52     0.002 A 
ATOM    472  N   ALA A 361      11.115  49.190  39.071  1.00 25.68    -0.346 N 
ATOM    473  HN  ALA A 361      11.481  48.275  39.332  1.00  0.00     0.163 HD
ATOM    474  CA  ALA A 361       9.859  49.285  38.317  1.00 25.69     0.172 C 
ATOM    475  C   ALA A 361       8.804  50.048  39.119  1.00 27.00     0.240 C 
ATOM    476  O   ALA A 361       8.021  50.842  38.552  1.00 26.99    -0.271 OA
ATOM    477  CB  ALA A 361       9.361  47.949  37.976  1.00 25.07     0.042 C 
ATOM    478  N   LYS A 362       8.812  49.832  40.431  1.00 27.21    -0.346 N 
ATOM    479  HN  LYS A 362       9.477  49.164  40.821  1.00  0.00     0.163 HD
ATOM    480  CA  LYS A 362       7.897  50.525  41.324  1.00 28.34     0.176 C 
ATOM    481  C   LYS A 362       8.161  52.042  41.428  1.00 28.35     0.241 C 
ATOM    482  O   LYS A 362       7.290  52.815  41.845  1.00 26.97    -0.271 OA
ATOM    483  CB  LYS A 362       7.888  49.827  42.674  1.00 29.07     0.035 C 
ATOM    484  CG  LYS A 362       7.286  48.436  42.548  1.00 30.50     0.004 C 
ATOM    485  CD  LYS A 362       7.431  47.602  43.771  1.00 31.62     0.027 C 
ATOM    486  CE  LYS A 362       6.621  46.303  43.656  1.00 34.42     0.229 C 
ATOM    487  NZ  LYS A 362       5.177  46.505  44.045  1.00 36.83    -0.079 N 
ATOM    488  HZ1 LYS A 362       4.639  45.642  43.969  1.00  0.00     0.274 HD
ATOM    489  HZ2 LYS A 362       4.749  47.258  43.506  1.00  0.00     0.274 HD
ATOM    490  HZ3 LYS A 362       5.097  46.911  44.977  1.00  0.00     0.274 HD
ATOM    491  N   ARG A 363       9.348  52.461  41.022  1.00 28.27    -0.346 N 
ATOM    492  HN  ARG A 363      10.048  51.772  40.747  1.00  0.00     0.163 HD
ATOM    493  CA  ARG A 363       9.686  53.872  40.956  1.00 28.62     0.176 C 
ATOM    494  C   ARG A 363       9.452  54.541  39.591  1.00 29.11     0.241 C 
ATOM    495  O   ARG A 363       9.662  55.728  39.466  1.00 29.31    -0.271 OA
ATOM    496  CB  ARG A 363      11.122  54.026  41.374  1.00 29.30     0.036 C 
ATOM    497  CG  ARG A 363      11.389  53.467  42.762  1.00 27.54     0.023 C 
ATOM    498  CD  ARG A 363      12.851  53.435  43.124  1.00 28.94     0.138 C 
ATOM    499  NE  ARG A 363      13.365  54.780  43.325  1.00 28.54    -0.227 N 
ATOM    500  HE  ARG A 363      12.727  55.563  43.184  1.00  0.00     0.177 HD
ATOM    501  CZ  ARG A 363      14.627  55.054  43.685  1.00 34.14     0.665 C 
ATOM    502  NH1 ARG A 363      15.532  54.083  43.814  1.00 32.20    -0.235 N 
ATOM    503 1HH1 ARG A 363      15.250  53.119  43.634  1.00  0.00     0.174 HD
ATOM    504 2HH1 ARG A 363      16.492  54.291  44.088  1.00  0.00     0.174 HD
ATOM    505  NH2 ARG A 363      14.996  56.317  43.921  1.00 31.50    -0.235 N 
ATOM    506 1HH2 ARG A 363      14.304  57.060  43.822  1.00  0.00     0.174 HD
ATOM    507 2HH2 ARG A 363      15.956  56.525  44.195  1.00  0.00     0.174 HD
ATOM    508  N   VAL A 364       9.045  53.771  38.571  1.00 29.10    -0.346 N 
ATOM    509  HN  VAL A 364       8.971  52.765  38.723  1.00  0.00     0.163 HD
ATOM    510  CA  VAL A 364       8.701  54.304  37.247  1.00 29.43     0.180 C 
ATOM    511  C   VAL A 364       7.318  54.961  37.318  1.00 30.36     0.243 C 
ATOM    512  O   VAL A 364       6.329  54.296  37.675  1.00 28.58    -0.271 OA
ATOM    513  CB  VAL A 364       8.710  53.199  36.194  1.00 28.85     0.009 C 
ATOM    514  CG1 VAL A 364       8.173  53.657  34.835  1.00 31.01     0.012 C 
ATOM    515  CG2 VAL A 364      10.128  52.704  36.026  1.00 30.77     0.012 C 
ATOM    516  N   PRO A 365       7.248  56.258  37.021  1.00 32.12    -0.337 N 
ATOM    517  CA  PRO A 365       5.966  56.962  37.127  1.00 33.34     0.179 C 
ATOM    518  C   PRO A 365       4.873  56.157  36.443  1.00 33.29     0.241 C 
ATOM    519  O   PRO A 365       5.057  55.699  35.318  1.00 35.27    -0.271 OA
ATOM    520  CB  PRO A 365       6.248  58.279  36.421  1.00 33.09     0.037 C 
ATOM    521  CG  PRO A 365       7.684  58.571  36.853  1.00 33.94     0.022 C 
ATOM    522  CD  PRO A 365       8.340  57.186  36.622  1.00 32.11     0.127 C 
ATOM    523  N   GLY A 366       3.785  55.916  37.166  1.00 33.68    -0.351 N 
ATOM    524  HN  GLY A 366       3.755  56.228  38.137  1.00  0.00     0.163 HD
ATOM    525  CA  GLY A 366       2.627  55.214  36.606  1.00 33.25     0.225 C 
ATOM    526  C   GLY A 366       2.477  53.760  37.011  1.00 32.38     0.236 C 
ATOM    527  O   GLY A 366       1.358  53.254  37.139  1.00 31.59    -0.272 OA
ATOM    528  N   PHE A 367       3.608  53.093  37.235  1.00 31.29    -0.346 N 
ATOM    529  HN  PHE A 367       4.486  53.611  37.269  1.00  0.00     0.163 HD
ATOM    530  CA  PHE A 367       3.636  51.656  37.433  1.00 30.80     0.180 C 
ATOM    531  C   PHE A 367       2.927  51.239  38.690  1.00 30.78     0.241 C 
ATOM    532  O   PHE A 367       2.162  50.273  38.692  1.00 31.10    -0.271 OA
ATOM    533  CB  PHE A 367       5.099  51.167  37.417  1.00 30.50     0.073 C 
ATOM    534  CG  PHE A 367       5.247  49.692  37.433  1.00 29.56    -0.056 A 
ATOM    535  CD1 PHE A 367       5.147  48.959  36.260  1.00 32.04     0.007 A 
ATOM    536  CD2 PHE A 367       5.475  49.018  38.612  1.00 29.87     0.007 A 
ATOM    537  CE1 PHE A 367       5.313  47.617  36.271  1.00 29.59     0.001 A 
ATOM    538  CE2 PHE A 367       5.614  47.651  38.616  1.00 29.91     0.001 A 
ATOM    539  CZ  PHE A 367       5.546  46.956  37.424  1.00 29.30     0.000 A 
ATOM    540  N   VAL A 368       3.121  52.011  39.753  1.00 31.48    -0.346 N 
ATOM    541  HN  VAL A 368       3.718  52.833  39.661  1.00  0.00     0.163 HD
ATOM    542  CA  VAL A 368       2.510  51.726  41.049  1.00 32.24     0.180 C 
ATOM    543  C   VAL A 368       0.983  51.947  41.064  1.00 32.17     0.241 C 
ATOM    544  O   VAL A 368       0.247  51.371  41.880  1.00 31.74    -0.271 OA
ATOM    545  CB  VAL A 368       3.302  52.506  42.156  1.00 32.53     0.009 C 
ATOM    546  CG1 VAL A 368       2.605  53.777  42.592  1.00 33.02     0.012 C 
ATOM    547  CG2 VAL A 368       3.599  51.619  43.311  1.00 36.05     0.012 C 
ATOM    548  N   ASP A 369       0.490  52.749  40.130  1.00 31.80    -0.345 N 
ATOM    549  HN  ASP A 369       1.129  53.222  39.490  1.00  0.00     0.163 HD
ATOM    550  CA  ASP A 369      -0.939  52.969  39.998  1.00 31.76     0.186 C 
ATOM    551  C   ASP A 369      -1.675  51.715  39.513  1.00 31.76     0.241 C 
ATOM    552  O   ASP A 369      -2.905  51.688  39.540  1.00 29.88    -0.271 OA
ATOM    553  CB  ASP A 369      -1.223  54.091  38.994  1.00 32.60     0.147 C 
ATOM    554  CG  ASP A 369      -0.501  55.409  39.323  1.00 34.71     0.175 C 
ATOM    555  OD1 ASP A 369      -0.348  55.766  40.514  1.00 38.80    -0.648 OA
ATOM    556  OD2 ASP A 369      -0.078  56.167  38.434  1.00 38.88    -0.648 OA
ATOM    557  N   LEU A 370      -0.945  50.711  39.012  1.00 30.59    -0.346 N 
ATOM    558  HN  LEU A 370       0.071  50.795  38.991  1.00  0.00     0.163 HD
ATOM    559  CA  LEU A 370      -1.578  49.485  38.489  1.00 30.76     0.177 C 
ATOM    560  C   LEU A 370      -1.739  48.427  39.575  1.00 31.20     0.241 C 
ATOM    561  O   LEU A 370      -1.019  48.426  40.580  1.00 31.19    -0.271 OA
ATOM    562  CB  LEU A 370      -0.739  48.866  37.371  1.00 30.09     0.038 C 
ATOM    563  CG  LEU A 370      -0.295  49.781  36.236  1.00 30.41    -0.020 C 
ATOM    564  CD1 LEU A 370       0.760  49.093  35.426  1.00 30.59     0.009 C 
ATOM    565  CD2 LEU A 370      -1.517  50.221  35.381  1.00 29.30     0.009 C 
ATOM    566  N   THR A 371      -2.648  47.491  39.349  1.00 31.04    -0.344 N 
ATOM    567  HN  THR A 371      -3.221  47.533  38.506  1.00  0.00     0.163 HD
ATOM    568  CA  THR A 371      -2.832  46.410  40.291  1.00 31.16     0.205 C 
ATOM    569  C   THR A 371      -1.565  45.635  40.404  1.00 31.38     0.243 C 
ATOM    570  O   THR A 371      -0.724  45.658  39.515  1.00 29.12    -0.271 OA
ATOM    571  CB  THR A 371      -3.927  45.442  39.844  1.00 31.85     0.146 C 
ATOM    572  CG2 THR A 371      -5.283  46.137  39.788  1.00 31.40     0.042 C 
ATOM    573  OG1 THR A 371      -3.662  44.988  38.504  1.00 29.43    -0.393 OA
ATOM    574  HG1 THR A 371      -2.817  44.555  38.539  1.00  0.00     0.210 HD
ATOM    575  N   LEU A 372      -1.430  44.914  41.502  1.00 31.85    -0.346 N 
ATOM    576  HN  LEU A 372      -2.150  44.930  42.225  1.00  0.00     0.163 HD
ATOM    577  CA  LEU A 372      -0.243  44.100  41.663  1.00 33.32     0.177 C 
ATOM    578  C   LEU A 372      -0.199  43.020  40.578  1.00 33.59     0.241 C 
ATOM    579  O   LEU A 372       0.868  42.712  40.069  1.00 33.75    -0.271 OA
ATOM    580  CB  LEU A 372      -0.150  43.522  43.073  1.00 33.90     0.038 C 
ATOM    581  CG  LEU A 372      -0.091  44.589  44.182  1.00 35.77    -0.020 C 
ATOM    582  CD1 LEU A 372       0.024  43.932  45.561  1.00 39.24     0.009 C 
ATOM    583  CD2 LEU A 372       1.043  45.598  43.984  1.00 36.96     0.009 C 
ATOM    584  N   HIS A 373      -1.355  42.490  40.194  1.00 34.68    -0.346 N 
ATOM    585  HN  HIS A 373      -2.215  42.783  40.658  1.00  0.00     0.163 HD
ATOM    586  CA  HIS A 373      -1.427  41.498  39.124  1.00 35.72     0.182 C 
ATOM    587  C   HIS A 373      -0.902  42.027  37.805  1.00 34.74     0.241 C 
ATOM    588  O   HIS A 373      -0.151  41.332  37.117  1.00 35.09    -0.271 OA
ATOM    589  CB  HIS A 373      -2.855  40.995  38.911  1.00 37.12     0.093 C 
ATOM    590  CG  HIS A 373      -2.959  39.926  37.863  1.00 40.65     0.028 A 
ATOM    591  CD2 HIS A 373      -2.913  39.995  36.509  1.00 44.89     0.114 A 
ATOM    592  ND1 HIS A 373      -3.090  38.587  38.174  1.00 45.15    -0.354 N 
ATOM    593  HD1 HIS A 373      -3.139  38.202  39.117  1.00  0.00     0.166 HD
ATOM    594  CE1 HIS A 373      -3.142  37.882  37.055  1.00 45.79     0.180 A 
ATOM    595  NE2 HIS A 373      -3.031  38.712  36.031  1.00 46.32    -0.360 N 
ATOM    596  HE2 HIS A 373      -3.033  38.443  35.047  1.00  0.00     0.166 HD
ATOM    597  N   ASP A 374      -1.301  43.251  37.446  1.00 33.91    -0.345 N 
ATOM    598  HN  ASP A 374      -1.960  43.753  38.041  1.00  0.00     0.163 HD
ATOM    599  CA  ASP A 374      -0.816  43.891  36.218  1.00 32.64     0.186 C 
ATOM    600  C   ASP A 374       0.670  44.279  36.287  1.00 31.57     0.241 C 
ATOM    601  O   ASP A 374       1.384  44.146  35.292  1.00 30.44    -0.271 OA
ATOM    602  CB  ASP A 374      -1.707  45.076  35.821  1.00 33.06     0.147 C 
ATOM    603  CG  ASP A 374      -3.099  44.631  35.350  1.00 36.92     0.175 C 
ATOM    604  OD1 ASP A 374      -3.242  43.466  34.900  1.00 39.56    -0.648 OA
ATOM    605  OD2 ASP A 374      -4.122  45.361  35.420  1.00 41.73    -0.648 OA
ATOM    606  N   GLN A 375       1.135  44.748  37.445  1.00 30.59    -0.346 N 
ATOM    607  HN  GLN A 375       0.480  44.937  38.204  1.00  0.00     0.163 HD
ATOM    608  CA  GLN A 375       2.570  45.000  37.657  1.00 30.62     0.177 C 
ATOM    609  C   GLN A 375       3.420  43.729  37.386  1.00 30.18     0.241 C 
ATOM    610  O   GLN A 375       4.420  43.778  36.663  1.00 29.11    -0.271 OA
ATOM    611  CB  GLN A 375       2.821  45.499  39.084  1.00 30.64     0.044 C 
ATOM    612  CG  GLN A 375       2.219  46.855  39.412  1.00 29.68     0.105 C 
ATOM    613  CD  GLN A 375       2.442  47.234  40.848  1.00 30.63     0.215 C 
ATOM    614  NE2 GLN A 375       1.506  47.996  41.426  1.00 32.11    -0.370 N 
ATOM    615 1HE2 GLN A 375       1.657  48.253  42.401  1.00  0.00     0.159 HD
ATOM    616 2HE2 GLN A 375       0.668  48.313  40.939  1.00  0.00     0.159 HD
ATOM    617  OE1 GLN A 375       3.452  46.852  41.435  1.00 29.78    -0.274 OA
ATOM    618  N   VAL A 376       2.996  42.599  37.958  1.00 30.65    -0.346 N 
ATOM    619  HN  VAL A 376       2.161  42.630  38.542  1.00  0.00     0.163 HD
ATOM    620  CA  VAL A 376       3.687  41.307  37.779  1.00 31.21     0.180 C 
ATOM    621  C   VAL A 376       3.687  40.901  36.318  1.00 31.10     0.241 C 
ATOM    622  O   VAL A 376       4.724  40.535  35.763  1.00 31.24    -0.271 OA
ATOM    623  CB  VAL A 376       3.043  40.181  38.624  1.00 32.35     0.009 C 
ATOM    624  CG1 VAL A 376       3.600  38.792  38.232  1.00 31.29     0.012 C 
ATOM    625  CG2 VAL A 376       3.241  40.450  40.106  1.00 33.01     0.012 C 
ATOM    626  N   HIS A 377       2.537  41.005  35.674  1.00 31.55    -0.346 N 
ATOM    627  HN  HIS A 377       1.710  41.325  36.178  1.00  0.00     0.163 HD
ATOM    628  CA  HIS A 377       2.426  40.673  34.262  1.00 30.55     0.182 C 
ATOM    629  C   HIS A 377       3.381  41.532  33.403  1.00 30.13     0.241 C 
ATOM    630  O   HIS A 377       4.089  41.010  32.531  1.00 29.27    -0.271 OA
ATOM    631  CB  HIS A 377       0.973  40.805  33.815  1.00 31.72     0.093 C 
ATOM    632  CG  HIS A 377       0.777  40.682  32.334  1.00 33.27     0.028 A 
ATOM    633  CD2 HIS A 377       0.768  41.620  31.357  1.00 35.88     0.114 A 
ATOM    634  ND1 HIS A 377       0.619  39.470  31.702  1.00 33.97    -0.354 N 
ATOM    635  HD1 HIS A 377       0.603  38.561  32.164  1.00  0.00     0.166 HD
ATOM    636  CE1 HIS A 377       0.492  39.669  30.403  1.00 35.26     0.180 A 
ATOM    637  NE2 HIS A 377       0.566  40.966  30.167  1.00 32.60    -0.360 N 
ATOM    638  HE2 HIS A 377       0.486  41.409  29.252  1.00  0.00     0.166 HD
ATOM    639  N   LEU A 378       3.417  42.841  33.631  1.00 28.72    -0.346 N 
ATOM    640  HN  LEU A 378       2.839  43.251  34.364  1.00  0.00     0.163 HD
ATOM    641  CA  LEU A 378       4.282  43.679  32.832  1.00 28.64     0.177 C 
ATOM    642  C   LEU A 378       5.760  43.237  32.999  1.00 28.31     0.241 C 
ATOM    643  O   LEU A 378       6.478  43.138  32.012  1.00 28.16    -0.271 OA
ATOM    644  CB  LEU A 378       4.121  45.167  33.164  1.00 28.65     0.038 C 
ATOM    645  CG  LEU A 378       2.818  45.850  32.753  1.00 29.40    -0.020 C 
ATOM    646  CD1 LEU A 378       2.776  47.292  33.290  1.00 28.55     0.009 C 
ATOM    647  CD2 LEU A 378       2.636  45.814  31.242  1.00 31.39     0.009 C 
ATOM    648  N   LEU A 379       6.192  42.990  34.238  1.00 28.39    -0.346 N 
ATOM    649  HN  LEU A 379       5.542  43.096  35.017  1.00  0.00     0.163 HD
ATOM    650  CA  LEU A 379       7.565  42.573  34.516  1.00 29.00     0.177 C 
ATOM    651  C   LEU A 379       7.892  41.181  33.956  1.00 29.22     0.241 C 
ATOM    652  O   LEU A 379       8.987  40.976  33.386  1.00 28.74    -0.271 OA
ATOM    653  CB  LEU A 379       7.864  42.616  36.012  1.00 29.95     0.038 C 
ATOM    654  CG  LEU A 379       8.117  43.972  36.648  1.00 31.73    -0.020 C 
ATOM    655  CD1 LEU A 379       7.857  43.899  38.171  1.00 34.47     0.009 C 
ATOM    656  CD2 LEU A 379       9.558  44.425  36.318  1.00 33.38     0.009 C 
ATOM    657  N   GLU A 380       6.959  40.235  34.094  1.00 28.65    -0.341 N 
ATOM    658  HN  GLU A 380       6.133  40.419  34.664  1.00  0.00     0.163 HD
ATOM    659  CA  GLU A 380       7.110  38.942  33.438  1.00 29.58     0.114 C 
ATOM    660  C   GLU A 380       7.310  39.081  31.929  1.00 29.01     0.246 C 
ATOM    661  O   GLU A 380       8.108  38.362  31.393  1.00 27.28    -0.271 OA
ATOM    662  CB AGLU A 380       5.928  38.003  33.723  0.50 29.63     0.051 C 
ATOM    663  CB BGLU A 380       5.943  38.002  33.738  0.50 29.99     0.051 C 
ATOM    664  CG AGLU A 380       6.174  37.037  34.875  0.50 30.85     0.116 C 
ATOM    665  CG BGLU A 380       5.912  37.497  35.177  0.50 32.30     0.116 C 
ATOM    666  CD AGLU A 380       4.901  36.564  35.572  0.50 30.53     0.172 C 
ATOM    667  CD BGLU A 380       7.049  36.535  35.515  0.50 34.65     0.172 C 
ATOM    668  OE1AGLU A 380       3.814  36.551  34.944  0.50 31.54    -0.648 OA
ATOM    669  OE1BGLU A 380       7.711  36.022  34.582  0.50 35.81    -0.648 OA
ATOM    670  OE2AGLU A 380       4.990  36.201  36.768  0.50 32.92    -0.648 OA
ATOM    671  OE2BGLU A 380       7.266  36.279  36.726  0.50 34.98    -0.648 OA
ATOM    672  N   CYS A 381       6.616  39.996  31.258  1.00 28.51    -0.345 N 
ATOM    673  HN  CYS A 381       5.929  40.569  31.748  1.00  0.00     0.163 HD
ATOM    674  CA  CYS A 381       6.831  40.188  29.814  1.00 28.80     0.186 C 
ATOM    675  C   CYS A 381       8.153  40.926  29.447  1.00 28.22     0.241 C 
ATOM    676  O   CYS A 381       8.772  40.637  28.417  1.00 28.87    -0.271 OA
ATOM    677  CB  CYS A 381       5.645  40.909  29.187  1.00 29.39     0.120 C 
ATOM    678  SG  CYS A 381       4.147  39.946  29.280  1.00 33.35    -0.095 SA
ATOM    679  N   ALA A 382       8.580  41.859  30.292  1.00 26.61    -0.346 N 
ATOM    680  HN  ALA A 382       8.169  41.902  31.225  1.00  0.00     0.163 HD
ATOM    681  CA  ALA A 382       9.613  42.822  29.935  1.00 26.91     0.172 C 
ATOM    682  C   ALA A 382      11.020  42.512  30.437  1.00 26.81     0.240 C 
ATOM    683  O   ALA A 382      11.980  43.143  29.984  1.00 25.93    -0.271 OA
ATOM    684  CB  ALA A 382       9.241  44.137  30.465  1.00 27.63     0.042 C 
ATOM    685  N   TRP A 383      11.124  41.650  31.440  1.00 25.52    -0.346 N 
ATOM    686  HN  TRP A 383      10.352  41.017  31.651  1.00  0.00     0.163 HD
ATOM    687  CA  TRP A 383      12.348  41.606  32.246  1.00 25.81     0.181 C 
ATOM    688  C   TRP A 383      13.608  41.331  31.394  1.00 25.18     0.241 C 
ATOM    689  O   TRP A 383      14.642  41.895  31.651  1.00 24.91    -0.271 OA
ATOM    690  CB  TRP A 383      12.221  40.587  33.392  1.00 26.69     0.075 C 
ATOM    691  CG  TRP A 383      12.171  39.153  32.937  1.00 26.79    -0.028 A 
ATOM    692  CD1 TRP A 383      11.057  38.405  32.668  1.00 28.54     0.096 A 
ATOM    693  CD2 TRP A 383      13.298  38.277  32.719  1.00 27.27    -0.002 A 
ATOM    694  CE2 TRP A 383      12.790  37.026  32.304  1.00 27.49     0.042 A 
ATOM    695  CE3 TRP A 383      14.685  38.428  32.817  1.00 29.33     0.014 A 
ATOM    696  NE1 TRP A 383      11.422  37.131  32.294  1.00 28.52    -0.365 N 
ATOM    697  HE1 TRP A 383      10.776  36.381  32.048  1.00  0.00     0.165 HD
ATOM    698  CZ2 TRP A 383      13.625  35.936  31.978  1.00 29.23     0.030 A 
ATOM    699  CZ3 TRP A 383      15.512  37.337  32.484  1.00 28.24     0.001 A 
ATOM    700  CH2 TRP A 383      14.983  36.129  32.063  1.00 27.87     0.002 A 
ATOM    701  N   LEU A 384      13.524  40.489  30.388  1.00 25.13    -0.346 N 
ATOM    702  HN  LEU A 384      12.629  40.073  30.132  1.00  0.00     0.163 HD
ATOM    703  CA  LEU A 384      14.737  40.161  29.645  1.00 26.30     0.177 C 
ATOM    704  C   LEU A 384      15.082  41.328  28.720  1.00 26.45     0.241 C 
ATOM    705  O   LEU A 384      16.252  41.648  28.536  1.00 26.75    -0.271 OA
ATOM    706  CB  LEU A 384      14.602  38.831  28.897  1.00 26.39     0.038 C 
ATOM    707  CG  LEU A 384      15.904  38.424  28.161  1.00 26.21    -0.020 C 
ATOM    708  CD1 LEU A 384      17.150  38.428  29.098  1.00 26.47     0.009 C 
ATOM    709  CD2 LEU A 384      15.743  37.077  27.481  1.00 26.71     0.009 C 
ATOM    710  N   GLU A 385      14.063  41.996  28.163  1.00 27.16    -0.346 N 
ATOM    711  HN  GLU A 385      13.112  41.652  28.298  1.00  0.00     0.163 HD
ATOM    712  CA  GLU A 385      14.276  43.206  27.366  1.00 27.48     0.177 C 
ATOM    713  C   GLU A 385      14.978  44.270  28.181  1.00 27.65     0.241 C 
ATOM    714  O   GLU A 385      15.843  44.968  27.683  1.00 27.82    -0.271 OA
ATOM    715  CB  GLU A 385      12.949  43.780  26.841  1.00 27.80     0.045 C 
ATOM    716  CG  GLU A 385      12.266  42.915  25.785  1.00 29.95     0.116 C 
ATOM    717  CD  GLU A 385      11.024  43.597  25.211  1.00 31.63     0.172 C 
ATOM    718  OE1 GLU A 385      11.193  44.563  24.436  1.00 38.60    -0.648 OA
ATOM    719  OE2 GLU A 385       9.902  43.186  25.597  1.00 37.00    -0.648 OA
ATOM    720  N   ILE A 386      14.585  44.392  29.446  1.00 26.36    -0.346 N 
ATOM    721  HN  ILE A 386      13.884  43.747  29.811  1.00  0.00     0.163 HD
ATOM    722  CA  ILE A 386      15.124  45.415  30.321  1.00 27.60     0.180 C 
ATOM    723  C   ILE A 386      16.570  45.106  30.671  1.00 26.06     0.241 C 
ATOM    724  O   ILE A 386      17.404  45.996  30.655  1.00 26.52    -0.271 OA
ATOM    725  CB  ILE A 386      14.217  45.580  31.569  1.00 26.97     0.013 C 
ATOM    726  CG1 ILE A 386      12.870  46.152  31.101  1.00 28.21     0.002 C 
ATOM    727  CG2 ILE A 386      14.882  46.511  32.611  1.00 29.55     0.012 C 
ATOM    728  CD1 ILE A 386      11.756  46.071  32.122  1.00 30.82     0.005 C 
ATOM    729  N   LEU A 387      16.864  43.838  30.966  1.00 25.72    -0.346 N 
ATOM    730  HN  LEU A 387      16.111  43.153  31.032  1.00  0.00     0.163 HD
ATOM    731  CA  LEU A 387      18.260  43.404  31.199  1.00 25.46     0.177 C 
ATOM    732  C   LEU A 387      19.120  43.647  29.965  1.00 24.95     0.241 C 
ATOM    733  O   LEU A 387      20.229  44.153  30.080  1.00 25.52    -0.271 OA
ATOM    734  CB  LEU A 387      18.323  41.939  31.603  1.00 25.29     0.038 C 
ATOM    735  CG  LEU A 387      17.744  41.490  32.959  1.00 25.05    -0.020 C 
ATOM    736  CD1 LEU A 387      18.030  40.030  33.158  1.00 25.94     0.009 C 
ATOM    737  CD2 LEU A 387      18.341  42.310  34.093  1.00 25.89     0.009 C 
ATOM    738  N   MET A 388      18.595  43.335  28.789  1.00 25.42    -0.346 N 
ATOM    739  HN  MET A 388      17.643  42.972  28.743  1.00  0.00     0.163 HD
ATOM    740  CA  MET A 388      19.364  43.504  27.556  1.00 26.26     0.177 C 
ATOM    741  C   MET A 388      19.618  44.954  27.197  1.00 26.61     0.241 C 
ATOM    742  O   MET A 388      20.720  45.296  26.756  1.00 27.90    -0.271 OA
ATOM    743  CB  MET A 388      18.705  42.779  26.390  1.00 26.09     0.045 C 
ATOM    744  CG  MET A 388      18.794  41.293  26.494  1.00 25.80     0.076 C 
ATOM    745  SD  MET A 388      17.887  40.527  25.162  1.00 27.20    -0.173 SA
ATOM    746  CE  MET A 388      18.587  38.885  25.166  1.00 28.32     0.089 C 
ATOM    747  N   ILE A 389      18.612  45.820  27.331  1.00 27.80    -0.346 N 
ATOM    748  HN  ILE A 389      17.700  45.522  27.677  1.00  0.00     0.163 HD
ATOM    749  CA  ILE A 389      18.866  47.219  26.962  1.00 27.83     0.180 C 
ATOM    750  C   ILE A 389      19.878  47.858  27.922  1.00 26.88     0.241 C 
ATOM    751  O   ILE A 389      20.772  48.583  27.486  1.00 27.11    -0.271 OA
ATOM    752  CB  ILE A 389      17.551  48.027  26.750  1.00 27.74     0.013 C 
ATOM    753  CG1 ILE A 389      17.867  49.294  25.926  1.00 29.29     0.002 C 
ATOM    754  CG2 ILE A 389      16.851  48.359  28.056  1.00 27.26     0.012 C 
ATOM    755  CD1 ILE A 389      16.762  50.373  25.963  1.00 29.77     0.005 C 
ATOM    756  N   GLY A 390      19.790  47.508  29.205  1.00 26.48    -0.351 N 
ATOM    757  HN  GLY A 390      18.984  46.959  29.504  1.00  0.00     0.163 HD
ATOM    758  CA  GLY A 390      20.799  47.874  30.212  1.00 25.59     0.225 C 
ATOM    759  C   GLY A 390      22.208  47.458  29.785  1.00 25.90     0.236 C 
ATOM    760  O   GLY A 390      23.181  48.240  29.856  1.00 24.69    -0.272 OA
ATOM    761  N   LEU A 391      22.314  46.213  29.361  1.00 25.78    -0.346 N 
ATOM    762  HN  LEU A 391      21.483  45.621  29.353  1.00  0.00     0.163 HD
ATOM    763  CA  LEU A 391      23.599  45.649  28.897  1.00 26.59     0.177 C 
ATOM    764  C   LEU A 391      24.121  46.421  27.708  1.00 27.18     0.241 C 
ATOM    765  O   LEU A 391      25.296  46.778  27.644  1.00 28.23    -0.271 OA
ATOM    766  CB  LEU A 391      23.376  44.189  28.478  1.00 26.41     0.038 C 
ATOM    767  CG  LEU A 391      24.564  43.427  27.896  1.00 25.65    -0.020 C 
ATOM    768  CD1 LEU A 391      25.717  43.307  28.898  1.00 26.03     0.009 C 
ATOM    769  CD2 LEU A 391      24.093  42.069  27.388  1.00 27.50     0.009 C 
ATOM    770  N   VAL A 392      23.237  46.672  26.746  1.00 28.38    -0.346 N 
ATOM    771  HN  VAL A 392      22.272  46.358  26.851  1.00  0.00     0.163 HD
ATOM    772  CA  VAL A 392      23.638  47.396  25.537  1.00 28.99     0.180 C 
ATOM    773  C   VAL A 392      24.169  48.800  25.918  1.00 28.89     0.241 C 
ATOM    774  O   VAL A 392      25.247  49.217  25.440  1.00 30.49    -0.271 OA
ATOM    775  CB  VAL A 392      22.498  47.426  24.475  1.00 29.63     0.009 C 
ATOM    776  CG1 VAL A 392      22.819  48.441  23.380  1.00 30.65     0.012 C 
ATOM    777  CG2 VAL A 392      22.321  46.046  23.841  1.00 29.53     0.012 C 
ATOM    778  N   TRP A 393      23.435  49.511  26.774  1.00 28.15    -0.346 N 
ATOM    779  HN  TRP A 393      22.551  49.119  27.099  1.00  0.00     0.163 HD
ATOM    780  CA  TRP A 393      23.840  50.830  27.269  1.00 28.49     0.181 C 
ATOM    781  C   TRP A 393      25.231  50.829  27.867  1.00 28.43     0.241 C 
ATOM    782  O   TRP A 393      26.080  51.631  27.504  1.00 27.82    -0.271 OA
ATOM    783  CB  TRP A 393      22.865  51.384  28.331  1.00 27.98     0.075 C 
ATOM    784  CG  TRP A 393      23.367  52.702  28.879  1.00 28.78    -0.028 A 
ATOM    785  CD1 TRP A 393      23.882  52.946  30.118  1.00 28.99     0.096 A 
ATOM    786  CD2 TRP A 393      23.482  53.939  28.157  1.00 29.33    -0.002 A 
ATOM    787  CE2 TRP A 393      24.059  54.889  29.029  1.00 28.79     0.042 A 
ATOM    788  CE3 TRP A 393      23.137  54.349  26.865  1.00 28.53     0.014 A 
ATOM    789  NE1 TRP A 393      24.314  54.248  30.204  1.00 29.98    -0.365 N 
ATOM    790  HE1 TRP A 393      24.757  54.669  31.021  1.00  0.00     0.165 HD
ATOM    791  CZ2 TRP A 393      24.281  56.203  28.656  1.00 27.80     0.030 A 
ATOM    792  CZ3 TRP A 393      23.362  55.663  26.500  1.00 29.12     0.001 A 
ATOM    793  CH2 TRP A 393      23.937  56.569  27.383  1.00 27.50     0.002 A 
ATOM    794  N   ARG A 394      25.471  49.943  28.818  1.00 28.64    -0.346 N 
ATOM    795  HN  ARG A 394      24.755  49.272  29.096  1.00  0.00     0.163 HD
ATOM    796  CA  ARG A 394      26.774  49.944  29.460  1.00 29.70     0.176 C 
ATOM    797  C   ARG A 394      27.892  49.347  28.573  1.00 29.80     0.241 C 
ATOM    798  O   ARG A 394      29.063  49.494  28.892  1.00 30.42    -0.271 OA
ATOM    799  CB  ARG A 394      26.712  49.312  30.845  1.00 29.79     0.036 C 
ATOM    800  CG  ARG A 394      26.440  47.830  30.932  1.00 31.57     0.023 C 
ATOM    801  CD  ARG A 394      26.364  47.327  32.381  1.00 29.94     0.138 C 
ATOM    802  NE  ARG A 394      26.003  45.923  32.444  1.00 27.21    -0.227 N 
ATOM    803  HE  ARG A 394      26.758  45.242  32.365  1.00  0.00     0.177 HD
ATOM    804  CZ  ARG A 394      24.768  45.451  32.596  1.00 28.71     0.665 C 
ATOM    805  NH1 ARG A 394      23.720  46.267  32.718  1.00 27.43    -0.235 N 
ATOM    806 1HH1 ARG A 394      23.867  47.275  32.660  1.00  0.00     0.174 HD
ATOM    807 2HH1 ARG A 394      22.773  45.905  32.834  1.00  0.00     0.174 HD
ATOM    808  NH2 ARG A 394      24.575  44.124  32.672  1.00 28.90    -0.235 N 
ATOM    809 1HH2 ARG A 394      25.376  43.500  32.579  1.00  0.00     0.174 HD
ATOM    810 2HH2 ARG A 394      23.628  43.762  32.788  1.00  0.00     0.174 HD
ATOM    811  N   SER A 395      27.534  48.711  27.463  1.00 29.28    -0.344 N 
ATOM    812  HN  SER A 395      26.543  48.574  27.265  1.00  0.00     0.163 HD
ATOM    813  CA  SER A 395      28.536  48.198  26.509  1.00 30.10     0.200 C 
ATOM    814  C   SER A 395      28.872  49.196  25.402  1.00 31.10     0.243 C 
ATOM    815  O   SER A 395      29.791  48.969  24.663  1.00 30.01    -0.271 OA
ATOM    816  CB  SER A 395      28.049  46.903  25.854  1.00 29.02     0.199 C 
ATOM    817  OG  SER A 395      27.702  45.943  26.828  1.00 27.12    -0.398 OA
ATOM    818  HG  SER A 395      27.400  45.139  26.422  1.00  0.00     0.209 HD
ATOM    819  N   MET A 396      28.100  50.279  25.302  1.00 32.92    -0.346 N 
ATOM    820  HN  MET A 396      27.408  50.447  26.033  1.00  0.00     0.163 HD
ATOM    821  CA  MET A 396      28.192  51.254  24.186  1.00 34.22     0.177 C 
ATOM    822  C   MET A 396      29.575  51.726  23.857  1.00 33.91     0.241 C 
ATOM    823  O   MET A 396      29.938  51.815  22.681  1.00 34.17    -0.271 OA
ATOM    824  CB  MET A 396      27.412  52.526  24.537  1.00 34.60     0.045 C 
ATOM    825  CG  MET A 396      26.028  52.617  23.984  1.00 37.19     0.076 C 
ATOM    826  SD  MET A 396      25.662  54.359  23.862  1.00 39.08    -0.173 SA
ATOM    827  CE  MET A 396      26.817  54.868  22.668  1.00 41.45     0.089 C 
ATOM    828  N   GLU A 397      30.350  52.060  24.883  1.00 34.15    -0.346 N 
ATOM    829  HN  GLU A 397      29.999  51.955  25.835  1.00  0.00     0.163 HD
ATOM    830  CA  GLU A 397      31.708  52.579  24.663  1.00 34.93     0.177 C 
ATOM    831  C   GLU A 397      32.748  51.475  24.499  1.00 34.07     0.241 C 
ATOM    832  O   GLU A 397      33.943  51.743  24.572  1.00 33.96    -0.271 OA
ATOM    833  CB  GLU A 397      32.166  53.460  25.834  1.00 35.37     0.045 C 
ATOM    834  CG  GLU A 397      31.162  54.469  26.380  1.00 37.19     0.116 C 
ATOM    835  CD  GLU A 397      31.479  54.854  27.831  1.00 38.67     0.172 C 
ATOM    836  OE1 GLU A 397      31.071  54.104  28.772  1.00 41.01    -0.648 OA
ATOM    837  OE2 GLU A 397      32.150  55.906  28.020  1.00 42.67    -0.648 OA
ATOM    838  N   HIS A 398      32.326  50.235  24.295  1.00 33.58    -0.346 N 
ATOM    839  HN  HIS A 398      31.325  50.048  24.229  1.00  0.00     0.163 HD
ATOM    840  CA  HIS A 398      33.279  49.129  24.163  1.00 32.84     0.182 C 
ATOM    841  C   HIS A 398      32.979  48.317  22.903  1.00 32.73     0.243 C 
ATOM    842  O   HIS A 398      32.458  47.205  22.992  1.00 32.60    -0.271 OA
ATOM    843  CB  HIS A 398      33.230  48.236  25.419  1.00 33.71     0.093 C 
ATOM    844  CG  HIS A 398      33.454  48.989  26.697  1.00 32.96     0.028 A 
ATOM    845  CD2 HIS A 398      32.582  49.505  27.595  1.00 33.52     0.114 A 
ATOM    846  ND1 HIS A 398      34.706  49.325  27.150  1.00 33.77    -0.354 N 
ATOM    847  HD1 HIS A 398      35.582  49.084  26.687  1.00  0.00     0.166 HD
ATOM    848  CE1 HIS A 398      34.603  50.008  28.276  1.00 33.26     0.180 A 
ATOM    849  NE2 HIS A 398      33.323  50.135  28.566  1.00 31.22    -0.360 N 
ATOM    850  HE2 HIS A 398      32.944  50.622  29.379  1.00  0.00     0.166 HD
ATOM    851  N   PRO A 399      33.303  48.876  21.731  1.00 32.63    -0.337 N 
ATOM    852  CA  PRO A 399      33.140  48.174  20.452  1.00 32.03     0.179 C 
ATOM    853  C   PRO A 399      33.634  46.738  20.506  1.00 30.93     0.241 C 
ATOM    854  O   PRO A 399      34.739  46.496  20.959  1.00 30.57    -0.271 OA
ATOM    855  CB  PRO A 399      34.003  48.983  19.487  1.00 32.46     0.037 C 
ATOM    856  CG  PRO A 399      33.990  50.381  20.048  1.00 33.29     0.022 C 
ATOM    857  CD  PRO A 399      33.867  50.224  21.543  1.00 32.88     0.127 C 
ATOM    858  N   GLY A 400      32.789  45.803  20.080  1.00 29.93    -0.351 N 
ATOM    859  HN  GLY A 400      31.844  46.079  19.815  1.00  0.00     0.163 HD
ATOM    860  CA  GLY A 400      33.164  44.404  19.979  1.00 29.43     0.225 C 
ATOM    861  C   GLY A 400      32.947  43.623  21.261  1.00 29.01     0.236 C 
ATOM    862  O   GLY A 400      33.204  42.428  21.288  1.00 29.18    -0.272 OA
ATOM    863  N   LYS A 401      32.494  44.282  22.326  1.00 28.17    -0.346 N 
ATOM    864  HN  LYS A 401      32.225  45.262  22.236  1.00  0.00     0.163 HD
ATOM    865  CA  LYS A 401      32.377  43.615  23.628  1.00 27.95     0.176 C 
ATOM    866  C   LYS A 401      31.062  43.864  24.330  1.00 27.27     0.241 C 
ATOM    867  O   LYS A 401      30.400  44.859  24.073  1.00 27.60    -0.271 OA
ATOM    868  CB  LYS A 401      33.527  44.043  24.529  1.00 28.17     0.035 C 
ATOM    869  CG  LYS A 401      34.871  43.683  23.928  1.00 30.61     0.004 C 
ATOM    870  CD  LYS A 401      35.954  43.810  24.945  1.00 33.84     0.027 C 
ATOM    871  CE  LYS A 401      36.354  45.273  25.158  1.00 35.84     0.229 C 
ATOM    872  NZ  LYS A 401      37.775  45.485  24.726  1.00 33.30    -0.079 N 
ATOM    873  HZ1 LYS A 401      38.041  46.459  24.868  1.00  0.00     0.274 HD
ATOM    874  HZ2 LYS A 401      37.931  45.182  23.765  1.00  0.00     0.274 HD
ATOM    875  HZ3 LYS A 401      38.416  44.842  25.191  1.00  0.00     0.274 HD
ATOM    876  N   LEU A 402      30.689  42.935  25.202  1.00 26.14    -0.346 N 
ATOM    877  HN  LEU A 402      31.240  42.080  25.269  1.00  0.00     0.163 HD
ATOM    878  CA  LEU A 402      29.526  43.084  26.068  1.00 26.07     0.177 C 
ATOM    879  C   LEU A 402      30.003  43.199  27.520  1.00 26.21     0.241 C 
ATOM    880  O   LEU A 402      30.681  42.298  28.052  1.00 24.44    -0.271 OA
ATOM    881  CB  LEU A 402      28.564  41.896  25.882  1.00 26.24     0.038 C 
ATOM    882  CG  LEU A 402      27.954  41.814  24.470  1.00 28.13    -0.020 C 
ATOM    883  CD1 LEU A 402      27.113  40.560  24.246  1.00 29.89     0.009 C 
ATOM    884  CD2 LEU A 402      27.131  43.039  24.181  1.00 29.51     0.009 C 
ATOM    885  N   LEU A 403      29.690  44.335  28.140  1.00 27.67    -0.346 N 
ATOM    886  HN  LEU A 403      29.162  45.044  27.631  1.00  0.00     0.163 HD
ATOM    887  CA  LEU A 403      30.078  44.603  29.529  1.00 27.64     0.177 C 
ATOM    888  C   LEU A 403      28.957  44.059  30.452  1.00 28.03     0.241 C 
ATOM    889  O   LEU A 403      28.105  44.800  30.915  1.00 28.00    -0.271 OA
ATOM    890  CB  LEU A 403      30.319  46.110  29.740  1.00 28.14     0.038 C 
ATOM    891  CG  LEU A 403      31.083  46.540  31.006  1.00 29.62    -0.020 C 
ATOM    892  CD1 LEU A 403      31.945  47.760  30.789  1.00 31.34     0.009 C 
ATOM    893  CD2 LEU A 403      30.127  46.809  32.160  1.00 31.70     0.009 C 
ATOM    894  N   PHE A 404      28.965  42.749  30.680  1.00 28.43    -0.346 N 
ATOM    895  HN  PHE A 404      29.674  42.172  30.227  1.00  0.00     0.163 HD
ATOM    896  CA  PHE A 404      27.985  42.109  31.563  1.00 29.43     0.180 C 
ATOM    897  C   PHE A 404      28.093  42.675  32.966  1.00 28.79     0.241 C 
ATOM    898  O   PHE A 404      27.087  42.955  33.603  1.00 30.04    -0.271 OA
ATOM    899  CB  PHE A 404      28.119  40.589  31.513  1.00 30.63     0.073 C 
ATOM    900  CG  PHE A 404      27.603  40.004  30.235  1.00 31.36    -0.056 A 
ATOM    901  CD1 PHE A 404      26.248  39.867  30.042  1.00 35.59     0.007 A 
ATOM    902  CD2 PHE A 404      28.443  39.641  29.232  1.00 35.58     0.007 A 
ATOM    903  CE1 PHE A 404      25.759  39.355  28.863  1.00 35.24     0.001 A 
ATOM    904  CE2 PHE A 404      27.939  39.118  28.042  1.00 36.90     0.001 A 
ATOM    905  CZ  PHE A 404      26.579  38.993  27.882  1.00 35.05     0.000 A 
ATOM    906  N   ALA A 405      29.324  42.889  33.408  1.00 27.92    -0.346 N 
ATOM    907  HN  ALA A 405      30.104  42.520  32.864  1.00  0.00     0.163 HD
ATOM    908  CA  ALA A 405      29.617  43.614  34.613  1.00 27.73     0.172 C 
ATOM    909  C   ALA A 405      31.002  44.232  34.407  1.00 28.39     0.243 C 
ATOM    910  O   ALA A 405      31.771  43.762  33.539  1.00 28.35    -0.271 OA
ATOM    911  CB  ALA A 405      29.607  42.684  35.777  1.00 27.54     0.042 C 
ATOM    912  N   PRO A 406      31.368  45.236  35.205  1.00 28.74    -0.337 N 
ATOM    913  CA  PRO A 406      32.686  45.863  35.034  1.00 28.91     0.179 C 
ATOM    914  C   PRO A 406      33.823  44.841  35.109  1.00 28.99     0.241 C 
ATOM    915  O   PRO A 406      34.846  45.020  34.455  1.00 30.07    -0.271 OA
ATOM    916  CB  PRO A 406      32.751  46.878  36.179  1.00 28.97     0.037 C 
ATOM    917  CG  PRO A 406      31.388  47.148  36.531  1.00 29.28     0.022 C 
ATOM    918  CD  PRO A 406      30.611  45.865  36.294  1.00 28.90     0.127 C 
ATOM    919  N   ASN A 407      33.638  43.767  35.882  1.00 28.42    -0.346 N 
ATOM    920  HN  ASN A 407      32.793  43.706  36.451  1.00  0.00     0.163 HD
ATOM    921  CA  ASN A 407      34.606  42.683  35.936  1.00 27.65     0.185 C 
ATOM    922  C   ASN A 407      34.256  41.490  35.056  1.00 28.08     0.241 C 
ATOM    923  O   ASN A 407      34.868  40.434  35.197  1.00 27.40    -0.271 OA
ATOM    924  CB  ASN A 407      34.825  42.213  37.385  1.00 27.57     0.137 C 
ATOM    925  CG  ASN A 407      33.603  41.539  37.966  1.00 26.85     0.217 C 
ATOM    926  ND2 ASN A 407      33.806  40.598  38.879  1.00 22.76    -0.370 N 
ATOM    927 1HD2 ASN A 407      32.981  40.143  39.271  1.00  0.00     0.159 HD
ATOM    928 2HD2 ASN A 407      34.738  40.309  39.176  1.00  0.00     0.159 HD
ATOM    929  OD1 ASN A 407      32.489  41.885  37.611  1.00 25.29    -0.274 OA
ATOM    930  N   LEU A 408      33.290  41.651  34.142  1.00 28.86    -0.346 N 
ATOM    931  HN  LEU A 408      32.793  42.541  34.095  1.00  0.00     0.163 HD
ATOM    932  CA  LEU A 408      32.929  40.579  33.207  1.00 29.45     0.177 C 
ATOM    933  C   LEU A 408      32.619  41.212  31.851  1.00 30.35     0.241 C 
ATOM    934  O   LEU A 408      31.451  41.494  31.488  1.00 29.89    -0.271 OA
ATOM    935  CB  LEU A 408      31.741  39.764  33.739  1.00 29.96     0.038 C 
ATOM    936  CG  LEU A 408      31.423  38.493  32.949  1.00 29.11    -0.020 C 
ATOM    937  CD1 LEU A 408      32.612  37.526  32.952  1.00 28.32     0.009 C 
ATOM    938  CD2 LEU A 408      30.219  37.829  33.549  1.00 30.18     0.009 C 
ATOM    939  N   LEU A 409      33.692  41.476  31.123  1.00 30.49    -0.346 N 
ATOM    940  HN  LEU A 409      34.606  41.203  31.484  1.00  0.00     0.163 HD
ATOM    941  CA  LEU A 409      33.624  42.134  29.839  1.00 32.03     0.177 C 
ATOM    942  C   LEU A 409      33.994  41.065  28.808  1.00 32.39     0.241 C 
ATOM    943  O   LEU A 409      35.124  40.570  28.829  1.00 32.43    -0.271 OA
ATOM    944  CB  LEU A 409      34.647  43.270  29.845  1.00 32.94     0.038 C 
ATOM    945  CG  LEU A 409      34.251  44.615  29.264  1.00 35.41    -0.020 C 
ATOM    946  CD1 LEU A 409      35.169  45.705  29.811  1.00 37.52     0.009 C 
ATOM    947  CD2 LEU A 409      34.374  44.528  27.791  1.00 38.63     0.009 C 
ATOM    948  N   LEU A 410      33.059  40.687  27.937  1.00 32.44    -0.346 N 
ATOM    949  HN  LEU A 410      32.181  41.205  27.895  1.00  0.00     0.163 HD
ATOM    950  CA  LEU A 410      33.259  39.542  27.033  1.00 33.26     0.177 C 
ATOM    951  C   LEU A 410      33.239  39.954  25.565  1.00 33.47     0.241 C 
ATOM    952  O   LEU A 410      32.521  40.864  25.200  1.00 31.70    -0.271 OA
ATOM    953  CB  LEU A 410      32.156  38.498  27.261  1.00 33.35     0.038 C 
ATOM    954  CG  LEU A 410      32.025  37.848  28.650  1.00 35.07    -0.020 C 
ATOM    955  CD1 LEU A 410      30.820  36.913  28.713  1.00 37.79     0.009 C 
ATOM    956  CD2 LEU A 410      33.264  37.108  29.034  1.00 33.14     0.009 C 
ATOM    957  N   ASP A 411      34.009  39.285  24.710  1.00 34.90    -0.346 N 
ATOM    958  HN  ASP A 411      34.706  38.624  25.052  1.00  0.00     0.163 HD
ATOM    959  CA  ASP A 411      33.843  39.510  23.263  1.00 36.50     0.186 C 
ATOM    960  C   ASP A 411      33.039  38.370  22.616  1.00 37.63     0.241 C 
ATOM    961  O   ASP A 411      32.673  37.406  23.286  1.00 37.37    -0.271 OA
ATOM    962  CB  ASP A 411      35.175  39.758  22.568  1.00 36.59     0.147 C 
ATOM    963  CG  ASP A 411      36.099  38.590  22.650  1.00 37.26     0.175 C 
ATOM    964  OD1 ASP A 411      35.604  37.447  22.717  1.00 39.82    -0.648 OA
ATOM    965  OD2 ASP A 411      37.336  38.716  22.664  1.00 38.40    -0.648 OA
ATOM    966  N   ARG A 412      32.745  38.484  21.326  1.00 39.08    -0.346 N 
ATOM    967  HN  ARG A 412      33.147  39.247  20.780  1.00  0.00     0.163 HD
ATOM    968  CA  ARG A 412      31.842  37.516  20.677  1.00 40.52     0.176 C 
ATOM    969  C   ARG A 412      32.424  36.094  20.594  1.00 40.89     0.241 C 
ATOM    970  O   ARG A 412      31.671  35.124  20.658  1.00 40.73    -0.271 OA
ATOM    971  CB  ARG A 412      31.417  37.992  19.281  1.00 40.71     0.036 C 
ATOM    972  CG  ARG A 412      32.464  37.846  18.215  1.00 41.25     0.023 C 
ATOM    973  CD  ARG A 412      31.952  38.154  16.822  1.00 41.87     0.138 C 
ATOM    974  NE  ARG A 412      30.901  37.227  16.412  1.00 42.69    -0.227 N 
ATOM    975  HE  ARG A 412      29.935  37.502  16.592  1.00  0.00     0.177 HD
ATOM    976  CZ  ARG A 412      31.103  36.054  15.823  1.00 42.84     0.665 C 
ATOM    977  NH1 ARG A 412      32.324  35.604  15.572  1.00 43.61    -0.235 N 
ATOM    978 1HH1 ARG A 412      33.127  36.178  15.829  1.00  0.00     0.174 HD
ATOM    979 2HH1 ARG A 412      32.479  34.703  15.120  1.00  0.00     0.174 HD
ATOM    980  NH2 ARG A 412      30.062  35.310  15.490  1.00 43.38    -0.235 N 
ATOM    981 1HH2 ARG A 412      29.122  35.656  15.683  1.00  0.00     0.174 HD
ATOM    982 2HH2 ARG A 412      30.217  34.409  15.038  1.00  0.00     0.174 HD
ATOM    983  N   ASN A 413      33.747  35.987  20.463  1.00 41.70    -0.346 N 
ATOM    984  HN  ASN A 413      34.297  36.835  20.330  1.00  0.00     0.163 HD
ATOM    985  CA  ASN A 413      34.439  34.698  20.503  1.00 42.86     0.185 C 
ATOM    986  C   ASN A 413      33.974  33.910  21.730  1.00 43.14     0.241 C 
ATOM    987  O   ASN A 413      33.591  32.752  21.632  1.00 42.89    -0.271 OA
ATOM    988  CB  ASN A 413      35.968  34.877  20.550  1.00 42.87     0.137 C 
ATOM    989  CG  ASN A 413      36.532  35.588  19.315  1.00 44.95     0.217 C 
ATOM    990  ND2 ASN A 413      37.656  36.293  19.491  1.00 46.41    -0.370 N 
ATOM    991 1HD2 ASN A 413      38.110  36.376  20.400  1.00  0.00     0.159 HD
ATOM    992 2HD2 ASN A 413      38.031  36.766  18.669  1.00  0.00     0.159 HD
ATOM    993  OD1 ASN A 413      35.982  35.488  18.214  1.00 47.94    -0.274 OA
ATOM    994  N   GLN A 414      33.975  34.575  22.879  1.00 44.15    -0.346 N 
ATOM    995  HN  GLN A 414      34.307  35.539  22.886  1.00  0.00     0.163 HD
ATOM    996  CA  GLN A 414      33.517  33.978  24.140  1.00 44.70     0.177 C 
ATOM    997  C   GLN A 414      32.007  33.671  24.190  1.00 44.89     0.240 C 
ATOM    998  O   GLN A 414      31.587  32.780  24.918  1.00 44.82    -0.271 OA
ATOM    999  CB  GLN A 414      33.945  34.866  25.313  1.00 44.77     0.044 C 
ATOM   1000  CG  GLN A 414      35.469  34.922  25.473  1.00 44.26     0.105 C 
ATOM   1001  CD  GLN A 414      35.916  36.023  26.408  1.00 44.71     0.215 C 
ATOM   1002  NE2 GLN A 414      36.644  35.654  27.452  1.00 46.29    -0.370 N 
ATOM   1003 1HE2 GLN A 414      36.946  36.397  28.083  1.00  0.00     0.159 HD
ATOM   1004 2HE2 GLN A 414      36.895  34.683  27.636  1.00  0.00     0.159 HD
ATOM   1005  OE1 GLN A 414      35.614  37.190  26.187  1.00 43.24    -0.274 OA
ATOM   1006  N   GLY A 415      31.195  34.395  23.420  1.00 45.57    -0.351 N 
ATOM   1007  HN  GLY A 415      31.570  35.202  22.921  1.00  0.00     0.163 HD
ATOM   1008  CA  GLY A 415      29.764  34.055  23.272  1.00 45.77     0.225 C 
ATOM   1009  C   GLY A 415      29.559  32.619  22.793  1.00 46.44     0.235 C 
ATOM   1010  O   GLY A 415      28.711  31.884  23.311  1.00 45.63    -0.272 OA
ATOM   1011  N   LYS A 416      30.372  32.210  21.816  1.00 47.31    -0.351 N 
ATOM   1012  HN  LYS A 416      31.046  32.870  21.428  1.00  0.00     0.163 HD
ATOM   1013  CA  LYS A 416      30.331  30.851  21.283  1.00 48.02     0.225 C 
ATOM   1014  C   LYS A 416      30.540  29.737  22.298  1.00 48.85     0.236 C 
ATOM   1015  O   LYS A 416      30.362  28.562  21.968  1.00 49.05    -0.272 OA
ATOM   1016  N   CYS A 417      30.942  30.089  23.521  1.00 49.77    -0.346 N 
ATOM   1017  HN  CYS A 417      31.260  31.045  23.682  1.00  0.00     0.163 HD
ATOM   1018  CA  CYS A 417      30.940  29.136  24.646  1.00 50.65     0.186 C 
ATOM   1019  C   CYS A 417      29.605  28.415  24.750  1.00 50.30     0.242 C 
ATOM   1020  O   CYS A 417      29.555  27.186  24.796  1.00 50.34    -0.271 OA
ATOM   1021  CB  CYS A 417      31.221  29.848  25.979  1.00 50.66     0.120 C 
ATOM   1022  SG  CYS A 417      32.981  30.052  26.318  1.00 54.22    -0.095 SA
ATOM   1023  N   VAL A 418      28.530  29.196  24.781  1.00 49.89    -0.346 N 
ATOM   1024  HN  VAL A 418      28.653  30.207  24.734  1.00  0.00     0.163 HD
ATOM   1025  CA  VAL A 418      27.183  28.655  24.880  1.00 49.67     0.180 C 
ATOM   1026  C   VAL A 418      26.596  28.464  23.487  1.00 49.48     0.241 C 
ATOM   1027  O   VAL A 418      26.267  29.439  22.808  1.00 49.47    -0.271 OA
ATOM   1028  CB  VAL A 418      26.264  29.580  25.714  1.00 49.64     0.009 C 
ATOM   1029  CG1 VAL A 418      24.877  28.973  25.880  1.00 49.46     0.012 C 
ATOM   1030  CG2 VAL A 418      26.887  29.861  27.075  1.00 49.99     0.012 C 
ATOM   1031  N   GLU A 419      26.482  27.205  23.066  1.00 49.37    -0.346 N 
ATOM   1032  HN  GLU A 419      26.859  26.454  23.644  1.00  0.00     0.163 HD
ATOM   1033  CA  GLU A 419      25.832  26.866  21.799  1.00 48.94     0.172 C 
ATOM   1034  C   GLU A 419      24.483  27.561  21.724  1.00 48.30     0.240 C 
ATOM   1035  O   GLU A 419      23.639  27.387  22.607  1.00 48.58    -0.271 OA
ATOM   1036  CB  GLU A 419      25.643  25.353  21.675  1.00 48.87     0.042 C 
ATOM   1037  N   GLY A 420      24.302  28.376  20.687  1.00 47.88    -0.351 N 
ATOM   1038  HN  GLY A 420      25.034  28.434  19.979  1.00  0.00     0.163 HD
ATOM   1039  CA  GLY A 420      23.098  29.193  20.517  1.00 47.02     0.225 C 
ATOM   1040  C   GLY A 420      23.263  30.641  20.939  1.00 46.17     0.236 C 
ATOM   1041  O   GLY A 420      22.476  31.498  20.549  1.00 46.31    -0.272 OA
ATOM   1042  N   MET A 421      24.282  30.938  21.737  1.00 44.90    -0.346 N 
ATOM   1043  HN  MET A 421      24.976  30.225  21.963  1.00  0.00     0.163 HD
ATOM   1044  CA  MET A 421      24.411  32.282  22.292  1.00 43.85     0.177 C 
ATOM   1045  C   MET A 421      25.134  33.280  21.380  1.00 42.10     0.241 C 
ATOM   1046  O   MET A 421      24.920  34.481  21.519  1.00 41.61    -0.271 OA
ATOM   1047  CB  MET A 421      25.092  32.234  23.658  1.00 43.92     0.045 C 
ATOM   1048  CG  MET A 421      25.001  33.536  24.438  1.00 44.47     0.076 C 
ATOM   1049  SD  MET A 421      25.320  33.315  26.202  1.00 46.33    -0.173 SA
ATOM   1050  CE  MET A 421      27.076  32.949  26.171  1.00 47.52     0.089 C 
ATOM   1051  N   VAL A 422      25.988  32.817  20.467  1.00 40.30    -0.346 N 
ATOM   1052  HN  VAL A 422      26.143  31.813  20.380  1.00  0.00     0.163 HD
ATOM   1053  CA  VAL A 422      26.706  33.746  19.586  1.00 39.24     0.180 C 
ATOM   1054  C   VAL A 422      25.744  34.579  18.716  1.00 38.69     0.241 C 
ATOM   1055  O   VAL A 422      25.999  35.756  18.461  1.00 38.61    -0.271 OA
ATOM   1056  CB  VAL A 422      27.758  33.044  18.721  1.00 39.58     0.009 C 
ATOM   1057  CG1 VAL A 422      27.116  32.268  17.552  1.00 39.00     0.012 C 
ATOM   1058  CG2 VAL A 422      28.767  34.055  18.216  1.00 40.30     0.012 C 
ATOM   1059  N   GLU A 423      24.641  33.962  18.286  1.00 37.96    -0.346 N 
ATOM   1060  HN  GLU A 423      24.561  32.957  18.438  1.00  0.00     0.163 HD
ATOM   1061  CA  GLU A 423      23.528  34.657  17.601  1.00 37.63     0.177 C 
ATOM   1062  C   GLU A 423      23.028  35.876  18.385  1.00 35.01     0.241 C 
ATOM   1063  O   GLU A 423      22.991  36.998  17.886  1.00 34.28    -0.271 OA
ATOM   1064  CB  GLU A 423      22.394  33.647  17.414  1.00 37.93     0.045 C 
ATOM   1065  CG  GLU A 423      21.164  34.112  16.655  1.00 39.26     0.116 C 
ATOM   1066  CD  GLU A 423      20.339  32.940  16.106  1.00 41.38     0.172 C 
ATOM   1067  OE1 GLU A 423      20.864  31.796  16.015  1.00 45.85    -0.648 OA
ATOM   1068  OE2 GLU A 423      19.152  33.162  15.747  1.00 49.65    -0.648 OA
ATOM   1069  N   ILE A 424      22.686  35.631  19.637  1.00 32.77    -0.346 N 
ATOM   1070  HN  ILE A 424      22.739  34.669  19.971  1.00  0.00     0.163 HD
ATOM   1071  CA  ILE A 424      22.240  36.650  20.562  1.00 31.28     0.180 C 
ATOM   1072  C   ILE A 424      23.362  37.704  20.818  1.00 29.98     0.241 C 
ATOM   1073  O   ILE A 424      23.113  38.904  20.708  1.00 26.71    -0.271 OA
ATOM   1074  CB  ILE A 424      21.721  35.950  21.869  1.00 31.39     0.013 C 
ATOM   1075  CG1 ILE A 424      20.502  35.072  21.521  1.00 32.24     0.002 C 
ATOM   1076  CG2 ILE A 424      21.318  36.944  22.910  1.00 31.21     0.012 C 
ATOM   1077  CD1 ILE A 424      20.079  34.040  22.581  1.00 32.15     0.005 C 
ATOM   1078  N   PHE A 425      24.589  37.256  21.090  1.00 28.72    -0.346 N 
ATOM   1079  HN  PHE A 425      24.748  36.251  21.159  1.00  0.00     0.163 HD
ATOM   1080  CA  PHE A 425      25.722  38.179  21.294  1.00 29.11     0.180 C 
ATOM   1081  C   PHE A 425      25.931  39.125  20.111  1.00 28.95     0.241 C 
ATOM   1082  O   PHE A 425      26.110  40.318  20.301  1.00 28.12    -0.271 OA
ATOM   1083  CB  PHE A 425      27.032  37.416  21.601  1.00 29.79     0.073 C 
ATOM   1084  CG  PHE A 425      27.221  37.093  23.068  1.00 31.69    -0.056 A 
ATOM   1085  CD1 PHE A 425      26.101  36.819  23.907  1.00 32.98     0.007 A 
ATOM   1086  CD2 PHE A 425      28.496  37.050  23.626  1.00 32.80     0.007 A 
ATOM   1087  CE1 PHE A 425      26.262  36.506  25.282  1.00 32.33     0.001 A 
ATOM   1088  CE2 PHE A 425      28.671  36.737  24.990  1.00 32.87     0.001 A 
ATOM   1089  CZ  PHE A 425      27.560  36.459  25.814  1.00 33.35     0.000 A 
ATOM   1090  N   ASP A 426      25.864  38.601  18.897  1.00 28.58    -0.345 N 
ATOM   1091  HN  ASP A 426      25.724  37.596  18.797  1.00  0.00     0.163 HD
ATOM   1092  CA  ASP A 426      25.987  39.437  17.679  1.00 29.41     0.186 C 
ATOM   1093  C   ASP A 426      24.885  40.488  17.563  1.00 29.66     0.241 C 
ATOM   1094  O   ASP A 426      25.142  41.663  17.253  1.00 29.14    -0.271 OA
ATOM   1095  CB  ASP A 426      25.973  38.550  16.436  1.00 29.70     0.147 C 
ATOM   1096  CG  ASP A 426      27.323  37.989  16.120  1.00 31.57     0.175 C 
ATOM   1097  OD1 ASP A 426      28.332  38.523  16.639  1.00 33.10    -0.648 OA
ATOM   1098  OD2 ASP A 426      27.471  37.013  15.363  1.00 33.25    -0.648 OA
ATOM   1099  N   MET A 427      23.657  40.070  17.839  1.00 29.24    -0.346 N 
ATOM   1100  HN  MET A 427      23.492  39.083  18.035  1.00  0.00     0.163 HD
ATOM   1101  CA  MET A 427      22.547  41.000  17.865  1.00 30.05     0.177 C 
ATOM   1102  C   MET A 427      22.732  42.078  18.926  1.00 28.14     0.241 C 
ATOM   1103  O   MET A 427      22.397  43.232  18.679  1.00 28.18    -0.271 OA
ATOM   1104  CB  MET A 427      21.221  40.269  18.083  1.00 29.25     0.045 C 
ATOM   1105  CG  MET A 427      20.834  39.304  16.942  1.00 32.24     0.076 C 
ATOM   1106  SD  MET A 427      19.145  38.709  17.235  1.00 35.69    -0.173 SA
ATOM   1107  CE  MET A 427      19.274  37.670  18.629  1.00 35.47     0.089 C 
ATOM   1108  N   LEU A 428      23.217  41.723  20.107  1.00 27.18    -0.346 N 
ATOM   1109  HN  LEU A 428      23.422  40.742  20.299  1.00  0.00     0.163 HD
ATOM   1110  CA  LEU A 428      23.458  42.726  21.129  1.00 26.47     0.177 C 
ATOM   1111  C   LEU A 428      24.527  43.739  20.708  1.00 26.83     0.241 C 
ATOM   1112  O   LEU A 428      24.327  44.940  20.902  1.00 26.54    -0.271 OA
ATOM   1113  CB  LEU A 428      23.821  42.094  22.463  1.00 27.13     0.038 C 
ATOM   1114  CG  LEU A 428      22.643  41.398  23.178  1.00 26.37    -0.020 C 
ATOM   1115  CD1 LEU A 428      23.161  40.425  24.188  1.00 28.45     0.009 C 
ATOM   1116  CD2 LEU A 428      21.704  42.446  23.818  1.00 25.69     0.009 C 
ATOM   1117  N   LEU A 429      25.639  43.259  20.153  1.00 26.35    -0.346 N 
ATOM   1118  HN  LEU A 429      25.741  42.247  20.075  1.00  0.00     0.163 HD
ATOM   1119  CA  LEU A 429      26.725  44.105  19.648  1.00 26.87     0.177 C 
ATOM   1120  C   LEU A 429      26.254  45.068  18.556  1.00 28.22     0.241 C 
ATOM   1121  O   LEU A 429      26.683  46.236  18.505  1.00 27.12    -0.271 OA
ATOM   1122  CB  LEU A 429      27.861  43.253  19.076  1.00 26.93     0.038 C 
ATOM   1123  CG  LEU A 429      28.650  42.397  20.079  1.00 26.64    -0.020 C 
ATOM   1124  CD1 LEU A 429      29.618  41.522  19.352  1.00 29.43     0.009 C 
ATOM   1125  CD2 LEU A 429      29.371  43.253  21.125  1.00 25.34     0.009 C 
ATOM   1126  N   ALA A 430      25.396  44.557  17.669  1.00 28.56    -0.346 N 
ATOM   1127  HN  ALA A 430      25.170  43.563  17.713  1.00  0.00     0.163 HD
ATOM   1128  CA  ALA A 430      24.774  45.381  16.640  1.00 29.28     0.172 C 
ATOM   1129  C   ALA A 430      23.905  46.481  17.218  1.00 28.93     0.240 C 
ATOM   1130  O   ALA A 430      23.860  47.583  16.696  1.00 28.72    -0.271 OA
ATOM   1131  CB  ALA A 430      23.976  44.519  15.676  1.00 29.36     0.042 C 
ATOM   1132  N   THR A 431      23.213  46.200  18.315  1.00 29.43    -0.344 N 
ATOM   1133  HN  THR A 431      23.244  45.258  18.705  1.00  0.00     0.163 HD
ATOM   1134  CA  THR A 431      22.424  47.208  18.956  1.00 30.33     0.205 C 
ATOM   1135  C   THR A 431      23.322  48.267  19.587  1.00 30.16     0.243 C 
ATOM   1136  O   THR A 431      23.064  49.477  19.476  1.00 28.63    -0.271 OA
ATOM   1137  CB  THR A 431      21.493  46.574  20.020  1.00 31.03     0.146 C 
ATOM   1138  CG2 THR A 431      20.467  47.571  20.490  1.00 30.64     0.042 C 
ATOM   1139  OG1 THR A 431      20.731  45.529  19.410  1.00 32.98    -0.393 OA
ATOM   1140  HG1 THR A 431      20.160  45.140  20.062  1.00  0.00     0.210 HD
ATOM   1141  N   SER A 432      24.373  47.798  20.243  1.00 30.02    -0.344 N 
ATOM   1142  HN  SER A 432      24.492  46.788  20.325  1.00  0.00     0.163 HD
ATOM   1143  CA  SER A 432      25.362  48.672  20.850  1.00 31.47     0.200 C 
ATOM   1144  C   SER A 432      26.014  49.612  19.828  1.00 30.57     0.243 C 
ATOM   1145  O   SER A 432      26.183  50.816  20.072  1.00 29.66    -0.271 OA
ATOM   1146  CB  SER A 432      26.418  47.812  21.540  1.00 32.20     0.199 C 
ATOM   1147  OG  SER A 432      27.344  48.618  22.215  1.00 39.05    -0.398 OA
ATOM   1148  HG  SER A 432      28.001  48.083  22.644  1.00  0.00     0.209 HD
ATOM   1149  N   SER A 433      26.361  49.052  18.681  1.00 29.95    -0.344 N 
ATOM   1150  HN  SER A 433      26.279  48.040  18.583  1.00  0.00     0.163 HD
ATOM   1151  CA  SER A 433      26.851  49.822  17.565  1.00 30.71     0.200 C 
ATOM   1152  C   SER A 433      25.814  50.837  17.018  1.00 30.87     0.243 C 
ATOM   1153  O   SER A 433      26.181  51.965  16.675  1.00 30.63    -0.271 OA
ATOM   1154  CB  SER A 433      27.327  48.879  16.468  1.00 30.49     0.199 C 
ATOM   1155  OG  SER A 433      27.489  49.593  15.285  1.00 33.61    -0.398 OA
ATOM   1156  HG  SER A 433      27.786  49.005  14.601  1.00  0.00     0.209 HD
ATOM   1157  N   ARG A 434      24.536  50.452  16.945  1.00 31.25    -0.346 N 
ATOM   1158  HN  ARG A 434      24.293  49.484  17.155  1.00  0.00     0.163 HD
ATOM   1159  CA  ARG A 434      23.472  51.396  16.568  1.00 30.68     0.176 C 
ATOM   1160  C   ARG A 434      23.372  52.569  17.570  1.00 29.92     0.241 C 
ATOM   1161  O   ARG A 434      23.280  53.717  17.173  1.00 29.85    -0.271 OA
ATOM   1162  CB  ARG A 434      22.130  50.671  16.439  1.00 30.79     0.036 C 
ATOM   1163  CG  ARG A 434      20.955  51.569  16.021  1.00 32.49     0.023 C 
ATOM   1164  CD  ARG A 434      21.220  52.394  14.755  1.00 36.13     0.138 C 
ATOM   1165  NE  ARG A 434      20.107  53.301  14.517  1.00 39.03    -0.227 N 
ATOM   1166  HE  ARG A 434      19.278  53.198  15.102  1.00  0.00     0.177 HD
ATOM   1167  CZ  ARG A 434      20.095  54.248  13.597  1.00 41.11     0.665 C 
ATOM   1168  NH1 ARG A 434      21.140  54.428  12.804  1.00 43.69    -0.235 N 
ATOM   1169 1HH1 ARG A 434      21.131  55.160  12.093  1.00  0.00     0.174 HD
ATOM   1170 2HH1 ARG A 434      21.965  53.837  12.912  1.00  0.00     0.174 HD
ATOM   1171  NH2 ARG A 434      19.021  55.017  13.457  1.00 42.67    -0.235 N 
ATOM   1172 1HH2 ARG A 434      19.012  55.749  12.746  1.00  0.00     0.174 HD
ATOM   1173 2HH2 ARG A 434      18.216  54.878  14.068  1.00  0.00     0.174 HD
ATOM   1174  N   PHE A 435      23.397  52.273  18.865  1.00 30.86    -0.346 N 
ATOM   1175  HN  PHE A 435      23.458  51.293  19.141  1.00  0.00     0.163 HD
ATOM   1176  CA  PHE A 435      23.341  53.293  19.913  1.00 31.52     0.180 C 
ATOM   1177  C   PHE A 435      24.493  54.287  19.693  1.00 32.57     0.241 C 
ATOM   1178  O   PHE A 435      24.325  55.515  19.757  1.00 31.83    -0.271 OA
ATOM   1179  CB  PHE A 435      23.536  52.676  21.310  1.00 32.32     0.073 C 
ATOM   1180  CG  PHE A 435      22.290  52.126  21.957  1.00 32.99    -0.056 A 
ATOM   1181  CD1 PHE A 435      21.207  51.704  21.224  1.00 34.02     0.007 A 
ATOM   1182  CD2 PHE A 435      22.241  51.976  23.332  1.00 36.37     0.007 A 
ATOM   1183  CE1 PHE A 435      20.082  51.190  21.845  1.00 35.75     0.001 A 
ATOM   1184  CE2 PHE A 435      21.117  51.463  23.950  1.00 35.44     0.001 A 
ATOM   1185  CZ  PHE A 435      20.039  51.067  23.194  1.00 34.79     0.000 A 
ATOM   1186  N   ARG A 436      25.672  53.722  19.464  1.00 33.02    -0.346 N 
ATOM   1187  HN  ARG A 436      25.727  52.705  19.409  1.00  0.00     0.163 HD
ATOM   1188  CA  ARG A 436      26.888  54.500  19.289  1.00 34.97     0.176 C 
ATOM   1189  C   ARG A 436      26.757  55.382  18.051  1.00 35.37     0.241 C 
ATOM   1190  O   ARG A 436      27.071  56.555  18.083  1.00 35.72    -0.271 OA
ATOM   1191  CB  ARG A 436      28.078  53.530  19.194  1.00 35.35     0.036 C 
ATOM   1192  CG  ARG A 436      29.383  54.077  19.617  1.00 36.68     0.023 C 
ATOM   1193  CD  ARG A 436      30.459  53.012  19.853  1.00 35.85     0.138 C 
ATOM   1194  NE  ARG A 436      30.464  51.926  18.869  1.00 36.84    -0.227 N 
ATOM   1195  HE  ARG A 436      30.681  52.181  17.906  1.00  0.00     0.177 HD
ATOM   1196  CZ  ARG A 436      30.211  50.625  19.108  1.00 35.86     0.665 C 
ATOM   1197  NH1 ARG A 436      29.878  50.171  20.312  1.00 33.10    -0.235 N 
ATOM   1198 1HH1 ARG A 436      29.686  49.186  20.493  1.00  0.00     0.174 HD
ATOM   1199 2HH1 ARG A 436      29.833  50.829  21.090  1.00  0.00     0.174 HD
ATOM   1200  NH2 ARG A 436      30.270  49.767  18.093  1.00 36.05    -0.235 N 
ATOM   1201 1HH2 ARG A 436      30.078  48.782  18.274  1.00  0.00     0.174 HD
ATOM   1202 2HH2 ARG A 436      30.526  50.115  17.169  1.00  0.00     0.174 HD
ATOM   1203  N   MET A 437      26.224  54.810  16.983  1.00 36.22    -0.346 N 
ATOM   1204  HN  MET A 437      25.935  53.835  17.055  1.00  0.00     0.163 HD
ATOM   1205  CA  MET A 437      26.026  55.491  15.710  1.00 38.05     0.177 C 
ATOM   1206  C   MET A 437      25.029  56.655  15.828  1.00 36.17     0.241 C 
ATOM   1207  O   MET A 437      25.171  57.663  15.150  1.00 35.29    -0.271 OA
ATOM   1208  CB  MET A 437      25.616  54.415  14.681  1.00 38.23     0.045 C 
ATOM   1209  CG  MET A 437      24.817  54.766  13.437  1.00 41.17     0.076 C 
ATOM   1210  SD  MET A 437      24.067  53.205  12.757  1.00 46.80    -0.173 SA
ATOM   1211  CE  MET A 437      25.349  51.949  13.033  1.00 46.94     0.089 C 
ATOM   1212  N   MET A 438      24.039  56.522  16.708  1.00 34.76    -0.346 N 
ATOM   1213  HN  MET A 438      23.923  55.629  17.187  1.00  0.00     0.163 HD
ATOM   1214  CA  MET A 438      23.110  57.615  17.012  1.00 34.27     0.177 C 
ATOM   1215  C   MET A 438      23.554  58.563  18.093  1.00 33.59     0.241 C 
ATOM   1216  O   MET A 438      22.828  59.528  18.370  1.00 33.11    -0.271 OA
ATOM   1217  CB  MET A 438      21.785  57.042  17.527  1.00 33.80     0.045 C 
ATOM   1218  CG  MET A 438      21.051  56.234  16.527  1.00 33.97     0.076 C 
ATOM   1219  SD  MET A 438      19.561  55.668  17.342  1.00 35.94    -0.173 SA
ATOM   1220  CE  MET A 438      18.793  57.241  17.672  1.00 32.07     0.089 C 
ATOM   1221  N   ASN A 439      24.671  58.267  18.765  1.00 32.78    -0.340 N 
ATOM   1222  HN  ASN A 439      25.259  57.501  18.437  1.00  0.00     0.163 HD
ATOM   1223  CA  ASN A 439      25.071  59.008  19.953  1.00 32.48     0.130 C 
ATOM   1224  C   ASN A 439      23.898  59.069  20.969  1.00 32.28     0.247 C 
ATOM   1225  O   ASN A 439      23.570  60.121  21.531  1.00 32.33    -0.271 OA
ATOM   1226  CB AASN A 439      25.567  60.419  19.578  0.50 32.69     0.144 C 
ATOM   1227  CB BASN A 439      25.574  60.414  19.558  0.50 32.34     0.144 C 
ATOM   1228  CG AASN A 439      26.794  60.401  18.666  0.50 33.84     0.218 C 
ATOM   1229  CG BASN A 439      26.230  61.179  20.720  0.50 32.73     0.218 C 
ATOM   1230  ND2AASN A 439      26.707  61.102  17.536  0.50 35.07    -0.370 N 
ATOM   1231 1HD2AASN A 439      25.858  61.599  17.266  1.00  0.00     0.159 HD
ATOM   1232 2HD2AASN A 439      27.526  61.090  16.928  1.00  0.00     0.159 HD
ATOM   1233  ND2BASN A 439      26.282  62.511  20.590  0.50 32.07    -0.370 N 
ATOM   1234 1HD2BASN A 439      26.717  63.018  21.361  1.00  0.00     0.159 HD
ATOM   1235 2HD2BASN A 439      25.894  62.996  19.781  1.00  0.00     0.159 HD
ATOM   1236  OD1AASN A 439      27.819  59.801  18.992  0.50 36.26    -0.274 OA
ATOM   1237  OD1BASN A 439      26.698  60.593  21.697  0.50 31.92    -0.274 OA
ATOM   1238  N   LEU A 440      23.290  57.912  21.235  1.00 32.12    -0.346 N 
ATOM   1239  HN  LEU A 440      23.578  57.076  20.726  1.00  0.00     0.163 HD
ATOM   1240  CA  LEU A 440      22.224  57.801  22.232  1.00 31.76     0.177 C 
ATOM   1241  C   LEU A 440      22.667  58.368  23.567  1.00 31.40     0.241 C 
ATOM   1242  O   LEU A 440      23.724  58.038  24.061  1.00 30.25    -0.271 OA
ATOM   1243  CB  LEU A 440      21.803  56.336  22.446  1.00 31.25     0.038 C 
ATOM   1244  CG  LEU A 440      20.604  56.164  23.401  1.00 32.15    -0.020 C 
ATOM   1245  CD1 LEU A 440      19.381  56.525  22.648  1.00 34.00     0.009 C 
ATOM   1246  CD2 LEU A 440      20.471  54.762  23.961  1.00 32.83     0.009 C 
ATOM   1247  N   GLN A 441      21.828  59.201  24.172  1.00 31.01    -0.346 N 
ATOM   1248  HN  GLN A 441      20.948  59.445  23.718  1.00  0.00     0.163 HD
ATOM   1249  CA  GLN A 441      22.144  59.769  25.470  1.00 31.41     0.177 C 
ATOM   1250  C   GLN A 441      21.427  59.030  26.587  1.00 31.20     0.240 C 
ATOM   1251  O   GLN A 441      20.424  58.333  26.359  1.00 30.75    -0.271 OA
ATOM   1252  CB  GLN A 441      21.772  61.256  25.481  1.00 31.89     0.044 C 
ATOM   1253  CG  GLN A 441      22.454  62.030  24.348  1.00 31.68     0.105 C 
ATOM   1254  CD  GLN A 441      23.924  62.186  24.596  1.00 31.27     0.215 C 
ATOM   1255  NE2 GLN A 441      24.752  61.757  23.648  1.00 29.90    -0.370 N 
ATOM   1256 1HE2 GLN A 441      25.752  61.863  23.817  1.00  0.00     0.159 HD
ATOM   1257 2HE2 GLN A 441      24.430  61.328  22.780  1.00  0.00     0.159 HD
ATOM   1258  OE1 GLN A 441      24.309  62.698  25.632  1.00 30.88    -0.274 OA
ATOM   1259  N   GLY A 442      21.944  59.169  27.798  1.00 31.49    -0.351 N 
ATOM   1260  HN  GLY A 442      22.724  59.810  27.942  1.00  0.00     0.163 HD
ATOM   1261  CA  GLY A 442      21.405  58.407  28.945  1.00 32.26     0.225 C 
ATOM   1262  C   GLY A 442      19.943  58.714  29.275  1.00 32.68     0.236 C 
ATOM   1263  O   GLY A 442      19.163  57.807  29.601  1.00 32.49    -0.272 OA
ATOM   1264  N   GLU A 443      19.558  59.984  29.162  1.00 32.92    -0.346 N 
ATOM   1265  HN  GLU A 443      20.244  60.698  28.916  1.00  0.00     0.163 HD
ATOM   1266  CA  GLU A 443      18.154  60.372  29.388  1.00 33.18     0.177 C 
ATOM   1267  C   GLU A 443      17.195  59.673  28.413  1.00 33.17     0.241 C 
ATOM   1268  O   GLU A 443      16.083  59.300  28.794  1.00 33.84    -0.271 OA
ATOM   1269  CB  GLU A 443      18.005  61.889  29.289  1.00 32.57     0.045 C 
ATOM   1270  CG  GLU A 443      18.747  62.653  30.374  1.00 34.96     0.116 C 
ATOM   1271  CD  GLU A 443      20.178  63.032  30.017  1.00 35.12     0.172 C 
ATOM   1272  OE1 GLU A 443      20.776  62.487  29.052  1.00 35.15    -0.648 OA
ATOM   1273  OE2 GLU A 443      20.705  63.884  30.705  1.00 37.24    -0.648 OA
ATOM   1274  N   GLU A 444      17.640  59.494  27.160  1.00 32.71    -0.346 N 
ATOM   1275  HN  GLU A 444      18.550  59.879  26.906  1.00  0.00     0.163 HD
ATOM   1276  CA  GLU A 444      16.885  58.778  26.151  1.00 31.95     0.177 C 
ATOM   1277  C   GLU A 444      16.809  57.288  26.476  1.00 32.62     0.241 C 
ATOM   1278  O   GLU A 444      15.740  56.685  26.376  1.00 32.56    -0.271 OA
ATOM   1279  CB  GLU A 444      17.493  58.984  24.761  1.00 32.44     0.045 C 
ATOM   1280  CG  GLU A 444      17.301  60.395  24.214  1.00 32.23     0.116 C 
ATOM   1281  CD  GLU A 444      18.206  60.737  23.038  1.00 30.93     0.172 C 
ATOM   1282  OE1 GLU A 444      19.321  60.154  22.880  1.00 27.79    -0.648 OA
ATOM   1283  OE2 GLU A 444      17.813  61.639  22.281  1.00 29.00    -0.648 OA
ATOM   1284  N   PHE A 445      17.940  56.705  26.871  1.00 31.51    -0.346 N 
ATOM   1285  HN  PHE A 445      18.798  57.257  26.883  1.00  0.00     0.163 HD
ATOM   1286  CA  PHE A 445      18.000  55.299  27.290  1.00 30.92     0.180 C 
ATOM   1287  C   PHE A 445      17.021  55.001  28.434  1.00 31.49     0.241 C 
ATOM   1288  O   PHE A 445      16.285  54.041  28.379  1.00 30.66    -0.271 OA
ATOM   1289  CB  PHE A 445      19.436  54.936  27.667  1.00 31.58     0.073 C 
ATOM   1290  CG  PHE A 445      19.557  53.856  28.675  1.00 28.72    -0.056 A 
ATOM   1291  CD1 PHE A 445      19.327  52.539  28.326  1.00 30.39     0.007 A 
ATOM   1292  CD2 PHE A 445      19.908  54.160  29.986  1.00 28.44     0.007 A 
ATOM   1293  CE1 PHE A 445      19.457  51.515  29.279  1.00 29.45     0.001 A 
ATOM   1294  CE2 PHE A 445      20.040  53.164  30.929  1.00 30.41     0.001 A 
ATOM   1295  CZ  PHE A 445      19.811  51.834  30.578  1.00 29.64     0.000 A 
ATOM   1296  N   VAL A 446      17.000  55.865  29.441  1.00 31.13    -0.346 N 
ATOM   1297  HN  VAL A 446      17.604  56.686  29.400  1.00  0.00     0.163 HD
ATOM   1298  CA  VAL A 446      16.155  55.682  30.586  1.00 32.05     0.180 C 
ATOM   1299  C   VAL A 446      14.646  55.775  30.185  1.00 30.89     0.241 C 
ATOM   1300  O   VAL A 446      13.795  54.984  30.643  1.00 29.19    -0.271 OA
ATOM   1301  CB  VAL A 446      16.690  56.652  31.675  1.00 33.45     0.009 C 
ATOM   1302  CG1 VAL A 446      15.662  57.417  32.305  1.00 35.50     0.012 C 
ATOM   1303  CG2 VAL A 446      17.658  55.943  32.622  1.00 32.57     0.012 C 
ATOM   1304  N   CYS A 447      14.323  56.689  29.284  1.00 30.45    -0.345 N 
ATOM   1305  HN  CYS A 447      15.021  57.371  28.985  1.00  0.00     0.163 HD
ATOM   1306  CA  CYS A 447      12.987  56.733  28.716  1.00 29.45     0.186 C 
ATOM   1307  C   CYS A 447      12.629  55.432  27.989  1.00 29.02     0.241 C 
ATOM   1308  O   CYS A 447      11.558  54.870  28.183  1.00 26.76    -0.271 OA
ATOM   1309  CB  CYS A 447      12.842  57.928  27.774  1.00 30.32     0.120 C 
ATOM   1310  SG  CYS A 447      12.734  59.528  28.604  1.00 32.21    -0.095 SA
ATOM   1311  N   LEU A 448      13.505  54.973  27.121  1.00 28.53    -0.346 N 
ATOM   1312  HN  LEU A 448      14.366  55.492  26.947  1.00  0.00     0.163 HD
ATOM   1313  CA  LEU A 448      13.254  53.735  26.411  1.00 29.84     0.177 C 
ATOM   1314  C   LEU A 448      13.051  52.565  27.348  1.00 30.40     0.241 C 
ATOM   1315  O   LEU A 448      12.153  51.769  27.121  1.00 29.45    -0.271 OA
ATOM   1316  CB  LEU A 448      14.401  53.397  25.450  1.00 30.49     0.038 C 
ATOM   1317  CG  LEU A 448      14.538  54.327  24.246  1.00 32.36    -0.020 C 
ATOM   1318  CD1 LEU A 448      15.760  53.936  23.493  1.00 32.82     0.009 C 
ATOM   1319  CD2 LEU A 448      13.327  54.240  23.376  1.00 34.34     0.009 C 
ATOM   1320  N   LYS A 449      13.867  52.469  28.406  1.00 30.24    -0.346 N 
ATOM   1321  HN  LYS A 449      14.615  53.150  28.534  1.00  0.00     0.163 HD
ATOM   1322  CA  LYS A 449      13.689  51.390  29.378  1.00 31.67     0.176 C 
ATOM   1323  C   LYS A 449      12.289  51.425  30.015  1.00 30.81     0.241 C 
ATOM   1324  O   LYS A 449      11.625  50.390  30.167  1.00 29.41    -0.271 OA
ATOM   1325  CB  LYS A 449      14.810  51.446  30.455  1.00 32.80     0.035 C 
ATOM   1326  CG  LYS A 449      15.320  50.119  30.834  1.00 34.79     0.004 C 
ATOM   1327  CD  LYS A 449      16.122  50.011  32.104  1.00 34.56     0.027 C 
ATOM   1328  CE  LYS A 449      16.657  51.294  32.709  1.00 35.51     0.229 C 
ATOM   1329  NZ  LYS A 449      17.427  50.893  33.938  1.00 31.55    -0.079 N 
ATOM   1330  HZ1 LYS A 449      17.787  51.756  34.345  1.00  0.00     0.274 HD
ATOM   1331  HZ2 LYS A 449      18.152  50.199  33.753  1.00  0.00     0.274 HD
ATOM   1332  HZ3 LYS A 449      16.881  50.333  34.593  1.00  0.00     0.274 HD
ATOM   1333  N   SER A 450      11.800  52.618  30.368  1.00 30.28    -0.344 N 
ATOM   1334  HN  SER A 450      12.368  53.456  30.244  1.00  0.00     0.163 HD
ATOM   1335  CA  SER A 450      10.441  52.729  30.937  1.00 30.40     0.200 C 
ATOM   1336  C   SER A 450       9.345  52.406  29.933  1.00 29.06     0.243 C 
ATOM   1337  O   SER A 450       8.320  51.838  30.286  1.00 28.78    -0.271 OA
ATOM   1338  CB  SER A 450      10.222  54.139  31.551  1.00 31.23     0.199 C 
ATOM   1339  OG  SER A 450      10.863  54.179  32.842  1.00 34.12    -0.398 OA
ATOM   1340  HG  SER A 450      10.729  55.041  33.217  1.00  0.00     0.209 HD
ATOM   1341  N   ILE A 451       9.556  52.778  28.676  1.00 29.19    -0.346 N 
ATOM   1342  HN  ILE A 451      10.370  53.349  28.448  1.00  0.00     0.163 HD
ATOM   1343  CA  ILE A 451       8.640  52.381  27.623  1.00 28.81     0.180 C 
ATOM   1344  C   ILE A 451       8.510  50.860  27.530  1.00 27.35     0.241 C 
ATOM   1345  O   ILE A 451       7.416  50.327  27.431  1.00 27.69    -0.271 OA
ATOM   1346  CB  ILE A 451       9.048  53.010  26.276  1.00 29.02     0.013 C 
ATOM   1347  CG1 ILE A 451       8.781  54.516  26.299  1.00 29.90     0.002 C 
ATOM   1348  CG2 ILE A 451       8.245  52.373  25.157  1.00 29.68     0.012 C 
ATOM   1349  CD1 ILE A 451       9.432  55.311  25.121  1.00 29.15     0.005 C 
ATOM   1350  N   ILE A 452       9.626  50.153  27.561  1.00 27.95    -0.346 N 
ATOM   1351  HN  ILE A 452      10.519  50.640  27.637  1.00  0.00     0.163 HD
ATOM   1352  CA  ILE A 452       9.617  48.671  27.488  1.00 27.93     0.180 C 
ATOM   1353  C   ILE A 452       8.804  48.087  28.628  1.00 27.23     0.241 C 
ATOM   1354  O   ILE A 452       7.931  47.236  28.418  1.00 27.68    -0.271 OA
ATOM   1355  CB  ILE A 452      11.063  48.118  27.533  1.00 28.51     0.013 C 
ATOM   1356  CG1 ILE A 452      11.791  48.479  26.217  1.00 29.43     0.002 C 
ATOM   1357  CG2 ILE A 452      11.054  46.565  27.707  1.00 28.28     0.012 C 
ATOM   1358  CD1 ILE A 452      13.240  48.299  26.241  1.00 30.50     0.005 C 
ATOM   1359  N   LEU A 453       9.042  48.594  29.830  1.00 26.57    -0.346 N 
ATOM   1360  HN  LEU A 453       9.762  49.307  29.943  1.00  0.00     0.163 HD
ATOM   1361  CA  LEU A 453       8.286  48.144  30.992  1.00 26.28     0.177 C 
ATOM   1362  C   LEU A 453       6.766  48.246  30.791  1.00 27.04     0.241 C 
ATOM   1363  O   LEU A 453       5.994  47.302  31.086  1.00 24.72    -0.271 OA
ATOM   1364  CB  LEU A 453       8.711  48.921  32.225  1.00 26.39     0.038 C 
ATOM   1365  CG  LEU A 453       7.960  48.549  33.509  1.00 25.04    -0.020 C 
ATOM   1366  CD1 LEU A 453       8.270  47.114  33.911  1.00 26.23     0.009 C 
ATOM   1367  CD2 LEU A 453       8.324  49.444  34.623  1.00 26.50     0.009 C 
ATOM   1368  N   LEU A 454       6.332  49.416  30.338  1.00 27.14    -0.346 N 
ATOM   1369  HN  LEU A 454       7.000  50.130  30.047  1.00  0.00     0.163 HD
ATOM   1370  CA  LEU A 454       4.906  49.681  30.256  1.00 28.27     0.177 C 
ATOM   1371  C   LEU A 454       4.249  49.067  29.030  1.00 28.82     0.241 C 
ATOM   1372  O   LEU A 454       3.041  48.715  29.086  1.00 29.45    -0.271 OA
ATOM   1373  CB  LEU A 454       4.659  51.179  30.295  1.00 28.41     0.038 C 
ATOM   1374  CG  LEU A 454       5.117  51.875  31.575  1.00 28.75    -0.020 C 
ATOM   1375  CD1 LEU A 454       4.922  53.379  31.415  1.00 28.67     0.009 C 
ATOM   1376  CD2 LEU A 454       4.416  51.346  32.796  1.00 30.02     0.009 C 
ATOM   1377  N   ASN A 455       5.017  48.972  27.947  1.00 29.68    -0.346 N 
ATOM   1378  HN  ASN A 455       6.008  49.195  28.042  1.00  0.00     0.163 HD
ATOM   1379  CA  ASN A 455       4.520  48.561  26.606  1.00 30.23     0.185 C 
ATOM   1380  C   ASN A 455       4.530  47.066  26.298  1.00 30.58     0.241 C 
ATOM   1381  O   ASN A 455       3.629  46.562  25.623  1.00 29.14    -0.271 OA
ATOM   1382  CB  ASN A 455       5.320  49.275  25.499  1.00 30.38     0.137 C 
ATOM   1383  CG  ASN A 455       4.800  48.959  24.076  1.00 31.83     0.217 C 
ATOM   1384  ND2 ASN A 455       3.576  49.319  23.822  1.00 28.24    -0.370 N 
ATOM   1385 1HD2 ASN A 455       2.997  49.801  24.510  1.00  0.00     0.159 HD
ATOM   1386 2HD2 ASN A 455       3.233  49.111  22.884  1.00  0.00     0.159 HD
ATOM   1387  OD1 ASN A 455       5.502  48.374  23.242  1.00 36.36    -0.274 OA
ATOM   1388  N   SER A 456       5.561  46.359  26.737  1.00 31.52    -0.344 N 
ATOM   1389  HN  SER A 456       6.203  46.759  27.421  1.00  0.00     0.163 HD
ATOM   1390  CA  SER A 456       5.773  44.998  26.233  1.00 32.62     0.200 C 
ATOM   1391  C   SER A 456       4.644  44.044  26.584  1.00 33.31     0.242 C 
ATOM   1392  O   SER A 456       4.247  43.269  25.729  1.00 33.80    -0.271 OA
ATOM   1393  CB  SER A 456       7.116  44.424  26.672  1.00 32.90     0.199 C 
ATOM   1394  OG  SER A 456       8.179  45.109  26.026  1.00 35.28    -0.398 OA
ATOM   1395  HG  SER A 456       9.016  44.751  26.299  1.00  0.00     0.209 HD
ATOM   1396  N   GLY A 457       4.095  44.132  27.798  1.00 33.42    -0.350 N 
ATOM   1397  HN  GLY A 457       4.469  44.806  28.466  1.00  0.00     0.163 HD
ATOM   1398  CA  GLY A 457       2.978  43.290  28.189  1.00 34.34     0.225 C 
ATOM   1399  C   GLY A 457       1.585  43.886  28.095  1.00 34.97     0.236 C 
ATOM   1400  O   GLY A 457       0.621  43.230  28.486  1.00 33.47    -0.272 OA
ATOM   1401  N   VAL A 458       1.454  45.090  27.531  1.00 36.26    -0.346 N 
ATOM   1402  HN  VAL A 458       2.265  45.548  27.115  1.00  0.00     0.163 HD
ATOM   1403  CA  VAL A 458       0.139  45.759  27.509  1.00 38.72     0.180 C 
ATOM   1404  C   VAL A 458      -0.889  45.088  26.556  1.00 39.59     0.241 C 
ATOM   1405  O   VAL A 458      -2.084  45.165  26.790  1.00 40.19    -0.271 OA
ATOM   1406  CB  VAL A 458       0.260  47.269  27.213  1.00 38.18     0.009 C 
ATOM   1407  CG1 VAL A 458       0.583  47.523  25.753  1.00 38.98     0.012 C 
ATOM   1408  CG2 VAL A 458      -1.027  48.014  27.599  1.00 40.00     0.012 C 
ATOM   1409  N   TYR A 459      -0.417  44.421  25.510  1.00 41.40    -0.346 N 
ATOM   1410  HN  TYR A 459       0.592  44.314  25.408  1.00  0.00     0.163 HD
ATOM   1411  CA  TYR A 459      -1.301  43.831  24.493  1.00 42.45     0.180 C 
ATOM   1412  C   TYR A 459      -1.745  42.424  24.912  1.00 43.62     0.241 C 
ATOM   1413  O   TYR A 459      -2.564  41.815  24.237  1.00 43.81    -0.271 OA
ATOM   1414  CB  TYR A 459      -0.620  43.803  23.100  1.00 44.11     0.073 C 
ATOM   1415  CG  TYR A 459       0.056  45.110  22.693  1.00 45.22    -0.056 A 
ATOM   1416  CD1 TYR A 459       1.321  45.446  23.169  1.00 48.90     0.010 A 
ATOM   1417  CD2 TYR A 459      -0.576  46.009  21.848  1.00 48.47     0.010 A 
ATOM   1418  CE1 TYR A 459       1.957  46.661  22.801  1.00 48.09     0.037 A 
ATOM   1419  CE2 TYR A 459       0.036  47.208  21.469  1.00 47.59     0.037 A 
ATOM   1420  CZ  TYR A 459       1.291  47.542  21.958  1.00 48.23     0.065 A 
ATOM   1421  OH  TYR A 459       1.873  48.752  21.595  1.00 46.92    -0.361 OA
ATOM   1422  HH  TYR A 459       2.732  48.981  21.930  1.00  0.00     0.217 HD
ATOM   1423  N   THR A 460      -1.206  41.912  26.021  1.00 44.46    -0.344 N 
ATOM   1424  HN  THR A 460      -0.546  42.482  26.549  1.00  0.00     0.163 HD
ATOM   1425  CA  THR A 460      -1.519  40.572  26.512  1.00 45.73     0.205 C 
ATOM   1426  C   THR A 460      -2.080  40.569  27.929  1.00 46.89     0.243 C 
ATOM   1427  O   THR A 460      -2.056  39.546  28.592  1.00 47.37    -0.271 OA
ATOM   1428  CB  THR A 460      -0.261  39.651  26.443  1.00 46.30     0.146 C 
ATOM   1429  CG2 THR A 460       0.071  39.301  24.980  1.00 46.62     0.042 C 
ATOM   1430  OG1 THR A 460       0.912  40.340  26.941  1.00 44.27    -0.393 OA
ATOM   1431  HG1 THR A 460       1.678  39.779  26.899  1.00  0.00     0.210 HD
ATOM   1432  N   PHE A 461      -2.584  41.708  28.386  1.00 48.00    -0.346 N 
ATOM   1433  HN  PHE A 461      -2.471  42.553  27.826  1.00  0.00     0.163 HD
ATOM   1434  CA  PHE A 461      -3.295  41.801  29.662  1.00 49.08     0.180 C 
ATOM   1435  C   PHE A 461      -4.396  40.729  29.802  1.00 50.11     0.241 C 
ATOM   1436  O   PHE A 461      -4.133  39.644  30.325  1.00 51.22    -0.271 OA
ATOM   1437  CB  PHE A 461      -3.889  43.219  29.817  1.00 49.11     0.073 C 
ATOM   1438  CG  PHE A 461      -3.000  44.209  30.567  1.00 48.85    -0.056 A 
ATOM   1439  CD1 PHE A 461      -1.642  43.988  30.754  1.00 50.24     0.007 A 
ATOM   1440  CD2 PHE A 461      -3.557  45.376  31.093  1.00 48.89     0.007 A 
ATOM   1441  CE1 PHE A 461      -0.859  44.914  31.472  1.00 49.58     0.001 A 
ATOM   1442  CE2 PHE A 461      -2.787  46.298  31.787  1.00 49.08     0.001 A 
ATOM   1443  CZ  PHE A 461      -1.434  46.067  31.973  1.00 48.21     0.000 A 
ATOM   1444  N   LEU A 462      -5.600  41.032  29.306  1.00 50.09    -0.349 N 
ATOM   1445  HN  LEU A 462      -5.668  41.869  28.727  1.00  0.00     0.163 HD
ATOM   1446  CA  LEU A 462      -6.840  40.261  29.523  1.00 50.31     0.142 C 
ATOM   1447  C   LEU A 462      -7.967  41.257  29.765  1.00 50.26     0.255 C 
ATOM   1448  O   LEU A 462      -7.714  42.371  30.230  1.00 49.91    -0.305 OA
ATOM   1449  CB  LEU A 462      -6.753  39.264  30.712  1.00 50.60     0.039 C 
ATOM   1450  N   SER A 464     -11.618  41.882  30.023  1.00 28.87    -0.071 N 
ATOM   1451  HN1 SER A 464     -11.207  41.329  29.271  1.00  0.00     0.274 HD
ATOM   1452  HN2 SER A 464     -10.911  42.173  30.698  1.00  0.00     0.274 HD
ATOM   1453  HN3 SER A 464     -11.910  42.801  29.690  1.00  0.00     0.274 HD
ATOM   1454  CA  SER A 464     -12.728  41.174  30.682  1.00 27.90     0.332 C 
ATOM   1455  C   SER A 464     -13.345  42.004  31.810  1.00 27.35     0.243 C 
ATOM   1456  O   SER A 464     -14.438  41.678  32.297  1.00 27.72    -0.272 OA
ATOM   1457  N   THR A 465     -12.635  43.059  32.227  1.00 26.83    -0.344 N 
ATOM   1458  HN  THR A 465     -11.691  43.191  31.863  1.00  0.00     0.163 HD
ATOM   1459  CA  THR A 465     -13.165  44.034  33.189  1.00 26.38     0.205 C 
ATOM   1460  C   THR A 465     -12.961  45.473  32.725  1.00 25.71     0.243 C 
ATOM   1461  O   THR A 465     -12.011  45.790  32.015  1.00 24.46    -0.271 OA
ATOM   1462  CB  THR A 465     -12.500  43.888  34.571  1.00 25.81     0.146 C 
ATOM   1463  CG2 THR A 465     -12.410  42.438  34.981  1.00 26.74     0.042 C 
ATOM   1464  OG1 THR A 465     -11.136  44.319  34.494  1.00 27.12    -0.393 OA
ATOM   1465  HG1 THR A 465     -10.726  44.229  35.346  1.00  0.00     0.210 HD
ATOM   1466  N   LEU A 466     -13.847  46.335  33.200  1.00 25.76    -0.346 N 
ATOM   1467  HN  LEU A 466     -14.641  45.968  33.725  1.00  0.00     0.163 HD
ATOM   1468  CA  LEU A 466     -13.753  47.770  33.016  1.00 26.26     0.177 C 
ATOM   1469  C   LEU A 466     -12.466  48.305  33.641  1.00 27.14     0.241 C 
ATOM   1470  O   LEU A 466     -11.756  49.101  33.029  1.00 26.15    -0.271 OA
ATOM   1471  CB  LEU A 466     -14.967  48.425  33.668  1.00 26.91     0.038 C 
ATOM   1472  CG  LEU A 466     -15.561  49.673  33.034  1.00 27.44    -0.020 C 
ATOM   1473  CD1 LEU A 466     -15.750  49.503  31.536  1.00 29.42     0.009 C 
ATOM   1474  CD2 LEU A 466     -16.863  49.994  33.709  1.00 26.64     0.009 C 
ATOM   1475  N   LYS A 467     -12.165  47.840  34.854  1.00 28.24    -0.346 N 
ATOM   1476  HN  LYS A 467     -12.829  47.219  35.317  1.00  0.00     0.163 HD
ATOM   1477  CA  LYS A 467     -10.925  48.182  35.549  1.00 29.69     0.176 C 
ATOM   1478  C   LYS A 467      -9.742  48.001  34.634  1.00 29.23     0.241 C 
ATOM   1479  O   LYS A 467      -8.953  48.914  34.456  1.00 29.48    -0.271 OA
ATOM   1480  CB  LYS A 467     -10.734  47.311  36.795  1.00 30.05     0.035 C 
ATOM   1481  CG  LYS A 467      -9.247  47.129  37.224  1.00 30.83     0.004 C 
ATOM   1482  CD  LYS A 467      -9.015  45.751  37.864  1.00 32.61     0.027 C 
ATOM   1483  CE  LYS A 467      -7.611  45.222  37.632  1.00 32.90     0.229 C 
ATOM   1484  NZ  LYS A 467      -7.299  44.744  36.234  1.00 36.91    -0.079 N 
ATOM   1485  HZ1 LYS A 467      -6.356  44.389  36.078  1.00  0.00     0.274 HD
ATOM   1486  HZ2 LYS A 467      -7.503  45.485  35.563  1.00  0.00     0.274 HD
ATOM   1487  HZ3 LYS A 467      -7.983  44.043  35.949  1.00  0.00     0.274 HD
ATOM   1488  N   SER A 468      -9.620  46.806  34.063  1.00 29.34    -0.344 N 
ATOM   1489  HN  SER A 468     -10.309  46.085  34.276  1.00  0.00     0.163 HD
ATOM   1490  CA  SER A 468      -8.530  46.492  33.139  1.00 29.41     0.200 C 
ATOM   1491  C   SER A 468      -8.446  47.440  31.953  1.00 28.77     0.243 C 
ATOM   1492  O   SER A 468      -7.355  47.836  31.553  1.00 29.58    -0.271 OA
ATOM   1493  CB  SER A 468      -8.673  45.068  32.604  1.00 29.71     0.199 C 
ATOM   1494  OG  SER A 468      -7.668  44.824  31.610  1.00 34.96    -0.398 OA
ATOM   1495  HG  SER A 468      -7.757  43.939  31.277  1.00  0.00     0.209 HD
ATOM   1496  N   LEU A 469      -9.582  47.810  31.374  1.00 27.80    -0.346 N 
ATOM   1497  HN  LEU A 469     -10.471  47.418  31.683  1.00  0.00     0.163 HD
ATOM   1498  CA  LEU A 469      -9.542  48.779  30.296  1.00 27.70     0.177 C 
ATOM   1499  C   LEU A 469      -9.025  50.101  30.823  1.00 27.28     0.241 C 
ATOM   1500  O   LEU A 469      -8.236  50.750  30.169  1.00 24.55    -0.271 OA
ATOM   1501  CB  LEU A 469     -10.894  48.963  29.650  1.00 27.94     0.038 C 
ATOM   1502  CG  LEU A 469     -11.421  47.751  28.883  1.00 28.96    -0.020 C 
ATOM   1503  CD1 LEU A 469     -12.811  48.076  28.427  1.00 29.47     0.009 C 
ATOM   1504  CD2 LEU A 469     -10.531  47.364  27.697  1.00 29.76     0.009 C 
ATOM   1505  N   GLU A 470      -9.463  50.483  32.020  1.00 27.88    -0.346 N 
ATOM   1506  HN  GLU A 470     -10.136  49.901  32.519  1.00  0.00     0.163 HD
ATOM   1507  CA  GLU A 470      -8.992  51.725  32.630  1.00 28.99     0.177 C 
ATOM   1508  C   GLU A 470      -7.469  51.693  32.863  1.00 29.30     0.241 C 
ATOM   1509  O   GLU A 470      -6.797  52.713  32.728  1.00 29.97    -0.271 OA
ATOM   1510  CB  GLU A 470      -9.806  52.022  33.913  1.00 28.99     0.045 C 
ATOM   1511  CG  GLU A 470     -11.256  52.464  33.646  1.00 30.33     0.116 C 
ATOM   1512  CD  GLU A 470     -12.235  52.192  34.793  1.00 30.69     0.172 C 
ATOM   1513  OE1 GLU A 470     -11.800  51.654  35.835  1.00 34.86    -0.648 OA
ATOM   1514  OE2 GLU A 470     -13.452  52.499  34.650  1.00 33.64    -0.648 OA
ATOM   1515  N   GLU A 471      -6.908  50.508  33.140  1.00 29.91    -0.346 N 
ATOM   1516  HN  GLU A 471      -7.511  49.688  33.196  1.00  0.00     0.163 HD
ATOM   1517  CA  GLU A 471      -5.490  50.334  33.364  1.00 29.88     0.177 C 
ATOM   1518  C   GLU A 471      -4.701  50.565  32.098  1.00 29.87     0.241 C 
ATOM   1519  O   GLU A 471      -3.698  51.267  32.113  1.00 28.18    -0.271 OA
ATOM   1520  CB  GLU A 471      -5.168  48.913  33.824  1.00 31.08     0.045 C 
ATOM   1521  CG  GLU A 471      -5.846  48.479  35.100  1.00 34.09     0.116 C 
ATOM   1522  CD  GLU A 471      -4.996  48.626  36.331  1.00 38.02     0.172 C 
ATOM   1523  OE1 GLU A 471      -3.982  47.890  36.481  1.00 37.99    -0.648 OA
ATOM   1524  OE2 GLU A 471      -5.397  49.455  37.175  1.00 42.63    -0.648 OA
ATOM   1525  N   LYS A 472      -5.140  49.936  31.008  1.00 29.45    -0.346 N 
ATOM   1526  HN  LYS A 472      -5.924  49.288  31.088  1.00  0.00     0.163 HD
ATOM   1527  CA  LYS A 472      -4.533  50.150  29.718  1.00 29.76     0.176 C 
ATOM   1528  C   LYS A 472      -4.593  51.624  29.318  1.00 28.91     0.241 C 
ATOM   1529  O   LYS A 472      -3.596  52.158  28.865  1.00 28.47    -0.271 OA
ATOM   1530  CB  LYS A 472      -5.187  49.300  28.625  1.00 29.79     0.035 C 
ATOM   1531  CG  LYS A 472      -4.905  47.808  28.693  1.00 32.41     0.004 C 
ATOM   1532  CD  LYS A 472      -5.290  47.128  27.378  1.00 33.60     0.027 C 
ATOM   1533  CE  LYS A 472      -6.034  45.801  27.601  1.00 37.31     0.229 C 
ATOM   1534  NZ  LYS A 472      -7.133  45.835  28.649  1.00 41.03    -0.079 N 
ATOM   1535  HZ1 LYS A 472      -7.627  44.955  28.797  1.00  0.00     0.274 HD
ATOM   1536  HZ2 LYS A 472      -7.799  46.576  28.432  1.00  0.00     0.274 HD
ATOM   1537  HZ3 LYS A 472      -6.761  46.179  29.534  1.00  0.00     0.274 HD
ATOM   1538  N   ASP A 473      -5.741  52.287  29.465  1.00 28.81    -0.346 N 
ATOM   1539  HN  ASP A 473      -6.573  51.801  29.799  1.00  0.00     0.163 HD
ATOM   1540  CA  ASP A 473      -5.804  53.741  29.140  1.00 28.84     0.186 C 
ATOM   1541  C   ASP A 473      -4.744  54.538  29.897  1.00 28.63     0.241 C 
ATOM   1542  O   ASP A 473      -4.093  55.417  29.328  1.00 27.97    -0.271 OA
ATOM   1543  CB  ASP A 473      -7.180  54.343  29.428  1.00 29.55     0.147 C 
ATOM   1544  CG  ASP A 473      -8.272  53.869  28.440  1.00 31.83     0.175 C 
ATOM   1545  OD1 ASP A 473      -7.983  53.100  27.497  1.00 36.62    -0.648 OA
ATOM   1546  OD2 ASP A 473      -9.467  54.204  28.533  1.00 32.52    -0.648 OA
ATOM   1547  N   HIS A 474      -4.564  54.210  31.171  1.00 29.03    -0.346 N 
ATOM   1548  HN  HIS A 474      -5.158  53.485  31.575  1.00  0.00     0.163 HD
ATOM   1549  CA  HIS A 474      -3.559  54.836  32.020  1.00 29.55     0.182 C 
ATOM   1550  C   HIS A 474      -2.163  54.648  31.453  1.00 29.26     0.241 C 
ATOM   1551  O   HIS A 474      -1.411  55.625  31.274  1.00 27.58    -0.271 OA
ATOM   1552  CB  HIS A 474      -3.644  54.271  33.449  1.00 30.59     0.093 C 
ATOM   1553  CG  HIS A 474      -2.592  54.799  34.370  1.00 32.35     0.028 A 
ATOM   1554  CD2 HIS A 474      -1.511  54.201  34.927  1.00 34.46     0.114 A 
ATOM   1555  ND1 HIS A 474      -2.575  56.109  34.799  1.00 34.26    -0.354 N 
ATOM   1556  HD1 HIS A 474      -3.259  56.823  34.548  1.00  0.00     0.166 HD
ATOM   1557  CE1 HIS A 474      -1.531  56.292  35.587  1.00 35.52     0.180 A 
ATOM   1558  NE2 HIS A 474      -0.863  55.154  35.671  1.00 36.98    -0.360 N 
ATOM   1559  HE2 HIS A 474      -0.005  55.008  36.203  1.00  0.00     0.166 HD
ATOM   1560  N   ILE A 475      -1.811  53.394  31.173  1.00 28.58    -0.346 N 
ATOM   1561  HN  ILE A 475      -2.464  52.637  31.376  1.00  0.00     0.163 HD
ATOM   1562  CA  ILE A 475      -0.518  53.076  30.584  1.00 29.37     0.180 C 
ATOM   1563  C   ILE A 475      -0.265  53.864  29.313  1.00 28.77     0.241 C 
ATOM   1564  O   ILE A 475       0.801  54.376  29.126  1.00 28.00    -0.271 OA
ATOM   1565  CB  ILE A 475      -0.368  51.565  30.316  1.00 28.82     0.013 C 
ATOM   1566  CG1 ILE A 475      -0.215  50.810  31.637  1.00 30.45     0.002 C 
ATOM   1567  CG2 ILE A 475       0.838  51.294  29.451  1.00 29.44     0.012 C 
ATOM   1568  CD1 ILE A 475      -0.473  49.293  31.549  1.00 31.18     0.005 C 
ATOM   1569  N   HIS A 476      -1.246  53.926  28.430  1.00 28.95    -0.346 N 
ATOM   1570  HN  HIS A 476      -2.122  53.436  28.612  1.00  0.00     0.163 HD
ATOM   1571  CA  HIS A 476      -1.087  54.689  27.198  1.00 29.60     0.182 C 
ATOM   1572  C   HIS A 476      -0.898  56.173  27.454  1.00 28.97     0.241 C 
ATOM   1573  O   HIS A 476      -0.128  56.804  26.750  1.00 27.58    -0.271 OA
ATOM   1574  CB  HIS A 476      -2.282  54.492  26.271  1.00 30.01     0.093 C 
ATOM   1575  CG  HIS A 476      -2.348  53.131  25.662  1.00 31.87     0.028 A 
ATOM   1576  CD2 HIS A 476      -1.377  52.335  25.163  1.00 35.51     0.114 A 
ATOM   1577  ND1 HIS A 476      -3.527  52.428  25.532  1.00 37.78    -0.354 N 
ATOM   1578  HD1 HIS A 476      -4.448  52.760  25.819  1.00  0.00     0.166 HD
ATOM   1579  CE1 HIS A 476      -3.273  51.254  24.976  1.00 37.65     0.180 A 
ATOM   1580  NE2 HIS A 476      -1.972  51.170  24.750  1.00 35.50    -0.360 N 
ATOM   1581  HE2 HIS A 476      -1.491  50.371  24.337  1.00  0.00     0.166 HD
ATOM   1582  N   ARG A 477      -1.574  56.701  28.476  1.00 28.71    -0.346 N 
ATOM   1583  HN  ARG A 477      -2.214  56.107  29.003  1.00  0.00     0.163 HD
ATOM   1584  CA  ARG A 477      -1.428  58.103  28.866  1.00 29.43     0.176 C 
ATOM   1585  C   ARG A 477      -0.019  58.383  29.357  1.00 28.84     0.241 C 
ATOM   1586  O   ARG A 477       0.573  59.377  28.973  1.00 27.70    -0.271 OA
ATOM   1587  CB  ARG A 477      -2.447  58.502  29.934  1.00 29.70     0.036 C 
ATOM   1588  CG  ARG A 477      -3.813  58.786  29.378  1.00 30.40     0.023 C 
ATOM   1589  CD  ARG A 477      -4.750  59.484  30.328  1.00 32.57     0.138 C 
ATOM   1590  NE  ARG A 477      -4.918  58.763  31.588  1.00 35.83    -0.227 N 
ATOM   1591  HE  ARG A 477      -4.226  58.935  32.317  1.00  0.00     0.177 HD
ATOM   1592  CZ  ARG A 477      -5.902  57.895  31.872  1.00 37.92     0.665 C 
ATOM   1593  NH1 ARG A 477      -6.859  57.582  30.987  1.00 39.38    -0.235 N 
ATOM   1594 1HH1 ARG A 477      -6.842  58.012  30.062  1.00  0.00     0.174 HD
ATOM   1595 2HH1 ARG A 477      -7.607  56.923  31.203  1.00  0.00     0.174 HD
ATOM   1596  NH2 ARG A 477      -5.924  57.334  33.078  1.00 38.83    -0.235 N 
ATOM   1597 1HH2 ARG A 477      -5.196  57.572  33.751  1.00  0.00     0.174 HD
ATOM   1598 2HH2 ARG A 477      -6.672  56.675  33.294  1.00  0.00     0.174 HD
ATOM   1599  N   VAL A 478       0.523  57.489  30.185  1.00 28.22    -0.346 N 
ATOM   1600  HN  VAL A 478      -0.047  56.713  30.522  1.00  0.00     0.163 HD
ATOM   1601  CA  VAL A 478       1.904  57.594  30.618  1.00 28.33     0.180 C 
ATOM   1602  C   VAL A 478       2.891  57.436  29.452  1.00 28.32     0.241 C 
ATOM   1603  O   VAL A 478       3.848  58.198  29.359  1.00 27.94    -0.271 OA
ATOM   1604  CB  VAL A 478       2.206  56.612  31.748  1.00 28.39     0.009 C 
ATOM   1605  CG1 VAL A 478       3.669  56.665  32.126  1.00 29.31     0.012 C 
ATOM   1606  CG2 VAL A 478       1.337  56.949  32.956  1.00 28.64     0.012 C 
ATOM   1607  N   LEU A 479       2.658  56.465  28.568  1.00 27.66    -0.346 N 
ATOM   1608  HN  LEU A 479       1.883  55.817  28.714  1.00  0.00     0.163 HD
ATOM   1609  CA  LEU A 479       3.515  56.329  27.388  1.00 27.15     0.177 C 
ATOM   1610  C   LEU A 479       3.551  57.632  26.567  1.00 27.34     0.241 C 
ATOM   1611  O   LEU A 479       4.615  58.036  26.113  1.00 26.61    -0.271 OA
ATOM   1612  CB  LEU A 479       3.095  55.105  26.540  1.00 27.39     0.038 C 
ATOM   1613  CG  LEU A 479       3.451  53.734  27.125  1.00 27.20    -0.020 C 
ATOM   1614  CD1 LEU A 479       2.782  52.609  26.342  1.00 27.65     0.009 C 
ATOM   1615  CD2 LEU A 479       4.950  53.473  27.123  1.00 27.43     0.009 C 
ATOM   1616  N   ASP A 480       2.407  58.300  26.422  1.00 27.41    -0.346 N 
ATOM   1617  HN  ASP A 480       1.545  57.902  26.794  1.00  0.00     0.163 HD
ATOM   1618  CA  ASP A 480       2.363  59.595  25.739  1.00 28.90     0.186 C 
ATOM   1619  C   ASP A 480       3.231  60.629  26.460  1.00 28.58     0.241 C 
ATOM   1620  O   ASP A 480       3.893  61.414  25.815  1.00 28.97    -0.271 OA
ATOM   1621  CB  ASP A 480       0.934  60.124  25.645  1.00 28.81     0.147 C 
ATOM   1622  CG  ASP A 480       0.109  59.405  24.613  1.00 32.09     0.175 C 
ATOM   1623  OD1 ASP A 480       0.690  58.699  23.743  1.00 34.81    -0.648 OA
ATOM   1624  OD2 ASP A 480      -1.133  59.477  24.610  1.00 31.76    -0.648 OA
ATOM   1625  N   LYS A 481       3.218  60.621  27.786  1.00 28.27    -0.346 N 
ATOM   1626  HN  LYS A 481       2.622  59.957  28.280  1.00  0.00     0.163 HD
ATOM   1627  CA  LYS A 481       4.043  61.548  28.545  1.00 28.86     0.176 C 
ATOM   1628  C   LYS A 481       5.537  61.275  28.337  1.00 28.95     0.241 C 
ATOM   1629  O   LYS A 481       6.332  62.211  28.320  1.00 27.33    -0.271 OA
ATOM   1630  CB  LYS A 481       3.682  61.528  30.041  1.00 29.33     0.035 C 
ATOM   1631  CG  LYS A 481       2.347  62.255  30.324  1.00 33.28     0.004 C 
ATOM   1632  CD  LYS A 481       2.377  63.100  31.597  1.00 38.89     0.027 C 
ATOM   1633  CE  LYS A 481       3.132  64.422  31.450  1.00 39.13     0.229 C 
ATOM   1634  NZ  LYS A 481       2.204  65.582  31.334  1.00 41.55    -0.079 N 
ATOM   1635  HZ1 LYS A 481       2.708  66.464  31.236  1.00  0.00     0.274 HD
ATOM   1636  HZ2 LYS A 481       1.550  65.613  32.116  1.00  0.00     0.274 HD
ATOM   1637  HZ3 LYS A 481       1.538  65.449  30.573  1.00  0.00     0.274 HD
ATOM   1638  N   ILE A 482       5.910  59.999  28.197  1.00 28.42    -0.346 N 
ATOM   1639  HN  ILE A 482       5.210  59.259  28.247  1.00  0.00     0.163 HD
ATOM   1640  CA  ILE A 482       7.309  59.658  27.973  1.00 29.41     0.180 C 
ATOM   1641  C   ILE A 482       7.703  60.142  26.571  1.00 29.50     0.241 C 
ATOM   1642  O   ILE A 482       8.827  60.608  26.373  1.00 30.65    -0.271 OA
ATOM   1643  CB  ILE A 482       7.582  58.144  28.162  1.00 29.08     0.013 C 
ATOM   1644  CG1 ILE A 482       7.276  57.722  29.617  1.00 30.88     0.002 C 
ATOM   1645  CG2 ILE A 482       9.058  57.831  27.807  1.00 29.46     0.012 C 
ATOM   1646  CD1 ILE A 482       7.331  56.210  29.860  1.00 30.67     0.005 C 
ATOM   1647  N   THR A 483       6.776  60.036  25.616  1.00 28.90    -0.344 N 
ATOM   1648  HN  THR A 483       5.897  59.561  25.822  1.00  0.00     0.163 HD
ATOM   1649  CA  THR A 483       6.999  60.594  24.266  1.00 28.99     0.205 C 
ATOM   1650  C   THR A 483       7.259  62.083  24.324  1.00 28.96     0.243 C 
ATOM   1651  O   THR A 483       8.231  62.561  23.697  1.00 28.05    -0.271 OA
ATOM   1652  CB  THR A 483       5.843  60.309  23.324  1.00 28.56     0.146 C 
ATOM   1653  CG2 THR A 483       6.181  60.766  21.921  1.00 30.34     0.042 C 
ATOM   1654  OG1 THR A 483       5.688  58.897  23.179  1.00 27.14    -0.393 OA
ATOM   1655  HG1 THR A 483       5.476  58.610  24.059  1.00  0.00     0.210 HD
ATOM   1656  N   ASP A 484       6.394  62.804  25.053  1.00 29.05    -0.345 N 
ATOM   1657  HN  ASP A 484       5.601  62.335  25.491  1.00  0.00     0.163 HD
ATOM   1658  CA  ASP A 484       6.562  64.258  25.237  1.00 28.80     0.186 C 
ATOM   1659  C   ASP A 484       7.939  64.552  25.842  1.00 28.08     0.241 C 
ATOM   1660  O   ASP A 484       8.565  65.556  25.505  1.00 26.57    -0.271 OA
ATOM   1661  CB  ASP A 484       5.499  64.861  26.173  1.00 29.83     0.147 C 
ATOM   1662  CG  ASP A 484       4.085  64.752  25.651  1.00 31.42     0.175 C 
ATOM   1663  OD1 ASP A 484       3.854  64.579  24.430  1.00 35.36    -0.648 OA
ATOM   1664  OD2 ASP A 484       3.105  64.866  26.426  1.00 36.86    -0.648 OA
ATOM   1665  N   THR A 485       8.377  63.704  26.779  1.00 27.56    -0.344 N 
ATOM   1666  HN  THR A 485       7.789  62.910  27.031  1.00  0.00     0.163 HD
ATOM   1667  CA  THR A 485       9.670  63.866  27.463  1.00 28.17     0.205 C 
ATOM   1668  C   THR A 485      10.877  63.679  26.524  1.00 27.98     0.243 C 
ATOM   1669  O   THR A 485      11.866  64.429  26.588  1.00 28.61    -0.271 OA
ATOM   1670  CB  THR A 485       9.737  62.889  28.649  1.00 28.42     0.146 C 
ATOM   1671  CG2 THR A 485      11.029  62.929  29.370  1.00 27.78     0.042 C 
ATOM   1672  OG1 THR A 485       8.753  63.274  29.619  1.00 26.41    -0.393 OA
ATOM   1673  HG1 THR A 485       7.924  63.248  29.156  1.00  0.00     0.210 HD
ATOM   1674  N   LEU A 486      10.803  62.676  25.671  1.00 27.32    -0.346 N 
ATOM   1675  HN  LEU A 486      10.020  62.025  25.729  1.00  0.00     0.163 HD
ATOM   1676  CA  LEU A 486      11.818  62.483  24.650  1.00 27.45     0.177 C 
ATOM   1677  C   LEU A 486      11.889  63.702  23.736  1.00 27.18     0.241 C 
ATOM   1678  O   LEU A 486      12.978  64.209  23.481  1.00 27.94    -0.271 OA
ATOM   1679  CB  LEU A 486      11.517  61.241  23.810  1.00 26.81     0.038 C 
ATOM   1680  CG  LEU A 486      11.861  59.914  24.476  1.00 29.95    -0.020 C 
ATOM   1681  CD1 LEU A 486      11.225  58.699  23.748  1.00 32.74     0.009 C 
ATOM   1682  CD2 LEU A 486      13.378  59.744  24.602  1.00 29.11     0.009 C 
ATOM   1683  N   ILE A 487      10.735  64.191  23.290  1.00 26.37    -0.346 N 
ATOM   1684  HN  ILE A 487       9.859  63.771  23.600  1.00  0.00     0.163 HD
ATOM   1685  CA  ILE A 487      10.702  65.324  22.360  1.00 27.57     0.180 C 
ATOM   1686  C   ILE A 487      11.303  66.539  23.045  1.00 27.71     0.241 C 
ATOM   1687  O   ILE A 487      12.105  67.237  22.435  1.00 27.14    -0.271 OA
ATOM   1688  CB  ILE A 487       9.268  65.613  21.881  1.00 28.24     0.013 C 
ATOM   1689  CG1 ILE A 487       8.780  64.516  20.932  1.00 30.56     0.002 C 
ATOM   1690  CG2 ILE A 487       9.163  67.023  21.192  1.00 27.35     0.012 C 
ATOM   1691  CD1 ILE A 487       9.625  64.304  19.684  1.00 30.84     0.005 C 
ATOM   1692  N   HIS A 488      10.942  66.759  24.325  1.00 27.67    -0.346 N 
ATOM   1693  HN  HIS A 488      10.247  66.142  24.745  1.00  0.00     0.163 HD
ATOM   1694  CA  HIS A 488      11.501  67.844  25.146  1.00 27.81     0.182 C 
ATOM   1695  C   HIS A 488      13.035  67.788  25.218  1.00 28.20     0.241 C 
ATOM   1696  O   HIS A 488      13.711  68.774  24.938  1.00 27.21    -0.271 OA
ATOM   1697  CB  HIS A 488      10.884  67.788  26.556  1.00 28.64     0.093 C 
ATOM   1698  CG  HIS A 488      11.403  68.833  27.496  1.00 30.03     0.028 A 
ATOM   1699  CD2 HIS A 488      12.384  68.789  28.428  1.00 30.85     0.114 A 
ATOM   1700  ND1 HIS A 488      10.886  70.109  27.539  1.00 31.10    -0.354 N 
ATOM   1701  HD1 HIS A 488      10.130  70.462  26.953  1.00  0.00     0.166 HD
ATOM   1702  CE1 HIS A 488      11.529  70.803  28.464  1.00 32.23     0.180 A 
ATOM   1703  NE2 HIS A 488      12.451  70.027  29.004  1.00 31.45    -0.360 N 
ATOM   1704  HE2 HIS A 488      13.107  70.306  29.733  1.00  0.00     0.166 HD
ATOM   1705  N   LEU A 489      13.580  66.620  25.548  1.00 27.81    -0.346 N 
ATOM   1706  HN  LEU A 489      12.964  65.830  25.739  1.00  0.00     0.163 HD
ATOM   1707  CA  LEU A 489      15.030  66.422  25.649  1.00 27.92     0.177 C 
ATOM   1708  C   LEU A 489      15.697  66.800  24.338  1.00 27.90     0.241 C 
ATOM   1709  O   LEU A 489      16.753  67.425  24.323  1.00 26.90    -0.271 OA
ATOM   1710  CB  LEU A 489      15.349  64.944  25.950  1.00 27.85     0.038 C 
ATOM   1711  CG  LEU A 489      15.172  64.538  27.418  1.00 29.01    -0.020 C 
ATOM   1712  CD1 LEU A 489      15.110  63.014  27.537  1.00 31.04     0.009 C 
ATOM   1713  CD2 LEU A 489      16.266  65.111  28.291  1.00 31.20     0.009 C 
ATOM   1714  N   MET A 490      15.078  66.394  23.233  1.00 28.09    -0.346 N 
ATOM   1715  HN  MET A 490      14.189  65.901  23.315  1.00  0.00     0.163 HD
ATOM   1716  CA  MET A 490      15.641  66.636  21.899  1.00 29.28     0.177 C 
ATOM   1717  C   MET A 490      15.580  68.097  21.490  1.00 28.60     0.241 C 
ATOM   1718  O   MET A 490      16.555  68.635  20.955  1.00 29.08    -0.271 OA
ATOM   1719  CB  MET A 490      14.949  65.751  20.848  1.00 28.91     0.045 C 
ATOM   1720  CG  MET A 490      15.229  64.268  21.002  1.00 30.57     0.076 C 
ATOM   1721  SD  MET A 490      14.192  63.320  19.889  1.00 32.63    -0.173 SA
ATOM   1722  CE  MET A 490      14.302  61.717  20.592  1.00 34.25     0.089 C 
ATOM   1723  N   ALA A 491      14.435  68.738  21.726  1.00 28.49    -0.346 N 
ATOM   1724  HN  ALA A 491      13.626  68.200  22.036  1.00  0.00     0.163 HD
ATOM   1725  CA  ALA A 491      14.296  70.186  21.556  1.00 28.37     0.172 C 
ATOM   1726  C   ALA A 491      15.315  70.990  22.370  1.00 28.35     0.240 C 
ATOM   1727  O   ALA A 491      15.887  71.962  21.883  1.00 27.42    -0.271 OA
ATOM   1728  CB  ALA A 491      12.900  70.635  21.939  1.00 28.43     0.042 C 
ATOM   1729  N   LYS A 492      15.502  70.593  23.621  1.00 28.77    -0.346 N 
ATOM   1730  HN  LYS A 492      14.954  69.809  23.975  1.00  0.00     0.163 HD
ATOM   1731  CA  LYS A 492      16.466  71.240  24.512  1.00 29.18     0.176 C 
ATOM   1732  C   LYS A 492      17.875  71.048  23.996  1.00 28.55     0.241 C 
ATOM   1733  O   LYS A 492      18.719  71.863  24.229  1.00 29.67    -0.271 OA
ATOM   1734  CB  LYS A 492      16.360  70.638  25.912  1.00 29.16     0.030 C 
ATOM   1735  CG  LYS A 492      15.233  71.215  26.730  1.00 31.51     0.007 C 
ATOM   1736  N   ALA A 493      18.107  69.952  23.291  1.00 29.04    -0.346 N 
ATOM   1737  HN  ALA A 493      17.342  69.291  23.153  1.00  0.00     0.163 HD
ATOM   1738  CA  ALA A 493      19.399  69.648  22.706  1.00 29.06     0.172 C 
ATOM   1739  C   ALA A 493      19.612  70.340  21.365  1.00 29.06     0.240 C 
ATOM   1740  O   ALA A 493      20.618  70.121  20.721  1.00 30.05    -0.271 OA
ATOM   1741  CB  ALA A 493      19.551  68.157  22.567  1.00 28.54     0.042 C 
ATOM   1742  N   GLY A 494      18.662  71.170  20.950  1.00 28.95    -0.351 N 
ATOM   1743  HN  GLY A 494      17.800  71.235  21.491  1.00  0.00     0.163 HD
ATOM   1744  CA  GLY A 494      18.798  71.988  19.760  1.00 28.42     0.225 C 
ATOM   1745  C   GLY A 494      18.443  71.301  18.451  1.00 28.19     0.236 C 
ATOM   1746  O   GLY A 494      18.796  71.819  17.382  1.00 27.97    -0.272 OA
ATOM   1747  N   LEU A 495      17.749  70.155  18.509  1.00 27.11    -0.346 N 
ATOM   1748  HN  LEU A 495      17.561  69.715  19.410  1.00  0.00     0.163 HD
ATOM   1749  CA  LEU A 495      17.268  69.545  17.289  1.00 26.98     0.177 C 
ATOM   1750  C   LEU A 495      16.079  70.307  16.709  1.00 26.08     0.241 C 
ATOM   1751  O   LEU A 495      15.187  70.764  17.389  1.00 24.70    -0.271 OA
ATOM   1752  CB  LEU A 495      16.885  68.074  17.441  1.00 26.34     0.038 C 
ATOM   1753  CG  LEU A 495      17.855  67.054  18.036  1.00 29.91    -0.020 C 
ATOM   1754  CD1 LEU A 495      17.414  65.624  17.671  1.00 31.16     0.009 C 
ATOM   1755  CD2 LEU A 495      19.293  67.244  17.683  1.00 31.58     0.009 C 
ATOM   1756  N   THR A 496      16.141  70.439  15.406  1.00 25.63    -0.344 N 
ATOM   1757  HN  THR A 496      17.033  70.239  14.953  1.00  0.00     0.163 HD
ATOM   1758  CA  THR A 496      15.035  70.848  14.561  1.00 26.49     0.205 C 
ATOM   1759  C   THR A 496      13.773  69.969  14.766  1.00 25.92     0.243 C 
ATOM   1760  O   THR A 496      13.883  68.813  15.142  1.00 25.27    -0.271 OA
ATOM   1761  CB  THR A 496      15.599  70.706  13.137  1.00 26.14     0.146 C 
ATOM   1762  CG2 THR A 496      14.608  70.345  12.181  1.00 27.73     0.042 C 
ATOM   1763  OG1 THR A 496      16.117  71.981  12.700  1.00 29.37    -0.393 OA
ATOM   1764  HG1 THR A 496      16.778  72.222  13.338  1.00  0.00     0.210 HD
ATOM   1765  N   LEU A 497      12.591  70.514  14.498  1.00 26.21    -0.346 N 
ATOM   1766  HN  LEU A 497      12.550  71.495  14.222  1.00  0.00     0.163 HD
ATOM   1767  CA  LEU A 497      11.339  69.746  14.587  1.00 26.94     0.177 C 
ATOM   1768  C   LEU A 497      11.441  68.485  13.750  1.00 26.72     0.241 C 
ATOM   1769  O   LEU A 497      11.142  67.412  14.231  1.00 26.80    -0.271 OA
ATOM   1770  CB  LEU A 497      10.134  70.574  14.133  1.00 27.26     0.038 C 
ATOM   1771  CG  LEU A 497       9.489  71.441  15.213  1.00 30.37    -0.020 C 
ATOM   1772  CD1 LEU A 497       8.341  72.246  14.602  1.00 32.87     0.009 C 
ATOM   1773  CD2 LEU A 497       9.005  70.566  16.392  1.00 29.09     0.009 C 
ATOM   1774  N   GLN A 498      11.913  68.636  12.518  1.00 26.35    -0.346 N 
ATOM   1775  HN  GLN A 498      12.095  69.579  12.175  1.00  0.00     0.163 HD
ATOM   1776  CA  GLN A 498      12.182  67.507  11.636  1.00 26.37     0.177 C 
ATOM   1777  C   GLN A 498      13.127  66.490  12.255  1.00 25.11     0.241 C 
ATOM   1778  O   GLN A 498      12.852  65.292  12.210  1.00 24.39    -0.271 OA
ATOM   1779  CB  GLN A 498      12.752  67.970  10.304  1.00 26.44     0.044 C 
ATOM   1780  CG  GLN A 498      13.023  66.785   9.376  1.00 27.47     0.105 C 
ATOM   1781  CD  GLN A 498      13.504  67.195   8.035  1.00 29.03     0.215 C 
ATOM   1782  NE2 GLN A 498      13.015  66.511   7.003  1.00 29.64    -0.370 N 
ATOM   1783 1HE2 GLN A 498      13.346  66.793   6.080  1.00  0.00     0.159 HD
ATOM   1784 2HE2 GLN A 498      12.332  65.761   7.106  1.00  0.00     0.159 HD
ATOM   1785  OE1 GLN A 498      14.337  68.110   7.910  1.00 32.64    -0.274 OA
ATOM   1786  N   GLN A 499      14.206  66.961  12.881  1.00 23.59    -0.346 N 
ATOM   1787  HN  GLN A 499      14.334  67.970  12.952  1.00  0.00     0.163 HD
ATOM   1788  CA  GLN A 499      15.202  66.085  13.463  1.00 23.32     0.177 C 
ATOM   1789  C   GLN A 499      14.641  65.347  14.681  1.00 24.16     0.241 C 
ATOM   1790  O   GLN A 499      15.041  64.214  14.974  1.00 24.03    -0.271 OA
ATOM   1791  CB  GLN A 499      16.449  66.871  13.877  1.00 23.27     0.044 C 
ATOM   1792  CG  GLN A 499      17.421  67.150  12.711  1.00 23.76     0.105 C 
ATOM   1793  CD  GLN A 499      18.428  68.237  13.045  1.00 24.20     0.215 C 
ATOM   1794  NE2 GLN A 499      19.313  68.510  12.120  1.00 27.22    -0.370 N 
ATOM   1795 1HE2 GLN A 499      19.989  69.240  12.344  1.00  0.00     0.159 HD
ATOM   1796 2HE2 GLN A 499      19.338  68.030  11.220  1.00  0.00     0.159 HD
ATOM   1797  OE1 GLN A 499      18.398  68.817  14.133  1.00 23.73    -0.274 OA
ATOM   1798  N   GLN A 500      13.754  66.035  15.399  1.00 24.12    -0.346 N 
ATOM   1799  HN  GLN A 500      13.518  66.979  15.094  1.00  0.00     0.163 HD
ATOM   1800  CA  GLN A 500      13.106  65.521  16.587  1.00 24.38     0.177 C 
ATOM   1801  C   GLN A 500      12.241  64.328  16.226  1.00 24.36     0.241 C 
ATOM   1802  O   GLN A 500      12.378  63.271  16.834  1.00 24.85    -0.271 OA
ATOM   1803  CB  GLN A 500      12.255  66.617  17.232  1.00 23.85     0.044 C 
ATOM   1804  CG  GLN A 500      13.050  67.683  17.944  1.00 24.89     0.105 C 
ATOM   1805  CD  GLN A 500      12.178  68.832  18.376  1.00 25.28     0.215 C 
ATOM   1806  NE2 GLN A 500      12.655  70.067  18.181  1.00 23.41    -0.370 N 
ATOM   1807 1HE2 GLN A 500      12.064  70.845  18.474  1.00  0.00     0.159 HD
ATOM   1808 2HE2 GLN A 500      13.577  70.254  17.786  1.00  0.00     0.159 HD
ATOM   1809  OE1 GLN A 500      11.067  68.607  18.852  1.00 26.40    -0.274 OA
ATOM   1810  N   HIS A 501      11.372  64.471  15.217  1.00 24.85    -0.341 N 
ATOM   1811  HN  HIS A 501      11.290  65.364  14.732  1.00  0.00     0.163 HD
ATOM   1812  CA  HIS A 501      10.524  63.312  14.808  1.00 24.46     0.124 C 
ATOM   1813  C   HIS A 501      11.355  62.164  14.196  1.00 25.38     0.247 C 
ATOM   1814  O   HIS A 501      11.127  60.986  14.504  1.00 25.02    -0.271 OA
ATOM   1815  CB AHIS A 501       9.271  63.748  13.979  0.60 24.74     0.100 C 
ATOM   1816  CB BHIS A 501       9.411  63.707  13.833  0.40 25.10     0.100 C 
ATOM   1817  CG AHIS A 501       9.521  64.197  12.554  0.60 22.34     0.028 A 
ATOM   1818  CG BHIS A 501       8.665  64.941  14.224  0.40 24.50     0.028 A 
ATOM   1819  CD2AHIS A 501      10.052  63.557  11.484  0.60 21.63     0.114 A 
ATOM   1820  CD2BHIS A 501       8.349  66.047  13.514  0.40 24.53     0.114 A 
ATOM   1821  ND1AHIS A 501       9.056  65.405  12.073  0.60 22.86    -0.354 N 
ATOM   1822  HD1AHIS A 501       8.570  66.110  12.627  1.00  0.00     0.166 HD
ATOM   1823  ND1BHIS A 501       8.162  65.138  15.490  0.40 25.05    -0.354 N 
ATOM   1824  HD1BHIS A 501       8.244  64.482  16.267  1.00  0.00     0.166 HD
ATOM   1825  CE1AHIS A 501       9.336  65.508  10.785  0.60 21.51     0.180 A 
ATOM   1826  CE1BHIS A 501       7.556  66.312  15.540  0.40 24.20     0.180 A 
ATOM   1827  NE2AHIS A 501       9.949  64.400  10.403  0.60 20.22    -0.360 N 
ATOM   1828  HE2AHIS A 501      10.289  64.203   9.462  1.00  0.00     0.166 HD
ATOM   1829  NE2BHIS A 501       7.660  66.885  14.352  0.40 24.51    -0.360 N 
ATOM   1830  HE2BHIS A 501       7.288  67.801  14.101  1.00  0.00     0.166 HD
ATOM   1831  N   GLN A 502      12.355  62.488  13.384  1.00 24.90    -0.346 N 
ATOM   1832  HN  GLN A 502      12.519  63.464  13.138  1.00  0.00     0.163 HD
ATOM   1833  CA  GLN A 502      13.217  61.445  12.846  1.00 25.23     0.177 C 
ATOM   1834  C   GLN A 502      13.904  60.662  13.971  1.00 26.12     0.241 C 
ATOM   1835  O   GLN A 502      13.972  59.425  13.944  1.00 25.31    -0.271 OA
ATOM   1836  CB  GLN A 502      14.228  62.030  11.849  1.00 25.16     0.044 C 
ATOM   1837  CG  GLN A 502      13.585  62.558  10.591  1.00 24.03     0.105 C 
ATOM   1838  CD  GLN A 502      14.586  63.213   9.656  1.00 25.16     0.215 C 
ATOM   1839  NE2 GLN A 502      14.170  63.528   8.447  1.00 20.97    -0.370 N 
ATOM   1840 1HE2 GLN A 502      14.842  63.968   7.819  1.00  0.00     0.159 HD
ATOM   1841 2HE2 GLN A 502      13.205  63.400   8.142  1.00  0.00     0.159 HD
ATOM   1842  OE1 GLN A 502      15.735  63.366  10.019  1.00 28.57    -0.274 OA
ATOM   1843  N   ARG A 503      14.401  61.372  14.986  1.00 26.40    -0.346 N 
ATOM   1844  HN  ARG A 503      14.268  62.383  15.014  1.00  0.00     0.163 HD
ATOM   1845  CA  ARG A 503      15.123  60.713  16.040  1.00 26.39     0.176 C 
ATOM   1846  C   ARG A 503      14.214  59.908  16.965  1.00 27.21     0.241 C 
ATOM   1847  O   ARG A 503      14.608  58.843  17.405  1.00 25.97    -0.271 OA
ATOM   1848  CB  ARG A 503      15.952  61.716  16.851  1.00 27.66     0.036 C 
ATOM   1849  CG  ARG A 503      16.893  61.068  17.875  1.00 26.33     0.023 C 
ATOM   1850  CD  ARG A 503      17.727  62.097  18.665  1.00 26.34     0.138 C 
ATOM   1851  NE  ARG A 503      18.584  61.458  19.667  1.00 26.77    -0.227 N 
ATOM   1852  HE  ARG A 503      18.247  61.413  20.629  1.00  0.00     0.177 HD
ATOM   1853  CZ  ARG A 503      19.776  60.933  19.396  1.00 29.61     0.665 C 
ATOM   1854  NH1 ARG A 503      20.255  60.969  18.157  1.00 28.08    -0.235 N 
ATOM   1855 1HH1 ARG A 503      21.169  60.566  17.949  1.00  0.00     0.174 HD
ATOM   1856 2HH1 ARG A 503      19.697  61.394  17.417  1.00  0.00     0.174 HD
ATOM   1857  NH2 ARG A 503      20.504  60.378  20.362  1.00 27.84    -0.235 N 
ATOM   1858 1HH2 ARG A 503      21.418  59.975  20.154  1.00  0.00     0.174 HD
ATOM   1859 2HH2 ARG A 503      20.136  60.350  21.313  1.00  0.00     0.174 HD
ATOM   1860  N   LEU A 504      13.039  60.452  17.280  1.00 26.97    -0.346 N 
ATOM   1861  HN  LEU A 504      12.848  61.408  16.981  1.00  0.00     0.163 HD
ATOM   1862  CA  LEU A 504      12.010  59.735  18.037  1.00 27.50     0.177 C 
ATOM   1863  C   LEU A 504      11.741  58.376  17.362  1.00 27.13     0.241 C 
ATOM   1864  O   LEU A 504      11.728  57.361  18.040  1.00 28.12    -0.271 OA
ATOM   1865  CB  LEU A 504      10.724  60.561  18.146  1.00 27.35     0.038 C 
ATOM   1866  CG  LEU A 504       9.542  59.843  18.824  1.00 28.39    -0.020 C 
ATOM   1867  CD1 LEU A 504       9.905  59.495  20.262  1.00 25.98     0.009 C 
ATOM   1868  CD2 LEU A 504       8.343  60.693  18.782  1.00 27.60     0.009 C 
ATOM   1869  N   ALA A 505      11.576  58.384  16.048  1.00 25.21    -0.346 N 
ATOM   1870  HN  ALA A 505      11.609  59.282  15.565  1.00  0.00     0.163 HD
ATOM   1871  CA  ALA A 505      11.348  57.176  15.247  1.00 25.75     0.172 C 
ATOM   1872  C   ALA A 505      12.530  56.187  15.316  1.00 25.25     0.240 C 
ATOM   1873  O   ALA A 505      12.345  54.987  15.568  1.00 24.22    -0.271 OA
ATOM   1874  CB  ALA A 505      11.068  57.541  13.816  1.00 24.17     0.042 C 
ATOM   1875  N   GLN A 506      13.734  56.701  15.108  1.00 25.06    -0.346 N 
ATOM   1876  HN  GLN A 506      13.816  57.684  14.849  1.00  0.00     0.163 HD
ATOM   1877  CA  GLN A 506      14.950  55.896  15.240  1.00 26.24     0.177 C 
ATOM   1878  C   GLN A 506      15.026  55.179  16.593  1.00 26.39     0.241 C 
ATOM   1879  O   GLN A 506      15.287  53.969  16.672  1.00 27.66    -0.271 OA
ATOM   1880  CB  GLN A 506      16.185  56.790  15.054  1.00 26.44     0.044 C 
ATOM   1881  CG  GLN A 506      16.428  57.255  13.661  1.00 26.98     0.105 C 
ATOM   1882  CD  GLN A 506      17.336  58.516  13.606  1.00 29.35     0.215 C 
ATOM   1883  NE2 GLN A 506      17.315  59.233  12.485  1.00 30.88    -0.370 N 
ATOM   1884 1HE2 GLN A 506      17.911  60.060  12.449  1.00  0.00     0.159 HD
ATOM   1885 2HE2 GLN A 506      16.744  58.983  11.677  1.00  0.00     0.159 HD
ATOM   1886  OE1 GLN A 506      18.020  58.816  14.574  1.00 31.61    -0.274 OA
ATOM   1887  N   LEU A 507      14.792  55.908  17.671  1.00 26.93    -0.346 N 
ATOM   1888  HN  LEU A 507      14.588  56.902  17.567  1.00  0.00     0.163 HD
ATOM   1889  CA  LEU A 507      14.819  55.320  19.005  1.00 28.21     0.177 C 
ATOM   1890  C   LEU A 507      13.783  54.232  19.187  1.00 29.06     0.241 C 
ATOM   1891  O   LEU A 507      14.077  53.117  19.733  1.00 28.80    -0.271 OA
ATOM   1892  CB  LEU A 507      14.546  56.380  20.071  1.00 29.09     0.038 C 
ATOM   1893  CG  LEU A 507      15.631  57.455  20.218  1.00 31.63    -0.020 C 
ATOM   1894  CD1 LEU A 507      15.138  58.581  21.107  1.00 34.86     0.009 C 
ATOM   1895  CD2 LEU A 507      16.908  56.861  20.748  1.00 32.52     0.009 C 
ATOM   1896  N   LEU A 508      12.553  54.542  18.785  1.00 28.05    -0.346 N 
ATOM   1897  HN  LEU A 508      12.377  55.423  18.303  1.00  0.00     0.163 HD
ATOM   1898  CA  LEU A 508      11.444  53.601  19.042  1.00 27.84     0.177 C 
ATOM   1899  C   LEU A 508      11.553  52.334  18.177  1.00 27.53     0.241 C 
ATOM   1900  O   LEU A 508      11.156  51.253  18.601  1.00 27.56    -0.271 OA
ATOM   1901  CB  LEU A 508      10.087  54.273  18.833  1.00 26.73     0.038 C 
ATOM   1902  CG  LEU A 508       9.816  55.398  19.850  1.00 31.41    -0.020 C 
ATOM   1903  CD1 LEU A 508       8.457  56.038  19.603  1.00 32.56     0.009 C 
ATOM   1904  CD2 LEU A 508       9.883  54.929  21.257  1.00 29.37     0.009 C 
ATOM   1905  N   LEU A 509      12.106  52.462  16.985  1.00 27.72    -0.346 N 
ATOM   1906  HN  LEU A 509      12.359  53.392  16.653  1.00  0.00     0.163 HD
ATOM   1907  CA  LEU A 509      12.361  51.322  16.141  1.00 28.46     0.177 C 
ATOM   1908  C   LEU A 509      13.375  50.348  16.733  1.00 29.72     0.241 C 
ATOM   1909  O   LEU A 509      13.334  49.151  16.432  1.00 28.83    -0.271 OA
ATOM   1910  CB  LEU A 509      12.801  51.759  14.754  1.00 29.02     0.038 C 
ATOM   1911  CG  LEU A 509      11.719  52.379  13.835  1.00 29.45    -0.020 C 
ATOM   1912  CD1 LEU A 509      12.317  52.768  12.517  1.00 30.15     0.009 C 
ATOM   1913  CD2 LEU A 509      10.570  51.409  13.653  1.00 30.53     0.009 C 
ATOM   1914  N   ILE A 510      14.279  50.831  17.566  1.00 30.71    -0.346 N 
ATOM   1915  HN  ILE A 510      14.312  51.833  17.755  1.00  0.00     0.163 HD
ATOM   1916  CA  ILE A 510      15.231  49.936  18.217  1.00 32.17     0.180 C 
ATOM   1917  C   ILE A 510      14.488  48.973  19.164  1.00 31.50     0.241 C 
ATOM   1918  O   ILE A 510      14.935  47.860  19.352  1.00 29.48    -0.271 OA
ATOM   1919  CB  ILE A 510      16.327  50.708  18.984  1.00 33.49     0.013 C 
ATOM   1920  CG1 ILE A 510      17.160  51.518  18.001  1.00 35.08     0.002 C 
ATOM   1921  CG2 ILE A 510      17.273  49.706  19.710  1.00 34.17     0.012 C 
ATOM   1922  CD1 ILE A 510      17.917  52.652  18.647  1.00 36.74     0.005 C 
ATOM   1923  N   LEU A 511      13.347  49.403  19.718  1.00 30.67    -0.346 N 
ATOM   1924  HN  LEU A 511      13.006  50.342  19.512  1.00  0.00     0.163 HD
ATOM   1925  CA  LEU A 511      12.588  48.537  20.615  1.00 31.38     0.177 C 
ATOM   1926  C   LEU A 511      12.058  47.257  19.959  1.00 29.76     0.241 C 
ATOM   1927  O   LEU A 511      11.879  46.238  20.642  1.00 29.51    -0.271 OA
ATOM   1928  CB  LEU A 511      11.451  49.306  21.282  1.00 31.61     0.038 C 
ATOM   1929  CG  LEU A 511      11.898  50.475  22.183  1.00 34.39    -0.020 C 
ATOM   1930  CD1 LEU A 511      10.716  50.995  22.948  1.00 36.09     0.009 C 
ATOM   1931  CD2 LEU A 511      13.000  50.071  23.208  1.00 38.00     0.009 C 
ATOM   1932  N   SER A 512      11.797  47.305  18.660  1.00 28.75    -0.344 N 
ATOM   1933  HN  SER A 512      11.830  48.201  18.173  1.00  0.00     0.163 HD
ATOM   1934  CA  SER A 512      11.465  46.099  17.920  1.00 29.67     0.200 C 
ATOM   1935  C   SER A 512      12.622  45.110  17.932  1.00 28.22     0.243 C 
ATOM   1936  O   SER A 512      12.417  43.911  18.069  1.00 27.12    -0.271 OA
ATOM   1937  CB  SER A 512      11.078  46.405  16.461  1.00 30.31     0.199 C 
ATOM   1938  OG  SER A 512       9.676  46.652  16.401  1.00 36.23    -0.398 OA
ATOM   1939  HG  SER A 512       9.437  46.841  15.501  1.00  0.00     0.209 HD
ATOM   1940  N   HIS A 513      13.830  45.610  17.743  1.00 27.42    -0.346 N 
ATOM   1941  HN  HIS A 513      13.944  46.606  17.556  1.00  0.00     0.163 HD
ATOM   1942  CA  HIS A 513      15.015  44.733  17.802  1.00 28.21     0.182 C 
ATOM   1943  C   HIS A 513      15.226  44.188  19.242  1.00 27.24     0.241 C 
ATOM   1944  O   HIS A 513      15.597  43.060  19.407  1.00 27.17    -0.271 OA
ATOM   1945  CB  HIS A 513      16.277  45.463  17.342  1.00 28.58     0.093 C 
ATOM   1946  CG  HIS A 513      17.468  44.561  17.192  1.00 31.64     0.028 A 
ATOM   1947  CD2 HIS A 513      17.672  43.488  16.394  1.00 31.72     0.114 A 
ATOM   1948  ND1 HIS A 513      18.628  44.718  17.929  1.00 34.16    -0.354 N 
ATOM   1949  HD1 HIS A 513      18.786  45.436  18.636  1.00  0.00     0.166 HD
ATOM   1950  CE1 HIS A 513      19.499  43.790  17.572  1.00 33.41     0.180 A 
ATOM   1951  NE2 HIS A 513      18.946  43.034  16.641  1.00 35.77    -0.360 N 
ATOM   1952  HE2 HIS A 513      19.392  42.241  16.180  1.00  0.00     0.166 HD
ATOM   1953  N   ILE A 514      14.971  44.992  20.260  1.00 26.60    -0.346 N 
ATOM   1954  HN  ILE A 514      14.636  45.940  20.089  1.00  0.00     0.163 HD
ATOM   1955  CA  ILE A 514      15.172  44.516  21.652  1.00 26.65     0.180 C 
ATOM   1956  C   ILE A 514      14.160  43.408  21.963  1.00 25.73     0.241 C 
ATOM   1957  O   ILE A 514      14.509  42.390  22.596  1.00 24.31    -0.271 OA
ATOM   1958  CB  ILE A 514      15.131  45.676  22.621  1.00 26.08     0.013 C 
ATOM   1959  CG1 ILE A 514      16.424  46.517  22.466  1.00 27.10     0.002 C 
ATOM   1960  CG2 ILE A 514      15.069  45.188  24.079  1.00 29.07     0.012 C 
ATOM   1961  CD1 ILE A 514      16.281  47.872  22.895  1.00 31.78     0.005 C 
ATOM   1962  N   ARG A 515      12.951  43.561  21.419  1.00 25.23    -0.346 N 
ATOM   1963  HN  ARG A 515      12.731  44.432  20.936  1.00  0.00     0.163 HD
ATOM   1964  CA  ARG A 515      11.928  42.507  21.498  1.00 25.82     0.176 C 
ATOM   1965  C   ARG A 515      12.409  41.222  20.875  1.00 25.40     0.241 C 
ATOM   1966  O   ARG A 515      12.307  40.143  21.484  1.00 24.59    -0.271 OA
ATOM   1967  CB  ARG A 515      10.630  42.911  20.810  1.00 25.96     0.036 C 
ATOM   1968  CG  ARG A 515       9.488  41.986  21.148  1.00 30.12     0.023 C 
ATOM   1969  CD  ARG A 515       9.088  42.130  22.615  1.00 34.51     0.138 C 
ATOM   1970  NE  ARG A 515       7.669  42.024  22.733  1.00 41.93    -0.227 N 
ATOM   1971  HE  ARG A 515       7.280  41.081  22.752  1.00  0.00     0.177 HD
ATOM   1972  CZ  ARG A 515       6.810  43.021  22.820  1.00 41.32     0.665 C 
ATOM   1973  NH1 ARG A 515       7.163  44.287  22.894  1.00 43.22    -0.235 N 
ATOM   1974 1HH1 ARG A 515       6.499  45.058  22.961  1.00  0.00     0.174 HD
ATOM   1975 2HH1 ARG A 515       8.153  44.530  22.857  1.00  0.00     0.174 HD
ATOM   1976  NH2 ARG A 515       5.555  42.713  22.867  1.00 41.76    -0.235 N 
ATOM   1977 1HH2 ARG A 515       4.891  43.484  22.934  1.00  0.00     0.174 HD
ATOM   1978 2HH2 ARG A 515       5.281  41.732  22.810  1.00  0.00     0.174 HD
ATOM   1979  N   HIS A 516      12.890  41.327  19.643  1.00 24.93    -0.346 N 
ATOM   1980  HN  HIS A 516      12.909  42.245  19.199  1.00  0.00     0.163 HD
ATOM   1981  CA  HIS A 516      13.393  40.174  18.899  1.00 24.85     0.182 C 
ATOM   1982  C   HIS A 516      14.463  39.404  19.681  1.00 23.95     0.241 C 
ATOM   1983  O   HIS A 516      14.421  38.162  19.787  1.00 24.17    -0.271 OA
ATOM   1984  CB  HIS A 516      13.966  40.648  17.540  1.00 25.10     0.093 C 
ATOM   1985  CG  HIS A 516      14.331  39.535  16.632  1.00 27.12     0.028 A 
ATOM   1986  CD2 HIS A 516      15.528  38.964  16.353  1.00 33.17     0.114 A 
ATOM   1987  ND1 HIS A 516      13.399  38.868  15.868  1.00 29.26    -0.354 N 
ATOM   1988  HD1 HIS A 516      12.399  39.067  15.849  1.00  0.00     0.166 HD
ATOM   1989  CE1 HIS A 516      14.007  37.927  15.162  1.00 31.65     0.180 A 
ATOM   1990  NE2 HIS A 516      15.299  37.961  15.440  1.00 29.15    -0.360 N 
ATOM   1991  HE2 HIS A 516      16.009  37.345  15.043  1.00  0.00     0.166 HD
ATOM   1992  N   MET A 517      15.415  40.140  20.228  1.00 24.20    -0.346 N 
ATOM   1993  HN  MET A 517      15.393  41.152  20.099  1.00  0.00     0.163 HD
ATOM   1994  CA  MET A 517      16.511  39.543  21.022  1.00 25.12     0.177 C 
ATOM   1995  C   MET A 517      16.014  38.831  22.296  1.00 24.52     0.241 C 
ATOM   1996  O   MET A 517      16.482  37.749  22.629  1.00 22.91    -0.271 OA
ATOM   1997  CB  MET A 517      17.535  40.621  21.394  1.00 24.60     0.045 C 
ATOM   1998  CG  MET A 517      18.396  41.072  20.224  1.00 26.50     0.076 C 
ATOM   1999  SD  MET A 517      19.748  42.185  20.716  1.00 27.01    -0.173 SA
ATOM   2000  CE  MET A 517      18.904  43.548  21.463  1.00 25.07     0.089 C 
ATOM   2001  N   SER A 518      15.071  39.452  22.992  1.00 25.07    -0.344 N 
ATOM   2002  HN  SER A 518      14.760  40.372  22.681  1.00  0.00     0.163 HD
ATOM   2003  CA  SER A 518      14.459  38.875  24.184  1.00 25.12     0.200 C 
ATOM   2004  C   SER A 518      13.715  37.597  23.807  1.00 24.48     0.243 C 
ATOM   2005  O   SER A 518      13.878  36.575  24.454  1.00 24.44    -0.271 OA
ATOM   2006  CB  SER A 518      13.519  39.887  24.901  1.00 25.32     0.199 C 
ATOM   2007  OG  SER A 518      12.734  39.194  25.875  1.00 25.98    -0.398 OA
ATOM   2008  HG  SER A 518      12.160  39.812  26.313  1.00  0.00     0.209 HD
ATOM   2009  N   ASN A 519      12.969  37.611  22.707  1.00 24.50    -0.345 N 
ATOM   2010  HN  ASN A 519      12.841  38.480  22.189  1.00  0.00     0.163 HD
ATOM   2011  CA  ASN A 519      12.336  36.387  22.243  1.00 25.14     0.185 C 
ATOM   2012  C   ASN A 519      13.324  35.238  21.923  1.00 25.14     0.241 C 
ATOM   2013  O   ASN A 519      13.083  34.082  22.286  1.00 23.78    -0.271 OA
ATOM   2014  CB  ASN A 519      11.435  36.659  21.058  1.00 25.82     0.137 C 
ATOM   2015  CG  ASN A 519      10.172  37.452  21.446  1.00 30.38     0.217 C 
ATOM   2016  ND2 ASN A 519       9.729  37.278  22.681  1.00 27.98    -0.370 N 
ATOM   2017 1HD2 ASN A 519       8.893  37.803  22.938  1.00  0.00     0.159 HD
ATOM   2018 2HD2 ASN A 519      10.201  36.683  23.362  1.00  0.00     0.159 HD
ATOM   2019  OD1 ASN A 519       9.596  38.178  20.615  1.00 30.30    -0.274 OA
ATOM   2020  N   LYS A 520      14.422  35.552  21.237  1.00 24.33    -0.346 N 
ATOM   2021  HN  LYS A 520      14.547  36.501  20.884  1.00  0.00     0.163 HD
ATOM   2022  CA  LYS A 520      15.456  34.534  20.986  1.00 24.50     0.176 C 
ATOM   2023  C   LYS A 520      16.101  34.065  22.299  1.00 23.83     0.240 C 
ATOM   2024  O   LYS A 520      16.399  32.890  22.463  1.00 23.71    -0.271 OA
ATOM   2025  CB  LYS A 520      16.522  35.071  20.028  1.00 24.64     0.035 C 
ATOM   2026  CG  LYS A 520      15.972  35.447  18.652  1.00 28.04     0.004 C 
ATOM   2027  CD  LYS A 520      15.459  34.238  17.920  1.00 32.73     0.027 C 
ATOM   2028  CE  LYS A 520      15.604  34.368  16.410  1.00 34.72     0.229 C 
ATOM   2029  NZ  LYS A 520      15.711  33.031  15.775  1.00 36.60    -0.079 N 
ATOM   2030  HZ1 LYS A 520      15.808  33.118  14.763  1.00  0.00     0.274 HD
ATOM   2031  HZ2 LYS A 520      14.928  32.429  16.029  1.00  0.00     0.274 HD
ATOM   2032  HZ3 LYS A 520      16.467  32.479  16.181  1.00  0.00     0.274 HD
ATOM   2033  N   GLY A 521      16.345  34.995  23.228  1.00 23.99    -0.351 N 
ATOM   2034  HN  GLY A 521      16.181  35.975  22.998  1.00  0.00     0.163 HD
ATOM   2035  CA  GLY A 521      16.841  34.654  24.569  1.00 24.23     0.225 C 
ATOM   2036  C   GLY A 521      15.934  33.716  25.363  1.00 24.93     0.236 C 
ATOM   2037  O   GLY A 521      16.388  32.682  25.903  1.00 24.46    -0.272 OA
ATOM   2038  N   MET A 522      14.649  34.047  25.406  1.00 26.01    -0.346 N 
ATOM   2039  HN  MET A 522      14.351  34.914  24.960  1.00  0.00     0.163 HD
ATOM   2040  CA  MET A 522      13.641  33.213  26.071  1.00 27.07     0.177 C 
ATOM   2041  C   MET A 522      13.587  31.814  25.473  1.00 27.49     0.241 C 
ATOM   2042  O   MET A 522      13.455  30.847  26.194  1.00 26.93    -0.271 OA
ATOM   2043  CB  MET A 522      12.242  33.828  25.957  1.00 27.78     0.045 C 
ATOM   2044  CG  MET A 522      12.017  35.119  26.685  1.00 30.39     0.076 C 
ATOM   2045  SD  MET A 522      12.354  35.123  28.442  1.00 43.42    -0.173 SA
ATOM   2046  CE  MET A 522      11.220  33.881  29.022  1.00 42.46     0.089 C 
ATOM   2047  N   GLU A 523      13.654  31.720  24.146  1.00 28.46    -0.346 N 
ATOM   2048  HN  GLU A 523      13.681  32.574  23.588  1.00  0.00     0.163 HD
ATOM   2049  CA  GLU A 523      13.690  30.429  23.470  1.00 30.30     0.177 C 
ATOM   2050  C   GLU A 523      14.860  29.569  23.894  1.00 31.40     0.241 C 
ATOM   2051  O   GLU A 523      14.707  28.386  24.099  1.00 32.16    -0.271 OA
ATOM   2052  CB  GLU A 523      13.838  30.614  21.975  1.00 30.67     0.045 C 
ATOM   2053  CG  GLU A 523      12.601  30.392  21.188  1.00 32.73     0.116 C 
ATOM   2054  CD  GLU A 523      12.929  30.375  19.715  1.00 34.08     0.172 C 
ATOM   2055  OE1 GLU A 523      13.120  31.476  19.146  1.00 35.96    -0.648 OA
ATOM   2056  OE2 GLU A 523      13.030  29.267  19.167  1.00 31.33    -0.648 OA
ATOM   2057  N   HIS A 524      16.041  30.169  23.931  1.00 33.13    -0.346 N 
ATOM   2058  HN  HIS A 524      16.105  31.138  23.618  1.00  0.00     0.163 HD
ATOM   2059  CA  HIS A 524      17.252  29.508  24.399  1.00 34.73     0.182 C 
ATOM   2060  C   HIS A 524      17.121  29.056  25.877  1.00 35.78     0.241 C 
ATOM   2061  O   HIS A 524      17.413  27.905  26.209  1.00 33.89    -0.271 OA
ATOM   2062  CB  HIS A 524      18.439  30.461  24.211  1.00 35.55     0.093 C 
ATOM   2063  CG  HIS A 524      19.777  29.845  24.480  1.00 38.69     0.028 A 
ATOM   2064  CD2 HIS A 524      20.876  29.730  23.696  1.00 41.26     0.114 A 
ATOM   2065  ND1 HIS A 524      20.120  29.301  25.700  1.00 42.36    -0.354 N 
ATOM   2066  HD1 HIS A 524      19.511  29.254  26.517  1.00  0.00     0.166 HD
ATOM   2067  CE1 HIS A 524      21.363  28.850  25.646  1.00 42.55     0.180 A 
ATOM   2068  NE2 HIS A 524      21.846  29.103  24.443  1.00 42.65    -0.360 N 
ATOM   2069  HE2 HIS A 524      22.785  28.871  24.120  1.00  0.00     0.166 HD
ATOM   2070  N   LEU A 525      16.693  29.959  26.758  1.00 36.96    -0.346 N 
ATOM   2071  HN  LEU A 525      16.495  30.909  26.444  1.00  0.00     0.163 HD
ATOM   2072  CA  LEU A 525      16.502  29.615  28.163  1.00 39.39     0.177 C 
ATOM   2073  C   LEU A 525      15.543  28.421  28.353  1.00 41.02     0.241 C 
ATOM   2074  O   LEU A 525      15.808  27.536  29.156  1.00 41.10    -0.271 OA
ATOM   2075  CB  LEU A 525      16.026  30.837  28.976  1.00 38.69     0.038 C 
ATOM   2076  CG  LEU A 525      17.047  31.984  29.168  1.00 37.56    -0.020 C 
ATOM   2077  CD1 LEU A 525      16.433  33.180  29.867  1.00 35.50     0.009 C 
ATOM   2078  CD2 LEU A 525      18.341  31.527  29.895  1.00 38.09     0.009 C 
ATOM   2079  N   TYR A 526      14.443  28.403  27.612  1.00 43.47    -0.346 N 
ATOM   2080  HN  TYR A 526      14.271  29.180  26.974  1.00  0.00     0.163 HD
ATOM   2081  CA  TYR A 526      13.461  27.309  27.673  1.00 44.43     0.180 C 
ATOM   2082  C   TYR A 526      14.093  26.020  27.181  1.00 46.39     0.241 C 
ATOM   2083  O   TYR A 526      14.013  25.000  27.866  1.00 46.66    -0.271 OA
ATOM   2084  CB  TYR A 526      12.234  27.665  26.820  1.00 45.83     0.073 C 
ATOM   2085  CG  TYR A 526      10.955  26.876  27.050  1.00 45.73    -0.056 A 
ATOM   2086  CD1 TYR A 526      10.974  25.502  27.283  1.00 47.85     0.010 A 
ATOM   2087  CD2 TYR A 526       9.708  27.506  26.955  1.00 47.94     0.010 A 
ATOM   2088  CE1 TYR A 526       9.795  24.775  27.460  1.00 48.19     0.037 A 
ATOM   2089  CE2 TYR A 526       8.516  26.787  27.132  1.00 48.24     0.037 A 
ATOM   2090  CZ  TYR A 526       8.574  25.421  27.383  1.00 47.97     0.065 A 
ATOM   2091  OH  TYR A 526       7.420  24.678  27.557  1.00 48.20    -0.361 OA
ATOM   2092  HH  TYR A 526       7.460  23.744  27.729  1.00  0.00     0.217 HD
ATOM   2093  N   SER A 527      14.737  26.061  26.014  1.00 48.47    -0.344 N 
ATOM   2094  HN  SER A 527      14.779  26.943  25.504  1.00  0.00     0.163 HD
ATOM   2095  CA  SER A 527      15.394  24.863  25.435  1.00 50.09     0.200 C 
ATOM   2096  C   SER A 527      16.283  24.163  26.460  1.00 51.57     0.243 C 
ATOM   2097  O   SER A 527      16.261  22.942  26.577  1.00 51.32    -0.271 OA
ATOM   2098  CB  SER A 527      16.241  25.217  24.201  1.00 50.20     0.199 C 
ATOM   2099  OG  SER A 527      17.480  25.815  24.578  1.00 50.65    -0.398 OA
ATOM   2100  HG  SER A 527      18.003  26.034  23.816  1.00  0.00     0.209 HD
ATOM   2101  N   MET A 528      17.063  24.956  27.193  1.00 53.20    -0.348 N 
ATOM   2102  HN  MET A 528      17.086  25.954  26.982  1.00  0.00     0.163 HD
ATOM   2103  CA  MET A 528      17.888  24.448  28.289  1.00 55.15     0.146 C 
ATOM   2104  C   MET A 528      17.106  24.483  29.608  1.00 55.01     0.256 C 
ATOM   2105  O   MET A 528      16.427  23.519  29.974  1.00 55.65    -0.305 OA
ATOM   2106  CB  MET A 528      19.169  25.283  28.408  1.00 55.22     0.042 C 
ATOM   2107  CG  MET A 528      18.984  26.641  29.093  1.00 56.28     0.076 C 
ATOM   2108  SD  MET A 528      20.337  27.828  28.821  1.00 58.62    -0.173 SA
ATOM   2109  CE  MET A 528      21.739  26.727  28.521  1.00 58.73     0.089 C 
TER    2110      MET A 528 
ATOM   2110  N   ASN B 304      14.207  64.574 -10.154  1.00 47.69    -0.067 N 
ATOM   2111  HN1 ASN B 304      14.818  65.385 -10.250  1.00  0.00     0.275 HD
ATOM   2112  HN2 ASN B 304      13.319  64.718 -10.634  1.00  0.00     0.275 HD
ATOM   2113  HN3 ASN B 304      14.554  63.782 -10.695  1.00  0.00     0.275 HD
ATOM   2114  CA  ASN B 304      13.998  64.206  -8.723  1.00 47.51     0.270 C 
ATOM   2115  C   ASN B 304      13.080  62.986  -8.578  1.00 47.16     0.248 C 
ATOM   2116  O   ASN B 304      12.114  63.021  -7.806  1.00 46.93    -0.271 OA
ATOM   2117  CB  ASN B 304      13.432  65.408  -7.941  1.00 47.65     0.050 C 
ATOM   2118  N   SER B 305      13.400  61.913  -9.305  1.00 46.69    -0.344 N 
ATOM   2119  HN  SER B 305      14.209  61.962  -9.925  1.00  0.00     0.163 HD
ATOM   2120  CA  SER B 305      12.626  60.659  -9.244  1.00 46.59     0.200 C 
ATOM   2121  C   SER B 305      13.214  59.595  -8.293  1.00 46.51     0.243 C 
ATOM   2122  O   SER B 305      12.546  58.589  -7.988  1.00 46.24    -0.271 OA
ATOM   2123  CB  SER B 305      12.467  60.072 -10.643  1.00 46.52     0.199 C 
ATOM   2124  OG  SER B 305      11.936  61.031 -11.542  1.00 47.01    -0.398 OA
ATOM   2125  HG  SER B 305      11.837  60.665 -12.413  1.00  0.00     0.209 HD
ATOM   2126  N   LEU B 306      14.443  59.816  -7.811  1.00 46.32    -0.346 N 
ATOM   2127  HN  LEU B 306      14.966  60.632  -8.129  1.00  0.00     0.163 HD
ATOM   2128  CA  LEU B 306      15.058  58.900  -6.826  1.00 46.05     0.177 C 
ATOM   2129  C   LEU B 306      14.420  59.105  -5.456  1.00 45.47     0.241 C 
ATOM   2130  O   LEU B 306      13.815  60.149  -5.193  1.00 45.39    -0.271 OA
ATOM   2131  CB  LEU B 306      16.576  59.095  -6.744  1.00 46.32     0.038 C 
ATOM   2132  CG  LEU B 306      17.366  58.975  -8.055  1.00 47.40    -0.020 C 
ATOM   2133  CD1 LEU B 306      18.764  59.577  -7.890  1.00 48.85     0.009 C 
ATOM   2134  CD2 LEU B 306      17.459  57.529  -8.568  1.00 48.11     0.009 C 
ATOM   2135  N   ALA B 307      14.571  58.105  -4.586  1.00 44.79    -0.346 N 
ATOM   2136  HN  ALA B 307      15.262  57.382  -4.788  1.00  0.00     0.163 HD
ATOM   2137  CA  ALA B 307      13.791  58.001  -3.360  1.00 44.08     0.172 C 
ATOM   2138  C   ALA B 307      13.967  59.160  -2.400  1.00 43.63     0.240 C 
ATOM   2139  O   ALA B 307      12.981  59.660  -1.821  1.00 43.43    -0.271 OA
ATOM   2140  CB  ALA B 307      14.125  56.705  -2.647  1.00 44.16     0.042 C 
ATOM   2141  N   LEU B 308      15.219  59.569  -2.210  1.00 42.73    -0.346 N 
ATOM   2142  HN  LEU B 308      15.973  59.143  -2.749  1.00  0.00     0.163 HD
ATOM   2143  CA  LEU B 308      15.532  60.620  -1.240  1.00 42.05     0.177 C 
ATOM   2144  C   LEU B 308      15.120  61.985  -1.761  1.00 41.24     0.241 C 
ATOM   2145  O   LEU B 308      14.952  62.922  -0.978  1.00 41.38    -0.271 OA
ATOM   2146  CB  LEU B 308      17.021  60.608  -0.859  1.00 42.42     0.038 C 
ATOM   2147  CG  LEU B 308      17.497  59.687   0.286  1.00 43.14    -0.020 C 
ATOM   2148  CD1 LEU B 308      16.379  59.280   1.239  1.00 41.79     0.009 C 
ATOM   2149  CD2 LEU B 308      18.170  58.443  -0.256  1.00 44.88     0.009 C 
ATOM   2150  N   SER B 309      14.929  62.078  -3.075  1.00 39.76    -0.344 N 
ATOM   2151  HN  SER B 309      15.126  61.263  -3.656  1.00  0.00     0.163 HD
ATOM   2152  CA  SER B 309      14.452  63.290  -3.715  1.00 39.11     0.200 C 
ATOM   2153  C   SER B 309      12.941  63.457  -3.675  1.00 37.86     0.243 C 
ATOM   2154  O   SER B 309      12.436  64.533  -3.959  1.00 37.52    -0.271 OA
ATOM   2155  CB  SER B 309      14.910  63.317  -5.171  1.00 39.25     0.199 C 
ATOM   2156  OG  SER B 309      16.306  63.066  -5.261  1.00 41.26    -0.398 OA
ATOM   2157  HG  SER B 309      16.591  63.083  -6.167  1.00  0.00     0.209 HD
ATOM   2158  N   LEU B 310      12.210  62.400  -3.341  1.00 36.57    -0.346 N 
ATOM   2159  HN  LEU B 310      12.665  61.524  -3.086  1.00  0.00     0.163 HD
ATOM   2160  CA  LEU B 310      10.766  62.494  -3.340  1.00 35.51     0.177 C 
ATOM   2161  C   LEU B 310      10.281  63.340  -2.191  1.00 35.38     0.241 C 
ATOM   2162  O   LEU B 310      10.807  63.248  -1.071  1.00 35.26    -0.271 OA
ATOM   2163  CB  LEU B 310      10.117  61.110  -3.241  1.00 35.09     0.038 C 
ATOM   2164  CG  LEU B 310      10.487  60.118  -4.327  1.00 33.02    -0.020 C 
ATOM   2165  CD1 LEU B 310       9.805  58.771  -4.048  1.00 34.49     0.009 C 
ATOM   2166  CD2 LEU B 310      10.092  60.658  -5.675  1.00 33.66     0.009 C 
ATOM   2167  N   THR B 311       9.256  64.141  -2.465  1.00 34.61    -0.344 N 
ATOM   2168  HN  THR B 311       8.992  64.309  -3.436  1.00  0.00     0.163 HD
ATOM   2169  CA  THR B 311       8.509  64.779  -1.396  1.00 34.57     0.205 C 
ATOM   2170  C   THR B 311       7.683  63.734  -0.668  1.00 34.63     0.243 C 
ATOM   2171  O   THR B 311       7.544  62.586  -1.128  1.00 33.75    -0.271 OA
ATOM   2172  CB  THR B 311       7.573  65.831  -1.932  1.00 34.93     0.146 C 
ATOM   2173  CG2 THR B 311       8.293  66.776  -2.897  1.00 34.95     0.042 C 
ATOM   2174  OG1 THR B 311       6.542  65.206  -2.701  1.00 34.49    -0.393 OA
ATOM   2175  HG1 THR B 311       5.952  65.869  -3.039  1.00  0.00     0.210 HD
ATOM   2176  N   ALA B 312       7.145  64.150   0.479  1.00 34.18    -0.346 N 
ATOM   2177  HN  ALA B 312       7.383  65.081   0.820  1.00  0.00     0.163 HD
ATOM   2178  CA  ALA B 312       6.238  63.336   1.260  1.00 33.54     0.172 C 
ATOM   2179  C   ALA B 312       5.062  62.852   0.408  1.00 33.20     0.240 C 
ATOM   2180  O   ALA B 312       4.776  61.656   0.373  1.00 32.17    -0.271 OA
ATOM   2181  CB  ALA B 312       5.734  64.108   2.471  1.00 33.64     0.042 C 
ATOM   2182  N   ASP B 313       4.379  63.772  -0.264  1.00 32.37    -0.346 N 
ATOM   2183  HN  ASP B 313       4.636  64.755  -0.176  1.00  0.00     0.163 HD
ATOM   2184  CA  ASP B 313       3.256  63.390  -1.134  1.00 32.94     0.186 C 
ATOM   2185  C   ASP B 313       3.664  62.348  -2.199  1.00 31.92     0.241 C 
ATOM   2186  O   ASP B 313       2.903  61.416  -2.494  1.00 31.21    -0.271 OA
ATOM   2187  CB  ASP B 313       2.630  64.617  -1.803  1.00 33.71     0.147 C 
ATOM   2188  CG  ASP B 313       1.740  65.437  -0.859  1.00 36.08     0.175 C 
ATOM   2189  OD1 ASP B 313       1.553  65.085   0.325  1.00 39.74    -0.648 OA
ATOM   2190  OD2 ASP B 313       1.167  66.486  -1.233  1.00 43.31    -0.648 OA
ATOM   2191  N   GLN B 314       4.863  62.499  -2.761  1.00 31.21    -0.346 N 
ATOM   2192  HN  GLN B 314       5.497  63.211  -2.399  1.00  0.00     0.163 HD
ATOM   2193  CA  GLN B 314       5.292  61.662  -3.891  1.00 30.94     0.177 C 
ATOM   2194  C   GLN B 314       5.634  60.264  -3.417  1.00 30.44     0.241 C 
ATOM   2195  O   GLN B 314       5.378  59.298  -4.112  1.00 29.53    -0.271 OA
ATOM   2196  CB  GLN B 314       6.485  62.286  -4.618  1.00 30.72     0.044 C 
ATOM   2197  CG  GLN B 314       6.110  63.542  -5.391  1.00 30.71     0.105 C 
ATOM   2198  CD  GLN B 314       7.298  64.380  -5.766  1.00 30.54     0.215 C 
ATOM   2199  NE2 GLN B 314       7.084  65.335  -6.644  1.00 30.84    -0.370 N 
ATOM   2200 1HE2 GLN B 314       6.169  65.513  -7.058  1.00  0.00     0.159 HD
ATOM   2201 2HE2 GLN B 314       7.891  65.904  -6.899  1.00  0.00     0.159 HD
ATOM   2202  OE1 GLN B 314       8.399  64.166  -5.268  1.00 32.13    -0.274 OA
ATOM   2203  N   MET B 315       6.202  60.184  -2.228  1.00 30.86    -0.346 N 
ATOM   2204  HN  MET B 315       6.440  61.052  -1.749  1.00  0.00     0.163 HD
ATOM   2205  CA  MET B 315       6.508  58.926  -1.563  1.00 31.27     0.177 C 
ATOM   2206  C   MET B 315       5.236  58.136  -1.241  1.00 30.82     0.241 C 
ATOM   2207  O   MET B 315       5.143  56.953  -1.549  1.00 29.87    -0.271 OA
ATOM   2208  CB  MET B 315       7.308  59.188  -0.271  1.00 31.85     0.045 C 
ATOM   2209  CG  MET B 315       7.638  57.894   0.515  1.00 33.34     0.076 C 
ATOM   2210  SD  MET B 315       8.691  56.773  -0.469  1.00 40.59    -0.173 SA
ATOM   2211  CE  MET B 315      10.278  57.634  -0.352  1.00 40.95     0.089 C 
ATOM   2212  N   VAL B 316       4.263  58.792  -0.624  1.00 30.62    -0.346 N 
ATOM   2213  HN  VAL B 316       4.412  59.763  -0.349  1.00  0.00     0.163 HD
ATOM   2214  CA  VAL B 316       2.968  58.148  -0.326  1.00 31.03     0.180 C 
ATOM   2215  C   VAL B 316       2.371  57.591  -1.606  1.00 29.41     0.241 C 
ATOM   2216  O   VAL B 316       1.942  56.436  -1.650  1.00 29.07    -0.271 OA
ATOM   2217  CB  VAL B 316       1.942  59.159   0.256  1.00 31.79     0.009 C 
ATOM   2218  CG1 VAL B 316       0.524  58.581   0.300  1.00 34.34     0.012 C 
ATOM   2219  CG2 VAL B 316       2.346  59.569   1.594  1.00 34.71     0.012 C 
ATOM   2220  N   SER B 317       2.358  58.425  -2.628  1.00 27.67    -0.344 N 
ATOM   2221  HN  SER B 317       2.780  59.347  -2.514  1.00  0.00     0.163 HD
ATOM   2222  CA  SER B 317       1.765  58.081  -3.913  1.00 27.95     0.200 C 
ATOM   2223  C   SER B 317       2.455  56.865  -4.521  1.00 27.32     0.243 C 
ATOM   2224  O   SER B 317       1.794  55.948  -5.006  1.00 26.12    -0.271 OA
ATOM   2225  CB  SER B 317       1.861  59.250  -4.886  1.00 27.60     0.199 C 
ATOM   2226  OG  SER B 317       1.179  58.943  -6.086  1.00 30.68    -0.398 OA
ATOM   2227  HG  SER B 317       1.239  59.672  -6.693  1.00  0.00     0.209 HD
ATOM   2228  N   ALA B 318       3.788  56.873  -4.508  1.00 26.54    -0.346 N 
ATOM   2229  HN  ALA B 318       4.279  57.683  -4.130  1.00  0.00     0.163 HD
ATOM   2230  CA  ALA B 318       4.559  55.747  -5.024  1.00 25.77     0.172 C 
ATOM   2231  C   ALA B 318       4.231  54.473  -4.256  1.00 25.89     0.240 C 
ATOM   2232  O   ALA B 318       4.037  53.438  -4.878  1.00 25.97    -0.271 OA
ATOM   2233  CB  ALA B 318       6.026  56.022  -4.935  1.00 25.75     0.042 C 
ATOM   2234  N   LEU B 319       4.169  54.555  -2.916  1.00 26.09    -0.346 N 
ATOM   2235  HN  LEU B 319       4.326  55.457  -2.467  1.00  0.00     0.163 HD
ATOM   2236  CA  LEU B 319       3.883  53.387  -2.083  1.00 27.11     0.177 C 
ATOM   2237  C   LEU B 319       2.474  52.835  -2.327  1.00 27.14     0.241 C 
ATOM   2238  O   LEU B 319       2.289  51.598  -2.423  1.00 27.00    -0.271 OA
ATOM   2239  CB  LEU B 319       4.117  53.693  -0.591  1.00 28.27     0.038 C 
ATOM   2240  CG  LEU B 319       5.550  54.040  -0.168  1.00 30.32    -0.020 C 
ATOM   2241  CD1 LEU B 319       5.618  54.461   1.280  1.00 32.68     0.009 C 
ATOM   2242  CD2 LEU B 319       6.474  52.856  -0.398  1.00 32.21     0.009 C 
ATOM   2243  N   LEU B 320       1.488  53.732  -2.481  1.00 26.23    -0.346 N 
ATOM   2244  HN  LEU B 320       1.685  54.726  -2.367  1.00  0.00     0.163 HD
ATOM   2245  CA  LEU B 320       0.135  53.295  -2.811  1.00 26.04     0.177 C 
ATOM   2246  C   LEU B 320       0.083  52.551  -4.145  1.00 25.92     0.241 C 
ATOM   2247  O   LEU B 320      -0.555  51.497  -4.251  1.00 25.16    -0.271 OA
ATOM   2248  CB  LEU B 320      -0.847  54.469  -2.800  1.00 26.54     0.038 C 
ATOM   2249  CG  LEU B 320      -1.074  55.169  -1.422  1.00 28.65    -0.020 C 
ATOM   2250  CD1 LEU B 320      -2.013  56.378  -1.597  1.00 32.64     0.009 C 
ATOM   2251  CD2 LEU B 320      -1.648  54.242  -0.452  1.00 33.09     0.009 C 
ATOM   2252  N   ASP B 321       0.793  53.073  -5.142  1.00 25.17    -0.346 N 
ATOM   2253  HN  ASP B 321       1.308  53.939  -4.982  1.00  0.00     0.163 HD
ATOM   2254  CA  ASP B 321       0.858  52.444  -6.460  1.00 26.66     0.186 C 
ATOM   2255  C   ASP B 321       1.370  50.990  -6.352  1.00 26.48     0.241 C 
ATOM   2256  O   ASP B 321       0.961  50.127  -7.131  1.00 26.48    -0.271 OA
ATOM   2257  CB  ASP B 321       1.807  53.192  -7.394  1.00 26.25     0.147 C 
ATOM   2258  CG  ASP B 321       1.363  54.593  -7.735  1.00 29.59     0.175 C 
ATOM   2259  OD1 ASP B 321       0.127  54.868  -7.748  1.00 29.86    -0.648 OA
ATOM   2260  OD2 ASP B 321       2.207  55.454  -8.126  1.00 27.63    -0.648 OA
ATOM   2261  N   ALA B 322       2.268  50.747  -5.400  1.00 27.52    -0.346 N 
ATOM   2262  HN  ALA B 322       2.494  51.494  -4.743  1.00  0.00     0.163 HD
ATOM   2263  CA  ALA B 322       2.946  49.459  -5.252  1.00 28.46     0.172 C 
ATOM   2264  C   ALA B 322       2.175  48.395  -4.437  1.00 29.41     0.240 C 
ATOM   2265  O   ALA B 322       2.672  47.295  -4.247  1.00 30.36    -0.271 OA
ATOM   2266  CB  ALA B 322       4.305  49.695  -4.617  1.00 28.45     0.042 C 
ATOM   2267  N   GLU B 323       0.993  48.728  -3.929  1.00 29.39    -0.346 N 
ATOM   2268  HN  GLU B 323       0.595  49.642  -4.148  1.00  0.00     0.163 HD
ATOM   2269  CA  GLU B 323       0.248  47.811  -3.061  1.00 29.38     0.177 C 
ATOM   2270  C   GLU B 323      -0.075  46.512  -3.786  1.00 30.36     0.243 C 
ATOM   2271  O   GLU B 323      -0.510  46.539  -4.932  1.00 27.93    -0.271 OA
ATOM   2272  CB  GLU B 323      -1.039  48.471  -2.550  1.00 29.94     0.045 C 
ATOM   2273  CG  GLU B 323      -0.788  49.326  -1.326  1.00 29.69     0.116 C 
ATOM   2274  CD  GLU B 323      -0.324  48.481  -0.152  1.00 30.82     0.172 C 
ATOM   2275  OE1 GLU B 323      -1.136  47.709   0.354  1.00 31.88    -0.648 OA
ATOM   2276  OE2 GLU B 323       0.846  48.556   0.249  1.00 32.65    -0.648 OA
ATOM   2277  N   PRO B 324       0.160  45.371  -3.120  1.00 30.21    -0.337 N 
ATOM   2278  CA  PRO B 324      -0.066  44.085  -3.746  1.00 30.17     0.179 C 
ATOM   2279  C   PRO B 324      -1.560  43.751  -3.801  1.00 30.42     0.243 C 
ATOM   2280  O   PRO B 324      -2.360  44.360  -3.083  1.00 30.48    -0.271 OA
ATOM   2281  CB  PRO B 324       0.708  43.127  -2.836  1.00 30.74     0.037 C 
ATOM   2282  CG  PRO B 324       0.686  43.766  -1.531  1.00 29.71     0.022 C 
ATOM   2283  CD  PRO B 324       0.680  45.231  -1.755  1.00 29.77     0.127 C 
ATOM   2284  N   PRO B 325      -1.937  42.785  -4.640  1.00 30.67    -0.337 N 
ATOM   2285  CA  PRO B 325      -3.313  42.333  -4.667  1.00 30.68     0.179 C 
ATOM   2286  C   PRO B 325      -3.639  41.582  -3.389  1.00 30.31     0.241 C 
ATOM   2287  O   PRO B 325      -2.762  40.986  -2.763  1.00 31.09    -0.271 OA
ATOM   2288  CB  PRO B 325      -3.380  41.416  -5.900  1.00 31.29     0.037 C 
ATOM   2289  CG  PRO B 325      -1.970  40.977  -6.153  1.00 31.63     0.022 C 
ATOM   2290  CD  PRO B 325      -1.069  42.011  -5.543  1.00 30.42     0.127 C 
ATOM   2291  N   ILE B 326      -4.895  41.644  -2.984  1.00 30.25    -0.346 N 
ATOM   2292  HN  ILE B 326      -5.530  42.292  -3.451  1.00  0.00     0.163 HD
ATOM   2293  CA  ILE B 326      -5.407  40.824  -1.898  1.00 30.29     0.180 C 
ATOM   2294  C   ILE B 326      -5.979  39.569  -2.535  1.00 30.66     0.241 C 
ATOM   2295  O   ILE B 326      -6.886  39.648  -3.369  1.00 29.69    -0.271 OA
ATOM   2296  CB  ILE B 326      -6.469  41.583  -1.087  1.00 30.12     0.013 C 
ATOM   2297  CG1 ILE B 326      -5.780  42.524  -0.093  1.00 30.48     0.002 C 
ATOM   2298  CG2 ILE B 326      -7.395  40.588  -0.329  1.00 32.05     0.012 C 
ATOM   2299  CD1 ILE B 326      -6.709  43.407   0.679  1.00 31.52     0.005 C 
ATOM   2300  N   LEU B 327      -5.429  38.421  -2.146  1.00 30.12    -0.346 N 
ATOM   2301  HN  LEU B 327      -4.768  38.419  -1.369  1.00  0.00     0.163 HD
ATOM   2302  CA  LEU B 327      -5.753  37.181  -2.805  1.00 30.05     0.177 C 
ATOM   2303  C   LEU B 327      -6.997  36.523  -2.235  1.00 29.48     0.241 C 
ATOM   2304  O   LEU B 327      -7.336  36.692  -1.070  1.00 28.90    -0.271 OA
ATOM   2305  CB  LEU B 327      -4.564  36.233  -2.723  1.00 29.72     0.038 C 
ATOM   2306  CG  LEU B 327      -3.246  36.766  -3.256  1.00 28.62    -0.020 C 
ATOM   2307  CD1 LEU B 327      -2.180  35.715  -3.178  1.00 28.46     0.009 C 
ATOM   2308  CD2 LEU B 327      -3.389  37.289  -4.690  1.00 30.68     0.009 C 
ATOM   2309  N   TYR B 328      -7.664  35.765  -3.087  1.00 30.51    -0.346 N 
ATOM   2310  HN  TYR B 328      -7.432  35.823  -4.079  1.00  0.00     0.163 HD
ATOM   2311  CA  TYR B 328      -8.718  34.848  -2.668  1.00 30.80     0.180 C 
ATOM   2312  C   TYR B 328      -8.054  33.511  -2.343  1.00 30.84     0.241 C 
ATOM   2313  O   TYR B 328      -7.066  33.154  -2.966  1.00 30.21    -0.271 OA
ATOM   2314  CB  TYR B 328      -9.752  34.683  -3.781  1.00 32.22     0.073 C 
ATOM   2315  CG  TYR B 328     -10.648  35.898  -3.950  1.00 33.22    -0.056 A 
ATOM   2316  CD1 TYR B 328     -10.156  37.071  -4.503  1.00 34.82     0.010 A 
ATOM   2317  CD2 TYR B 328     -11.974  35.877  -3.543  1.00 35.54     0.010 A 
ATOM   2318  CE1 TYR B 328     -10.962  38.192  -4.656  1.00 34.75     0.037 A 
ATOM   2319  CE2 TYR B 328     -12.802  37.000  -3.710  1.00 35.59     0.037 A 
ATOM   2320  CZ  TYR B 328     -12.272  38.154  -4.258  1.00 35.67     0.065 A 
ATOM   2321  OH  TYR B 328     -13.061  39.281  -4.428  1.00 36.73    -0.361 OA
ATOM   2322  HH  TYR B 328     -12.697  40.074  -4.804  1.00  0.00     0.217 HD
ATOM   2323  N   SER B 329      -8.572  32.783  -1.357  1.00 30.34    -0.344 N 
ATOM   2324  HN  SER B 329      -9.302  33.186  -0.769  1.00  0.00     0.163 HD
ATOM   2325  CA  SER B 329      -8.118  31.419  -1.098  1.00 30.48     0.200 C 
ATOM   2326  C   SER B 329      -8.604  30.516  -2.238  1.00 31.47     0.243 C 
ATOM   2327  O   SER B 329      -9.777  30.556  -2.587  1.00 30.64    -0.271 OA
ATOM   2328  CB  SER B 329      -8.703  30.904   0.219  1.00 30.43     0.199 C 
ATOM   2329  OG  SER B 329      -8.136  29.664   0.587  1.00 29.66    -0.398 OA
ATOM   2330  HG  SER B 329      -8.499  29.344   1.405  1.00  0.00     0.209 HD
ATOM   2331  N   GLU B 330      -7.706  29.712  -2.806  1.00 31.76    -0.346 N 
ATOM   2332  HN  GLU B 330      -6.754  29.691  -2.441  1.00  0.00     0.163 HD
ATOM   2333  CA  GLU B 330      -8.054  28.860  -3.940  1.00 33.41     0.177 C 
ATOM   2334  C   GLU B 330      -8.990  27.720  -3.512  1.00 32.40     0.241 C 
ATOM   2335  O   GLU B 330      -8.797  27.120  -2.464  1.00 31.74    -0.271 OA
ATOM   2336  CB  GLU B 330      -6.777  28.349  -4.627  1.00 33.59     0.045 C 
ATOM   2337  CG  GLU B 330      -6.061  29.490  -5.360  1.00 35.93     0.116 C 
ATOM   2338  CD  GLU B 330      -4.905  29.037  -6.222  1.00 37.01     0.172 C 
ATOM   2339  OE1 GLU B 330      -3.959  28.396  -5.711  1.00 41.45    -0.648 OA
ATOM   2340  OE2 GLU B 330      -4.942  29.339  -7.431  1.00 45.11    -0.648 OA
ATOM   2341  N   TYR B 331     -10.015  27.467  -4.336  1.00 32.62    -0.346 N 
ATOM   2342  HN  TYR B 331     -10.054  27.979  -5.217  1.00  0.00     0.163 HD
ATOM   2343  CA  TYR B 331     -11.087  26.501  -4.056  1.00 32.66     0.180 C 
ATOM   2344  C   TYR B 331     -11.380  25.731  -5.352  1.00 32.54     0.241 C 
ATOM   2345  O   TYR B 331     -11.424  26.325  -6.419  1.00 33.15    -0.271 OA
ATOM   2346  CB  TYR B 331     -12.323  27.297  -3.583  1.00 33.25     0.073 C 
ATOM   2347  CG  TYR B 331     -13.562  26.488  -3.270  1.00 32.98    -0.056 A 
ATOM   2348  CD1 TYR B 331     -13.601  25.642  -2.167  1.00 33.67     0.010 A 
ATOM   2349  CD2 TYR B 331     -14.698  26.576  -4.068  1.00 34.37     0.010 A 
ATOM   2350  CE1 TYR B 331     -14.730  24.888  -1.873  1.00 33.81     0.037 A 
ATOM   2351  CE2 TYR B 331     -15.841  25.822  -3.779  1.00 33.67     0.037 A 
ATOM   2352  CZ  TYR B 331     -15.842  24.983  -2.674  1.00 33.24     0.065 A 
ATOM   2353  OH  TYR B 331     -16.944  24.229  -2.366  1.00 34.51    -0.361 OA
ATOM   2354  HH  TYR B 331     -16.945  23.655  -1.609  1.00  0.00     0.217 HD
ATOM   2355  N   ASP B 332     -11.535  24.409  -5.286  1.00 31.91    -0.345 N 
ATOM   2356  HN  ASP B 332     -11.348  23.926  -4.407  1.00  0.00     0.163 HD
ATOM   2357  CA  ASP B 332     -11.970  23.636  -6.457  1.00 31.71     0.186 C 
ATOM   2358  C   ASP B 332     -13.198  22.853  -6.025  1.00 31.12     0.243 C 
ATOM   2359  O   ASP B 332     -13.075  21.872  -5.250  1.00 30.75    -0.271 OA
ATOM   2360  CB  ASP B 332     -10.856  22.705  -6.973  1.00 31.61     0.147 C 
ATOM   2361  CG  ASP B 332     -11.272  21.847  -8.203  1.00 35.68     0.175 C 
ATOM   2362  OD1 ASP B 332     -12.487  21.726  -8.605  1.00 33.96    -0.648 OA
ATOM   2363  OD2 ASP B 332     -10.407  21.194  -8.829  1.00 39.01    -0.648 OA
ATOM   2364  N   PRO B 333     -14.383  23.259  -6.537  1.00 30.55    -0.337 N 
ATOM   2365  CA  PRO B 333     -15.613  22.554  -6.173  1.00 30.62     0.179 C 
ATOM   2366  C   PRO B 333     -15.580  21.072  -6.536  1.00 29.61     0.241 C 
ATOM   2367  O   PRO B 333     -16.389  20.324  -6.007  1.00 29.93    -0.271 OA
ATOM   2368  CB  PRO B 333     -16.700  23.273  -6.989  1.00 30.63     0.037 C 
ATOM   2369  CG  PRO B 333     -15.961  23.954  -8.106  1.00 31.11     0.022 C 
ATOM   2370  CD  PRO B 333     -14.624  24.339  -7.528  1.00 30.51     0.127 C 
ATOM   2371  N   THR B 334     -14.672  20.648  -7.417  1.00 29.36    -0.344 N 
ATOM   2372  HN  THR B 334     -14.001  21.314  -7.800  1.00  0.00     0.163 HD
ATOM   2373  CA  THR B 334     -14.614  19.246  -7.849  1.00 29.67     0.205 C 
ATOM   2374  C   THR B 334     -13.692  18.389  -6.975  1.00 29.63     0.243 C 
ATOM   2375  O   THR B 334     -13.565  17.182  -7.202  1.00 29.16    -0.271 OA
ATOM   2376  CB  THR B 334     -14.200  19.099  -9.386  1.00 29.27     0.146 C 
ATOM   2377  CG2 THR B 334     -14.818  20.363 -10.134  1.00 29.64     0.042 C 
ATOM   2378  OG1 THR B 334     -12.656  19.354  -9.544  1.00 31.48    -0.393 OA
ATOM   2379  HG1 THR B 334     -12.288  18.600  -9.098  1.00  0.00     0.210 HD
ATOM   2380  N   ARG B 335     -13.083  19.012  -5.965  1.00 29.96    -0.346 N 
ATOM   2381  HN  ARG B 335     -13.288  19.997  -5.800  1.00  0.00     0.163 HD
ATOM   2382  CA  ARG B 335     -12.135  18.334  -5.089  1.00 30.65     0.176 C 
ATOM   2383  C   ARG B 335     -12.493  18.543  -3.620  1.00 31.02     0.243 C 
ATOM   2384  O   ARG B 335     -11.702  19.085  -2.865  1.00 30.63    -0.271 OA
ATOM   2385  CB  ARG B 335     -10.708  18.832  -5.372  1.00 30.39     0.034 C 
ATOM   2386  CG  ARG B 335     -10.140  18.332  -6.701  1.00 30.57    -0.002 C 
ATOM   2387  CD  ARG B 335      -8.715  18.790  -6.966  1.00 31.07     0.005 C 
ATOM   2388  N   PRO B 336     -13.660  18.060  -3.198  1.00 31.88    -0.337 N 
ATOM   2389  CA  PRO B 336     -14.127  18.312  -1.837  1.00 32.58     0.179 C 
ATOM   2390  C   PRO B 336     -13.251  17.672  -0.762  1.00 33.34     0.241 C 
ATOM   2391  O   PRO B 336     -13.150  18.209   0.325  1.00 34.01    -0.271 OA
ATOM   2392  CB  PRO B 336     -15.523  17.687  -1.828  1.00 32.26     0.037 C 
ATOM   2393  CG  PRO B 336     -15.465  16.652  -2.850  1.00 32.05     0.022 C 
ATOM   2394  CD  PRO B 336     -14.600  17.208  -3.937  1.00 31.74     0.127 C 
ATOM   2395  N   PHE B 337     -12.605  16.551  -1.072  1.00 34.21    -0.346 N 
ATOM   2396  HN  PHE B 337     -12.569  16.249  -2.046  1.00  0.00     0.163 HD
ATOM   2397  CA  PHE B 337     -11.944  15.740  -0.047  1.00 34.97     0.180 C 
ATOM   2398  C   PHE B 337     -10.472  16.027   0.192  1.00 36.13     0.241 C 
ATOM   2399  O   PHE B 337      -9.907  15.530   1.163  1.00 36.96    -0.271 OA
ATOM   2400  CB  PHE B 337     -12.103  14.265  -0.375  1.00 34.03     0.073 C 
ATOM   2401  CG  PHE B 337     -13.523  13.818  -0.402  1.00 34.03    -0.056 A 
ATOM   2402  CD1 PHE B 337     -14.341  13.999   0.706  1.00 33.07     0.007 A 
ATOM   2403  CD2 PHE B 337     -14.054  13.227  -1.529  1.00 31.68     0.007 A 
ATOM   2404  CE1 PHE B 337     -15.660  13.593   0.672  1.00 33.19     0.001 A 
ATOM   2405  CE2 PHE B 337     -15.369  12.818  -1.552  1.00 32.66     0.001 A 
ATOM   2406  CZ  PHE B 337     -16.169  12.997  -0.455  1.00 32.58     0.000 A 
ATOM   2407  N   SER B 338      -9.846  16.799  -0.685  1.00 37.16    -0.344 N 
ATOM   2408  HN  SER B 338     -10.364  17.185  -1.475  1.00  0.00     0.163 HD
ATOM   2409  CA  SER B 338      -8.435  17.104  -0.539  1.00 37.82     0.200 C 
ATOM   2410  C   SER B 338      -8.288  18.556  -0.161  1.00 38.59     0.243 C 
ATOM   2411  O   SER B 338      -7.180  19.103  -0.195  1.00 39.10    -0.271 OA
ATOM   2412  CB  SER B 338      -7.655  16.770  -1.823  1.00 38.15     0.199 C 
ATOM   2413  OG  SER B 338      -8.091  17.543  -2.929  1.00 37.92    -0.398 OA
ATOM   2414  HG  SER B 338      -7.610  17.337  -3.722  1.00  0.00     0.209 HD
ATOM   2415  N   GLU B 339      -9.414  19.176   0.199  1.00 39.03    -0.346 N 
ATOM   2416  HN  GLU B 339     -10.309  18.726   0.007  1.00  0.00     0.163 HD
ATOM   2417  CA  GLU B 339      -9.404  20.462   0.851  1.00 39.37     0.172 C 
ATOM   2418  C   GLU B 339      -8.315  20.399   1.910  1.00 39.54     0.240 C 
ATOM   2419  O   GLU B 339      -8.282  19.476   2.747  1.00 39.48    -0.271 OA
ATOM   2420  CB  GLU B 339     -10.764  20.767   1.492  1.00 39.46     0.042 C 
ATOM   2421  N   ALA B 340      -7.392  21.347   1.832  1.00 39.48    -0.346 N 
ATOM   2422  HN  ALA B 340      -7.453  22.044   1.090  1.00  0.00     0.163 HD
ATOM   2423  CA  ALA B 340      -6.291  21.413   2.785  1.00 39.56     0.172 C 
ATOM   2424  C   ALA B 340      -6.823  21.511   4.222  1.00 39.63     0.240 C 
ATOM   2425  O   ALA B 340      -7.966  21.958   4.456  1.00 40.75    -0.271 OA
ATOM   2426  CB  ALA B 340      -5.381  22.594   2.454  1.00 39.20     0.042 C 
ATOM   2427  N   SER B 341      -6.014  21.073   5.186  1.00 39.06    -0.344 N 
ATOM   2428  HN  SER B 341      -5.173  20.550   4.945  1.00  0.00     0.163 HD
ATOM   2429  CA  SER B 341      -6.327  21.339   6.582  1.00 38.26     0.200 C 
ATOM   2430  C   SER B 341      -6.326  22.856   6.737  1.00 37.87     0.243 C 
ATOM   2431  O   SER B 341      -6.006  23.585   5.787  1.00 37.66    -0.271 OA
ATOM   2432  CB  SER B 341      -5.301  20.697   7.518  1.00 38.19     0.199 C 
ATOM   2433  OG  SER B 341      -3.993  21.171   7.239  1.00 38.57    -0.398 OA
ATOM   2434  HG  SER B 341      -3.356  20.772   7.820  1.00  0.00     0.209 HD
ATOM   2435  N   MET B 342      -6.710  23.324   7.917  1.00 36.79    -0.346 N 
ATOM   2436  HN  MET B 342      -7.050  22.672   8.624  1.00  0.00     0.163 HD
ATOM   2437  CA  MET B 342      -6.658  24.732   8.224  1.00 36.58     0.177 C 
ATOM   2438  C   MET B 342      -5.266  25.268   7.920  1.00 35.46     0.241 C 
ATOM   2439  O   MET B 342      -5.127  26.278   7.263  1.00 33.54    -0.271 OA
ATOM   2440  CB  MET B 342      -6.964  24.960   9.701  1.00 37.17     0.045 C 
ATOM   2441  CG  MET B 342      -6.857  26.417  10.154  1.00 39.43     0.076 C 
ATOM   2442  SD  MET B 342      -8.237  27.434   9.596  1.00 45.39    -0.173 SA
ATOM   2443  CE  MET B 342      -7.895  27.721   7.872  1.00 45.46     0.089 C 
ATOM   2444  N   MET B 343      -4.248  24.560   8.408  1.00 34.89    -0.346 N 
ATOM   2445  HN  MET B 343      -4.448  23.706   8.929  1.00  0.00     0.163 HD
ATOM   2446  CA  MET B 343      -2.862  24.961   8.225  1.00 34.93     0.177 C 
ATOM   2447  C   MET B 343      -2.444  24.952   6.762  1.00 34.10     0.240 C 
ATOM   2448  O   MET B 343      -1.683  25.807   6.349  1.00 34.63    -0.271 OA
ATOM   2449  CB  MET B 343      -1.924  24.061   9.037  1.00 35.55     0.045 C 
ATOM   2450  CG  MET B 343      -0.531  24.644   9.232  1.00 37.39     0.076 C 
ATOM   2451  SD  MET B 343      -0.552  26.242  10.073  1.00 40.20    -0.173 SA
ATOM   2452  CE  MET B 343       0.859  27.046   9.363  1.00 38.17     0.089 C 
ATOM   2453  N   GLY B 344      -2.931  23.986   5.990  1.00 33.07    -0.351 N 
ATOM   2454  HN  GLY B 344      -3.525  23.270   6.409  1.00  0.00     0.163 HD
ATOM   2455  CA  GLY B 344      -2.645  23.919   4.577  1.00 32.66     0.225 C 
ATOM   2456  C   GLY B 344      -3.270  25.070   3.824  1.00 31.95     0.236 C 
ATOM   2457  O   GLY B 344      -2.672  25.597   2.908  1.00 31.65    -0.272 OA
ATOM   2458  N   LEU B 345      -4.477  25.462   4.221  1.00 31.47    -0.346 N 
ATOM   2459  HN  LEU B 345      -4.939  24.946   4.970  1.00  0.00     0.163 HD
ATOM   2460  CA  LEU B 345      -5.167  26.607   3.623  1.00 31.27     0.177 C 
ATOM   2461  C   LEU B 345      -4.380  27.895   3.855  1.00 30.33     0.241 C 
ATOM   2462  O   LEU B 345      -4.209  28.707   2.948  1.00 29.66    -0.271 OA
ATOM   2463  CB  LEU B 345      -6.581  26.735   4.203  1.00 31.71     0.038 C 
ATOM   2464  CG  LEU B 345      -7.540  25.619   3.786  1.00 33.80    -0.020 C 
ATOM   2465  CD1 LEU B 345      -8.810  25.586   4.668  1.00 35.75     0.009 C 
ATOM   2466  CD2 LEU B 345      -7.892  25.737   2.302  1.00 34.32     0.009 C 
ATOM   2467  N   LEU B 346      -3.887  28.071   5.074  1.00 29.70    -0.346 N 
ATOM   2468  HN  LEU B 346      -4.035  27.349   5.779  1.00  0.00     0.163 HD
ATOM   2469  CA  LEU B 346      -3.136  29.276   5.432  1.00 28.87     0.177 C 
ATOM   2470  C   LEU B 346      -1.762  29.289   4.764  1.00 29.05     0.241 C 
ATOM   2471  O   LEU B 346      -1.283  30.352   4.319  1.00 29.55    -0.271 OA
ATOM   2472  CB  LEU B 346      -2.982  29.368   6.943  1.00 28.86     0.038 C 
ATOM   2473  CG  LEU B 346      -4.284  29.476   7.730  1.00 29.17    -0.020 C 
ATOM   2474  CD1 LEU B 346      -3.974  29.609   9.219  1.00 30.62     0.009 C 
ATOM   2475  CD2 LEU B 346      -5.129  30.654   7.246  1.00 31.27     0.009 C 
ATOM   2476  N   THR B 347      -1.138  28.118   4.708  1.00 28.37    -0.344 N 
ATOM   2477  HN  THR B 347      -1.595  27.303   5.118  1.00  0.00     0.163 HD
ATOM   2478  CA  THR B 347       0.167  27.944   4.089  1.00 28.45     0.205 C 
ATOM   2479  C   THR B 347       0.130  28.254   2.605  1.00 28.26     0.243 C 
ATOM   2480  O   THR B 347       0.953  29.012   2.099  1.00 27.11    -0.271 OA
ATOM   2481  CB  THR B 347       0.645  26.518   4.321  1.00 28.68     0.146 C 
ATOM   2482  CG2 THR B 347       2.002  26.243   3.651  1.00 29.39     0.042 C 
ATOM   2483  OG1 THR B 347       0.904  26.354   5.712  1.00 28.36    -0.393 OA
ATOM   2484  HG1 THR B 347       1.202  25.464   5.857  1.00  0.00     0.210 HD
ATOM   2485  N   ASN B 348      -0.846  27.679   1.919  1.00 28.34    -0.345 N 
ATOM   2486  HN  ASN B 348      -1.485  27.050   2.405  1.00  0.00     0.163 HD
ATOM   2487  CA  ASN B 348      -1.037  27.913   0.501  1.00 29.03     0.185 C 
ATOM   2488  C   ASN B 348      -1.285  29.387   0.178  1.00 29.34     0.241 C 
ATOM   2489  O   ASN B 348      -0.717  29.936  -0.778  1.00 27.97    -0.271 OA
ATOM   2490  CB  ASN B 348      -2.184  27.028  -0.006  1.00 30.00     0.137 C 
ATOM   2491  CG  ASN B 348      -1.870  25.566   0.135  1.00 33.13     0.217 C 
ATOM   2492  ND2 ASN B 348      -0.597  25.258   0.413  1.00 36.13    -0.370 N 
ATOM   2493 1HD2 ASN B 348      -0.384  24.265   0.509  1.00  0.00     0.159 HD
ATOM   2494 2HD2 ASN B 348       0.132  25.965   0.503  1.00  0.00     0.159 HD
ATOM   2495  OD1 ASN B 348      -2.758  24.705   0.025  1.00 41.71    -0.274 OA
ATOM   2496  N   LEU B 349      -2.117  30.028   0.999  1.00 29.10    -0.346 N 
ATOM   2497  HN  LEU B 349      -2.576  29.508   1.747  1.00  0.00     0.163 HD
ATOM   2498  CA  LEU B 349      -2.387  31.451   0.854  1.00 28.93     0.177 C 
ATOM   2499  C   LEU B 349      -1.127  32.261   1.038  1.00 28.52     0.241 C 
ATOM   2500  O   LEU B 349      -0.779  33.105   0.200  1.00 28.93    -0.271 OA
ATOM   2501  CB  LEU B 349      -3.448  31.894   1.861  1.00 28.74     0.038 C 
ATOM   2502  CG  LEU B 349      -3.883  33.369   1.814  1.00 28.84    -0.020 C 
ATOM   2503  CD1 LEU B 349      -4.391  33.734   0.435  1.00 27.76     0.009 C 
ATOM   2504  CD2 LEU B 349      -4.961  33.594   2.860  1.00 29.63     0.009 C 
ATOM   2505  N   ALA B 350      -0.441  31.993   2.138  1.00 28.01    -0.346 N 
ATOM   2506  HN  ALA B 350      -0.767  31.248   2.754  1.00  0.00     0.163 HD
ATOM   2507  CA  ALA B 350       0.754  32.722   2.493  1.00 27.36     0.172 C 
ATOM   2508  C   ALA B 350       1.831  32.578   1.423  1.00 27.66     0.240 C 
ATOM   2509  O   ALA B 350       2.454  33.575   1.035  1.00 25.82    -0.271 OA
ATOM   2510  CB  ALA B 350       1.253  32.283   3.849  1.00 27.08     0.042 C 
ATOM   2511  N   ASP B 351       2.037  31.359   0.916  1.00 27.64    -0.346 N 
ATOM   2512  HN  ASP B 351       1.496  30.572   1.273  1.00  0.00     0.163 HD
ATOM   2513  CA  ASP B 351       3.024  31.130  -0.143  1.00 27.98     0.186 C 
ATOM   2514  C   ASP B 351       2.713  31.917  -1.428  1.00 28.56     0.241 C 
ATOM   2515  O   ASP B 351       3.627  32.450  -2.083  1.00 28.07    -0.271 OA
ATOM   2516  CB  ASP B 351       3.136  29.648  -0.474  1.00 28.98     0.147 C 
ATOM   2517  CG  ASP B 351       3.877  28.863   0.579  1.00 29.18     0.175 C 
ATOM   2518  OD1 ASP B 351       4.538  29.469   1.464  1.00 33.95    -0.648 OA
ATOM   2519  OD2 ASP B 351       3.869  27.623   0.585  1.00 32.28    -0.648 OA
ATOM   2520  N   ARG B 352       1.435  32.012  -1.770  1.00 28.14    -0.346 N 
ATOM   2521  HN  ARG B 352       0.732  31.503  -1.234  1.00  0.00     0.163 HD
ATOM   2522  CA  ARG B 352       1.022  32.827  -2.893  1.00 28.54     0.176 C 
ATOM   2523  C   ARG B 352       1.230  34.314  -2.613  1.00 28.47     0.241 C 
ATOM   2524  O   ARG B 352       1.698  35.060  -3.473  1.00 27.67    -0.271 OA
ATOM   2525  CB  ARG B 352      -0.425  32.525  -3.273  1.00 28.77     0.036 C 
ATOM   2526  CG  ARG B 352      -0.559  31.245  -4.090  1.00 29.87     0.023 C 
ATOM   2527  CD  ARG B 352      -1.735  31.248  -5.006  1.00 33.44     0.138 C 
ATOM   2528  NE  ARG B 352      -2.927  31.396  -4.228  1.00 34.04    -0.227 N 
ATOM   2529  HE  ARG B 352      -3.022  30.787  -3.415  1.00  0.00     0.177 HD
ATOM   2530  CZ  ARG B 352      -3.913  32.238  -4.455  1.00 35.79     0.665 C 
ATOM   2531  NH1 ARG B 352      -3.950  33.034  -5.516  1.00 37.34    -0.235 N 
ATOM   2532 1HH1 ARG B 352      -4.714  33.686  -5.692  1.00  0.00     0.174 HD
ATOM   2533 2HH1 ARG B 352      -3.165  33.034  -6.168  1.00  0.00     0.174 HD
ATOM   2534  NH2 ARG B 352      -4.926  32.238  -3.614  1.00 37.58    -0.235 N 
ATOM   2535 1HH2 ARG B 352      -5.690  32.890  -3.790  1.00  0.00     0.174 HD
ATOM   2536 2HH2 ARG B 352      -4.898  31.626  -2.798  1.00  0.00     0.174 HD
ATOM   2537  N   GLU B 353       0.933  34.731  -1.390  1.00 28.77    -0.346 N 
ATOM   2538  HN  GLU B 353       0.518  34.078  -0.725  1.00  0.00     0.163 HD
ATOM   2539  CA  GLU B 353       1.188  36.099  -0.981  1.00 29.14     0.177 C 
ATOM   2540  C   GLU B 353       2.684  36.449  -1.039  1.00 29.54     0.241 C 
ATOM   2541  O   GLU B 353       3.049  37.559  -1.414  1.00 29.31    -0.271 OA
ATOM   2542  CB  GLU B 353       0.629  36.348   0.410  1.00 28.85     0.045 C 
ATOM   2543  CG  GLU B 353      -0.887  36.420   0.494  1.00 30.38     0.116 C 
ATOM   2544  CD  GLU B 353      -1.350  36.728   1.909  1.00 31.03     0.172 C 
ATOM   2545  OE1 GLU B 353      -1.321  35.810   2.758  1.00 29.82    -0.648 OA
ATOM   2546  OE2 GLU B 353      -1.704  37.897   2.172  1.00 33.96    -0.648 OA
ATOM   2547  N   LEU B 354       3.552  35.507  -0.679  1.00 29.72    -0.346 N 
ATOM   2548  HN  LEU B 354       3.208  34.586  -0.405  1.00  0.00     0.163 HD
ATOM   2549  CA  LEU B 354       4.983  35.768  -0.669  1.00 29.99     0.177 C 
ATOM   2550  C   LEU B 354       5.556  36.081  -2.048  1.00 30.94     0.241 C 
ATOM   2551  O   LEU B 354       6.472  36.906  -2.165  1.00 30.81    -0.271 OA
ATOM   2552  CB  LEU B 354       5.729  34.609  -0.025  1.00 30.83     0.038 C 
ATOM   2553  CG  LEU B 354       5.441  34.488   1.484  1.00 31.08    -0.020 C 
ATOM   2554  CD1 LEU B 354       6.109  33.218   2.043  1.00 33.58     0.009 C 
ATOM   2555  CD2 LEU B 354       5.916  35.704   2.246  1.00 33.23     0.009 C 
ATOM   2556  N   VAL B 355       5.022  35.437  -3.085  1.00 29.64    -0.346 N 
ATOM   2557  HN  VAL B 355       4.311  34.725  -2.918  1.00  0.00     0.163 HD
ATOM   2558  CA  VAL B 355       5.429  35.727  -4.445  1.00 30.50     0.180 C 
ATOM   2559  C   VAL B 355       5.148  37.192  -4.761  1.00 30.02     0.241 C 
ATOM   2560  O   VAL B 355       6.009  37.879  -5.312  1.00 30.61    -0.271 OA
ATOM   2561  CB  VAL B 355       4.658  34.863  -5.468  1.00 29.96     0.009 C 
ATOM   2562  CG1 VAL B 355       4.979  35.303  -6.906  1.00 31.36     0.012 C 
ATOM   2563  CG2 VAL B 355       4.957  33.386  -5.243  1.00 30.48     0.012 C 
ATOM   2564  N   HIS B 356       3.944  37.657  -4.432  1.00 29.27    -0.346 N 
ATOM   2565  HN  HIS B 356       3.243  37.015  -4.063  1.00  0.00     0.163 HD
ATOM   2566  CA  HIS B 356       3.607  39.080  -4.591  1.00 29.58     0.182 C 
ATOM   2567  C   HIS B 356       4.454  40.007  -3.662  1.00 29.58     0.241 C 
ATOM   2568  O   HIS B 356       4.775  41.156  -4.019  1.00 30.17    -0.271 OA
ATOM   2569  CB  HIS B 356       2.109  39.303  -4.364  1.00 28.73     0.093 C 
ATOM   2570  CG  HIS B 356       1.242  38.781  -5.470  1.00 29.38     0.028 A 
ATOM   2571  CD2 HIS B 356       0.294  37.817  -5.481  1.00 30.71     0.114 A 
ATOM   2572  ND1 HIS B 356       1.264  39.307  -6.747  1.00 31.58    -0.354 N 
ATOM   2573  HD1 HIS B 356       1.859  40.075  -7.058  1.00  0.00     0.166 HD
ATOM   2574  CE1 HIS B 356       0.392  38.658  -7.505  1.00 31.65     0.180 A 
ATOM   2575  NE2 HIS B 356      -0.209  37.749  -6.760  1.00 28.34    -0.360 N 
ATOM   2576  HE2 HIS B 356      -0.929  37.102  -7.080  1.00  0.00     0.166 HD
ATOM   2577  N   MET B 357       4.804  39.526  -2.476  1.00 28.81    -0.346 N 
ATOM   2578  HN  MET B 357       4.540  38.575  -2.219  1.00  0.00     0.163 HD
ATOM   2579  CA  MET B 357       5.570  40.352  -1.527  1.00 29.34     0.177 C 
ATOM   2580  C   MET B 357       6.963  40.754  -2.028  1.00 29.34     0.241 C 
ATOM   2581  O   MET B 357       7.417  41.896  -1.807  1.00 28.37    -0.271 OA
ATOM   2582  CB  MET B 357       5.746  39.643  -0.190  1.00 29.13     0.045 C 
ATOM   2583  CG  MET B 357       6.321  40.609   0.851  1.00 30.21     0.076 C 
ATOM   2584  SD  MET B 357       6.675  39.789   2.377  1.00 32.52    -0.173 SA
ATOM   2585  CE  MET B 357       5.042  39.175   2.827  1.00 32.30     0.089 C 
ATOM   2586  N   ILE B 358       7.647  39.820  -2.683  1.00 30.01    -0.346 N 
ATOM   2587  HN  ILE B 358       7.234  38.896  -2.812  1.00  0.00     0.163 HD
ATOM   2588  CA  ILE B 358       8.987  40.093  -3.225  1.00 31.02     0.180 C 
ATOM   2589  C   ILE B 358       8.888  41.228  -4.219  1.00 29.53     0.241 C 
ATOM   2590  O   ILE B 358       9.745  42.104  -4.239  1.00 28.95    -0.271 OA
ATOM   2591  CB  ILE B 358       9.570  38.874  -3.967  1.00 31.64     0.013 C 
ATOM   2592  CG1 ILE B 358       9.669  37.661  -3.082  1.00 33.03     0.002 C 
ATOM   2593  CG2 ILE B 358      10.966  39.159  -4.521  1.00 33.35     0.012 C 
ATOM   2594  CD1 ILE B 358       9.775  36.373  -3.898  1.00 33.69     0.005 C 
ATOM   2595  N   ASN B 359       7.862  41.184  -5.070  1.00 29.75    -0.346 N 
ATOM   2596  HN  ASN B 359       7.174  40.436  -4.983  1.00  0.00     0.163 HD
ATOM   2597  CA  ASN B 359       7.701  42.185  -6.126  1.00 29.83     0.185 C 
ATOM   2598  C   ASN B 359       7.305  43.540  -5.554  1.00 28.66     0.241 C 
ATOM   2599  O   ASN B 359       7.814  44.566  -6.017  1.00 29.13    -0.271 OA
ATOM   2600  CB  ASN B 359       6.738  41.712  -7.238  1.00 30.52     0.137 C 
ATOM   2601  CG  ASN B 359       7.353  40.584  -8.113  1.00 33.08     0.217 C 
ATOM   2602  ND2 ASN B 359       6.486  39.771  -8.727  1.00 34.21    -0.370 N 
ATOM   2603 1HD2 ASN B 359       6.890  39.031  -9.301  1.00  0.00     0.159 HD
ATOM   2604 2HD2 ASN B 359       5.477  39.886  -8.637  1.00  0.00     0.159 HD
ATOM   2605  OD1 ASN B 359       8.599  40.442  -8.224  1.00 35.51    -0.274 OA
ATOM   2606  N   TRP B 360       6.445  43.542  -4.541  1.00 27.34    -0.346 N 
ATOM   2607  HN  TRP B 360       5.984  42.666  -4.294  1.00  0.00     0.163 HD
ATOM   2608  CA  TRP B 360       6.126  44.741  -3.761  1.00 27.91     0.181 C 
ATOM   2609  C   TRP B 360       7.384  45.405  -3.156  1.00 27.56     0.241 C 
ATOM   2610  O   TRP B 360       7.634  46.594  -3.350  1.00 26.80    -0.271 OA
ATOM   2611  CB  TRP B 360       5.131  44.411  -2.628  1.00 28.09     0.075 C 
ATOM   2612  CG  TRP B 360       5.077  45.468  -1.580  1.00 27.95    -0.028 A 
ATOM   2613  CD1 TRP B 360       4.443  46.682  -1.676  1.00 26.52     0.096 A 
ATOM   2614  CD2 TRP B 360       5.710  45.450  -0.312  1.00 25.75    -0.002 A 
ATOM   2615  CE2 TRP B 360       5.418  46.675   0.318  1.00 27.40     0.042 A 
ATOM   2616  CE3 TRP B 360       6.511  44.518   0.372  1.00 26.67     0.014 A 
ATOM   2617  NE1 TRP B 360       4.614  47.395  -0.527  1.00 25.57    -0.365 N 
ATOM   2618  HE1 TRP B 360       4.211  48.311  -0.329  1.00  0.00     0.165 HD
ATOM   2619  CZ2 TRP B 360       5.884  46.987   1.604  1.00 28.71     0.030 A 
ATOM   2620  CZ3 TRP B 360       6.955  44.823   1.619  1.00 27.24     0.001 A 
ATOM   2621  CH2 TRP B 360       6.650  46.047   2.232  1.00 27.22     0.002 A 
ATOM   2622  N   ALA B 361       8.168  44.619  -2.417  1.00 26.81    -0.346 N 
ATOM   2623  HN  ALA B 361       7.921  43.636  -2.304  1.00  0.00     0.163 HD
ATOM   2624  CA  ALA B 361       9.379  45.133  -1.761  1.00 25.11     0.172 C 
ATOM   2625  C   ALA B 361      10.309  45.838  -2.756  1.00 24.25     0.240 C 
ATOM   2626  O   ALA B 361      10.818  46.902  -2.462  1.00 24.81    -0.271 OA
ATOM   2627  CB  ALA B 361      10.106  44.024  -1.046  1.00 24.67     0.042 C 
ATOM   2628  N   LYS B 362      10.482  45.250  -3.931  1.00 22.86    -0.346 N 
ATOM   2629  HN  LYS B 362       9.962  44.393  -4.118  1.00  0.00     0.163 HD
ATOM   2630  CA  LYS B 362      11.362  45.748  -4.965  1.00 23.31     0.176 C 
ATOM   2631  C   LYS B 362      10.820  46.964  -5.714  1.00 23.84     0.241 C 
ATOM   2632  O   LYS B 362      11.542  47.568  -6.516  1.00 22.36    -0.271 OA
ATOM   2633  CB  LYS B 362      11.702  44.617  -5.920  1.00 24.05     0.035 C 
ATOM   2634  CG  LYS B 362      12.582  43.509  -5.238  1.00 24.41     0.004 C 
ATOM   2635  CD  LYS B 362      12.814  42.330  -6.136  1.00 24.49     0.027 C 
ATOM   2636  CE  LYS B 362      13.709  41.306  -5.400  1.00 27.16     0.229 C 
ATOM   2637  NZ  LYS B 362      13.994  40.110  -6.235  1.00 30.70    -0.079 N 
ATOM   2638  HZ1 LYS B 362      14.584  39.435  -5.750  1.00  0.00     0.274 HD
ATOM   2639  HZ2 LYS B 362      14.397  40.374  -7.134  1.00  0.00     0.274 HD
ATOM   2640  HZ3 LYS B 362      13.132  39.677  -6.566  1.00  0.00     0.274 HD
ATOM   2641  N   ARG B 363       9.578  47.334  -5.417  1.00 24.17    -0.346 N 
ATOM   2642  HN  ARG B 363       9.018  46.717  -4.829  1.00  0.00     0.163 HD
ATOM   2643  CA  ARG B 363       8.969  48.584  -5.891  1.00 25.28     0.176 C 
ATOM   2644  C   ARG B 363       9.024  49.681  -4.839  1.00 26.08     0.241 C 
ATOM   2645  O   ARG B 363       8.719  50.823  -5.133  1.00 27.00    -0.271 OA
ATOM   2646  CB  ARG B 363       7.489  48.337  -6.244  1.00 24.47     0.036 C 
ATOM   2647  CG  ARG B 363       7.285  47.552  -7.497  1.00 25.06     0.023 C 
ATOM   2648  CD  ARG B 363       5.840  47.048  -7.643  1.00 25.62     0.138 C 
ATOM   2649  NE  ARG B 363       5.586  46.535  -8.983  1.00 28.32    -0.227 N 
ATOM   2650  HE  ARG B 363       6.361  46.492  -9.645  1.00  0.00     0.177 HD
ATOM   2651  CZ  ARG B 363       4.365  46.114  -9.385  1.00 30.71     0.665 C 
ATOM   2652  NH1 ARG B 363       3.348  46.137  -8.529  1.00 32.43    -0.235 N 
ATOM   2653 1HH1 ARG B 363       3.509  46.460  -7.575  1.00  0.00     0.174 HD
ATOM   2654 2HH1 ARG B 363       2.427  45.820  -8.832  1.00  0.00     0.174 HD
ATOM   2655  NH2 ARG B 363       4.158  45.699 -10.609  1.00 27.57    -0.235 N 
ATOM   2656 1HH2 ARG B 363       4.938  45.681 -11.266  1.00  0.00     0.174 HD
ATOM   2657 2HH2 ARG B 363       3.237  45.382 -10.912  1.00  0.00     0.174 HD
ATOM   2658  N   VAL B 364       9.415  49.349  -3.622  1.00 27.12    -0.346 N 
ATOM   2659  HN  VAL B 364       9.626  48.373  -3.416  1.00  0.00     0.163 HD
ATOM   2660  CA  VAL B 364       9.553  50.350  -2.562  1.00 28.07     0.180 C 
ATOM   2661  C   VAL B 364      10.781  51.233  -2.875  1.00 28.77     0.243 C 
ATOM   2662  O   VAL B 364      11.903  50.737  -2.876  1.00 27.62    -0.271 OA
ATOM   2663  CB  VAL B 364       9.687  49.697  -1.183  1.00 27.64     0.009 C 
ATOM   2664  CG1 VAL B 364      10.087  50.721  -0.086  1.00 30.46     0.012 C 
ATOM   2665  CG2 VAL B 364       8.399  49.067  -0.762  1.00 29.88     0.012 C 
ATOM   2666  N   PRO B 365      10.587  52.534  -3.120  1.00 29.78    -0.337 N 
ATOM   2667  CA  PRO B 365      11.700  53.379  -3.535  1.00 30.40     0.179 C 
ATOM   2668  C   PRO B 365      12.824  53.293  -2.501  1.00 30.22     0.241 C 
ATOM   2669  O   PRO B 365      12.566  53.446  -1.324  1.00 31.42    -0.271 OA
ATOM   2670  CB  PRO B 365      11.082  54.792  -3.608  1.00 30.81     0.037 C 
ATOM   2671  CG  PRO B 365       9.612  54.565  -3.755  1.00 30.45     0.022 C 
ATOM   2672  CD  PRO B 365       9.325  53.300  -3.008  1.00 30.90     0.127 C 
ATOM   2673  N   GLY B 366      14.048  52.992  -2.947  1.00 30.56    -0.351 N 
ATOM   2674  HN  GLY B 366      14.198  52.890  -3.951  1.00  0.00     0.163 HD
ATOM   2675  CA  GLY B 366      15.181  52.804  -2.036  1.00 30.31     0.225 C 
ATOM   2676  C   GLY B 366      15.617  51.347  -1.903  1.00 30.03     0.236 C 
ATOM   2677  O   GLY B 366      16.802  51.068  -1.781  1.00 30.19    -0.272 OA
ATOM   2678  N   PHE B 367      14.667  50.409  -1.954  1.00 28.90    -0.346 N 
ATOM   2679  HN  PHE B 367      13.725  50.673  -2.244  1.00  0.00     0.163 HD
ATOM   2680  CA  PHE B 367      14.938  49.016  -1.607  1.00 27.85     0.180 C 
ATOM   2681  C   PHE B 367      15.875  48.403  -2.593  1.00 27.85     0.241 C 
ATOM   2682  O   PHE B 367      16.837  47.702  -2.209  1.00 27.47    -0.271 OA
ATOM   2683  CB  PHE B 367      13.631  48.201  -1.515  1.00 28.06     0.073 C 
ATOM   2684  CG  PHE B 367      13.817  46.811  -0.960  1.00 26.02    -0.056 A 
ATOM   2685  CD1 PHE B 367      13.984  46.605   0.393  1.00 27.83     0.007 A 
ATOM   2686  CD2 PHE B 367      13.839  45.711  -1.807  1.00 27.96     0.007 A 
ATOM   2687  CE1 PHE B 367      14.152  45.308   0.907  1.00 27.44     0.001 A 
ATOM   2688  CE2 PHE B 367      14.008  44.418  -1.310  1.00 27.91     0.001 A 
ATOM   2689  CZ  PHE B 367      14.169  44.220   0.059  1.00 25.72     0.000 A 
ATOM   2690  N   VAL B 368      15.662  48.711  -3.871  1.00 27.05    -0.346 N 
ATOM   2691  HN  VAL B 368      14.949  49.397  -4.119  1.00  0.00     0.163 HD
ATOM   2692  CA  VAL B 368      16.434  48.080  -4.894  1.00 28.41     0.180 C 
ATOM   2693  C   VAL B 368      17.801  48.749  -5.073  1.00 28.44     0.241 C 
ATOM   2694  O   VAL B 368      18.621  48.255  -5.815  1.00 29.12    -0.271 OA
ATOM   2695  CB  VAL B 368      15.594  47.953  -6.215  1.00 28.89     0.009 C 
ATOM   2696  CG1 VAL B 368      15.746  49.161  -7.090  1.00 26.81     0.012 C 
ATOM   2697  CG2 VAL B 368      15.926  46.680  -6.888  1.00 30.53     0.012 C 
ATOM   2698  N   ASP B 369      18.046  49.852  -4.359  1.00 28.66    -0.345 N 
ATOM   2699  HN  ASP B 369      17.274  50.313  -3.877  1.00  0.00     0.163 HD
ATOM   2700  CA  ASP B 369      19.391  50.416  -4.251  1.00 29.55     0.186 C 
ATOM   2701  C   ASP B 369      20.352  49.547  -3.410  1.00 29.18     0.241 C 
ATOM   2702  O   ASP B 369      21.547  49.729  -3.478  1.00 28.98    -0.271 OA
ATOM   2703  CB  ASP B 369      19.331  51.821  -3.646  1.00 30.72     0.147 C 
ATOM   2704  CG  ASP B 369      18.527  52.812  -4.503  1.00 32.97     0.175 C 
ATOM   2705  OD1 ASP B 369      18.483  52.665  -5.749  1.00 35.59    -0.648 OA
ATOM   2706  OD2 ASP B 369      17.938  53.791  -3.995  1.00 38.38    -0.648 OA
ATOM   2707  N   LEU B 370      19.819  48.618  -2.622  1.00 29.38    -0.346 N 
ATOM   2708  HN  LEU B 370      18.804  48.516  -2.600  1.00  0.00     0.163 HD
ATOM   2709  CA  LEU B 370      20.629  47.740  -1.789  1.00 29.31     0.177 C 
ATOM   2710  C   LEU B 370      21.151  46.644  -2.663  1.00 29.17     0.241 C 
ATOM   2711  O   LEU B 370      20.548  46.359  -3.701  1.00 28.14    -0.271 OA
ATOM   2712  CB  LEU B 370      19.764  47.112  -0.694  1.00 29.56     0.038 C 
ATOM   2713  CG  LEU B 370      19.059  48.110   0.204  1.00 30.39    -0.020 C 
ATOM   2714  CD1 LEU B 370      18.042  47.452   1.176  1.00 32.64     0.009 C 
ATOM   2715  CD2 LEU B 370      20.133  48.900   0.941  1.00 31.86     0.009 C 
ATOM   2716  N   THR B 371      22.246  46.009  -2.233  1.00 28.77    -0.344 N 
ATOM   2717  HN  THR B 371      22.756  46.377  -1.430  1.00  0.00     0.163 HD
ATOM   2718  CA  THR B 371      22.726  44.796  -2.894  1.00 28.95     0.205 C 
ATOM   2719  C   THR B 371      21.637  43.764  -2.783  1.00 28.53     0.243 C 
ATOM   2720  O   THR B 371      20.836  43.802  -1.858  1.00 28.30    -0.271 OA
ATOM   2721  CB  THR B 371      24.000  44.185  -2.217  1.00 28.82     0.146 C 
ATOM   2722  CG2 THR B 371      25.122  45.215  -2.021  1.00 29.71     0.042 C 
ATOM   2723  OG1 THR B 371      23.678  43.735  -0.893  1.00 30.87    -0.393 OA
ATOM   2724  HG1 THR B 371      22.984  43.098  -1.014  1.00  0.00     0.210 HD
ATOM   2725  N   LEU B 372      21.652  42.815  -3.698  1.00 28.96    -0.346 N 
ATOM   2726  HN  LEU B 372      22.338  42.876  -4.451  1.00  0.00     0.163 HD
ATOM   2727  CA  LEU B 372      20.735  41.685  -3.683  1.00 29.84     0.177 C 
ATOM   2728  C   LEU B 372      20.737  40.916  -2.378  1.00 29.70     0.241 C 
ATOM   2729  O   LEU B 372      19.685  40.510  -1.891  1.00 28.41    -0.271 OA
ATOM   2730  CB  LEU B 372      21.107  40.696  -4.791  1.00 30.56     0.038 C 
ATOM   2731  CG  LEU B 372      20.102  40.574  -5.918  1.00 33.26    -0.020 C 
ATOM   2732  CD1 LEU B 372      18.865  39.865  -5.405  1.00 33.85     0.009 C 
ATOM   2733  CD2 LEU B 372      19.766  41.949  -6.482  1.00 35.85     0.009 C 
ATOM   2734  N   HIS B 373      21.937  40.651  -1.870  1.00 29.82    -0.346 N 
ATOM   2735  HN  HIS B 373      22.770  40.957  -2.374  1.00  0.00     0.163 HD
ATOM   2736  CA  HIS B 373      22.091  39.930  -0.603  1.00 30.39     0.182 C 
ATOM   2737  C   HIS B 373      21.344  40.623   0.513  1.00 28.96     0.241 C 
ATOM   2738  O   HIS B 373      20.648  39.977   1.308  1.00 29.31    -0.271 OA
ATOM   2739  CB  HIS B 373      23.580  39.793  -0.232  1.00 31.54     0.093 C 
ATOM   2740  CG  HIS B 373      23.803  39.242   1.139  1.00 34.64     0.028 A 
ATOM   2741  CD2 HIS B 373      23.713  39.824   2.361  1.00 39.28     0.114 A 
ATOM   2742  ND1 HIS B 373      24.128  37.922   1.366  1.00 39.56    -0.354 N 
ATOM   2743  HD1 HIS B 373      24.255  37.214   0.643  1.00  0.00     0.166 HD
ATOM   2744  CE1 HIS B 373      24.249  37.717   2.666  1.00 40.46     0.180 A 
ATOM   2745  NE2 HIS B 373      23.999  38.854   3.294  1.00 41.38    -0.360 N 
ATOM   2746  HE2 HIS B 373      24.016  38.990   4.305  1.00  0.00     0.166 HD
ATOM   2747  N   ASP B 374      21.465  41.945   0.561  1.00 27.53    -0.345 N 
ATOM   2748  HN  ASP B 374      22.027  42.417  -0.147  1.00  0.00     0.163 HD
ATOM   2749  CA  ASP B 374      20.820  42.736   1.593  1.00 26.78     0.186 C 
ATOM   2750  C   ASP B 374      19.319  42.785   1.432  1.00 26.00     0.241 C 
ATOM   2751  O   ASP B 374      18.616  42.769   2.423  1.00 23.07    -0.271 OA
ATOM   2752  CB  ASP B 374      21.357  44.154   1.626  1.00 26.94     0.147 C 
ATOM   2753  CG  ASP B 374      22.774  44.218   2.198  1.00 31.54     0.175 C 
ATOM   2754  OD1 ASP B 374      23.250  43.176   2.710  1.00 32.99    -0.648 OA
ATOM   2755  OD2 ASP B 374      23.484  45.260   2.193  1.00 36.53    -0.648 OA
ATOM   2756  N   GLN B 375      18.842  42.886   0.188  1.00 25.37    -0.346 N 
ATOM   2757  HN  GLN B 375      19.492  43.023  -0.586  1.00  0.00     0.163 HD
ATOM   2758  CA  GLN B 375      17.406  42.804  -0.087  1.00 25.99     0.177 C 
ATOM   2759  C   GLN B 375      16.828  41.464   0.410  1.00 25.35     0.241 C 
ATOM   2760  O   GLN B 375      15.796  41.419   1.065  1.00 25.14    -0.271 OA
ATOM   2761  CB  GLN B 375      17.157  42.954  -1.592  1.00 25.88     0.044 C 
ATOM   2762  CG  GLN B 375      17.501  44.327  -2.217  1.00 26.51     0.105 C 
ATOM   2763  CD  GLN B 375      17.369  44.289  -3.745  1.00 26.55     0.215 C 
ATOM   2764  NE2 GLN B 375      18.320  44.873  -4.472  1.00 25.30    -0.370 N 
ATOM   2765 1HE2 GLN B 375      19.106  45.374  -4.057  1.00  0.00     0.159 HD
ATOM   2766 2HE2 GLN B 375      18.232  44.848  -5.488  1.00  0.00     0.159 HD
ATOM   2767  OE1 GLN B 375      16.438  43.696  -4.236  1.00 29.72    -0.274 OA
ATOM   2768  N   VAL B 376      17.506  40.360   0.105  1.00 26.39    -0.346 N 
ATOM   2769  HN  VAL B 376      18.381  40.424  -0.416  1.00  0.00     0.163 HD
ATOM   2770  CA  VAL B 376      16.985  39.034   0.525  1.00 27.24     0.180 C 
ATOM   2771  C   VAL B 376      16.959  38.939   2.051  1.00 27.31     0.241 C 
ATOM   2772  O   VAL B 376      15.987  38.449   2.646  1.00 27.22    -0.271 OA
ATOM   2773  CB  VAL B 376      17.791  37.895  -0.101  1.00 27.95     0.009 C 
ATOM   2774  CG1 VAL B 376      17.571  36.554   0.626  1.00 30.08     0.012 C 
ATOM   2775  CG2 VAL B 376      17.436  37.770  -1.582  1.00 29.17     0.012 C 
ATOM   2776  N   HIS B 377      18.012  39.451   2.678  1.00 27.39    -0.346 N 
ATOM   2777  HN  HIS B 377      18.781  39.834   2.127  1.00  0.00     0.163 HD
ATOM   2778  CA  HIS B 377      18.097  39.480   4.120  1.00 28.20     0.182 C 
ATOM   2779  C   HIS B 377      16.926  40.235   4.749  1.00 27.98     0.241 C 
ATOM   2780  O   HIS B 377      16.264  39.730   5.664  1.00 27.17    -0.271 OA
ATOM   2781  CB  HIS B 377      19.420  40.117   4.559  1.00 28.66     0.093 C 
ATOM   2782  CG  HIS B 377      19.515  40.281   6.036  1.00 30.86     0.028 A 
ATOM   2783  CD2 HIS B 377      19.316  41.360   6.829  1.00 32.91     0.114 A 
ATOM   2784  ND1 HIS B 377      19.742  39.216   6.878  1.00 32.39    -0.354 N 
ATOM   2785  HD1 HIS B 377      19.901  38.252   6.585  1.00  0.00     0.166 HD
ATOM   2786  CE1 HIS B 377      19.720  39.645   8.129  1.00 34.95     0.180 A 
ATOM   2787  NE2 HIS B 377      19.468  40.942   8.126  1.00 33.23    -0.360 N 
ATOM   2788  HE2 HIS B 377      19.398  41.535   8.953  1.00  0.00     0.166 HD
ATOM   2789  N   LEU B 378      16.664  41.448   4.265  1.00 27.57    -0.346 N 
ATOM   2790  HN  LEU B 378      17.212  41.819   3.489  1.00  0.00     0.163 HD
ATOM   2791  CA  LEU B 378      15.596  42.240   4.846  1.00 28.73     0.177 C 
ATOM   2792  C   LEU B 378      14.243  41.542   4.665  1.00 28.98     0.241 C 
ATOM   2793  O   LEU B 378      13.424  41.457   5.606  1.00 26.80    -0.271 OA
ATOM   2794  CB  LEU B 378      15.575  43.626   4.224  1.00 29.08     0.038 C 
ATOM   2795  CG  LEU B 378      16.793  44.506   4.526  1.00 31.40    -0.020 C 
ATOM   2796  CD1 LEU B 378      16.648  45.819   3.759  1.00 31.48     0.009 C 
ATOM   2797  CD2 LEU B 378      16.968  44.760   6.036  1.00 32.32     0.009 C 
ATOM   2798  N   LEU B 379      14.042  40.975   3.472  1.00 29.06    -0.346 N 
ATOM   2799  HN  LEU B 379      14.753  41.072   2.747  1.00  0.00     0.163 HD
ATOM   2800  CA  LEU B 379      12.817  40.213   3.180  1.00 29.74     0.177 C 
ATOM   2801  C   LEU B 379      12.671  38.982   4.057  1.00 29.91     0.241 C 
ATOM   2802  O   LEU B 379      11.591  38.723   4.581  1.00 30.47    -0.271 OA
ATOM   2803  CB  LEU B 379      12.753  39.773   1.714  1.00 29.38     0.038 C 
ATOM   2804  CG  LEU B 379      12.056  40.750   0.793  1.00 32.82    -0.020 C 
ATOM   2805  CD1 LEU B 379      12.324  40.339  -0.667  1.00 36.67     0.009 C 
ATOM   2806  CD2 LEU B 379      10.553  40.826   1.074  1.00 34.07     0.009 C 
ATOM   2807  N   GLU B 380      13.739  38.215   4.213  1.00 30.65    -0.346 N 
ATOM   2808  HN  GLU B 380      14.621  38.460   3.764  1.00  0.00     0.163 HD
ATOM   2809  CA  GLU B 380      13.637  37.015   5.035  1.00 31.50     0.177 C 
ATOM   2810  C   GLU B 380      13.364  37.339   6.523  1.00 31.28     0.241 C 
ATOM   2811  O   GLU B 380      12.636  36.629   7.175  1.00 31.93    -0.271 OA
ATOM   2812  CB  GLU B 380      14.841  36.103   4.854  1.00 32.59     0.045 C 
ATOM   2813  CG  GLU B 380      14.432  34.644   4.916  1.00 35.99     0.116 C 
ATOM   2814  CD  GLU B 380      15.271  33.780   4.026  1.00 40.82     0.172 C 
ATOM   2815  OE1 GLU B 380      16.463  33.562   4.356  1.00 43.02    -0.648 OA
ATOM   2816  OE2 GLU B 380      14.728  33.321   3.005  1.00 42.92    -0.648 OA
ATOM   2817  N   CYS B 381      13.862  38.467   7.014  1.00 30.91    -0.345 N 
ATOM   2818  HN  CYS B 381      14.505  39.013   6.440  1.00  0.00     0.163 HD
ATOM   2819  CA  CYS B 381      13.521  38.951   8.346  1.00 30.63     0.186 C 
ATOM   2820  C   CYS B 381      12.080  39.485   8.520  1.00 30.14     0.241 C 
ATOM   2821  O   CYS B 381      11.458  39.296   9.570  1.00 29.00    -0.271 OA
ATOM   2822  CB  CYS B 381      14.491  40.062   8.734  1.00 30.79     0.120 C 
ATOM   2823  SG  CYS B 381      16.153  39.460   8.994  1.00 35.41    -0.095 SA
ATOM   2824  N   ALA B 382      11.563  40.168   7.510  1.00 28.77    -0.346 N 
ATOM   2825  HN  ALA B 382      12.046  40.180   6.612  1.00  0.00     0.163 HD
ATOM   2826  CA  ALA B 382      10.303  40.909   7.666  1.00 29.01     0.172 C 
ATOM   2827  C   ALA B 382       9.050  40.179   7.193  1.00 28.10     0.240 C 
ATOM   2828  O   ALA B 382       7.959  40.651   7.443  1.00 27.64    -0.271 OA
ATOM   2829  CB  ALA B 382      10.391  42.239   6.905  1.00 28.31     0.042 C 
ATOM   2830  N   TRP B 383       9.194  39.083   6.457  1.00 28.64    -0.346 N 
ATOM   2831  HN  TRP B 383      10.082  38.581   6.455  1.00  0.00     0.163 HD
ATOM   2832  CA  TRP B 383       8.059  38.591   5.637  1.00 27.51     0.181 C 
ATOM   2833  C   TRP B 383       6.811  38.237   6.425  1.00 26.54     0.241 C 
ATOM   2834  O   TRP B 383       5.711  38.551   5.977  1.00 26.38    -0.271 OA
ATOM   2835  CB  TRP B 383       8.453  37.429   4.745  1.00 27.79     0.075 C 
ATOM   2836  CG  TRP B 383       8.758  36.107   5.426  1.00 26.91    -0.028 A 
ATOM   2837  CD1 TRP B 383       9.991  35.646   5.775  1.00 26.36     0.096 A 
ATOM   2838  CD2 TRP B 383       7.821  35.084   5.820  1.00 28.94    -0.002 A 
ATOM   2839  CE2 TRP B 383       8.576  34.025   6.392  1.00 27.19     0.042 A 
ATOM   2840  CE3 TRP B 383       6.422  34.951   5.755  1.00 28.05     0.014 A 
ATOM   2841  NE1 TRP B 383       9.890  34.406   6.352  1.00 27.11    -0.365 N 
ATOM   2842  HE1 TRP B 383      10.674  33.853   6.698  1.00  0.00     0.165 HD
ATOM   2843  CZ2 TRP B 383       7.988  32.867   6.890  1.00 28.34     0.030 A 
ATOM   2844  CZ3 TRP B 383       5.841  33.803   6.223  1.00 28.14     0.001 A 
ATOM   2845  CH2 TRP B 383       6.621  32.753   6.781  1.00 27.47     0.002 A 
ATOM   2846  N   LEU B 384       6.976  37.592   7.580  1.00 26.61    -0.346 N 
ATOM   2847  HN  LEU B 384       7.917  37.355   7.894  1.00  0.00     0.163 HD
ATOM   2848  CA  LEU B 384       5.824  37.219   8.403  1.00 26.52     0.177 C 
ATOM   2849  C   LEU B 384       5.170  38.455   9.104  1.00 27.29     0.241 C 
ATOM   2850  O   LEU B 384       3.943  38.552   9.210  1.00 26.97    -0.271 OA
ATOM   2851  CB  LEU B 384       6.195  36.120   9.372  1.00 26.63     0.038 C 
ATOM   2852  CG  LEU B 384       4.977  35.566  10.167  1.00 27.17    -0.020 C 
ATOM   2853  CD1 LEU B 384       3.839  35.161   9.228  1.00 28.46     0.009 C 
ATOM   2854  CD2 LEU B 384       5.405  34.399  10.997  1.00 26.46     0.009 C 
ATOM   2855  N   GLU B 385       5.989  39.433   9.510  1.00 27.23    -0.346 N 
ATOM   2856  HN  GLU B 385       6.997  39.286   9.465  1.00  0.00     0.163 HD
ATOM   2857  CA  GLU B 385       5.475  40.716  10.020  1.00 28.04     0.177 C 
ATOM   2858  C   GLU B 385       4.630  41.426   8.998  1.00 27.31     0.241 C 
ATOM   2859  O   GLU B 385       3.594  41.983   9.320  1.00 28.07    -0.271 OA
ATOM   2860  CB  GLU B 385       6.644  41.636  10.419  1.00 28.38     0.045 C 
ATOM   2861  CG  GLU B 385       7.421  41.193  11.646  1.00 30.54     0.116 C 
ATOM   2862  CD  GLU B 385       8.494  42.202  12.023  1.00 31.90     0.172 C 
ATOM   2863  OE1 GLU B 385       8.137  43.261  12.521  1.00 36.71    -0.648 OA
ATOM   2864  OE2 GLU B 385       9.678  41.958  11.728  1.00 39.17    -0.648 OA
ATOM   2865  N   ILE B 386       5.077  41.407   7.738  1.00 27.80    -0.346 N 
ATOM   2866  HN  ILE B 386       5.962  40.938   7.546  1.00  0.00     0.163 HD
ATOM   2867  CA  ILE B 386       4.368  42.019   6.631  1.00 27.53     0.180 C 
ATOM   2868  C   ILE B 386       3.053  41.306   6.279  1.00 27.65     0.241 C 
ATOM   2869  O   ILE B 386       2.049  41.971   6.019  1.00 25.14    -0.271 OA
ATOM   2870  CB  ILE B 386       5.317  42.194   5.417  1.00 28.81     0.013 C 
ATOM   2871  CG1 ILE B 386       6.371  43.262   5.786  1.00 30.26     0.002 C 
ATOM   2872  CG2 ILE B 386       4.585  42.638   4.177  1.00 28.24     0.012 C 
ATOM   2873  CD1 ILE B 386       7.597  43.110   4.984  1.00 34.60     0.005 C 
ATOM   2874  N   LEU B 387       3.049  39.976   6.296  1.00 27.63    -0.346 N 
ATOM   2875  HN  LEU B 387       3.918  39.468   6.461  1.00  0.00     0.163 HD
ATOM   2876  CA  LEU B 387       1.799  39.233   6.078  1.00 27.24     0.177 C 
ATOM   2877  C   LEU B 387       0.835  39.570   7.178  1.00 26.91     0.241 C 
ATOM   2878  O   LEU B 387      -0.334  39.771   6.935  1.00 28.33    -0.271 OA
ATOM   2879  CB  LEU B 387       2.024  37.724   6.056  1.00 27.55     0.038 C 
ATOM   2880  CG  LEU B 387       2.730  37.101   4.860  1.00 28.28    -0.020 C 
ATOM   2881  CD1 LEU B 387       2.900  35.579   5.035  1.00 30.11     0.009 C 
ATOM   2882  CD2 LEU B 387       2.001  37.396   3.585  1.00 30.24     0.009 C 
ATOM   2883  N   MET B 388       1.330  39.588   8.408  1.00 27.52    -0.346 N 
ATOM   2884  HN  MET B 388       2.326  39.410   8.536  1.00  0.00     0.163 HD
ATOM   2885  CA  MET B 388       0.522  39.848   9.571  1.00 27.32     0.177 C 
ATOM   2886  C   MET B 388      -0.094  41.260   9.612  1.00 27.42     0.241 C 
ATOM   2887  O   MET B 388      -1.291  41.425   9.905  1.00 25.50    -0.271 OA
ATOM   2888  CB  MET B 388       1.356  39.622  10.829  1.00 27.87     0.045 C 
ATOM   2889  CG  MET B 388       1.594  38.149  11.087  1.00 26.79     0.076 C 
ATOM   2890  SD  MET B 388       2.484  37.858  12.595  1.00 28.97    -0.173 SA
ATOM   2891  CE  MET B 388       2.165  36.095  12.789  1.00 29.27     0.089 C 
ATOM   2892  N   ILE B 389       0.700  42.292   9.314  1.00 27.19    -0.346 N 
ATOM   2893  HN  ILE B 389       1.680  42.148   9.072  1.00  0.00     0.163 HD
ATOM   2894  CA  ILE B 389       0.122  43.633   9.345  1.00 27.59     0.180 C 
ATOM   2895  C   ILE B 389      -0.883  43.809   8.210  1.00 27.37     0.241 C 
ATOM   2896  O   ILE B 389      -1.917  44.422   8.408  1.00 27.22    -0.271 OA
ATOM   2897  CB  ILE B 389       1.198  44.753   9.386  1.00 27.62     0.013 C 
ATOM   2898  CG1 ILE B 389       0.525  46.045   9.846  1.00 27.91     0.002 C 
ATOM   2899  CG2 ILE B 389       1.887  44.927   8.048  1.00 29.29     0.012 C 
ATOM   2900  CD1 ILE B 389       1.464  47.249   9.877  1.00 30.01     0.005 C 
ATOM   2901  N   GLY B 390      -0.591  43.238   7.031  1.00 27.30    -0.351 N 
ATOM   2902  HN  GLY B 390       0.324  42.808   6.898  1.00  0.00     0.163 HD
ATOM   2903  CA  GLY B 390      -1.551  43.220   5.940  1.00 26.70     0.225 C 
ATOM   2904  C   GLY B 390      -2.850  42.525   6.329  1.00 26.84     0.236 C 
ATOM   2905  O   GLY B 390      -3.960  43.022   6.057  1.00 26.56    -0.272 OA
ATOM   2906  N   LEU B 391      -2.723  41.396   7.008  1.00 26.48    -0.346 N 
ATOM   2907  HN  LEU B 391      -1.793  41.018   7.187  1.00  0.00     0.163 HD
ATOM   2908  CA  LEU B 391      -3.903  40.682   7.507  1.00 26.88     0.177 C 
ATOM   2909  C   LEU B 391      -4.734  41.532   8.464  1.00 27.13     0.241 C 
ATOM   2910  O   LEU B 391      -5.973  41.566   8.379  1.00 26.81    -0.271 OA
ATOM   2911  CB  LEU B 391      -3.468  39.402   8.212  1.00 26.90     0.038 C 
ATOM   2912  CG  LEU B 391      -4.552  38.594   8.929  1.00 26.33    -0.020 C 
ATOM   2913  CD1 LEU B 391      -5.625  38.143   7.966  1.00 27.41     0.009 C 
ATOM   2914  CD2 LEU B 391      -3.890  37.438   9.662  1.00 25.98     0.009 C 
ATOM   2915  N   VAL B 392      -4.052  42.190   9.400  1.00 27.99    -0.346 N 
ATOM   2916  HN  VAL B 392      -3.036  42.106   9.426  1.00  0.00     0.163 HD
ATOM   2917  CA  VAL B 392      -4.724  43.029  10.391  1.00 28.63     0.180 C 
ATOM   2918  C   VAL B 392      -5.476  44.176   9.723  1.00 28.44     0.241 C 
ATOM   2919  O   VAL B 392      -6.625  44.468  10.069  1.00 29.38    -0.271 OA
ATOM   2920  CB  VAL B 392      -3.709  43.577  11.428  1.00 29.12     0.009 C 
ATOM   2921  CG1 VAL B 392      -4.354  44.650  12.311  1.00 29.72     0.012 C 
ATOM   2922  CG2 VAL B 392      -3.128  42.439  12.267  1.00 30.20     0.012 C 
ATOM   2923  N   TRP B 393      -4.840  44.835   8.756  1.00 28.58    -0.346 N 
ATOM   2924  HN  TRP B 393      -3.882  44.579   8.515  1.00  0.00     0.163 HD
ATOM   2925  CA  TRP B 393      -5.510  45.934   8.029  1.00 27.69     0.181 C 
ATOM   2926  C   TRP B 393      -6.842  45.501   7.485  1.00 28.01     0.241 C 
ATOM   2927  O   TRP B 393      -7.863  46.164   7.704  1.00 27.78    -0.271 OA
ATOM   2928  CB  TRP B 393      -4.648  46.476   6.878  1.00 27.95     0.075 C 
ATOM   2929  CG  TRP B 393      -5.341  47.563   6.127  1.00 27.38    -0.028 A 
ATOM   2930  CD1 TRP B 393      -5.858  47.507   4.867  1.00 27.41     0.096 A 
ATOM   2931  CD2 TRP B 393      -5.669  48.863   6.633  1.00 25.62    -0.002 A 
ATOM   2932  CE2 TRP B 393      -6.351  49.547   5.620  1.00 25.72     0.042 A 
ATOM   2933  CE3 TRP B 393      -5.434  49.528   7.854  1.00 28.13     0.014 A 
ATOM   2934  NE1 TRP B 393      -6.482  48.690   4.563  1.00 27.13    -0.365 N 
ATOM   2935  HE1 TRP B 393      -6.966  48.897   3.689  1.00  0.00     0.165 HD
ATOM   2936  CZ2 TRP B 393      -6.822  50.843   5.788  1.00 28.26     0.030 A 
ATOM   2937  CZ3 TRP B 393      -5.900  50.815   8.012  1.00 27.09     0.001 A 
ATOM   2938  CH2 TRP B 393      -6.590  51.450   7.006  1.00 28.25     0.002 A 
ATOM   2939  N   ARG B 394      -6.850  44.411   6.726  1.00 28.26    -0.346 N 
ATOM   2940  HN  ARG B 394      -5.994  43.870   6.599  1.00  0.00     0.163 HD
ATOM   2941  CA  ARG B 394      -8.076  43.992   6.080  1.00 28.25     0.176 C 
ATOM   2942  C   ARG B 394      -9.106  43.370   7.024  1.00 28.84     0.241 C 
ATOM   2943  O   ARG B 394     -10.272  43.146   6.624  1.00 30.09    -0.271 OA
ATOM   2944  CB  ARG B 394      -7.781  43.102   4.860  1.00 28.22     0.036 C 
ATOM   2945  CG  ARG B 394      -7.125  41.755   5.116  1.00 27.94     0.023 C 
ATOM   2946  CD  ARG B 394      -6.892  40.984   3.840  1.00 28.81     0.138 C 
ATOM   2947  NE  ARG B 394      -6.196  39.715   4.038  1.00 28.25    -0.227 N 
ATOM   2948  HE  ARG B 394      -6.770  38.886   4.194  1.00  0.00     0.177 HD
ATOM   2949  CZ  ARG B 394      -4.871  39.550   4.032  1.00 29.75     0.665 C 
ATOM   2950  NH1 ARG B 394      -4.043  40.565   3.827  1.00 30.13    -0.235 N 
ATOM   2951 1HH1 ARG B 394      -4.437  41.496   3.690  1.00  0.00     0.174 HD
ATOM   2952 2HH1 ARG B 394      -3.031  40.439   3.822  1.00  0.00     0.174 HD
ATOM   2953  NH2 ARG B 394      -4.360  38.344   4.209  1.00 29.24    -0.235 N 
ATOM   2954 1HH2 ARG B 394      -4.997  37.563   4.367  1.00  0.00     0.174 HD
ATOM   2955 2HH2 ARG B 394      -3.348  38.218   4.204  1.00  0.00     0.174 HD
ATOM   2956  N   SER B 395      -8.695  43.096   8.264  1.00 29.53    -0.344 N 
ATOM   2957  HN  SER B 395      -7.732  43.312   8.521  1.00  0.00     0.163 HD
ATOM   2958  CA  SER B 395      -9.565  42.504   9.257  1.00 30.17     0.200 C 
ATOM   2959  C   SER B 395     -10.207  43.557  10.173  1.00 31.51     0.243 C 
ATOM   2960  O   SER B 395     -11.117  43.231  10.914  1.00 31.16    -0.271 OA
ATOM   2961  CB  SER B 395      -8.812  41.465  10.086  1.00 30.12     0.199 C 
ATOM   2962  OG  SER B 395      -8.301  40.425   9.266  1.00 29.41    -0.398 OA
ATOM   2963  HG  SER B 395      -7.833  39.779   9.782  1.00  0.00     0.209 HD
ATOM   2964  N   MET B 396      -9.747  44.806  10.103  1.00 32.77    -0.346 N 
ATOM   2965  HN  MET B 396      -9.036  45.035   9.408  1.00  0.00     0.163 HD
ATOM   2966  CA  MET B 396     -10.232  45.851  10.991  1.00 35.02     0.177 C 
ATOM   2967  C   MET B 396     -11.739  46.076  10.935  1.00 35.36     0.241 C 
ATOM   2968  O   MET B 396     -12.364  46.348  11.957  1.00 35.95    -0.271 OA
ATOM   2969  CB  MET B 396      -9.515  47.173  10.714  1.00 35.21     0.045 C 
ATOM   2970  CG  MET B 396      -8.231  47.273  11.477  1.00 35.79     0.076 C 
ATOM   2971  SD  MET B 396      -7.257  48.659  10.899  1.00 38.42    -0.173 SA
ATOM   2972  CE  MET B 396      -8.287  50.041  11.263  1.00 33.61     0.089 C 
ATOM   2973  N   GLU B 397     -12.326  45.917   9.761  1.00 36.02    -0.341 N 
ATOM   2974  HN  GLU B 397     -11.757  45.710   8.940  1.00  0.00     0.163 HD
ATOM   2975  CA  GLU B 397     -13.787  46.034   9.619  1.00 36.75     0.114 C 
ATOM   2976  C   GLU B 397     -14.536  44.764  10.054  1.00 36.56     0.246 C 
ATOM   2977  O   GLU B 397     -15.754  44.696   9.910  1.00 37.17    -0.271 OA
ATOM   2978  CB AGLU B 397     -14.146  46.365   8.172  0.50 36.75     0.051 C 
ATOM   2979  CB BGLU B 397     -14.135  46.367   8.173  0.50 36.93     0.051 C 
ATOM   2980  CG AGLU B 397     -13.643  47.724   7.700  0.50 37.41     0.116 C 
ATOM   2981  CG BGLU B 397     -13.497  47.659   7.679  0.50 38.16     0.116 C 
ATOM   2982  CD AGLU B 397     -13.563  47.818   6.184  0.50 37.49     0.172 C 
ATOM   2983  CD BGLU B 397     -14.326  48.890   7.970  0.50 39.47     0.172 C 
ATOM   2984  OE1AGLU B 397     -12.863  46.995   5.566  0.50 37.43    -0.648 OA
ATOM   2985  OE1BGLU B 397     -14.174  49.872   7.216  0.50 40.49    -0.648 OA
ATOM   2986  OE2AGLU B 397     -14.195  48.724   5.608  0.50 39.84    -0.648 OA
ATOM   2987  OE2BGLU B 397     -15.122  48.878   8.937  0.50 41.77    -0.648 OA
ATOM   2988  N   HIS B 398     -13.819  43.774  10.593  1.00 36.25    -0.345 N 
ATOM   2989  HN  HIS B 398     -12.809  43.895  10.672  1.00  0.00     0.163 HD
ATOM   2990  CA  HIS B 398     -14.405  42.530  11.074  1.00 36.34     0.182 C 
ATOM   2991  C   HIS B 398     -13.946  42.209  12.488  1.00 36.22     0.243 C 
ATOM   2992  O   HIS B 398     -13.103  41.329  12.692  1.00 36.25    -0.271 OA
ATOM   2993  CB  HIS B 398     -14.029  41.383  10.150  1.00 36.29     0.093 C 
ATOM   2994  CG  HIS B 398     -14.429  41.595   8.727  1.00 36.65     0.028 A 
ATOM   2995  CD2 HIS B 398     -13.768  42.164   7.690  1.00 36.80     0.114 A 
ATOM   2996  ND1 HIS B 398     -15.640  41.169   8.223  1.00 37.14    -0.354 N 
ATOM   2997  HD1 HIS B 398     -16.369  40.697   8.758  1.00  0.00     0.166 HD
ATOM   2998  CE1 HIS B 398     -15.708  41.469   6.937  1.00 37.58     0.180 A 
ATOM   2999  NE2 HIS B 398     -14.583  42.071   6.587  1.00 36.10    -0.360 N 
ATOM   3000  HE2 HIS B 398     -14.357  42.410   5.652  1.00  0.00     0.166 HD
ATOM   3001  N   PRO B 399     -14.506  42.906  13.470  1.00 36.50    -0.337 N 
ATOM   3002  CA  PRO B 399     -14.107  42.718  14.861  1.00 36.21     0.179 C 
ATOM   3003  C   PRO B 399     -14.282  41.283  15.329  1.00 35.30     0.241 C 
ATOM   3004  O   PRO B 399     -15.320  40.686  15.089  1.00 35.67    -0.271 OA
ATOM   3005  CB  PRO B 399     -15.051  43.652  15.635  1.00 36.69     0.037 C 
ATOM   3006  CG  PRO B 399     -15.494  44.662  14.630  1.00 36.99     0.022 C 
ATOM   3007  CD  PRO B 399     -15.576  43.916  13.336  1.00 36.82     0.127 C 
ATOM   3008  N   GLY B 400     -13.254  40.724  15.968  1.00 34.17    -0.351 N 
ATOM   3009  HN  GLY B 400     -12.390  41.254  16.083  1.00  0.00     0.163 HD
ATOM   3010  CA  GLY B 400     -13.340  39.359  16.511  1.00 32.59     0.225 C 
ATOM   3011  C   GLY B 400     -12.978  38.312  15.480  1.00 31.47     0.236 C 
ATOM   3012  O   GLY B 400     -12.939  37.112  15.791  1.00 30.73    -0.272 OA
ATOM   3013  N   LYS B 401     -12.737  38.755  14.241  1.00 30.69    -0.346 N 
ATOM   3014  HN  LYS B 401     -12.790  39.757  14.060  1.00  0.00     0.163 HD
ATOM   3015  CA  LYS B 401     -12.399  37.856  13.133  1.00 30.44     0.176 C 
ATOM   3016  C   LYS B 401     -11.152  38.281  12.360  1.00 29.47     0.241 C 
ATOM   3017  O   LYS B 401     -10.693  39.419  12.460  1.00 29.17    -0.271 OA
ATOM   3018  CB  LYS B 401     -13.582  37.751  12.165  1.00 30.80     0.035 C 
ATOM   3019  CG  LYS B 401     -14.913  37.672  12.876  1.00 31.22     0.004 C 
ATOM   3020  CD  LYS B 401     -16.034  37.125  12.005  1.00 31.85     0.027 C 
ATOM   3021  CE  LYS B 401     -17.358  37.367  12.700  1.00 31.98     0.229 C 
ATOM   3022  NZ  LYS B 401     -18.547  36.701  12.093  1.00 33.87    -0.079 N 
ATOM   3023  HZ1 LYS B 401     -19.439  36.864  12.561  1.00  0.00     0.274 HD
ATOM   3024  HZ2 LYS B 401     -18.378  35.699  12.011  1.00  0.00     0.274 HD
ATOM   3025  HZ3 LYS B 401     -18.621  36.956  11.108  1.00  0.00     0.274 HD
ATOM   3026  N   LEU B 402     -10.628  37.350  11.572  1.00 28.29    -0.346 N 
ATOM   3027  HN  LEU B 402     -11.070  36.431  11.543  1.00  0.00     0.163 HD
ATOM   3028  CA  LEU B 402      -9.434  37.584  10.736  1.00 27.92     0.177 C 
ATOM   3029  C   LEU B 402      -9.819  37.271   9.319  1.00 27.45     0.241 C 
ATOM   3030  O   LEU B 402     -10.244  36.123   9.014  1.00 27.02    -0.271 OA
ATOM   3031  CB  LEU B 402      -8.282  36.659  11.175  1.00 27.53     0.038 C 
ATOM   3032  CG  LEU B 402      -7.701  36.966  12.563  1.00 28.15    -0.020 C 
ATOM   3033  CD1 LEU B 402      -6.622  35.960  12.976  1.00 29.70     0.009 C 
ATOM   3034  CD2 LEU B 402      -7.142  38.342  12.586  1.00 27.71     0.009 C 
ATOM   3035  N   LEU B 403      -9.717  38.285   8.458  1.00 27.13    -0.346 N 
ATOM   3036  HN  LEU B 403      -9.380  39.188   8.792  1.00  0.00     0.163 HD
ATOM   3037  CA  LEU B 403     -10.074  38.136   7.052  1.00 26.86     0.177 C 
ATOM   3038  C   LEU B 403      -8.850  37.690   6.272  1.00 26.65     0.241 C 
ATOM   3039  O   LEU B 403      -8.145  38.503   5.662  1.00 25.59    -0.271 OA
ATOM   3040  CB  LEU B 403     -10.670  39.441   6.486  1.00 27.22     0.038 C 
ATOM   3041  CG  LEU B 403     -11.223  39.355   5.049  1.00 28.23    -0.020 C 
ATOM   3042  CD1 LEU B 403     -12.610  38.723   5.003  1.00 31.12     0.009 C 
ATOM   3043  CD2 LEU B 403     -11.260  40.714   4.407  1.00 29.62     0.009 C 
ATOM   3044  N   PHE B 404      -8.568  36.387   6.306  1.00 26.15    -0.346 N 
ATOM   3045  HN  PHE B 404      -9.177  35.748   6.817  1.00  0.00     0.163 HD
ATOM   3046  CA  PHE B 404      -7.403  35.877   5.622  1.00 26.93     0.180 C 
ATOM   3047  C   PHE B 404      -7.527  36.138   4.129  1.00 27.54     0.241 C 
ATOM   3048  O   PHE B 404      -6.564  36.528   3.461  1.00 27.81    -0.271 OA
ATOM   3049  CB  PHE B 404      -7.183  34.401   5.963  1.00 26.91     0.073 C 
ATOM   3050  CG  PHE B 404      -6.507  34.216   7.281  1.00 26.65    -0.056 A 
ATOM   3051  CD1 PHE B 404      -7.244  34.136   8.454  1.00 27.82     0.007 A 
ATOM   3052  CD2 PHE B 404      -5.122  34.199   7.349  1.00 27.39     0.007 A 
ATOM   3053  CE1 PHE B 404      -6.602  34.009   9.679  1.00 26.86     0.001 A 
ATOM   3054  CE2 PHE B 404      -4.460  34.071   8.558  1.00 28.25     0.001 A 
ATOM   3055  CZ  PHE B 404      -5.190  33.996   9.729  1.00 28.44     0.000 A 
ATOM   3056  N   ALA B 405      -8.743  35.978   3.642  1.00 27.72    -0.346 N 
ATOM   3057  HN  ALA B 405      -9.469  35.610   4.257  1.00  0.00     0.163 HD
ATOM   3058  CA  ALA B 405      -9.096  36.302   2.271  1.00 28.49     0.172 C 
ATOM   3059  C   ALA B 405     -10.581  36.623   2.261  1.00 28.35     0.243 C 
ATOM   3060  O   ALA B 405     -11.306  36.298   3.220  1.00 28.36    -0.271 OA
ATOM   3061  CB  ALA B 405      -8.787  35.141   1.357  1.00 28.33     0.042 C 
ATOM   3062  N   PRO B 406     -11.040  37.291   1.211  1.00 28.75    -0.337 N 
ATOM   3063  CA  PRO B 406     -12.461  37.607   1.105  1.00 29.01     0.179 C 
ATOM   3064  C   PRO B 406     -13.331  36.349   1.219  1.00 28.62     0.241 C 
ATOM   3065  O   PRO B 406     -14.435  36.429   1.759  1.00 28.96    -0.271 OA
ATOM   3066  CB  PRO B 406     -12.579  38.241  -0.286  1.00 29.08     0.037 C 
ATOM   3067  CG  PRO B 406     -11.232  38.772  -0.555  1.00 28.57     0.022 C 
ATOM   3068  CD  PRO B 406     -10.276  37.775   0.044  1.00 28.62     0.127 C 
ATOM   3069  N   ASN B 407     -12.832  35.202   0.744  1.00 28.32    -0.346 N 
ATOM   3070  HN  ASN B 407     -11.937  35.221   0.255  1.00  0.00     0.163 HD
ATOM   3071  CA  ASN B 407     -13.528  33.911   0.902  1.00 28.75     0.185 C 
ATOM   3072  C   ASN B 407     -12.953  33.004   2.012  1.00 28.95     0.241 C 
ATOM   3073  O   ASN B 407     -13.138  31.773   1.984  1.00 29.57    -0.271 OA
ATOM   3074  CB  ASN B 407     -13.578  33.143  -0.442  1.00 28.32     0.137 C 
ATOM   3075  CG  ASN B 407     -12.196  32.712  -0.935  1.00 28.10     0.217 C 
ATOM   3076  ND2 ASN B 407     -12.153  31.630  -1.699  1.00 25.65    -0.370 N 
ATOM   3077 1HD2 ASN B 407     -11.231  31.343  -2.028  1.00  0.00     0.159 HD
ATOM   3078 2HD2 ASN B 407     -12.989  31.105  -1.955  1.00  0.00     0.159 HD
ATOM   3079  OD1 ASN B 407     -11.184  33.347  -0.625  1.00 28.63    -0.274 OA
ATOM   3080  N   LEU B 408     -12.292  33.603   2.989  1.00 28.52    -0.346 N 
ATOM   3081  HN  LEU B 408     -12.152  34.612   2.945  1.00  0.00     0.163 HD
ATOM   3082  CA  LEU B 408     -11.760  32.868   4.120  1.00 28.49     0.177 C 
ATOM   3083  C   LEU B 408     -11.653  33.791   5.326  1.00 28.90     0.241 C 
ATOM   3084  O   LEU B 408     -10.582  34.315   5.652  1.00 27.98    -0.271 OA
ATOM   3085  CB  LEU B 408     -10.409  32.230   3.765  1.00 28.56     0.038 C 
ATOM   3086  CG  LEU B 408      -9.810  31.315   4.842  1.00 28.54    -0.020 C 
ATOM   3087  CD1 LEU B 408     -10.615  30.015   4.925  1.00 29.02     0.009 C 
ATOM   3088  CD2 LEU B 408      -8.348  31.036   4.565  1.00 28.50     0.009 C 
ATOM   3089  N   LEU B 409     -12.799  33.985   5.970  1.00 29.49    -0.346 N 
ATOM   3090  HN  LEU B 409     -13.625  33.491   5.632  1.00  0.00     0.163 HD
ATOM   3091  CA  LEU B 409     -12.953  34.855   7.125  1.00 30.22     0.177 C 
ATOM   3092  C   LEU B 409     -13.049  33.959   8.353  1.00 30.79     0.241 C 
ATOM   3093  O   LEU B 409     -14.006  33.198   8.478  1.00 30.45    -0.271 OA
ATOM   3094  CB  LEU B 409     -14.238  35.678   6.959  1.00 30.04     0.038 C 
ATOM   3095  CG  LEU B 409     -14.771  36.605   8.066  1.00 29.80    -0.020 C 
ATOM   3096  CD1 LEU B 409     -13.826  37.710   8.418  1.00 29.53     0.009 C 
ATOM   3097  CD2 LEU B 409     -16.109  37.191   7.618  1.00 30.92     0.009 C 
ATOM   3098  N   LEU B 410     -12.065  34.024   9.243  1.00 30.99    -0.346 N 
ATOM   3099  HN  LEU B 410     -11.338  34.731   9.134  1.00  0.00     0.163 HD
ATOM   3100  CA  LEU B 410     -12.003  33.093  10.385  1.00 31.85     0.177 C 
ATOM   3101  C   LEU B 410     -12.219  33.757  11.733  1.00 32.58     0.241 C 
ATOM   3102  O   LEU B 410     -11.736  34.842  11.969  1.00 32.91    -0.271 OA
ATOM   3103  CB  LEU B 410     -10.647  32.386  10.418  1.00 31.40     0.038 C 
ATOM   3104  CG  LEU B 410     -10.209  31.592   9.193  1.00 31.36    -0.020 C 
ATOM   3105  CD1 LEU B 410      -8.951  30.785   9.542  1.00 32.39     0.009 C 
ATOM   3106  CD2 LEU B 410     -11.302  30.680   8.693  1.00 32.02     0.009 C 
ATOM   3107  N   ASP B 411     -12.940  33.092  12.629  1.00 34.05    -0.346 N 
ATOM   3108  HN  ASP B 411     -13.371  32.205  12.369  1.00  0.00     0.163 HD
ATOM   3109  CA  ASP B 411     -13.123  33.613  13.979  1.00 34.94     0.186 C 
ATOM   3110  C   ASP B 411     -12.024  33.055  14.885  1.00 35.52     0.241 C 
ATOM   3111  O   ASP B 411     -11.327  32.095  14.510  1.00 34.31    -0.271 OA
ATOM   3112  CB  ASP B 411     -14.532  33.278  14.515  1.00 35.80     0.147 C 
ATOM   3113  CG  ASP B 411     -14.807  31.797  14.555  1.00 37.57     0.175 C 
ATOM   3114  OD1 ASP B 411     -14.019  31.040  15.160  1.00 41.43    -0.648 OA
ATOM   3115  OD2 ASP B 411     -15.796  31.279  14.002  1.00 43.33    -0.648 OA
ATOM   3116  N   ARG B 412     -11.884  33.644  16.078  1.00 35.82    -0.346 N 
ATOM   3117  HN  ARG B 412     -12.471  34.448  16.300  1.00  0.00     0.163 HD
ATOM   3118  CA  ARG B 412     -10.920  33.179  17.077  1.00 36.70     0.176 C 
ATOM   3119  C   ARG B 412     -10.964  31.678  17.261  1.00 36.59     0.241 C 
ATOM   3120  O   ARG B 412      -9.934  31.012  17.199  1.00 37.69    -0.271 OA
ATOM   3121  CB  ARG B 412     -11.152  33.842  18.454  1.00 37.26     0.036 C 
ATOM   3122  CG  ARG B 412     -10.594  32.999  19.634  1.00 38.13     0.023 C 
ATOM   3123  CD  ARG B 412     -10.639  33.672  20.987  1.00 38.41     0.138 C 
ATOM   3124  NE  ARG B 412      -9.495  33.303  21.823  1.00 39.21    -0.227 N 
ATOM   3125  HE  ARG B 412      -8.722  33.966  21.881  1.00  0.00     0.177 HD
ATOM   3126  CZ  ARG B 412      -9.386  32.174  22.511  1.00 38.69     0.665 C 
ATOM   3127  NH1 ARG B 412     -10.362  31.270  22.524  1.00 39.02    -0.235 N 
ATOM   3128 1HH1 ARG B 412     -11.205  31.436  21.974  1.00  0.00     0.174 HD
ATOM   3129 2HH1 ARG B 412     -10.278  30.402  23.053  1.00  0.00     0.174 HD
ATOM   3130  NH2 ARG B 412      -8.292  31.958  23.225  1.00 38.01    -0.235 N 
ATOM   3131 1HH2 ARG B 412      -7.544  32.651  23.215  1.00  0.00     0.174 HD
ATOM   3132 2HH2 ARG B 412      -8.208  31.090  23.754  1.00  0.00     0.174 HD
ATOM   3133  N   ASN B 413     -12.155  31.135  17.495  1.00 36.16    -0.346 N 
ATOM   3134  HN  ASN B 413     -12.994  31.713  17.443  1.00  0.00     0.163 HD
ATOM   3135  CA  ASN B 413     -12.271  29.728  17.824  1.00 35.28     0.185 C 
ATOM   3136  C   ASN B 413     -11.809  28.798  16.687  1.00 34.43     0.241 C 
ATOM   3137  O   ASN B 413     -11.433  27.649  16.928  1.00 33.71    -0.271 OA
ATOM   3138  CB  ASN B 413     -13.693  29.398  18.301  1.00 35.93     0.137 C 
ATOM   3139  CG  ASN B 413     -14.014  29.991  19.697  1.00 36.98     0.217 C 
ATOM   3140  ND2 ASN B 413     -15.100  29.513  20.288  1.00 39.55    -0.370 N 
ATOM   3141 1HD2 ASN B 413     -15.680  28.793  19.857  1.00  0.00     0.159 HD
ATOM   3142 2HD2 ASN B 413     -15.311  29.903  21.206  1.00  0.00     0.159 HD
ATOM   3143  OD1 ASN B 413     -13.307  30.869  20.222  1.00 37.54    -0.274 OA
ATOM   3144  N   GLN B 414     -11.800  29.284  15.452  1.00 33.68    -0.346 N 
ATOM   3145  HN  GLN B 414     -12.229  30.189  15.260  1.00  0.00     0.163 HD
ATOM   3146  CA  GLN B 414     -11.174  28.523  14.359  1.00 33.31     0.177 C 
ATOM   3147  C   GLN B 414      -9.650  28.455  14.491  1.00 32.86     0.240 C 
ATOM   3148  O   GLN B 414      -9.021  27.574  13.926  1.00 34.81    -0.271 OA
ATOM   3149  CB  GLN B 414     -11.611  29.035  12.981  1.00 33.15     0.044 C 
ATOM   3150  CG  GLN B 414     -13.040  28.597  12.650  1.00 33.12     0.105 C 
ATOM   3151  CD  GLN B 414     -13.629  29.333  11.467  1.00 33.09     0.215 C 
ATOM   3152  NE2 GLN B 414     -13.873  28.613  10.384  1.00 32.96    -0.370 N 
ATOM   3153 1HE2 GLN B 414     -14.270  29.109   9.586  1.00  0.00     0.159 HD
ATOM   3154 2HE2 GLN B 414     -13.660  27.617  10.322  1.00  0.00     0.159 HD
ATOM   3155  OE1 GLN B 414     -13.886  30.534  11.542  1.00 33.47    -0.274 OA
ATOM   3156  N   GLY B 415      -9.058  29.348  15.263  1.00 32.02    -0.351 N 
ATOM   3157  HN  GLY B 415      -9.607  30.116  15.649  1.00  0.00     0.163 HD
ATOM   3158  CA  GLY B 415      -7.640  29.261  15.575  1.00 31.48     0.225 C 
ATOM   3159  C   GLY B 415      -7.305  28.005  16.364  1.00 31.10     0.236 C 
ATOM   3160  O   GLY B 415      -6.182  27.500  16.281  1.00 31.02    -0.272 OA
ATOM   3161  N   LYS B 416      -8.278  27.495  17.124  1.00 30.51    -0.346 N 
ATOM   3162  HN  LYS B 416      -9.185  27.962  17.147  1.00  0.00     0.163 HD
ATOM   3163  CA  LYS B 416      -8.081  26.289  17.923  1.00 30.67     0.176 C 
ATOM   3164  C   LYS B 416      -7.970  25.017  17.059  1.00 30.32     0.241 C 
ATOM   3165  O   LYS B 416      -7.750  23.929  17.578  1.00 30.46    -0.271 OA
ATOM   3166  CB  LYS B 416      -9.212  26.119  18.939  1.00 30.73     0.035 C 
ATOM   3167  CG  LYS B 416      -9.419  27.308  19.889  1.00 30.41     0.004 C 
ATOM   3168  CD  LYS B 416     -10.658  27.065  20.758  1.00 31.59     0.027 C 
ATOM   3169  CE  LYS B 416     -10.936  28.253  21.646  1.00 32.92     0.229 C 
ATOM   3170  NZ  LYS B 416     -11.771  27.856  22.801  1.00 33.52    -0.079 N 
ATOM   3171  HZ1 LYS B 416     -11.959  28.659  23.401  1.00  0.00     0.274 HD
ATOM   3172  HZ2 LYS B 416     -11.355  27.084  23.321  1.00  0.00     0.274 HD
ATOM   3173  HZ3 LYS B 416     -12.631  27.395  22.505  1.00  0.00     0.274 HD
ATOM   3185  N   VAL B 418      -5.584  24.390  15.073  1.00 31.22    -0.346 N 
ATOM   3186  HN  VAL B 418      -5.868  25.315  15.395  1.00  0.00     0.163 HD
ATOM   3187  CA  VAL B 418      -4.171  24.059  15.086  1.00 31.17     0.180 C 
ATOM   3188  C   VAL B 418      -3.661  24.339  16.497  1.00 30.99     0.241 C 
ATOM   3189  O   VAL B 418      -3.758  25.467  16.992  1.00 30.18    -0.271 OA
ATOM   3190  CB  VAL B 418      -3.420  24.920  14.044  1.00 31.60     0.009 C 
ATOM   3191  CG1 VAL B 418      -1.895  24.671  14.091  1.00 31.91     0.012 C 
ATOM   3192  CG2 VAL B 418      -3.991  24.669  12.639  1.00 31.20     0.012 C 
ATOM   3193  N   GLU B 419      -3.141  23.318  17.162  1.00 30.72    -0.346 N 
ATOM   3194  HN  GLU B 419      -3.147  22.388  16.742  1.00  0.00     0.163 HD
ATOM   3195  CA  GLU B 419      -2.560  23.506  18.488  1.00 31.33     0.176 C 
ATOM   3196  C   GLU B 419      -1.505  24.608  18.447  1.00 31.27     0.240 C 
ATOM   3197  O   GLU B 419      -0.650  24.624  17.568  1.00 31.47    -0.271 OA
ATOM   3198  CB  GLU B 419      -1.943  22.195  18.997  1.00 31.70     0.030 C 
ATOM   3199  CG  GLU B 419      -1.023  22.391  20.190  1.00 32.91     0.007 C 
ATOM   3200  N   GLY B 420      -1.588  25.547  19.380  1.00 31.55    -0.351 N 
ATOM   3201  HN  GLY B 420      -2.332  25.488  20.075  1.00  0.00     0.163 HD
ATOM   3202  CA  GLY B 420      -0.648  26.661  19.443  1.00 31.63     0.225 C 
ATOM   3203  C   GLY B 420      -1.017  27.871  18.622  1.00 31.40     0.236 C 
ATOM   3204  O   GLY B 420      -0.436  28.955  18.807  1.00 32.46    -0.272 OA
ATOM   3205  N   MET B 421      -1.964  27.729  17.702  1.00 30.50    -0.346 N 
ATOM   3206  HN  MET B 421      -2.473  26.849  17.621  1.00  0.00     0.163 HD
ATOM   3207  CA  MET B 421      -2.274  28.845  16.804  1.00 30.92     0.177 C 
ATOM   3208  C   MET B 421      -3.196  29.881  17.427  1.00 30.48     0.241 C 
ATOM   3209  O   MET B 421      -3.185  31.023  17.003  1.00 29.49    -0.271 OA
ATOM   3210  CB  MET B 421      -2.878  28.346  15.496  1.00 30.77     0.045 C 
ATOM   3211  CG  MET B 421      -3.036  29.437  14.448  1.00 31.31     0.076 C 
ATOM   3212  SD  MET B 421      -3.291  28.764  12.796  1.00 33.10    -0.173 SA
ATOM   3213  CE  MET B 421      -4.932  28.007  12.946  1.00 33.88     0.089 C 
ATOM   3214  N   VAL B 422      -3.985  29.499  18.440  1.00 30.64    -0.346 N 
ATOM   3215  HN  VAL B 422      -3.878  28.572  18.851  1.00  0.00     0.163 HD
ATOM   3216  CA  VAL B 422      -5.000  30.418  18.954  1.00 30.50     0.180 C 
ATOM   3217  C   VAL B 422      -4.351  31.607  19.652  1.00 30.56     0.241 C 
ATOM   3218  O   VAL B 422      -4.834  32.746  19.540  1.00 29.53    -0.271 OA
ATOM   3219  CB  VAL B 422      -6.053  29.727  19.862  1.00 30.99     0.009 C 
ATOM   3220  CG1 VAL B 422      -5.469  29.337  21.217  1.00 30.66     0.012 C 
ATOM   3221  CG2 VAL B 422      -7.264  30.649  20.040  1.00 31.05     0.012 C 
ATOM   3222  N   GLU B 423      -3.263  31.324  20.366  1.00 30.69    -0.346 N 
ATOM   3223  HN  GLU B 423      -3.008  30.344  20.488  1.00  0.00     0.163 HD
ATOM   3224  CA  GLU B 423      -2.406  32.350  20.990  1.00 31.61     0.177 C 
ATOM   3225  C   GLU B 423      -2.046  33.443  19.976  1.00 30.44     0.241 C 
ATOM   3226  O   GLU B 423      -2.132  34.662  20.229  1.00 30.47    -0.271 OA
ATOM   3227  CB  GLU B 423      -1.128  31.678  21.510  1.00 32.22     0.045 C 
ATOM   3228  CG  GLU B 423      -1.303  30.821  22.757  1.00 36.04     0.116 C 
ATOM   3229  CD  GLU B 423      -2.190  29.592  22.578  1.00 39.42     0.172 C 
ATOM   3230  OE1 GLU B 423      -2.075  28.864  21.558  1.00 41.62    -0.648 OA
ATOM   3231  OE2 GLU B 423      -3.022  29.343  23.479  1.00 43.22    -0.648 OA
ATOM   3232  N   ILE B 424      -1.651  32.999  18.792  1.00 30.07    -0.346 N 
ATOM   3233  HN  ILE B 424      -1.604  31.993  18.628  1.00  0.00     0.163 HD
ATOM   3234  CA  ILE B 424      -1.284  33.905  17.725  1.00 29.48     0.180 C 
ATOM   3235  C   ILE B 424      -2.501  34.661  17.173  1.00 28.73     0.241 C 
ATOM   3236  O   ILE B 424      -2.434  35.861  16.933  1.00 27.22    -0.271 OA
ATOM   3237  CB  ILE B 424      -0.542  33.124  16.609  1.00 30.11     0.013 C 
ATOM   3238  CG1 ILE B 424       0.729  32.446  17.167  1.00 29.13     0.002 C 
ATOM   3239  CG2 ILE B 424      -0.217  34.046  15.468  1.00 30.96     0.012 C 
ATOM   3240  CD1 ILE B 424       1.317  31.416  16.298  1.00 30.15     0.005 C 
ATOM   3241  N   PHE B 425      -3.612  33.969  16.968  1.00 28.22    -0.346 N 
ATOM   3242  HN  PHE B 425      -3.599  32.956  17.085  1.00  0.00     0.163 HD
ATOM   3243  CA  PHE B 425      -4.873  34.638  16.572  1.00 27.70     0.180 C 
ATOM   3244  C   PHE B 425      -5.258  35.728  17.587  1.00 26.84     0.241 C 
ATOM   3245  O   PHE B 425      -5.624  36.835  17.224  1.00 26.33    -0.271 OA
ATOM   3246  CB  PHE B 425      -6.028  33.627  16.436  1.00 27.93     0.073 C 
ATOM   3247  CG  PHE B 425      -6.152  32.991  15.067  1.00 29.39    -0.056 A 
ATOM   3248  CD1 PHE B 425      -5.030  32.773  14.244  1.00 29.54     0.007 A 
ATOM   3249  CD2 PHE B 425      -7.403  32.613  14.593  1.00 27.97     0.007 A 
ATOM   3250  CE1 PHE B 425      -5.181  32.170  12.983  1.00 29.78     0.001 A 
ATOM   3251  CE2 PHE B 425      -7.560  32.017  13.346  1.00 28.45     0.001 A 
ATOM   3252  CZ  PHE B 425      -6.452  31.782  12.537  1.00 28.97     0.000 A 
ATOM   3253  N   ASP B 426      -5.135  35.421  18.862  1.00 26.51    -0.345 N 
ATOM   3254  HN  ASP B 426      -4.806  34.491  19.120  1.00  0.00     0.163 HD
ATOM   3255  CA  ASP B 426      -5.455  36.369  19.903  1.00 27.36     0.186 C 
ATOM   3256  C   ASP B 426      -4.613  37.617  19.775  1.00 28.11     0.241 C 
ATOM   3257  O   ASP B 426      -5.125  38.738  19.838  1.00 26.89    -0.271 OA
ATOM   3258  CB  ASP B 426      -5.300  35.719  21.301  1.00 27.20     0.147 C 
ATOM   3259  CG  ASP B 426      -6.483  34.844  21.673  1.00 29.58     0.175 C 
ATOM   3260  OD1 ASP B 426      -7.554  34.957  21.024  1.00 31.56    -0.648 OA
ATOM   3261  OD2 ASP B 426      -6.429  34.018  22.612  1.00 26.20    -0.648 OA
ATOM   3262  N   MET B 427      -3.316  37.439  19.548  1.00 29.24    -0.346 N 
ATOM   3263  HN  MET B 427      -2.930  36.498  19.468  1.00  0.00     0.163 HD
ATOM   3264  CA  MET B 427      -2.451  38.604  19.415  1.00 30.71     0.177 C 
ATOM   3265  C   MET B 427      -2.808  39.439  18.180  1.00 29.37     0.241 C 
ATOM   3266  O   MET B 427      -2.778  40.661  18.242  1.00 29.30    -0.271 OA
ATOM   3267  CB  MET B 427      -0.983  38.213  19.400  1.00 30.20     0.045 C 
ATOM   3268  CG  MET B 427      -0.499  37.597  20.728  1.00 32.14     0.076 C 
ATOM   3269  SD  MET B 427       1.233  37.065  20.590  1.00 37.64    -0.173 SA
ATOM   3270  CE  MET B 427       1.198  35.924  19.277  1.00 35.93     0.089 C 
ATOM   3271  N   LEU B 428      -3.159  38.788  17.081  1.00 28.55    -0.346 N 
ATOM   3272  HN  LEU B 428      -3.179  37.768  17.083  1.00  0.00     0.163 HD
ATOM   3273  CA  LEU B 428      -3.518  39.516  15.864  1.00 28.56     0.177 C 
ATOM   3274  C   LEU B 428      -4.806  40.312  16.096  1.00 27.93     0.241 C 
ATOM   3275  O   LEU B 428      -4.916  41.453  15.647  1.00 26.74    -0.271 OA
ATOM   3276  CB  LEU B 428      -3.690  38.560  14.689  1.00 28.33     0.038 C 
ATOM   3277  CG  LEU B 428      -2.386  37.915  14.160  1.00 30.66    -0.020 C 
ATOM   3278  CD1 LEU B 428      -2.726  36.657  13.376  1.00 31.16     0.009 C 
ATOM   3279  CD2 LEU B 428      -1.622  38.879  13.304  1.00 30.03     0.009 C 
ATOM   3280  N   LEU B 429      -5.747  39.703  16.818  1.00 27.99    -0.346 N 
ATOM   3281  HN  LEU B 429      -5.563  38.762  17.165  1.00  0.00     0.163 HD
ATOM   3282  CA  LEU B 429      -7.033  40.326  17.135  1.00 28.65     0.177 C 
ATOM   3283  C   LEU B 429      -6.841  41.581  18.025  1.00 28.90     0.241 C 
ATOM   3284  O   LEU B 429      -7.476  42.600  17.815  1.00 28.35    -0.271 OA
ATOM   3285  CB  LEU B 429      -7.982  39.292  17.778  1.00 29.04     0.038 C 
ATOM   3286  CG  LEU B 429      -8.490  38.210  16.812  1.00 28.98    -0.020 C 
ATOM   3287  CD1 LEU B 429      -9.389  37.218  17.478  1.00 31.73     0.009 C 
ATOM   3288  CD2 LEU B 429      -9.226  38.847  15.625  1.00 31.36     0.009 C 
ATOM   3289  N   ALA B 430      -5.918  41.504  18.974  1.00 29.10    -0.346 N 
ATOM   3290  HN  ALA B 430      -5.435  40.617  19.116  1.00  0.00     0.163 HD
ATOM   3291  CA  ALA B 430      -5.564  42.641  19.827  1.00 29.53     0.172 C 
ATOM   3292  C   ALA B 430      -4.934  43.790  19.037  1.00 29.44     0.240 C 
ATOM   3293  O   ALA B 430      -5.070  44.953  19.411  1.00 30.00    -0.271 OA
ATOM   3294  CB  ALA B 430      -4.614  42.178  20.928  1.00 29.67     0.042 C 
ATOM   3295  N   THR B 431      -4.223  43.450  17.966  1.00 29.59    -0.344 N 
ATOM   3296  HN  THR B 431      -4.078  42.458  17.781  1.00  0.00     0.163 HD
ATOM   3297  CA  THR B 431      -3.635  44.421  17.034  1.00 29.64     0.205 C 
ATOM   3298  C   THR B 431      -4.730  45.110  16.237  1.00 29.54     0.243 C 
ATOM   3299  O   THR B 431      -4.722  46.333  16.095  1.00 28.07    -0.271 OA
ATOM   3300  CB  THR B 431      -2.635  43.729  16.073  1.00 29.22     0.146 C 
ATOM   3301  CG2 THR B 431      -1.744  44.762  15.366  1.00 29.47     0.042 C 
ATOM   3302  OG1 THR B 431      -1.700  42.932  16.822  1.00 30.42    -0.393 OA
ATOM   3303  HG1 THR B 431      -2.251  42.293  17.259  1.00  0.00     0.210 HD
ATOM   3304  N   SER B 432      -5.677  44.311  15.738  1.00 29.43    -0.344 N 
ATOM   3305  HN  SER B 432      -5.565  43.302  15.839  1.00  0.00     0.163 HD
ATOM   3306  CA  SER B 432      -6.869  44.815  15.052  1.00 29.09     0.200 C 
ATOM   3307  C   SER B 432      -7.586  45.809  15.922  1.00 28.47     0.243 C 
ATOM   3308  O   SER B 432      -8.003  46.859  15.443  1.00 28.52    -0.271 OA
ATOM   3309  CB  SER B 432      -7.867  43.675  14.737  1.00 29.31     0.199 C 
ATOM   3310  OG  SER B 432      -7.659  43.214  13.436  1.00 35.58    -0.398 OA
ATOM   3311  HG  SER B 432      -8.272  42.514  13.243  1.00  0.00     0.209 HD
ATOM   3312  N   SER B 433      -7.776  45.436  17.178  1.00 27.99    -0.344 N 
ATOM   3313  HN  SER B 433      -7.442  44.518  17.470  1.00  0.00     0.163 HD
ATOM   3314  CA  SER B 433      -8.443  46.283  18.162  1.00 29.28     0.200 C 
ATOM   3315  C   SER B 433      -7.651  47.571  18.448  1.00 29.43     0.243 C 
ATOM   3316  O   SER B 433      -8.242  48.654  18.551  1.00 29.25    -0.271 OA
ATOM   3317  CB  SER B 433      -8.677  45.509  19.466  1.00 29.46     0.199 C 
ATOM   3318  OG  SER B 433      -9.384  46.315  20.388  1.00 32.94    -0.398 OA
ATOM   3319  HG  SER B 433      -9.529  45.836  21.195  1.00  0.00     0.209 HD
ATOM   3320  N   ARG B 434      -6.327  47.463  18.561  1.00 29.96    -0.346 N 
ATOM   3321  HN  ARG B 434      -5.895  46.541  18.499  1.00  0.00     0.163 HD
ATOM   3322  CA  ARG B 434      -5.471  48.651  18.775  1.00 30.30     0.176 C 
ATOM   3323  C   ARG B 434      -5.584  49.606  17.578  1.00 30.16     0.241 C 
ATOM   3324  O   ARG B 434      -5.820  50.791  17.769  1.00 28.93    -0.271 OA
ATOM   3325  CB  ARG B 434      -4.010  48.253  19.041  1.00 31.60     0.036 C 
ATOM   3326  CG  ARG B 434      -3.052  49.370  19.455  1.00 30.74     0.023 C 
ATOM   3327  CD  ARG B 434      -3.428  50.155  20.709  1.00 36.36     0.138 C 
ATOM   3328  NE  ARG B 434      -2.502  51.289  20.849  1.00 36.30    -0.227 N 
ATOM   3329  HE  ARG B 434      -1.529  51.130  20.588  1.00  0.00     0.177 HD
ATOM   3330  CZ  ARG B 434      -2.821  52.499  21.284  1.00 38.81     0.665 C 
ATOM   3331  NH1 ARG B 434      -4.058  52.796  21.672  1.00 41.22    -0.235 N 
ATOM   3332 1HH1 ARG B 434      -4.780  52.077  21.619  1.00  0.00     0.174 HD
ATOM   3333 2HH1 ARG B 434      -4.304  53.728  22.007  1.00  0.00     0.174 HD
ATOM   3334  NH2 ARG B 434      -1.882  53.434  21.353  1.00 38.47    -0.235 N 
ATOM   3335 1HH2 ARG B 434      -0.933  53.206  21.055  1.00  0.00     0.174 HD
ATOM   3336 2HH2 ARG B 434      -2.128  54.366  21.688  1.00  0.00     0.174 HD
ATOM   3337  N   PHE B 435      -5.454  49.085  16.351  1.00 30.30    -0.346 N 
ATOM   3338  HN  PHE B 435      -5.234  48.094  16.255  1.00  0.00     0.163 HD
ATOM   3339  CA  PHE B 435      -5.619  49.901  15.136  1.00 30.83     0.180 C 
ATOM   3340  C   PHE B 435      -6.982  50.574  14.989  1.00 31.01     0.241 C 
ATOM   3341  O   PHE B 435      -7.072  51.684  14.471  1.00 28.36    -0.271 OA
ATOM   3342  CB  PHE B 435      -5.348  49.098  13.869  1.00 32.19     0.073 C 
ATOM   3343  CG  PHE B 435      -3.894  48.793  13.634  1.00 33.64    -0.056 A 
ATOM   3344  CD1 PHE B 435      -2.884  49.509  14.277  1.00 37.82     0.007 A 
ATOM   3345  CD2 PHE B 435      -3.539  47.872  12.687  1.00 36.49     0.007 A 
ATOM   3346  CE1 PHE B 435      -1.530  49.242  13.994  1.00 39.38     0.001 A 
ATOM   3347  CE2 PHE B 435      -2.191  47.594  12.420  1.00 36.08     0.001 A 
ATOM   3348  CZ  PHE B 435      -1.208  48.261  13.094  1.00 36.30     0.000 A 
ATOM   3349  N   ARG B 436      -8.034  49.873  15.390  1.00 32.76    -0.346 N 
ATOM   3350  HN  ARG B 436      -7.905  48.914  15.712  1.00  0.00     0.163 HD
ATOM   3351  CA  ARG B 436      -9.376  50.454  15.378  1.00 34.71     0.176 C 
ATOM   3352  C   ARG B 436      -9.503  51.597  16.371  1.00 35.87     0.241 C 
ATOM   3353  O   ARG B 436     -10.088  52.636  16.058  1.00 36.27    -0.271 OA
ATOM   3354  CB  ARG B 436     -10.427  49.383  15.697  1.00 35.03     0.036 C 
ATOM   3355  CG  ARG B 436     -11.045  48.783  14.478  1.00 35.81     0.023 C 
ATOM   3356  CD  ARG B 436     -12.298  47.907  14.756  1.00 36.97     0.138 C 
ATOM   3357  NE  ARG B 436     -11.903  46.517  14.556  1.00 41.41    -0.227 N 
ATOM   3358  HE  ARG B 436     -11.820  46.185  13.595  1.00  0.00     0.177 HD
ATOM   3359  CZ  ARG B 436     -11.645  45.658  15.520  1.00 40.25     0.665 C 
ATOM   3360  NH1 ARG B 436     -11.783  45.970  16.804  1.00 41.61    -0.235 N 
ATOM   3361 1HH1 ARG B 436     -11.583  45.305  17.551  1.00  0.00     0.174 HD
ATOM   3362 2HH1 ARG B 436     -12.066  46.913  17.070  1.00  0.00     0.174 HD
ATOM   3363  NH2 ARG B 436     -11.284  44.454  15.180  1.00 41.12    -0.235 N 
ATOM   3364 1HH2 ARG B 436     -11.084  43.789  15.927  1.00  0.00     0.174 HD
ATOM   3365 2HH2 ARG B 436     -11.178  44.214  14.194  1.00  0.00     0.174 HD
ATOM   3366  N   MET B 437      -8.973  51.405  17.570  1.00 37.74    -0.346 N 
ATOM   3367  HN  MET B 437      -8.495  50.527  17.772  1.00  0.00     0.163 HD
ATOM   3368  CA  MET B 437      -9.061  52.423  18.600  1.00 40.49     0.177 C 
ATOM   3369  C   MET B 437      -8.253  53.662  18.253  1.00 39.40     0.241 C 
ATOM   3370  O   MET B 437      -8.559  54.744  18.705  1.00 39.12    -0.271 OA
ATOM   3371  CB  MET B 437      -8.635  51.883  19.959  1.00 40.38     0.045 C 
ATOM   3372  CG  MET B 437      -9.819  51.809  20.919  1.00 44.24     0.076 C 
ATOM   3373  SD  MET B 437      -9.451  50.948  22.452  1.00 48.52    -0.173 SA
ATOM   3374  CE  MET B 437      -8.869  49.382  21.769  1.00 47.60     0.089 C 
ATOM   3375  N   MET B 438      -7.217  53.487  17.452  1.00 39.09    -0.346 N 
ATOM   3376  HN  MET B 438      -6.952  52.540  17.182  1.00  0.00     0.163 HD
ATOM   3377  CA  MET B 438      -6.446  54.611  16.946  1.00 38.71     0.177 C 
ATOM   3378  C   MET B 438      -7.017  55.214  15.672  1.00 37.01     0.241 C 
ATOM   3379  O   MET B 438      -6.535  56.257  15.237  1.00 37.09    -0.271 OA
ATOM   3380  CB  MET B 438      -5.047  54.149  16.626  1.00 39.25     0.045 C 
ATOM   3381  CG  MET B 438      -4.247  53.809  17.840  1.00 40.54     0.076 C 
ATOM   3382  SD  MET B 438      -2.601  53.402  17.266  1.00 41.94    -0.173 SA
ATOM   3383  CE  MET B 438      -1.983  55.019  16.773  1.00 40.13     0.089 C 
ATOM   3384  N   ASN B 439      -8.001  54.565  15.043  1.00 34.63    -0.340 N 
ATOM   3385  HN  ASN B 439      -8.437  53.757  15.488  1.00  0.00     0.163 HD
ATOM   3386  CA  ASN B 439      -8.458  54.995  13.733  1.00 32.96     0.130 C 
ATOM   3387  C   ASN B 439      -7.245  55.078  12.784  1.00 31.55     0.247 C 
ATOM   3388  O   ASN B 439      -7.042  56.069  12.082  1.00 29.98    -0.271 OA
ATOM   3389  CB AASN B 439      -9.194  56.351  13.801  0.50 32.82     0.144 C 
ATOM   3390  CB BASN B 439      -9.179  56.350  13.851  0.50 32.85     0.144 C 
ATOM   3391  CG AASN B 439     -10.544  56.264  14.509  0.50 33.29     0.218 C 
ATOM   3392  CG BASN B 439      -9.932  56.749  12.588  0.50 33.06     0.218 C 
ATOM   3393  ND2AASN B 439     -11.351  55.293  14.121  0.50 32.81    -0.370 N 
ATOM   3394 1HD2AASN B 439     -11.092  54.623  13.397  1.00  0.00     0.159 HD
ATOM   3395 2HD2AASN B 439     -12.253  55.235  14.594  1.00  0.00     0.159 HD
ATOM   3396  ND2BASN B 439     -10.334  55.770  11.776  0.50 33.18    -0.370 N 
ATOM   3397 1HD2BASN B 439     -10.148  54.786  11.969  1.00  0.00     0.159 HD
ATOM   3398 2HD2BASN B 439     -10.838  56.037  10.930  1.00  0.00     0.159 HD
ATOM   3399  OD1AASN B 439     -10.857  57.074  15.385  0.50 33.52    -0.274 OA
ATOM   3400  OD1BASN B 439     -10.157  57.940  12.354  0.50 34.68    -0.274 OA
ATOM   3401  N   LEU B 440      -6.439  54.009  12.756  1.00 30.40    -0.346 N 
ATOM   3402  HN  LEU B 440      -6.601  53.243  13.410  1.00  0.00     0.163 HD
ATOM   3403  CA  LEU B 440      -5.338  53.921  11.811  1.00 29.63     0.177 C 
ATOM   3404  C   LEU B 440      -5.878  54.125  10.399  1.00 29.32     0.241 C 
ATOM   3405  O   LEU B 440      -6.894  53.499  10.021  1.00 28.88    -0.271 OA
ATOM   3406  CB  LEU B 440      -4.659  52.546  11.889  1.00 29.52     0.038 C 
ATOM   3407  CG  LEU B 440      -3.451  52.354  10.971  1.00 30.71    -0.020 C 
ATOM   3408  CD1 LEU B 440      -2.291  53.101  11.536  1.00 31.09     0.009 C 
ATOM   3409  CD2 LEU B 440      -3.094  50.901  10.784  1.00 30.24     0.009 C 
ATOM   3410  N   GLN B 441      -5.226  55.015   9.646  1.00 27.77    -0.346 N 
ATOM   3411  HN  GLN B 441      -4.451  55.530  10.063  1.00  0.00     0.163 HD
ATOM   3412  CA  GLN B 441      -5.568  55.283   8.266  1.00 28.12     0.177 C 
ATOM   3413  C   GLN B 441      -4.684  54.492   7.305  1.00 28.28     0.240 C 
ATOM   3414  O   GLN B 441      -3.573  54.116   7.640  1.00 26.83    -0.271 OA
ATOM   3415  CB  GLN B 441      -5.429  56.778   7.949  1.00 28.52     0.044 C 
ATOM   3416  CG  GLN B 441      -6.286  57.694   8.828  1.00 28.81     0.105 C 
ATOM   3417  CD  GLN B 441      -7.759  57.385   8.716  1.00 30.93     0.215 C 
ATOM   3418  NE2 GLN B 441      -8.367  56.968   9.829  1.00 30.68    -0.370 N 
ATOM   3419 1HE2 GLN B 441      -7.877  56.840  10.714  1.00  0.00     0.159 HD
ATOM   3420 2HE2 GLN B 441      -9.363  56.759   9.753  1.00  0.00     0.159 HD
ATOM   3421  OE1 GLN B 441      -8.351  57.540   7.646  1.00 30.05    -0.274 OA
ATOM   3422  N   GLY B 442      -5.227  54.225   6.118  1.00 28.25    -0.351 N 
ATOM   3423  HN  GLY B 442      -6.156  54.589   5.906  1.00  0.00     0.163 HD
ATOM   3424  CA  GLY B 442      -4.542  53.437   5.125  1.00 29.07     0.225 C 
ATOM   3425  C   GLY B 442      -3.152  53.908   4.758  1.00 29.58     0.236 C 
ATOM   3426  O   GLY B 442      -2.236  53.103   4.691  1.00 29.50    -0.272 OA
ATOM   3427  N   GLU B 443      -2.982  55.214   4.524  1.00 29.81    -0.346 N 
ATOM   3428  HN  GLU B 443      -3.782  55.846   4.564  1.00  0.00     0.163 HD
ATOM   3429  CA  GLU B 443      -1.651  55.741   4.210  1.00 29.89     0.177 C 
ATOM   3430  C   GLU B 443      -0.669  55.492   5.361  1.00 30.02     0.241 C 
ATOM   3431  O   GLU B 443       0.538  55.252   5.131  1.00 29.62    -0.271 OA
ATOM   3432  CB  GLU B 443      -1.715  57.230   3.881  1.00 29.87     0.045 C 
ATOM   3433  CG  GLU B 443      -2.594  57.596   2.714  1.00 30.16     0.116 C 
ATOM   3434  CD  GLU B 443      -4.059  57.856   3.105  1.00 32.32     0.172 C 
ATOM   3435  OE1 GLU B 443      -4.506  57.425   4.220  1.00 31.53    -0.648 OA
ATOM   3436  OE2 GLU B 443      -4.763  58.485   2.291  1.00 32.47    -0.648 OA
ATOM   3437  N   GLU B 444      -1.164  55.488   6.613  1.00 29.60    -0.346 N 
ATOM   3438  HN  GLU B 444      -2.144  55.724   6.771  1.00  0.00     0.163 HD
ATOM   3439  CA  GLU B 444      -0.303  55.146   7.753  1.00 29.40     0.177 C 
ATOM   3440  C   GLU B 444       0.120  53.667   7.748  1.00 29.93     0.241 C 
ATOM   3441  O   GLU B 444       1.274  53.342   8.007  1.00 28.66    -0.271 OA
ATOM   3442  CB  GLU B 444      -0.974  55.489   9.096  1.00 30.10     0.045 C 
ATOM   3443  CG  GLU B 444      -1.216  56.975   9.275  1.00 30.29     0.116 C 
ATOM   3444  CD  GLU B 444      -2.162  57.328  10.395  1.00 30.77     0.172 C 
ATOM   3445  OE1 GLU B 444      -3.042  56.519  10.780  1.00 31.77    -0.648 OA
ATOM   3446  OE2 GLU B 444      -2.034  58.457  10.867  1.00 32.09    -0.648 OA
ATOM   3447  N   PHE B 445      -0.842  52.772   7.526  1.00 29.92    -0.346 N 
ATOM   3448  HN  PHE B 445      -1.808  53.094   7.459  1.00  0.00     0.163 HD
ATOM   3449  CA  PHE B 445      -0.564  51.352   7.376  1.00 29.24     0.180 C 
ATOM   3450  C   PHE B 445       0.505  51.099   6.281  1.00 29.28     0.241 C 
ATOM   3451  O   PHE B 445       1.458  50.363   6.474  1.00 29.56    -0.271 OA
ATOM   3452  CB  PHE B 445      -1.890  50.629   7.060  1.00 29.65     0.073 C 
ATOM   3453  CG  PHE B 445      -1.722  49.366   6.247  1.00 29.83    -0.056 A 
ATOM   3454  CD1 PHE B 445      -1.224  48.212   6.844  1.00 28.87     0.007 A 
ATOM   3455  CD2 PHE B 445      -2.118  49.326   4.915  1.00 29.33     0.007 A 
ATOM   3456  CE1 PHE B 445      -1.088  47.030   6.101  1.00 29.96     0.001 A 
ATOM   3457  CE2 PHE B 445      -2.003  48.155   4.163  1.00 30.14     0.001 A 
ATOM   3458  CZ  PHE B 445      -1.454  47.023   4.741  1.00 29.52     0.000 A 
ATOM   3459  N   VAL B 446       0.368  51.761   5.139  1.00 30.03    -0.346 N 
ATOM   3460  HN  VAL B 446      -0.411  52.412   5.037  1.00  0.00     0.163 HD
ATOM   3461  CA  VAL B 446       1.293  51.589   4.026  1.00 29.26     0.180 C 
ATOM   3462  C   VAL B 446       2.729  52.055   4.397  1.00 29.15     0.241 C 
ATOM   3463  O   VAL B 446       3.720  51.364   4.072  1.00 28.19    -0.271 OA
ATOM   3464  CB  VAL B 446       0.729  52.302   2.734  1.00 30.29     0.009 C 
ATOM   3465  CG1 VAL B 446       1.736  52.395   1.663  1.00 31.02     0.012 C 
ATOM   3466  CG2 VAL B 446      -0.476  51.573   2.221  1.00 29.86     0.012 C 
ATOM   3467  N   CYS B 447       2.859  53.165   5.111  1.00 28.44    -0.345 N 
ATOM   3468  HN  CYS B 447       2.039  53.733   5.323  1.00  0.00     0.163 HD
ATOM   3469  CA  CYS B 447       4.181  53.578   5.596  1.00 28.50     0.186 C 
ATOM   3470  C   CYS B 447       4.757  52.556   6.600  1.00 28.56     0.241 C 
ATOM   3471  O   CYS B 447       5.959  52.248   6.562  1.00 27.18    -0.271 OA
ATOM   3472  CB  CYS B 447       4.167  54.965   6.251  1.00 28.91     0.120 C 
ATOM   3473  SG  CYS B 447       3.797  56.356   5.145  1.00 30.14    -0.095 SA
ATOM   3474  N   LEU B 448       3.926  52.064   7.514  1.00 29.52    -0.346 N 
ATOM   3475  HN  LEU B 448       2.953  52.371   7.529  1.00  0.00     0.163 HD
ATOM   3476  CA  LEU B 448       4.396  51.081   8.504  1.00 29.87     0.177 C 
ATOM   3477  C   LEU B 448       4.932  49.824   7.860  1.00 30.14     0.241 C 
ATOM   3478  O   LEU B 448       5.923  49.301   8.305  1.00 29.98    -0.271 OA
ATOM   3479  CB  LEU B 448       3.305  50.698   9.506  1.00 30.81     0.038 C 
ATOM   3480  CG  LEU B 448       2.896  51.776  10.513  1.00 32.94    -0.020 C 
ATOM   3481  CD1 LEU B 448       1.793  51.287  11.410  1.00 34.99     0.009 C 
ATOM   3482  CD2 LEU B 448       4.101  52.321  11.356  1.00 35.46     0.009 C 
ATOM   3483  N   LYS B 449       4.298  49.353   6.794  1.00 30.44    -0.346 N 
ATOM   3484  HN  LYS B 449       3.455  49.818   6.457  1.00  0.00     0.163 HD
ATOM   3485  CA  LYS B 449       4.801  48.177   6.105  1.00 31.04     0.176 C 
ATOM   3486  C   LYS B 449       6.204  48.402   5.575  1.00 30.00     0.241 C 
ATOM   3487  O   LYS B 449       7.051  47.532   5.675  1.00 29.25    -0.271 OA
ATOM   3488  CB  LYS B 449       3.896  47.810   4.916  1.00 31.47     0.035 C 
ATOM   3489  CG  LYS B 449       2.747  46.936   5.270  1.00 32.51     0.004 C 
ATOM   3490  CD  LYS B 449       2.328  46.066   4.060  1.00 32.10     0.027 C 
ATOM   3491  CE  LYS B 449       1.756  46.900   2.926  1.00 34.62     0.229 C 
ATOM   3492  NZ  LYS B 449       1.201  46.076   1.816  1.00 31.59    -0.079 N 
ATOM   3493  HZ1 LYS B 449       0.817  46.636   1.055  1.00  0.00     0.274 HD
ATOM   3494  HZ2 LYS B 449       0.508  45.415   2.166  1.00  0.00     0.274 HD
ATOM   3495  HZ3 LYS B 449       1.899  45.419   1.467  1.00  0.00     0.274 HD
ATOM   3496  N   SER B 450       6.439  49.559   4.957  1.00 30.24    -0.344 N 
ATOM   3497  HN  SER B 450       5.692  50.249   4.876  1.00  0.00     0.163 HD
ATOM   3498  CA  SER B 450       7.766  49.851   4.390  1.00 29.92     0.200 C 
ATOM   3499  C   SER B 450       8.788  49.980   5.517  1.00 29.32     0.243 C 
ATOM   3500  O   SER B 450       9.943  49.576   5.357  1.00 27.91    -0.271 OA
ATOM   3501  CB  SER B 450       7.773  51.100   3.480  1.00 29.93     0.199 C 
ATOM   3502  OG  SER B 450       7.181  50.849   2.199  1.00 33.32    -0.398 OA
ATOM   3503  HG  SER B 450       7.185  51.617   1.640  1.00  0.00     0.209 HD
ATOM   3504  N   ILE B 451       8.365  50.568   6.633  1.00 28.42    -0.346 N 
ATOM   3505  HN  ILE B 451       7.417  50.942   6.673  1.00  0.00     0.163 HD
ATOM   3506  CA  ILE B 451       9.235  50.689   7.807  1.00 28.40     0.180 C 
ATOM   3507  C   ILE B 451       9.621  49.296   8.293  1.00 28.49     0.241 C 
ATOM   3508  O   ILE B 451      10.800  49.042   8.522  1.00 28.89    -0.271 OA
ATOM   3509  CB  ILE B 451       8.558  51.520   8.927  1.00 29.06     0.013 C 
ATOM   3510  CG1 ILE B 451       8.648  53.021   8.600  1.00 28.52     0.002 C 
ATOM   3511  CG2 ILE B 451       9.210  51.286  10.278  1.00 28.38     0.012 C 
ATOM   3512  CD1 ILE B 451       7.739  53.872   9.465  1.00 29.16     0.005 C 
ATOM   3513  N   ILE B 452       8.648  48.383   8.387  1.00 28.04    -0.346 N 
ATOM   3514  HN  ILE B 452       7.684  48.657   8.198  1.00  0.00     0.163 HD
ATOM   3515  CA  ILE B 452       8.948  46.976   8.762  1.00 27.99     0.180 C 
ATOM   3516  C   ILE B 452       9.950  46.335   7.818  1.00 27.06     0.241 C 
ATOM   3517  O   ILE B 452      10.912  45.686   8.237  1.00 27.29    -0.271 OA
ATOM   3518  CB  ILE B 452       7.659  46.146   8.779  1.00 28.87     0.013 C 
ATOM   3519  CG1 ILE B 452       6.768  46.615   9.955  1.00 29.14     0.002 C 
ATOM   3520  CG2 ILE B 452       8.012  44.672   8.904  1.00 31.04     0.012 C 
ATOM   3521  CD1 ILE B 452       5.379  46.015   9.998  1.00 29.62     0.005 C 
ATOM   3522  N   LEU B 453       9.741  46.516   6.527  1.00 26.34    -0.346 N 
ATOM   3523  HN  LEU B 453       8.918  47.030   6.214  1.00  0.00     0.163 HD
ATOM   3524  CA  LEU B 453      10.686  45.982   5.541  1.00 26.58     0.177 C 
ATOM   3525  C   LEU B 453      12.125  46.467   5.733  1.00 26.52     0.241 C 
ATOM   3526  O   LEU B 453      13.092  45.695   5.692  1.00 25.59    -0.271 OA
ATOM   3527  CB  LEU B 453      10.211  46.347   4.136  1.00 26.85     0.038 C 
ATOM   3528  CG  LEU B 453      11.078  45.851   2.987  1.00 25.75    -0.020 C 
ATOM   3529  CD1 LEU B 453      11.009  44.374   2.887  1.00 27.24     0.009 C 
ATOM   3530  CD2 LEU B 453      10.594  46.479   1.712  1.00 27.62     0.009 C 
ATOM   3531  N   LEU B 454      12.282  47.758   5.922  1.00 27.76    -0.346 N 
ATOM   3532  HN  LEU B 454      11.463  48.362   5.999  1.00  0.00     0.163 HD
ATOM   3533  CA  LEU B 454      13.607  48.329   6.021  1.00 27.98     0.177 C 
ATOM   3534  C   LEU B 454      14.236  48.163   7.394  1.00 28.26     0.241 C 
ATOM   3535  O   LEU B 454      15.454  48.177   7.494  1.00 29.13    -0.271 OA
ATOM   3536  CB  LEU B 454      13.585  49.804   5.645  1.00 28.48     0.038 C 
ATOM   3537  CG  LEU B 454      13.156  50.091   4.200  1.00 29.98    -0.020 C 
ATOM   3538  CD1 LEU B 454      12.964  51.578   4.056  1.00 31.67     0.009 C 
ATOM   3539  CD2 LEU B 454      14.147  49.548   3.259  1.00 32.53     0.009 C 
ATOM   3540  N   ASN B 455      13.416  48.018   8.433  1.00 28.36    -0.346 N 
ATOM   3541  HN  ASN B 455      12.417  47.905   8.259  1.00  0.00     0.163 HD
ATOM   3542  CA  ASN B 455      13.898  48.015   9.819  1.00 28.48     0.185 C 
ATOM   3543  C   ASN B 455      14.239  46.651  10.376  1.00 29.66     0.241 C 
ATOM   3544  O   ASN B 455      15.255  46.492  11.062  1.00 30.31    -0.271 OA
ATOM   3545  CB  ASN B 455      12.869  48.657  10.772  1.00 27.58     0.137 C 
ATOM   3546  CG  ASN B 455      13.374  48.713  12.222  1.00 29.07     0.217 C 
ATOM   3547  ND2 ASN B 455      14.487  49.363  12.406  1.00 22.92    -0.370 N 
ATOM   3548 1HD2 ASN B 455      14.822  49.400  13.369  1.00  0.00     0.159 HD
ATOM   3549 2HD2 ASN B 455      14.980  49.829  11.644  1.00  0.00     0.159 HD
ATOM   3550  OD1 ASN B 455      12.773  48.145  13.150  1.00 34.24    -0.274 OA
ATOM   3551  N   SER B 456      13.398  45.666  10.096  1.00 31.52    -0.344 N 
ATOM   3552  HN  SER B 456      12.714  45.789   9.349  1.00  0.00     0.163 HD
ATOM   3553  CA  SER B 456      13.431  44.403  10.839  1.00 32.69     0.200 C 
ATOM   3554  C   SER B 456      14.769  43.658  10.796  1.00 33.51     0.242 C 
ATOM   3555  O   SER B 456      15.201  43.128  11.838  1.00 33.42    -0.271 OA
ATOM   3556  CB  SER B 456      12.290  43.479  10.420  1.00 32.85     0.199 C 
ATOM   3557  OG  SER B 456      11.053  43.929  10.958  1.00 36.92    -0.398 OA
ATOM   3558  HG  SER B 456      10.343  43.354  10.697  1.00  0.00     0.209 HD
ATOM   3559  N   GLY B 457      15.435  43.648   9.639  1.00 33.44    -0.350 N 
ATOM   3560  HN  GLY B 457      15.030  44.116   8.828  1.00  0.00     0.163 HD
ATOM   3561  CA  GLY B 457      16.726  42.986   9.504  1.00 34.09     0.225 C 
ATOM   3562  C   GLY B 457      17.981  43.842   9.498  1.00 35.69     0.236 C 
ATOM   3563  O   GLY B 457      19.068  43.319   9.270  1.00 33.98    -0.272 OA
ATOM   3564  N   VAL B 458      17.843  45.150   9.724  1.00 38.60    -0.346 N 
ATOM   3565  HN  VAL B 458      16.930  45.511  10.000  1.00  0.00     0.163 HD
ATOM   3566  CA  VAL B 458      18.977  46.093   9.586  1.00 39.95     0.180 C 
ATOM   3567  C   VAL B 458      20.033  45.866  10.665  1.00 42.26     0.241 C 
ATOM   3568  O   VAL B 458      21.234  46.007  10.413  1.00 42.74    -0.271 OA
ATOM   3569  CB  VAL B 458      18.503  47.598   9.594  1.00 39.97     0.009 C 
ATOM   3570  CG1 VAL B 458      18.031  48.039  10.985  1.00 39.09     0.012 C 
ATOM   3571  CG2 VAL B 458      19.625  48.537   9.107  1.00 40.91     0.012 C 
ATOM   3572  N   TYR B 459      19.603  45.488  11.864  1.00 44.48    -0.346 N 
ATOM   3573  HN  TYR B 459      18.608  45.326  12.022  1.00  0.00     0.163 HD
ATOM   3574  CA  TYR B 459      20.557  45.304  12.958  1.00 46.43     0.180 C 
ATOM   3575  C   TYR B 459      21.197  43.915  12.897  1.00 47.28     0.241 C 
ATOM   3576  O   TYR B 459      22.316  43.737  13.349  1.00 48.19    -0.271 OA
ATOM   3577  CB  TYR B 459      19.913  45.603  14.320  1.00 47.28     0.073 C 
ATOM   3578  CG  TYR B 459      19.036  46.848  14.326  1.00 48.38    -0.056 A 
ATOM   3579  CD1 TYR B 459      19.582  48.141  14.247  1.00 49.98     0.010 A 
ATOM   3580  CD2 TYR B 459      17.656  46.729  14.400  1.00 51.52     0.010 A 
ATOM   3581  CE1 TYR B 459      18.740  49.295  14.245  1.00 49.47     0.037 A 
ATOM   3582  CE2 TYR B 459      16.805  47.859  14.396  1.00 51.93     0.037 A 
ATOM   3583  CZ  TYR B 459      17.350  49.135  14.336  1.00 50.84     0.065 A 
ATOM   3584  OH  TYR B 459      16.466  50.205  14.334  1.00 49.36    -0.361 OA
ATOM   3585  HH  TYR B 459      16.839  51.078  14.293  1.00  0.00     0.217 HD
ATOM   3586  N   THR B 460      20.515  42.942  12.303  1.00 48.27    -0.346 N 
ATOM   3587  HN  THR B 460      19.547  43.108  12.029  1.00  0.00     0.163 HD
ATOM   3588  CA  THR B 460      21.121  41.634  12.032  1.00 48.52     0.174 C 
ATOM   3589  C   THR B 460      21.907  41.695  10.713  1.00 48.71     0.258 C 
ATOM   3590  O   THR B 460      22.385  40.682  10.198  1.00 48.25    -0.305 OA
ATOM   3591  CB  THR B 460      20.041  40.500  12.014  1.00 49.03     0.143 C 
ATOM   3592  CG2 THR B 460      19.148  40.564  13.273  1.00 50.19     0.042 C 
ATOM   3593  OG1 THR B 460      19.108  40.699  10.948  1.00 47.56    -0.393 OA
ATOM   3594  HG1 THR B 460      18.453  40.011  10.937  1.00  0.00     0.210 HD
ATOM   3595  N   THR B 465      32.936  47.489   8.283  1.00 51.29    -0.067 N 
ATOM   3596  HN1 THR B 465      33.212  48.394   8.663  1.00  0.00     0.275 HD
ATOM   3597  HN2 THR B 465      33.350  46.717   8.805  1.00  0.00     0.275 HD
ATOM   3598  HN3 THR B 465      31.953  47.286   8.464  1.00  0.00     0.275 HD
ATOM   3599  CA  THR B 465      33.253  47.412   6.856  1.00 51.44     0.270 C 
ATOM   3600  C   THR B 465      32.558  48.540   6.102  1.00 51.32     0.248 C 
ATOM   3601  O   THR B 465      31.335  48.647   6.139  1.00 51.31    -0.271 OA
ATOM   3602  CB  THR B 465      32.840  46.058   6.288  1.00 51.48     0.050 C 
ATOM   3603  N   LEU B 466      33.348  49.365   5.415  1.00 51.12    -0.346 N 
ATOM   3604  HN  LEU B 466      34.336  49.128   5.328  1.00  0.00     0.163 HD
ATOM   3605  CA  LEU B 466      32.868  50.600   4.775  1.00 51.01     0.172 C 
ATOM   3606  C   LEU B 466      31.499  50.493   4.087  1.00 50.91     0.240 C 
ATOM   3607  O   LEU B 466      30.544  51.140   4.514  1.00 50.81    -0.271 OA
ATOM   3608  CB  LEU B 466      33.916  51.115   3.784  1.00 51.03     0.042 C 
ATOM   3609  N   LYS B 467      31.408  49.676   3.037  1.00 50.84    -0.346 N 
ATOM   3610  HN  LYS B 467      32.222  49.123   2.769  1.00  0.00     0.163 HD
ATOM   3611  CA  LYS B 467      30.162  49.547   2.249  1.00 50.85     0.172 C 
ATOM   3612  C   LYS B 467      28.999  48.981   3.058  1.00 50.82     0.240 C 
ATOM   3613  O   LYS B 467      27.835  49.266   2.769  1.00 51.11    -0.271 OA
ATOM   3614  CB  LYS B 467      30.393  48.703   1.006  1.00 50.90     0.042 C 
ATOM   3615  N   SER B 468      29.316  48.166   4.061  1.00 50.53    -0.344 N 
ATOM   3616  HN  SER B 468      30.282  47.853   4.158  1.00  0.00     0.163 HD
ATOM   3617  CA  SER B 468      28.320  47.707   5.027  1.00 50.16     0.200 C 
ATOM   3618  C   SER B 468      27.670  48.918   5.682  1.00 49.41     0.243 C 
ATOM   3619  O   SER B 468      26.441  49.047   5.698  1.00 49.43    -0.271 OA
ATOM   3620  CB  SER B 468      28.975  46.826   6.096  1.00 50.29     0.199 C 
ATOM   3621  OG  SER B 468      28.011  46.044   6.765  1.00 51.42    -0.398 OA
ATOM   3622  HG  SER B 468      28.417  45.498   7.428  1.00  0.00     0.209 HD
ATOM   3623  N   LEU B 469      28.510  49.815   6.193  1.00 48.45    -0.346 N 
ATOM   3624  HN  LEU B 469      29.514  49.657   6.110  1.00  0.00     0.163 HD
ATOM   3625  CA  LEU B 469      28.035  51.022   6.871  1.00 47.82     0.177 C 
ATOM   3626  C   LEU B 469      27.322  51.942   5.886  1.00 47.04     0.241 C 
ATOM   3627  O   LEU B 469      26.285  52.529   6.205  1.00 46.27    -0.271 OA
ATOM   3628  CB  LEU B 469      29.200  51.759   7.535  1.00 47.83     0.038 C 
ATOM   3629  CG  LEU B 469      30.063  50.916   8.487  1.00 48.46    -0.020 C 
ATOM   3630  CD1 LEU B 469      31.176  51.766   9.095  1.00 48.45     0.009 C 
ATOM   3631  CD2 LEU B 469      29.217  50.247   9.583  1.00 48.60     0.009 C 
ATOM   3632  N   GLU B 470      27.885  52.044   4.682  1.00 46.21    -0.346 N 
ATOM   3633  HN  GLU B 470      28.783  51.588   4.519  1.00  0.00     0.163 HD
ATOM   3634  CA  GLU B 470      27.261  52.786   3.586  1.00 45.51     0.177 C 
ATOM   3635  C   GLU B 470      25.837  52.327   3.307  1.00 44.41     0.241 C 
ATOM   3636  O   GLU B 470      24.951  53.155   3.085  1.00 43.92    -0.271 OA
ATOM   3637  CB  GLU B 470      28.067  52.611   2.302  1.00 45.81     0.045 C 
ATOM   3638  CG  GLU B 470      29.427  53.271   2.319  1.00 47.04     0.116 C 
ATOM   3639  CD  GLU B 470      29.361  54.727   1.927  1.00 49.03     0.172 C 
ATOM   3640  OE1 GLU B 470      28.403  55.404   2.373  1.00 50.92    -0.648 OA
ATOM   3641  OE2 GLU B 470      30.262  55.182   1.183  1.00 48.38    -0.648 OA
ATOM   3642  N   GLU B 471      25.625  51.011   3.285  1.00 43.07    -0.346 N 
ATOM   3643  HN  GLU B 471      26.400  50.369   3.452  1.00  0.00     0.163 HD
ATOM   3644  CA  GLU B 471      24.290  50.486   3.023  1.00 42.26     0.177 C 
ATOM   3645  C   GLU B 471      23.363  50.737   4.210  1.00 40.81     0.241 C 
ATOM   3646  O   GLU B 471      22.222  51.140   3.998  1.00 39.70    -0.271 OA
ATOM   3647  CB  GLU B 471      24.309  49.004   2.610  1.00 42.42     0.045 C 
ATOM   3648  CG  GLU B 471      25.049  48.761   1.286  1.00 44.05     0.116 C 
ATOM   3649  CD  GLU B 471      24.238  48.022   0.207  1.00 45.30     0.172 C 
ATOM   3650  OE1 GLU B 471      23.214  47.370   0.500  1.00 41.80    -0.648 OA
ATOM   3651  OE2 GLU B 471      24.670  48.068  -0.975  1.00 49.10    -0.648 OA
ATOM   3652  N   LYS B 472      23.853  50.536   5.440  1.00 39.26    -0.346 N 
ATOM   3653  HN  LYS B 472      24.803  50.181   5.551  1.00  0.00     0.163 HD
ATOM   3654  CA  LYS B 472      23.042  50.820   6.631  1.00 38.71     0.172 C 
ATOM   3655  C   LYS B 472      22.699  52.315   6.711  1.00 38.15     0.240 C 
ATOM   3656  O   LYS B 472      21.574  52.672   7.098  1.00 38.31    -0.271 OA
ATOM   3657  CB  LYS B 472      23.732  50.341   7.920  1.00 38.78     0.042 C 
ATOM   3658  N   ASP B 473      23.643  53.172   6.308  1.00 37.21    -0.346 N 
ATOM   3659  HN  ASP B 473      24.571  52.815   6.081  1.00  0.00     0.163 HD
ATOM   3660  CA  ASP B 473      23.383  54.609   6.183  1.00 37.18     0.186 C 
ATOM   3661  C   ASP B 473      22.220  54.909   5.219  1.00 36.04     0.241 C 
ATOM   3662  O   ASP B 473      21.334  55.681   5.529  1.00 34.94    -0.271 OA
ATOM   3663  CB  ASP B 473      24.607  55.350   5.668  1.00 37.83     0.147 C 
ATOM   3664  CG  ASP B 473      24.239  56.668   5.001  1.00 40.89     0.175 C 
ATOM   3665  OD1 ASP B 473      24.269  56.762   3.734  1.00 45.96    -0.648 OA
ATOM   3666  OD2 ASP B 473      23.853  57.653   5.668  1.00 45.23    -0.648 OA
ATOM   3667  N   HIS B 474      22.267  54.326   4.032  1.00 35.52    -0.346 N 
ATOM   3668  HN  HIS B 474      23.053  53.717   3.807  1.00  0.00     0.163 HD
ATOM   3669  CA  HIS B 474      21.215  54.536   3.034  1.00 35.13     0.182 C 
ATOM   3670  C   HIS B 474      19.850  54.090   3.551  1.00 34.15     0.241 C 
ATOM   3671  O   HIS B 474      18.867  54.802   3.400  1.00 34.09    -0.271 OA
ATOM   3672  CB  HIS B 474      21.568  53.803   1.731  1.00 35.64     0.093 C 
ATOM   3673  CG  HIS B 474      20.477  53.837   0.699  1.00 36.54     0.028 A 
ATOM   3674  CD2 HIS B 474      19.625  52.874   0.268  1.00 38.14     0.114 A 
ATOM   3675  ND1 HIS B 474      20.155  54.979  -0.004  1.00 37.44    -0.354 N 
ATOM   3676  HD1 HIS B 474      20.608  55.886   0.103  1.00  0.00     0.166 HD
ATOM   3677  CE1 HIS B 474      19.164  54.710  -0.839  1.00 36.99     0.180 A 
ATOM   3678  NE2 HIS B 474      18.827  53.440  -0.698  1.00 37.49    -0.360 N 
ATOM   3679  HE2 HIS B 474      18.095  52.959  -1.220  1.00  0.00     0.166 HD
ATOM   3680  N   ILE B 475      19.793  52.913   4.165  1.00 33.70    -0.346 N 
ATOM   3681  HN  ILE B 475      20.640  52.349   4.233  1.00  0.00     0.163 HD
ATOM   3682  CA  ILE B 475      18.547  52.401   4.748  1.00 33.52     0.180 C 
ATOM   3683  C   ILE B 475      17.960  53.385   5.753  1.00 32.16     0.241 C 
ATOM   3684  O   ILE B 475      16.766  53.691   5.706  1.00 30.58    -0.271 OA
ATOM   3685  CB  ILE B 475      18.773  51.046   5.436  1.00 33.80     0.013 C 
ATOM   3686  CG1 ILE B 475      19.101  49.957   4.414  1.00 34.98     0.002 C 
ATOM   3687  CG2 ILE B 475      17.520  50.617   6.223  1.00 34.29     0.012 C 
ATOM   3688  CD1 ILE B 475      19.521  48.621   5.053  1.00 35.29     0.005 C 
ATOM   3689  N   HIS B 476      18.819  53.908   6.625  1.00 31.80    -0.346 N 
ATOM   3690  HN  HIS B 476      19.809  53.668   6.564  1.00  0.00     0.163 HD
ATOM   3691  CA  HIS B 476      18.360  54.822   7.670  1.00 32.10     0.182 C 
ATOM   3692  C   HIS B 476      17.820  56.133   7.092  1.00 31.19     0.241 C 
ATOM   3693  O   HIS B 476      16.845  56.661   7.599  1.00 30.14    -0.271 OA
ATOM   3694  CB  HIS B 476      19.467  55.067   8.709  1.00 32.53     0.093 C 
ATOM   3695  CG  HIS B 476      19.696  53.902   9.619  1.00 33.88     0.028 A 
ATOM   3696  CD2 HIS B 476      20.836  53.278  10.005  1.00 36.91     0.114 A 
ATOM   3697  ND1 HIS B 476      18.663  53.246  10.261  1.00 37.74    -0.354 N 
ATOM   3698  HD1 HIS B 476      17.674  53.481  10.179  1.00  0.00     0.166 HD
ATOM   3699  CE1 HIS B 476      19.158  52.265  10.998  1.00 38.12     0.180 A 
ATOM   3700  NE2 HIS B 476      20.473  52.266  10.866  1.00 38.25    -0.360 N 
ATOM   3701  HE2 HIS B 476      21.115  51.622  11.327  1.00  0.00     0.166 HD
ATOM   3702  N   ARG B 477      18.432  56.618   6.007  1.00 31.00    -0.346 N 
ATOM   3703  HN  ARG B 477      19.272  56.151   5.665  1.00  0.00     0.163 HD
ATOM   3704  CA  ARG B 477      17.937  57.801   5.289  1.00 31.31     0.176 C 
ATOM   3705  C   ARG B 477      16.546  57.573   4.688  1.00 30.61     0.241 C 
ATOM   3706  O   ARG B 477      15.671  58.450   4.758  1.00 28.92    -0.271 OA
ATOM   3707  CB  ARG B 477      18.909  58.223   4.192  1.00 31.29     0.036 C 
ATOM   3708  CG  ARG B 477      20.206  58.778   4.708  1.00 34.00     0.023 C 
ATOM   3709  CD  ARG B 477      21.214  59.112   3.621  1.00 35.74     0.138 C 
ATOM   3710  NE  ARG B 477      22.214  60.059   4.091  1.00 40.46    -0.227 N 
ATOM   3711  HE  ARG B 477      22.190  60.330   5.074  1.00  0.00     0.177 HD
ATOM   3712  CZ  ARG B 477      23.157  60.593   3.321  1.00 43.02     0.665 C 
ATOM   3713  NH1 ARG B 477      23.237  60.256   2.035  1.00 45.98    -0.235 N 
ATOM   3714 1HH1 ARG B 477      23.961  60.666   1.444  1.00  0.00     0.174 HD
ATOM   3715 2HH1 ARG B 477      22.571  59.586   1.650  1.00  0.00     0.174 HD
ATOM   3716  NH2 ARG B 477      24.028  61.469   3.825  1.00 43.18    -0.235 N 
ATOM   3717 1HH2 ARG B 477      24.752  61.879   3.234  1.00  0.00     0.174 HD
ATOM   3718 2HH2 ARG B 477      23.967  61.727   4.810  1.00  0.00     0.174 HD
ATOM   3719  N   VAL B 478      16.326  56.391   4.118  1.00 29.92    -0.346 N 
ATOM   3720  HN  VAL B 478      17.070  55.695   4.076  1.00  0.00     0.163 HD
ATOM   3721  CA  VAL B 478      15.013  56.098   3.553  1.00 29.98     0.180 C 
ATOM   3722  C   VAL B 478      13.972  55.970   4.668  1.00 29.63     0.241 C 
ATOM   3723  O   VAL B 478      12.867  56.484   4.548  1.00 29.79    -0.271 OA
ATOM   3724  CB  VAL B 478      15.019  54.843   2.678  1.00 29.97     0.009 C 
ATOM   3725  CG1 VAL B 478      13.604  54.592   2.164  1.00 31.27     0.012 C 
ATOM   3726  CG2 VAL B 478      16.002  55.026   1.489  1.00 29.43     0.012 C 
ATOM   3727  N   LEU B 479      14.366  55.331   5.762  1.00 28.77    -0.346 N 
ATOM   3728  HN  LEU B 479      15.279  54.877   5.766  1.00  0.00     0.163 HD
ATOM   3729  CA  LEU B 479      13.530  55.257   6.966  1.00 28.84     0.177 C 
ATOM   3730  C   LEU B 479      13.163  56.668   7.450  1.00 28.12     0.241 C 
ATOM   3731  O   LEU B 479      12.020  56.921   7.779  1.00 26.83    -0.271 OA
ATOM   3732  CB  LEU B 479      14.266  54.460   8.070  1.00 29.02     0.038 C 
ATOM   3733  CG  LEU B 479      14.150  52.942   7.908  1.00 28.86    -0.020 C 
ATOM   3734  CD1 LEU B 479      15.109  52.180   8.826  1.00 30.73     0.009 C 
ATOM   3735  CD2 LEU B 479      12.717  52.513   8.215  1.00 29.36     0.009 C 
ATOM   3736  N   ASP B 480      14.126  57.590   7.456  1.00 27.99    -0.346 N 
ATOM   3737  HN  ASP B 480      15.071  57.336   7.169  1.00  0.00     0.163 HD
ATOM   3738  CA  ASP B 480      13.837  58.973   7.873  1.00 28.05     0.186 C 
ATOM   3739  C   ASP B 480      12.821  59.638   6.961  1.00 28.66     0.241 C 
ATOM   3740  O   ASP B 480      11.980  60.379   7.440  1.00 28.16    -0.271 OA
ATOM   3741  CB  ASP B 480      15.085  59.841   7.905  1.00 28.14     0.147 C 
ATOM   3742  CG  ASP B 480      16.006  59.514   9.058  1.00 28.69     0.175 C 
ATOM   3743  OD1 ASP B 480      15.594  58.822  10.005  1.00 28.15    -0.648 OA
ATOM   3744  OD2 ASP B 480      17.170  59.902   9.088  1.00 28.39    -0.648 OA
ATOM   3745  N   LYS B 481      12.931  59.395   5.651  1.00 29.48    -0.346 N 
ATOM   3746  HN  LYS B 481      13.708  58.825   5.318  1.00  0.00     0.163 HD
ATOM   3747  CA  LYS B 481      11.970  59.922   4.677  1.00 30.30     0.176 C 
ATOM   3748  C   LYS B 481      10.574  59.355   4.922  1.00 29.74     0.241 C 
ATOM   3749  O   LYS B 481       9.598  60.062   4.787  1.00 28.45    -0.271 OA
ATOM   3750  CB  LYS B 481      12.392  59.598   3.229  1.00 31.07     0.035 C 
ATOM   3751  CG  LYS B 481      13.006  60.747   2.519  1.00 36.74     0.004 C 
ATOM   3752  CD  LYS B 481      11.944  61.689   1.922  1.00 39.55     0.027 C 
ATOM   3753  CE  LYS B 481      12.634  62.811   1.201  1.00 40.72     0.229 C 
ATOM   3754  NZ  LYS B 481      11.828  64.077   1.136  1.00 41.45    -0.079 N 
ATOM   3755  HZ1 LYS B 481      12.297  64.839   0.646  1.00  0.00     0.274 HD
ATOM   3756  HZ2 LYS B 481      11.545  64.371   2.071  1.00  0.00     0.274 HD
ATOM   3757  HZ3 LYS B 481      10.911  63.898   0.728  1.00  0.00     0.274 HD
ATOM   3758  N   ILE B 482      10.480  58.090   5.307  1.00 29.84    -0.346 N 
ATOM   3759  HN  ILE B 482      11.315  57.511   5.396  1.00  0.00     0.163 HD
ATOM   3760  CA  ILE B 482       9.152  57.536   5.603  1.00 30.86     0.180 C 
ATOM   3761  C   ILE B 482       8.578  58.148   6.885  1.00 30.05     0.241 C 
ATOM   3762  O   ILE B 482       7.379  58.369   6.954  1.00 30.22    -0.271 OA
ATOM   3763  CB  ILE B 482       9.157  56.014   5.691  1.00 30.45     0.013 C 
ATOM   3764  CG1 ILE B 482       9.687  55.388   4.387  1.00 33.89     0.002 C 
ATOM   3765  CG2 ILE B 482       7.762  55.516   5.979  1.00 32.19     0.012 C 
ATOM   3766  CD1 ILE B 482      10.157  53.972   4.618  1.00 35.42     0.005 C 
ATOM   3767  N   THR B 483       9.428  58.472   7.861  1.00 30.08    -0.344 N 
ATOM   3768  HN  THR B 483      10.414  58.224   7.775  1.00  0.00     0.163 HD
ATOM   3769  CA  THR B 483       8.961  59.179   9.052  1.00 29.43     0.205 C 
ATOM   3770  C   THR B 483       8.433  60.574   8.706  1.00 29.54     0.243 C 
ATOM   3771  O   THR B 483       7.375  60.997   9.219  1.00 28.68    -0.271 OA
ATOM   3772  CB  THR B 483      10.086  59.342  10.093  1.00 30.14     0.146 C 
ATOM   3773  CG2 THR B 483       9.559  59.989  11.358  1.00 29.73     0.042 C 
ATOM   3774  OG1 THR B 483      10.568  58.066  10.525  1.00 27.77    -0.393 OA
ATOM   3775  HG1 THR B 483      11.261  58.166  11.167  1.00  0.00     0.210 HD
ATOM   3776  N   ASP B 484       9.198  61.321   7.907  1.00 29.85    -0.345 N 
ATOM   3777  HN  ASP B 484      10.128  60.988   7.651  1.00  0.00     0.163 HD
ATOM   3778  CA  ASP B 484       8.727  62.615   7.388  1.00 29.59     0.186 C 
ATOM   3779  C   ASP B 484       7.348  62.438   6.739  1.00 29.18     0.241 C 
ATOM   3780  O   ASP B 484       6.440  63.245   6.914  1.00 28.51    -0.271 OA
ATOM   3781  CB  ASP B 484       9.687  63.181   6.332  1.00 30.23     0.147 C 
ATOM   3782  CG  ASP B 484      11.053  63.487   6.876  1.00 32.21     0.175 C 
ATOM   3783  OD1 ASP B 484      11.234  63.490   8.119  1.00 33.66    -0.648 OA
ATOM   3784  OD2 ASP B 484      12.011  63.778   6.124  1.00 36.12    -0.648 OA
ATOM   3785  N   THR B 485       7.207  61.374   5.975  1.00 29.51    -0.344 N 
ATOM   3786  HN  THR B 485       7.985  60.720   5.888  1.00  0.00     0.163 HD
ATOM   3787  CA  THR B 485       5.960  61.102   5.244  1.00 30.82     0.205 C 
ATOM   3788  C   THR B 485       4.775  60.877   6.199  1.00 30.59     0.243 C 
ATOM   3789  O   THR B 485       3.695  61.474   6.015  1.00 30.13    -0.271 OA
ATOM   3790  CB  THR B 485       6.179  59.925   4.292  1.00 31.28     0.146 C 
ATOM   3791  CG2 THR B 485       4.928  59.638   3.458  1.00 32.32     0.042 C 
ATOM   3792  OG1 THR B 485       7.188  60.268   3.333  1.00 33.07    -0.393 OA
ATOM   3793  HG1 THR B 485       7.964  60.446   3.851  1.00  0.00     0.210 HD
ATOM   3794  N   LEU B 486       4.980  60.064   7.239  1.00 30.92    -0.346 N 
ATOM   3795  HN  LEU B 486       5.867  59.566   7.318  1.00  0.00     0.163 HD
ATOM   3796  CA  LEU B 486       3.946  59.873   8.276  1.00 30.95     0.177 C 
ATOM   3797  C   LEU B 486       3.542  61.147   8.969  1.00 31.39     0.241 C 
ATOM   3798  O   LEU B 486       2.350  61.408   9.179  1.00 32.34    -0.271 OA
ATOM   3799  CB  LEU B 486       4.426  58.915   9.350  1.00 31.22     0.038 C 
ATOM   3800  CG  LEU B 486       4.223  57.451   9.061  1.00 32.15    -0.020 C 
ATOM   3801  CD1 LEU B 486       5.066  56.661  10.074  1.00 34.64     0.009 C 
ATOM   3802  CD2 LEU B 486       2.737  57.081   9.139  1.00 34.26     0.009 C 
ATOM   3803  N   ILE B 487       4.542  61.939   9.342  1.00 30.67    -0.346 N 
ATOM   3804  HN  ILE B 487       5.502  61.648   9.155  1.00  0.00     0.163 HD
ATOM   3805  CA  ILE B 487       4.306  63.208  10.009  1.00 30.81     0.180 C 
ATOM   3806  C   ILE B 487       3.495  64.162   9.115  1.00 29.96     0.241 C 
ATOM   3807  O   ILE B 487       2.549  64.805   9.585  1.00 28.87    -0.271 OA
ATOM   3808  CB  ILE B 487       5.651  63.824  10.401  1.00 31.10     0.013 C 
ATOM   3809  CG1 ILE B 487       6.263  63.051  11.587  1.00 31.75     0.002 C 
ATOM   3810  CG2 ILE B 487       5.517  65.335  10.715  1.00 31.82     0.012 C 
ATOM   3811  CD1 ILE B 487       5.558  63.276  12.913  1.00 30.23     0.005 C 
ATOM   3812  N   HIS B 488       3.893  64.245   7.851  1.00 29.36    -0.346 N 
ATOM   3813  HN  HIS B 488       4.703  63.702   7.551  1.00  0.00     0.163 HD
ATOM   3814  CA  HIS B 488       3.211  65.084   6.884  1.00 30.31     0.182 C 
ATOM   3815  C   HIS B 488       1.731  64.716   6.743  1.00 29.47     0.241 C 
ATOM   3816  O   HIS B 488       0.854  65.588   6.680  1.00 29.26    -0.271 OA
ATOM   3817  CB  HIS B 488       3.923  64.988   5.530  1.00 30.87     0.093 C 
ATOM   3818  CG  HIS B 488       3.263  65.786   4.447  1.00 32.71     0.028 A 
ATOM   3819  CD2 HIS B 488       2.596  65.395   3.338  1.00 34.20     0.114 A 
ATOM   3820  ND1 HIS B 488       3.231  67.160   4.449  1.00 33.76    -0.354 N 
ATOM   3821  HD1 HIS B 488       3.645  67.759   5.163  1.00  0.00     0.166 HD
ATOM   3822  CE1 HIS B 488       2.580  67.583   3.380  1.00 35.81     0.180 A 
ATOM   3823  NE2 HIS B 488       2.186  66.528   2.691  1.00 33.29    -0.360 N 
ATOM   3824  HE2 HIS B 488       1.661  66.554   1.817  1.00  0.00     0.166 HD
ATOM   3825  N   LEU B 489       1.460  63.423   6.686  1.00 28.98    -0.346 N 
ATOM   3826  HN  LEU B 489       2.228  62.752   6.699  1.00  0.00     0.163 HD
ATOM   3827  CA  LEU B 489       0.096  62.937   6.606  1.00 29.19     0.177 C 
ATOM   3828  C   LEU B 489      -0.718  63.441   7.807  1.00 29.18     0.241 C 
ATOM   3829  O   LEU B 489      -1.817  63.972   7.652  1.00 28.43    -0.271 OA
ATOM   3830  CB  LEU B 489       0.089  61.412   6.556  1.00 29.94     0.038 C 
ATOM   3831  CG  LEU B 489       0.487  60.769   5.226  1.00 31.36    -0.020 C 
ATOM   3832  CD1 LEU B 489       0.654  59.268   5.444  1.00 31.58     0.009 C 
ATOM   3833  CD2 LEU B 489      -0.541  61.046   4.132  1.00 30.76     0.009 C 
ATOM   3834  N   MET B 490      -0.136  63.312   8.995  1.00 28.74    -0.346 N 
ATOM   3835  HN  MET B 490       0.799  62.907   9.040  1.00  0.00     0.163 HD
ATOM   3836  CA  MET B 490      -0.785  63.730  10.247  1.00 29.07     0.177 C 
ATOM   3837  C   MET B 490      -0.948  65.229  10.316  1.00 29.89     0.241 C 
ATOM   3838  O   MET B 490      -1.995  65.716  10.750  1.00 30.35    -0.271 OA
ATOM   3839  CB  MET B 490       0.025  63.255  11.453  1.00 28.75     0.045 C 
ATOM   3840  CG  MET B 490       0.177  61.747  11.536  1.00 28.62     0.076 C 
ATOM   3841  SD  MET B 490       1.257  61.204  12.887  1.00 29.25    -0.173 SA
ATOM   3842  CE  MET B 490       1.392  59.504  12.472  1.00 28.30     0.089 C 
ATOM   3843  N   ALA B 491       0.082  65.962   9.897  1.00 30.38    -0.346 N 
ATOM   3844  HN  ALA B 491       0.931  65.493   9.583  1.00  0.00     0.163 HD
ATOM   3845  CA  ALA B 491       0.025  67.412   9.877  1.00 31.32     0.172 C 
ATOM   3846  C   ALA B 491      -1.086  67.894   8.932  1.00 31.88     0.240 C 
ATOM   3847  O   ALA B 491      -1.886  68.769   9.288  1.00 32.18    -0.271 OA
ATOM   3848  CB  ALA B 491       1.375  67.995   9.456  1.00 31.34     0.042 C 
ATOM   3849  N   LYS B 492      -1.123  67.316   7.735  1.00 32.69    -0.346 N 
ATOM   3850  HN  LYS B 492      -0.416  66.618   7.505  1.00  0.00     0.163 HD
ATOM   3851  CA  LYS B 492      -2.139  67.644   6.737  1.00 33.68     0.176 C 
ATOM   3852  C   LYS B 492      -3.546  67.303   7.247  1.00 33.21     0.241 C 
ATOM   3853  O   LYS B 492      -4.523  67.934   6.856  1.00 33.65    -0.271 OA
ATOM   3854  CB  LYS B 492      -1.856  66.891   5.435  1.00 33.96     0.035 C 
ATOM   3855  CG  LYS B 492      -2.888  67.127   4.335  1.00 36.08     0.004 C 
ATOM   3856  CD  LYS B 492      -2.511  66.414   3.030  1.00 36.43     0.027 C 
ATOM   3857  CE  LYS B 492      -1.184  66.923   2.469  1.00 39.82     0.229 C 
ATOM   3858  NZ  LYS B 492      -1.156  66.832   0.974  1.00 42.98    -0.079 N 
ATOM   3859  HZ1 LYS B 492      -0.270  67.172   0.600  1.00  0.00     0.274 HD
ATOM   3860  HZ2 LYS B 492      -1.950  67.315   0.554  1.00  0.00     0.274 HD
ATOM   3861  HZ3 LYS B 492      -1.361  65.886   0.652  1.00  0.00     0.274 HD
ATOM   3862  N   ALA B 493      -3.647  66.291   8.100  1.00 32.86    -0.346 N 
ATOM   3863  HN  ALA B 493      -2.816  65.741   8.319  1.00  0.00     0.163 HD
ATOM   3864  CA  ALA B 493      -4.916  65.944   8.733  1.00 32.46     0.172 C 
ATOM   3865  C   ALA B 493      -5.338  66.904   9.848  1.00 32.07     0.240 C 
ATOM   3866  O   ALA B 493      -6.470  66.811  10.346  1.00 32.40    -0.271 OA
ATOM   3867  CB  ALA B 493      -4.849  64.557   9.266  1.00 32.41     0.042 C 
ATOM   3868  N   GLY B 494      -4.452  67.823  10.242  1.00 30.73    -0.351 N 
ATOM   3869  HN  GLY B 494      -3.512  67.811   9.845  1.00  0.00     0.163 HD
ATOM   3870  CA  GLY B 494      -4.799  68.851  11.233  1.00 29.69     0.225 C 
ATOM   3871  C   GLY B 494      -4.449  68.508  12.678  1.00 29.24     0.236 C 
ATOM   3872  O   GLY B 494      -4.943  69.149  13.599  1.00 28.49    -0.272 OA
ATOM   3873  N   LEU B 495      -3.593  67.512  12.892  1.00 28.01    -0.346 N 
ATOM   3874  HN  LEU B 495      -3.260  66.959  12.103  1.00  0.00     0.163 HD
ATOM   3875  CA  LEU B 495      -3.127  67.201  14.228  1.00 28.50     0.177 C 
ATOM   3876  C   LEU B 495      -2.134  68.260  14.676  1.00 27.44     0.241 C 
ATOM   3877  O   LEU B 495      -1.371  68.763  13.841  1.00 27.60    -0.271 OA
ATOM   3878  CB  LEU B 495      -2.437  65.825  14.289  1.00 27.97     0.038 C 
ATOM   3879  CG  LEU B 495      -3.208  64.570  13.864  1.00 31.27    -0.020 C 
ATOM   3880  CD1 LEU B 495      -2.676  63.342  14.597  1.00 31.31     0.009 C 
ATOM   3881  CD2 LEU B 495      -4.696  64.675  14.052  1.00 33.46     0.009 C 
ATOM   3882  N   THR B 496      -2.128  68.587  15.975  1.00 26.70    -0.344 N 
ATOM   3883  HN  THR B 496      -2.843  68.202  16.593  1.00  0.00     0.163 HD
ATOM   3884  CA  THR B 496      -1.110  69.489  16.523  1.00 26.21     0.205 C 
ATOM   3885  C   THR B 496       0.247  68.773  16.479  1.00 26.09     0.243 C 
ATOM   3886  O   THR B 496       0.290  67.567  16.285  1.00 24.85    -0.271 OA
ATOM   3887  CB  THR B 496      -1.398  69.911  17.970  1.00 26.54     0.146 C 
ATOM   3888  CG2 THR B 496      -2.804  70.596  18.152  1.00 26.92     0.042 C 
ATOM   3889  OG1 THR B 496      -1.401  68.778  18.848  1.00 27.84    -0.393 OA
ATOM   3890  HG1 THR B 496      -1.579  69.039  19.744  1.00  0.00     0.210 HD
ATOM   3891  N   LEU B 497       1.340  69.513  16.658  1.00 26.19    -0.346 N 
ATOM   3892  HN  LEU B 497       1.241  70.522  16.771  1.00  0.00     0.163 HD
ATOM   3893  CA  LEU B 497       2.686  68.918  16.697  1.00 26.37     0.177 C 
ATOM   3894  C   LEU B 497       2.751  67.858  17.790  1.00 26.51     0.241 C 
ATOM   3895  O   LEU B 497       3.278  66.746  17.566  1.00 25.60    -0.271 OA
ATOM   3896  CB  LEU B 497       3.749  69.985  16.985  1.00 27.33     0.038 C 
ATOM   3897  CG  LEU B 497       4.094  70.826  15.756  1.00 28.15    -0.020 C 
ATOM   3898  CD1 LEU B 497       4.811  72.085  16.171  1.00 28.99     0.009 C 
ATOM   3899  CD2 LEU B 497       4.930  70.014  14.773  1.00 26.96     0.009 C 
ATOM   3900  N   GLN B 498       2.171  68.174  18.948  1.00 25.69    -0.346 N 
ATOM   3901  HN  GLN B 498       1.728  69.086  19.060  1.00  0.00     0.163 HD
ATOM   3902  CA  GLN B 498       2.165  67.220  20.061  1.00 26.49     0.177 C 
ATOM   3903  C   GLN B 498       1.375  65.955  19.720  1.00 25.87     0.241 C 
ATOM   3904  O   GLN B 498       1.807  64.845  20.018  1.00 26.27    -0.271 OA
ATOM   3905  CB  GLN B 498       1.644  67.839  21.361  1.00 26.07     0.044 C 
ATOM   3906  CG  GLN B 498       1.488  66.782  22.507  1.00 26.59     0.105 C 
ATOM   3907  CD  GLN B 498       1.077  67.386  23.826  1.00 28.76     0.215 C 
ATOM   3908  NE2 GLN B 498       1.711  66.950  24.910  1.00 33.36    -0.370 N 
ATOM   3909 1HE2 GLN B 498       2.440  66.238  24.874  1.00  0.00     0.159 HD
ATOM   3910 2HE2 GLN B 498       1.433  67.359  25.802  1.00  0.00     0.159 HD
ATOM   3911  OE1 GLN B 498       0.209  68.234  23.869  1.00 32.55    -0.274 OA
ATOM   3912  N   GLN B 499       0.215  66.115  19.087  1.00 25.46    -0.346 N 
ATOM   3913  HN  GLN B 499      -0.137  67.055  18.904  1.00  0.00     0.163 HD
ATOM   3914  CA  GLN B 499      -0.554  64.960  18.654  1.00 24.37     0.177 C 
ATOM   3915  C   GLN B 499       0.191  64.173  17.606  1.00 23.58     0.241 C 
ATOM   3916  O   GLN B 499       0.094  62.952  17.590  1.00 20.82    -0.271 OA
ATOM   3917  CB  GLN B 499      -1.912  65.358  18.108  1.00 25.16     0.044 C 
ATOM   3918  CG  GLN B 499      -2.870  65.846  19.202  1.00 25.81     0.105 C 
ATOM   3919  CD  GLN B 499      -4.072  66.588  18.620  1.00 26.91     0.215 C 
ATOM   3920  NE2 GLN B 499      -5.153  66.596  19.367  1.00 26.27    -0.370 N 
ATOM   3921 1HE2 GLN B 499      -5.194  66.158  20.287  1.00  0.00     0.159 HD
ATOM   3922 2HE2 GLN B 499      -5.956  67.091  18.978  1.00  0.00     0.159 HD
ATOM   3923  OE1 GLN B 499      -4.022  67.121  17.499  1.00 28.39    -0.274 OA
ATOM   3924  N   GLN B 500       0.923  64.870  16.731  1.00 23.59    -0.346 N 
ATOM   3925  HN  GLN B 500       0.926  65.889  16.779  1.00  0.00     0.163 HD
ATOM   3926  CA  GLN B 500       1.723  64.192  15.701  1.00 24.47     0.177 C 
ATOM   3927  C   GLN B 500       2.818  63.302  16.295  1.00 24.35     0.241 C 
ATOM   3928  O   GLN B 500       2.996  62.155  15.846  1.00 25.25    -0.271 OA
ATOM   3929  CB  GLN B 500       2.377  65.183  14.734  1.00 24.95     0.044 C 
ATOM   3930  CG  GLN B 500       1.437  65.967  13.800  1.00 25.94     0.105 C 
ATOM   3931  CD  GLN B 500       2.154  67.171  13.182  1.00 26.40     0.215 C 
ATOM   3932  NE2 GLN B 500       1.458  68.282  13.029  1.00 26.76    -0.370 N 
ATOM   3933 1HE2 GLN B 500       0.473  68.357  13.283  1.00  0.00     0.159 HD
ATOM   3934 2HE2 GLN B 500       1.936  69.084  12.617  1.00  0.00     0.159 HD
ATOM   3935  OE1 GLN B 500       3.339  67.081  12.876  1.00 28.76    -0.274 OA
ATOM   3936  N   HIS B 501       3.578  63.830  17.243  1.00 23.95    -0.341 N 
ATOM   3937  HN  HIS B 501       3.407  64.791  17.540  1.00  0.00     0.163 HD
ATOM   3938  CA  HIS B 501       4.666  63.062  17.880  1.00 23.50     0.124 C 
ATOM   3939  C   HIS B 501       4.098  61.888  18.712  1.00 24.30     0.247 C 
ATOM   3940  O   HIS B 501       4.581  60.743  18.630  1.00 23.04    -0.271 OA
ATOM   3941  CB AHIS B 501       5.698  63.980  18.591  0.50 24.19     0.100 C 
ATOM   3942  CB BHIS B 501       5.508  63.970  18.775  0.50 23.44     0.100 C 
ATOM   3943  CG AHIS B 501       5.308  64.495  19.949  0.50 24.01     0.028 A 
ATOM   3944  CG BHIS B 501       6.159  65.112  18.053  0.50 20.33     0.028 A 
ATOM   3945  CD2AHIS B 501       4.970  63.851  21.091  0.50 24.19     0.114 A 
ATOM   3946  CD2BHIS B 501       6.714  65.185  16.821  0.50 20.90     0.114 A 
ATOM   3947  ND1AHIS B 501       5.370  65.834  20.275  0.50 24.58    -0.354 N 
ATOM   3948  HD1AHIS B 501       5.635  66.584  19.636  1.00  0.00     0.166 HD
ATOM   3949  ND1BHIS B 501       6.279  66.371  18.600  0.50 20.53    -0.354 N 
ATOM   3950  HD1BHIS B 501       5.956  66.643  19.528  1.00  0.00     0.166 HD
ATOM   3951  CE1AHIS B 501       5.034  65.994  21.541  0.50 23.58     0.180 A 
ATOM   3952  CE1BHIS B 501       6.878  67.173  17.736  0.50 19.58     0.180 A 
ATOM   3953  NE2AHIS B 501       4.762  64.805  22.051  0.50 19.94    -0.360 N 
ATOM   3954  HE2AHIS B 501       4.448  64.627  23.005  1.00  0.00     0.166 HD
ATOM   3955  NE2BHIS B 501       7.171  66.472  16.654  0.50 19.41    -0.360 N 
ATOM   3956  HE2BHIS B 501       7.656  66.827  15.830  1.00  0.00     0.166 HD
ATOM   3957  N   GLN B 502       3.015  62.147  19.442  1.00 23.88    -0.346 N 
ATOM   3958  HN  GLN B 502       2.643  63.096  19.471  1.00  0.00     0.163 HD
ATOM   3959  CA  GLN B 502       2.357  61.096  20.198  1.00 23.26     0.177 C 
ATOM   3960  C   GLN B 502       1.835  59.995  19.295  1.00 23.93     0.241 C 
ATOM   3961  O   GLN B 502       2.009  58.803  19.598  1.00 23.42    -0.271 OA
ATOM   3962  CB  GLN B 502       1.229  61.678  21.099  1.00 23.34     0.044 C 
ATOM   3963  CG  GLN B 502       1.770  62.415  22.291  1.00 23.27     0.105 C 
ATOM   3964  CD  GLN B 502       0.670  63.026  23.150  1.00 23.92     0.215 C 
ATOM   3965  NE2 GLN B 502       1.047  63.728  24.193  1.00 20.96    -0.370 N 
ATOM   3966 1HE2 GLN B 502       0.311  64.137  24.768  1.00  0.00     0.159 HD
ATOM   3967 2HE2 GLN B 502       2.025  63.881  24.437  1.00  0.00     0.159 HD
ATOM   3968  OE1 GLN B 502      -0.503  62.842  22.857  1.00 25.17    -0.274 OA
ATOM   3969  N   ARG B 503       1.212  60.357  18.176  1.00 23.71    -0.346 N 
ATOM   3970  HN  ARG B 503       1.082  61.346  17.964  1.00  0.00     0.163 HD
ATOM   3971  CA  ARG B 503       0.719  59.355  17.260  1.00 25.07     0.176 C 
ATOM   3972  C   ARG B 503       1.828  58.559  16.563  1.00 25.63     0.241 C 
ATOM   3973  O   ARG B 503       1.724  57.346  16.410  1.00 25.56    -0.271 OA
ATOM   3974  CB  ARG B 503      -0.159  59.986  16.193  1.00 24.99     0.036 C 
ATOM   3975  CG  ARG B 503      -0.907  58.983  15.359  1.00 25.55     0.023 C 
ATOM   3976  CD  ARG B 503      -1.965  59.633  14.485  1.00 24.94     0.138 C 
ATOM   3977  NE  ARG B 503      -2.683  58.687  13.657  1.00 27.33    -0.227 N 
ATOM   3978  HE  ARG B 503      -2.360  58.549  12.699  1.00  0.00     0.177 HD
ATOM   3979  CZ  ARG B 503      -3.743  57.982  14.069  1.00 28.11     0.665 C 
ATOM   3980  NH1 ARG B 503      -4.189  58.091  15.309  1.00 25.05    -0.235 N 
ATOM   3981 1HH1 ARG B 503      -3.706  58.703  15.966  1.00  0.00     0.174 HD
ATOM   3982 2HH1 ARG B 503      -4.997  57.554  15.623  1.00  0.00     0.174 HD
ATOM   3983  NH2 ARG B 503      -4.370  57.188  13.216  1.00 27.61    -0.235 N 
ATOM   3984 1HH2 ARG B 503      -4.026  57.104  12.259  1.00  0.00     0.174 HD
ATOM   3985 2HH2 ARG B 503      -5.178  56.651  13.530  1.00  0.00     0.174 HD
ATOM   3986  N   LEU B 504       2.873  59.242  16.118  1.00 26.01    -0.346 N 
ATOM   3987  HN  LEU B 504       2.890  60.259  16.189  1.00  0.00     0.163 HD
ATOM   3988  CA  LEU B 504       4.000  58.528  15.526  1.00 26.12     0.177 C 
ATOM   3989  C   LEU B 504       4.527  57.493  16.496  1.00 25.95     0.241 C 
ATOM   3990  O   LEU B 504       4.802  56.368  16.077  1.00 26.86    -0.271 OA
ATOM   3991  CB  LEU B 504       5.117  59.498  15.155  1.00 26.52     0.038 C 
ATOM   3992  CG  LEU B 504       6.470  58.951  14.682  1.00 26.37    -0.020 C 
ATOM   3993  CD1 LEU B 504       6.329  58.260  13.354  1.00 28.77     0.009 C 
ATOM   3994  CD2 LEU B 504       7.512  60.037  14.543  1.00 26.60     0.009 C 
ATOM   3995  N   ALA B 505       4.718  57.875  17.762  1.00 24.89    -0.346 N 
ATOM   3996  HN  ALA B 505       4.506  58.836  18.031  1.00  0.00     0.163 HD
ATOM   3997  CA  ALA B 505       5.220  56.953  18.762  1.00 25.09     0.172 C 
ATOM   3998  C   ALA B 505       4.264  55.770  19.015  1.00 25.57     0.240 C 
ATOM   3999  O   ALA B 505       4.723  54.629  19.105  1.00 23.59    -0.271 OA
ATOM   4000  CB  ALA B 505       5.540  57.667  20.060  1.00 24.96     0.042 C 
ATOM   4001  N   GLN B 506       2.955  56.037  19.101  1.00 26.10    -0.346 N 
ATOM   4002  HN  GLN B 506       2.638  57.005  19.046  1.00  0.00     0.163 HD
ATOM   4003  CA  GLN B 506       1.961  54.960  19.274  1.00 26.51     0.177 C 
ATOM   4004  C   GLN B 506       2.051  53.932  18.147  1.00 27.31     0.241 C 
ATOM   4005  O   GLN B 506       1.991  52.712  18.390  1.00 28.32    -0.271 OA
ATOM   4006  CB  GLN B 506       0.545  55.539  19.315  1.00 26.06     0.044 C 
ATOM   4007  CG  GLN B 506       0.230  56.296  20.584  1.00 27.67     0.105 C 
ATOM   4008  CD  GLN B 506      -0.860  57.326  20.413  1.00 27.46     0.215 C 
ATOM   4009  NE2 GLN B 506      -1.006  58.195  21.397  1.00 28.67    -0.370 N 
ATOM   4010 1HE2 GLN B 506      -0.450  58.169  22.251  1.00  0.00     0.159 HD
ATOM   4011 2HE2 GLN B 506      -1.743  58.891  21.281  1.00  0.00     0.159 HD
ATOM   4012  OE1 GLN B 506      -1.532  57.357  19.381  1.00 32.48    -0.274 OA
ATOM   4013  N   LEU B 507       2.198  54.421  16.916  1.00 28.05    -0.346 N 
ATOM   4014  HN  LEU B 507       2.268  55.431  16.789  1.00  0.00     0.163 HD
ATOM   4015  CA  LEU B 507       2.262  53.554  15.745  1.00 28.92     0.177 C 
ATOM   4016  C   LEU B 507       3.532  52.693  15.741  1.00 29.77     0.241 C 
ATOM   4017  O   LEU B 507       3.454  51.452  15.503  1.00 29.91    -0.271 OA
ATOM   4018  CB  LEU B 507       2.176  54.367  14.460  1.00 29.72     0.038 C 
ATOM   4019  CG  LEU B 507       0.845  55.084  14.175  1.00 30.47    -0.020 C 
ATOM   4020  CD1 LEU B 507       0.968  55.945  12.917  1.00 32.70     0.009 C 
ATOM   4021  CD2 LEU B 507      -0.234  54.075  14.017  1.00 32.92     0.009 C 
ATOM   4022  N   LEU B 508       4.668  53.325  16.073  1.00 28.70    -0.346 N 
ATOM   4023  HN  LEU B 508       4.640  54.320  16.297  1.00  0.00     0.163 HD
ATOM   4024  CA  LEU B 508       5.948  52.614  16.120  1.00 28.93     0.177 C 
ATOM   4025  C   LEU B 508       6.012  51.585  17.239  1.00 28.92     0.241 C 
ATOM   4026  O   LEU B 508       6.658  50.512  17.091  1.00 30.27    -0.271 OA
ATOM   4027  CB  LEU B 508       7.131  53.606  16.184  1.00 28.51     0.038 C 
ATOM   4028  CG  LEU B 508       7.281  54.506  14.962  1.00 29.01    -0.020 C 
ATOM   4029  CD1 LEU B 508       8.508  55.352  15.075  1.00 30.83     0.009 C 
ATOM   4030  CD2 LEU B 508       7.343  53.731  13.685  1.00 32.03     0.009 C 
ATOM   4031  N   LEU B 509       5.372  51.870  18.360  1.00 28.80    -0.346 N 
ATOM   4032  HN  LEU B 509       4.881  52.758  18.462  1.00  0.00     0.163 HD
ATOM   4033  CA  LEU B 509       5.376  50.901  19.450  1.00 30.24     0.177 C 
ATOM   4034  C   LEU B 509       4.601  49.641  19.103  1.00 29.97     0.241 C 
ATOM   4035  O   LEU B 509       4.928  48.593  19.634  1.00 29.22    -0.271 OA
ATOM   4036  CB  LEU B 509       4.814  51.492  20.746  1.00 30.29     0.038 C 
ATOM   4037  CG  LEU B 509       5.738  52.521  21.395  1.00 33.62    -0.020 C 
ATOM   4038  CD1 LEU B 509       5.140  52.941  22.720  1.00 35.99     0.009 C 
ATOM   4039  CD2 LEU B 509       7.130  51.924  21.571  1.00 37.29     0.009 C 
ATOM   4040  N   ILE B 510       3.563  49.760  18.265  1.00 30.38    -0.346 N 
ATOM   4041  HN  ILE B 510       3.293  50.689  17.942  1.00  0.00     0.163 HD
ATOM   4042  CA  ILE B 510       2.790  48.577  17.789  1.00 31.33     0.180 C 
ATOM   4043  C   ILE B 510       3.696  47.621  16.979  1.00 30.92     0.241 C 
ATOM   4044  O   ILE B 510       3.506  46.404  17.009  1.00 30.06    -0.271 OA
ATOM   4045  CB  ILE B 510       1.472  48.963  16.999  1.00 31.69     0.013 C 
ATOM   4046  CG1 ILE B 510       0.537  49.744  17.897  1.00 33.31     0.002 C 
ATOM   4047  CG2 ILE B 510       0.689  47.669  16.581  1.00 32.86     0.012 C 
ATOM   4048  CD1 ILE B 510      -0.612  50.517  17.210  1.00 35.53     0.005 C 
ATOM   4049  N   LEU B 511       4.741  48.159  16.355  1.00 30.16    -0.346 N 
ATOM   4050  HN  LEU B 511       4.876  49.169  16.399  1.00  0.00     0.163 HD
ATOM   4051  CA  LEU B 511       5.708  47.344  15.603  1.00 30.65     0.177 C 
ATOM   4052  C   LEU B 511       6.464  46.350  16.448  1.00 29.50     0.241 C 
ATOM   4053  O   LEU B 511       6.830  45.293  15.942  1.00 29.62    -0.271 OA
ATOM   4054  CB  LEU B 511       6.700  48.213  14.800  1.00 30.27     0.038 C 
ATOM   4055  CG  LEU B 511       6.024  49.109  13.746  1.00 33.57    -0.020 C 
ATOM   4056  CD1 LEU B 511       7.041  49.780  12.799  1.00 33.79     0.009 C 
ATOM   4057  CD2 LEU B 511       4.999  48.320  12.924  1.00 35.47     0.009 C 
ATOM   4058  N   SER B 512       6.736  46.676  17.707  1.00 28.66    -0.338 N 
ATOM   4059  HN  SER B 512       6.522  47.616  18.041  1.00  0.00     0.164 HD
ATOM   4060  CA  SER B 512       7.339  45.705  18.622  1.00 29.27     0.156 C 
ATOM   4061  C   SER B 512       6.397  44.520  18.898  1.00 28.65     0.251 C 
ATOM   4062  O   SER B 512       6.844  43.403  19.109  1.00 27.56    -0.271 OA
ATOM   4063  CB ASER B 512       7.710  46.368  19.945  0.50 29.52     0.207 C 
ATOM   4064  CB BSER B 512       7.754  46.352  19.944  0.50 29.41     0.207 C 
ATOM   4065  OG ASER B 512       8.822  47.234  19.776  0.50 30.95    -0.398 OA
ATOM   4066  HG ASER B 512       9.053  47.647  20.600  1.00  0.00     0.209 HD
ATOM   4067  OG BSER B 512       6.681  47.021  20.572  0.50 29.47    -0.398 OA
ATOM   4068  HG BSER B 512       6.939  47.423  21.393  1.00  0.00     0.209 HD
ATOM   4069  N   HIS B 513       5.099  44.800  18.959  1.00 28.64    -0.345 N 
ATOM   4070  HN  HIS B 513       4.794  45.771  18.892  1.00  0.00     0.163 HD
ATOM   4071  CA  HIS B 513       4.088  43.733  19.122  1.00 28.50     0.182 C 
ATOM   4072  C   HIS B 513       4.024  42.867  17.844  1.00 28.07     0.241 C 
ATOM   4073  O   HIS B 513       3.946  41.635  17.899  1.00 28.61    -0.271 OA
ATOM   4074  CB  HIS B 513       2.727  44.335  19.462  1.00 28.77     0.093 C 
ATOM   4075  CG  HIS B 513       1.626  43.317  19.548  1.00 31.17     0.028 A 
ATOM   4076  CD2 HIS B 513       0.546  43.108  18.759  1.00 33.24     0.114 A 
ATOM   4077  ND1 HIS B 513       1.620  42.308  20.484  1.00 30.29    -0.354 N 
ATOM   4078  HD1 HIS B 513       2.323  42.173  21.211  1.00  0.00     0.166 HD
ATOM   4079  CE1 HIS B 513       0.560  41.541  20.293  1.00 33.67     0.180 A 
ATOM   4080  NE2 HIS B 513      -0.106  42.002  19.248  1.00 32.50    -0.360 N 
ATOM   4081  HE2 HIS B 513      -0.964  41.602  18.867  1.00  0.00     0.166 HD
ATOM   4082  N   ILE B 514       4.100  43.505  16.696  1.00 27.86    -0.346 N 
ATOM   4083  HN  ILE B 514       4.153  44.524  16.694  1.00  0.00     0.163 HD
ATOM   4084  CA  ILE B 514       4.110  42.789  15.426  1.00 28.83     0.180 C 
ATOM   4085  C   ILE B 514       5.356  41.919  15.281  1.00 28.67     0.241 C 
ATOM   4086  O   ILE B 514       5.264  40.766  14.823  1.00 27.81    -0.271 OA
ATOM   4087  CB  ILE B 514       3.905  43.774  14.248  1.00 28.57     0.013 C 
ATOM   4088  CG1 ILE B 514       2.490  44.344  14.338  1.00 29.69     0.002 C 
ATOM   4089  CG2 ILE B 514       4.136  43.084  12.921  1.00 30.11     0.012 C 
ATOM   4090  CD1 ILE B 514       2.197  45.400  13.347  1.00 30.88     0.005 C 
ATOM   4091  N   ARG B 515       6.513  42.434  15.725  1.00 27.01    -0.346 N 
ATOM   4092  HN  ARG B 515       6.559  43.416  15.996  1.00  0.00     0.163 HD
ATOM   4093  CA  ARG B 515       7.704  41.599  15.822  1.00 26.48     0.176 C 
ATOM   4094  C   ARG B 515       7.487  40.370  16.708  1.00 25.81     0.241 C 
ATOM   4095  O   ARG B 515       7.886  39.261  16.363  1.00 24.69    -0.271 OA
ATOM   4096  CB  ARG B 515       8.910  42.388  16.366  1.00 26.90     0.036 C 
ATOM   4097  CG  ARG B 515      10.222  41.641  16.218  1.00 29.41     0.023 C 
ATOM   4098  CD  ARG B 515      10.744  41.760  14.765  1.00 33.93     0.138 C 
ATOM   4099  NE  ARG B 515      12.174  41.810  14.762  1.00 41.50    -0.227 N 
ATOM   4100  HE  ARG B 515      12.656  40.932  14.955  1.00  0.00     0.177 HD
ATOM   4101  CZ  ARG B 515      12.940  42.855  14.540  1.00 40.35     0.665 C 
ATOM   4102  NH1 ARG B 515      12.462  44.042  14.213  1.00 43.10    -0.235 N 
ATOM   4103 1HH1 ARG B 515      11.454  44.184  14.145  1.00  0.00     0.174 HD
ATOM   4104 2HH1 ARG B 515      13.056  44.853  14.041  1.00  0.00     0.174 HD
ATOM   4105  NH2 ARG B 515      14.235  42.673  14.628  1.00 43.58    -0.235 N 
ATOM   4106 1HH2 ARG B 515      14.604  41.756  14.881  1.00  0.00     0.174 HD
ATOM   4107 2HH2 ARG B 515      14.829  43.484  14.456  1.00  0.00     0.174 HD
ATOM   4108  N   HIS B 516       6.958  40.605  17.896  1.00 25.18    -0.346 N 
ATOM   4109  HN  HIS B 516       6.743  41.568  18.154  1.00  0.00     0.163 HD
ATOM   4110  CA  HIS B 516       6.670  39.551  18.848  1.00 26.59     0.182 C 
ATOM   4111  C   HIS B 516       5.820  38.436  18.194  1.00 25.95     0.241 C 
ATOM   4112  O   HIS B 516       6.133  37.238  18.309  1.00 25.60    -0.271 OA
ATOM   4113  CB  HIS B 516       5.951  40.158  20.068  1.00 26.21     0.093 C 
ATOM   4114  CG  HIS B 516       5.756  39.192  21.192  1.00 28.51     0.028 A 
ATOM   4115  CD2 HIS B 516       4.667  38.488  21.587  1.00 30.98     0.114 A 
ATOM   4116  ND1 HIS B 516       6.779  38.810  22.024  1.00 30.12    -0.354 N 
ATOM   4117  HD1 HIS B 516       7.740  39.147  21.969  1.00  0.00     0.166 HD
ATOM   4118  CE1 HIS B 516       6.325  37.936  22.908  1.00 32.82     0.180 A 
ATOM   4119  NE2 HIS B 516       5.045  37.719  22.659  1.00 30.75    -0.360 N 
ATOM   4120  HE2 HIS B 516       4.438  37.084  23.178  1.00  0.00     0.166 HD
ATOM   4121  N   MET B 517       4.769  38.852  17.499  1.00 26.19    -0.346 N 
ATOM   4122  HN  MET B 517       4.607  39.855  17.405  1.00  0.00     0.163 HD
ATOM   4123  CA  MET B 517       3.819  37.910  16.852  1.00 27.48     0.177 C 
ATOM   4124  C   MET B 517       4.506  37.078  15.772  1.00 26.91     0.241 C 
ATOM   4125  O   MET B 517       4.338  35.864  15.707  1.00 24.43    -0.271 OA
ATOM   4126  CB  MET B 517       2.657  38.678  16.223  1.00 27.12     0.045 C 
ATOM   4127  CG  MET B 517       1.653  39.159  17.231  1.00 29.11     0.076 C 
ATOM   4128  SD  MET B 517       0.157  39.773  16.350  1.00 31.30    -0.173 SA
ATOM   4129  CE  MET B 517       0.803  40.980  15.247  1.00 33.36     0.089 C 
ATOM   4130  N   SER B 518       5.319  37.751  14.947  1.00 26.61    -0.344 N 
ATOM   4131  HN  SER B 518       5.364  38.767  15.020  1.00  0.00     0.163 HD
ATOM   4132  CA  SER B 518       6.142  37.079  13.948  1.00 26.70     0.200 C 
ATOM   4133  C   SER B 518       7.119  36.071  14.595  1.00 26.43     0.243 C 
ATOM   4134  O   SER B 518       7.214  34.953  14.113  1.00 26.31    -0.271 OA
ATOM   4135  CB  SER B 518       6.920  38.098  13.100  1.00 27.83     0.199 C 
ATOM   4136  OG  SER B 518       7.902  37.457  12.287  1.00 26.36    -0.398 OA
ATOM   4137  HG  SER B 518       8.383  38.087  11.763  1.00  0.00     0.209 HD
ATOM   4138  N   ASN B 519       7.810  36.454  15.684  1.00 25.49    -0.345 N 
ATOM   4139  HN  ASN B 519       7.713  37.412  16.020  1.00  0.00     0.163 HD
ATOM   4140  CA  ASN B 519       8.706  35.526  16.409  1.00 25.91     0.185 C 
ATOM   4141  C   ASN B 519       7.940  34.265  16.848  1.00 25.08     0.241 C 
ATOM   4142  O   ASN B 519       8.416  33.144  16.726  1.00 22.99    -0.271 OA
ATOM   4143  CB  ASN B 519       9.325  36.161  17.659  1.00 25.92     0.137 C 
ATOM   4144  CG  ASN B 519      10.375  37.242  17.358  1.00 30.97     0.217 C 
ATOM   4145  ND2 ASN B 519      10.661  38.067  18.366  1.00 33.00    -0.370 N 
ATOM   4146 1HD2 ASN B 519      11.358  38.784  18.166  1.00  0.00     0.159 HD
ATOM   4147 2HD2 ASN B 519      10.214  37.993  19.280  1.00  0.00     0.159 HD
ATOM   4148  OD1 ASN B 519      10.917  37.332  16.250  1.00 37.16    -0.274 OA
ATOM   4149  N   LYS B 520       6.766  34.469  17.429  1.00 24.43    -0.346 N 
ATOM   4150  HN  LYS B 520       6.422  35.421  17.553  1.00  0.00     0.163 HD
ATOM   4151  CA  LYS B 520       5.964  33.346  17.892  1.00 25.02     0.176 C 
ATOM   4152  C   LYS B 520       5.480  32.471  16.722  1.00 25.15     0.240 C 
ATOM   4153  O   LYS B 520       5.532  31.242  16.803  1.00 25.03    -0.271 OA
ATOM   4154  CB  LYS B 520       4.832  33.856  18.768  1.00 26.36     0.035 C 
ATOM   4155  CG  LYS B 520       5.327  34.477  20.124  1.00 29.14     0.004 C 
ATOM   4156  CD  LYS B 520       6.576  33.738  20.751  1.00 34.27     0.027 C 
ATOM   4157  CE  LYS B 520       7.977  34.375  20.380  1.00 36.47     0.229 C 
ATOM   4158  NZ  LYS B 520       9.248  33.436  20.291  1.00 34.70    -0.079 N 
ATOM   4159  HZ1 LYS B 520      10.151  33.846  20.052  1.00  0.00     0.274 HD
ATOM   4160  HZ2 LYS B 520       9.050  32.676  19.640  1.00  0.00     0.274 HD
ATOM   4161  HZ3 LYS B 520       9.342  32.926  21.169  1.00  0.00     0.274 HD
ATOM   4162  N   GLY B 521       5.101  33.101  15.616  1.00 24.51    -0.351 N 
ATOM   4163  HN  GLY B 521       5.089  34.121  15.610  1.00  0.00     0.163 HD
ATOM   4164  CA  GLY B 521       4.703  32.390  14.416  1.00 25.61     0.225 C 
ATOM   4165  C   GLY B 521       5.836  31.572  13.816  1.00 26.18     0.236 C 
ATOM   4166  O   GLY B 521       5.643  30.414  13.431  1.00 23.60    -0.272 OA
ATOM   4167  N   MET B 522       7.027  32.168  13.729  1.00 27.55    -0.346 N 
ATOM   4168  HN  MET B 522       7.128  33.133  14.043  1.00  0.00     0.163 HD
ATOM   4169  CA  MET B 522       8.206  31.453  13.184  1.00 29.21     0.177 C 
ATOM   4170  C   MET B 522       8.577  30.275  14.031  1.00 29.07     0.241 C 
ATOM   4171  O   MET B 522       8.973  29.201  13.527  1.00 28.77    -0.271 OA
ATOM   4172  CB  MET B 522       9.432  32.353  13.135  1.00 30.70     0.045 C 
ATOM   4173  CG  MET B 522       9.293  33.552  12.268  1.00 33.40     0.076 C 
ATOM   4174  SD  MET B 522       9.095  33.190  10.521  1.00 41.89    -0.173 SA
ATOM   4175  CE  MET B 522      10.014  34.582   9.884  1.00 37.49     0.089 C 
ATOM   4176  N   GLU B 523       8.520  30.491  15.337  1.00 29.02    -0.346 N 
ATOM   4177  HN  GLU B 523       8.351  31.436  15.683  1.00  0.00     0.163 HD
ATOM   4178  CA  GLU B 523       8.694  29.410  16.279  1.00 30.00     0.177 C 
ATOM   4179  C   GLU B 523       7.736  28.259  15.980  1.00 29.39     0.241 C 
ATOM   4180  O   GLU B 523       8.132  27.098  15.962  1.00 27.57    -0.271 OA
ATOM   4181  CB  GLU B 523       8.405  29.886  17.689  1.00 30.51     0.045 C 
ATOM   4182  CG  GLU B 523       9.607  30.119  18.565  1.00 32.89     0.116 C 
ATOM   4183  CD  GLU B 523       9.198  30.163  20.040  1.00 32.87     0.172 C 
ATOM   4184  OE1 GLU B 523       8.663  31.213  20.471  1.00 34.73    -0.648 OA
ATOM   4185  OE2 GLU B 523       9.370  29.136  20.739  1.00 33.77    -0.648 OA
ATOM   4186  N   HIS B 524       6.470  28.597  15.775  1.00 29.38    -0.346 N 
ATOM   4187  HN  HIS B 524       6.211  29.584  15.780  1.00  0.00     0.163 HD
ATOM   4188  CA  HIS B 524       5.435  27.588  15.541  1.00 30.44     0.182 C 
ATOM   4189  C   HIS B 524       5.711  26.864  14.218  1.00 30.91     0.241 C 
ATOM   4190  O   HIS B 524       5.771  25.650  14.179  1.00 30.00    -0.271 OA
ATOM   4191  CB  HIS B 524       4.062  28.256  15.524  1.00 31.24     0.093 C 
ATOM   4192  CG  HIS B 524       2.908  27.306  15.497  1.00 32.53     0.028 A 
ATOM   4193  CD2 HIS B 524       2.125  26.825  16.492  1.00 35.82     0.114 A 
ATOM   4194  ND1 HIS B 524       2.416  26.768  14.327  1.00 35.80    -0.354 N 
ATOM   4195  HD1 HIS B 524       2.783  26.950  13.393  1.00  0.00     0.166 HD
ATOM   4196  CE1 HIS B 524       1.391  25.977  14.607  1.00 36.09     0.180 A 
ATOM   4197  NE2 HIS B 524       1.189  26.004  15.913  1.00 36.35    -0.360 N 
ATOM   4198  HE2 HIS B 524       0.457  25.497  16.410  1.00  0.00     0.166 HD
ATOM   4199  N   LEU B 525       5.891  27.621  13.144  1.00 31.42    -0.346 N 
ATOM   4200  HN  LEU B 525       5.766  28.630  13.223  1.00  0.00     0.163 HD
ATOM   4201  CA  LEU B 525       6.262  27.054  11.854  1.00 33.35     0.177 C 
ATOM   4202  C   LEU B 525       7.445  26.111  11.952  1.00 34.32     0.241 C 
ATOM   4203  O   LEU B 525       7.399  24.999  11.429  1.00 34.33    -0.271 OA
ATOM   4204  CB  LEU B 525       6.617  28.166  10.868  1.00 33.29     0.038 C 
ATOM   4205  CG  LEU B 525       5.547  28.625   9.876  1.00 36.43    -0.020 C 
ATOM   4206  CD1 LEU B 525       4.152  27.966  10.014  1.00 38.24     0.009 C 
ATOM   4207  CD2 LEU B 525       5.462  30.104   9.853  1.00 38.09     0.009 C 
ATOM   4208  N   TYR B 526       8.493  26.552  12.638  1.00 35.66    -0.346 N 
ATOM   4209  HN  TYR B 526       8.456  27.468  13.084  1.00  0.00     0.163 HD
ATOM   4210  CA  TYR B 526       9.680  25.748  12.757  1.00 37.33     0.180 C 
ATOM   4211  C   TYR B 526       9.418  24.503  13.586  1.00 38.50     0.241 C 
ATOM   4212  O   TYR B 526      10.016  23.469  13.328  1.00 38.84    -0.271 OA
ATOM   4213  CB  TYR B 526      10.871  26.541  13.298  1.00 37.68     0.073 C 
ATOM   4214  CG  TYR B 526      12.161  25.843  12.982  1.00 38.55    -0.056 A 
ATOM   4215  CD1 TYR B 526      12.736  24.973  13.901  1.00 38.86     0.010 A 
ATOM   4216  CD2 TYR B 526      12.776  25.994  11.736  1.00 39.12     0.010 A 
ATOM   4217  CE1 TYR B 526      13.910  24.301  13.621  1.00 39.57     0.037 A 
ATOM   4218  CE2 TYR B 526      13.963  25.319  11.438  1.00 40.09     0.037 A 
ATOM   4219  CZ  TYR B 526      14.526  24.468  12.393  1.00 39.66     0.065 A 
ATOM   4220  OH  TYR B 526      15.703  23.772  12.148  1.00 39.24    -0.361 OA
ATOM   4221  HH  TYR B 526      16.126  23.887  11.305  1.00  0.00     0.217 HD
ATOM   4222  N   SER B 527       8.501  24.575  14.544  1.00 39.91    -0.344 N 
ATOM   4223  HN  SER B 527       8.035  25.463  14.732  1.00  0.00     0.163 HD
ATOM   4224  CA  SER B 527       8.155  23.399  15.327  1.00 41.35     0.200 C 
ATOM   4225  C   SER B 527       7.420  22.351  14.491  1.00 42.67     0.243 C 
ATOM   4226  O   SER B 527       7.660  21.167  14.660  1.00 42.95    -0.271 OA
ATOM   4227  CB  SER B 527       7.284  23.772  16.516  1.00 41.63     0.199 C 
ATOM   4228  OG  SER B 527       5.966  24.078  16.089  1.00 42.03    -0.398 OA
ATOM   4229  HG  SER B 527       5.422  24.311  16.832  1.00  0.00     0.209 HD
ATOM   4230  N   MET B 528       6.528  22.783  13.602  1.00 44.06    -0.346 N 
ATOM   4231  HN  MET B 528       6.415  23.786  13.457  1.00  0.00     0.163 HD
ATOM   4232  CA  MET B 528       5.708  21.856  12.830  1.00 45.89     0.177 C 
ATOM   4233  C   MET B 528       6.366  21.340  11.531  1.00 45.62     0.241 C 
ATOM   4234  O   MET B 528       5.725  20.634  10.756  1.00 45.84    -0.271 OA
ATOM   4235  CB  MET B 528       4.306  22.438  12.584  1.00 45.74     0.045 C 
ATOM   4236  CG  MET B 528       4.179  23.530  11.545  1.00 47.89     0.076 C 
ATOM   4237  SD  MET B 528       2.727  24.617  11.833  1.00 51.39    -0.173 SA
ATOM   4238  CE  MET B 528       1.491  23.400  12.330  1.00 51.45     0.089 C 
ATOM   4239  N   LYS B 529       7.639  21.678  11.313  1.00 45.77    -0.349 N 
ATOM   4240  HN  LYS B 529       8.048  22.421  11.879  1.00  0.00     0.163 HD
ATOM   4241  CA  LYS B 529       8.482  21.028  10.293  1.00 45.81     0.146 C 
ATOM   4242  C   LYS B 529       8.159  19.532  10.120  1.00 45.82     0.256 C 
ATOM   4243  O   LYS B 529       8.451  18.714  11.002  1.00 45.55    -0.305 OA
ATOM   4244  CB  LYS B 529       9.967  21.156  10.668  1.00 45.81     0.032 C 
ATOM   4245  CG  LYS B 529      10.786  22.112   9.823  1.00 45.97     0.004 C 
ATOM   4246  CD  LYS B 529      12.209  22.215  10.390  1.00 45.75     0.027 C 
ATOM   4247  CE  LYS B 529      13.271  22.303   9.310  1.00 45.08     0.229 C 
ATOM   4248  NZ  LYS B 529      13.372  21.039   8.533  1.00 44.79    -0.079 N 
ATOM   4249  HZ1 LYS B 529      14.086  21.098   7.807  1.00  0.00     0.274 HD
ATOM   4250  HZ2 LYS B 529      12.469  20.768   8.145  1.00  0.00     0.274 HD
ATOM   4251  HZ3 LYS B 529      13.529  20.238   9.145  1.00  0.00     0.274 HD
TER    4252      LYS B 529 
HETATM 3174  N   CCS B 417      -8.156  25.154  15.758  1.00 30.19    -0.345 N 
HETATM 3175  HN  CCS B 417      -8.439  26.064  15.395  1.00  0.00     0.163 HD
HETATM 3176  CA  CCS B 417      -7.969  24.041  14.816  1.00 31.35     0.185 C 
HETATM 3177  C   CCS B 417      -6.521  23.553  14.665  1.00 30.92     0.241 C 
HETATM 3178  O   CCS B 417      -6.272  22.444  14.173  1.00 31.22    -0.271 OA
HETATM 3179  CB  CCS B 417      -8.515  24.448  13.444  1.00 31.50     0.109 C 
HETATM 3180  SG  CCS B 417     -10.317  24.543  13.441  1.00 34.66    -0.156 SA
HETATM 3181  CD  CCS B 417     -11.139  23.157  13.543  1.00 34.72     0.186 C 
HETATM 3182  CE  CCS B 417     -10.655  22.104  12.589  1.00 35.52     0.182 C 
HETATM 3183  OZ1 CCS B 417     -10.819  20.899  12.869  1.00 36.24    -0.647 OA
HETATM 3184  OZ2 CCS B 417     -10.096  22.452  11.516  1.00 38.11    -0.647 OA
ATOM   4252  N   LEU C   1      27.824  52.722  41.529  1.00 41.32    -0.066 N 
ATOM   4253  HN1 LEU C   1      28.744  52.889  41.937  1.00  0.00     0.275 HD
ATOM   4254  HN2 LEU C   1      27.347  51.935  41.968  1.00  0.00     0.275 HD
ATOM   4255  HN3 LEU C   1      27.157  53.454  41.774  1.00  0.00     0.275 HD
ATOM   4256  CA  LEU C   1      27.950  52.549  40.055  1.00 40.96     0.275 C 
ATOM   4257  C   LEU C   1      26.582  52.300  39.449  1.00 40.31     0.249 C 
ATOM   4258  O   LEU C   1      25.905  51.345  39.845  1.00 39.65    -0.271 OA
ATOM   4259  CB  LEU C   1      28.861  51.364  39.772  1.00 41.57     0.046 C 
ATOM   4260  CG  LEU C   1      29.445  51.219  38.369  1.00 41.51    -0.020 C 
ATOM   4261  CD1 LEU C   1      30.709  52.037  38.204  1.00 42.55     0.009 C 
ATOM   4262  CD2 LEU C   1      29.746  49.732  38.124  1.00 42.11     0.009 C 
ATOM   4263  N   THR C   2      26.162  53.178  38.525  1.00 39.62    -0.344 N 
ATOM   4264  HN  THR C   2      26.716  54.019  38.361  1.00  0.00     0.163 HD
ATOM   4265  CA  THR C   2      24.936  52.977  37.739  1.00 39.41     0.205 C 
ATOM   4266  C   THR C   2      25.193  53.343  36.286  1.00 39.05     0.243 C 
ATOM   4267  O   THR C   2      26.298  53.763  35.914  1.00 39.08    -0.271 OA
ATOM   4268  CB  THR C   2      23.766  53.890  38.226  1.00 39.70     0.146 C 
ATOM   4269  CG2 THR C   2      23.565  53.814  39.708  1.00 40.15     0.042 C 
ATOM   4270  OG1 THR C   2      24.093  55.268  37.963  1.00 38.62    -0.393 OA
ATOM   4271  HG1 THR C   2      24.221  55.316  37.023  1.00  0.00     0.210 HD
ATOM   4272  N   SER C   3      24.136  53.239  35.491  1.00 38.37    -0.344 N 
ATOM   4273  HN  SER C   3      23.273  52.854  35.875  1.00  0.00     0.163 HD
ATOM   4274  CA  SER C   3      24.155  53.654  34.084  1.00 38.23     0.200 C 
ATOM   4275  C   SER C   3      24.713  55.083  33.902  1.00 37.83     0.243 C 
ATOM   4276  O   SER C   3      25.347  55.401  32.887  1.00 36.81    -0.271 OA
ATOM   4277  CB  SER C   3      22.730  53.585  33.527  1.00 38.12     0.199 C 
ATOM   4278  OG  SER C   3      21.907  54.525  34.194  1.00 37.98    -0.398 OA
ATOM   4279  HG  SER C   3      21.023  54.482  33.848  1.00  0.00     0.209 HD
ATOM   4280  N   ARG C   4      24.456  55.929  34.888  1.00 37.50    -0.346 N 
ATOM   4281  HN  ARG C   4      23.873  55.612  35.662  1.00  0.00     0.163 HD
ATOM   4282  CA  ARG C   4      24.975  57.310  34.917  1.00 38.43     0.176 C 
ATOM   4283  C   ARG C   4      26.494  57.407  34.764  1.00 37.39     0.241 C 
ATOM   4284  O   ARG C   4      27.014  58.382  34.198  1.00 36.53    -0.271 OA
ATOM   4285  CB  ARG C   4      24.521  58.026  36.200  1.00 39.59     0.036 C 
ATOM   4286  CG  ARG C   4      23.366  58.997  35.980  1.00 42.44     0.023 C 
ATOM   4287  CD  ARG C   4      23.817  60.222  35.192  1.00 47.67     0.138 C 
ATOM   4288  NE  ARG C   4      22.849  61.316  35.118  1.00 48.08    -0.227 N 
ATOM   4289  HE  ARG C   4      21.868  61.103  35.301  1.00  0.00     0.177 HD
ATOM   4290  CZ  ARG C   4      23.175  62.579  34.825  1.00 51.72     0.665 C 
ATOM   4291  NH1 ARG C   4      24.443  62.912  34.590  1.00 53.71    -0.235 N 
ATOM   4292 1HH1 ARG C   4      25.161  62.189  34.628  1.00  0.00     0.174 HD
ATOM   4293 2HH1 ARG C   4      24.692  63.876  34.366  1.00  0.00     0.174 HD
ATOM   4294  NH2 ARG C   4      22.237  63.524  34.775  1.00 52.54    -0.235 N 
ATOM   4295 1HH2 ARG C   4      21.266  63.269  34.955  1.00  0.00     0.174 HD
ATOM   4296 2HH2 ARG C   4      22.486  64.488  34.551  1.00  0.00     0.174 HD
ATOM   4297  N   ASP C   5      27.197  56.385  35.244  1.00 36.70    -0.346 N 
ATOM   4298  HN  ASP C   5      26.705  55.617  35.701  1.00  0.00     0.163 HD
ATOM   4299  CA  ASP C   5      28.649  56.329  35.136  1.00 36.69     0.186 C 
ATOM   4300  C   ASP C   5      29.119  55.891  33.745  1.00 36.27     0.241 C 
ATOM   4301  O   ASP C   5      30.305  55.817  33.503  1.00 35.54    -0.271 OA
ATOM   4302  CB  ASP C   5      29.210  55.385  36.194  1.00 36.65     0.147 C 
ATOM   4303  CG  ASP C   5      28.888  55.842  37.603  1.00 37.65     0.175 C 
ATOM   4304  OD1 ASP C   5      29.412  56.905  38.013  1.00 37.43    -0.648 OA
ATOM   4305  OD2 ASP C   5      28.114  55.213  38.362  1.00 35.05    -0.648 OA
ATOM   4306  N   PHE C   6      28.190  55.611  32.835  1.00 36.66    -0.346 N 
ATOM   4307  HN  PHE C   6      27.206  55.715  33.084  1.00  0.00     0.163 HD
ATOM   4308  CA  PHE C   6      28.537  55.158  31.488  1.00 37.27     0.180 C 
ATOM   4309  C   PHE C   6      27.938  56.068  30.439  1.00 37.88     0.241 C 
ATOM   4310  O   PHE C   6      26.912  56.683  30.672  1.00 37.42    -0.271 OA
ATOM   4311  CB  PHE C   6      28.015  53.733  31.263  1.00 37.12     0.073 C 
ATOM   4312  CG  PHE C   6      28.748  52.693  32.062  1.00 37.46    -0.056 A 
ATOM   4313  CD1 PHE C   6      28.373  52.417  33.383  1.00 36.61     0.007 A 
ATOM   4314  CD2 PHE C   6      29.820  52.004  31.504  1.00 37.03     0.007 A 
ATOM   4315  CE1 PHE C   6      29.029  51.461  34.121  1.00 37.32     0.001 A 
ATOM   4316  CE2 PHE C   6      30.497  51.048  32.232  1.00 37.43     0.001 A 
ATOM   4317  CZ  PHE C   6      30.090  50.759  33.557  1.00 38.05     0.000 A 
ATOM   4318  N   GLY C   7      28.594  56.141  29.283  1.00 38.65    -0.351 N 
ATOM   4319  HN  GLY C   7      29.513  55.703  29.214  1.00  0.00     0.163 HD
ATOM   4320  CA  GLY C   7      28.054  56.820  28.113  1.00 39.09     0.225 C 
ATOM   4321  C   GLY C   7      27.909  58.315  28.253  1.00 39.26     0.236 C 
ATOM   4322  O   GLY C   7      28.407  58.922  29.199  1.00 38.87    -0.272 OA
ATOM   4323  N   SER C   8      27.198  58.899  27.300  1.00 39.78    -0.344 N 
ATOM   4324  HN  SER C   8      26.783  58.320  26.570  1.00  0.00     0.163 HD
ATOM   4325  CA  SER C   8      26.990  60.339  27.260  1.00 40.59     0.200 C 
ATOM   4326  C   SER C   8      25.598  60.662  27.780  1.00 40.95     0.243 C 
ATOM   4327  O   SER C   8      24.666  59.881  27.585  1.00 40.08    -0.271 OA
ATOM   4328  CB  SER C   8      27.142  60.853  25.823  1.00 40.96     0.199 C 
ATOM   4329  OG  SER C   8      26.913  62.249  25.760  1.00 42.13    -0.398 OA
ATOM   4330  HG  SER C   8      27.007  62.567  24.870  1.00  0.00     0.209 HD
ATOM   4331  N   TRP C   9      25.468  61.806  28.453  1.00 40.98    -0.346 N 
ATOM   4332  HN  TRP C   9      26.295  62.380  28.619  1.00  0.00     0.163 HD
ATOM   4333  CA  TRP C   9      24.165  62.265  28.963  1.00 41.31     0.181 C 
ATOM   4334  C   TRP C   9      23.957  63.684  28.438  1.00 41.91     0.241 C 
ATOM   4335  O   TRP C   9      24.921  64.426  28.262  1.00 41.72    -0.271 OA
ATOM   4336  CB  TRP C   9      24.121  62.179  30.505  1.00 40.73     0.075 C 
ATOM   4337  CG  TRP C   9      24.239  60.746  30.951  1.00 39.53    -0.028 A 
ATOM   4338  CD1 TRP C   9      25.352  59.960  30.884  1.00 38.39     0.096 A 
ATOM   4339  CD2 TRP C   9      23.189  59.905  31.434  1.00 38.17    -0.002 A 
ATOM   4340  CE2 TRP C   9      23.739  58.628  31.657  1.00 37.84     0.042 A 
ATOM   4341  CE3 TRP C   9      21.845  60.110  31.740  1.00 38.59     0.014 A 
ATOM   4342  NE1 TRP C   9      25.064  58.693  31.322  1.00 38.79    -0.365 N 
ATOM   4343  HE1 TRP C   9      25.730  57.923  31.388  1.00  0.00     0.165 HD
ATOM   4344  CZ2 TRP C   9      22.987  57.556  32.149  1.00 39.08     0.030 A 
ATOM   4345  CZ3 TRP C   9      21.095  59.033  32.220  1.00 39.22     0.001 A 
ATOM   4346  CH2 TRP C   9      21.669  57.778  32.416  1.00 39.05     0.002 A 
ATOM   4347  N   TYR C  10      22.711  64.036  28.125  1.00 42.54    -0.346 N 
ATOM   4348  HN  TYR C  10      21.968  63.337  28.147  1.00  0.00     0.163 HD
ATOM   4349  CA  TYR C  10      22.396  65.418  27.749  1.00 42.94     0.180 C 
ATOM   4350  C   TYR C  10      22.813  66.394  28.864  1.00 43.53     0.241 C 
ATOM   4351  O   TYR C  10      23.290  67.495  28.577  1.00 43.73    -0.271 OA
ATOM   4352  CB  TYR C  10      20.906  65.595  27.458  1.00 42.33     0.073 C 
ATOM   4353  CG  TYR C  10      20.454  65.124  26.094  1.00 41.96    -0.056 A 
ATOM   4354  CD1 TYR C  10      20.995  65.663  24.933  1.00 42.39     0.010 A 
ATOM   4355  CD2 TYR C  10      19.467  64.178  25.962  1.00 40.68     0.010 A 
ATOM   4356  CE1 TYR C  10      20.553  65.248  23.675  1.00 41.89     0.037 A 
ATOM   4357  CE2 TYR C  10      19.028  63.755  24.707  1.00 40.89     0.037 A 
ATOM   4358  CZ  TYR C  10      19.580  64.297  23.565  1.00 41.64     0.065 A 
ATOM   4359  OH  TYR C  10      19.146  63.883  22.312  1.00 39.33    -0.361 OA
ATOM   4360  HH  TYR C  10      18.469  63.221  22.235  1.00  0.00     0.217 HD
ATOM   4361  N   ALA C  11      22.638  65.984  30.119  1.00 44.21    -0.345 N 
ATOM   4362  HN  ALA C  11      22.270  65.048  30.289  1.00  0.00     0.163 HD
ATOM   4363  CA  ALA C  11      22.960  66.842  31.259  1.00 45.28     0.181 C 
ATOM   4364  C   ALA C  11      23.960  66.183  32.190  1.00 46.16     0.196 C 
ATOM   4365  O   ALA C  11      23.918  64.976  32.477  1.00 47.01    -0.646 OA
ATOM   4366  CB  ALA C  11      21.698  67.196  32.025  1.00 45.50     0.043 C 
ATOM   4367  OXT ALA C  11      24.838  66.878  32.690  1.00 47.14    -0.646 OA
TER    4368      ALA C  11 
ATOM   4368  N   LEU D   1      -8.601  43.969  -6.321  1.00 34.84    -0.066 N 
ATOM   4369  HN1 LEU D   1      -8.167  44.799  -6.724  1.00  0.00     0.275 HD
ATOM   4370  HN2 LEU D   1      -9.491  43.741  -6.764  1.00  0.00     0.275 HD
ATOM   4371  HN3 LEU D   1      -8.101  43.113  -6.559  1.00  0.00     0.275 HD
ATOM   4372  CA  LEU D   1      -8.729  44.161  -4.862  1.00 34.54     0.275 C 
ATOM   4373  C   LEU D   1      -7.334  44.369  -4.279  1.00 33.42     0.249 C 
ATOM   4374  O   LEU D   1      -6.436  43.564  -4.551  1.00 33.10    -0.271 OA
ATOM   4375  CB  LEU D   1      -9.382  42.913  -4.256  1.00 34.97     0.046 C 
ATOM   4376  CG  LEU D   1     -10.119  43.057  -2.923  1.00 36.18    -0.020 C 
ATOM   4377  CD1 LEU D   1     -11.255  44.069  -3.066  1.00 36.95     0.009 C 
ATOM   4378  CD2 LEU D   1     -10.658  41.700  -2.442  1.00 34.97     0.009 C 
ATOM   4379  N   THR D   2      -7.160  45.464  -3.531  1.00 32.18    -0.344 N 
ATOM   4380  HN  THR D   2      -7.910  46.155  -3.509  1.00  0.00     0.163 HD
ATOM   4381  CA  THR D   2      -5.962  45.729  -2.745  1.00 31.63     0.205 C 
ATOM   4382  C   THR D   2      -6.397  46.308  -1.419  1.00 30.63     0.243 C 
ATOM   4383  O   THR D   2      -7.593  46.530  -1.195  1.00 30.68    -0.271 OA
ATOM   4384  CB  THR D   2      -5.036  46.768  -3.405  1.00 31.57     0.146 C 
ATOM   4385  CG2 THR D   2      -4.794  46.480  -4.896  1.00 33.45     0.042 C 
ATOM   4386  OG1 THR D   2      -5.664  48.052  -3.336  1.00 31.07    -0.393 OA
ATOM   4387  HG1 THR D   2      -5.093  48.693  -3.743  1.00  0.00     0.210 HD
ATOM   4388  N   SER D   3      -5.419  46.604  -0.566  1.00 29.89    -0.344 N 
ATOM   4389  HN  SER D   3      -4.461  46.378  -0.832  1.00  0.00     0.163 HD
ATOM   4390  CA  SER D   3      -5.647  47.234   0.727  1.00 29.48     0.200 C 
ATOM   4391  C   SER D   3      -6.464  48.504   0.605  1.00 30.74     0.243 C 
ATOM   4392  O   SER D   3      -7.219  48.855   1.510  1.00 30.00    -0.271 OA
ATOM   4393  CB  SER D   3      -4.313  47.585   1.391  1.00 30.13     0.199 C 
ATOM   4394  OG  SER D   3      -3.588  48.542   0.626  1.00 29.65    -0.398 OA
ATOM   4395  HG  SER D   3      -2.760  48.760   1.038  1.00  0.00     0.209 HD
ATOM   4396  N   ARG D   4      -6.342  49.177  -0.535  1.00 32.04    -0.346 N 
ATOM   4397  HN  ARG D   4      -5.722  48.813  -1.259  1.00  0.00     0.163 HD
ATOM   4398  CA  ARG D   4      -7.067  50.422  -0.785  1.00 33.58     0.176 C 
ATOM   4399  C   ARG D   4      -8.607  50.268  -0.811  1.00 33.18     0.241 C 
ATOM   4400  O   ARG D   4      -9.315  51.250  -0.614  1.00 33.40    -0.271 OA
ATOM   4401  CB  ARG D   4      -6.487  51.110  -2.041  1.00 33.24     0.036 C 
ATOM   4402  CG  ARG D   4      -4.985  51.468  -1.854  1.00 36.71     0.023 C 
ATOM   4403  CD  ARG D   4      -4.253  52.012  -3.100  1.00 38.45     0.138 C 
ATOM   4404  NE  ARG D   4      -4.693  53.367  -3.431  1.00 41.58    -0.227 N 
ATOM   4405  HE  ARG D   4      -5.229  53.876  -2.728  1.00  0.00     0.177 HD
ATOM   4406  CZ  ARG D   4      -4.443  53.982  -4.585  1.00 44.84     0.665 C 
ATOM   4407  NH1 ARG D   4      -3.747  53.383  -5.559  1.00 46.40    -0.235 N 
ATOM   4408 1HH1 ARG D   4      -3.555  53.854  -6.443  1.00  0.00     0.174 HD
ATOM   4409 2HH1 ARG D   4      -3.391  52.438  -5.414  1.00  0.00     0.174 HD
ATOM   4410  NH2 ARG D   4      -4.906  55.211  -4.774  1.00 45.06    -0.235 N 
ATOM   4411 1HH2 ARG D   4      -4.714  55.682  -5.658  1.00  0.00     0.174 HD
ATOM   4412 2HH2 ARG D   4      -5.436  55.667  -4.032  1.00  0.00     0.174 HD
ATOM   4413  N   ASP D   5      -9.120  49.043  -0.993  1.00 33.52    -0.346 N 
ATOM   4414  HN  ASP D   5      -8.487  48.279  -1.231  1.00  0.00     0.163 HD
ATOM   4415  CA  ASP D   5     -10.567  48.750  -0.863  1.00 33.61     0.186 C 
ATOM   4416  C   ASP D   5     -11.047  48.398   0.557  1.00 33.30     0.241 C 
ATOM   4417  O   ASP D   5     -12.216  48.043   0.746  1.00 32.59    -0.271 OA
ATOM   4418  CB  ASP D   5     -10.961  47.615  -1.814  1.00 34.09     0.147 C 
ATOM   4419  CG  ASP D   5     -10.473  47.853  -3.215  1.00 34.50     0.175 C 
ATOM   4420  OD1 ASP D   5     -11.019  48.748  -3.860  1.00 36.23    -0.648 OA
ATOM   4421  OD2 ASP D   5      -9.522  47.240  -3.745  1.00 35.27    -0.648 OA
ATOM   4422  N   PHE D   6     -10.156  48.487   1.544  1.00 33.35    -0.346 N 
ATOM   4423  HN  PHE D   6      -9.193  48.730   1.310  1.00  0.00     0.163 HD
ATOM   4424  CA  PHE D   6     -10.496  48.252   2.952  1.00 33.60     0.180 C 
ATOM   4425  C   PHE D   6     -10.179  49.484   3.822  1.00 33.64     0.241 C 
ATOM   4426  O   PHE D   6      -9.252  50.229   3.535  1.00 33.23    -0.271 OA
ATOM   4427  CB  PHE D   6      -9.744  47.016   3.472  1.00 33.96     0.073 C 
ATOM   4428  CG  PHE D   6     -10.158  45.740   2.798  1.00 34.22    -0.056 A 
ATOM   4429  CD1 PHE D   6      -9.625  45.380   1.572  1.00 34.55     0.007 A 
ATOM   4430  CD2 PHE D   6     -11.124  44.914   3.377  1.00 36.68     0.007 A 
ATOM   4431  CE1 PHE D   6     -10.027  44.215   0.951  1.00 36.74     0.001 A 
ATOM   4432  CE2 PHE D   6     -11.542  43.743   2.749  1.00 35.38     0.001 A 
ATOM   4433  CZ  PHE D   6     -10.998  43.393   1.546  1.00 35.64     0.000 A 
ATOM   4434  N   GLY D   7     -10.999  49.714   4.844  1.00 33.27    -0.351 N 
ATOM   4435  HN  GLY D   7     -11.859  49.169   4.908  1.00  0.00     0.163 HD
ATOM   4436  CA  GLY D   7     -10.730  50.709   5.880  1.00 33.01     0.225 C 
ATOM   4437  C   GLY D   7     -10.795  52.174   5.470  1.00 33.20     0.236 C 
ATOM   4438  O   GLY D   7     -11.288  52.525   4.389  1.00 32.80    -0.272 OA
ATOM   4439  N   SER D   8     -10.272  53.029   6.347  1.00 33.11    -0.344 N 
ATOM   4440  HN  SER D   8      -9.807  52.661   7.177  1.00  0.00     0.163 HD
ATOM   4441  CA  SER D   8     -10.342  54.468   6.161  1.00 33.60     0.200 C 
ATOM   4442  C   SER D   8      -9.009  55.020   5.706  1.00 33.88     0.243 C 
ATOM   4443  O   SER D   8      -7.973  54.543   6.137  1.00 34.31    -0.271 OA
ATOM   4444  CB  SER D   8     -10.756  55.140   7.466  1.00 33.93     0.199 C 
ATOM   4445  OG  SER D   8     -10.745  56.545   7.336  1.00 34.48    -0.398 OA
ATOM   4446  HG  SER D   8     -11.003  56.964   8.149  1.00  0.00     0.209 HD
ATOM   4447  N   TRP D   9      -9.070  56.036   4.846  1.00 34.37    -0.346 N 
ATOM   4448  HN  TRP D   9      -9.989  56.419   4.626  1.00  0.00     0.163 HD
ATOM   4449  CA  TRP D   9      -7.902  56.641   4.194  1.00 35.15     0.181 C 
ATOM   4450  C   TRP D   9      -7.967  58.164   4.385  1.00 35.84     0.241 C 
ATOM   4451  O   TRP D   9      -9.061  58.744   4.346  1.00 35.42    -0.271 OA
ATOM   4452  CB  TRP D   9      -7.875  56.239   2.699  1.00 34.00     0.075 C 
ATOM   4453  CG  TRP D   9      -7.639  54.753   2.553  1.00 34.43    -0.028 A 
ATOM   4454  CD1 TRP D   9      -8.556  53.748   2.736  1.00 33.65     0.096 A 
ATOM   4455  CD2 TRP D   9      -6.401  54.105   2.272  1.00 33.82    -0.002 A 
ATOM   4456  CE2 TRP D   9      -6.635  52.716   2.283  1.00 33.92     0.042 A 
ATOM   4457  CE3 TRP D   9      -5.100  54.555   2.003  1.00 33.47     0.014 A 
ATOM   4458  NE1 TRP D   9      -7.957  52.527   2.566  1.00 34.12    -0.365 N 
ATOM   4459  HE1 TRP D   9      -8.424  51.623   2.639  1.00  0.00     0.165 HD
ATOM   4460  CZ2 TRP D   9      -5.618  51.782   2.053  1.00 33.51     0.030 A 
ATOM   4461  CZ3 TRP D   9      -4.108  53.619   1.753  1.00 32.72     0.001 A 
ATOM   4462  CH2 TRP D   9      -4.369  52.263   1.784  1.00 33.03     0.002 A 
ATOM   4463  N   TYR D  10      -6.827  58.816   4.636  1.00 36.09    -0.346 N 
ATOM   4464  HN  TYR D  10      -5.954  58.296   4.721  1.00  0.00     0.163 HD
ATOM   4465  CA  TYR D  10      -6.824  60.279   4.790  1.00 36.43     0.180 C 
ATOM   4466  C   TYR D  10      -7.357  60.938   3.528  1.00 37.95     0.241 C 
ATOM   4467  O   TYR D  10      -8.020  61.960   3.603  1.00 37.34    -0.271 OA
ATOM   4468  CB  TYR D  10      -5.437  60.861   5.075  1.00 35.60     0.073 C 
ATOM   4469  CG  TYR D  10      -4.954  60.726   6.514  1.00 35.08    -0.056 A 
ATOM   4470  CD1 TYR D  10      -5.644  61.320   7.569  1.00 35.32     0.010 A 
ATOM   4471  CD2 TYR D  10      -3.809  60.008   6.810  1.00 33.06     0.010 A 
ATOM   4472  CE1 TYR D  10      -5.180  61.212   8.909  1.00 34.18     0.037 A 
ATOM   4473  CE2 TYR D  10      -3.344  59.885   8.124  1.00 34.90     0.037 A 
ATOM   4474  CZ  TYR D  10      -4.035  60.500   9.168  1.00 34.27     0.065 A 
ATOM   4475  OH  TYR D  10      -3.577  60.366  10.458  1.00 33.46    -0.361 OA
ATOM   4476  HH  TYR D  10      -4.048  60.785  11.169  1.00  0.00     0.217 HD
ATOM   4477  N   ALA D  11      -7.035  60.358   2.379  1.00 39.80    -0.345 N 
ATOM   4478  HN  ALA D  11      -6.386  59.571   2.383  1.00  0.00     0.163 HD
ATOM   4479  CA  ALA D  11      -7.585  60.818   1.116  1.00 41.32     0.181 C 
ATOM   4480  C   ALA D  11      -7.582  59.708   0.076  1.00 42.71     0.196 C 
ATOM   4481  O   ALA D  11      -7.988  58.565   0.337  1.00 44.00    -0.646 OA
ATOM   4482  CB  ALA D  11      -6.803  62.019   0.618  1.00 41.59     0.043 C 
ATOM   4483  OXT ALA D  11      -7.177  59.920  -1.072  1.00 44.26    -0.646 OA
TER    4484      ALA D  11 
