# Supplementary material for: Dauricine Mitigates Hypoxia Through Targeting ESR1, PIK3CA, and MTOR: A Network Pharmacology and Molecular Dynamics Simulation Investigation
Source: Curr Issues Mol Biol. 2026 May 23;48(6):550. doi: 10.3390/cimb48060550 (PMC13297437; doi:10.3390/cimb48060550)
Supplement: Supplementary file 1 [file cimb-48-00550-s001.zip › cimb-4319076-supplementary/Supplementary File/Supplementary File-Initial Submission/Molecular Docking/Document preparation-ESR1/log.txt]

#################################################################
# If you used AutoDock Vina in your work, please cite:          #
#                                                               #
# O. Trott, A. J. Olson,                                        #
# AutoDock Vina: improving the speed and accuracy of docking    #
# with a new scoring function, efficient optimization and       #
# multithreading, Journal of Computational Chemistry 31 (2010)  #
# 455-461                                                       #
#                                                               #
# DOI 10.1002/jcc.21334                                         #
#                                                               #
# Please see http://vina.scripps.edu for more information.      #
#################################################################

WARNING: The search space volume > 27000 Angstrom^3 (See FAQ)
Detected 32 CPUs
WARNING: at low exhaustiveness, it may be impossible to utilize all CPUs
Reading input ... done.
Setting up the scoring function ... done.
Analyzing the binding site ... done.
Using random seed: -109610324
Performing search ... done.
Refining results ... done.

mode |   affinity | dist from best mode
     | (kcal/mol) | rmsd l.b.| rmsd u.b.
-----+------------+----------+----------
   1         -7.2      0.000      0.000
   2         -7.1      5.117      7.954
   3         -6.9     32.338     36.490
   4         -6.9     15.005     19.430
   5         -6.9      2.187      3.686
   6         -6.8      3.601      7.519
   7         -6.6     13.810     18.583
   8         -6.6     32.560     36.035
   9         -6.6      3.203      6.512
  10         -6.5     32.515     36.179
  11         -6.5      2.651      8.491
  12         -6.3     33.024     36.551
  13         -6.2     32.135     36.041
  14         -6.1      2.895      5.589
  15         -6.1     32.575     36.217
  16         -6.1     32.805     37.997
  17         -6.0     14.627     19.605
  18         -6.0     16.060     20.471
  19         -5.9      4.977      7.741
  20         -5.9     31.870     36.450
Writing output ... done.
