# Supplementary material for: Dauricine Mitigates Hypoxia Through Targeting ESR1, PIK3CA, and MTOR: A Network Pharmacology and Molecular Dynamics Simulation Investigation
Source: Curr Issues Mol Biol. 2026 May 23;48(6):550. doi: 10.3390/cimb48060550 (PMC13297437; doi:10.3390/cimb48060550)
Supplement: Supplementary file 1 [file cimb-48-00550-s001.zip › cimb-4319076-supplementary/Supplementary File/Supplementary File-Initial Submission/Molecular Docking/Document preparation-ESR1/output.pdbqt]

MODEL 1
REMARK VINA RESULT:      -7.2      0.000      0.000
REMARK  11 active torsions:
REMARK  status: ('A' for Active; 'I' for Inactive)
REMARK    1  A    between atoms: O_1  and  C_29 
REMARK    2  A    between atoms: O_2  and  C_30 
REMARK    3  A    between atoms: O_3  and  C_31 
REMARK    4  A    between atoms: O_4  and  C_32 
REMARK    5  A    between atoms: O_5  and  C_37 
REMARK    6  A    between atoms: O_5  and  C_38 
REMARK    7  A    between atoms: O_6  and  C_42 
REMARK    8  A    between atoms: C_9  and  C_19 
REMARK    9  A    between atoms: C_10  and  C_20 
REMARK   10  A    between atoms: C_19  and  C_25 
REMARK   11  A    between atoms: C_20  and  C_27 
ROOT
ATOM      1  O   *** d   1      11.149  28.912   9.475  0.00  0.00    -0.353 OA
ATOM      2  C   *** d   1       9.798  29.054   9.104  0.00  0.00     0.210 C 
ENDROOT
BRANCH   1   3
ATOM      3  C   *** d   1      11.781  29.893  10.210  0.00  0.00     0.102 A 
ATOM      4  C   *** d   1      11.803  29.709  11.546  0.00  0.00     0.049 A 
ATOM      5  C   *** d   1      12.391  30.535  12.426  0.00  0.00    -0.016 A 
ATOM      6  C   *** d   1      12.371  30.209  13.919  0.00  0.00     0.260 C 
ATOM      7  C   *** d   1      12.991  31.623  11.924  0.00  0.00    -0.045 A 
ATOM      8  N   *** d   1      12.807  31.315  14.780  0.00  0.00     0.093 N 
ATOM      9  C   *** d   1      12.755  32.618  14.141  0.00  0.00     0.277 C 
ATOM     10  C   *** d   1      12.053  31.368  16.029  0.00  0.00     0.310 C 
ATOM     11  C   *** d   1      13.608  32.617  12.868  0.00  0.00     0.069 C 
ATOM     12  C   *** d   1      12.995  31.819  10.597  0.00  0.00     0.047 A 
ATOM     13  C   *** d   1      12.428  30.976   9.709  0.00  0.00     0.102 A 
BRANCH   6  14
ATOM     14  C   *** d   1      13.275  28.976  14.150  0.00  0.00     0.079 C 
BRANCH  14  15
ATOM     15  C   *** d   1      14.733  29.298  14.394  0.00  0.00    -0.053 A 
ATOM     16  C   *** d   1      15.578  29.536  13.378  0.00  0.00     0.047 A 
ATOM     17  C   *** d   1      16.881  29.823  13.561  0.00  0.00     0.109 A 
ATOM     18  C   *** d   1      17.350  29.881  14.825  0.00  0.00     0.099 A 
ATOM     19  C   *** d   1      16.512  29.643  15.849  0.00  0.00     0.040 A 
ATOM     20  C   *** d   1      15.220  29.353  15.643  0.00  0.00     0.010 A 
BRANCH  17  21
ATOM     21  O   *** d   1      17.699  30.057  12.485  0.00  0.00    -0.308 OA
BRANCH  21  22
ATOM     22  C   *** d   1      17.848  31.382  12.171  0.00  0.00     0.076 A 
ATOM     23  C   *** d   1      18.865  31.807  11.397  0.00  0.00     0.038 A 
ATOM     24  C   *** d   1      19.020  33.101  11.081  0.00  0.00     0.010 A 
ATOM     25  C   *** d   1      18.161  34.030  11.535  0.00  0.00    -0.056 A 
ATOM     26  C   *** d   1      17.146  33.618  12.315  0.00  0.00     0.010 A 
ATOM     27  C   *** d   1      16.999  32.322  12.626  0.00  0.00     0.038 A 
BRANCH  25  28
ATOM     28  C   *** d   1      18.321  35.493  11.189  0.00  0.00     0.079 C 
BRANCH  28  29
ATOM     29  C   *** d   1      17.525  35.953   9.945  0.00  0.00     0.260 C 
ATOM     30  N   *** d   1      17.708  34.989   8.854  0.00  0.00     0.093 N 
ATOM     31  C   *** d   1      16.504  34.741   8.078  0.00  0.00     0.277 C 
ATOM     32  C   *** d   1      18.783  35.382   7.948  0.00  0.00     0.310 C 
ATOM     33  C   *** d   1      15.380  34.244   8.992  0.00  0.00     0.069 C 
ATOM     34  C   *** d   1      15.076  35.352   9.962  0.00  0.00    -0.045 A 
ATOM     35  C   *** d   1      16.070  36.156  10.363  0.00  0.00    -0.016 A 
ATOM     36  C   *** d   1      13.829  35.578  10.402  0.00  0.00     0.047 A 
ATOM     37  C   *** d   1      15.736  37.168  11.181  0.00  0.00     0.049 A 
ATOM     38  C   *** d   1      14.488  37.423  11.623  0.00  0.00     0.102 A 
ATOM     39  C   *** d   1      13.496  36.577  11.244  0.00  0.00     0.102 A 
BRANCH  38  40
ATOM     40  O   *** d   1      14.360  38.496  12.480  0.00  0.00    -0.353 OA
ATOM     41  C   *** d   1      13.718  39.676  12.058  0.00  0.00     0.210 C 
ENDBRANCH  38  40
BRANCH  39  42
ATOM     42  O   *** d   1      12.206  36.795  11.665  0.00  0.00    -0.353 OA
ATOM     43  C   *** d   1      11.741  36.189  12.849  0.00  0.00     0.210 C 
ENDBRANCH  39  42
ENDBRANCH  28  29
ENDBRANCH  25  28
ENDBRANCH  21  22
ENDBRANCH  17  21
BRANCH  18  44
ATOM     44  O   *** d   1      18.656  30.171  15.080  0.00  0.00    -0.358 OA
ATOM     45  H   *** d   1      18.732  31.098  15.352  0.00  0.00     0.217 HD
ENDBRANCH  18  44
ENDBRANCH  14  15
ENDBRANCH   6  14
BRANCH  13  46
ATOM     46  O   *** d   1      12.434  31.212   8.355  0.00  0.00    -0.353 OA
ATOM     47  C   *** d   1      12.399  32.533   7.870  0.00  0.00     0.210 C 
ENDBRANCH  13  46
ENDBRANCH   1   3
TORSDOF 11
ENDMDL
MODEL 2
REMARK VINA RESULT:      -7.1      5.117      7.954
REMARK  11 active torsions:
REMARK  status: ('A' for Active; 'I' for Inactive)
REMARK    1  A    between atoms: O_1  and  C_29 
REMARK    2  A    between atoms: O_2  and  C_30 
REMARK    3  A    between atoms: O_3  and  C_31 
REMARK    4  A    between atoms: O_4  and  C_32 
REMARK    5  A    between atoms: O_5  and  C_37 
REMARK    6  A    between atoms: O_5  and  C_38 
REMARK    7  A    between atoms: O_6  and  C_42 
REMARK    8  A    between atoms: C_9  and  C_19 
REMARK    9  A    between atoms: C_10  and  C_20 
REMARK   10  A    between atoms: C_19  and  C_25 
REMARK   11  A    between atoms: C_20  and  C_27 
ROOT
ATOM      1  O   *** d   1      12.501  32.512  15.524  0.00  0.00    -0.353 OA
ATOM      2  C   *** d   1      11.821  33.745  15.544  0.00  0.00     0.210 C 
ENDROOT
BRANCH   1   3
ATOM      3  C   *** d   1      12.584  31.776  14.360  0.00  0.00     0.102 A 
ATOM      4  C   *** d   1      12.929  32.463  13.251  0.00  0.00     0.049 A 
ATOM      5  C   *** d   1      13.088  31.923  12.032  0.00  0.00    -0.016 A 
ATOM      6  C   *** d   1      13.504  32.799  10.851  0.00  0.00     0.260 C 
ATOM      7  C   *** d   1      12.878  30.605  11.924  0.00  0.00    -0.045 A 
ATOM      8  N   *** d   1      13.380  32.144   9.544  0.00  0.00     0.093 N 
ATOM      9  C   *** d   1      12.498  30.989   9.544  0.00  0.00     0.277 C 
ATOM     10  C   *** d   1      12.948  33.072   8.503  0.00  0.00     0.310 C 
ATOM     11  C   *** d   1      12.977  29.958  10.570  0.00  0.00     0.069 C 
ATOM     12  C   *** d   1      12.549  29.899  13.017  0.00  0.00     0.047 A 
ATOM     13  C   *** d   1      12.416  30.434  14.247  0.00  0.00     0.102 A 
BRANCH   6  14
ATOM     14  C   *** d   1      14.969  33.242  11.079  0.00  0.00     0.079 C 
BRANCH  14  15
ATOM     15  C   *** d   1      15.141  34.709  11.406  0.00  0.00    -0.053 A 
ATOM     16  C   *** d   1      16.084  35.129  12.266  0.00  0.00     0.047 A 
ATOM     17  C   *** d   1      16.261  36.426  12.580  0.00  0.00     0.109 A 
ATOM     18  C   *** d   1      15.458  37.341  11.996  0.00  0.00     0.099 A 
ATOM     19  C   *** d   1      14.512  36.929  11.136  0.00  0.00     0.040 A 
ATOM     20  C   *** d   1      14.348  35.632  10.842  0.00  0.00     0.010 A 
BRANCH  17  21
ATOM     21  O   *** d   1      17.240  36.798  13.465  0.00  0.00    -0.308 OA
BRANCH  21  22
ATOM     22  C   *** d   1      18.515  36.541  13.034  0.00  0.00     0.076 A 
ATOM     23  C   *** d   1      18.987  37.071  11.890  0.00  0.00     0.038 A 
ATOM     24  C   *** d   1      20.233  36.828  11.458  0.00  0.00     0.010 A 
ATOM     25  C   *** d   1      21.061  36.032  12.156  0.00  0.00    -0.056 A 
ATOM     26  C   *** d   1      20.599  35.490  13.297  0.00  0.00     0.010 A 
ATOM     27  C   *** d   1      19.350  35.739  13.720  0.00  0.00     0.038 A 
BRANCH  25  28
ATOM     28  C   *** d   1      22.469  35.746  11.685  0.00  0.00     0.079 C 
BRANCH  28  29
ATOM     29  C   *** d   1      23.513  35.603  12.818  0.00  0.00     0.260 C 
ATOM     30  N   *** d   1      24.165  34.292  12.731  0.00  0.00     0.093 N 
ATOM     31  C   *** d   1      25.589  34.320  13.019  0.00  0.00     0.277 C 
ATOM     32  C   *** d   1      23.526  33.303  13.593  0.00  0.00     0.310 C 
ATOM     33  C   *** d   1      26.300  35.288  12.069  0.00  0.00     0.069 C 
ATOM     34  C   *** d   1      25.753  36.661  12.345  0.00  0.00    -0.045 A 
ATOM     35  C   *** d   1      24.475  36.786  12.726  0.00  0.00    -0.016 A 
ATOM     36  C   *** d   1      26.525  37.755  12.256  0.00  0.00     0.047 A 
ATOM     37  C   *** d   1      24.052  38.027  13.020  0.00  0.00     0.049 A 
ATOM     38  C   *** d   1      24.813  39.138  12.954  0.00  0.00     0.102 A 
ATOM     39  C   *** d   1      26.094  39.004  12.526  0.00  0.00     0.102 A 
BRANCH  38  40
ATOM     40  O   *** d   1      24.180  40.321  13.271  0.00  0.00    -0.353 OA
ATOM     41  C   *** d   1      23.124  40.342  14.203  0.00  0.00     0.210 C 
ENDBRANCH  38  40
BRANCH  39  42
ATOM     42  O   *** d   1      26.912  40.106  12.443  0.00  0.00    -0.353 OA
ATOM     43  C   *** d   1      28.215  40.057  12.977  0.00  0.00     0.210 C 
ENDBRANCH  39  42
ENDBRANCH  28  29
ENDBRANCH  25  28
ENDBRANCH  21  22
ENDBRANCH  17  21
BRANCH  18  44
ATOM     44  O   *** d   1      15.589  38.668  12.267  0.00  0.00    -0.358 OA
ATOM     45  H   *** d   1      15.321  38.837  13.183  0.00  0.00     0.217 HD
ENDBRANCH  18  44
ENDBRANCH  14  15
ENDBRANCH   6  14
BRANCH  13  46
ATOM     46  O   *** d   1      12.061  29.689  15.346  0.00  0.00    -0.353 OA
ATOM     47  C   *** d   1      12.867  28.608  15.754  0.00  0.00     0.210 C 
ENDBRANCH  13  46
ENDBRANCH   1   3
TORSDOF 11
ENDMDL
MODEL 3
REMARK VINA RESULT:      -6.9     32.338     36.490
REMARK  11 active torsions:
REMARK  status: ('A' for Active; 'I' for Inactive)
REMARK    1  A    between atoms: O_1  and  C_29 
REMARK    2  A    between atoms: O_2  and  C_30 
REMARK    3  A    between atoms: O_3  and  C_31 
REMARK    4  A    between atoms: O_4  and  C_32 
REMARK    5  A    between atoms: O_5  and  C_37 
REMARK    6  A    between atoms: O_5  and  C_38 
REMARK    7  A    between atoms: O_6  and  C_42 
REMARK    8  A    between atoms: C_9  and  C_19 
REMARK    9  A    between atoms: C_10  and  C_20 
REMARK   10  A    between atoms: C_19  and  C_25 
REMARK   11  A    between atoms: C_20  and  C_27 
ROOT
ATOM      1  O   *** d   1      -6.254  61.037  12.601  0.00  0.00    -0.353 OA
ATOM      2  C   *** d   1      -6.561  59.702  12.275  0.00  0.00     0.210 C 
ENDROOT
BRANCH   1   3
ATOM      3  C   *** d   1      -7.135  61.799  13.339  0.00  0.00     0.102 A 
ATOM      4  C   *** d   1      -6.890  61.868  14.664  0.00  0.00     0.049 A 
ATOM      5  C   *** d   1      -7.616  62.578  15.544  0.00  0.00    -0.016 A 
ATOM      6  C   *** d   1      -7.228  62.599  17.021  0.00  0.00     0.260 C 
ATOM      7  C   *** d   1      -8.661  63.257  15.054  0.00  0.00    -0.045 A 
ATOM      8  N   *** d   1      -8.246  63.185  17.901  0.00  0.00     0.093 N 
ATOM      9  C   *** d   1      -9.575  63.231  17.317  0.00  0.00     0.277 C 
ATOM     10  C   *** d   1      -8.317  62.502  19.189  0.00  0.00     0.310 C 
ATOM     11  C   *** d   1      -9.548  64.016  16.002  0.00  0.00     0.069 C 
ATOM     12  C   *** d   1      -8.915  63.216  13.737  0.00  0.00     0.047 A 
ATOM     13  C   *** d   1      -8.172  62.525  12.848  0.00  0.00     0.102 A 
BRANCH   6  14
ATOM     14  C   *** d   1      -5.903  63.387  17.155  0.00  0.00     0.079 C 
BRANCH  14  15
ATOM     15  C   *** d   1      -4.767  62.610  17.783  0.00  0.00    -0.053 A 
ATOM     16  C   *** d   1      -4.464  62.740  19.085  0.00  0.00     0.047 A 
ATOM     17  C   *** d   1      -3.458  62.065  19.672  0.00  0.00     0.109 A 
ATOM     18  C   *** d   1      -2.731  61.215  18.917  0.00  0.00     0.099 A 
ATOM     19  C   *** d   1      -3.027  61.079  17.613  0.00  0.00     0.040 A 
ATOM     20  C   *** d   1      -4.029  61.766  17.046  0.00  0.00     0.010 A 
BRANCH  17  21
ATOM     21  O   *** d   1      -3.192  62.238  21.007  0.00  0.00    -0.308 OA
BRANCH  21  22
ATOM     22  C   *** d   1      -4.117  61.669  21.842  0.00  0.00     0.076 A 
ATOM     23  C   *** d   1      -4.277  62.101  23.107  0.00  0.00     0.038 A 
ATOM     24  C   *** d   1      -5.180  61.552  23.934  0.00  0.00     0.010 A 
ATOM     25  C   *** d   1      -5.961  60.537  23.526  0.00  0.00    -0.056 A 
ATOM     26  C   *** d   1      -5.804  60.092  22.267  0.00  0.00     0.010 A 
ATOM     27  C   *** d   1      -4.898  60.646  21.447  0.00  0.00     0.038 A 
BRANCH  25  28
ATOM     28  C   *** d   1      -6.983  59.906  24.443  0.00  0.00     0.079 C 
BRANCH  28  29
ATOM     29  C   *** d   1      -6.388  59.193  25.681  0.00  0.00     0.260 C 
ATOM     30  N   *** d   1      -7.240  59.433  26.851  0.00  0.00     0.093 N 
ATOM     31  C   *** d   1      -7.390  58.278  27.719  0.00  0.00     0.277 C 
ATOM     32  C   *** d   1      -6.775  60.566  27.645  0.00  0.00     0.310 C 
ATOM     33  C   *** d   1      -7.959  57.095  26.930  0.00  0.00     0.069 C 
ATOM     34  C   *** d   1      -6.950  56.742  25.873  0.00  0.00    -0.045 A 
ATOM     35  C   *** d   1      -6.206  57.716  25.333  0.00  0.00    -0.016 A 
ATOM     36  C   *** d   1      -6.751  55.472  25.489  0.00  0.00     0.047 A 
ATOM     37  C   *** d   1      -5.277  57.342  24.439  0.00  0.00     0.049 A 
ATOM     38  C   *** d   1      -5.049  56.071  24.049  0.00  0.00     0.102 A 
ATOM     39  C   *** d   1      -5.836  55.096  24.572  0.00  0.00     0.102 A 
BRANCH  38  40
ATOM     40  O   *** d   1      -4.065  55.900  23.097  0.00  0.00    -0.353 OA
ATOM     41  C   *** d   1      -4.251  56.368  21.783  0.00  0.00     0.210 C 
ENDBRANCH  38  40
BRANCH  39  42
ATOM     42  O   *** d   1      -5.643  53.785  24.209  0.00  0.00    -0.353 OA
ATOM     43  C   *** d   1      -6.750  52.963  23.923  0.00  0.00     0.210 C 
ENDBRANCH  39  42
ENDBRANCH  28  29
ENDBRANCH  25  28
ENDBRANCH  21  22
ENDBRANCH  17  21
BRANCH  18  44
ATOM     44  O   *** d   1      -1.704  60.499  19.451  0.00  0.00    -0.358 OA
ATOM     45  H   *** d   1      -1.762  60.526  20.419  0.00  0.00     0.217 HD
ENDBRANCH  18  44
ENDBRANCH  14  15
ENDBRANCH   6  14
BRANCH  13  46
ATOM     46  O   *** d   1      -8.465  62.488  11.506  0.00  0.00    -0.353 OA
ATOM     47  C   *** d   1      -9.625  61.828  11.057  0.00  0.00     0.210 C 
ENDBRANCH  13  46
ENDBRANCH   1   3
TORSDOF 11
ENDMDL
MODEL 4
REMARK VINA RESULT:      -6.9     15.005     19.430
REMARK  11 active torsions:
REMARK  status: ('A' for Active; 'I' for Inactive)
REMARK    1  A    between atoms: O_1  and  C_29 
REMARK    2  A    between atoms: O_2  and  C_30 
REMARK    3  A    between atoms: O_3  and  C_31 
REMARK    4  A    between atoms: O_4  and  C_32 
REMARK    5  A    between atoms: O_5  and  C_37 
REMARK    6  A    between atoms: O_5  and  C_38 
REMARK    7  A    between atoms: O_6  and  C_42 
REMARK    8  A    between atoms: C_9  and  C_19 
REMARK    9  A    between atoms: C_10  and  C_20 
REMARK   10  A    between atoms: C_19  and  C_25 
REMARK   11  A    between atoms: C_20  and  C_27 
ROOT
ATOM      1  O   *** d   1       2.751  33.300  26.388  0.00  0.00    -0.353 OA
ATOM      2  C   *** d   1       2.791  32.468  25.252  0.00  0.00     0.210 C 
ENDROOT
BRANCH   1   3
ATOM      3  C   *** d   1       3.305  34.563  26.351  0.00  0.00     0.102 A 
ATOM      4  C   *** d   1       4.650  34.615  26.267  0.00  0.00     0.049 A 
ATOM      5  C   *** d   1       5.372  35.745  26.193  0.00  0.00    -0.016 A 
ATOM      6  C   *** d   1       6.894  35.680  26.078  0.00  0.00     0.260 C 
ATOM      7  C   *** d   1       4.690  36.898  26.212  0.00  0.00    -0.045 A 
ATOM      8  N   *** d   1       7.567  36.969  26.275  0.00  0.00     0.093 N 
ATOM      9  C   *** d   1       6.756  37.960  26.963  0.00  0.00     0.277 C 
ATOM     10  C   *** d   1       8.837  36.824  26.980  0.00  0.00     0.310 C 
ATOM     11  C   *** d   1       5.450  38.196  26.198  0.00  0.00     0.069 C 
ATOM     12  C   *** d   1       3.350  36.870  26.279  0.00  0.00     0.047 A 
ATOM     13  C   *** d   1       2.622  35.736  26.326  0.00  0.00     0.102 A 
BRANCH   6  14
ATOM     14  C   *** d   1       7.243  35.115  24.681  0.00  0.00     0.079 C 
BRANCH  14  15
ATOM     15  C   *** d   1       8.072  33.850  24.701  0.00  0.00    -0.053 A 
ATOM     16  C   *** d   1       7.732  32.800  25.465  0.00  0.00     0.047 A 
ATOM     17  C   *** d   1       8.450  31.662  25.507  0.00  0.00     0.109 A 
ATOM     18  C   *** d   1       9.555  31.575  24.738  0.00  0.00     0.099 A 
ATOM     19  C   *** d   1       9.904  32.621  23.970  0.00  0.00     0.040 A 
ATOM     20  C   *** d   1       9.178  33.748  23.948  0.00  0.00     0.010 A 
BRANCH  17  21
ATOM     21  O   *** d   1       8.055  30.621  26.308  0.00  0.00    -0.308 OA
BRANCH  21  22
ATOM     22  C   *** d   1       7.755  30.984  27.594  0.00  0.00     0.076 A 
ATOM     23  C   *** d   1       6.550  31.491  27.915  0.00  0.00     0.038 A 
ATOM     24  C   *** d   1       6.244  31.849  29.172  0.00  0.00     0.010 A 
ATOM     25  C   *** d   1       7.141  31.718  30.163  0.00  0.00    -0.056 A 
ATOM     26  C   *** d   1       8.351  31.220  29.853  0.00  0.00     0.010 A 
ATOM     27  C   *** d   1       8.648  30.866  28.594  0.00  0.00     0.038 A 
BRANCH  25  28
ATOM     28  C   *** d   1       6.814  32.117  31.585  0.00  0.00     0.079 C 
BRANCH  28  29
ATOM     29  C   *** d   1       7.151  33.585  31.937  0.00  0.00     0.260 C 
ATOM     30  N   *** d   1       8.416  33.971  31.302  0.00  0.00     0.093 N 
ATOM     31  C   *** d   1       8.424  35.327  30.779  0.00  0.00     0.277 C 
ATOM     32  C   *** d   1       9.555  33.802  32.199  0.00  0.00     0.310 C 
ATOM     33  C   *** d   1       7.288  35.509  29.768  0.00  0.00     0.069 C 
ATOM     34  C   *** d   1       5.997  35.316  30.513  0.00  0.00    -0.045 A 
ATOM     35  C   *** d   1       5.960  34.453  31.536  0.00  0.00    -0.016 A 
ATOM     36  C   *** d   1       4.896  36.017  30.202  0.00  0.00     0.047 A 
ATOM     37  C   *** d   1       4.800  34.362  32.208  0.00  0.00     0.049 A 
ATOM     38  C   *** d   1       3.686  35.067  31.924  0.00  0.00     0.102 A 
ATOM     39  C   *** d   1       3.723  35.909  30.859  0.00  0.00     0.102 A 
BRANCH  38  40
ATOM     40  O   *** d   1       2.590  34.808  32.719  0.00  0.00    -0.353 OA
ATOM     41  C   *** d   1       1.853  33.619  32.558  0.00  0.00     0.210 C 
ENDBRANCH  38  40
BRANCH  39  42
ATOM     42  O   *** d   1       2.615  36.653  30.529  0.00  0.00    -0.353 OA
ATOM     43  C   *** d   1       1.585  36.077  29.761  0.00  0.00     0.210 C 
ENDBRANCH  39  42
ENDBRANCH  28  29
ENDBRANCH  25  28
ENDBRANCH  21  22
ENDBRANCH  17  21
BRANCH  18  44
ATOM     44  O   *** d   1      10.322  30.451  24.730  0.00  0.00    -0.358 OA
ATOM     45  H   *** d   1       9.778  29.689  24.984  0.00  0.00     0.217 HD
ENDBRANCH  18  44
ENDBRANCH  14  15
ENDBRANCH   6  14
BRANCH  13  46
ATOM     46  O   *** d   1       1.251  35.738  26.411  0.00  0.00    -0.353 OA
ATOM     47  C   *** d   1       0.472  35.702  25.239  0.00  0.00     0.210 C 
ENDBRANCH  13  46
ENDBRANCH   1   3
TORSDOF 11
ENDMDL
MODEL 5
REMARK VINA RESULT:      -6.9      2.187      3.686
REMARK  11 active torsions:
REMARK  status: ('A' for Active; 'I' for Inactive)
REMARK    1  A    between atoms: O_1  and  C_29 
REMARK    2  A    between atoms: O_2  and  C_30 
REMARK    3  A    between atoms: O_3  and  C_31 
REMARK    4  A    between atoms: O_4  and  C_32 
REMARK    5  A    between atoms: O_5  and  C_37 
REMARK    6  A    between atoms: O_5  and  C_38 
REMARK    7  A    between atoms: O_6  and  C_42 
REMARK    8  A    between atoms: C_9  and  C_19 
REMARK    9  A    between atoms: C_10  and  C_20 
REMARK   10  A    between atoms: C_19  and  C_25 
REMARK   11  A    between atoms: C_20  and  C_27 
ROOT
ATOM      1  O   *** d   1      11.155  29.032   9.317  0.00  0.00    -0.353 OA
ATOM      2  C   *** d   1      10.192  28.179   9.890  0.00  0.00     0.210 C 
ENDROOT
BRANCH   1   3
ATOM      3  C   *** d   1      11.780  29.996  10.080  0.00  0.00     0.102 A 
ATOM      4  C   *** d   1      11.821  29.762  11.408  0.00  0.00     0.049 A 
ATOM      5  C   *** d   1      12.407  30.565  12.311  0.00  0.00    -0.016 A 
ATOM      6  C   *** d   1      12.411  30.184  13.791  0.00  0.00     0.260 C 
ATOM      7  C   *** d   1      12.983  31.680  11.843  0.00  0.00    -0.045 A 
ATOM      8  N   *** d   1      12.840  31.264  14.688  0.00  0.00     0.093 N 
ATOM      9  C   *** d   1      12.759  32.589  14.097  0.00  0.00     0.277 C 
ATOM     10  C   *** d   1      12.101  31.259  15.946  0.00  0.00     0.310 C 
ATOM     11  C   *** d   1      13.597  32.648  12.816  0.00  0.00     0.069 C 
ATOM     12  C   *** d   1      12.968  31.925  10.524  0.00  0.00     0.047 A 
ATOM     13  C   *** d   1      12.404  31.107   9.612  0.00  0.00     0.102 A 
BRANCH   6  14
ATOM     14  C   *** d   1      13.337  28.958  13.965  0.00  0.00     0.079 C 
BRANCH  14  15
ATOM     15  C   *** d   1      14.802  29.293  14.141  0.00  0.00    -0.053 A 
ATOM     16  C   *** d   1      15.636  29.365  13.091  0.00  0.00     0.047 A 
ATOM     17  C   *** d   1      16.944  29.657  13.215  0.00  0.00     0.109 A 
ATOM     18  C   *** d   1      17.431  29.897  14.451  0.00  0.00     0.099 A 
ATOM     19  C   *** d   1      16.605  29.826  15.507  0.00  0.00     0.040 A 
ATOM     20  C   *** d   1      15.306  29.527  15.362  0.00  0.00     0.010 A 
BRANCH  17  21
ATOM     21  O   *** d   1      17.750  29.717  12.107  0.00  0.00    -0.308 OA
BRANCH  21  22
ATOM     22  C   *** d   1      17.730  30.925  11.462  0.00  0.00     0.076 A 
ATOM     23  C   *** d   1      16.624  31.364  10.832  0.00  0.00     0.038 A 
ATOM     24  C   *** d   1      16.592  32.546  10.198  0.00  0.00     0.010 A 
ATOM     25  C   *** d   1      17.676  33.340  10.164  0.00  0.00    -0.056 A 
ATOM     26  C   *** d   1      18.789  32.909  10.783  0.00  0.00     0.010 A 
ATOM     27  C   *** d   1      18.812  31.725  11.414  0.00  0.00     0.038 A 
BRANCH  25  28
ATOM     28  C   *** d   1      17.659  34.675   9.455  0.00  0.00     0.079 C 
BRANCH  28  29
ATOM     29  C   *** d   1      17.195  35.864  10.329  0.00  0.00     0.260 C 
ATOM     30  N   *** d   1      15.925  35.534  10.984  0.00  0.00     0.093 N 
ATOM     31  C   *** d   1      15.826  36.010  12.354  0.00  0.00     0.277 C 
ATOM     32  C   *** d   1      14.774  36.020  10.229  0.00  0.00     0.310 C 
ATOM     33  C   *** d   1      16.975  35.445  13.193  0.00  0.00     0.069 C 
ATOM     34  C   *** d   1      18.253  35.986  12.615  0.00  0.00    -0.045 A 
ATOM     35  C   *** d   1      18.326  36.210  11.296  0.00  0.00    -0.016 A 
ATOM     36  C   *** d   1      19.304  36.285  13.392  0.00  0.00     0.047 A 
ATOM     37  C   *** d   1      19.466  36.750  10.837  0.00  0.00     0.049 A 
ATOM     38  C   *** d   1      20.529  37.074  11.601  0.00  0.00     0.102 A 
ATOM     39  C   *** d   1      20.460  36.805  12.930  0.00  0.00     0.102 A 
BRANCH  38  40
ATOM     40  O   *** d   1      21.617  37.595  10.932  0.00  0.00    -0.353 OA
ATOM     41  C   *** d   1      22.448  36.762  10.159  0.00  0.00     0.210 C 
ENDBRANCH  38  40
BRANCH  39  42
ATOM     42  O   *** d   1      21.515  37.118  13.754  0.00  0.00    -0.353 OA
ATOM     43  C   *** d   1      22.532  36.171  13.986  0.00  0.00     0.210 C 
ENDBRANCH  39  42
ENDBRANCH  28  29
ENDBRANCH  25  28
ENDBRANCH  21  22
ENDBRANCH  17  21
BRANCH  18  44
ATOM     44  O   *** d   1      18.744  30.203  14.643  0.00  0.00    -0.358 OA
ATOM     45  H   *** d   1      19.193  29.448  15.053  0.00  0.00     0.217 HD
ENDBRANCH  18  44
ENDBRANCH  14  15
ENDBRANCH   6  14
BRANCH  13  46
ATOM     46  O   *** d   1      12.389  31.392   8.268  0.00  0.00    -0.353 OA
ATOM     47  C   *** d   1      13.442  32.129   7.692  0.00  0.00     0.210 C 
ENDBRANCH  13  46
ENDBRANCH   1   3
TORSDOF 11
ENDMDL
MODEL 6
REMARK VINA RESULT:      -6.8      3.601      7.519
REMARK  11 active torsions:
REMARK  status: ('A' for Active; 'I' for Inactive)
REMARK    1  A    between atoms: O_1  and  C_29 
REMARK    2  A    between atoms: O_2  and  C_30 
REMARK    3  A    between atoms: O_3  and  C_31 
REMARK    4  A    between atoms: O_4  and  C_32 
REMARK    5  A    between atoms: O_5  and  C_37 
REMARK    6  A    between atoms: O_5  and  C_38 
REMARK    7  A    between atoms: O_6  and  C_42 
REMARK    8  A    between atoms: C_9  and  C_19 
REMARK    9  A    between atoms: C_10  and  C_20 
REMARK   10  A    between atoms: C_19  and  C_25 
REMARK   11  A    between atoms: C_20  and  C_27 
ROOT
ATOM      1  O   *** d   1      12.783  31.954  15.742  0.00  0.00    -0.353 OA
ATOM      2  C   *** d   1      11.798  32.961  15.776  0.00  0.00     0.210 C 
ENDROOT
BRANCH   1   3
ATOM      3  C   *** d   1      12.981  31.206  14.601  0.00  0.00     0.102 A 
ATOM      4  C   *** d   1      13.026  31.896  13.443  0.00  0.00     0.049 A 
ATOM      5  C   *** d   1      13.237  31.353  12.232  0.00  0.00    -0.016 A 
ATOM      6  C   *** d   1      13.291  32.241  10.990  0.00  0.00     0.260 C 
ATOM      7  C   *** d   1      13.406  30.025  12.188  0.00  0.00    -0.045 A 
ATOM      8  N   *** d   1      13.257  31.501   9.722  0.00  0.00     0.093 N 
ATOM      9  C   *** d   1      12.746  30.147   9.842  0.00  0.00     0.277 C 
ATOM     10  C   *** d   1      12.497  32.207   8.695  0.00  0.00     0.310 C 
ATOM     11  C   *** d   1      13.579  29.355  10.854  0.00  0.00     0.069 C 
ATOM     12  C   *** d   1      13.380  29.320  13.330  0.00  0.00     0.047 A 
ATOM     13  C   *** d   1      13.196  29.866  14.549  0.00  0.00     0.102 A 
BRANCH   6  14
ATOM     14  C   *** d   1      14.580  33.091  11.067  0.00  0.00     0.079 C 
BRANCH  14  15
ATOM     15  C   *** d   1      14.348  34.573  11.265  0.00  0.00    -0.053 A 
ATOM     16  C   *** d   1      15.343  35.464  11.124  0.00  0.00     0.047 A 
ATOM     17  C   *** d   1      15.170  36.788  11.296  0.00  0.00     0.109 A 
ATOM     18  C   *** d   1      13.937  37.234  11.616  0.00  0.00     0.099 A 
ATOM     19  C   *** d   1      12.935  36.351  11.760  0.00  0.00     0.040 A 
ATOM     20  C   *** d   1      13.131  35.036  11.591  0.00  0.00     0.010 A 
BRANCH  17  21
ATOM     21  O   *** d   1      16.223  37.652  11.140  0.00  0.00    -0.308 OA
BRANCH  21  22
ATOM     22  C   *** d   1      17.353  37.291  11.826  0.00  0.00     0.076 A 
ATOM     23  C   *** d   1      18.485  36.954  11.181  0.00  0.00     0.038 A 
ATOM     24  C   *** d   1      19.598  36.600  11.842  0.00  0.00     0.010 A 
ATOM     25  C   *** d   1      19.619  36.563  13.185  0.00  0.00    -0.056 A 
ATOM     26  C   *** d   1      18.492  36.890  13.841  0.00  0.00     0.010 A 
ATOM     27  C   *** d   1      17.384  37.242  13.171  0.00  0.00     0.038 A 
BRANCH  25  28
ATOM     28  C   *** d   1      20.864  36.166  13.947  0.00  0.00     0.079 C 
BRANCH  28  29
ATOM     29  C   *** d   1      22.130  36.002  13.074  0.00  0.00     0.260 C 
ATOM     30  N   *** d   1      23.106  37.044  13.413  0.00  0.00     0.093 N 
ATOM     31  C   *** d   1      24.483  36.580  13.427  0.00  0.00     0.277 C 
ATOM     32  C   *** d   1      23.004  38.201  12.530  0.00  0.00     0.310 C 
ATOM     33  C   *** d   1      24.640  35.419  14.413  0.00  0.00     0.069 C 
ATOM     34  C   *** d   1      23.785  34.291  13.906  0.00  0.00    -0.045 A 
ATOM     35  C   *** d   1      22.649  34.577  13.257  0.00  0.00    -0.016 A 
ATOM     36  C   *** d   1      24.154  33.009  14.054  0.00  0.00     0.047 A 
ATOM     37  C   *** d   1      21.953  33.536  12.771  0.00  0.00     0.049 A 
ATOM     38  C   *** d   1      22.312  32.242  12.893  0.00  0.00     0.102 A 
ATOM     39  C   *** d   1      23.444  31.962  13.589  0.00  0.00     0.102 A 
BRANCH  38  40
ATOM     40  O   *** d   1      21.444  31.321  12.345  0.00  0.00    -0.353 OA
ATOM     41  C   *** d   1      20.055  31.444  12.537  0.00  0.00     0.210 C 
ENDBRANCH  38  40
BRANCH  39  42
ATOM     42  O   *** d   1      23.855  30.659  13.741  0.00  0.00    -0.353 OA
ATOM     43  C   *** d   1      23.488  29.935  14.892  0.00  0.00     0.210 C 
ENDBRANCH  39  42
ENDBRANCH  28  29
ENDBRANCH  25  28
ENDBRANCH  21  22
ENDBRANCH  17  21
BRANCH  18  44
ATOM     44  O   *** d   1      13.694  38.561  11.799  0.00  0.00    -0.358 OA
ATOM     45  H   *** d   1      14.248  38.893  12.522  0.00  0.00     0.217 HD
ENDBRANCH  18  44
ENDBRANCH  14  15
ENDBRANCH   6  14
BRANCH  13  46
ATOM     46  O   *** d   1      13.158  29.117  15.700  0.00  0.00    -0.353 OA
ATOM     47  C   *** d   1      14.150  28.148  15.943  0.00  0.00     0.210 C 
ENDBRANCH  13  46
ENDBRANCH   1   3
TORSDOF 11
ENDMDL
MODEL 7
REMARK VINA RESULT:      -6.6     13.810     18.583
REMARK  11 active torsions:
REMARK  status: ('A' for Active; 'I' for Inactive)
REMARK    1  A    between atoms: O_1  and  C_29 
REMARK    2  A    between atoms: O_2  and  C_30 
REMARK    3  A    between atoms: O_3  and  C_31 
REMARK    4  A    between atoms: O_4  and  C_32 
REMARK    5  A    between atoms: O_5  and  C_37 
REMARK    6  A    between atoms: O_5  and  C_38 
REMARK    7  A    between atoms: O_6  and  C_42 
REMARK    8  A    between atoms: C_9  and  C_19 
REMARK    9  A    between atoms: C_10  and  C_20 
REMARK   10  A    between atoms: C_19  and  C_25 
REMARK   11  A    between atoms: C_20  and  C_27 
ROOT
ATOM      1  O   *** d   1       7.752  33.909  29.002  0.00  0.00    -0.353 OA
ATOM      2  C   *** d   1       7.331  32.778  29.728  0.00  0.00     0.210 C 
ENDROOT
BRANCH   1   3
ATOM      3  C   *** d   1       8.043  33.810  27.657  0.00  0.00     0.102 A 
ATOM      4  C   *** d   1       8.282  32.565  27.195  0.00  0.00     0.049 A 
ATOM      5  C   *** d   1       8.555  32.260  25.916  0.00  0.00    -0.016 A 
ATOM      6  C   *** d   1       8.786  30.807  25.505  0.00  0.00     0.260 C 
ATOM      7  C   *** d   1       8.597  33.279  25.049  0.00  0.00    -0.045 A 
ATOM      8  N   *** d   1       9.334  30.645  24.153  0.00  0.00     0.093 N 
ATOM      9  C   *** d   1       9.962  31.843  23.623  0.00  0.00     0.277 C 
ATOM     10  C   *** d   1      10.281  29.537  24.072  0.00  0.00     0.310 C 
ATOM     11  C   *** d   1       8.964  33.005  23.617  0.00  0.00     0.069 C 
ATOM     12  C   *** d   1       8.347  34.524  25.483  0.00  0.00     0.047 A 
ATOM     13  C   *** d   1       8.046  34.830  26.762  0.00  0.00     0.102 A 
BRANCH   6  14
ATOM     14  C   *** d   1       7.437  30.059  25.617  0.00  0.00     0.079 C 
BRANCH  14  15
ATOM     15  C   *** d   1       6.742  29.810  24.296  0.00  0.00    -0.053 A 
ATOM     16  C   *** d   1       5.981  30.752  23.715  0.00  0.00     0.047 A 
ATOM     17  C   *** d   1       5.347  30.560  22.543  0.00  0.00     0.109 A 
ATOM     18  C   *** d   1       5.494  29.370  21.924  0.00  0.00     0.099 A 
ATOM     19  C   *** d   1       6.252  28.421  22.498  0.00  0.00     0.040 A 
ATOM     20  C   *** d   1       6.869  28.630  23.670  0.00  0.00     0.010 A 
BRANCH  17  21
ATOM     21  O   *** d   1       4.582  31.558  21.996  0.00  0.00    -0.308 OA
BRANCH  21  22
ATOM     22  C   *** d   1       3.556  31.984  22.799  0.00  0.00     0.076 A 
ATOM     23  C   *** d   1       3.114  33.254  22.755  0.00  0.00     0.038 A 
ATOM     24  C   *** d   1       2.109  33.682  23.535  0.00  0.00     0.010 A 
ATOM     25  C   *** d   1       1.507  32.850  24.401  0.00  0.00    -0.056 A 
ATOM     26  C   *** d   1       1.945  31.580  24.460  0.00  0.00     0.010 A 
ATOM     27  C   *** d   1       2.951  31.161  23.677  0.00  0.00     0.038 A 
BRANCH  25  28
ATOM     28  C   *** d   1       0.374  33.314  25.288  0.00  0.00     0.079 C 
BRANCH  28  29
ATOM     29  C   *** d   1       0.107  34.838  25.251  0.00  0.00     0.260 C 
ATOM     30  N   *** d   1      -1.310  35.087  24.964  0.00  0.00     0.093 N 
ATOM     31  C   *** d   1      -1.878  36.193  25.715  0.00  0.00     0.277 C 
ATOM     32  C   *** d   1      -1.552  35.306  23.541  0.00  0.00     0.310 C 
ATOM     33  C   *** d   1      -1.715  35.949  27.218  0.00  0.00     0.069 C 
ATOM     34  C   *** d   1      -0.240  35.916  27.504  0.00  0.00    -0.045 A 
ATOM     35  C   *** d   1       0.592  35.435  26.570  0.00  0.00    -0.016 A 
ATOM     36  C   *** d   1       0.264  36.392  28.652  0.00  0.00     0.047 A 
ATOM     37  C   *** d   1       1.905  35.484  26.849  0.00  0.00     0.049 A 
ATOM     38  C   *** d   1       2.435  35.972  27.989  0.00  0.00     0.102 A 
ATOM     39  C   *** d   1       1.581  36.419  28.944  0.00  0.00     0.102 A 
BRANCH  38  40
ATOM     40  O   *** d   1       3.809  35.907  28.091  0.00  0.00    -0.353 OA
ATOM     41  C   *** d   1       4.459  34.665  28.224  0.00  0.00     0.210 C 
ENDBRANCH  38  40
BRANCH  39  42
ATOM     42  O   *** d   1       2.070  36.929  30.123  0.00  0.00    -0.353 OA
ATOM     43  C   *** d   1       2.242  36.085  31.237  0.00  0.00     0.210 C 
ENDBRANCH  39  42
ENDBRANCH  28  29
ENDBRANCH  25  28
ENDBRANCH  21  22
ENDBRANCH  17  21
BRANCH  18  44
ATOM     44  O   *** d   1       4.884  29.114  20.735  0.00  0.00    -0.358 OA
ATOM     45  H   *** d   1       5.114  28.218  20.442  0.00  0.00     0.217 HD
ENDBRANCH  18  44
ENDBRANCH  14  15
ENDBRANCH   6  14
BRANCH  13  46
ATOM     46  O   *** d   1       7.811  36.117  27.181  0.00  0.00    -0.353 OA
ATOM     47  C   *** d   1       8.846  37.071  27.142  0.00  0.00     0.210 C 
ENDBRANCH  13  46
ENDBRANCH   1   3
TORSDOF 11
ENDMDL
MODEL 8
REMARK VINA RESULT:      -6.6     32.560     36.035
REMARK  11 active torsions:
REMARK  status: ('A' for Active; 'I' for Inactive)
REMARK    1  A    between atoms: O_1  and  C_29 
REMARK    2  A    between atoms: O_2  and  C_30 
REMARK    3  A    between atoms: O_3  and  C_31 
REMARK    4  A    between atoms: O_4  and  C_32 
REMARK    5  A    between atoms: O_5  and  C_37 
REMARK    6  A    between atoms: O_5  and  C_38 
REMARK    7  A    between atoms: O_6  and  C_42 
REMARK    8  A    between atoms: C_9  and  C_19 
REMARK    9  A    between atoms: C_10  and  C_20 
REMARK   10  A    between atoms: C_19  and  C_25 
REMARK   11  A    between atoms: C_20  and  C_27 
ROOT
ATOM      1  O   *** d   1      -6.679  61.051  11.941  0.00  0.00    -0.353 OA
ATOM      2  C   *** d   1      -6.573  59.647  11.945  0.00  0.00     0.210 C 
ENDROOT
BRANCH   1   3
ATOM      3  C   *** d   1      -7.576  61.689  12.772  0.00  0.00     0.102 A 
ATOM      4  C   *** d   1      -7.310  61.616  14.093  0.00  0.00     0.049 A 
ATOM      5  C   *** d   1      -8.046  62.192  15.057  0.00  0.00    -0.016 A 
ATOM      6  C   *** d   1      -7.634  62.061  16.522  0.00  0.00     0.260 C 
ATOM      7  C   *** d   1      -9.125  62.882  14.662  0.00  0.00    -0.045 A 
ATOM      8  N   *** d   1      -8.658  62.502  17.477  0.00  0.00     0.093 N 
ATOM      9  C   *** d   1      -9.998  62.562  16.919  0.00  0.00     0.277 C 
ATOM     10  C   *** d   1      -8.681  61.675  18.679  0.00  0.00     0.310 C 
ATOM     11  C   *** d   1     -10.023  63.492  15.702  0.00  0.00     0.069 C 
ATOM     12  C   *** d   1      -9.400  62.980  13.352  0.00  0.00     0.047 A 
ATOM     13  C   *** d   1      -8.647  62.425  12.381  0.00  0.00     0.102 A 
BRANCH   6  14
ATOM     14  C   *** d   1      -6.337  62.879  16.728  0.00  0.00     0.079 C 
BRANCH  14  15
ATOM     15  C   *** d   1      -5.204  62.115  17.376  0.00  0.00    -0.053 A 
ATOM     16  C   *** d   1      -5.220  60.775  17.461  0.00  0.00     0.047 A 
ATOM     17  C   *** d   1      -4.229  60.066  18.034  0.00  0.00     0.109 A 
ATOM     18  C   *** d   1      -3.171  60.738  18.536  0.00  0.00     0.099 A 
ATOM     19  C   *** d   1      -3.147  62.079  18.457  0.00  0.00     0.040 A 
ATOM     20  C   *** d   1      -4.148  62.765  17.888  0.00  0.00     0.010 A 
BRANCH  17  21
ATOM     21  O   *** d   1      -4.299  58.698  18.093  0.00  0.00    -0.308 OA
BRANCH  21  22
ATOM     22  C   *** d   1      -5.153  58.220  19.051  0.00  0.00     0.076 A 
ATOM     23  C   *** d   1      -5.128  56.928  19.429  0.00  0.00     0.038 A 
ATOM     24  C   *** d   1      -5.958  56.448  20.367  0.00  0.00     0.010 A 
ATOM     25  C   *** d   1      -6.858  57.247  20.965  0.00  0.00    -0.056 A 
ATOM     26  C   *** d   1      -6.898  58.538  20.591  0.00  0.00     0.010 A 
ATOM     27  C   *** d   1      -6.064  59.009  19.651  0.00  0.00     0.038 A 
BRANCH  25  28
ATOM     28  C   *** d   1      -7.802  56.724  22.024  0.00  0.00     0.079 C 
BRANCH  28  29
ATOM     29  C   *** d   1      -7.131  56.387  23.377  0.00  0.00     0.260 C 
ATOM     30  N   *** d   1      -6.332  55.163  23.244  0.00  0.00     0.093 N 
ATOM     31  C   *** d   1      -5.071  55.200  23.965  0.00  0.00     0.277 C 
ATOM     32  C   *** d   1      -7.076  53.975  23.650  0.00  0.00     0.310 C 
ATOM     33  C   *** d   1      -4.230  56.391  23.497  0.00  0.00     0.069 C 
ATOM     34  C   *** d   1      -4.993  57.637  23.850  0.00  0.00    -0.045 A 
ATOM     35  C   *** d   1      -6.332  57.609  23.827  0.00  0.00    -0.016 A 
ATOM     36  C   *** d   1      -4.365  58.762  24.225  0.00  0.00     0.047 A 
ATOM     37  C   *** d   1      -6.967  58.728  24.210  0.00  0.00     0.049 A 
ATOM     38  C   *** d   1      -6.358  59.865  24.605  0.00  0.00     0.102 A 
ATOM     39  C   *** d   1      -5.001  59.896  24.585  0.00  0.00     0.102 A 
BRANCH  38  40
ATOM     40  O   *** d   1      -7.192  60.913  24.933  0.00  0.00    -0.353 OA
ATOM     41  C   *** d   1      -7.574  61.856  23.960  0.00  0.00     0.210 C 
ENDBRANCH  38  40
BRANCH  39  42
ATOM     42  O   *** d   1      -4.331  61.029  24.982  0.00  0.00    -0.353 OA
ATOM     43  C   *** d   1      -3.883  61.954  24.020  0.00  0.00     0.210 C 
ENDBRANCH  39  42
ENDBRANCH  28  29
ENDBRANCH  25  28
ENDBRANCH  21  22
ENDBRANCH  17  21
BRANCH  18  44
ATOM     44  O   *** d   1      -2.134  60.080  19.123  0.00  0.00    -0.358 OA
ATOM     45  H   *** d   1      -1.375  60.680  19.199  0.00  0.00     0.217 HD
ENDBRANCH  18  44
ENDBRANCH  14  15
ENDBRANCH   6  14
BRANCH  13  46
ATOM     46  O   *** d   1      -8.962  62.529  11.047  0.00  0.00    -0.353 OA
ATOM     47  C   *** d   1      -9.240  63.789  10.485  0.00  0.00     0.210 C 
ENDBRANCH  13  46
ENDBRANCH   1   3
TORSDOF 11
ENDMDL
MODEL 9
REMARK VINA RESULT:      -6.6      3.203      6.512
REMARK  11 active torsions:
REMARK  status: ('A' for Active; 'I' for Inactive)
REMARK    1  A    between atoms: O_1  and  C_29 
REMARK    2  A    between atoms: O_2  and  C_30 
REMARK    3  A    between atoms: O_3  and  C_31 
REMARK    4  A    between atoms: O_4  and  C_32 
REMARK    5  A    between atoms: O_5  and  C_37 
REMARK    6  A    between atoms: O_5  and  C_38 
REMARK    7  A    between atoms: O_6  and  C_42 
REMARK    8  A    between atoms: C_9  and  C_19 
REMARK    9  A    between atoms: C_10  and  C_20 
REMARK   10  A    between atoms: C_19  and  C_25 
REMARK   11  A    between atoms: C_20  and  C_27 
ROOT
ATOM      1  O   *** d   1      12.922  32.293  15.285  0.00  0.00    -0.353 OA
ATOM      2  C   *** d   1      12.031  33.380  15.360  0.00  0.00     0.210 C 
ENDROOT
BRANCH   1   3
ATOM      3  C   *** d   1      12.934  31.471  14.177  0.00  0.00     0.102 A 
ATOM      4  C   *** d   1      12.989  32.093  12.982  0.00  0.00     0.049 A 
ATOM      5  C   *** d   1      13.035  31.470  11.793  0.00  0.00    -0.016 A 
ATOM      6  C   *** d   1      13.120  32.282  10.502  0.00  0.00     0.260 C 
ATOM      7  C   *** d   1      13.018  30.131  11.813  0.00  0.00    -0.045 A 
ATOM      8  N   *** d   1      12.894  31.496   9.283  0.00  0.00     0.093 N 
ATOM      9  C   *** d   1      12.213  30.233   9.511  0.00  0.00     0.277 C 
ATOM     10  C   *** d   1      12.165  32.252   8.268  0.00  0.00     0.310 C 
ATOM     11  C   *** d   1      13.002  29.381  10.510  0.00  0.00     0.069 C 
ATOM     12  C   *** d   1      12.979  29.490  12.992  0.00  0.00     0.047 A 
ATOM     13  C   *** d   1      12.960  30.114  14.188  0.00  0.00     0.102 A 
BRANCH   6  14
ATOM     14  C   *** d   1      14.515  32.947  10.446  0.00  0.00     0.079 C 
BRANCH  14  15
ATOM     15  C   *** d   1      14.534  34.408  10.835  0.00  0.00    -0.053 A 
ATOM     16  C   *** d   1      15.365  34.872  11.783  0.00  0.00     0.047 A 
ATOM     17  C   *** d   1      15.404  36.166  12.153  0.00  0.00     0.109 A 
ATOM     18  C   *** d   1      14.574  37.032  11.534  0.00  0.00     0.099 A 
ATOM     19  C   *** d   1      13.739  36.578  10.585  0.00  0.00     0.040 A 
ATOM     20  C   *** d   1      13.712  35.284  10.237  0.00  0.00     0.010 A 
BRANCH  17  21
ATOM     21  O   *** d   1      16.273  36.583  13.128  0.00  0.00    -0.308 OA
BRANCH  21  22
ATOM     22  C   *** d   1      17.594  36.384  12.825  0.00  0.00     0.076 A 
ATOM     23  C   *** d   1      18.317  35.430  13.443  0.00  0.00     0.038 A 
ATOM     24  C   *** d   1      19.611  35.224  13.154  0.00  0.00     0.010 A 
ATOM     25  C   *** d   1      20.240  35.975  12.233  0.00  0.00    -0.056 A 
ATOM     26  C   *** d   1      19.530  36.936  11.616  0.00  0.00     0.010 A 
ATOM     27  C   *** d   1      18.237  37.135  11.911  0.00  0.00     0.038 A 
BRANCH  25  28
ATOM     28  C   *** d   1      21.697  35.758  11.895  0.00  0.00     0.079 C 
BRANCH  28  29
ATOM     29  C   *** d   1      21.969  34.574  10.937  0.00  0.00     0.260 C 
ATOM     30  N   *** d   1      21.430  33.336  11.512  0.00  0.00     0.093 N 
ATOM     31  C   *** d   1      20.809  32.454  10.538  0.00  0.00     0.277 C 
ATOM     32  C   *** d   1      22.442  32.588  12.252  0.00  0.00     0.310 C 
ATOM     33  C   *** d   1      19.683  33.188   9.805  0.00  0.00     0.069 C 
ATOM     34  C   *** d   1      20.313  34.326   9.051  0.00  0.00    -0.045 A 
ATOM     35  C   *** d   1      21.390  34.931   9.569  0.00  0.00    -0.016 A 
ATOM     36  C   *** d   1      19.846  34.722   7.857  0.00  0.00     0.047 A 
ATOM     37  C   *** d   1      21.953  35.900   8.829  0.00  0.00     0.049 A 
ATOM     38  C   *** d   1      21.511  36.304   7.621  0.00  0.00     0.102 A 
ATOM     39  C   *** d   1      20.394  35.712   7.124  0.00  0.00     0.102 A 
BRANCH  38  40
ATOM     40  O   *** d   1      22.215  37.335   7.035  0.00  0.00    -0.353 OA
ATOM     41  C   *** d   1      23.363  37.072   6.264  0.00  0.00     0.210 C 
ENDBRANCH  38  40
BRANCH  39  42
ATOM     42  O   *** d   1      19.904  36.085   5.895  0.00  0.00    -0.353 OA
ATOM     43  C   *** d   1      20.078  35.241   4.782  0.00  0.00     0.210 C 
ENDBRANCH  39  42
ENDBRANCH  28  29
ENDBRANCH  25  28
ENDBRANCH  21  22
ENDBRANCH  17  21
BRANCH  18  44
ATOM     44  O   *** d   1      14.568  38.355  11.858  0.00  0.00    -0.358 OA
ATOM     45  H   *** d   1      15.439  38.606  12.201  0.00  0.00     0.217 HD
ENDBRANCH  18  44
ENDBRANCH  14  15
ENDBRANCH   6  14
BRANCH  13  46
ATOM     46  O   *** d   1      12.903  29.432  15.379  0.00  0.00    -0.353 OA
ATOM     47  C   *** d   1      13.777  28.354  15.617  0.00  0.00     0.210 C 
ENDBRANCH  13  46
ENDBRANCH   1   3
TORSDOF 11
ENDMDL
MODEL 10
REMARK VINA RESULT:      -6.5     32.515     36.179
REMARK  11 active torsions:
REMARK  status: ('A' for Active; 'I' for Inactive)
REMARK    1  A    between atoms: O_1  and  C_29 
REMARK    2  A    between atoms: O_2  and  C_30 
REMARK    3  A    between atoms: O_3  and  C_31 
REMARK    4  A    between atoms: O_4  and  C_32 
REMARK    5  A    between atoms: O_5  and  C_37 
REMARK    6  A    between atoms: O_5  and  C_38 
REMARK    7  A    between atoms: O_6  and  C_42 
REMARK    8  A    between atoms: C_9  and  C_19 
REMARK    9  A    between atoms: C_10  and  C_20 
REMARK   10  A    between atoms: C_19  and  C_25 
REMARK   11  A    between atoms: C_20  and  C_27 
ROOT
ATOM      1  O   *** d   1      -8.556  62.383  15.782  0.00  0.00    -0.353 OA
ATOM      2  C   *** d   1      -9.064  63.636  16.176  0.00  0.00     0.210 C 
ENDROOT
BRANCH   1   3
ATOM      3  C   *** d   1      -7.269  62.013  16.114  0.00  0.00     0.102 A 
ATOM      4  C   *** d   1      -6.949  62.100  17.422  0.00  0.00     0.049 A 
ATOM      5  C   *** d   1      -5.760  61.761  17.946  0.00  0.00    -0.016 A 
ATOM      6  C   *** d   1      -5.520  61.880  19.450  0.00  0.00     0.260 C 
ATOM      7  C   *** d   1      -4.831  61.311  17.092  0.00  0.00    -0.045 A 
ATOM      8  N   *** d   1      -4.114  61.736  19.846  0.00  0.00     0.093 N 
ATOM      9  C   *** d   1      -3.170  61.949  18.763  0.00  0.00     0.277 C 
ATOM     10  C   *** d   1      -3.765  62.614  20.959  0.00  0.00     0.310 C 
ATOM     11  C   *** d   1      -3.460  60.980  17.612  0.00  0.00     0.069 C 
ATOM     12  C   *** d   1      -5.132  61.203  15.788  0.00  0.00     0.047 A 
ATOM     13  C   *** d   1      -6.335  61.517  15.264  0.00  0.00     0.102 A 
BRANCH   6  14
ATOM     14  C   *** d   1      -6.377  60.803  20.156  0.00  0.00     0.079 C 
BRANCH  14  15
ATOM     15  C   *** d   1      -5.715  59.448  20.275  0.00  0.00    -0.053 A 
ATOM     16  C   *** d   1      -5.001  59.109  21.361  0.00  0.00     0.047 A 
ATOM     17  C   *** d   1      -4.397  57.913  21.496  0.00  0.00     0.109 A 
ATOM     18  C   *** d   1      -4.527  57.015  20.497  0.00  0.00     0.099 A 
ATOM     19  C   *** d   1      -5.239  57.345  19.406  0.00  0.00     0.040 A 
ATOM     20  C   *** d   1      -5.826  58.545  19.289  0.00  0.00     0.010 A 
BRANCH  17  21
ATOM     21  O   *** d   1      -3.680  57.622  22.628  0.00  0.00    -0.308 OA
BRANCH  21  22
ATOM     22  C   *** d   1      -4.429  57.582  23.774  0.00  0.00     0.076 A 
ATOM     23  C   *** d   1      -5.251  56.549  24.037  0.00  0.00     0.038 A 
ATOM     24  C   *** d   1      -5.989  56.498  25.156  0.00  0.00     0.010 A 
ATOM     25  C   *** d   1      -5.938  57.490  26.061  0.00  0.00    -0.056 A 
ATOM     26  C   *** d   1      -5.127  58.531  25.806  0.00  0.00     0.010 A 
ATOM     27  C   *** d   1      -4.393  58.574  24.683  0.00  0.00     0.038 A 
BRANCH  25  28
ATOM     28  C   *** d   1      -6.762  57.450  27.328  0.00  0.00     0.079 C 
BRANCH  28  29
ATOM     29  C   *** d   1      -8.042  58.319  27.293  0.00  0.00     0.260 C 
ATOM     30  N   *** d   1      -7.678  59.741  27.319  0.00  0.00     0.093 N 
ATOM     31  C   *** d   1      -8.501  60.576  26.461  0.00  0.00     0.277 C 
ATOM     32  C   *** d   1      -7.696  60.287  28.672  0.00  0.00     0.310 C 
ATOM     33  C   *** d   1      -8.433  60.077  25.015  0.00  0.00     0.069 C 
ATOM     34  C   *** d   1      -9.017  58.692  24.997  0.00  0.00    -0.045 A 
ATOM     35  C   *** d   1      -8.861  57.907  26.071  0.00  0.00    -0.016 A 
ATOM     36  C   *** d   1      -9.724  58.241  23.949  0.00  0.00     0.047 A 
ATOM     37  C   *** d   1      -9.454  56.703  26.030  0.00  0.00     0.049 A 
ATOM     38  C   *** d   1     -10.182  56.235  24.996  0.00  0.00     0.102 A 
ATOM     39  C   *** d   1     -10.299  57.022  23.896  0.00  0.00     0.102 A 
BRANCH  38  40
ATOM     40  O   *** d   1     -10.685  54.959  25.140  0.00  0.00    -0.353 OA
ATOM     41  C   *** d   1      -9.937  53.842  24.723  0.00  0.00     0.210 C 
ENDBRANCH  38  40
BRANCH  39  42
ATOM     42  O   *** d   1     -11.032  56.594  22.815  0.00  0.00    -0.353 OA
ATOM     43  C   *** d   1     -10.380  56.023  21.705  0.00  0.00     0.210 C 
ENDBRANCH  39  42
ENDBRANCH  28  29
ENDBRANCH  25  28
ENDBRANCH  21  22
ENDBRANCH  17  21
BRANCH  18  44
ATOM     44  O   *** d   1      -3.946  55.787  20.573  0.00  0.00    -0.358 OA
ATOM     45  H   *** d   1      -3.499  55.695  21.429  0.00  0.00     0.217 HD
ENDBRANCH  18  44
ENDBRANCH  14  15
ENDBRANCH   6  14
BRANCH  13  46
ATOM     46  O   *** d   1      -6.610  61.411  13.922  0.00  0.00    -0.353 OA
ATOM     47  C   *** d   1      -7.077  60.193  13.393  0.00  0.00     0.210 C 
ENDBRANCH  13  46
ENDBRANCH   1   3
TORSDOF 11
ENDMDL
MODEL 11
REMARK VINA RESULT:      -6.5      2.651      8.491
REMARK  11 active torsions:
REMARK  status: ('A' for Active; 'I' for Inactive)
REMARK    1  A    between atoms: O_1  and  C_29 
REMARK    2  A    between atoms: O_2  and  C_30 
REMARK    3  A    between atoms: O_3  and  C_31 
REMARK    4  A    between atoms: O_4  and  C_32 
REMARK    5  A    between atoms: O_5  and  C_37 
REMARK    6  A    between atoms: O_5  and  C_38 
REMARK    7  A    between atoms: O_6  and  C_42 
REMARK    8  A    between atoms: C_9  and  C_19 
REMARK    9  A    between atoms: C_10  and  C_20 
REMARK   10  A    between atoms: C_19  and  C_25 
REMARK   11  A    between atoms: C_20  and  C_27 
ROOT
ATOM      1  O   *** d   1      23.035  32.936  12.777  0.00  0.00    -0.353 OA
ATOM      2  C   *** d   1      23.917  33.762  12.054  0.00  0.00     0.210 C 
ENDROOT
BRANCH   1   3
ATOM      3  C   *** d   1      21.672  33.029  12.585  0.00  0.00     0.102 A 
ATOM      4  C   *** d   1      21.158  34.276  12.601  0.00  0.00     0.049 A 
ATOM      5  C   *** d   1      19.863  34.575  12.408  0.00  0.00    -0.016 A 
ATOM      6  C   *** d   1      19.399  36.031  12.425  0.00  0.00     0.260 C 
ATOM      7  C   *** d   1      19.033  33.547  12.190  0.00  0.00    -0.045 A 
ATOM      8  N   *** d   1      17.941  36.195  12.469  0.00  0.00     0.093 N 
ATOM      9  C   *** d   1      17.227  35.016  12.926  0.00  0.00     0.277 C 
ATOM     10  C   *** d   1      17.542  37.338  13.286  0.00  0.00     0.310 C 
ATOM     11  C   *** d   1      17.562  33.817  12.033  0.00  0.00     0.069 C 
ATOM     12  C   *** d   1      19.525  32.299  12.155  0.00  0.00     0.047 A 
ATOM     13  C   *** d   1      20.829  31.999  12.322  0.00  0.00     0.102 A 
BRANCH   6  14
ATOM     14  C   *** d   1      19.968  36.727  11.166  0.00  0.00     0.079 C 
BRANCH  14  15
ATOM     15  C   *** d   1      19.377  36.249   9.858  0.00  0.00    -0.053 A 
ATOM     16  C   *** d   1      18.062  36.347   9.605  0.00  0.00     0.047 A 
ATOM     17  C   *** d   1      17.505  35.929   8.453  0.00  0.00     0.109 A 
ATOM     18  C   *** d   1      18.311  35.394   7.511  0.00  0.00     0.099 A 
ATOM     19  C   *** d   1      19.628  35.291   7.756  0.00  0.00     0.040 A 
ATOM     20  C   *** d   1      20.161  35.708   8.913  0.00  0.00     0.010 A 
BRANCH  17  21
ATOM     21  O   *** d   1      16.155  36.054   8.248  0.00  0.00    -0.308 OA
BRANCH  21  22
ATOM     22  C   *** d   1      15.387  35.275   9.073  0.00  0.00     0.076 A 
ATOM     23  C   *** d   1      14.681  35.812  10.086  0.00  0.00     0.038 A 
ATOM     24  C   *** d   1      13.925  35.060  10.899  0.00  0.00     0.010 A 
ATOM     25  C   *** d   1      13.850  33.728  10.734  0.00  0.00    -0.056 A 
ATOM     26  C   *** d   1      14.557  33.179   9.731  0.00  0.00     0.010 A 
ATOM     27  C   *** d   1      15.311  33.939   8.923  0.00  0.00     0.038 A 
BRANCH  25  28
ATOM     28  C   *** d   1      13.003  32.865  11.642  0.00  0.00     0.079 C 
BRANCH  28  29
ATOM     29  C   *** d   1      13.517  32.758  13.097  0.00  0.00     0.260 C 
ATOM     30  N   *** d   1      12.456  33.154  14.030  0.00  0.00     0.093 N 
ATOM     31  C   *** d   1      12.396  32.343  15.234  0.00  0.00     0.277 C 
ATOM     32  C   *** d   1      12.554  34.560  14.408  0.00  0.00     0.310 C 
ATOM     33  C   *** d   1      12.207  30.868  14.869  0.00  0.00     0.069 C 
ATOM     34  C   *** d   1      13.424  30.444  14.095  0.00  0.00    -0.045 A 
ATOM     35  C   *** d   1      14.040  31.339  13.311  0.00  0.00    -0.016 A 
ATOM     36  C   *** d   1      13.929  29.206  14.203  0.00  0.00     0.047 A 
ATOM     37  C   *** d   1      15.157  30.929  12.689  0.00  0.00     0.049 A 
ATOM     38  C   *** d   1      15.692  29.695  12.795  0.00  0.00     0.102 A 
ATOM     39  C   *** d   1      15.036  28.784  13.559  0.00  0.00     0.102 A 
BRANCH  38  40
ATOM     40  O   *** d   1      16.831  29.466  12.052  0.00  0.00    -0.353 OA
ATOM     41  C   *** d   1      16.770  28.725  10.856  0.00  0.00     0.210 C 
ENDBRANCH  38  40
BRANCH  39  42
ATOM     42  O   *** d   1      15.540  27.513  13.702  0.00  0.00    -0.353 OA
ATOM     43  C   *** d   1      16.042  27.091  14.949  0.00  0.00     0.210 C 
ENDBRANCH  39  42
ENDBRANCH  28  29
ENDBRANCH  25  28
ENDBRANCH  21  22
ENDBRANCH  17  21
BRANCH  18  44
ATOM     44  O   *** d   1      17.812  34.956   6.323  0.00  0.00    -0.358 OA
ATOM     45  H   *** d   1      17.262  35.651   5.930  0.00  0.00     0.217 HD
ENDBRANCH  18  44
ENDBRANCH  14  15
ENDBRANCH   6  14
BRANCH  13  46
ATOM     46  O   *** d   1      21.302  30.709  12.297  0.00  0.00    -0.353 OA
ATOM     47  C   *** d   1      20.420  29.639  12.050  0.00  0.00     0.210 C 
ENDBRANCH  13  46
ENDBRANCH   1   3
TORSDOF 11
ENDMDL
MODEL 12
REMARK VINA RESULT:      -6.3     33.024     36.551
REMARK  11 active torsions:
REMARK  status: ('A' for Active; 'I' for Inactive)
REMARK    1  A    between atoms: O_1  and  C_29 
REMARK    2  A    between atoms: O_2  and  C_30 
REMARK    3  A    between atoms: O_3  and  C_31 
REMARK    4  A    between atoms: O_4  and  C_32 
REMARK    5  A    between atoms: O_5  and  C_37 
REMARK    6  A    between atoms: O_5  and  C_38 
REMARK    7  A    between atoms: O_6  and  C_42 
REMARK    8  A    between atoms: C_9  and  C_19 
REMARK    9  A    between atoms: C_10  and  C_20 
REMARK   10  A    between atoms: C_19  and  C_25 
REMARK   11  A    between atoms: C_20  and  C_27 
ROOT
ATOM      1  O   *** d   1      -6.320  63.060  26.545  0.00  0.00    -0.353 OA
ATOM      2  C   *** d   1      -7.339  63.431  25.647  0.00  0.00     0.210 C 
ENDROOT
BRANCH   1   3
ATOM      3  C   *** d   1      -5.620  61.886  26.363  0.00  0.00     0.102 A 
ATOM      4  C   *** d   1      -6.357  60.802  26.044  0.00  0.00     0.049 A 
ATOM      5  C   *** d   1      -5.859  59.578  25.802  0.00  0.00    -0.016 A 
ATOM      6  C   *** d   1      -6.792  58.429  25.426  0.00  0.00     0.260 C 
ATOM      7  C   *** d   1      -4.530  59.439  25.895  0.00  0.00    -0.045 A 
ATOM      8  N   *** d   1      -6.156  57.106  25.453  0.00  0.00     0.093 N 
ATOM      9  C   *** d   1      -4.932  57.055  26.233  0.00  0.00     0.277 C 
ATOM     10  C   *** d   1      -7.066  56.069  25.930  0.00  0.00     0.310 C 
ATOM     11  C   *** d   1      -3.923  58.078  25.699  0.00  0.00     0.069 C 
ATOM     12  C   *** d   1      -3.775  60.507  26.196  0.00  0.00     0.047 A 
ATOM     13  C   *** d   1      -4.271  61.743  26.413  0.00  0.00     0.102 A 
BRANCH   6  14
ATOM     14  C   *** d   1      -7.352  58.712  24.012  0.00  0.00     0.079 C 
BRANCH  14  15
ATOM     15  C   *** d   1      -6.492  58.201  22.878  0.00  0.00    -0.053 A 
ATOM     16  C   *** d   1      -5.579  58.984  22.281  0.00  0.00     0.047 A 
ATOM     17  C   *** d   1      -4.801  58.560  21.268  0.00  0.00     0.109 A 
ATOM     18  C   *** d   1      -4.943  57.287  20.843  0.00  0.00     0.099 A 
ATOM     19  C   *** d   1      -5.855  56.496  21.433  0.00  0.00     0.040 A 
ATOM     20  C   *** d   1      -6.624  56.941  22.436  0.00  0.00     0.010 A 
BRANCH  17  21
ATOM     21  O   *** d   1      -3.885  59.405  20.696  0.00  0.00    -0.308 OA
BRANCH  21  22
ATOM     22  C   *** d   1      -4.417  60.269  19.775  0.00  0.00     0.076 A 
ATOM     23  C   *** d   1      -4.747  61.531  20.108  0.00  0.00     0.038 A 
ATOM     24  C   *** d   1      -5.267  62.387  19.215  0.00  0.00     0.010 A 
ATOM     25  C   *** d   1      -5.484  62.009  17.944  0.00  0.00    -0.056 A 
ATOM     26  C   *** d   1      -5.166  60.748  17.601  0.00  0.00     0.010 A 
ATOM     27  C   *** d   1      -4.647  59.899  18.501  0.00  0.00     0.038 A 
BRANCH  25  28
ATOM     28  C   *** d   1      -6.069  62.959  16.924  0.00  0.00     0.079 C 
BRANCH  28  29
ATOM     29  C   *** d   1      -7.514  62.623  16.483  0.00  0.00     0.260 C 
ATOM     30  N   *** d   1      -8.463  63.499  17.180  0.00  0.00     0.093 N 
ATOM     31  C   *** d   1      -9.567  63.951  16.350  0.00  0.00     0.277 C 
ATOM     32  C   *** d   1      -8.999  62.877  18.386  0.00  0.00     0.310 C 
ATOM     33  C   *** d   1      -9.034  64.685  15.116  0.00  0.00     0.069 C 
ATOM     34  C   *** d   1      -8.243  63.688  14.316  0.00  0.00    -0.045 A 
ATOM     35  C   *** d   1      -7.577  62.720  14.960  0.00  0.00    -0.016 A 
ATOM     36  C   *** d   1      -8.221  63.723  12.975  0.00  0.00     0.047 A 
ATOM     37  C   *** d   1      -6.937  61.818  14.198  0.00  0.00     0.049 A 
ATOM     38  C   *** d   1      -6.914  61.824  12.849  0.00  0.00     0.102 A 
ATOM     39  C   *** d   1      -7.557  62.833  12.209  0.00  0.00     0.102 A 
BRANCH  38  40
ATOM     40  O   *** d   1      -6.175  60.823  12.255  0.00  0.00    -0.353 OA
ATOM     41  C   *** d   1      -6.697  59.520  12.137  0.00  0.00     0.210 C 
ENDBRANCH  38  40
BRANCH  39  42
ATOM     42  O   *** d   1      -7.567  62.884  10.835  0.00  0.00    -0.353 OA
ATOM     43  C   *** d   1      -8.734  62.540  10.126  0.00  0.00     0.210 C 
ENDBRANCH  39  42
ENDBRANCH  28  29
ENDBRANCH  25  28
ENDBRANCH  21  22
ENDBRANCH  17  21
BRANCH  18  44
ATOM     44  O   *** d   1      -4.184  56.795  19.826  0.00  0.00    -0.358 OA
ATOM     45  H   *** d   1      -3.476  56.242  20.192  0.00  0.00     0.217 HD
ENDBRANCH  18  44
ENDBRANCH  14  15
ENDBRANCH   6  14
BRANCH  13  46
ATOM     46  O   *** d   1      -3.475  62.815  26.736  0.00  0.00    -0.353 OA
ATOM     47  C   *** d   1      -2.154  62.883  26.252  0.00  0.00     0.210 C 
ENDBRANCH  13  46
ENDBRANCH   1   3
TORSDOF 11
ENDMDL
MODEL 13
REMARK VINA RESULT:      -6.2     32.135     36.041
REMARK  11 active torsions:
REMARK  status: ('A' for Active; 'I' for Inactive)
REMARK    1  A    between atoms: O_1  and  C_29 
REMARK    2  A    between atoms: O_2  and  C_30 
REMARK    3  A    between atoms: O_3  and  C_31 
REMARK    4  A    between atoms: O_4  and  C_32 
REMARK    5  A    between atoms: O_5  and  C_37 
REMARK    6  A    between atoms: O_5  and  C_38 
REMARK    7  A    between atoms: O_6  and  C_42 
REMARK    8  A    between atoms: C_9  and  C_19 
REMARK    9  A    between atoms: C_10  and  C_20 
REMARK   10  A    between atoms: C_19  and  C_25 
REMARK   11  A    between atoms: C_20  and  C_27 
ROOT
ATOM      1  O   *** d   1      -3.890  57.001  22.877  0.00  0.00    -0.353 OA
ATOM      2  C   *** d   1      -2.792  56.328  23.445  0.00  0.00     0.210 C 
ENDROOT
BRANCH   1   3
ATOM      3  C   *** d   1      -5.130  56.952  23.478  0.00  0.00     0.102 A 
ATOM      4  C   *** d   1      -5.393  57.931  24.369  0.00  0.00     0.049 A 
ATOM      5  C   *** d   1      -6.550  58.071  25.037  0.00  0.00    -0.016 A 
ATOM      6  C   *** d   1      -6.742  59.236  26.007  0.00  0.00     0.260 C 
ATOM      7  C   *** d   1      -7.500  57.159  24.794  0.00  0.00    -0.045 A 
ATOM      8  N   *** d   1      -7.931  59.118  26.858  0.00  0.00     0.093 N 
ATOM      9  C   *** d   1      -8.456  57.767  26.957  0.00  0.00     0.277 C 
ATOM     10  C   *** d   1      -7.697  59.636  28.203  0.00  0.00     0.310 C 
ATOM     11  C   *** d   1      -8.791  57.228  25.562  0.00  0.00     0.069 C 
ATOM     12  C   *** d   1      -7.266  56.186  23.901  0.00  0.00     0.047 A 
ATOM     13  C   *** d   1      -6.116  56.059  23.209  0.00  0.00     0.102 A 
BRANCH   6  14
ATOM     14  C   *** d   1      -6.817  60.539  25.177  0.00  0.00     0.079 C 
BRANCH  14  15
ATOM     15  C   *** d   1      -5.535  61.340  25.142  0.00  0.00    -0.053 A 
ATOM     16  C   *** d   1      -5.283  62.218  24.157  0.00  0.00     0.047 A 
ATOM     17  C   *** d   1      -4.151  62.944  24.095  0.00  0.00     0.109 A 
ATOM     18  C   *** d   1      -3.235  62.784  25.074  0.00  0.00     0.099 A 
ATOM     19  C   *** d   1      -3.478  61.907  26.063  0.00  0.00     0.040 A 
ATOM     20  C   *** d   1      -4.609  61.190  26.101  0.00  0.00     0.010 A 
BRANCH  17  21
ATOM     21  O   *** d   1      -3.947  63.826  23.065  0.00  0.00    -0.308 OA
BRANCH  21  22
ATOM     22  C   *** d   1      -3.956  63.250  21.822  0.00  0.00     0.076 A 
ATOM     23  C   *** d   1      -2.947  62.460  21.409  0.00  0.00     0.038 A 
ATOM     24  C   *** d   1      -2.946  61.889  20.195  0.00  0.00     0.010 A 
ATOM     25  C   *** d   1      -3.960  62.093  19.337  0.00  0.00    -0.056 A 
ATOM     26  C   *** d   1      -4.970  62.885  19.735  0.00  0.00     0.010 A 
ATOM     27  C   *** d   1      -4.962  63.453  20.951  0.00  0.00     0.038 A 
BRANCH  25  28
ATOM     28  C   *** d   1      -3.976  61.458  17.965  0.00  0.00     0.079 C 
BRANCH  28  29
ATOM     29  C   *** d   1      -5.013  60.324  17.789  0.00  0.00     0.260 C 
ATOM     30  N   *** d   1      -5.457  59.849  19.105  0.00  0.00     0.093 N 
ATOM     31  C   *** d   1      -6.876  59.542  19.173  0.00  0.00     0.277 C 
ATOM     32  C   *** d   1      -4.698  58.686  19.554  0.00  0.00     0.310 C 
ATOM     33  C   *** d   1      -7.702  60.773  18.789  0.00  0.00     0.069 C 
ATOM     34  C   *** d   1      -7.375  61.096  17.358  0.00  0.00    -0.045 A 
ATOM     35  C   *** d   1      -6.141  60.848  16.901  0.00  0.00    -0.016 A 
ATOM     36  C   *** d   1      -8.300  61.589  16.521  0.00  0.00     0.047 A 
ATOM     37  C   *** d   1      -5.917  61.096  15.601  0.00  0.00     0.049 A 
ATOM     38  C   *** d   1      -6.835  61.576  14.737  0.00  0.00     0.102 A 
ATOM     39  C   *** d   1      -8.070  61.863  15.220  0.00  0.00     0.102 A 
BRANCH  38  40
ATOM     40  O   *** d   1      -6.396  61.788  13.447  0.00  0.00    -0.353 OA
ATOM     41  C   *** d   1      -6.199  60.704  12.570  0.00  0.00     0.210 C 
ENDBRANCH  38  40
BRANCH  39  42
ATOM     42  O   *** d   1      -9.043  62.352  14.381  0.00  0.00    -0.353 OA
ATOM     43  C   *** d   1     -10.104  61.520  13.975  0.00  0.00     0.210 C 
ENDBRANCH  39  42
ENDBRANCH  28  29
ENDBRANCH  25  28
ENDBRANCH  21  22
ENDBRANCH  17  21
BRANCH  18  44
ATOM     44  O   *** d   1      -2.072  63.491  25.073  0.00  0.00    -0.358 OA
ATOM     45  H   *** d   1      -2.270  64.436  25.163  0.00  0.00     0.217 HD
ENDBRANCH  18  44
ENDBRANCH  14  15
ENDBRANCH   6  14
BRANCH  13  46
ATOM     46  O   *** d   1      -5.898  55.041  22.311  0.00  0.00    -0.353 OA
ATOM     47  C   *** d   1      -6.196  55.228  20.948  0.00  0.00     0.210 C 
ENDBRANCH  13  46
ENDBRANCH   1   3
TORSDOF 11
ENDMDL
MODEL 14
REMARK VINA RESULT:      -6.1      2.895      5.589
REMARK  11 active torsions:
REMARK  status: ('A' for Active; 'I' for Inactive)
REMARK    1  A    between atoms: O_1  and  C_29 
REMARK    2  A    between atoms: O_2  and  C_30 
REMARK    3  A    between atoms: O_3  and  C_31 
REMARK    4  A    between atoms: O_4  and  C_32 
REMARK    5  A    between atoms: O_5  and  C_37 
REMARK    6  A    between atoms: O_5  and  C_38 
REMARK    7  A    between atoms: O_6  and  C_42 
REMARK    8  A    between atoms: C_9  and  C_19 
REMARK    9  A    between atoms: C_10  and  C_20 
REMARK   10  A    between atoms: C_19  and  C_25 
REMARK   11  A    between atoms: C_20  and  C_27 
ROOT
ATOM      1  O   *** d   1      12.565  28.346   8.087  0.00  0.00    -0.353 OA
ATOM      2  C   *** d   1      12.816  26.970   7.922  0.00  0.00     0.210 C 
ENDROOT
BRANCH   1   3
ATOM      3  C   *** d   1      12.462  28.894   9.348  0.00  0.00     0.102 A 
ATOM      4  C   *** d   1      13.624  29.249   9.933  0.00  0.00     0.049 A 
ATOM      5  C   *** d   1      13.731  29.821  11.144  0.00  0.00    -0.016 A 
ATOM      6  C   *** d   1      15.104  30.202  11.696  0.00  0.00     0.260 C 
ATOM      7  C   *** d   1      12.590  30.042  11.809  0.00  0.00    -0.045 A 
ATOM      8  N   *** d   1      15.100  30.564  13.118  0.00  0.00     0.093 N 
ATOM      9  C   *** d   1      13.935  30.088  13.845  0.00  0.00     0.277 C 
ATOM     10  C   *** d   1      16.306  30.111  13.804  0.00  0.00     0.310 C 
ATOM     11  C   *** d   1      12.653  30.619  13.196  0.00  0.00     0.069 C 
ATOM     12  C   *** d   1      11.421  29.711  11.240  0.00  0.00     0.047 A 
ATOM     13  C   *** d   1      11.309  29.161  10.013  0.00  0.00     0.102 A 
BRANCH   6  14
ATOM     14  C   *** d   1      15.645  31.383  10.856  0.00  0.00     0.079 C 
BRANCH  14  15
ATOM     15  C   *** d   1      14.975  32.711  11.128  0.00  0.00    -0.053 A 
ATOM     16  C   *** d   1      15.500  33.599  11.988  0.00  0.00     0.047 A 
ATOM     17  C   *** d   1      14.927  34.787  12.254  0.00  0.00     0.109 A 
ATOM     18  C   *** d   1      13.777  35.099  11.619  0.00  0.00     0.099 A 
ATOM     19  C   *** d   1      13.243  34.217  10.758  0.00  0.00     0.040 A 
ATOM     20  C   *** d   1      13.827  33.035  10.512  0.00  0.00     0.010 A 
BRANCH  17  21
ATOM     21  O   *** d   1      15.508  35.655  13.143  0.00  0.00    -0.308 OA
BRANCH  21  22
ATOM     22  C   *** d   1      16.808  35.974  12.847  0.00  0.00     0.076 A 
ATOM     23  C   *** d   1      17.807  35.704  13.708  0.00  0.00     0.038 A 
ATOM     24  C   *** d   1      19.083  36.011  13.429  0.00  0.00     0.010 A 
ATOM     25  C   *** d   1      19.411  36.610  12.272  0.00  0.00    -0.056 A 
ATOM     26  C   *** d   1      18.421  36.892  11.408  0.00  0.00     0.010 A 
ATOM     27  C   *** d   1      17.147  36.582  11.695  0.00  0.00     0.038 A 
BRANCH  25  28
ATOM     28  C   *** d   1      20.844  36.963  11.941  0.00  0.00     0.079 C 
BRANCH  28  29
ATOM     29  C   *** d   1      21.713  35.770  11.481  0.00  0.00     0.260 C 
ATOM     30  N   *** d   1      21.816  34.783  12.562  0.00  0.00     0.093 N 
ATOM     31  C   *** d   1      21.762  33.403  12.109  0.00  0.00     0.277 C 
ATOM     32  C   *** d   1      23.020  34.972  13.365  0.00  0.00     0.310 C 
ATOM     33  C   *** d   1      20.465  33.153  11.334  0.00  0.00     0.069 C 
ATOM     34  C   *** d   1      20.501  34.031  10.114  0.00  0.00    -0.045 A 
ATOM     35  C   *** d   1      21.114  35.220  10.187  0.00  0.00    -0.016 A 
ATOM     36  C   *** d   1      19.970  33.635   8.948  0.00  0.00     0.047 A 
ATOM     37  C   *** d   1      21.173  35.939   9.055  0.00  0.00     0.049 A 
ATOM     38  C   *** d   1      20.661  35.555   7.868  0.00  0.00     0.102 A 
ATOM     39  C   *** d   1      20.006  34.367   7.816  0.00  0.00     0.102 A 
BRANCH  38  40
ATOM     40  O   *** d   1      20.803  36.452   6.831  0.00  0.00    -0.353 OA
ATOM     41  C   *** d   1      22.048  36.620   6.195  0.00  0.00     0.210 C 
ENDBRANCH  38  40
BRANCH  39  42
ATOM     42  O   *** d   1      19.467  33.928   6.630  0.00  0.00    -0.353 OA
ATOM     43  C   *** d   1      20.243  33.147   5.752  0.00  0.00     0.210 C 
ENDBRANCH  39  42
ENDBRANCH  28  29
ENDBRANCH  25  28
ENDBRANCH  21  22
ENDBRANCH  17  21
BRANCH  18  44
ATOM     44  O   *** d   1      13.150  36.286  11.840  0.00  0.00    -0.358 OA
ATOM     45  H   *** d   1      12.685  36.559  11.033  0.00  0.00     0.217 HD
ENDBRANCH  18  44
ENDBRANCH  14  15
ENDBRANCH   6  14
BRANCH  13  46
ATOM     46  O   *** d   1      10.099  28.817   9.462  0.00  0.00    -0.353 OA
ATOM     47  C   *** d   1       9.451  29.699   8.577  0.00  0.00     0.210 C 
ENDBRANCH  13  46
ENDBRANCH   1   3
TORSDOF 11
ENDMDL
MODEL 15
REMARK VINA RESULT:      -6.1     32.575     36.217
REMARK  11 active torsions:
REMARK  status: ('A' for Active; 'I' for Inactive)
REMARK    1  A    between atoms: O_1  and  C_29 
REMARK    2  A    between atoms: O_2  and  C_30 
REMARK    3  A    between atoms: O_3  and  C_31 
REMARK    4  A    between atoms: O_4  and  C_32 
REMARK    5  A    between atoms: O_5  and  C_37 
REMARK    6  A    between atoms: O_5  and  C_38 
REMARK    7  A    between atoms: O_6  and  C_42 
REMARK    8  A    between atoms: C_9  and  C_19 
REMARK    9  A    between atoms: C_10  and  C_20 
REMARK   10  A    between atoms: C_19  and  C_25 
REMARK   11  A    between atoms: C_20  and  C_27 
ROOT
ATOM      1  O   *** d   1      -9.479  59.454  24.965  0.00  0.00    -0.353 OA
ATOM      2  C   *** d   1      -9.020  58.124  25.025  0.00  0.00     0.210 C 
ENDROOT
BRANCH   1   3
ATOM      3  C   *** d   1      -8.587  60.505  24.974  0.00  0.00     0.102 A 
ATOM      4  C   *** d   1      -7.354  60.228  25.445  0.00  0.00     0.049 A 
ATOM      5  C   *** d   1      -6.340  61.108  25.510  0.00  0.00    -0.016 A 
ATOM      6  C   *** d   1      -4.977  60.672  26.043  0.00  0.00     0.260 C 
ATOM      7  C   *** d   1      -6.591  62.350  25.076  0.00  0.00    -0.045 A 
ATOM      8  N   *** d   1      -4.053  61.782  26.308  0.00  0.00     0.093 N 
ATOM      9  C   *** d   1      -4.705  63.073  26.446  0.00  0.00     0.277 C 
ATOM     10  C   *** d   1      -3.226  61.539  27.487  0.00  0.00     0.310 C 
ATOM     11  C   *** d   1      -5.515  63.393  25.185  0.00  0.00     0.069 C 
ATOM     12  C   *** d   1      -7.806  62.644  24.588  0.00  0.00     0.047 A 
ATOM     13  C   *** d   1      -8.817  61.755  24.497  0.00  0.00     0.102 A 
BRANCH   6  14
ATOM     14  C   *** d   1      -4.349  59.702  25.014  0.00  0.00     0.079 C 
BRANCH  14  15
ATOM     15  C   *** d   1      -4.782  58.260  25.161  0.00  0.00    -0.053 A 
ATOM     16  C   *** d   1      -4.845  57.435  24.103  0.00  0.00     0.047 A 
ATOM     17  C   *** d   1      -5.228  56.149  24.200  0.00  0.00     0.109 A 
ATOM     18  C   *** d   1      -5.554  55.669  25.419  0.00  0.00     0.099 A 
ATOM     19  C   *** d   1      -5.496  56.487  26.483  0.00  0.00     0.040 A 
ATOM     20  C   *** d   1      -5.117  57.767  26.363  0.00  0.00     0.010 A 
BRANCH  17  21
ATOM     21  O   *** d   1      -5.274  55.352  23.085  0.00  0.00    -0.308 OA
BRANCH  21  22
ATOM     22  C   *** d   1      -5.623  56.013  21.937  0.00  0.00     0.076 A 
ATOM     23  C   *** d   1      -4.691  56.440  21.064  0.00  0.00     0.038 A 
ATOM     24  C   *** d   1      -5.021  57.086  19.935  0.00  0.00     0.010 A 
ATOM     25  C   *** d   1      -6.307  57.339  19.637  0.00  0.00    -0.056 A 
ATOM     26  C   *** d   1      -7.246  56.925  20.505  0.00  0.00     0.010 A 
ATOM     27  C   *** d   1      -6.907  56.279  21.631  0.00  0.00     0.038 A 
BRANCH  25  28
ATOM     28  C   *** d   1      -6.697  58.067  18.371  0.00  0.00     0.079 C 
BRANCH  28  29
ATOM     29  C   *** d   1      -7.383  59.435  18.597  0.00  0.00     0.260 C 
ATOM     30  N   *** d   1      -8.749  59.231  19.092  0.00  0.00     0.093 N 
ATOM     31  C   *** d   1      -9.155  60.180  20.115  0.00  0.00     0.277 C 
ATOM     32  C   *** d   1      -9.732  59.247  18.013  0.00  0.00     0.310 C 
ATOM     33  C   *** d   1      -8.188  60.123  21.301  0.00  0.00     0.069 C 
ATOM     34  C   *** d   1      -6.840  60.551  20.793  0.00  0.00    -0.045 A 
ATOM     35  C   *** d   1      -6.498  60.259  19.531  0.00  0.00    -0.016 A 
ATOM     36  C   *** d   1      -5.990  61.250  21.560  0.00  0.00     0.047 A 
ATOM     37  C   *** d   1      -5.309  60.716  19.106  0.00  0.00     0.049 A 
ATOM     38  C   *** d   1      -4.446  61.434  19.854  0.00  0.00     0.102 A 
ATOM     39  C   *** d   1      -4.784  61.688  21.144  0.00  0.00     0.102 A 
BRANCH  38  40
ATOM     40  O   *** d   1      -3.263  61.786  19.238  0.00  0.00    -0.353 OA
ATOM     41  C   *** d   1      -2.092  61.034  19.453  0.00  0.00     0.210 C 
ENDBRANCH  38  40
BRANCH  39  42
ATOM     42  O   *** d   1      -3.941  62.418  21.947  0.00  0.00    -0.353 OA
ATOM     43  C   *** d   1      -4.023  63.824  21.960  0.00  0.00     0.210 C 
ENDBRANCH  39  42
ENDBRANCH  28  29
ENDBRANCH  25  28
ENDBRANCH  21  22
ENDBRANCH  17  21
BRANCH  18  44
ATOM     44  O   *** d   1      -5.945  54.376  25.586  0.00  0.00    -0.358 OA
ATOM     45  H   *** d   1      -5.170  53.796  25.529  0.00  0.00     0.217 HD
ENDBRANCH  18  44
ENDBRANCH  14  15
ENDBRANCH   6  14
BRANCH  13  46
ATOM     46  O   *** d   1     -10.057  62.089  24.008  0.00  0.00    -0.353 OA
ATOM     47  C   *** d   1     -10.173  63.020  22.958  0.00  0.00     0.210 C 
ENDBRANCH  13  46
ENDBRANCH   1   3
TORSDOF 11
ENDMDL
MODEL 16
REMARK VINA RESULT:      -6.1     32.805     37.997
REMARK  11 active torsions:
REMARK  status: ('A' for Active; 'I' for Inactive)
REMARK    1  A    between atoms: O_1  and  C_29 
REMARK    2  A    between atoms: O_2  and  C_30 
REMARK    3  A    between atoms: O_3  and  C_31 
REMARK    4  A    between atoms: O_4  and  C_32 
REMARK    5  A    between atoms: O_5  and  C_37 
REMARK    6  A    between atoms: O_5  and  C_38 
REMARK    7  A    between atoms: O_6  and  C_42 
REMARK    8  A    between atoms: C_9  and  C_19 
REMARK    9  A    between atoms: C_10  and  C_20 
REMARK   10  A    between atoms: C_19  and  C_25 
REMARK   11  A    between atoms: C_20  and  C_27 
ROOT
ATOM      1  O   *** d   1      -9.660  56.852  26.168  0.00  0.00    -0.353 OA
ATOM      2  C   *** d   1      -9.966  55.680  25.450  0.00  0.00     0.210 C 
ENDROOT
BRANCH   1   3
ATOM      3  C   *** d   1      -8.358  57.297  26.262  0.00  0.00     0.102 A 
ATOM      4  C   *** d   1      -7.570  57.046  25.196  0.00  0.00     0.049 A 
ATOM      5  C   *** d   1      -6.285  57.421  25.085  0.00  0.00    -0.016 A 
ATOM      6  C   *** d   1      -5.497  57.100  23.816  0.00  0.00     0.260 C 
ATOM      7  C   *** d   1      -5.760  58.088  26.121  0.00  0.00    -0.045 A 
ATOM      8  N   *** d   1      -4.052  57.325  23.934  0.00  0.00     0.093 N 
ATOM      9  C   *** d   1      -3.572  57.378  25.305  0.00  0.00     0.277 C 
ATOM     10  C   *** d   1      -3.279  56.328  23.199  0.00  0.00     0.310 C 
ATOM     11  C   *** d   1      -4.308  58.475  26.080  0.00  0.00     0.069 C 
ATOM     12  C   *** d   1      -6.530  58.362  27.186  0.00  0.00     0.047 A 
ATOM     13  C   *** d   1      -7.828  58.010  27.288  0.00  0.00     0.102 A 
BRANCH   6  14
ATOM     14  C   *** d   1      -6.070  57.964  22.667  0.00  0.00     0.079 C 
BRANCH  14  15
ATOM     15  C   *** d   1      -5.297  59.234  22.386  0.00  0.00    -0.053 A 
ATOM     16  C   *** d   1      -5.398  60.308  23.186  0.00  0.00     0.047 A 
ATOM     17  C   *** d   1      -4.726  61.452  22.962  0.00  0.00     0.109 A 
ATOM     18  C   *** d   1      -3.910  61.515  21.889  0.00  0.00     0.099 A 
ATOM     19  C   *** d   1      -3.804  60.446  21.082  0.00  0.00     0.040 A 
ATOM     20  C   *** d   1      -4.487  59.318  21.320  0.00  0.00     0.010 A 
BRANCH  17  21
ATOM     21  O   *** d   1      -4.867  62.518  23.813  0.00  0.00    -0.308 OA
BRANCH  21  22
ATOM     22  C   *** d   1      -4.200  62.380  25.002  0.00  0.00     0.076 A 
ATOM     23  C   *** d   1      -4.863  62.168  26.155  0.00  0.00     0.038 A 
ATOM     24  C   *** d   1      -4.221  62.030  27.325  0.00  0.00     0.010 A 
ATOM     25  C   *** d   1      -2.881  62.105  27.389  0.00  0.00    -0.056 A 
ATOM     26  C   *** d   1      -2.209  62.325  26.246  0.00  0.00     0.010 A 
ATOM     27  C   *** d   1      -2.859  62.463  25.080  0.00  0.00     0.038 A 
BRANCH  25  28
ATOM     28  C   *** d   1      -2.141  61.952  28.699  0.00  0.00     0.079 C 
BRANCH  28  29
ATOM     29  C   *** d   1      -1.824  63.284  29.421  0.00  0.00     0.260 C 
ATOM     30  N   *** d   1      -1.280  64.252  28.462  0.00  0.00     0.093 N 
ATOM     31  C   *** d   1      -1.750  65.612  28.666  0.00  0.00     0.277 C 
ATOM     32  C   *** d   1       0.180  64.251  28.449  0.00  0.00     0.310 C 
ATOM     33  C   *** d   1      -3.279  65.658  28.599  0.00  0.00     0.069 C 
ATOM     34  C   *** d   1      -3.797  64.822  29.736  0.00  0.00    -0.045 A 
ATOM     35  C   *** d   1      -3.095  63.752  30.129  0.00  0.00    -0.016 A 
ATOM     36  C   *** d   1      -4.922  65.147  30.390  0.00  0.00     0.047 A 
ATOM     37  C   *** d   1      -3.567  63.075  31.188  0.00  0.00     0.049 A 
ATOM     38  C   *** d   1      -4.686  63.391  31.870  0.00  0.00     0.102 A 
ATOM     39  C   *** d   1      -5.412  64.454  31.438  0.00  0.00     0.102 A 
BRANCH  38  40
ATOM     40  O   *** d   1      -5.015  62.551  32.913  0.00  0.00    -0.353 OA
ATOM     41  C   *** d   1      -6.224  61.831  32.899  0.00  0.00     0.210 C 
ENDBRANCH  38  40
BRANCH  39  42
ATOM     42  O   *** d   1      -6.560  64.820  32.100  0.00  0.00    -0.353 OA
ATOM     43  C   *** d   1      -6.495  65.742  33.163  0.00  0.00     0.210 C 
ENDBRANCH  39  42
ENDBRANCH  28  29
ENDBRANCH  25  28
ENDBRANCH  21  22
ENDBRANCH  17  21
BRANCH  18  44
ATOM     44  O   *** d   1      -3.199  62.641  21.609  0.00  0.00    -0.358 OA
ATOM     45  H   *** d   1      -2.970  62.651  20.666  0.00  0.00     0.217 HD
ENDBRANCH  18  44
ENDBRANCH  14  15
ENDBRANCH   6  14
BRANCH  13  46
ATOM     46  O   *** d   1      -8.587  58.290  28.398  0.00  0.00    -0.353 OA
ATOM     47  C   *** d   1      -8.813  59.626  28.779  0.00  0.00     0.210 C 
ENDBRANCH  13  46
ENDBRANCH   1   3
TORSDOF 11
ENDMDL
MODEL 17
REMARK VINA RESULT:      -6.0     14.627     19.605
REMARK  11 active torsions:
REMARK  status: ('A' for Active; 'I' for Inactive)
REMARK    1  A    between atoms: O_1  and  C_29 
REMARK    2  A    between atoms: O_2  and  C_30 
REMARK    3  A    between atoms: O_3  and  C_31 
REMARK    4  A    between atoms: O_4  and  C_32 
REMARK    5  A    between atoms: O_5  and  C_37 
REMARK    6  A    between atoms: O_5  and  C_38 
REMARK    7  A    between atoms: O_6  and  C_42 
REMARK    8  A    between atoms: C_9  and  C_19 
REMARK    9  A    between atoms: C_10  and  C_20 
REMARK   10  A    between atoms: C_19  and  C_25 
REMARK   11  A    between atoms: C_20  and  C_27 
ROOT
ATOM      1  O   *** d   1       3.642  32.001  29.456  0.00  0.00    -0.353 OA
ATOM      2  C   *** d   1       2.505  31.659  28.700  0.00  0.00     0.210 C 
ENDROOT
BRANCH   1   3
ATOM      3  C   *** d   1       4.324  33.173  29.206  0.00  0.00     0.102 A 
ATOM      4  C   *** d   1       3.645  34.114  28.518  0.00  0.00     0.049 A 
ATOM      5  C   *** d   1       4.124  35.328  28.200  0.00  0.00    -0.016 A 
ATOM      6  C   *** d   1       3.253  36.323  27.436  0.00  0.00     0.260 C 
ATOM      7  C   *** d   1       5.373  35.607  28.599  0.00  0.00    -0.045 A 
ATOM      8  N   *** d   1       3.981  37.491  26.926  0.00  0.00     0.093 N 
ATOM      9  C   *** d   1       5.419  37.300  26.841  0.00  0.00     0.277 C 
ATOM     10  C   *** d   1       3.482  37.925  25.624  0.00  0.00     0.310 C 
ATOM     11  C   *** d   1       5.984  36.926  28.214  0.00  0.00     0.069 C 
ATOM     12  C   *** d   1       6.060  34.692  29.298  0.00  0.00     0.047 A 
ATOM     13  C   *** d   1       5.572  33.482  29.641  0.00  0.00     0.102 A 
BRANCH   6  14
ATOM     14  C   *** d   1       2.116  36.785  28.378  0.00  0.00     0.079 C 
BRANCH  14  15
ATOM     15  C   *** d   1       0.729  36.365  27.946  0.00  0.00    -0.053 A 
ATOM     16  C   *** d   1       0.470  35.993  26.682  0.00  0.00     0.047 A 
ATOM     17  C   *** d   1      -0.754  35.617  26.265  0.00  0.00     0.109 A 
ATOM     18  C   *** d   1      -1.760  35.608  27.165  0.00  0.00     0.099 A 
ATOM     19  C   *** d   1      -1.511  35.979  28.432  0.00  0.00     0.040 A 
ATOM     20  C   *** d   1      -0.286  36.356  28.824  0.00  0.00     0.010 A 
BRANCH  17  21
ATOM     21  O   *** d   1      -0.960  35.248  24.961  0.00  0.00    -0.308 OA
BRANCH  21  22
ATOM     22  C   *** d   1       0.003  34.415  24.454  0.00  0.00     0.076 A 
ATOM     23  C   *** d   1       0.583  34.658  23.264  0.00  0.00     0.038 A 
ATOM     24  C   *** d   1       1.527  33.851  22.758  0.00  0.00     0.010 A 
ATOM     25  C   *** d   1       1.927  32.755  23.425  0.00  0.00    -0.056 A 
ATOM     26  C   *** d   1       1.350  32.497  24.612  0.00  0.00     0.010 A 
ATOM     27  C   *** d   1       0.406  33.310  25.110  0.00  0.00     0.038 A 
BRANCH  25  28
ATOM     28  C   *** d   1       2.990  31.834  22.871  0.00  0.00     0.079 C 
BRANCH  28  29
ATOM     29  C   *** d   1       3.725  30.982  23.933  0.00  0.00     0.260 C 
ATOM     30  N   *** d   1       3.476  29.557  23.687  0.00  0.00     0.093 N 
ATOM     31  C   *** d   1       4.634  28.709  23.908  0.00  0.00     0.277 C 
ATOM     32  C   *** d   1       2.359  29.051  24.478  0.00  0.00     0.310 C 
ATOM     33  C   *** d   1       5.799  29.166  23.024  0.00  0.00     0.069 C 
ATOM     34  C   *** d   1       6.165  30.557  23.459  0.00  0.00    -0.045 A 
ATOM     35  C   *** d   1       5.202  31.371  23.912  0.00  0.00    -0.016 A 
ATOM     36  C   *** d   1       7.436  30.987  23.441  0.00  0.00     0.047 A 
ATOM     37  C   *** d   1       5.589  32.582  24.345  0.00  0.00     0.049 A 
ATOM     38  C   *** d   1       6.861  33.030  24.352  0.00  0.00     0.102 A 
ATOM     39  C   *** d   1       7.823  32.212  23.852  0.00  0.00     0.102 A 
BRANCH  38  40
ATOM     40  O   *** d   1       7.045  34.316  24.814  0.00  0.00    -0.353 OA
ATOM     41  C   *** d   1       7.769  34.555  25.997  0.00  0.00     0.210 C 
ENDBRANCH  38  40
BRANCH  39  42
ATOM     42  O   *** d   1       9.136  32.620  23.838  0.00  0.00    -0.353 OA
ATOM     43  C   *** d   1      10.162  31.680  23.619  0.00  0.00     0.210 C 
ENDBRANCH  39  42
ENDBRANCH  28  29
ENDBRANCH  25  28
ENDBRANCH  21  22
ENDBRANCH  17  21
BRANCH  18  44
ATOM     44  O   *** d   1      -3.019  35.233  26.809  0.00  0.00    -0.358 OA
ATOM     45  H   *** d   1      -3.073  35.160  25.844  0.00  0.00     0.217 HD
ENDBRANCH  18  44
ENDBRANCH  14  15
ENDBRANCH   6  14
BRANCH  13  46
ATOM     46  O   *** d   1       6.306  32.558  30.344  0.00  0.00    -0.353 OA
ATOM     47  C   *** d   1       7.322  31.827  29.700  0.00  0.00     0.210 C 
ENDBRANCH  13  46
ENDBRANCH   1   3
TORSDOF 11
ENDMDL
MODEL 18
REMARK VINA RESULT:      -6.0     16.060     20.471
REMARK  11 active torsions:
REMARK  status: ('A' for Active; 'I' for Inactive)
REMARK    1  A    between atoms: O_1  and  C_29 
REMARK    2  A    between atoms: O_2  and  C_30 
REMARK    3  A    between atoms: O_3  and  C_31 
REMARK    4  A    between atoms: O_4  and  C_32 
REMARK    5  A    between atoms: O_5  and  C_37 
REMARK    6  A    between atoms: O_5  and  C_38 
REMARK    7  A    between atoms: O_6  and  C_42 
REMARK    8  A    between atoms: C_9  and  C_19 
REMARK    9  A    between atoms: C_10  and  C_20 
REMARK   10  A    between atoms: C_19  and  C_25 
REMARK   11  A    between atoms: C_20  and  C_27 
ROOT
ATOM      1  O   *** d   1       3.132  31.681  25.820  0.00  0.00    -0.353 OA
ATOM      2  C   *** d   1       2.609  30.419  25.480  0.00  0.00     0.210 C 
ENDROOT
BRANCH   1   3
ATOM      3  C   *** d   1       2.367  32.820  25.677  0.00  0.00     0.102 A 
ATOM      4  C   *** d   1       1.031  32.634  25.660  0.00  0.00     0.049 A 
ATOM      5  C   *** d   1       0.121  33.616  25.556  0.00  0.00    -0.016 A 
ATOM      6  C   *** d   1      -1.371  33.287  25.572  0.00  0.00     0.260 C 
ATOM      7  C   *** d   1       0.591  34.867  25.456  0.00  0.00    -0.045 A 
ATOM      8  N   *** d   1      -2.237  34.407  25.185  0.00  0.00     0.093 N 
ATOM      9  C   *** d   1      -1.553  35.456  24.449  0.00  0.00     0.277 C 
ATOM     10  C   *** d   1      -3.395  33.965  24.414  0.00  0.00     0.310 C 
ATOM     11  C   *** d   1      -0.380  35.999  25.271  0.00  0.00     0.069 C 
ATOM     12  C   *** d   1       1.916  35.076  25.486  0.00  0.00     0.047 A 
ATOM     13  C   *** d   1       2.831  34.094  25.617  0.00  0.00     0.102 A 
BRANCH   6  14
ATOM     14  C   *** d   1      -1.739  32.807  26.996  0.00  0.00     0.079 C 
BRANCH  14  15
ATOM     15  C   *** d   1      -1.407  33.789  28.098  0.00  0.00    -0.053 A 
ATOM     16  C   *** d   1      -0.422  33.548  28.978  0.00  0.00     0.047 A 
ATOM     17  C   *** d   1      -0.104  34.399  29.972  0.00  0.00     0.109 A 
ATOM     18  C   *** d   1      -0.804  35.548  30.077  0.00  0.00     0.099 A 
ATOM     19  C   *** d   1      -1.792  35.797  29.202  0.00  0.00     0.040 A 
ATOM     20  C   *** d   1      -2.096  34.933  28.224  0.00  0.00     0.010 A 
BRANCH  17  21
ATOM     21  O   *** d   1       0.912  34.100  30.843  0.00  0.00    -0.308 OA
BRANCH  21  22
ATOM     22  C   *** d   1       2.111  34.686  30.531  0.00  0.00     0.076 A 
ATOM     23  C   *** d   1       2.715  34.457  29.349  0.00  0.00     0.038 A 
ATOM     24  C   *** d   1       3.887  35.026  29.031  0.00  0.00     0.010 A 
ATOM     25  C   *** d   1       4.510  35.849  29.892  0.00  0.00    -0.056 A 
ATOM     26  C   *** d   1       3.920  36.080  31.079  0.00  0.00     0.010 A 
ATOM     27  C   *** d   1       2.748  35.505  31.388  0.00  0.00     0.038 A 
BRANCH  25  28
ATOM     28  C   *** d   1       5.831  36.499  29.552  0.00  0.00     0.079 C 
BRANCH  28  29
ATOM     29  C   *** d   1       7.053  35.551  29.614  0.00  0.00     0.260 C 
ATOM     30  N   *** d   1       6.692  34.323  30.331  0.00  0.00     0.093 N 
ATOM     31  C   *** d   1       7.265  33.116  29.760  0.00  0.00     0.277 C 
ATOM     32  C   *** d   1       7.042  34.390  31.746  0.00  0.00     0.310 C 
ATOM     33  C   *** d   1       6.844  32.974  28.295  0.00  0.00     0.069 C 
ATOM     34  C   *** d   1       7.420  34.147  27.552  0.00  0.00    -0.045 A 
ATOM     35  C   *** d   1       7.545  35.320  28.187  0.00  0.00    -0.016 A 
ATOM     36  C   *** d   1       7.847  34.035  26.285  0.00  0.00     0.047 A 
ATOM     37  C   *** d   1       8.122  36.319  27.500  0.00  0.00     0.049 A 
ATOM     38  C   *** d   1       8.573  36.226  26.232  0.00  0.00     0.102 A 
ATOM     39  C   *** d   1       8.403  35.044  25.585  0.00  0.00     0.102 A 
BRANCH  38  40
ATOM     40  O   *** d   1       9.110  37.378  25.697  0.00  0.00    -0.353 OA
ATOM     41  C   *** d   1       8.390  38.587  25.732  0.00  0.00     0.210 C 
ENDBRANCH  38  40
BRANCH  39  42
ATOM     42  O   *** d   1       8.848  34.896  24.293  0.00  0.00    -0.353 OA
ATOM     43  C   *** d   1       9.262  33.631  23.832  0.00  0.00     0.210 C 
ENDBRANCH  39  42
ENDBRANCH  28  29
ENDBRANCH  25  28
ENDBRANCH  21  22
ENDBRANCH  17  21
BRANCH  18  44
ATOM     44  O   *** d   1      -0.529  36.453  31.056  0.00  0.00    -0.358 OA
ATOM     45  H   *** d   1      -0.264  35.984  31.862  0.00  0.00     0.217 HD
ENDBRANCH  18  44
ENDBRANCH  14  15
ENDBRANCH   6  14
BRANCH  13  46
ATOM     46  O   *** d   1       4.184  34.337  25.628  0.00  0.00    -0.353 OA
ATOM     47  C   *** d   1       4.667  35.642  25.417  0.00  0.00     0.210 C 
ENDBRANCH  13  46
ENDBRANCH   1   3
TORSDOF 11
ENDMDL
MODEL 19
REMARK VINA RESULT:      -5.9      4.977      7.741
REMARK  11 active torsions:
REMARK  status: ('A' for Active; 'I' for Inactive)
REMARK    1  A    between atoms: O_1  and  C_29 
REMARK    2  A    between atoms: O_2  and  C_30 
REMARK    3  A    between atoms: O_3  and  C_31 
REMARK    4  A    between atoms: O_4  and  C_32 
REMARK    5  A    between atoms: O_5  and  C_37 
REMARK    6  A    between atoms: O_5  and  C_38 
REMARK    7  A    between atoms: O_6  and  C_42 
REMARK    8  A    between atoms: C_9  and  C_19 
REMARK    9  A    between atoms: C_10  and  C_20 
REMARK   10  A    between atoms: C_19  and  C_25 
REMARK   11  A    between atoms: C_20  and  C_27 
ROOT
ATOM      1  O   *** d   1      13.007  33.335  14.454  0.00  0.00    -0.353 OA
ATOM      2  C   *** d   1      12.319  34.544  14.234  0.00  0.00     0.210 C 
ENDROOT
BRANCH   1   3
ATOM      3  C   *** d   1      12.920  32.302  13.545  0.00  0.00     0.102 A 
ATOM      4  C   *** d   1      13.422  32.552  12.318  0.00  0.00     0.049 A 
ATOM      5  C   *** d   1      13.454  31.668  11.307  0.00  0.00    -0.016 A 
ATOM      6  C   *** d   1      14.072  32.058   9.965  0.00  0.00     0.260 C 
ATOM      7  C   *** d   1      12.940  30.456  11.549  0.00  0.00    -0.045 A 
ATOM      8  N   *** d   1      13.802  31.105   8.881  0.00  0.00     0.093 N 
ATOM      9  C   *** d   1      12.672  30.227   9.134  0.00  0.00     0.277 C 
ATOM     10  C   *** d   1      13.606  31.774   7.598  0.00  0.00     0.310 C 
ATOM     11  C   *** d   1      12.890  29.448  10.435  0.00  0.00     0.069 C 
ATOM     12  C   *** d   1      12.449  30.180  12.767  0.00  0.00     0.047 A 
ATOM     13  C   *** d   1      12.440  31.057  13.792  0.00  0.00     0.102 A 
BRANCH   6  14
ATOM     14  C   *** d   1      15.598  32.205  10.166  0.00  0.00     0.079 C 
BRANCH  14  15
ATOM     15  C   *** d   1      16.210  33.414   9.494  0.00  0.00    -0.053 A 
ATOM     16  C   *** d   1      17.541  33.556   9.383  0.00  0.00     0.047 A 
ATOM     17  C   *** d   1      18.116  34.621   8.793  0.00  0.00     0.109 A 
ATOM     18  C   *** d   1      17.315  35.581   8.286  0.00  0.00     0.099 A 
ATOM     19  C   *** d   1      15.982  35.448   8.393  0.00  0.00     0.040 A 
ATOM     20  C   *** d   1      15.430  34.382   8.990  0.00  0.00     0.010 A 
BRANCH  17  21
ATOM     21  O   *** d   1      19.482  34.714   8.709  0.00  0.00    -0.308 OA
BRANCH  21  22
ATOM     22  C   *** d   1      20.104  34.952   9.906  0.00  0.00     0.076 A 
ATOM     23  C   *** d   1      20.578  33.943  10.661  0.00  0.00     0.038 A 
ATOM     24  C   *** d   1      21.190  34.163  11.834  0.00  0.00     0.010 A 
ATOM     25  C   *** d   1      21.348  35.412  12.305  0.00  0.00    -0.056 A 
ATOM     26  C   *** d   1      20.872  36.427  11.564  0.00  0.00     0.010 A 
ATOM     27  C   *** d   1      20.260  36.197  10.392  0.00  0.00     0.038 A 
BRANCH  25  28
ATOM     28  C   *** d   1      22.035  35.679  13.625  0.00  0.00     0.079 C 
BRANCH  28  29
ATOM     29  C   *** d   1      23.571  35.498  13.602  0.00  0.00     0.260 C 
ATOM     30  N   *** d   1      23.908  34.176  13.062  0.00  0.00     0.093 N 
ATOM     31  C   *** d   1      25.071  34.172  12.192  0.00  0.00     0.277 C 
ATOM     32  C   *** d   1      24.101  33.185  14.116  0.00  0.00     0.310 C 
ATOM     33  C   *** d   1      24.861  35.142  11.026  0.00  0.00     0.069 C 
ATOM     34  C   *** d   1      24.737  36.520  11.613  0.00  0.00    -0.045 A 
ATOM     35  C   *** d   1      24.173  36.664  12.820  0.00  0.00    -0.016 A 
ATOM     36  C   *** d   1      25.212  37.601  10.975  0.00  0.00     0.047 A 
ATOM     37  C   *** d   1      24.142  37.907  13.327  0.00  0.00     0.049 A 
ATOM     38  C   *** d   1      24.626  39.005  12.712  0.00  0.00     0.102 A 
ATOM     39  C   *** d   1      25.158  38.853  11.472  0.00  0.00     0.102 A 
BRANCH  38  40
ATOM     40  O   *** d   1      24.471  40.194  13.392  0.00  0.00    -0.353 OA
ATOM     41  C   *** d   1      23.351  40.407  14.217  0.00  0.00     0.210 C 
ENDBRANCH  38  40
BRANCH  39  42
ATOM     42  O   *** d   1      25.668  39.940  10.803  0.00  0.00    -0.353 OA
ATOM     43  C   *** d   1      27.062  40.112  10.699  0.00  0.00     0.210 C 
ENDBRANCH  39  42
ENDBRANCH  28  29
ENDBRANCH  25  28
ENDBRANCH  21  22
ENDBRANCH  17  21
BRANCH  18  44
ATOM     44  O   *** d   1      17.833  36.680   7.673  0.00  0.00    -0.358 OA
ATOM     45  H   *** d   1      18.018  37.362   8.337  0.00  0.00     0.217 HD
ENDBRANCH  18  44
ENDBRANCH  14  15
ENDBRANCH   6  14
BRANCH  13  46
ATOM     46  O   *** d   1      11.914  30.752  15.025  0.00  0.00    -0.353 OA
ATOM     47  C   *** d   1      12.349  29.602  15.711  0.00  0.00     0.210 C 
ENDBRANCH  13  46
ENDBRANCH   1   3
TORSDOF 11
ENDMDL
MODEL 20
REMARK VINA RESULT:      -5.9     31.870     36.450
REMARK  11 active torsions:
REMARK  status: ('A' for Active; 'I' for Inactive)
REMARK    1  A    between atoms: O_1  and  C_29 
REMARK    2  A    between atoms: O_2  and  C_30 
REMARK    3  A    between atoms: O_3  and  C_31 
REMARK    4  A    between atoms: O_4  and  C_32 
REMARK    5  A    between atoms: O_5  and  C_37 
REMARK    6  A    between atoms: O_5  and  C_38 
REMARK    7  A    between atoms: O_6  and  C_42 
REMARK    8  A    between atoms: C_9  and  C_19 
REMARK    9  A    between atoms: C_10  and  C_20 
REMARK   10  A    between atoms: C_19  and  C_25 
REMARK   11  A    between atoms: C_20  and  C_27 
ROOT
ATOM      1  O   *** d   1      -4.185  55.787  23.012  0.00  0.00    -0.353 OA
ATOM      2  C   *** d   1      -2.799  55.954  23.198  0.00  0.00     0.210 C 
ENDROOT
BRANCH   1   3
ATOM      3  C   *** d   1      -5.076  56.183  23.987  0.00  0.00     0.102 A 
ATOM      4  C   *** d   1      -5.169  57.512  24.197  0.00  0.00     0.049 A 
ATOM      5  C   *** d   1      -5.996  58.094  25.081  0.00  0.00    -0.016 A 
ATOM      6  C   *** d   1      -6.031  59.616  25.215  0.00  0.00     0.260 C 
ATOM      7  C   *** d   1      -6.775  57.280  25.805  0.00  0.00    -0.045 A 
ATOM      8  N   *** d   1      -6.769  60.098  26.389  0.00  0.00     0.093 N 
ATOM      9  C   *** d   1      -6.950  59.097  27.426  0.00  0.00     0.277 C 
ATOM     10  C   *** d   1      -6.153  61.284  26.976  0.00  0.00     0.310 C 
ATOM     11  C   *** d   1      -7.672  57.871  26.857  0.00  0.00     0.069 C 
ATOM     12  C   *** d   1      -6.710  55.955  25.602  0.00  0.00     0.047 A 
ATOM     13  C   *** d   1      -5.900  55.370  24.696  0.00  0.00     0.102 A 
BRANCH   6  14
ATOM     14  C   *** d   1      -6.660  60.194  23.926  0.00  0.00     0.079 C 
BRANCH  14  15
ATOM     15  C   *** d   1      -6.011  61.464  23.422  0.00  0.00    -0.053 A 
ATOM     16  C   *** d   1      -5.015  61.433  22.520  0.00  0.00     0.047 A 
ATOM     17  C   *** d   1      -4.415  62.544  22.054  0.00  0.00     0.109 A 
ATOM     18  C   *** d   1      -4.843  63.740  22.510  0.00  0.00     0.099 A 
ATOM     19  C   *** d   1      -5.838  63.781  23.413  0.00  0.00     0.040 A 
ATOM     20  C   *** d   1      -6.417  62.662  23.869  0.00  0.00     0.010 A 
BRANCH  17  21
ATOM     21  O   *** d   1      -3.403  62.453  21.134  0.00  0.00    -0.308 OA
BRANCH  21  22
ATOM     22  C   *** d   1      -3.823  62.150  19.865  0.00  0.00     0.076 A 
ATOM     23  C   *** d   1      -3.369  61.059  19.220  0.00  0.00     0.038 A 
ATOM     24  C   *** d   1      -3.773  60.751  17.978  0.00  0.00     0.010 A 
ATOM     25  C   *** d   1      -4.650  61.533  17.326  0.00  0.00    -0.056 A 
ATOM     26  C   *** d   1      -5.105  62.629  17.957  0.00  0.00     0.010 A 
ATOM     27  C   *** d   1      -4.694  62.930  19.198  0.00  0.00     0.038 A 
BRANCH  25  28
ATOM     28  C   *** d   1      -5.117  61.202  15.926  0.00  0.00     0.079 C 
BRANCH  28  29
ATOM     29  C   *** d   1      -6.587  60.728  15.831  0.00  0.00     0.260 C 
ATOM     30  N   *** d   1      -7.084  60.378  17.166  0.00  0.00     0.093 N 
ATOM     31  C   *** d   1      -8.460  60.779  17.408  0.00  0.00     0.277 C 
ATOM     32  C   *** d   1      -6.949  58.952  17.447  0.00  0.00     0.310 C 
ATOM     33  C   *** d   1      -8.613  62.289  17.205  0.00  0.00     0.069 C 
ATOM     34  C   *** d   1      -8.302  62.575  15.762  0.00  0.00    -0.045 A 
ATOM     35  C   *** d   1      -7.392  61.821  15.131  0.00  0.00    -0.016 A 
ATOM     36  C   *** d   1      -8.943  63.539  15.084  0.00  0.00     0.047 A 
ATOM     37  C   *** d   1      -7.195  62.076  13.828  0.00  0.00     0.049 A 
ATOM     38  C   *** d   1      -7.838  63.029  13.121  0.00  0.00     0.102 A 
ATOM     39  C   *** d   1      -8.728  63.814  13.781  0.00  0.00     0.102 A 
BRANCH  38  40
ATOM     40  O   *** d   1      -7.471  63.149  11.798  0.00  0.00    -0.353 OA
ATOM     41  C   *** d   1      -8.070  62.341  10.812  0.00  0.00     0.210 C 
ENDBRANCH  38  40
BRANCH  39  42
ATOM     42  O   *** d   1      -9.412  64.798  13.107  0.00  0.00    -0.353 OA
ATOM     43  C   *** d   1      -9.080  66.151  13.311  0.00  0.00     0.210 C 
ENDBRANCH  39  42
ENDBRANCH  28  29
ENDBRANCH  25  28
ENDBRANCH  21  22
ENDBRANCH  17  21
BRANCH  18  44
ATOM     44  O   *** d   1      -4.283  64.902  22.075  0.00  0.00    -0.358 OA
ATOM     45  H   *** d   1      -3.656  65.225  22.741  0.00  0.00     0.217 HD
ENDBRANCH  18  44
ENDBRANCH  14  15
ENDBRANCH   6  14
BRANCH  13  46
ATOM     46  O   *** d   1      -5.843  54.008  24.522  0.00  0.00    -0.353 OA
ATOM     47  C   *** d   1      -6.904  53.334  23.887  0.00  0.00     0.210 C 
ENDBRANCH  13  46
ENDBRANCH   1   3
TORSDOF 11
ENDMDL
