# Supplementary material for: Dauricine Mitigates Hypoxia Through Targeting ESR1, PIK3CA, and MTOR: A Network Pharmacology and Molecular Dynamics Simulation Investigation
Source: Curr Issues Mol Biol. 2026 May 23;48(6):550. doi: 10.3390/cimb48060550 (PMC13297437; doi:10.3390/cimb48060550)
Supplement: Supplementary file 1 [file cimb-48-00550-s001.zip › cimb-4319076-supplementary/Supplementary File/Supplementary File-Initial Submission/Molecular Docking/Document preparation-ESR1/result2.pdb]

ATOM      1  N   *** d   1      12.807  31.315  14.780  0.00  0.00           N  
ATOM      2  N   *** d   1      17.708  34.989   8.854  0.00  0.00           N  
ATOM      3  C   *** d   1       9.798  29.054   9.104  0.00  0.00           C  
ATOM      4  C   *** d   1      11.781  29.893  10.210  0.00  0.00           C  
ATOM      5  C   *** d   1      11.803  29.709  11.546  0.00  0.00           C  
ATOM      6  C   *** d   1      12.391  30.535  12.426  0.00  0.00           C  
ATOM      7  C   *** d   1      12.371  30.209  13.919  0.00  0.00           C  
ATOM      8  C   *** d   1      12.991  31.623  11.924  0.00  0.00           C  
ATOM      9  C   *** d   1      12.755  32.618  14.141  0.00  0.00           C  
ATOM     10  C   *** d   1      12.053  31.368  16.029  0.00  0.00           C  
ATOM     11  C   *** d   1      13.608  32.617  12.868  0.00  0.00           C  
ATOM     12  C   *** d   1      12.995  31.819  10.597  0.00  0.00           C  
ATOM     13  C   *** d   1      12.428  30.976   9.709  0.00  0.00           C  
ATOM     14  C   *** d   1      13.275  28.976  14.150  0.00  0.00           C  
ATOM     15  C   *** d   1      14.733  29.298  14.394  0.00  0.00           C  
ATOM     16  C   *** d   1      15.578  29.536  13.378  0.00  0.00           C  
ATOM     17  C   *** d   1      16.881  29.823  13.561  0.00  0.00           C  
ATOM     18  C   *** d   1      17.350  29.881  14.825  0.00  0.00           C  
ATOM     19  C   *** d   1      16.512  29.643  15.849  0.00  0.00           C  
ATOM     20  C   *** d   1      15.220  29.353  15.643  0.00  0.00           C  
ATOM     21  C   *** d   1      17.848  31.382  12.171  0.00  0.00           C  
ATOM     22  C   *** d   1      18.865  31.807  11.397  0.00  0.00           C  
ATOM     23  C   *** d   1      19.020  33.101  11.081  0.00  0.00           C  
ATOM     24  C   *** d   1      18.161  34.030  11.535  0.00  0.00           C  
ATOM     25  C   *** d   1      17.146  33.618  12.315  0.00  0.00           C  
ATOM     26  C   *** d   1      16.999  32.322  12.626  0.00  0.00           C  
ATOM     27  C   *** d   1      18.321  35.493  11.189  0.00  0.00           C  
ATOM     28  C   *** d   1      17.525  35.953   9.945  0.00  0.00           C  
ATOM     29  C   *** d   1      16.504  34.741   8.078  0.00  0.00           C  
ATOM     30  C   *** d   1      18.783  35.382   7.948  0.00  0.00           C  
ATOM     31  C   *** d   1      15.380  34.244   8.992  0.00  0.00           C  
ATOM     32  C   *** d   1      15.076  35.352   9.962  0.00  0.00           C  
ATOM     33  C   *** d   1      16.070  36.156  10.363  0.00  0.00           C  
ATOM     34  C   *** d   1      13.829  35.578  10.402  0.00  0.00           C  
ATOM     35  C   *** d   1      15.736  37.168  11.181  0.00  0.00           C  
ATOM     36  C   *** d   1      14.488  37.423  11.623  0.00  0.00           C  
ATOM     37  C   *** d   1      13.496  36.577  11.244  0.00  0.00           C  
ATOM     38  C   *** d   1      13.718  39.676  12.058  0.00  0.00           C  
ATOM     39  C   *** d   1      11.741  36.189  12.849  0.00  0.00           C  
ATOM     40  C   *** d   1      12.399  32.533   7.870  0.00  0.00           C  
ATOM     41  O   *** d   1      11.149  28.912   9.475  0.00  0.00           O  
ATOM     42  O   *** d   1      17.699  30.057  12.485  0.00  0.00           O  
ATOM     43  O   *** d   1      14.360  38.496  12.480  0.00  0.00           O  
ATOM     44  O   *** d   1      12.206  36.795  11.665  0.00  0.00           O  
ATOM     45  O   *** d   1      18.656  30.171  15.080  0.00  0.00           O  
ATOM     46  O   *** d   1      12.434  31.212   8.355  0.00  0.00           O  
ATOM     47  H   *** d   1      18.732  31.098  15.352  0.00  0.00           H  
ATOM     48  N   SER A 305      -3.176  60.849  39.148  1.00 50.77           N  
ATOM     49  CA  SER A 305      -1.898  60.089  39.093  1.00 50.76           C  
ATOM     50  C   SER A 305      -0.703  61.033  39.105  1.00 50.44           C  
ATOM     51  O   SER A 305      -0.585  61.885  38.231  1.00 50.34           O  
ATOM     52  CB  SER A 305      -1.839  59.227  37.830  1.00 50.65           C  
ATOM     53  OG  SER A 305      -0.621  58.505  37.766  1.00 51.18           O  
ATOM     54  HN1 SER A 305      -3.976  60.217  39.140  1.00  0.00           H  
ATOM     55  HN2 SER A 305      -3.235  61.541  38.401  1.00  0.00           H  
ATOM     56  HN3 SER A 305      -3.204  61.482  39.948  1.00  0.00           H  
ATOM     57  HG  SER A 305      -0.584  57.970  36.982  1.00  0.00           H  
ATOM     58  N   LEU A 306       0.177  60.859  40.095  1.00 50.02           N  
ATOM     59  CA  LEU A 306       1.495  61.516  40.121  1.00 49.22           C  
ATOM     60  C   LEU A 306       2.032  61.707  38.714  1.00 47.68           C  
ATOM     61  O   LEU A 306       2.343  62.828  38.299  1.00 47.35           O  
ATOM     62  CB  LEU A 306       2.496  60.680  40.946  1.00 49.45           C  
ATOM     63  CG  LEU A 306       3.944  61.181  41.132  1.00 50.51           C  
ATOM     64  CD1 LEU A 306       4.454  60.939  42.574  1.00 51.33           C  
ATOM     65  CD2 LEU A 306       4.912  60.561  40.109  1.00 52.13           C  
ATOM     66  HN  LEU A 306      -0.075  60.243  40.868  1.00  0.00           H  
ATOM     67  N   ALA A 307       2.094  60.592  37.989  1.00 46.37           N  
ATOM     68  CA  ALA A 307       2.727  60.492  36.684  1.00 44.88           C  
ATOM     69  C   ALA A 307       2.284  61.516  35.651  1.00 43.76           C  
ATOM     70  O   ALA A 307       3.105  62.011  34.887  1.00 43.12           O  
ATOM     71  CB  ALA A 307       2.509  59.103  36.121  1.00 45.47           C  
ATOM     72  HN  ALA A 307       1.668  59.750  38.376  1.00  0.00           H  
ATOM     73  N   LEU A 308       0.990  61.815  35.592  1.00 42.06           N  
ATOM     74  CA  LEU A 308       0.482  62.628  34.487  1.00 41.19           C  
ATOM     75  C   LEU A 308       0.657  64.119  34.739  1.00 40.50           C  
ATOM     76  O   LEU A 308       0.532  64.925  33.815  1.00 40.54           O  
ATOM     77  CB  LEU A 308      -0.978  62.268  34.185  1.00 41.62           C  
ATOM     78  CG  LEU A 308      -1.120  60.819  33.661  1.00 41.72           C  
ATOM     79  CD1 LEU A 308      -2.557  60.384  33.614  1.00 43.26           C  
ATOM     80  CD2 LEU A 308      -0.482  60.675  32.298  1.00 42.58           C  
ATOM     81  HN  LEU A 308       0.354  61.479  36.315  1.00  0.00           H  
ATOM     82  N   SER A 309       0.958  64.481  35.984  1.00 39.07           N  
ATOM     83  CA  SER A 309       1.170  65.874  36.348  1.00 38.80           C  
ATOM     84  C   SER A 309       2.654  66.254  36.334  1.00 37.93           C  
ATOM     85  O   SER A 309       2.992  67.400  36.584  1.00 38.27           O  
ATOM     86  CB  SER A 309       0.590  66.148  37.731  1.00 38.57           C  
ATOM     87  OG  SER A 309       1.247  65.350  38.698  1.00 39.76           O  
ATOM     88  HN  SER A 309       1.042  63.762  36.703  1.00  0.00           H  
ATOM     89  HG  SER A 309       0.886  65.521  39.560  1.00  0.00           H  
ATOM     90  N   LEU A 310       3.531  65.294  36.056  1.00 35.96           N  
ATOM     91  CA  LEU A 310       4.963  65.573  35.989  1.00 35.46           C  
ATOM     92  C   LEU A 310       5.310  66.365  34.736  1.00 33.34           C  
ATOM     93  O   LEU A 310       4.833  66.045  33.660  1.00 32.94           O  
ATOM     94  CB  LEU A 310       5.768  64.265  35.958  1.00 35.49           C  
ATOM     95  CG  LEU A 310       5.796  63.467  37.265  1.00 37.33           C  
ATOM     96  CD1 LEU A 310       6.582  62.199  37.021  1.00 38.89           C  
ATOM     97  CD2 LEU A 310       6.397  64.236  38.408  1.00 40.21           C  
ATOM     98  HN  LEU A 310       3.197  64.345  35.886  1.00  0.00           H  
ATOM     99  N   THR A 311       6.151  67.385  34.882  1.00 31.55           N  
ATOM    100  CA  THR A 311       6.761  68.027  33.723  1.00 29.95           C  
ATOM    101  C   THR A 311       7.796  67.096  33.167  1.00 30.33           C  
ATOM    102  O   THR A 311       8.222  66.151  33.854  1.00 29.75           O  
ATOM    103  CB  THR A 311       7.469  69.329  34.070  1.00 30.14           C  
ATOM    104  CG2 THR A 311       6.601  70.248  34.940  1.00 30.36           C  
ATOM    105  OG1 THR A 311       8.629  69.034  34.858  1.00 26.98           O  
ATOM    106  HN  THR A 311       6.373  67.723  35.818  1.00  0.00           H  
ATOM    107  HG1 THR A 311       9.166  68.465  34.319  1.00  0.00           H  
ATOM    108  N   ALA A 312       8.214  67.387  31.931  1.00 29.65           N  
ATOM    109  CA  ALA A 312       9.250  66.649  31.248  1.00 29.68           C  
ATOM    110  C   ALA A 312      10.532  66.573  32.069  1.00 29.04           C  
ATOM    111  O   ALA A 312      11.070  65.486  32.258  1.00 29.33           O  
ATOM    112  CB  ALA A 312       9.517  67.275  29.879  1.00 30.19           C  
ATOM    113  HN  ALA A 312       7.778  68.171  31.445  1.00  0.00           H  
ATOM    114  N   ASP A 313      10.997  67.703  32.600  1.00 28.30           N  
ATOM    115  CA  ASP A 313      12.172  67.703  33.474  1.00 28.10           C  
ATOM    116  C   ASP A 313      11.972  66.815  34.729  1.00 27.30           C  
ATOM    117  O   ASP A 313      12.895  66.112  35.187  1.00 27.30           O  
ATOM    118  CB  ASP A 313      12.539  69.149  33.909  1.00 28.92           C  
ATOM    119  CG  ASP A 313      13.106  70.000  32.760  1.00 30.77           C  
ATOM    120  OD1 ASP A 313      13.591  69.445  31.744  1.00 36.92           O  
ATOM    121  OD2 ASP A 313      13.118  71.235  32.785  1.00 34.43           O1-
ATOM    122  HN  ASP A 313      10.526  68.584  32.394  1.00  0.00           H  
ATOM    123  N   GLN A 314      10.780  66.841  35.303  1.00 26.22           N  
ATOM    124  CA  GLN A 314      10.528  66.020  36.487  1.00 26.18           C  
ATOM    125  C   GLN A 314      10.452  64.537  36.159  1.00 25.54           C  
ATOM    126  O   GLN A 314      10.854  63.713  36.970  1.00 24.40           O  
ATOM    127  CB  GLN A 314       9.246  66.446  37.197  1.00 26.06           C  
ATOM    128  CG  GLN A 314       9.375  67.722  37.940  1.00 25.58           C  
ATOM    129  CD  GLN A 314       8.057  68.438  38.115  1.00 24.87           C  
ATOM    130  NE2 GLN A 314       8.108  69.573  38.786  1.00 21.45           N  
ATOM    131  OE1 GLN A 314       7.019  67.992  37.616  1.00 22.69           O  
ATOM    132  HN  GLN A 314      10.040  67.431  34.922  1.00  0.00           H  
ATOM    133 1HE2 GLN A 314       8.965  69.941  39.198  1.00  0.00           H  
ATOM    134 2HE2 GLN A 314       7.218  70.057  38.904  1.00  0.00           H  
ATOM    135  N   MET A 315       9.934  64.190  34.987  1.00 26.86           N  
ATOM    136  CA  MET A 315       9.926  62.783  34.530  1.00 27.02           C  
ATOM    137  C   MET A 315      11.354  62.265  34.373  1.00 27.50           C  
ATOM    138  O   MET A 315      11.709  61.163  34.830  1.00 26.74           O  
ATOM    139  CB  MET A 315       9.189  62.671  33.201  1.00 27.51           C  
ATOM    140  CG  MET A 315       9.239  61.322  32.501  1.00 30.04           C  
ATOM    141  SD  MET A 315       8.214  60.118  33.374  1.00 40.27           S  
ATOM    142  CE  MET A 315       6.596  60.643  32.844  1.00 40.68           C  
ATOM    143  HN  MET A 315       9.532  64.911  34.387  1.00  0.00           H  
ATOM    144  N   VAL A 316      12.171  63.048  33.690  1.00 27.44           N  
ATOM    145  CA  VAL A 316      13.595  62.694  33.531  1.00 28.24           C  
ATOM    146  C   VAL A 316      14.246  62.461  34.892  1.00 27.21           C  
ATOM    147  O   VAL A 316      14.904  61.440  35.088  1.00 25.76           O  
ATOM    148  CB  VAL A 316      14.381  63.778  32.759  1.00 28.53           C  
ATOM    149  CG1 VAL A 316      15.903  63.503  32.795  1.00 30.65           C  
ATOM    150  CG2 VAL A 316      13.882  63.911  31.355  1.00 29.45           C  
ATOM    151  HN  VAL A 316      11.814  63.905  33.269  1.00  0.00           H  
ATOM    152  N   SER A 317      14.044  63.388  35.834  1.00 27.62           N  
ATOM    153  CA  SER A 317      14.605  63.285  37.176  1.00 27.95           C  
ATOM    154  C   SER A 317      14.170  62.024  37.938  1.00 28.90           C  
ATOM    155  O   SER A 317      14.984  61.348  38.574  1.00 28.72           O  
ATOM    156  CB  SER A 317      14.220  64.514  38.004  1.00 29.08           C  
ATOM    157  OG  SER A 317      14.755  65.679  37.411  1.00 32.14           O  
ATOM    158  HN  SER A 317      13.473  64.202  35.604  1.00  0.00           H  
ATOM    159  HG  SER A 317      14.516  66.442  37.925  1.00  0.00           H  
ATOM    160  N   ALA A 318      12.877  61.730  37.877  1.00 29.17           N  
ATOM    161  CA  ALA A 318      12.305  60.528  38.457  1.00 29.53           C  
ATOM    162  C   ALA A 318      12.928  59.284  37.871  1.00 29.51           C  
ATOM    163  O   ALA A 318      13.234  58.373  38.618  1.00 30.67           O  
ATOM    164  CB  ALA A 318      10.763  60.502  38.250  1.00 29.37           C  
ATOM    165  HN  ALA A 318      12.254  62.381  37.399  1.00  0.00           H  
ATOM    166  N   LEU A 319      13.101  59.220  36.546  1.00 30.24           N  
ATOM    167  CA  LEU A 319      13.671  58.029  35.946  1.00 30.48           C  
ATOM    168  C   LEU A 319      15.165  57.857  36.271  1.00 31.40           C  
ATOM    169  O   LEU A 319      15.597  56.732  36.539  1.00 31.11           O  
ATOM    170  CB  LEU A 319      13.430  57.986  34.446  1.00 31.96           C  
ATOM    171  CG  LEU A 319      11.956  57.958  34.067  1.00 31.57           C  
ATOM    172  CD1 LEU A 319      11.780  58.117  32.615  1.00 33.32           C  
ATOM    173  CD2 LEU A 319      11.337  56.663  34.582  1.00 34.03           C  
ATOM    174  HN  LEU A 319      12.832  60.009  35.958  1.00  0.00           H  
ATOM    175  N   LEU A 320      15.924  58.961  36.275  1.00 31.00           N  
ATOM    176  CA  LEU A 320      17.321  58.939  36.690  1.00 32.47           C  
ATOM    177  C   LEU A 320      17.451  58.509  38.123  1.00 32.10           C  
ATOM    178  O   LEU A 320      18.255  57.642  38.428  1.00 32.69           O  
ATOM    179  CB  LEU A 320      18.011  60.307  36.542  1.00 32.65           C  
ATOM    180  CG  LEU A 320      18.178  60.868  35.132  1.00 33.49           C  
ATOM    181  CD1 LEU A 320      18.989  62.158  35.168  1.00 37.93           C  
ATOM    182  CD2 LEU A 320      18.814  59.894  34.251  1.00 37.78           C  
ATOM    183  HN  LEU A 320      15.511  59.845  35.978  1.00  0.00           H  
ATOM    184  N   ASP A 321      16.645  59.101  39.002  1.00 32.37           N  
ATOM    185  CA  ASP A 321      16.642  58.728  40.418  1.00 31.91           C  
ATOM    186  C   ASP A 321      16.437  57.246  40.648  1.00 31.11           C  
ATOM    187  O   ASP A 321      17.023  56.684  41.569  1.00 32.00           O  
ATOM    188  CB  ASP A 321      15.544  59.466  41.190  1.00 32.50           C  
ATOM    189  CG  ASP A 321      15.896  60.918  41.478  1.00 35.39           C  
ATOM    190  OD1 ASP A 321      17.028  61.327  41.181  1.00 39.50           O  
ATOM    191  OD2 ASP A 321      15.092  61.736  41.994  1.00 40.54           O1-
ATOM    192  HN  ASP A 321      16.013  59.834  38.680  1.00  0.00           H  
ATOM    193  N   ALA A 322      15.590  56.633  39.835  1.00 30.57           N  
ATOM    194  CA  ALA A 322      15.200  55.225  39.995  1.00 30.60           C  
ATOM    195  C   ALA A 322      16.241  54.189  39.513  1.00 30.84           C  
ATOM    196  O   ALA A 322      16.050  53.009  39.729  1.00 30.63           O  
ATOM    197  CB  ALA A 322      13.910  54.969  39.272  1.00 29.62           C  
ATOM    198  HN  ALA A 322      15.189  57.163  39.061  1.00  0.00           H  
ATOM    199  N   GLU A 323      17.311  54.622  38.867  1.00 31.65           N  
ATOM    200  CA  GLU A 323      18.208  53.687  38.182  1.00 31.65           C  
ATOM    201  C   GLU A 323      18.832  52.679  39.152  1.00 31.49           C  
ATOM    202  O   GLU A 323      19.375  53.076  40.205  1.00 31.36           O  
ATOM    203  CB  GLU A 323      19.326  54.446  37.486  1.00 32.31           C  
ATOM    204  CG  GLU A 323      18.973  54.908  36.104  1.00 33.39           C  
ATOM    205  CD  GLU A 323      18.746  53.722  35.186  1.00 34.57           C  
ATOM    206  OE1 GLU A 323      19.757  53.099  34.806  1.00 35.48           O  
ATOM    207  OE2 GLU A 323      17.560  53.385  34.913  1.00 34.39           O1-
ATOM    208  HN  GLU A 323      17.515  55.621  38.845  1.00  0.00           H  
ATOM    209  N   PRO A 324      18.805  51.390  38.809  1.00 30.51           N  
ATOM    210  CA  PRO A 324      19.366  50.389  39.704  1.00 30.31           C  
ATOM    211  C   PRO A 324      20.907  50.368  39.735  1.00 30.05           C  
ATOM    212  O   PRO A 324      21.562  50.966  38.876  1.00 29.39           O  
ATOM    213  CB  PRO A 324      18.817  49.084  39.147  1.00 30.81           C  
ATOM    214  CG  PRO A 324      18.629  49.322  37.746  1.00 29.15           C  
ATOM    215  CD  PRO A 324      18.269  50.775  37.582  1.00 30.80           C  
ATOM    216  N   PRO A 325      21.469  49.688  40.741  1.00 30.42           N  
ATOM    217  CA  PRO A 325      22.908  49.494  40.832  1.00 30.31           C  
ATOM    218  C   PRO A 325      23.425  48.679  39.651  1.00 29.79           C  
ATOM    219  O   PRO A 325      22.725  47.783  39.155  1.00 29.25           O  
ATOM    220  CB  PRO A 325      23.086  48.694  42.123  1.00 30.48           C  
ATOM    221  CG  PRO A 325      21.828  48.835  42.888  1.00 31.62           C  
ATOM    222  CD  PRO A 325      20.752  49.060  41.859  1.00 30.54           C  
ATOM    223  N   ILE A 326      24.630  48.985  39.191  1.00 30.00           N  
ATOM    224  CA  ILE A 326      25.296  48.124  38.210  1.00 30.32           C  
ATOM    225  C   ILE A 326      26.134  47.169  39.042  1.00 29.81           C  
ATOM    226  O   ILE A 326      26.948  47.581  39.852  1.00 30.13           O  
ATOM    227  CB  ILE A 326      26.121  48.937  37.165  1.00 31.25           C  
ATOM    228  CG1 ILE A 326      25.200  49.413  36.042  1.00 31.96           C  
ATOM    229  CG2 ILE A 326      27.219  48.088  36.526  1.00 31.35           C  
ATOM    230  CD1 ILE A 326      25.797  50.400  35.093  1.00 31.60           C  
ATOM    231  HN  ILE A 326      25.098  49.828  39.523  1.00  0.00           H  
ATOM    232  N   LEU A 327      25.891  45.877  38.866  1.00 28.37           N  
ATOM    233  CA  LEU A 327      26.450  44.865  39.729  1.00 26.90           C  
ATOM    234  C   LEU A 327      27.764  44.307  39.184  1.00 27.84           C  
ATOM    235  O   LEU A 327      27.999  44.273  37.968  1.00 26.56           O  
ATOM    236  CB  LEU A 327      25.419  43.735  39.865  1.00 26.36           C  
ATOM    237  CG  LEU A 327      24.029  44.128  40.402  1.00 24.40           C  
ATOM    238  CD1 LEU A 327      23.248  42.864  40.626  1.00 23.65           C  
ATOM    239  CD2 LEU A 327      24.092  44.895  41.684  1.00 25.97           C  
ATOM    240  HN  LEU A 327      25.289  45.589  38.095  1.00  0.00           H  
ATOM    241  N   TYR A 328      28.613  43.859  40.097  1.00 28.18           N  
ATOM    242  CA  TYR A 328      29.809  43.120  39.747  1.00 29.89           C  
ATOM    243  C   TYR A 328      29.472  41.629  39.789  1.00 30.66           C  
ATOM    244  O   TYR A 328      28.702  41.185  40.644  1.00 30.77           O  
ATOM    245  CB  TYR A 328      30.936  43.438  40.741  1.00 30.91           C  
ATOM    246  CG  TYR A 328      31.604  44.779  40.484  1.00 32.09           C  
ATOM    247  CD1 TYR A 328      30.969  45.963  40.807  1.00 33.00           C  
ATOM    248  CD2 TYR A 328      32.866  44.849  39.893  1.00 34.24           C  
ATOM    249  CE1 TYR A 328      31.569  47.190  40.571  1.00 33.78           C  
ATOM    250  CE2 TYR A 328      33.486  46.064  39.659  1.00 34.94           C  
ATOM    251  CZ  TYR A 328      32.830  47.236  39.988  1.00 35.17           C  
ATOM    252  OH  TYR A 328      33.444  48.449  39.745  1.00 35.83           O  
ATOM    253  HN  TYR A 328      28.418  44.041  41.081  1.00  0.00           H  
ATOM    254  HH  TYR A 328      32.993  49.254  39.971  1.00  0.00           H  
ATOM    255  N   SER A 329      30.047  40.866  38.875  1.00 31.31           N  
ATOM    256  CA  SER A 329      29.878  39.430  38.856  1.00 32.55           C  
ATOM    257  C   SER A 329      30.635  38.786  40.018  1.00 33.95           C  
ATOM    258  O   SER A 329      31.729  39.202  40.360  1.00 33.36           O  
ATOM    259  CB  SER A 329      30.370  38.844  37.540  1.00 32.33           C  
ATOM    260  OG  SER A 329      30.339  37.442  37.589  1.00 31.49           O  
ATOM    261  HN  SER A 329      30.628  41.304  38.161  1.00  0.00           H  
ATOM    262  HG  SER A 329      30.646  37.076  36.768  1.00  0.00           H  
ATOM    263  N   GLU A 330      30.005  37.792  40.629  1.00 36.58           N  
ATOM    264  CA  GLU A 330      30.598  37.000  41.706  1.00 38.79           C  
ATOM    265  C   GLU A 330      30.932  35.603  41.171  1.00 39.57           C  
ATOM    266  O   GLU A 330      32.026  35.359  40.608  1.00 40.73           O  
ATOM    267  CB  GLU A 330      29.621  36.929  42.895  1.00 39.13           C  
ATOM    268  CG  GLU A 330      29.440  38.284  43.601  1.00 40.96           C  
ATOM    269  CD  GLU A 330      28.271  38.350  44.599  1.00 42.02           C  
ATOM    270  OE1 GLU A 330      27.537  37.340  44.773  1.00 46.92           O  
ATOM    271  OE2 GLU A 330      28.075  39.439  45.212  1.00 45.71           O1-
ATOM    272  HN  GLU A 330      29.055  37.568  40.332  1.00  0.00           H  
ATOM    273  N   PRO A 336      38.876  27.218  32.923  1.00 38.82           N  
ATOM    274  CA  PRO A 336      38.429  28.404  32.210  1.00 38.64           C  
ATOM    275  C   PRO A 336      36.908  28.479  32.057  1.00 38.61           C  
ATOM    276  O   PRO A 336      36.167  27.878  32.842  1.00 38.42           O  
ATOM    277  CB  PRO A 336      39.107  28.250  30.847  1.00 38.81           C  
ATOM    278  CG  PRO A 336      40.385  27.552  31.140  1.00 38.80           C  
ATOM    279  CD  PRO A 336      40.134  26.695  32.362  1.00 39.00           C  
ATOM    280  HN1 PRO A 336      38.151  26.501  32.947  1.00  0.00           H  
ATOM    281  HN2 PRO A 336      38.958  27.393  33.925  1.00  0.00           H  
ATOM    282  N   PHE A 337      36.445  29.234  31.067  1.00 38.38           N  
ATOM    283  CA  PHE A 337      35.032  29.224  30.732  1.00 38.19           C  
ATOM    284  C   PHE A 337      34.620  27.898  30.130  1.00 37.05           C  
ATOM    285  O   PHE A 337      35.382  27.250  29.416  1.00 37.39           O  
ATOM    286  CB  PHE A 337      34.677  30.322  29.733  1.00 39.12           C  
ATOM    287  CG  PHE A 337      34.511  31.677  30.345  1.00 40.25           C  
ATOM    288  CD1 PHE A 337      33.958  31.833  31.616  1.00 41.73           C  
ATOM    289  CD2 PHE A 337      34.882  32.810  29.637  1.00 41.91           C  
ATOM    290  CE1 PHE A 337      33.797  33.088  32.168  1.00 41.80           C  
ATOM    291  CE2 PHE A 337      34.724  34.077  30.191  1.00 41.61           C  
ATOM    292  CZ  PHE A 337      34.184  34.212  31.459  1.00 42.18           C  
ATOM    293  HN  PHE A 337      37.087  29.825  30.538  1.00  0.00           H  
ATOM    294  N   SER A 338      33.401  27.505  30.450  1.00 35.47           N  
ATOM    295  CA  SER A 338      32.701  26.460  29.748  1.00 33.95           C  
ATOM    296  C   SER A 338      31.336  27.058  29.466  1.00 33.81           C  
ATOM    297  O   SER A 338      31.018  28.116  30.010  1.00 32.95           O  
ATOM    298  CB  SER A 338      32.578  25.227  30.633  1.00 34.07           C  
ATOM    299  OG  SER A 338      31.857  25.527  31.810  1.00 30.53           O  
ATOM    300  HN  SER A 338      32.932  27.963  31.232  1.00  0.00           H  
ATOM    301  HG  SER A 338      31.780  24.758  32.362  1.00  0.00           H  
ATOM    302  N   GLU A 339      30.541  26.396  28.630  1.00 33.12           N  
ATOM    303  CA  GLU A 339      29.126  26.728  28.489  1.00 33.49           C  
ATOM    304  C   GLU A 339      28.453  26.799  29.859  1.00 32.24           C  
ATOM    305  O   GLU A 339      27.755  27.776  30.170  1.00 31.84           O  
ATOM    306  CB  GLU A 339      28.417  25.673  27.636  1.00 33.77           C  
ATOM    307  CG  GLU A 339      26.934  25.963  27.394  1.00 36.22           C  
ATOM    308  CD  GLU A 339      26.389  25.329  26.113  1.00 36.60           C  
ATOM    309  OE1 GLU A 339      27.165  24.745  25.329  1.00 42.66           O  
ATOM    310  OE2 GLU A 339      25.163  25.414  25.888  1.00 42.82           O1-
ATOM    311  HN  GLU A 339      30.930  25.636  28.072  1.00  0.00           H  
ATOM    312  N   ALA A 340      28.679  25.759  30.663  1.00 30.55           N  
ATOM    313  CA  ALA A 340      28.084  25.633  31.988  1.00 30.22           C  
ATOM    314  C   ALA A 340      28.454  26.795  32.908  1.00 29.40           C  
ATOM    315  O   ALA A 340      27.572  27.410  33.494  1.00 29.23           O  
ATOM    316  CB  ALA A 340      28.474  24.327  32.624  1.00 29.72           C  
ATOM    317  HN  ALA A 340      29.297  25.017  30.335  1.00  0.00           H  
ATOM    318  N   SER A 341      29.745  27.099  33.016  1.00 28.72           N  
ATOM    319  CA  SER A 341      30.208  28.138  33.935  1.00 28.52           C  
ATOM    320  C   SER A 341      29.722  29.489  33.473  1.00 28.65           C  
ATOM    321  O   SER A 341      29.292  30.302  34.279  1.00 26.35           O  
ATOM    322  CB  SER A 341      31.741  28.128  34.122  1.00 29.28           C  
ATOM    323  OG  SER A 341      32.461  28.299  32.911  1.00 28.90           O  
ATOM    324  HN  SER A 341      30.426  26.597  32.446  1.00  0.00           H  
ATOM    325  HG  SER A 341      33.404  28.293  33.026  1.00  0.00           H  
ATOM    326  N   MET A 342      29.735  29.709  32.162  1.00 28.74           N  
ATOM    327  CA  MET A 342      29.375  31.013  31.641  1.00 29.74           C  
ATOM    328  C   MET A 342      27.886  31.321  31.817  1.00 28.66           C  
ATOM    329  O   MET A 342      27.538  32.422  32.211  1.00 26.98           O  
ATOM    330  CB  MET A 342      29.754  31.108  30.174  1.00 31.66           C  
ATOM    331  CG  MET A 342      30.699  32.232  29.917  1.00 35.64           C  
ATOM    332  SD  MET A 342      29.688  33.650  29.692  1.00 44.46           S  
ATOM    333  CE  MET A 342      29.733  33.623  27.884  1.00 43.72           C  
ATOM    334  HN  MET A 342      29.999  28.960  31.522  1.00  0.00           H  
ATOM    335  N   MET A 343      27.031  30.347  31.507  1.00 28.16           N  
ATOM    336  CA  MET A 343      25.596  30.456  31.764  1.00 28.76           C  
ATOM    337  C   MET A 343      25.332  30.581  33.246  1.00 28.12           C  
ATOM    338  O   MET A 343      24.417  31.295  33.640  1.00 28.81           O  
ATOM    339  CB  MET A 343      24.834  29.244  31.222  1.00 29.22           C  
ATOM    340  CG  MET A 343      24.517  29.322  29.757  1.00 31.76           C  
ATOM    341  SD  MET A 343      23.695  30.853  29.272  1.00 36.69           S  
ATOM    342  CE  MET A 343      22.237  30.801  30.280  1.00 33.99           C  
ATOM    343  HN  MET A 343      27.390  29.496  31.075  1.00  0.00           H  
ATOM    344  N   GLY A 344      26.126  29.884  34.060  1.00 27.38           N  
ATOM    345  CA  GLY A 344      26.099  30.053  35.512  1.00 26.89           C  
ATOM    346  C   GLY A 344      26.350  31.495  35.942  1.00 26.57           C  
ATOM    347  O   GLY A 344      25.566  32.075  36.706  1.00 26.09           O  
ATOM    348  HN  GLY A 344      26.775  29.209  33.655  1.00  0.00           H  
ATOM    349  N   LEU A 345      27.442  32.080  35.460  1.00 26.09           N  
ATOM    350  CA  LEU A 345      27.745  33.487  35.778  1.00 26.46           C  
ATOM    351  C   LEU A 345      26.629  34.418  35.316  1.00 26.17           C  
ATOM    352  O   LEU A 345      26.199  35.293  36.084  1.00 25.19           O  
ATOM    353  CB  LEU A 345      29.044  33.946  35.136  1.00 27.14           C  
ATOM    354  CG  LEU A 345      30.322  33.255  35.581  1.00 29.03           C  
ATOM    355  CD1 LEU A 345      31.464  33.736  34.703  1.00 31.48           C  
ATOM    356  CD2 LEU A 345      30.644  33.491  37.058  1.00 30.28           C  
ATOM    357  HN  LEU A 345      28.077  31.550  34.864  1.00  0.00           H  
ATOM    358  N   LEU A 346      26.186  34.249  34.074  1.00 25.19           N  
ATOM    359  CA  LEU A 346      25.106  35.101  33.514  1.00 25.49           C  
ATOM    360  C   LEU A 346      23.798  34.945  34.262  1.00 25.52           C  
ATOM    361  O   LEU A 346      23.155  35.935  34.593  1.00 25.12           O  
ATOM    362  CB  LEU A 346      24.891  34.826  32.028  1.00 25.14           C  
ATOM    363  CG  LEU A 346      26.087  35.188  31.137  1.00 27.86           C  
ATOM    364  CD1 LEU A 346      25.771  34.919  29.658  1.00 29.28           C  
ATOM    365  CD2 LEU A 346      26.484  36.631  31.342  1.00 29.55           C  
ATOM    366  HN  LEU A 346      26.597  33.518  33.493  1.00  0.00           H  
ATOM    367  N   THR A 347      23.418  33.694  34.555  1.00 25.74           N  
ATOM    368  CA  THR A 347      22.239  33.421  35.382  1.00 25.30           C  
ATOM    369  C   THR A 347      22.303  34.031  36.801  1.00 25.14           C  
ATOM    370  O   THR A 347      21.336  34.630  37.246  1.00 25.74           O  
ATOM    371  CB  THR A 347      22.031  31.925  35.482  1.00 26.13           C  
ATOM    372  CG2 THR A 347      20.751  31.603  36.270  1.00 28.18           C  
ATOM    373  OG1 THR A 347      21.841  31.370  34.166  1.00 26.28           O  
ATOM    374  HN  THR A 347      23.963  32.911  34.193  1.00  0.00           H  
ATOM    375  HG1 THR A 347      22.632  31.569  33.679  1.00  0.00           H  
ATOM    376  N   ASN A 348      23.426  33.889  37.494  1.00 25.03           N  
ATOM    377  CA  ASN A 348      23.616  34.495  38.829  1.00 24.97           C  
ATOM    378  C   ASN A 348      23.479  36.041  38.822  1.00 25.51           C  
ATOM    379  O   ASN A 348      22.768  36.640  39.657  1.00 24.88           O  
ATOM    380  CB AASN A 348      24.946  34.028  39.442  0.50 24.82           C  
ATOM    381  CB BASN A 348      24.997  34.110  39.391  0.50 25.32           C  
ATOM    382  CG AASN A 348      24.931  32.536  39.811  0.50 24.88           C  
ATOM    383  CG BASN A 348      25.107  34.326  40.895  0.50 27.81           C  
ATOM    384  ND2AASN A 348      23.758  31.929  39.779  0.50 23.70           N  
ATOM    385  ND2BASN A 348      25.709  35.448  41.303  0.50 28.10           N  
ATOM    386  OD1AASN A 348      25.966  31.948  40.122  0.50 28.24           O  
ATOM    387  OD1BASN A 348      24.673  33.475  41.686  0.50 31.84           O  
ATOM    388  HN  ASN A 348      24.186  33.341  37.091  1.00  0.00           H  
ATOM    389 1HD2AASN A 348      22.900  32.416  39.521  1.00  0.00           H  
ATOM    390 1HD2BASN A 348      25.783  35.593  42.310  1.00  0.00           H  
ATOM    391 2HD2AASN A 348      23.748  30.939  40.024  1.00  0.00           H  
ATOM    392 2HD2BASN A 348      26.066  36.148  40.652  1.00  0.00           H  
ATOM    393  N   LEU A 349      24.135  36.673  37.859  1.00 25.51           N  
ATOM    394  CA  LEU A 349      24.077  38.101  37.699  1.00 26.31           C  
ATOM    395  C   LEU A 349      22.647  38.546  37.403  1.00 26.13           C  
ATOM    396  O   LEU A 349      22.112  39.432  38.092  1.00 25.39           O  
ATOM    397  CB  LEU A 349      24.989  38.518  36.545  1.00 26.40           C  
ATOM    398  CG  LEU A 349      25.063  40.021  36.291  1.00 27.83           C  
ATOM    399  CD1 LEU A 349      25.767  40.699  37.483  1.00 29.66           C  
ATOM    400  CD2 LEU A 349      25.812  40.282  35.012  1.00 29.33           C  
ATOM    401  HN  LEU A 349      24.701  36.127  37.209  1.00  0.00           H  
ATOM    402  N   ALA A 350      22.015  37.916  36.401  1.00 25.43           N  
ATOM    403  CA  ALA A 350      20.612  38.209  36.078  1.00 24.91           C  
ATOM    404  C   ALA A 350      19.687  38.091  37.278  1.00 24.93           C  
ATOM    405  O   ALA A 350      18.831  38.961  37.482  1.00 24.28           O  
ATOM    406  CB  ALA A 350      20.104  37.303  34.930  1.00 24.66           C  
ATOM    407  HN  ALA A 350      22.519  37.219  35.852  1.00  0.00           H  
ATOM    408  N   ASP A 351      19.825  37.016  38.063  1.00 25.72           N  
ATOM    409  CA  ASP A 351      18.941  36.790  39.197  1.00 26.09           C  
ATOM    410  C   ASP A 351      19.103  37.885  40.259  1.00 26.23           C  
ATOM    411  O   ASP A 351      18.139  38.333  40.867  1.00 26.15           O  
ATOM    412  CB  ASP A 351      19.168  35.409  39.804  1.00 27.05           C  
ATOM    413  CG  ASP A 351      18.625  34.271  38.908  1.00 29.83           C  
ATOM    414  OD1 ASP A 351      17.737  34.515  38.061  1.00 33.32           O  
ATOM    415  OD2 ASP A 351      19.035  33.108  39.012  1.00 32.68           O1-
ATOM    416  HN  ASP A 351      20.564  36.342  37.863  1.00  0.00           H  
ATOM    417  N   ARG A 352      20.328  38.331  40.462  1.00 25.68           N  
ATOM    418  CA  ARG A 352      20.587  39.483  41.341  1.00 25.28           C  
ATOM    419  C   ARG A 352      20.018  40.796  40.778  1.00 25.81           C  
ATOM    420  O   ARG A 352      19.436  41.587  41.532  1.00 26.24           O  
ATOM    421  CB  ARG A 352      22.086  39.610  41.564  1.00 24.96           C  
ATOM    422  CG  ARG A 352      22.667  38.520  42.429  1.00 25.83           C  
ATOM    423  CD  ARG A 352      24.192  38.539  42.490  1.00 24.22           C  
ATOM    424  NE  ARG A 352      24.603  39.843  42.960  1.00 23.27           N  
ATOM    425  CZ  ARG A 352      25.705  40.486  42.598  1.00 26.06           C  
ATOM    426  NH1 ARG A 352      26.584  39.953  41.755  1.00 23.77           N1+
ATOM    427  NH2 ARG A 352      25.940  41.684  43.116  1.00 26.11           N  
ATOM    428  HN  ARG A 352      21.111  37.868  40.001  1.00  0.00           H  
ATOM    429  HE  ARG A 352      23.991  40.310  43.629  1.00  0.00           H  
ATOM    430 1HH1 ARG A 352      27.432  40.448  41.477  1.00  0.00           H  
ATOM    431 2HH1 ARG A 352      26.403  39.032  41.357  1.00  0.00           H  
ATOM    432 1HH2 ARG A 352      26.788  42.179  42.838  1.00  0.00           H  
ATOM    433 2HH2 ARG A 352      25.266  42.093  43.763  1.00  0.00           H  
ATOM    434  N   GLU A 353      20.197  41.046  39.468  1.00 25.76           N  
ATOM    435  CA  GLU A 353      19.623  42.238  38.842  1.00 26.07           C  
ATOM    436  C   GLU A 353      18.095  42.243  38.870  1.00 26.47           C  
ATOM    437  O   GLU A 353      17.476  43.320  38.958  1.00 26.37           O  
ATOM    438  CB  GLU A 353      20.083  42.414  37.402  1.00 27.07           C  
ATOM    439  CG  GLU A 353      21.557  42.631  37.198  1.00 27.27           C  
ATOM    440  CD  GLU A 353      21.899  42.687  35.726  1.00 29.17           C  
ATOM    441  OE1 GLU A 353      22.129  41.614  35.134  1.00 33.07           O  
ATOM    442  OE2 GLU A 353      21.927  43.804  35.159  1.00 33.85           O1-
ATOM    443  HN  GLU A 353      20.741  40.395  38.902  1.00  0.00           H  
ATOM    444  N   LEU A 354      17.468  41.070  38.799  1.00 25.72           N  
ATOM    445  CA  LEU A 354      16.025  41.014  38.916  1.00 26.82           C  
ATOM    446  C   LEU A 354      15.475  41.510  40.263  1.00 26.91           C  
ATOM    447  O   LEU A 354      14.394  42.078  40.298  1.00 27.11           O  
ATOM    448  CB  LEU A 354      15.518  39.620  38.634  1.00 27.08           C  
ATOM    449  CG  LEU A 354      15.653  39.253  37.157  1.00 30.75           C  
ATOM    450  CD1 LEU A 354      15.365  37.775  36.967  1.00 34.08           C  
ATOM    451  CD2 LEU A 354      14.689  40.060  36.326  1.00 33.11           C  
ATOM    452  HN  LEU A 354      18.003  40.212  38.662  1.00  0.00           H  
ATOM    453  N   VAL A 355      16.188  41.272  41.361  1.00 26.37           N  
ATOM    454  CA  VAL A 355      15.776  41.800  42.646  1.00 26.43           C  
ATOM    455  C   VAL A 355      15.657  43.338  42.597  1.00 26.67           C  
ATOM    456  O   VAL A 355      14.660  43.929  43.037  1.00 26.68           O  
ATOM    457  CB  VAL A 355      16.747  41.361  43.748  1.00 26.91           C  
ATOM    458  CG1 VAL A 355      16.369  42.000  45.065  1.00 27.55           C  
ATOM    459  CG2 VAL A 355      16.732  39.815  43.882  1.00 25.99           C  
ATOM    460  HN  VAL A 355      17.037  40.710  41.297  1.00  0.00           H  
ATOM    461  N   HIS A 356      16.673  43.975  42.037  1.00 26.27           N  
ATOM    462  CA  HIS A 356      16.740  45.431  41.952  1.00 26.40           C  
ATOM    463  C   HIS A 356      15.752  45.946  40.918  1.00 27.86           C  
ATOM    464  O   HIS A 356      15.192  47.002  41.103  1.00 27.77           O  
ATOM    465  CB  HIS A 356      18.169  45.876  41.618  1.00 26.18           C  
ATOM    466  CG  HIS A 356      19.144  45.507  42.685  1.00 25.81           C  
ATOM    467  CD2 HIS A 356      20.182  44.645  42.686  1.00 24.51           C  
ATOM    468  ND1 HIS A 356      19.032  45.978  43.979  1.00 24.90           N  
ATOM    469  CE1 HIS A 356      19.989  45.447  44.717  1.00 25.12           C  
ATOM    470  NE2 HIS A 356      20.693  44.624  43.956  1.00 21.77           N  
ATOM    471  HN  HIS A 356      17.440  43.426  41.649  1.00  0.00           H  
ATOM    472  HD1 HIS A 356      18.323  46.632  44.311  1.00  0.00           H  
ATOM    473  HE2 HIS A 356      21.488  44.065  44.266  1.00  0.00           H  
ATOM    474  N   MET A 357      15.517  45.179  39.859  1.00 27.57           N  
ATOM    475  CA  MET A 357      14.556  45.568  38.837  1.00 28.81           C  
ATOM    476  C   MET A 357      13.153  45.739  39.377  1.00 28.47           C  
ATOM    477  O   MET A 357      12.449  46.620  38.922  1.00 26.72           O  
ATOM    478  CB  MET A 357      14.540  44.578  37.662  1.00 29.31           C  
ATOM    479  CG  MET A 357      13.632  44.991  36.520  1.00 28.67           C  
ATOM    480  SD  MET A 357      13.498  43.765  35.206  1.00 30.26           S  
ATOM    481  CE  MET A 357      15.222  43.555  34.771  1.00 29.38           C  
ATOM    482  HN  MET A 357      16.021  44.298  39.760  1.00  0.00           H  
ATOM    483  N   ILE A 358      12.761  44.915  40.352  1.00 29.60           N  
ATOM    484  CA  ILE A 358      11.395  44.973  40.888  1.00 30.66           C  
ATOM    485  C   ILE A 358      11.199  46.316  41.564  1.00 29.72           C  
ATOM    486  O   ILE A 358      10.157  46.955  41.419  1.00 28.58           O  
ATOM    487  CB  ILE A 358      11.133  43.768  41.799  1.00 30.86           C  
ATOM    488  CG1 ILE A 358      11.048  42.511  40.925  1.00 32.21           C  
ATOM    489  CG2 ILE A 358       9.830  43.908  42.592  1.00 33.64           C  
ATOM    490  CD1 ILE A 358      10.927  41.250  41.736  1.00 34.10           C  
ATOM    491  HN  ILE A 358      13.420  44.235  40.730  1.00  0.00           H  
ATOM    492  N   ASN A 359      12.243  46.792  42.230  1.00 29.19           N  
ATOM    493  CA  ASN A 359      12.138  48.009  43.010  1.00 29.62           C  
ATOM    494  C   ASN A 359      12.241  49.218  42.109  1.00 29.31           C  
ATOM    495  O   ASN A 359      11.522  50.203  42.306  1.00 29.03           O  
ATOM    496  CB  ASN A 359      13.198  48.030  44.090  1.00 30.35           C  
ATOM    497  CG  ASN A 359      13.035  46.888  45.063  1.00 31.35           C  
ATOM    498  ND2 ASN A 359      14.142  46.223  45.379  1.00 35.25           N  
ATOM    499  OD1 ASN A 359      11.922  46.597  45.523  1.00 29.63           O  
ATOM    500  HN  ASN A 359      13.133  46.294  42.193  1.00  0.00           H  
ATOM    501 1HD2 ASN A 359      15.058  46.463  45.000  1.00  0.00           H  
ATOM    502 2HD2 ASN A 359      14.032  45.451  46.037  1.00  0.00           H  
ATOM    503  N   TRP A 360      13.125  49.130  41.116  1.00 27.70           N  
ATOM    504  CA  TRP A 360      13.177  50.088  40.017  1.00 26.97           C  
ATOM    505  C   TRP A 360      11.774  50.283  39.414  1.00 26.41           C  
ATOM    506  O   TRP A 360      11.307  51.410  39.255  1.00 26.46           O  
ATOM    507  CB  TRP A 360      14.126  49.588  38.928  1.00 26.33           C  
ATOM    508  CG  TRP A 360      14.009  50.338  37.641  1.00 26.71           C  
ATOM    509  CD1 TRP A 360      14.460  51.590  37.395  1.00 27.20           C  
ATOM    510  CD2 TRP A 360      13.354  49.908  36.436  1.00 26.05           C  
ATOM    511  CE2 TRP A 360      13.422  50.972  35.523  1.00 25.97           C  
ATOM    512  CE3 TRP A 360      12.661  48.758  36.063  1.00 27.02           C  
ATOM    513  NE1 TRP A 360      14.135  51.973  36.122  1.00 27.14           N  
ATOM    514  CZ2 TRP A 360      12.901  50.894  34.230  1.00 28.78           C  
ATOM    515  CZ3 TRP A 360      12.129  48.688  34.768  1.00 28.31           C  
ATOM    516  CH2 TRP A 360      12.265  49.751  33.872  1.00 26.52           C  
ATOM    517  HN  TRP A 360      13.794  48.360  41.125  1.00  0.00           H  
ATOM    518  HE1 TRP A 360      14.385  52.862  35.690  1.00  0.00           H  
ATOM    519  N   ALA A 361      11.115  49.190  39.071  1.00 25.68           N  
ATOM    520  CA  ALA A 361       9.859  49.285  38.317  1.00 25.69           C  
ATOM    521  C   ALA A 361       8.804  50.048  39.119  1.00 27.00           C  
ATOM    522  O   ALA A 361       8.021  50.842  38.552  1.00 26.99           O  
ATOM    523  CB  ALA A 361       9.361  47.949  37.976  1.00 25.07           C  
ATOM    524  HN  ALA A 361      11.481  48.275  39.332  1.00  0.00           H  
ATOM    525  N   LYS A 362       8.812  49.832  40.431  1.00 27.21           N  
ATOM    526  CA  LYS A 362       7.897  50.525  41.324  1.00 28.34           C  
ATOM    527  C   LYS A 362       8.161  52.042  41.428  1.00 28.35           C  
ATOM    528  O   LYS A 362       7.290  52.815  41.845  1.00 26.97           O  
ATOM    529  CB  LYS A 362       7.888  49.827  42.674  1.00 29.07           C  
ATOM    530  CG  LYS A 362       7.286  48.436  42.548  1.00 30.50           C  
ATOM    531  CD  LYS A 362       7.431  47.602  43.771  1.00 31.62           C  
ATOM    532  CE  LYS A 362       6.621  46.303  43.656  1.00 34.42           C  
ATOM    533  NZ  LYS A 362       5.177  46.505  44.045  1.00 36.83           N1+
ATOM    534  HN  LYS A 362       9.477  49.164  40.821  1.00  0.00           H  
ATOM    535  HZ1 LYS A 362       4.639  45.642  43.969  1.00  0.00           H  
ATOM    536  HZ2 LYS A 362       4.749  47.258  43.506  1.00  0.00           H  
ATOM    537  HZ3 LYS A 362       5.097  46.911  44.977  1.00  0.00           H  
ATOM    538  N   ARG A 363       9.348  52.461  41.022  1.00 28.27           N  
ATOM    539  CA  ARG A 363       9.686  53.872  40.956  1.00 28.62           C  
ATOM    540  C   ARG A 363       9.452  54.541  39.591  1.00 29.11           C  
ATOM    541  O   ARG A 363       9.662  55.728  39.466  1.00 29.31           O  
ATOM    542  CB  ARG A 363      11.122  54.026  41.374  1.00 29.30           C  
ATOM    543  CG  ARG A 363      11.389  53.467  42.762  1.00 27.54           C  
ATOM    544  CD  ARG A 363      12.851  53.435  43.124  1.00 28.94           C  
ATOM    545  NE  ARG A 363      13.365  54.780  43.325  1.00 28.54           N  
ATOM    546  CZ  ARG A 363      14.627  55.054  43.685  1.00 34.14           C  
ATOM    547  NH1 ARG A 363      15.532  54.083  43.814  1.00 32.20           N1+
ATOM    548  NH2 ARG A 363      14.996  56.317  43.921  1.00 31.50           N  
ATOM    549  HN  ARG A 363      10.048  51.772  40.747  1.00  0.00           H  
ATOM    550  HE  ARG A 363      12.727  55.563  43.184  1.00  0.00           H  
ATOM    551 1HH1 ARG A 363      15.250  53.119  43.634  1.00  0.00           H  
ATOM    552 2HH1 ARG A 363      16.492  54.291  44.088  1.00  0.00           H  
ATOM    553 1HH2 ARG A 363      14.304  57.060  43.822  1.00  0.00           H  
ATOM    554 2HH2 ARG A 363      15.956  56.525  44.195  1.00  0.00           H  
ATOM    555  N   VAL A 364       9.045  53.771  38.571  1.00 29.10           N  
ATOM    556  CA  VAL A 364       8.701  54.304  37.247  1.00 29.43           C  
ATOM    557  C   VAL A 364       7.318  54.961  37.318  1.00 30.36           C  
ATOM    558  O   VAL A 364       6.329  54.296  37.675  1.00 28.58           O  
ATOM    559  CB  VAL A 364       8.710  53.199  36.194  1.00 28.85           C  
ATOM    560  CG1 VAL A 364       8.173  53.657  34.835  1.00 31.01           C  
ATOM    561  CG2 VAL A 364      10.128  52.704  36.026  1.00 30.77           C  
ATOM    562  HN  VAL A 364       8.971  52.765  38.723  1.00  0.00           H  
ATOM    563  N   PRO A 365       7.248  56.258  37.021  1.00 32.12           N  
ATOM    564  CA  PRO A 365       5.966  56.962  37.127  1.00 33.34           C  
ATOM    565  C   PRO A 365       4.873  56.157  36.443  1.00 33.29           C  
ATOM    566  O   PRO A 365       5.057  55.699  35.318  1.00 35.27           O  
ATOM    567  CB  PRO A 365       6.248  58.279  36.421  1.00 33.09           C  
ATOM    568  CG  PRO A 365       7.684  58.571  36.853  1.00 33.94           C  
ATOM    569  CD  PRO A 365       8.340  57.186  36.622  1.00 32.11           C  
ATOM    570  N   GLY A 366       3.785  55.916  37.166  1.00 33.68           N  
ATOM    571  CA  GLY A 366       2.627  55.214  36.606  1.00 33.25           C  
ATOM    572  C   GLY A 366       2.477  53.760  37.011  1.00 32.38           C  
ATOM    573  O   GLY A 366       1.358  53.254  37.139  1.00 31.59           O  
ATOM    574  HN  GLY A 366       3.755  56.228  38.137  1.00  0.00           H  
ATOM    575  N   PHE A 367       3.608  53.093  37.235  1.00 31.29           N  
ATOM    576  CA  PHE A 367       3.636  51.656  37.433  1.00 30.80           C  
ATOM    577  C   PHE A 367       2.927  51.239  38.690  1.00 30.78           C  
ATOM    578  O   PHE A 367       2.162  50.273  38.692  1.00 31.10           O  
ATOM    579  CB  PHE A 367       5.099  51.167  37.417  1.00 30.50           C  
ATOM    580  CG  PHE A 367       5.247  49.692  37.433  1.00 29.56           C  
ATOM    581  CD1 PHE A 367       5.147  48.959  36.260  1.00 32.04           C  
ATOM    582  CD2 PHE A 367       5.475  49.018  38.612  1.00 29.87           C  
ATOM    583  CE1 PHE A 367       5.313  47.617  36.271  1.00 29.59           C  
ATOM    584  CE2 PHE A 367       5.614  47.651  38.616  1.00 29.91           C  
ATOM    585  CZ  PHE A 367       5.546  46.956  37.424  1.00 29.30           C  
ATOM    586  HN  PHE A 367       4.486  53.611  37.269  1.00  0.00           H  
ATOM    587  N   VAL A 368       3.121  52.011  39.753  1.00 31.48           N  
ATOM    588  CA  VAL A 368       2.510  51.726  41.049  1.00 32.24           C  
ATOM    589  C   VAL A 368       0.983  51.947  41.064  1.00 32.17           C  
ATOM    590  O   VAL A 368       0.247  51.371  41.880  1.00 31.74           O  
ATOM    591  CB  VAL A 368       3.302  52.506  42.156  1.00 32.53           C  
ATOM    592  CG1 VAL A 368       2.605  53.777  42.592  1.00 33.02           C  
ATOM    593  CG2 VAL A 368       3.599  51.619  43.311  1.00 36.05           C  
ATOM    594  HN  VAL A 368       3.718  52.833  39.661  1.00  0.00           H  
ATOM    595  N   ASP A 369       0.490  52.749  40.130  1.00 31.80           N  
ATOM    596  CA  ASP A 369      -0.939  52.969  39.998  1.00 31.76           C  
ATOM    597  C   ASP A 369      -1.675  51.715  39.513  1.00 31.76           C  
ATOM    598  O   ASP A 369      -2.905  51.688  39.540  1.00 29.88           O  
ATOM    599  CB  ASP A 369      -1.223  54.091  38.994  1.00 32.60           C  
ATOM    600  CG  ASP A 369      -0.501  55.409  39.323  1.00 34.71           C  
ATOM    601  OD1 ASP A 369      -0.348  55.766  40.514  1.00 38.80           O  
ATOM    602  OD2 ASP A 369      -0.078  56.167  38.434  1.00 38.88           O1-
ATOM    603  HN  ASP A 369       1.129  53.222  39.490  1.00  0.00           H  
ATOM    604  N   LEU A 370      -0.945  50.711  39.012  1.00 30.59           N  
ATOM    605  CA  LEU A 370      -1.578  49.485  38.489  1.00 30.76           C  
ATOM    606  C   LEU A 370      -1.739  48.427  39.575  1.00 31.20           C  
ATOM    607  O   LEU A 370      -1.019  48.426  40.580  1.00 31.19           O  
ATOM    608  CB  LEU A 370      -0.739  48.866  37.371  1.00 30.09           C  
ATOM    609  CG  LEU A 370      -0.295  49.781  36.236  1.00 30.41           C  
ATOM    610  CD1 LEU A 370       0.760  49.093  35.426  1.00 30.59           C  
ATOM    611  CD2 LEU A 370      -1.517  50.221  35.381  1.00 29.30           C  
ATOM    612  HN  LEU A 370       0.071  50.795  38.991  1.00  0.00           H  
ATOM    613  N   THR A 371      -2.648  47.491  39.349  1.00 31.04           N  
ATOM    614  CA  THR A 371      -2.832  46.410  40.291  1.00 31.16           C  
ATOM    615  C   THR A 371      -1.565  45.635  40.404  1.00 31.38           C  
ATOM    616  O   THR A 371      -0.724  45.658  39.515  1.00 29.12           O  
ATOM    617  CB  THR A 371      -3.927  45.442  39.844  1.00 31.85           C  
ATOM    618  CG2 THR A 371      -5.283  46.137  39.788  1.00 31.40           C  
ATOM    619  OG1 THR A 371      -3.662  44.988  38.504  1.00 29.43           O  
ATOM    620  HN  THR A 371      -3.221  47.533  38.506  1.00  0.00           H  
ATOM    621  HG1 THR A 371      -2.817  44.555  38.539  1.00  0.00           H  
ATOM    622  N   LEU A 372      -1.430  44.914  41.502  1.00 31.85           N  
ATOM    623  CA  LEU A 372      -0.243  44.100  41.663  1.00 33.32           C  
ATOM    624  C   LEU A 372      -0.199  43.020  40.578  1.00 33.59           C  
ATOM    625  O   LEU A 372       0.868  42.712  40.069  1.00 33.75           O  
ATOM    626  CB  LEU A 372      -0.150  43.522  43.073  1.00 33.90           C  
ATOM    627  CG  LEU A 372      -0.091  44.589  44.182  1.00 35.77           C  
ATOM    628  CD1 LEU A 372       0.024  43.932  45.561  1.00 39.24           C  
ATOM    629  CD2 LEU A 372       1.043  45.598  43.984  1.00 36.96           C  
ATOM    630  HN  LEU A 372      -2.150  44.930  42.225  1.00  0.00           H  
ATOM    631  N   HIS A 373      -1.355  42.490  40.194  1.00 34.68           N  
ATOM    632  CA  HIS A 373      -1.427  41.498  39.124  1.00 35.72           C  
ATOM    633  C   HIS A 373      -0.902  42.027  37.805  1.00 34.74           C  
ATOM    634  O   HIS A 373      -0.151  41.332  37.117  1.00 35.09           O  
ATOM    635  CB  HIS A 373      -2.855  40.995  38.911  1.00 37.12           C  
ATOM    636  CG  HIS A 373      -2.959  39.926  37.863  1.00 40.65           C  
ATOM    637  CD2 HIS A 373      -2.913  39.995  36.509  1.00 44.89           C  
ATOM    638  ND1 HIS A 373      -3.090  38.587  38.174  1.00 45.15           N  
ATOM    639  CE1 HIS A 373      -3.142  37.882  37.055  1.00 45.79           C  
ATOM    640  NE2 HIS A 373      -3.031  38.712  36.031  1.00 46.32           N  
ATOM    641  HN  HIS A 373      -2.215  42.783  40.658  1.00  0.00           H  
ATOM    642  HD1 HIS A 373      -3.139  38.202  39.117  1.00  0.00           H  
ATOM    643  HE2 HIS A 373      -3.033  38.443  35.047  1.00  0.00           H  
ATOM    644  N   ASP A 374      -1.301  43.251  37.446  1.00 33.91           N  
ATOM    645  CA  ASP A 374      -0.816  43.891  36.218  1.00 32.64           C  
ATOM    646  C   ASP A 374       0.670  44.279  36.287  1.00 31.57           C  
ATOM    647  O   ASP A 374       1.384  44.146  35.292  1.00 30.44           O  
ATOM    648  CB  ASP A 374      -1.707  45.076  35.821  1.00 33.06           C  
ATOM    649  CG  ASP A 374      -3.099  44.631  35.350  1.00 36.92           C  
ATOM    650  OD1 ASP A 374      -3.242  43.466  34.900  1.00 39.56           O  
ATOM    651  OD2 ASP A 374      -4.122  45.361  35.420  1.00 41.73           O1-
ATOM    652  HN  ASP A 374      -1.960  43.753  38.041  1.00  0.00           H  
ATOM    653  N   GLN A 375       1.135  44.748  37.445  1.00 30.59           N  
ATOM    654  CA  GLN A 375       2.570  45.000  37.657  1.00 30.62           C  
ATOM    655  C   GLN A 375       3.420  43.729  37.386  1.00 30.18           C  
ATOM    656  O   GLN A 375       4.420  43.778  36.663  1.00 29.11           O  
ATOM    657  CB  GLN A 375       2.821  45.499  39.084  1.00 30.64           C  
ATOM    658  CG  GLN A 375       2.219  46.855  39.412  1.00 29.68           C  
ATOM    659  CD  GLN A 375       2.442  47.234  40.848  1.00 30.63           C  
ATOM    660  NE2 GLN A 375       1.506  47.996  41.426  1.00 32.11           N  
ATOM    661  OE1 GLN A 375       3.452  46.852  41.435  1.00 29.78           O  
ATOM    662  HN  GLN A 375       0.480  44.937  38.204  1.00  0.00           H  
ATOM    663 1HE2 GLN A 375       1.657  48.253  42.401  1.00  0.00           H  
ATOM    664 2HE2 GLN A 375       0.668  48.313  40.939  1.00  0.00           H  
ATOM    665  N   VAL A 376       2.996  42.599  37.958  1.00 30.65           N  
ATOM    666  CA  VAL A 376       3.687  41.307  37.779  1.00 31.21           C  
ATOM    667  C   VAL A 376       3.687  40.901  36.318  1.00 31.10           C  
ATOM    668  O   VAL A 376       4.724  40.535  35.763  1.00 31.24           O  
ATOM    669  CB  VAL A 376       3.043  40.181  38.624  1.00 32.35           C  
ATOM    670  CG1 VAL A 376       3.600  38.792  38.232  1.00 31.29           C  
ATOM    671  CG2 VAL A 376       3.241  40.450  40.106  1.00 33.01           C  
ATOM    672  HN  VAL A 376       2.161  42.630  38.542  1.00  0.00           H  
ATOM    673  N   HIS A 377       2.537  41.005  35.674  1.00 31.55           N  
ATOM    674  CA  HIS A 377       2.426  40.673  34.262  1.00 30.55           C  
ATOM    675  C   HIS A 377       3.381  41.532  33.403  1.00 30.13           C  
ATOM    676  O   HIS A 377       4.089  41.010  32.531  1.00 29.27           O  
ATOM    677  CB  HIS A 377       0.973  40.805  33.815  1.00 31.72           C  
ATOM    678  CG  HIS A 377       0.777  40.682  32.334  1.00 33.27           C  
ATOM    679  CD2 HIS A 377       0.768  41.620  31.357  1.00 35.88           C  
ATOM    680  ND1 HIS A 377       0.619  39.470  31.702  1.00 33.97           N  
ATOM    681  CE1 HIS A 377       0.492  39.669  30.403  1.00 35.26           C  
ATOM    682  NE2 HIS A 377       0.566  40.966  30.167  1.00 32.60           N  
ATOM    683  HN  HIS A 377       1.710  41.325  36.178  1.00  0.00           H  
ATOM    684  HD1 HIS A 377       0.603  38.561  32.164  1.00  0.00           H  
ATOM    685  HE2 HIS A 377       0.486  41.409  29.252  1.00  0.00           H  
ATOM    686  N   LEU A 378       3.417  42.841  33.631  1.00 28.72           N  
ATOM    687  CA  LEU A 378       4.282  43.679  32.832  1.00 28.64           C  
ATOM    688  C   LEU A 378       5.760  43.237  32.999  1.00 28.31           C  
ATOM    689  O   LEU A 378       6.478  43.138  32.012  1.00 28.16           O  
ATOM    690  CB  LEU A 378       4.121  45.167  33.164  1.00 28.65           C  
ATOM    691  CG  LEU A 378       2.818  45.850  32.753  1.00 29.40           C  
ATOM    692  CD1 LEU A 378       2.776  47.292  33.290  1.00 28.55           C  
ATOM    693  CD2 LEU A 378       2.636  45.814  31.242  1.00 31.39           C  
ATOM    694  HN  LEU A 378       2.839  43.251  34.364  1.00  0.00           H  
ATOM    695  N   LEU A 379       6.192  42.990  34.238  1.00 28.39           N  
ATOM    696  CA  LEU A 379       7.565  42.573  34.516  1.00 29.00           C  
ATOM    697  C   LEU A 379       7.892  41.181  33.956  1.00 29.22           C  
ATOM    698  O   LEU A 379       8.987  40.976  33.386  1.00 28.74           O  
ATOM    699  CB  LEU A 379       7.864  42.616  36.012  1.00 29.95           C  
ATOM    700  CG  LEU A 379       8.117  43.972  36.648  1.00 31.73           C  
ATOM    701  CD1 LEU A 379       7.857  43.899  38.171  1.00 34.47           C  
ATOM    702  CD2 LEU A 379       9.558  44.425  36.318  1.00 33.38           C  
ATOM    703  HN  LEU A 379       5.542  43.096  35.017  1.00  0.00           H  
ATOM    704  N   GLU A 380       6.959  40.235  34.094  1.00 28.65           N  
ATOM    705  CA  GLU A 380       7.110  38.942  33.438  1.00 29.58           C  
ATOM    706  C   GLU A 380       7.310  39.081  31.929  1.00 29.01           C  
ATOM    707  O   GLU A 380       8.108  38.362  31.393  1.00 27.28           O  
ATOM    708  CB AGLU A 380       5.928  38.003  33.723  0.50 29.63           C  
ATOM    709  CB BGLU A 380       5.943  38.002  33.738  0.50 29.99           C  
ATOM    710  CG AGLU A 380       6.174  37.037  34.875  0.50 30.85           C  
ATOM    711  CG BGLU A 380       5.912  37.497  35.177  0.50 32.30           C  
ATOM    712  CD AGLU A 380       4.901  36.564  35.572  0.50 30.53           C  
ATOM    713  CD BGLU A 380       7.049  36.535  35.515  0.50 34.65           C  
ATOM    714  OE1AGLU A 380       3.814  36.551  34.944  0.50 31.54           O  
ATOM    715  OE1BGLU A 380       7.711  36.022  34.582  0.50 35.81           O  
ATOM    716  OE2AGLU A 380       4.990  36.201  36.768  0.50 32.92           O1-
ATOM    717  OE2BGLU A 380       7.266  36.279  36.726  0.50 34.98           O1-
ATOM    718  HN  GLU A 380       6.133  40.419  34.664  1.00  0.00           H  
ATOM    719  N   CYS A 381       6.616  39.996  31.258  1.00 28.51           N  
ATOM    720  CA  CYS A 381       6.831  40.188  29.814  1.00 28.80           C  
ATOM    721  C   CYS A 381       8.153  40.926  29.447  1.00 28.22           C  
ATOM    722  O   CYS A 381       8.772  40.637  28.417  1.00 28.87           O  
ATOM    723  CB  CYS A 381       5.645  40.909  29.187  1.00 29.39           C  
ATOM    724  SG  CYS A 381       4.147  39.946  29.280  1.00 33.35           S  
ATOM    725  HN  CYS A 381       5.929  40.569  31.748  1.00  0.00           H  
ATOM    726  N   ALA A 382       8.580  41.859  30.292  1.00 26.61           N  
ATOM    727  CA  ALA A 382       9.613  42.822  29.935  1.00 26.91           C  
ATOM    728  C   ALA A 382      11.020  42.512  30.437  1.00 26.81           C  
ATOM    729  O   ALA A 382      11.980  43.143  29.984  1.00 25.93           O  
ATOM    730  CB  ALA A 382       9.241  44.137  30.465  1.00 27.63           C  
ATOM    731  HN  ALA A 382       8.169  41.902  31.225  1.00  0.00           H  
ATOM    732  N   TRP A 383      11.124  41.650  31.440  1.00 25.52           N  
ATOM    733  CA  TRP A 383      12.348  41.606  32.246  1.00 25.81           C  
ATOM    734  C   TRP A 383      13.608  41.331  31.394  1.00 25.18           C  
ATOM    735  O   TRP A 383      14.642  41.895  31.651  1.00 24.91           O  
ATOM    736  CB  TRP A 383      12.221  40.587  33.392  1.00 26.69           C  
ATOM    737  CG  TRP A 383      12.171  39.153  32.937  1.00 26.79           C  
ATOM    738  CD1 TRP A 383      11.057  38.405  32.668  1.00 28.54           C  
ATOM    739  CD2 TRP A 383      13.298  38.277  32.719  1.00 27.27           C  
ATOM    740  CE2 TRP A 383      12.790  37.026  32.304  1.00 27.49           C  
ATOM    741  CE3 TRP A 383      14.685  38.428  32.817  1.00 29.33           C  
ATOM    742  NE1 TRP A 383      11.422  37.131  32.294  1.00 28.52           N  
ATOM    743  CZ2 TRP A 383      13.625  35.936  31.978  1.00 29.23           C  
ATOM    744  CZ3 TRP A 383      15.512  37.337  32.484  1.00 28.24           C  
ATOM    745  CH2 TRP A 383      14.983  36.129  32.063  1.00 27.87           C  
ATOM    746  HN  TRP A 383      10.352  41.017  31.651  1.00  0.00           H  
ATOM    747  HE1 TRP A 383      10.776  36.381  32.048  1.00  0.00           H  
ATOM    748  N   LEU A 384      13.524  40.489  30.388  1.00 25.13           N  
ATOM    749  CA  LEU A 384      14.737  40.161  29.645  1.00 26.30           C  
ATOM    750  C   LEU A 384      15.082  41.328  28.720  1.00 26.45           C  
ATOM    751  O   LEU A 384      16.252  41.648  28.536  1.00 26.75           O  
ATOM    752  CB  LEU A 384      14.602  38.831  28.897  1.00 26.39           C  
ATOM    753  CG  LEU A 384      15.904  38.424  28.161  1.00 26.21           C  
ATOM    754  CD1 LEU A 384      17.150  38.428  29.098  1.00 26.47           C  
ATOM    755  CD2 LEU A 384      15.743  37.077  27.481  1.00 26.71           C  
ATOM    756  HN  LEU A 384      12.629  40.073  30.132  1.00  0.00           H  
ATOM    757  N   GLU A 385      14.063  41.996  28.163  1.00 27.16           N  
ATOM    758  CA  GLU A 385      14.276  43.206  27.366  1.00 27.48           C  
ATOM    759  C   GLU A 385      14.978  44.270  28.181  1.00 27.65           C  
ATOM    760  O   GLU A 385      15.843  44.968  27.683  1.00 27.82           O  
ATOM    761  CB  GLU A 385      12.949  43.780  26.841  1.00 27.80           C  
ATOM    762  CG  GLU A 385      12.266  42.915  25.785  1.00 29.95           C  
ATOM    763  CD  GLU A 385      11.024  43.597  25.211  1.00 31.63           C  
ATOM    764  OE1 GLU A 385      11.193  44.563  24.436  1.00 38.60           O  
ATOM    765  OE2 GLU A 385       9.902  43.186  25.597  1.00 37.00           O1-
ATOM    766  HN  GLU A 385      13.112  41.652  28.298  1.00  0.00           H  
ATOM    767  N   ILE A 386      14.585  44.392  29.446  1.00 26.36           N  
ATOM    768  CA  ILE A 386      15.124  45.415  30.321  1.00 27.60           C  
ATOM    769  C   ILE A 386      16.570  45.106  30.671  1.00 26.06           C  
ATOM    770  O   ILE A 386      17.404  45.996  30.655  1.00 26.52           O  
ATOM    771  CB  ILE A 386      14.217  45.580  31.569  1.00 26.97           C  
ATOM    772  CG1 ILE A 386      12.870  46.152  31.101  1.00 28.21           C  
ATOM    773  CG2 ILE A 386      14.882  46.511  32.611  1.00 29.55           C  
ATOM    774  CD1 ILE A 386      11.756  46.071  32.122  1.00 30.82           C  
ATOM    775  HN  ILE A 386      13.884  43.747  29.811  1.00  0.00           H  
ATOM    776  N   LEU A 387      16.864  43.838  30.966  1.00 25.72           N  
ATOM    777  CA  LEU A 387      18.260  43.404  31.199  1.00 25.46           C  
ATOM    778  C   LEU A 387      19.120  43.647  29.965  1.00 24.95           C  
ATOM    779  O   LEU A 387      20.229  44.153  30.080  1.00 25.52           O  
ATOM    780  CB  LEU A 387      18.323  41.939  31.603  1.00 25.29           C  
ATOM    781  CG  LEU A 387      17.744  41.490  32.959  1.00 25.05           C  
ATOM    782  CD1 LEU A 387      18.030  40.030  33.158  1.00 25.94           C  
ATOM    783  CD2 LEU A 387      18.341  42.310  34.093  1.00 25.89           C  
ATOM    784  HN  LEU A 387      16.111  43.153  31.032  1.00  0.00           H  
ATOM    785  N   MET A 388      18.595  43.335  28.789  1.00 25.42           N  
ATOM    786  CA  MET A 388      19.364  43.504  27.556  1.00 26.26           C  
ATOM    787  C   MET A 388      19.618  44.954  27.197  1.00 26.61           C  
ATOM    788  O   MET A 388      20.720  45.296  26.756  1.00 27.90           O  
ATOM    789  CB  MET A 388      18.705  42.779  26.390  1.00 26.09           C  
ATOM    790  CG  MET A 388      18.794  41.293  26.494  1.00 25.80           C  
ATOM    791  SD  MET A 388      17.887  40.527  25.162  1.00 27.20           S  
ATOM    792  CE  MET A 388      18.587  38.885  25.166  1.00 28.32           C  
ATOM    793  HN  MET A 388      17.643  42.972  28.743  1.00  0.00           H  
ATOM    794  N   ILE A 389      18.612  45.820  27.331  1.00 27.80           N  
ATOM    795  CA  ILE A 389      18.866  47.219  26.962  1.00 27.83           C  
ATOM    796  C   ILE A 389      19.878  47.858  27.922  1.00 26.88           C  
ATOM    797  O   ILE A 389      20.772  48.583  27.486  1.00 27.11           O  
ATOM    798  CB  ILE A 389      17.551  48.027  26.750  1.00 27.74           C  
ATOM    799  CG1 ILE A 389      17.867  49.294  25.926  1.00 29.29           C  
ATOM    800  CG2 ILE A 389      16.851  48.359  28.056  1.00 27.26           C  
ATOM    801  CD1 ILE A 389      16.762  50.373  25.963  1.00 29.77           C  
ATOM    802  HN  ILE A 389      17.700  45.522  27.677  1.00  0.00           H  
ATOM    803  N   GLY A 390      19.790  47.508  29.205  1.00 26.48           N  
ATOM    804  CA  GLY A 390      20.799  47.874  30.212  1.00 25.59           C  
ATOM    805  C   GLY A 390      22.208  47.458  29.785  1.00 25.90           C  
ATOM    806  O   GLY A 390      23.181  48.240  29.856  1.00 24.69           O  
ATOM    807  HN  GLY A 390      18.984  46.959  29.504  1.00  0.00           H  
ATOM    808  N   LEU A 391      22.314  46.213  29.361  1.00 25.78           N  
ATOM    809  CA  LEU A 391      23.599  45.649  28.897  1.00 26.59           C  
ATOM    810  C   LEU A 391      24.121  46.421  27.708  1.00 27.18           C  
ATOM    811  O   LEU A 391      25.296  46.778  27.644  1.00 28.23           O  
ATOM    812  CB  LEU A 391      23.376  44.189  28.478  1.00 26.41           C  
ATOM    813  CG  LEU A 391      24.564  43.427  27.896  1.00 25.65           C  
ATOM    814  CD1 LEU A 391      25.717  43.307  28.898  1.00 26.03           C  
ATOM    815  CD2 LEU A 391      24.093  42.069  27.388  1.00 27.50           C  
ATOM    816  HN  LEU A 391      21.483  45.621  29.353  1.00  0.00           H  
ATOM    817  N   VAL A 392      23.237  46.672  26.746  1.00 28.38           N  
ATOM    818  CA  VAL A 392      23.638  47.396  25.537  1.00 28.99           C  
ATOM    819  C   VAL A 392      24.169  48.800  25.918  1.00 28.89           C  
ATOM    820  O   VAL A 392      25.247  49.217  25.440  1.00 30.49           O  
ATOM    821  CB  VAL A 392      22.498  47.426  24.475  1.00 29.63           C  
ATOM    822  CG1 VAL A 392      22.819  48.441  23.380  1.00 30.65           C  
ATOM    823  CG2 VAL A 392      22.321  46.046  23.841  1.00 29.53           C  
ATOM    824  HN  VAL A 392      22.272  46.358  26.851  1.00  0.00           H  
ATOM    825  N   TRP A 393      23.435  49.511  26.774  1.00 28.15           N  
ATOM    826  CA  TRP A 393      23.840  50.830  27.269  1.00 28.49           C  
ATOM    827  C   TRP A 393      25.231  50.829  27.867  1.00 28.43           C  
ATOM    828  O   TRP A 393      26.080  51.631  27.504  1.00 27.82           O  
ATOM    829  CB  TRP A 393      22.865  51.384  28.331  1.00 27.98           C  
ATOM    830  CG  TRP A 393      23.367  52.702  28.879  1.00 28.78           C  
ATOM    831  CD1 TRP A 393      23.882  52.946  30.118  1.00 28.99           C  
ATOM    832  CD2 TRP A 393      23.482  53.939  28.157  1.00 29.33           C  
ATOM    833  CE2 TRP A 393      24.059  54.889  29.029  1.00 28.79           C  
ATOM    834  CE3 TRP A 393      23.137  54.349  26.865  1.00 28.53           C  
ATOM    835  NE1 TRP A 393      24.314  54.248  30.204  1.00 29.98           N  
ATOM    836  CZ2 TRP A 393      24.281  56.203  28.656  1.00 27.80           C  
ATOM    837  CZ3 TRP A 393      23.362  55.663  26.500  1.00 29.12           C  
ATOM    838  CH2 TRP A 393      23.937  56.569  27.383  1.00 27.50           C  
ATOM    839  HN  TRP A 393      22.551  49.119  27.099  1.00  0.00           H  
ATOM    840  HE1 TRP A 393      24.757  54.669  31.021  1.00  0.00           H  
ATOM    841  N   ARG A 394      25.471  49.943  28.818  1.00 28.64           N  
ATOM    842  CA  ARG A 394      26.774  49.944  29.460  1.00 29.70           C  
ATOM    843  C   ARG A 394      27.892  49.347  28.573  1.00 29.80           C  
ATOM    844  O   ARG A 394      29.063  49.494  28.892  1.00 30.42           O  
ATOM    845  CB  ARG A 394      26.712  49.312  30.845  1.00 29.79           C  
ATOM    846  CG  ARG A 394      26.440  47.830  30.932  1.00 31.57           C  
ATOM    847  CD  ARG A 394      26.364  47.327  32.381  1.00 29.94           C  
ATOM    848  NE  ARG A 394      26.003  45.923  32.444  1.00 27.21           N  
ATOM    849  CZ  ARG A 394      24.768  45.451  32.596  1.00 28.71           C  
ATOM    850  NH1 ARG A 394      23.720  46.267  32.718  1.00 27.43           N1+
ATOM    851  NH2 ARG A 394      24.575  44.124  32.672  1.00 28.90           N  
ATOM    852  HN  ARG A 394      24.755  49.272  29.096  1.00  0.00           H  
ATOM    853  HE  ARG A 394      26.758  45.242  32.365  1.00  0.00           H  
ATOM    854 1HH1 ARG A 394      23.867  47.275  32.660  1.00  0.00           H  
ATOM    855 2HH1 ARG A 394      22.773  45.905  32.834  1.00  0.00           H  
ATOM    856 1HH2 ARG A 394      25.376  43.500  32.579  1.00  0.00           H  
ATOM    857 2HH2 ARG A 394      23.628  43.762  32.788  1.00  0.00           H  
ATOM    858  N   SER A 395      27.534  48.711  27.463  1.00 29.28           N  
ATOM    859  CA  SER A 395      28.536  48.198  26.509  1.00 30.10           C  
ATOM    860  C   SER A 395      28.872  49.196  25.402  1.00 31.10           C  
ATOM    861  O   SER A 395      29.791  48.969  24.663  1.00 30.01           O  
ATOM    862  CB  SER A 395      28.049  46.903  25.854  1.00 29.02           C  
ATOM    863  OG  SER A 395      27.702  45.943  26.828  1.00 27.12           O  
ATOM    864  HN  SER A 395      26.543  48.574  27.265  1.00  0.00           H  
ATOM    865  HG  SER A 395      27.400  45.139  26.422  1.00  0.00           H  
ATOM    866  N   MET A 396      28.100  50.279  25.302  1.00 32.92           N  
ATOM    867  CA  MET A 396      28.192  51.254  24.186  1.00 34.22           C  
ATOM    868  C   MET A 396      29.575  51.726  23.857  1.00 33.91           C  
ATOM    869  O   MET A 396      29.938  51.815  22.681  1.00 34.17           O  
ATOM    870  CB  MET A 396      27.412  52.526  24.537  1.00 34.60           C  
ATOM    871  CG  MET A 396      26.028  52.617  23.984  1.00 37.19           C  
ATOM    872  SD  MET A 396      25.662  54.359  23.862  1.00 39.08           S  
ATOM    873  CE  MET A 396      26.817  54.868  22.668  1.00 41.45           C  
ATOM    874  HN  MET A 396      27.408  50.447  26.033  1.00  0.00           H  
ATOM    875  N   GLU A 397      30.350  52.060  24.883  1.00 34.15           N  
ATOM    876  CA  GLU A 397      31.708  52.579  24.663  1.00 34.93           C  
ATOM    877  C   GLU A 397      32.748  51.475  24.499  1.00 34.07           C  
ATOM    878  O   GLU A 397      33.943  51.743  24.572  1.00 33.96           O  
ATOM    879  CB  GLU A 397      32.166  53.460  25.834  1.00 35.37           C  
ATOM    880  CG  GLU A 397      31.162  54.469  26.380  1.00 37.19           C  
ATOM    881  CD  GLU A 397      31.479  54.854  27.831  1.00 38.67           C  
ATOM    882  OE1 GLU A 397      31.071  54.104  28.772  1.00 41.01           O  
ATOM    883  OE2 GLU A 397      32.150  55.906  28.020  1.00 42.67           O1-
ATOM    884  HN  GLU A 397      29.999  51.955  25.835  1.00  0.00           H  
ATOM    885  N   HIS A 398      32.326  50.235  24.295  1.00 33.58           N  
ATOM    886  CA  HIS A 398      33.279  49.129  24.163  1.00 32.84           C  
ATOM    887  C   HIS A 398      32.979  48.317  22.903  1.00 32.73           C  
ATOM    888  O   HIS A 398      32.458  47.205  22.992  1.00 32.60           O  
ATOM    889  CB  HIS A 398      33.230  48.236  25.419  1.00 33.71           C  
ATOM    890  CG  HIS A 398      33.454  48.989  26.697  1.00 32.96           C  
ATOM    891  CD2 HIS A 398      32.582  49.505  27.595  1.00 33.52           C  
ATOM    892  ND1 HIS A 398      34.706  49.325  27.150  1.00 33.77           N  
ATOM    893  CE1 HIS A 398      34.603  50.008  28.276  1.00 33.26           C  
ATOM    894  NE2 HIS A 398      33.323  50.135  28.566  1.00 31.22           N  
ATOM    895  HN  HIS A 398      31.325  50.048  24.229  1.00  0.00           H  
ATOM    896  HD1 HIS A 398      35.582  49.084  26.687  1.00  0.00           H  
ATOM    897  HE2 HIS A 398      32.944  50.622  29.379  1.00  0.00           H  
ATOM    898  N   PRO A 399      33.303  48.876  21.731  1.00 32.63           N  
ATOM    899  CA  PRO A 399      33.140  48.174  20.452  1.00 32.03           C  
ATOM    900  C   PRO A 399      33.634  46.738  20.506  1.00 30.93           C  
ATOM    901  O   PRO A 399      34.739  46.496  20.959  1.00 30.57           O  
ATOM    902  CB  PRO A 399      34.003  48.983  19.487  1.00 32.46           C  
ATOM    903  CG  PRO A 399      33.990  50.381  20.048  1.00 33.29           C  
ATOM    904  CD  PRO A 399      33.867  50.224  21.543  1.00 32.88           C  
ATOM    905  N   GLY A 400      32.789  45.803  20.080  1.00 29.93           N  
ATOM    906  CA  GLY A 400      33.164  44.404  19.979  1.00 29.43           C  
ATOM    907  C   GLY A 400      32.947  43.623  21.261  1.00 29.01           C  
ATOM    908  O   GLY A 400      33.204  42.428  21.288  1.00 29.18           O  
ATOM    909  HN  GLY A 400      31.844  46.079  19.815  1.00  0.00           H  
ATOM    910  N   LYS A 401      32.494  44.282  22.326  1.00 28.17           N  
ATOM    911  CA  LYS A 401      32.377  43.615  23.628  1.00 27.95           C  
ATOM    912  C   LYS A 401      31.062  43.864  24.330  1.00 27.27           C  
ATOM    913  O   LYS A 401      30.400  44.859  24.073  1.00 27.60           O  
ATOM    914  CB  LYS A 401      33.527  44.043  24.529  1.00 28.17           C  
ATOM    915  CG  LYS A 401      34.871  43.683  23.928  1.00 30.61           C  
ATOM    916  CD  LYS A 401      35.954  43.810  24.945  1.00 33.84           C  
ATOM    917  CE  LYS A 401      36.354  45.273  25.158  1.00 35.84           C  
ATOM    918  NZ  LYS A 401      37.775  45.485  24.726  1.00 33.30           N1+
ATOM    919  HN  LYS A 401      32.225  45.262  22.236  1.00  0.00           H  
ATOM    920  HZ1 LYS A 401      38.041  46.459  24.868  1.00  0.00           H  
ATOM    921  HZ2 LYS A 401      37.931  45.182  23.765  1.00  0.00           H  
ATOM    922  HZ3 LYS A 401      38.416  44.842  25.191  1.00  0.00           H  
ATOM    923  N   LEU A 402      30.689  42.935  25.202  1.00 26.14           N  
ATOM    924  CA  LEU A 402      29.526  43.084  26.068  1.00 26.07           C  
ATOM    925  C   LEU A 402      30.003  43.199  27.520  1.00 26.21           C  
ATOM    926  O   LEU A 402      30.681  42.298  28.052  1.00 24.44           O  
ATOM    927  CB  LEU A 402      28.564  41.896  25.882  1.00 26.24           C  
ATOM    928  CG  LEU A 402      27.954  41.814  24.470  1.00 28.13           C  
ATOM    929  CD1 LEU A 402      27.113  40.560  24.246  1.00 29.89           C  
ATOM    930  CD2 LEU A 402      27.131  43.039  24.181  1.00 29.51           C  
ATOM    931  HN  LEU A 402      31.240  42.080  25.269  1.00  0.00           H  
ATOM    932  N   LEU A 403      29.690  44.335  28.140  1.00 27.67           N  
ATOM    933  CA  LEU A 403      30.078  44.603  29.529  1.00 27.64           C  
ATOM    934  C   LEU A 403      28.957  44.059  30.452  1.00 28.03           C  
ATOM    935  O   LEU A 403      28.105  44.800  30.915  1.00 28.00           O  
ATOM    936  CB  LEU A 403      30.319  46.110  29.740  1.00 28.14           C  
ATOM    937  CG  LEU A 403      31.083  46.540  31.006  1.00 29.62           C  
ATOM    938  CD1 LEU A 403      31.945  47.760  30.789  1.00 31.34           C  
ATOM    939  CD2 LEU A 403      30.127  46.809  32.160  1.00 31.70           C  
ATOM    940  HN  LEU A 403      29.162  45.044  27.631  1.00  0.00           H  
ATOM    941  N   PHE A 404      28.965  42.749  30.680  1.00 28.43           N  
ATOM    942  CA  PHE A 404      27.985  42.109  31.563  1.00 29.43           C  
ATOM    943  C   PHE A 404      28.093  42.675  32.966  1.00 28.79           C  
ATOM    944  O   PHE A 404      27.087  42.955  33.603  1.00 30.04           O  
ATOM    945  CB  PHE A 404      28.119  40.589  31.513  1.00 30.63           C  
ATOM    946  CG  PHE A 404      27.603  40.004  30.235  1.00 31.36           C  
ATOM    947  CD1 PHE A 404      26.248  39.867  30.042  1.00 35.59           C  
ATOM    948  CD2 PHE A 404      28.443  39.641  29.232  1.00 35.58           C  
ATOM    949  CE1 PHE A 404      25.759  39.355  28.863  1.00 35.24           C  
ATOM    950  CE2 PHE A 404      27.939  39.118  28.042  1.00 36.90           C  
ATOM    951  CZ  PHE A 404      26.579  38.993  27.882  1.00 35.05           C  
ATOM    952  HN  PHE A 404      29.674  42.172  30.227  1.00  0.00           H  
ATOM    953  N   ALA A 405      29.324  42.889  33.408  1.00 27.92           N  
ATOM    954  CA  ALA A 405      29.617  43.614  34.613  1.00 27.73           C  
ATOM    955  C   ALA A 405      31.002  44.232  34.407  1.00 28.39           C  
ATOM    956  O   ALA A 405      31.771  43.762  33.539  1.00 28.35           O  
ATOM    957  CB  ALA A 405      29.607  42.684  35.777  1.00 27.54           C  
ATOM    958  HN  ALA A 405      30.104  42.520  32.864  1.00  0.00           H  
ATOM    959  N   PRO A 406      31.368  45.236  35.205  1.00 28.74           N  
ATOM    960  CA  PRO A 406      32.686  45.863  35.034  1.00 28.91           C  
ATOM    961  C   PRO A 406      33.823  44.841  35.109  1.00 28.99           C  
ATOM    962  O   PRO A 406      34.846  45.020  34.455  1.00 30.07           O  
ATOM    963  CB  PRO A 406      32.751  46.878  36.179  1.00 28.97           C  
ATOM    964  CG  PRO A 406      31.388  47.148  36.531  1.00 29.28           C  
ATOM    965  CD  PRO A 406      30.611  45.865  36.294  1.00 28.90           C  
ATOM    966  N   ASN A 407      33.638  43.767  35.882  1.00 28.42           N  
ATOM    967  CA  ASN A 407      34.606  42.683  35.936  1.00 27.65           C  
ATOM    968  C   ASN A 407      34.256  41.490  35.056  1.00 28.08           C  
ATOM    969  O   ASN A 407      34.868  40.434  35.197  1.00 27.40           O  
ATOM    970  CB  ASN A 407      34.825  42.213  37.385  1.00 27.57           C  
ATOM    971  CG  ASN A 407      33.603  41.539  37.966  1.00 26.85           C  
ATOM    972  ND2 ASN A 407      33.806  40.598  38.879  1.00 22.76           N  
ATOM    973  OD1 ASN A 407      32.489  41.885  37.611  1.00 25.29           O  
ATOM    974  HN  ASN A 407      32.793  43.706  36.451  1.00  0.00           H  
ATOM    975 1HD2 ASN A 407      32.981  40.143  39.271  1.00  0.00           H  
ATOM    976 2HD2 ASN A 407      34.738  40.309  39.176  1.00  0.00           H  
ATOM    977  N   LEU A 408      33.290  41.651  34.142  1.00 28.86           N  
ATOM    978  CA  LEU A 408      32.929  40.579  33.207  1.00 29.45           C  
ATOM    979  C   LEU A 408      32.619  41.212  31.851  1.00 30.35           C  
ATOM    980  O   LEU A 408      31.451  41.494  31.488  1.00 29.89           O  
ATOM    981  CB  LEU A 408      31.741  39.764  33.739  1.00 29.96           C  
ATOM    982  CG  LEU A 408      31.423  38.493  32.949  1.00 29.11           C  
ATOM    983  CD1 LEU A 408      32.612  37.526  32.952  1.00 28.32           C  
ATOM    984  CD2 LEU A 408      30.219  37.829  33.549  1.00 30.18           C  
ATOM    985  HN  LEU A 408      32.793  42.541  34.095  1.00  0.00           H  
ATOM    986  N   LEU A 409      33.692  41.476  31.123  1.00 30.49           N  
ATOM    987  CA  LEU A 409      33.624  42.134  29.839  1.00 32.03           C  
ATOM    988  C   LEU A 409      33.994  41.065  28.808  1.00 32.39           C  
ATOM    989  O   LEU A 409      35.124  40.570  28.829  1.00 32.43           O  
ATOM    990  CB  LEU A 409      34.647  43.270  29.845  1.00 32.94           C  
ATOM    991  CG  LEU A 409      34.251  44.615  29.264  1.00 35.41           C  
ATOM    992  CD1 LEU A 409      35.169  45.705  29.811  1.00 37.52           C  
ATOM    993  CD2 LEU A 409      34.374  44.528  27.791  1.00 38.63           C  
ATOM    994  HN  LEU A 409      34.606  41.203  31.484  1.00  0.00           H  
ATOM    995  N   LEU A 410      33.059  40.687  27.937  1.00 32.44           N  
ATOM    996  CA  LEU A 410      33.259  39.542  27.033  1.00 33.26           C  
ATOM    997  C   LEU A 410      33.239  39.954  25.565  1.00 33.47           C  
ATOM    998  O   LEU A 410      32.521  40.864  25.200  1.00 31.70           O  
ATOM    999  CB  LEU A 410      32.156  38.498  27.261  1.00 33.35           C  
ATOM   1000  CG  LEU A 410      32.025  37.848  28.650  1.00 35.07           C  
ATOM   1001  CD1 LEU A 410      30.820  36.913  28.713  1.00 37.79           C  
ATOM   1002  CD2 LEU A 410      33.264  37.108  29.034  1.00 33.14           C  
ATOM   1003  HN  LEU A 410      32.181  41.205  27.895  1.00  0.00           H  
ATOM   1004  N   ASP A 411      34.009  39.285  24.710  1.00 34.90           N  
ATOM   1005  CA  ASP A 411      33.843  39.510  23.263  1.00 36.50           C  
ATOM   1006  C   ASP A 411      33.039  38.370  22.616  1.00 37.63           C  
ATOM   1007  O   ASP A 411      32.673  37.406  23.286  1.00 37.37           O  
ATOM   1008  CB  ASP A 411      35.175  39.758  22.568  1.00 36.59           C  
ATOM   1009  CG  ASP A 411      36.099  38.590  22.650  1.00 37.26           C  
ATOM   1010  OD1 ASP A 411      35.604  37.447  22.717  1.00 39.82           O  
ATOM   1011  OD2 ASP A 411      37.336  38.716  22.664  1.00 38.40           O1-
ATOM   1012  HN  ASP A 411      34.706  38.624  25.052  1.00  0.00           H  
ATOM   1013  N   ARG A 412      32.745  38.484  21.326  1.00 39.08           N  
ATOM   1014  CA  ARG A 412      31.842  37.516  20.677  1.00 40.52           C  
ATOM   1015  C   ARG A 412      32.424  36.094  20.594  1.00 40.89           C  
ATOM   1016  O   ARG A 412      31.671  35.124  20.658  1.00 40.73           O  
ATOM   1017  CB  ARG A 412      31.417  37.992  19.281  1.00 40.71           C  
ATOM   1018  CG  ARG A 412      32.464  37.846  18.215  1.00 41.25           C  
ATOM   1019  CD  ARG A 412      31.952  38.154  16.822  1.00 41.87           C  
ATOM   1020  NE  ARG A 412      30.901  37.227  16.412  1.00 42.69           N  
ATOM   1021  CZ  ARG A 412      31.103  36.054  15.823  1.00 42.84           C  
ATOM   1022  NH1 ARG A 412      32.324  35.604  15.572  1.00 43.61           N1+
ATOM   1023  NH2 ARG A 412      30.062  35.310  15.490  1.00 43.38           N  
ATOM   1024  HN  ARG A 412      33.147  39.247  20.780  1.00  0.00           H  
ATOM   1025  HE  ARG A 412      29.935  37.502  16.592  1.00  0.00           H  
ATOM   1026 1HH1 ARG A 412      33.127  36.178  15.829  1.00  0.00           H  
ATOM   1027 2HH1 ARG A 412      32.479  34.703  15.120  1.00  0.00           H  
ATOM   1028 1HH2 ARG A 412      29.122  35.656  15.683  1.00  0.00           H  
ATOM   1029 2HH2 ARG A 412      30.217  34.409  15.038  1.00  0.00           H  
ATOM   1030  N   ASN A 413      33.747  35.987  20.463  1.00 41.70           N  
ATOM   1031  CA  ASN A 413      34.439  34.698  20.503  1.00 42.86           C  
ATOM   1032  C   ASN A 413      33.974  33.910  21.730  1.00 43.14           C  
ATOM   1033  O   ASN A 413      33.591  32.752  21.632  1.00 42.89           O  
ATOM   1034  CB  ASN A 413      35.968  34.877  20.550  1.00 42.87           C  
ATOM   1035  CG  ASN A 413      36.532  35.588  19.315  1.00 44.95           C  
ATOM   1036  ND2 ASN A 413      37.656  36.293  19.491  1.00 46.41           N  
ATOM   1037  OD1 ASN A 413      35.982  35.488  18.214  1.00 47.94           O  
ATOM   1038  HN  ASN A 413      34.297  36.835  20.330  1.00  0.00           H  
ATOM   1039 1HD2 ASN A 413      38.110  36.376  20.400  1.00  0.00           H  
ATOM   1040 2HD2 ASN A 413      38.031  36.766  18.669  1.00  0.00           H  
ATOM   1041  N   GLN A 414      33.975  34.575  22.879  1.00 44.15           N  
ATOM   1042  CA  GLN A 414      33.517  33.978  24.140  1.00 44.70           C  
ATOM   1043  C   GLN A 414      32.007  33.671  24.190  1.00 44.89           C  
ATOM   1044  O   GLN A 414      31.587  32.780  24.918  1.00 44.82           O  
ATOM   1045  CB  GLN A 414      33.945  34.866  25.313  1.00 44.77           C  
ATOM   1046  CG  GLN A 414      35.469  34.922  25.473  1.00 44.26           C  
ATOM   1047  CD  GLN A 414      35.916  36.023  26.408  1.00 44.71           C  
ATOM   1048  NE2 GLN A 414      36.644  35.654  27.452  1.00 46.29           N  
ATOM   1049  OE1 GLN A 414      35.614  37.190  26.187  1.00 43.24           O  
ATOM   1050  HN  GLN A 414      34.307  35.539  22.886  1.00  0.00           H  
ATOM   1051 1HE2 GLN A 414      36.946  36.397  28.083  1.00  0.00           H  
ATOM   1052 2HE2 GLN A 414      36.895  34.683  27.636  1.00  0.00           H  
ATOM   1053  N   GLY A 415      31.195  34.395  23.420  1.00 45.57           N  
ATOM   1054  CA  GLY A 415      29.764  34.055  23.272  1.00 45.77           C  
ATOM   1055  C   GLY A 415      29.559  32.619  22.793  1.00 46.44           C  
ATOM   1056  O   GLY A 415      28.711  31.884  23.311  1.00 45.63           O  
ATOM   1057  HN  GLY A 415      31.570  35.202  22.921  1.00  0.00           H  
ATOM   1058  N   LYS A 416      30.372  32.210  21.816  1.00 47.31           N  
ATOM   1059  CA  LYS A 416      30.331  30.851  21.283  1.00 48.02           C  
ATOM   1060  C   LYS A 416      30.540  29.737  22.298  1.00 48.85           C  
ATOM   1061  O   LYS A 416      30.362  28.562  21.968  1.00 49.05           O  
ATOM   1062  HN  LYS A 416      31.046  32.870  21.428  1.00  0.00           H  
ATOM   1063  N   CYS A 417      30.942  30.089  23.521  1.00 49.77           N  
ATOM   1064  CA  CYS A 417      30.940  29.136  24.646  1.00 50.65           C  
ATOM   1065  C   CYS A 417      29.605  28.415  24.750  1.00 50.30           C  
ATOM   1066  O   CYS A 417      29.555  27.186  24.796  1.00 50.34           O  
ATOM   1067  CB  CYS A 417      31.221  29.848  25.979  1.00 50.66           C  
ATOM   1068  SG  CYS A 417      32.981  30.052  26.318  1.00 54.22           S  
ATOM   1069  HN  CYS A 417      31.260  31.045  23.682  1.00  0.00           H  
ATOM   1070  N   VAL A 418      28.530  29.196  24.781  1.00 49.89           N  
ATOM   1071  CA  VAL A 418      27.183  28.655  24.880  1.00 49.67           C  
ATOM   1072  C   VAL A 418      26.596  28.464  23.487  1.00 49.48           C  
ATOM   1073  O   VAL A 418      26.267  29.439  22.808  1.00 49.47           O  
ATOM   1074  CB  VAL A 418      26.264  29.580  25.714  1.00 49.64           C  
ATOM   1075  CG1 VAL A 418      24.877  28.973  25.880  1.00 49.46           C  
ATOM   1076  CG2 VAL A 418      26.887  29.861  27.075  1.00 49.99           C  
ATOM   1077  HN  VAL A 418      28.653  30.207  24.734  1.00  0.00           H  
ATOM   1078  N   GLU A 419      26.482  27.205  23.066  1.00 49.37           N  
ATOM   1079  CA  GLU A 419      25.832  26.866  21.799  1.00 48.94           C  
ATOM   1080  C   GLU A 419      24.483  27.561  21.724  1.00 48.30           C  
ATOM   1081  O   GLU A 419      23.639  27.387  22.607  1.00 48.58           O  
ATOM   1082  CB  GLU A 419      25.643  25.353  21.675  1.00 48.87           C  
ATOM   1083  HN  GLU A 419      26.859  26.454  23.644  1.00  0.00           H  
ATOM   1084  N   GLY A 420      24.302  28.376  20.687  1.00 47.88           N  
ATOM   1085  CA  GLY A 420      23.098  29.193  20.517  1.00 47.02           C  
ATOM   1086  C   GLY A 420      23.263  30.641  20.939  1.00 46.17           C  
ATOM   1087  O   GLY A 420      22.476  31.498  20.549  1.00 46.31           O  
ATOM   1088  HN  GLY A 420      25.034  28.434  19.979  1.00  0.00           H  
ATOM   1089  N   MET A 421      24.282  30.938  21.737  1.00 44.90           N  
ATOM   1090  CA  MET A 421      24.411  32.282  22.292  1.00 43.85           C  
ATOM   1091  C   MET A 421      25.134  33.280  21.380  1.00 42.10           C  
ATOM   1092  O   MET A 421      24.920  34.481  21.519  1.00 41.61           O  
ATOM   1093  CB  MET A 421      25.092  32.234  23.658  1.00 43.92           C  
ATOM   1094  CG  MET A 421      25.001  33.536  24.438  1.00 44.47           C  
ATOM   1095  SD  MET A 421      25.320  33.315  26.202  1.00 46.33           S  
ATOM   1096  CE  MET A 421      27.076  32.949  26.171  1.00 47.52           C  
ATOM   1097  HN  MET A 421      24.976  30.225  21.963  1.00  0.00           H  
ATOM   1098  N   VAL A 422      25.988  32.817  20.467  1.00 40.30           N  
ATOM   1099  CA  VAL A 422      26.706  33.746  19.586  1.00 39.24           C  
ATOM   1100  C   VAL A 422      25.744  34.579  18.716  1.00 38.69           C  
ATOM   1101  O   VAL A 422      25.999  35.756  18.461  1.00 38.61           O  
ATOM   1102  CB  VAL A 422      27.758  33.044  18.721  1.00 39.58           C  
ATOM   1103  CG1 VAL A 422      27.116  32.268  17.552  1.00 39.00           C  
ATOM   1104  CG2 VAL A 422      28.767  34.055  18.216  1.00 40.30           C  
ATOM   1105  HN  VAL A 422      26.143  31.813  20.380  1.00  0.00           H  
ATOM   1106  N   GLU A 423      24.641  33.962  18.286  1.00 37.96           N  
ATOM   1107  CA  GLU A 423      23.528  34.657  17.601  1.00 37.63           C  
ATOM   1108  C   GLU A 423      23.028  35.876  18.385  1.00 35.01           C  
ATOM   1109  O   GLU A 423      22.991  36.998  17.886  1.00 34.28           O  
ATOM   1110  CB  GLU A 423      22.394  33.647  17.414  1.00 37.93           C  
ATOM   1111  CG  GLU A 423      21.164  34.112  16.655  1.00 39.26           C  
ATOM   1112  CD  GLU A 423      20.339  32.940  16.106  1.00 41.38           C  
ATOM   1113  OE1 GLU A 423      20.864  31.796  16.015  1.00 45.85           O  
ATOM   1114  OE2 GLU A 423      19.152  33.162  15.747  1.00 49.65           O1-
ATOM   1115  HN  GLU A 423      24.561  32.957  18.438  1.00  0.00           H  
ATOM   1116  N   ILE A 424      22.686  35.631  19.637  1.00 32.77           N  
ATOM   1117  CA  ILE A 424      22.240  36.650  20.562  1.00 31.28           C  
ATOM   1118  C   ILE A 424      23.362  37.704  20.818  1.00 29.98           C  
ATOM   1119  O   ILE A 424      23.113  38.904  20.708  1.00 26.71           O  
ATOM   1120  CB  ILE A 424      21.721  35.950  21.869  1.00 31.39           C  
ATOM   1121  CG1 ILE A 424      20.502  35.072  21.521  1.00 32.24           C  
ATOM   1122  CG2 ILE A 424      21.318  36.944  22.910  1.00 31.21           C  
ATOM   1123  CD1 ILE A 424      20.079  34.040  22.581  1.00 32.15           C  
ATOM   1124  HN  ILE A 424      22.739  34.669  19.971  1.00  0.00           H  
ATOM   1125  N   PHE A 425      24.589  37.256  21.090  1.00 28.72           N  
ATOM   1126  CA  PHE A 425      25.722  38.179  21.294  1.00 29.11           C  
ATOM   1127  C   PHE A 425      25.931  39.125  20.111  1.00 28.95           C  
ATOM   1128  O   PHE A 425      26.110  40.318  20.301  1.00 28.12           O  
ATOM   1129  CB  PHE A 425      27.032  37.416  21.601  1.00 29.79           C  
ATOM   1130  CG  PHE A 425      27.221  37.093  23.068  1.00 31.69           C  
ATOM   1131  CD1 PHE A 425      26.101  36.819  23.907  1.00 32.98           C  
ATOM   1132  CD2 PHE A 425      28.496  37.050  23.626  1.00 32.80           C  
ATOM   1133  CE1 PHE A 425      26.262  36.506  25.282  1.00 32.33           C  
ATOM   1134  CE2 PHE A 425      28.671  36.737  24.990  1.00 32.87           C  
ATOM   1135  CZ  PHE A 425      27.560  36.459  25.814  1.00 33.35           C  
ATOM   1136  HN  PHE A 425      24.748  36.251  21.159  1.00  0.00           H  
ATOM   1137  N   ASP A 426      25.864  38.601  18.897  1.00 28.58           N  
ATOM   1138  CA  ASP A 426      25.987  39.437  17.679  1.00 29.41           C  
ATOM   1139  C   ASP A 426      24.885  40.488  17.563  1.00 29.66           C  
ATOM   1140  O   ASP A 426      25.142  41.663  17.253  1.00 29.14           O  
ATOM   1141  CB  ASP A 426      25.973  38.550  16.436  1.00 29.70           C  
ATOM   1142  CG  ASP A 426      27.323  37.989  16.120  1.00 31.57           C  
ATOM   1143  OD1 ASP A 426      28.332  38.523  16.639  1.00 33.10           O  
ATOM   1144  OD2 ASP A 426      27.471  37.013  15.363  1.00 33.25           O1-
ATOM   1145  HN  ASP A 426      25.724  37.596  18.797  1.00  0.00           H  
ATOM   1146  N   MET A 427      23.657  40.070  17.839  1.00 29.24           N  
ATOM   1147  CA  MET A 427      22.547  41.000  17.865  1.00 30.05           C  
ATOM   1148  C   MET A 427      22.732  42.078  18.926  1.00 28.14           C  
ATOM   1149  O   MET A 427      22.397  43.232  18.679  1.00 28.18           O  
ATOM   1150  CB  MET A 427      21.221  40.269  18.083  1.00 29.25           C  
ATOM   1151  CG  MET A 427      20.834  39.304  16.942  1.00 32.24           C  
ATOM   1152  SD  MET A 427      19.145  38.709  17.235  1.00 35.69           S  
ATOM   1153  CE  MET A 427      19.274  37.670  18.629  1.00 35.47           C  
ATOM   1154  HN  MET A 427      23.492  39.083  18.035  1.00  0.00           H  
ATOM   1155  N   LEU A 428      23.217  41.723  20.107  1.00 27.18           N  
ATOM   1156  CA  LEU A 428      23.458  42.726  21.129  1.00 26.47           C  
ATOM   1157  C   LEU A 428      24.527  43.739  20.708  1.00 26.83           C  
ATOM   1158  O   LEU A 428      24.327  44.940  20.902  1.00 26.54           O  
ATOM   1159  CB  LEU A 428      23.821  42.094  22.463  1.00 27.13           C  
ATOM   1160  CG  LEU A 428      22.643  41.398  23.178  1.00 26.37           C  
ATOM   1161  CD1 LEU A 428      23.161  40.425  24.188  1.00 28.45           C  
ATOM   1162  CD2 LEU A 428      21.704  42.446  23.818  1.00 25.69           C  
ATOM   1163  HN  LEU A 428      23.422  40.742  20.299  1.00  0.00           H  
ATOM   1164  N   LEU A 429      25.639  43.259  20.153  1.00 26.35           N  
ATOM   1165  CA  LEU A 429      26.725  44.105  19.648  1.00 26.87           C  
ATOM   1166  C   LEU A 429      26.254  45.068  18.556  1.00 28.22           C  
ATOM   1167  O   LEU A 429      26.683  46.236  18.505  1.00 27.12           O  
ATOM   1168  CB  LEU A 429      27.861  43.253  19.076  1.00 26.93           C  
ATOM   1169  CG  LEU A 429      28.650  42.397  20.079  1.00 26.64           C  
ATOM   1170  CD1 LEU A 429      29.618  41.522  19.352  1.00 29.43           C  
ATOM   1171  CD2 LEU A 429      29.371  43.253  21.125  1.00 25.34           C  
ATOM   1172  HN  LEU A 429      25.741  42.247  20.075  1.00  0.00           H  
ATOM   1173  N   ALA A 430      25.396  44.557  17.669  1.00 28.56           N  
ATOM   1174  CA  ALA A 430      24.774  45.381  16.640  1.00 29.28           C  
ATOM   1175  C   ALA A 430      23.905  46.481  17.218  1.00 28.93           C  
ATOM   1176  O   ALA A 430      23.860  47.583  16.696  1.00 28.72           O  
ATOM   1177  CB  ALA A 430      23.976  44.519  15.676  1.00 29.36           C  
ATOM   1178  HN  ALA A 430      25.170  43.563  17.713  1.00  0.00           H  
ATOM   1179  N   THR A 431      23.213  46.200  18.315  1.00 29.43           N  
ATOM   1180  CA  THR A 431      22.424  47.208  18.956  1.00 30.33           C  
ATOM   1181  C   THR A 431      23.322  48.267  19.587  1.00 30.16           C  
ATOM   1182  O   THR A 431      23.064  49.477  19.476  1.00 28.63           O  
ATOM   1183  CB  THR A 431      21.493  46.574  20.020  1.00 31.03           C  
ATOM   1184  CG2 THR A 431      20.467  47.571  20.490  1.00 30.64           C  
ATOM   1185  OG1 THR A 431      20.731  45.529  19.410  1.00 32.98           O  
ATOM   1186  HN  THR A 431      23.244  45.258  18.705  1.00  0.00           H  
ATOM   1187  HG1 THR A 431      20.160  45.140  20.062  1.00  0.00           H  
ATOM   1188  N   SER A 432      24.373  47.798  20.243  1.00 30.02           N  
ATOM   1189  CA  SER A 432      25.362  48.672  20.850  1.00 31.47           C  
ATOM   1190  C   SER A 432      26.014  49.612  19.828  1.00 30.57           C  
ATOM   1191  O   SER A 432      26.183  50.816  20.072  1.00 29.66           O  
ATOM   1192  CB  SER A 432      26.418  47.812  21.540  1.00 32.20           C  
ATOM   1193  OG  SER A 432      27.344  48.618  22.215  1.00 39.05           O  
ATOM   1194  HN  SER A 432      24.492  46.788  20.325  1.00  0.00           H  
ATOM   1195  HG  SER A 432      28.001  48.083  22.644  1.00  0.00           H  
ATOM   1196  N   SER A 433      26.361  49.052  18.681  1.00 29.95           N  
ATOM   1197  CA  SER A 433      26.851  49.822  17.565  1.00 30.71           C  
ATOM   1198  C   SER A 433      25.814  50.837  17.018  1.00 30.87           C  
ATOM   1199  O   SER A 433      26.181  51.965  16.675  1.00 30.63           O  
ATOM   1200  CB  SER A 433      27.327  48.879  16.468  1.00 30.49           C  
ATOM   1201  OG  SER A 433      27.489  49.593  15.285  1.00 33.61           O  
ATOM   1202  HN  SER A 433      26.279  48.040  18.583  1.00  0.00           H  
ATOM   1203  HG  SER A 433      27.786  49.005  14.601  1.00  0.00           H  
ATOM   1204  N   ARG A 434      24.536  50.452  16.945  1.00 31.25           N  
ATOM   1205  CA  ARG A 434      23.472  51.396  16.568  1.00 30.68           C  
ATOM   1206  C   ARG A 434      23.372  52.569  17.570  1.00 29.92           C  
ATOM   1207  O   ARG A 434      23.280  53.717  17.173  1.00 29.85           O  
ATOM   1208  CB  ARG A 434      22.130  50.671  16.439  1.00 30.79           C  
ATOM   1209  CG  ARG A 434      20.955  51.569  16.021  1.00 32.49           C  
ATOM   1210  CD  ARG A 434      21.220  52.394  14.755  1.00 36.13           C  
ATOM   1211  NE  ARG A 434      20.107  53.301  14.517  1.00 39.03           N  
ATOM   1212  CZ  ARG A 434      20.095  54.248  13.597  1.00 41.11           C  
ATOM   1213  NH1 ARG A 434      21.140  54.428  12.804  1.00 43.69           N1+
ATOM   1214  NH2 ARG A 434      19.021  55.017  13.457  1.00 42.67           N  
ATOM   1215  HN  ARG A 434      24.293  49.484  17.155  1.00  0.00           H  
ATOM   1216  HE  ARG A 434      19.278  53.198  15.102  1.00  0.00           H  
ATOM   1217 1HH1 ARG A 434      21.131  55.160  12.093  1.00  0.00           H  
ATOM   1218 2HH1 ARG A 434      21.965  53.837  12.912  1.00  0.00           H  
ATOM   1219 1HH2 ARG A 434      19.012  55.749  12.746  1.00  0.00           H  
ATOM   1220 2HH2 ARG A 434      18.216  54.878  14.068  1.00  0.00           H  
ATOM   1221  N   PHE A 435      23.397  52.273  18.865  1.00 30.86           N  
ATOM   1222  CA  PHE A 435      23.341  53.293  19.913  1.00 31.52           C  
ATOM   1223  C   PHE A 435      24.493  54.287  19.693  1.00 32.57           C  
ATOM   1224  O   PHE A 435      24.325  55.515  19.757  1.00 31.83           O  
ATOM   1225  CB  PHE A 435      23.536  52.676  21.310  1.00 32.32           C  
ATOM   1226  CG  PHE A 435      22.290  52.126  21.957  1.00 32.99           C  
ATOM   1227  CD1 PHE A 435      21.207  51.704  21.224  1.00 34.02           C  
ATOM   1228  CD2 PHE A 435      22.241  51.976  23.332  1.00 36.37           C  
ATOM   1229  CE1 PHE A 435      20.082  51.190  21.845  1.00 35.75           C  
ATOM   1230  CE2 PHE A 435      21.117  51.463  23.950  1.00 35.44           C  
ATOM   1231  CZ  PHE A 435      20.039  51.067  23.194  1.00 34.79           C  
ATOM   1232  HN  PHE A 435      23.458  51.293  19.141  1.00  0.00           H  
ATOM   1233  N   ARG A 436      25.672  53.722  19.464  1.00 33.02           N  
ATOM   1234  CA  ARG A 436      26.888  54.500  19.289  1.00 34.97           C  
ATOM   1235  C   ARG A 436      26.757  55.382  18.051  1.00 35.37           C  
ATOM   1236  O   ARG A 436      27.071  56.555  18.083  1.00 35.72           O  
ATOM   1237  CB  ARG A 436      28.078  53.530  19.194  1.00 35.35           C  
ATOM   1238  CG  ARG A 436      29.383  54.077  19.617  1.00 36.68           C  
ATOM   1239  CD  ARG A 436      30.459  53.012  19.853  1.00 35.85           C  
ATOM   1240  NE  ARG A 436      30.464  51.926  18.869  1.00 36.84           N  
ATOM   1241  CZ  ARG A 436      30.211  50.625  19.108  1.00 35.86           C  
ATOM   1242  NH1 ARG A 436      29.878  50.171  20.312  1.00 33.10           N1+
ATOM   1243  NH2 ARG A 436      30.270  49.767  18.093  1.00 36.05           N  
ATOM   1244  HN  ARG A 436      25.727  52.705  19.409  1.00  0.00           H  
ATOM   1245  HE  ARG A 436      30.681  52.181  17.906  1.00  0.00           H  
ATOM   1246 1HH1 ARG A 436      29.686  49.186  20.493  1.00  0.00           H  
ATOM   1247 2HH1 ARG A 436      29.833  50.829  21.090  1.00  0.00           H  
ATOM   1248 1HH2 ARG A 436      30.078  48.782  18.274  1.00  0.00           H  
ATOM   1249 2HH2 ARG A 436      30.526  50.115  17.169  1.00  0.00           H  
ATOM   1250  N   MET A 437      26.224  54.810  16.983  1.00 36.22           N  
ATOM   1251  CA  MET A 437      26.026  55.491  15.710  1.00 38.05           C  
ATOM   1252  C   MET A 437      25.029  56.655  15.828  1.00 36.17           C  
ATOM   1253  O   MET A 437      25.171  57.663  15.150  1.00 35.29           O  
ATOM   1254  CB  MET A 437      25.616  54.415  14.681  1.00 38.23           C  
ATOM   1255  CG  MET A 437      24.817  54.766  13.437  1.00 41.17           C  
ATOM   1256  SD  MET A 437      24.067  53.205  12.757  1.00 46.80           S  
ATOM   1257  CE  MET A 437      25.349  51.949  13.033  1.00 46.94           C  
ATOM   1258  HN  MET A 437      25.935  53.835  17.055  1.00  0.00           H  
ATOM   1259  N   MET A 438      24.039  56.522  16.708  1.00 34.76           N  
ATOM   1260  CA  MET A 438      23.110  57.615  17.012  1.00 34.27           C  
ATOM   1261  C   MET A 438      23.554  58.563  18.093  1.00 33.59           C  
ATOM   1262  O   MET A 438      22.828  59.528  18.370  1.00 33.11           O  
ATOM   1263  CB  MET A 438      21.785  57.042  17.527  1.00 33.80           C  
ATOM   1264  CG  MET A 438      21.051  56.234  16.527  1.00 33.97           C  
ATOM   1265  SD  MET A 438      19.561  55.668  17.342  1.00 35.94           S  
ATOM   1266  CE  MET A 438      18.793  57.241  17.672  1.00 32.07           C  
ATOM   1267  HN  MET A 438      23.923  55.629  17.187  1.00  0.00           H  
ATOM   1268  N   ASN A 439      24.671  58.267  18.765  1.00 32.78           N  
ATOM   1269  CA  ASN A 439      25.071  59.008  19.953  1.00 32.48           C  
ATOM   1270  C   ASN A 439      23.898  59.069  20.969  1.00 32.28           C  
ATOM   1271  O   ASN A 439      23.570  60.121  21.531  1.00 32.33           O  
ATOM   1272  CB AASN A 439      25.567  60.419  19.578  0.50 32.69           C  
ATOM   1273  CB BASN A 439      25.574  60.414  19.558  0.50 32.34           C  
ATOM   1274  CG AASN A 439      26.794  60.401  18.666  0.50 33.84           C  
ATOM   1275  CG BASN A 439      26.230  61.179  20.720  0.50 32.73           C  
ATOM   1276  ND2AASN A 439      26.707  61.102  17.536  0.50 35.07           N  
ATOM   1277  ND2BASN A 439      26.282  62.511  20.590  0.50 32.07           N  
ATOM   1278  OD1AASN A 439      27.819  59.801  18.992  0.50 36.26           O  
ATOM   1279  OD1BASN A 439      26.698  60.593  21.697  0.50 31.92           O  
ATOM   1280  HN  ASN A 439      25.259  57.501  18.437  1.00  0.00           H  
ATOM   1281 1HD2AASN A 439      25.858  61.599  17.266  1.00  0.00           H  
ATOM   1282 1HD2BASN A 439      26.717  63.018  21.361  1.00  0.00           H  
ATOM   1283 2HD2AASN A 439      27.526  61.090  16.928  1.00  0.00           H  
ATOM   1284 2HD2BASN A 439      25.894  62.996  19.781  1.00  0.00           H  
ATOM   1285  N   LEU A 440      23.290  57.912  21.235  1.00 32.12           N  
ATOM   1286  CA  LEU A 440      22.224  57.801  22.232  1.00 31.76           C  
ATOM   1287  C   LEU A 440      22.667  58.368  23.567  1.00 31.40           C  
ATOM   1288  O   LEU A 440      23.724  58.038  24.061  1.00 30.25           O  
ATOM   1289  CB  LEU A 440      21.803  56.336  22.446  1.00 31.25           C  
ATOM   1290  CG  LEU A 440      20.604  56.164  23.401  1.00 32.15           C  
ATOM   1291  CD1 LEU A 440      19.381  56.525  22.648  1.00 34.00           C  
ATOM   1292  CD2 LEU A 440      20.471  54.762  23.961  1.00 32.83           C  
ATOM   1293  HN  LEU A 440      23.578  57.076  20.726  1.00  0.00           H  
ATOM   1294  N   GLN A 441      21.828  59.201  24.172  1.00 31.01           N  
ATOM   1295  CA  GLN A 441      22.144  59.769  25.470  1.00 31.41           C  
ATOM   1296  C   GLN A 441      21.427  59.030  26.587  1.00 31.20           C  
ATOM   1297  O   GLN A 441      20.424  58.333  26.359  1.00 30.75           O  
ATOM   1298  CB  GLN A 441      21.772  61.256  25.481  1.00 31.89           C  
ATOM   1299  CG  GLN A 441      22.454  62.030  24.348  1.00 31.68           C  
ATOM   1300  CD  GLN A 441      23.924  62.186  24.596  1.00 31.27           C  
ATOM   1301  NE2 GLN A 441      24.752  61.757  23.648  1.00 29.90           N  
ATOM   1302  OE1 GLN A 441      24.309  62.698  25.632  1.00 30.88           O  
ATOM   1303  HN  GLN A 441      20.948  59.445  23.718  1.00  0.00           H  
ATOM   1304 1HE2 GLN A 441      25.752  61.863  23.817  1.00  0.00           H  
ATOM   1305 2HE2 GLN A 441      24.430  61.328  22.780  1.00  0.00           H  
ATOM   1306  N   GLY A 442      21.944  59.169  27.798  1.00 31.49           N  
ATOM   1307  CA  GLY A 442      21.405  58.407  28.945  1.00 32.26           C  
ATOM   1308  C   GLY A 442      19.943  58.714  29.275  1.00 32.68           C  
ATOM   1309  O   GLY A 442      19.163  57.807  29.601  1.00 32.49           O  
ATOM   1310  HN  GLY A 442      22.724  59.810  27.942  1.00  0.00           H  
ATOM   1311  N   GLU A 443      19.558  59.984  29.162  1.00 32.92           N  
ATOM   1312  CA  GLU A 443      18.154  60.372  29.388  1.00 33.18           C  
ATOM   1313  C   GLU A 443      17.195  59.673  28.413  1.00 33.17           C  
ATOM   1314  O   GLU A 443      16.083  59.300  28.794  1.00 33.84           O  
ATOM   1315  CB  GLU A 443      18.005  61.889  29.289  1.00 32.57           C  
ATOM   1316  CG  GLU A 443      18.747  62.653  30.374  1.00 34.96           C  
ATOM   1317  CD  GLU A 443      20.178  63.032  30.017  1.00 35.12           C  
ATOM   1318  OE1 GLU A 443      20.776  62.487  29.052  1.00 35.15           O  
ATOM   1319  OE2 GLU A 443      20.705  63.884  30.705  1.00 37.24           O1-
ATOM   1320  HN  GLU A 443      20.244  60.698  28.916  1.00  0.00           H  
ATOM   1321  N   GLU A 444      17.640  59.494  27.160  1.00 32.71           N  
ATOM   1322  CA  GLU A 444      16.885  58.778  26.151  1.00 31.95           C  
ATOM   1323  C   GLU A 444      16.809  57.288  26.476  1.00 32.62           C  
ATOM   1324  O   GLU A 444      15.740  56.685  26.376  1.00 32.56           O  
ATOM   1325  CB  GLU A 444      17.493  58.984  24.761  1.00 32.44           C  
ATOM   1326  CG  GLU A 444      17.301  60.395  24.214  1.00 32.23           C  
ATOM   1327  CD  GLU A 444      18.206  60.737  23.038  1.00 30.93           C  
ATOM   1328  OE1 GLU A 444      19.321  60.154  22.880  1.00 27.79           O  
ATOM   1329  OE2 GLU A 444      17.813  61.639  22.281  1.00 29.00           O1-
ATOM   1330  HN  GLU A 444      18.550  59.879  26.906  1.00  0.00           H  
ATOM   1331  N   PHE A 445      17.940  56.705  26.871  1.00 31.51           N  
ATOM   1332  CA  PHE A 445      18.000  55.299  27.290  1.00 30.92           C  
ATOM   1333  C   PHE A 445      17.021  55.001  28.434  1.00 31.49           C  
ATOM   1334  O   PHE A 445      16.285  54.041  28.379  1.00 30.66           O  
ATOM   1335  CB  PHE A 445      19.436  54.936  27.667  1.00 31.58           C  
ATOM   1336  CG  PHE A 445      19.557  53.856  28.675  1.00 28.72           C  
ATOM   1337  CD1 PHE A 445      19.327  52.539  28.326  1.00 30.39           C  
ATOM   1338  CD2 PHE A 445      19.908  54.160  29.986  1.00 28.44           C  
ATOM   1339  CE1 PHE A 445      19.457  51.515  29.279  1.00 29.45           C  
ATOM   1340  CE2 PHE A 445      20.040  53.164  30.929  1.00 30.41           C  
ATOM   1341  CZ  PHE A 445      19.811  51.834  30.578  1.00 29.64           C  
ATOM   1342  HN  PHE A 445      18.798  57.257  26.883  1.00  0.00           H  
ATOM   1343  N   VAL A 446      17.000  55.865  29.441  1.00 31.13           N  
ATOM   1344  CA  VAL A 446      16.155  55.682  30.586  1.00 32.05           C  
ATOM   1345  C   VAL A 446      14.646  55.775  30.185  1.00 30.89           C  
ATOM   1346  O   VAL A 446      13.795  54.984  30.643  1.00 29.19           O  
ATOM   1347  CB  VAL A 446      16.690  56.652  31.675  1.00 33.45           C  
ATOM   1348  CG1 VAL A 446      15.662  57.417  32.305  1.00 35.50           C  
ATOM   1349  CG2 VAL A 446      17.658  55.943  32.622  1.00 32.57           C  
ATOM   1350  HN  VAL A 446      17.604  56.686  29.400  1.00  0.00           H  
ATOM   1351  N   CYS A 447      14.323  56.689  29.284  1.00 30.45           N  
ATOM   1352  CA  CYS A 447      12.987  56.733  28.716  1.00 29.45           C  
ATOM   1353  C   CYS A 447      12.629  55.432  27.989  1.00 29.02           C  
ATOM   1354  O   CYS A 447      11.558  54.870  28.183  1.00 26.76           O  
ATOM   1355  CB  CYS A 447      12.842  57.928  27.774  1.00 30.32           C  
ATOM   1356  SG  CYS A 447      12.734  59.528  28.604  1.00 32.21           S  
ATOM   1357  HN  CYS A 447      15.021  57.371  28.985  1.00  0.00           H  
ATOM   1358  N   LEU A 448      13.505  54.973  27.121  1.00 28.53           N  
ATOM   1359  CA  LEU A 448      13.254  53.735  26.411  1.00 29.84           C  
ATOM   1360  C   LEU A 448      13.051  52.565  27.348  1.00 30.40           C  
ATOM   1361  O   LEU A 448      12.153  51.769  27.121  1.00 29.45           O  
ATOM   1362  CB  LEU A 448      14.401  53.397  25.450  1.00 30.49           C  
ATOM   1363  CG  LEU A 448      14.538  54.327  24.246  1.00 32.36           C  
ATOM   1364  CD1 LEU A 448      15.760  53.936  23.493  1.00 32.82           C  
ATOM   1365  CD2 LEU A 448      13.327  54.240  23.376  1.00 34.34           C  
ATOM   1366  HN  LEU A 448      14.366  55.492  26.947  1.00  0.00           H  
ATOM   1367  N   LYS A 449      13.867  52.469  28.406  1.00 30.24           N  
ATOM   1368  CA  LYS A 449      13.689  51.390  29.378  1.00 31.67           C  
ATOM   1369  C   LYS A 449      12.289  51.425  30.015  1.00 30.81           C  
ATOM   1370  O   LYS A 449      11.625  50.390  30.167  1.00 29.41           O  
ATOM   1371  CB  LYS A 449      14.810  51.446  30.455  1.00 32.80           C  
ATOM   1372  CG  LYS A 449      15.320  50.119  30.834  1.00 34.79           C  
ATOM   1373  CD  LYS A 449      16.122  50.011  32.104  1.00 34.56           C  
ATOM   1374  CE  LYS A 449      16.657  51.294  32.709  1.00 35.51           C  
ATOM   1375  NZ  LYS A 449      17.427  50.893  33.938  1.00 31.55           N1+
ATOM   1376  HN  LYS A 449      14.615  53.150  28.534  1.00  0.00           H  
ATOM   1377  HZ1 LYS A 449      17.787  51.756  34.345  1.00  0.00           H  
ATOM   1378  HZ2 LYS A 449      18.152  50.199  33.753  1.00  0.00           H  
ATOM   1379  HZ3 LYS A 449      16.881  50.333  34.593  1.00  0.00           H  
ATOM   1380  N   SER A 450      11.800  52.618  30.368  1.00 30.28           N  
ATOM   1381  CA  SER A 450      10.441  52.729  30.937  1.00 30.40           C  
ATOM   1382  C   SER A 450       9.345  52.406  29.933  1.00 29.06           C  
ATOM   1383  O   SER A 450       8.320  51.838  30.286  1.00 28.78           O  
ATOM   1384  CB  SER A 450      10.222  54.139  31.551  1.00 31.23           C  
ATOM   1385  OG  SER A 450      10.863  54.179  32.842  1.00 34.12           O  
ATOM   1386  HN  SER A 450      12.368  53.456  30.244  1.00  0.00           H  
ATOM   1387  HG  SER A 450      10.729  55.041  33.217  1.00  0.00           H  
ATOM   1388  N   ILE A 451       9.556  52.778  28.676  1.00 29.19           N  
ATOM   1389  CA  ILE A 451       8.640  52.381  27.623  1.00 28.81           C  
ATOM   1390  C   ILE A 451       8.510  50.860  27.530  1.00 27.35           C  
ATOM   1391  O   ILE A 451       7.416  50.327  27.431  1.00 27.69           O  
ATOM   1392  CB  ILE A 451       9.048  53.010  26.276  1.00 29.02           C  
ATOM   1393  CG1 ILE A 451       8.781  54.516  26.299  1.00 29.90           C  
ATOM   1394  CG2 ILE A 451       8.245  52.373  25.157  1.00 29.68           C  
ATOM   1395  CD1 ILE A 451       9.432  55.311  25.121  1.00 29.15           C  
ATOM   1396  HN  ILE A 451      10.370  53.349  28.448  1.00  0.00           H  
ATOM   1397  N   ILE A 452       9.626  50.153  27.561  1.00 27.95           N  
ATOM   1398  CA  ILE A 452       9.617  48.671  27.488  1.00 27.93           C  
ATOM   1399  C   ILE A 452       8.804  48.087  28.628  1.00 27.23           C  
ATOM   1400  O   ILE A 452       7.931  47.236  28.418  1.00 27.68           O  
ATOM   1401  CB  ILE A 452      11.063  48.118  27.533  1.00 28.51           C  
ATOM   1402  CG1 ILE A 452      11.791  48.479  26.217  1.00 29.43           C  
ATOM   1403  CG2 ILE A 452      11.054  46.565  27.707  1.00 28.28           C  
ATOM   1404  CD1 ILE A 452      13.240  48.299  26.241  1.00 30.50           C  
ATOM   1405  HN  ILE A 452      10.519  50.640  27.637  1.00  0.00           H  
ATOM   1406  N   LEU A 453       9.042  48.594  29.830  1.00 26.57           N  
ATOM   1407  CA  LEU A 453       8.286  48.144  30.992  1.00 26.28           C  
ATOM   1408  C   LEU A 453       6.766  48.246  30.791  1.00 27.04           C  
ATOM   1409  O   LEU A 453       5.994  47.302  31.086  1.00 24.72           O  
ATOM   1410  CB  LEU A 453       8.711  48.921  32.225  1.00 26.39           C  
ATOM   1411  CG  LEU A 453       7.960  48.549  33.509  1.00 25.04           C  
ATOM   1412  CD1 LEU A 453       8.270  47.114  33.911  1.00 26.23           C  
ATOM   1413  CD2 LEU A 453       8.324  49.444  34.623  1.00 26.50           C  
ATOM   1414  HN  LEU A 453       9.762  49.307  29.943  1.00  0.00           H  
ATOM   1415  N   LEU A 454       6.332  49.416  30.338  1.00 27.14           N  
ATOM   1416  CA  LEU A 454       4.906  49.681  30.256  1.00 28.27           C  
ATOM   1417  C   LEU A 454       4.249  49.067  29.030  1.00 28.82           C  
ATOM   1418  O   LEU A 454       3.041  48.715  29.086  1.00 29.45           O  
ATOM   1419  CB  LEU A 454       4.659  51.179  30.295  1.00 28.41           C  
ATOM   1420  CG  LEU A 454       5.117  51.875  31.575  1.00 28.75           C  
ATOM   1421  CD1 LEU A 454       4.922  53.379  31.415  1.00 28.67           C  
ATOM   1422  CD2 LEU A 454       4.416  51.346  32.796  1.00 30.02           C  
ATOM   1423  HN  LEU A 454       7.000  50.130  30.047  1.00  0.00           H  
ATOM   1424  N   ASN A 455       5.017  48.972  27.947  1.00 29.68           N  
ATOM   1425  CA  ASN A 455       4.520  48.561  26.606  1.00 30.23           C  
ATOM   1426  C   ASN A 455       4.530  47.066  26.298  1.00 30.58           C  
ATOM   1427  O   ASN A 455       3.629  46.562  25.623  1.00 29.14           O  
ATOM   1428  CB  ASN A 455       5.320  49.275  25.499  1.00 30.38           C  
ATOM   1429  CG  ASN A 455       4.800  48.959  24.076  1.00 31.83           C  
ATOM   1430  ND2 ASN A 455       3.576  49.319  23.822  1.00 28.24           N  
ATOM   1431  OD1 ASN A 455       5.502  48.374  23.242  1.00 36.36           O  
ATOM   1432  HN  ASN A 455       6.008  49.195  28.042  1.00  0.00           H  
ATOM   1433 1HD2 ASN A 455       2.997  49.801  24.510  1.00  0.00           H  
ATOM   1434 2HD2 ASN A 455       3.233  49.111  22.884  1.00  0.00           H  
ATOM   1435  N   SER A 456       5.561  46.359  26.737  1.00 31.52           N  
ATOM   1436  CA  SER A 456       5.773  44.998  26.233  1.00 32.62           C  
ATOM   1437  C   SER A 456       4.644  44.044  26.584  1.00 33.31           C  
ATOM   1438  O   SER A 456       4.247  43.269  25.729  1.00 33.80           O  
ATOM   1439  CB  SER A 456       7.116  44.424  26.672  1.00 32.90           C  
ATOM   1440  OG  SER A 456       8.179  45.109  26.026  1.00 35.28           O  
ATOM   1441  HN  SER A 456       6.203  46.759  27.421  1.00  0.00           H  
ATOM   1442  HG  SER A 456       9.016  44.751  26.299  1.00  0.00           H  
ATOM   1443  N   GLY A 457       4.095  44.132  27.798  1.00 33.42           N  
ATOM   1444  CA  GLY A 457       2.978  43.290  28.189  1.00 34.34           C  
ATOM   1445  C   GLY A 457       1.585  43.886  28.095  1.00 34.97           C  
ATOM   1446  O   GLY A 457       0.621  43.230  28.486  1.00 33.47           O  
ATOM   1447  HN  GLY A 457       4.469  44.806  28.466  1.00  0.00           H  
ATOM   1448  N   VAL A 458       1.454  45.090  27.531  1.00 36.26           N  
ATOM   1449  CA  VAL A 458       0.139  45.759  27.509  1.00 38.72           C  
ATOM   1450  C   VAL A 458      -0.889  45.088  26.556  1.00 39.59           C  
ATOM   1451  O   VAL A 458      -2.084  45.165  26.790  1.00 40.19           O  
ATOM   1452  CB  VAL A 458       0.260  47.269  27.213  1.00 38.18           C  
ATOM   1453  CG1 VAL A 458       0.583  47.523  25.753  1.00 38.98           C  
ATOM   1454  CG2 VAL A 458      -1.027  48.014  27.599  1.00 40.00           C  
ATOM   1455  HN  VAL A 458       2.265  45.548  27.115  1.00  0.00           H  
ATOM   1456  N   TYR A 459      -0.417  44.421  25.510  1.00 41.40           N  
ATOM   1457  CA  TYR A 459      -1.301  43.831  24.493  1.00 42.45           C  
ATOM   1458  C   TYR A 459      -1.745  42.424  24.912  1.00 43.62           C  
ATOM   1459  O   TYR A 459      -2.564  41.815  24.237  1.00 43.81           O  
ATOM   1460  CB  TYR A 459      -0.620  43.803  23.100  1.00 44.11           C  
ATOM   1461  CG  TYR A 459       0.056  45.110  22.693  1.00 45.22           C  
ATOM   1462  CD1 TYR A 459       1.321  45.446  23.169  1.00 48.90           C  
ATOM   1463  CD2 TYR A 459      -0.576  46.009  21.848  1.00 48.47           C  
ATOM   1464  CE1 TYR A 459       1.957  46.661  22.801  1.00 48.09           C  
ATOM   1465  CE2 TYR A 459       0.036  47.208  21.469  1.00 47.59           C  
ATOM   1466  CZ  TYR A 459       1.291  47.542  21.958  1.00 48.23           C  
ATOM   1467  OH  TYR A 459       1.873  48.752  21.595  1.00 46.92           O  
ATOM   1468  HN  TYR A 459       0.592  44.314  25.408  1.00  0.00           H  
ATOM   1469  HH  TYR A 459       2.732  48.981  21.930  1.00  0.00           H  
ATOM   1470  N   THR A 460      -1.206  41.912  26.021  1.00 44.46           N  
ATOM   1471  CA  THR A 460      -1.519  40.572  26.512  1.00 45.73           C  
ATOM   1472  C   THR A 460      -2.080  40.569  27.929  1.00 46.89           C  
ATOM   1473  O   THR A 460      -2.056  39.546  28.592  1.00 47.37           O  
ATOM   1474  CB  THR A 460      -0.261  39.651  26.443  1.00 46.30           C  
ATOM   1475  CG2 THR A 460       0.071  39.301  24.980  1.00 46.62           C  
ATOM   1476  OG1 THR A 460       0.912  40.340  26.941  1.00 44.27           O  
ATOM   1477  HN  THR A 460      -0.546  42.482  26.549  1.00  0.00           H  
ATOM   1478  HG1 THR A 460       1.678  39.779  26.899  1.00  0.00           H  
ATOM   1479  N   PHE A 461      -2.584  41.708  28.386  1.00 48.00           N  
ATOM   1480  CA  PHE A 461      -3.295  41.801  29.662  1.00 49.08           C  
ATOM   1481  C   PHE A 461      -4.396  40.729  29.802  1.00 50.11           C  
ATOM   1482  O   PHE A 461      -4.133  39.644  30.325  1.00 51.22           O  
ATOM   1483  CB  PHE A 461      -3.889  43.219  29.817  1.00 49.11           C  
ATOM   1484  CG  PHE A 461      -3.000  44.209  30.567  1.00 48.85           C  
ATOM   1485  CD1 PHE A 461      -1.642  43.988  30.754  1.00 50.24           C  
ATOM   1486  CD2 PHE A 461      -3.557  45.376  31.093  1.00 48.89           C  
ATOM   1487  CE1 PHE A 461      -0.859  44.914  31.472  1.00 49.58           C  
ATOM   1488  CE2 PHE A 461      -2.787  46.298  31.787  1.00 49.08           C  
ATOM   1489  CZ  PHE A 461      -1.434  46.067  31.973  1.00 48.21           C  
ATOM   1490  HN  PHE A 461      -2.471  42.553  27.826  1.00  0.00           H  
ATOM   1491  N   LEU A 462      -5.600  41.032  29.306  1.00 50.09           N  
ATOM   1492  CA  LEU A 462      -6.840  40.261  29.523  1.00 50.31           C  
ATOM   1493  C   LEU A 462      -7.967  41.257  29.765  1.00 50.26           C  
ATOM   1494  O   LEU A 462      -7.714  42.371  30.230  1.00 49.91           O  
ATOM   1495  CB  LEU A 462      -6.753  39.264  30.712  1.00 50.60           C  
ATOM   1496  HN  LEU A 462      -5.668  41.869  28.727  1.00  0.00           H  
ATOM   1497  N   SER A 464     -11.618  41.882  30.023  1.00 28.87           N  
ATOM   1498  CA  SER A 464     -12.728  41.174  30.682  1.00 27.90           C  
ATOM   1499  C   SER A 464     -13.345  42.004  31.810  1.00 27.35           C  
ATOM   1500  O   SER A 464     -14.438  41.678  32.297  1.00 27.72           O  
ATOM   1501  HN1 SER A 464     -11.207  41.329  29.271  1.00  0.00           H  
ATOM   1502  HN2 SER A 464     -10.911  42.173  30.698  1.00  0.00           H  
ATOM   1503  HN3 SER A 464     -11.910  42.801  29.690  1.00  0.00           H  
ATOM   1504  N   THR A 465     -12.635  43.059  32.227  1.00 26.83           N  
ATOM   1505  CA  THR A 465     -13.165  44.034  33.189  1.00 26.38           C  
ATOM   1506  C   THR A 465     -12.961  45.473  32.725  1.00 25.71           C  
ATOM   1507  O   THR A 465     -12.011  45.790  32.015  1.00 24.46           O  
ATOM   1508  CB  THR A 465     -12.500  43.888  34.571  1.00 25.81           C  
ATOM   1509  CG2 THR A 465     -12.410  42.438  34.981  1.00 26.74           C  
ATOM   1510  OG1 THR A 465     -11.136  44.319  34.494  1.00 27.12           O  
ATOM   1511  HN  THR A 465     -11.691  43.191  31.863  1.00  0.00           H  
ATOM   1512  HG1 THR A 465     -10.726  44.229  35.346  1.00  0.00           H  
ATOM   1513  N   LEU A 466     -13.847  46.335  33.200  1.00 25.76           N  
ATOM   1514  CA  LEU A 466     -13.753  47.770  33.016  1.00 26.26           C  
ATOM   1515  C   LEU A 466     -12.466  48.305  33.641  1.00 27.14           C  
ATOM   1516  O   LEU A 466     -11.756  49.101  33.029  1.00 26.15           O  
ATOM   1517  CB  LEU A 466     -14.967  48.425  33.668  1.00 26.91           C  
ATOM   1518  CG  LEU A 466     -15.561  49.673  33.034  1.00 27.44           C  
ATOM   1519  CD1 LEU A 466     -15.750  49.503  31.536  1.00 29.42           C  
ATOM   1520  CD2 LEU A 466     -16.863  49.994  33.709  1.00 26.64           C  
ATOM   1521  HN  LEU A 466     -14.641  45.968  33.725  1.00  0.00           H  
ATOM   1522  N   LYS A 467     -12.165  47.840  34.854  1.00 28.24           N  
ATOM   1523  CA  LYS A 467     -10.925  48.182  35.549  1.00 29.69           C  
ATOM   1524  C   LYS A 467      -9.742  48.001  34.634  1.00 29.23           C  
ATOM   1525  O   LYS A 467      -8.953  48.914  34.456  1.00 29.48           O  
ATOM   1526  CB  LYS A 467     -10.734  47.311  36.795  1.00 30.05           C  
ATOM   1527  CG  LYS A 467      -9.247  47.129  37.224  1.00 30.83           C  
ATOM   1528  CD  LYS A 467      -9.015  45.751  37.864  1.00 32.61           C  
ATOM   1529  CE  LYS A 467      -7.611  45.222  37.632  1.00 32.90           C  
ATOM   1530  NZ  LYS A 467      -7.299  44.744  36.234  1.00 36.91           N1+
ATOM   1531  HN  LYS A 467     -12.829  47.219  35.317  1.00  0.00           H  
ATOM   1532  HZ1 LYS A 467      -6.356  44.389  36.078  1.00  0.00           H  
ATOM   1533  HZ2 LYS A 467      -7.503  45.485  35.563  1.00  0.00           H  
ATOM   1534  HZ3 LYS A 467      -7.983  44.043  35.949  1.00  0.00           H  
ATOM   1535  N   SER A 468      -9.620  46.806  34.063  1.00 29.34           N  
ATOM   1536  CA  SER A 468      -8.530  46.492  33.139  1.00 29.41           C  
ATOM   1537  C   SER A 468      -8.446  47.440  31.953  1.00 28.77           C  
ATOM   1538  O   SER A 468      -7.355  47.836  31.553  1.00 29.58           O  
ATOM   1539  CB  SER A 468      -8.673  45.068  32.604  1.00 29.71           C  
ATOM   1540  OG  SER A 468      -7.668  44.824  31.610  1.00 34.96           O  
ATOM   1541  HN  SER A 468     -10.309  46.085  34.276  1.00  0.00           H  
ATOM   1542  HG  SER A 468      -7.757  43.939  31.277  1.00  0.00           H  
ATOM   1543  N   LEU A 469      -9.582  47.810  31.374  1.00 27.80           N  
ATOM   1544  CA  LEU A 469      -9.542  48.779  30.296  1.00 27.70           C  
ATOM   1545  C   LEU A 469      -9.025  50.101  30.823  1.00 27.28           C  
ATOM   1546  O   LEU A 469      -8.236  50.750  30.169  1.00 24.55           O  
ATOM   1547  CB  LEU A 469     -10.894  48.963  29.650  1.00 27.94           C  
ATOM   1548  CG  LEU A 469     -11.421  47.751  28.883  1.00 28.96           C  
ATOM   1549  CD1 LEU A 469     -12.811  48.076  28.427  1.00 29.47           C  
ATOM   1550  CD2 LEU A 469     -10.531  47.364  27.697  1.00 29.76           C  
ATOM   1551  HN  LEU A 469     -10.471  47.418  31.683  1.00  0.00           H  
ATOM   1552  N   GLU A 470      -9.463  50.483  32.020  1.00 27.88           N  
ATOM   1553  CA  GLU A 470      -8.992  51.725  32.630  1.00 28.99           C  
ATOM   1554  C   GLU A 470      -7.469  51.693  32.863  1.00 29.30           C  
ATOM   1555  O   GLU A 470      -6.797  52.713  32.728  1.00 29.97           O  
ATOM   1556  CB  GLU A 470      -9.806  52.022  33.913  1.00 28.99           C  
ATOM   1557  CG  GLU A 470     -11.256  52.464  33.646  1.00 30.33           C  
ATOM   1558  CD  GLU A 470     -12.235  52.192  34.793  1.00 30.69           C  
ATOM   1559  OE1 GLU A 470     -11.800  51.654  35.835  1.00 34.86           O  
ATOM   1560  OE2 GLU A 470     -13.452  52.499  34.650  1.00 33.64           O1-
ATOM   1561  HN  GLU A 470     -10.136  49.901  32.519  1.00  0.00           H  
ATOM   1562  N   GLU A 471      -6.908  50.508  33.140  1.00 29.91           N  
ATOM   1563  CA  GLU A 471      -5.490  50.334  33.364  1.00 29.88           C  
ATOM   1564  C   GLU A 471      -4.701  50.565  32.098  1.00 29.87           C  
ATOM   1565  O   GLU A 471      -3.698  51.267  32.113  1.00 28.18           O  
ATOM   1566  CB  GLU A 471      -5.168  48.913  33.824  1.00 31.08           C  
ATOM   1567  CG  GLU A 471      -5.846  48.479  35.100  1.00 34.09           C  
ATOM   1568  CD  GLU A 471      -4.996  48.626  36.331  1.00 38.02           C  
ATOM   1569  OE1 GLU A 471      -3.982  47.890  36.481  1.00 37.99           O  
ATOM   1570  OE2 GLU A 471      -5.397  49.455  37.175  1.00 42.63           O1-
ATOM   1571  HN  GLU A 471      -7.511  49.688  33.196  1.00  0.00           H  
ATOM   1572  N   LYS A 472      -5.140  49.936  31.008  1.00 29.45           N  
ATOM   1573  CA  LYS A 472      -4.533  50.150  29.718  1.00 29.76           C  
ATOM   1574  C   LYS A 472      -4.593  51.624  29.318  1.00 28.91           C  
ATOM   1575  O   LYS A 472      -3.596  52.158  28.865  1.00 28.47           O  
ATOM   1576  CB  LYS A 472      -5.187  49.300  28.625  1.00 29.79           C  
ATOM   1577  CG  LYS A 472      -4.905  47.808  28.693  1.00 32.41           C  
ATOM   1578  CD  LYS A 472      -5.290  47.128  27.378  1.00 33.60           C  
ATOM   1579  CE  LYS A 472      -6.034  45.801  27.601  1.00 37.31           C  
ATOM   1580  NZ  LYS A 472      -7.133  45.835  28.649  1.00 41.03           N1+
ATOM   1581  HN  LYS A 472      -5.924  49.288  31.088  1.00  0.00           H  
ATOM   1582  HZ1 LYS A 472      -7.627  44.955  28.797  1.00  0.00           H  
ATOM   1583  HZ2 LYS A 472      -7.799  46.576  28.432  1.00  0.00           H  
ATOM   1584  HZ3 LYS A 472      -6.761  46.179  29.534  1.00  0.00           H  
ATOM   1585  N   ASP A 473      -5.741  52.287  29.465  1.00 28.81           N  
ATOM   1586  CA  ASP A 473      -5.804  53.741  29.140  1.00 28.84           C  
ATOM   1587  C   ASP A 473      -4.744  54.538  29.897  1.00 28.63           C  
ATOM   1588  O   ASP A 473      -4.093  55.417  29.328  1.00 27.97           O  
ATOM   1589  CB  ASP A 473      -7.180  54.343  29.428  1.00 29.55           C  
ATOM   1590  CG  ASP A 473      -8.272  53.869  28.440  1.00 31.83           C  
ATOM   1591  OD1 ASP A 473      -7.983  53.100  27.497  1.00 36.62           O  
ATOM   1592  OD2 ASP A 473      -9.467  54.204  28.533  1.00 32.52           O1-
ATOM   1593  HN  ASP A 473      -6.573  51.801  29.799  1.00  0.00           H  
ATOM   1594  N   HIS A 474      -4.564  54.210  31.171  1.00 29.03           N  
ATOM   1595  CA  HIS A 474      -3.559  54.836  32.020  1.00 29.55           C  
ATOM   1596  C   HIS A 474      -2.163  54.648  31.453  1.00 29.26           C  
ATOM   1597  O   HIS A 474      -1.411  55.625  31.274  1.00 27.58           O  
ATOM   1598  CB  HIS A 474      -3.644  54.271  33.449  1.00 30.59           C  
ATOM   1599  CG  HIS A 474      -2.592  54.799  34.370  1.00 32.35           C  
ATOM   1600  CD2 HIS A 474      -1.511  54.201  34.927  1.00 34.46           C  
ATOM   1601  ND1 HIS A 474      -2.575  56.109  34.799  1.00 34.26           N  
ATOM   1602  CE1 HIS A 474      -1.531  56.292  35.587  1.00 35.52           C  
ATOM   1603  NE2 HIS A 474      -0.863  55.154  35.671  1.00 36.98           N  
ATOM   1604  HN  HIS A 474      -5.158  53.485  31.575  1.00  0.00           H  
ATOM   1605  HD1 HIS A 474      -3.259  56.823  34.548  1.00  0.00           H  
ATOM   1606  HE2 HIS A 474      -0.005  55.008  36.203  1.00  0.00           H  
ATOM   1607  N   ILE A 475      -1.811  53.394  31.173  1.00 28.58           N  
ATOM   1608  CA  ILE A 475      -0.518  53.076  30.584  1.00 29.37           C  
ATOM   1609  C   ILE A 475      -0.265  53.864  29.313  1.00 28.77           C  
ATOM   1610  O   ILE A 475       0.801  54.376  29.126  1.00 28.00           O  
ATOM   1611  CB  ILE A 475      -0.368  51.565  30.316  1.00 28.82           C  
ATOM   1612  CG1 ILE A 475      -0.215  50.810  31.637  1.00 30.45           C  
ATOM   1613  CG2 ILE A 475       0.838  51.294  29.451  1.00 29.44           C  
ATOM   1614  CD1 ILE A 475      -0.473  49.293  31.549  1.00 31.18           C  
ATOM   1615  HN  ILE A 475      -2.464  52.637  31.376  1.00  0.00           H  
ATOM   1616  N   HIS A 476      -1.246  53.926  28.430  1.00 28.95           N  
ATOM   1617  CA  HIS A 476      -1.087  54.689  27.198  1.00 29.60           C  
ATOM   1618  C   HIS A 476      -0.898  56.173  27.454  1.00 28.97           C  
ATOM   1619  O   HIS A 476      -0.128  56.804  26.750  1.00 27.58           O  
ATOM   1620  CB  HIS A 476      -2.282  54.492  26.271  1.00 30.01           C  
ATOM   1621  CG  HIS A 476      -2.348  53.131  25.662  1.00 31.87           C  
ATOM   1622  CD2 HIS A 476      -1.377  52.335  25.163  1.00 35.51           C  
ATOM   1623  ND1 HIS A 476      -3.527  52.428  25.532  1.00 37.78           N  
ATOM   1624  CE1 HIS A 476      -3.273  51.254  24.976  1.00 37.65           C  
ATOM   1625  NE2 HIS A 476      -1.972  51.170  24.750  1.00 35.50           N  
ATOM   1626  HN  HIS A 476      -2.122  53.436  28.612  1.00  0.00           H  
ATOM   1627  HD1 HIS A 476      -4.448  52.760  25.819  1.00  0.00           H  
ATOM   1628  HE2 HIS A 476      -1.491  50.371  24.337  1.00  0.00           H  
ATOM   1629  N   ARG A 477      -1.574  56.701  28.476  1.00 28.71           N  
ATOM   1630  CA  ARG A 477      -1.428  58.103  28.866  1.00 29.43           C  
ATOM   1631  C   ARG A 477      -0.019  58.383  29.357  1.00 28.84           C  
ATOM   1632  O   ARG A 477       0.573  59.377  28.973  1.00 27.70           O  
ATOM   1633  CB  ARG A 477      -2.447  58.502  29.934  1.00 29.70           C  
ATOM   1634  CG  ARG A 477      -3.813  58.786  29.378  1.00 30.40           C  
ATOM   1635  CD  ARG A 477      -4.750  59.484  30.328  1.00 32.57           C  
ATOM   1636  NE  ARG A 477      -4.918  58.763  31.588  1.00 35.83           N  
ATOM   1637  CZ  ARG A 477      -5.902  57.895  31.872  1.00 37.92           C  
ATOM   1638  NH1 ARG A 477      -6.859  57.582  30.987  1.00 39.38           N1+
ATOM   1639  NH2 ARG A 477      -5.924  57.334  33.078  1.00 38.83           N  
ATOM   1640  HN  ARG A 477      -2.214  56.107  29.003  1.00  0.00           H  
ATOM   1641  HE  ARG A 477      -4.226  58.935  32.317  1.00  0.00           H  
ATOM   1642 1HH1 ARG A 477      -6.842  58.012  30.062  1.00  0.00           H  
ATOM   1643 2HH1 ARG A 477      -7.607  56.923  31.203  1.00  0.00           H  
ATOM   1644 1HH2 ARG A 477      -5.196  57.572  33.751  1.00  0.00           H  
ATOM   1645 2HH2 ARG A 477      -6.672  56.675  33.294  1.00  0.00           H  
ATOM   1646  N   VAL A 478       0.523  57.489  30.185  1.00 28.22           N  
ATOM   1647  CA  VAL A 478       1.904  57.594  30.618  1.00 28.33           C  
ATOM   1648  C   VAL A 478       2.891  57.436  29.452  1.00 28.32           C  
ATOM   1649  O   VAL A 478       3.848  58.198  29.359  1.00 27.94           O  
ATOM   1650  CB  VAL A 478       2.206  56.612  31.748  1.00 28.39           C  
ATOM   1651  CG1 VAL A 478       3.669  56.665  32.126  1.00 29.31           C  
ATOM   1652  CG2 VAL A 478       1.337  56.949  32.956  1.00 28.64           C  
ATOM   1653  HN  VAL A 478      -0.047  56.713  30.522  1.00  0.00           H  
ATOM   1654  N   LEU A 479       2.658  56.465  28.568  1.00 27.66           N  
ATOM   1655  CA  LEU A 479       3.515  56.329  27.388  1.00 27.15           C  
ATOM   1656  C   LEU A 479       3.551  57.632  26.567  1.00 27.34           C  
ATOM   1657  O   LEU A 479       4.615  58.036  26.113  1.00 26.61           O  
ATOM   1658  CB  LEU A 479       3.095  55.105  26.540  1.00 27.39           C  
ATOM   1659  CG  LEU A 479       3.451  53.734  27.125  1.00 27.20           C  
ATOM   1660  CD1 LEU A 479       2.782  52.609  26.342  1.00 27.65           C  
ATOM   1661  CD2 LEU A 479       4.950  53.473  27.123  1.00 27.43           C  
ATOM   1662  HN  LEU A 479       1.883  55.817  28.714  1.00  0.00           H  
ATOM   1663  N   ASP A 480       2.407  58.300  26.422  1.00 27.41           N  
ATOM   1664  CA  ASP A 480       2.363  59.595  25.739  1.00 28.90           C  
ATOM   1665  C   ASP A 480       3.231  60.629  26.460  1.00 28.58           C  
ATOM   1666  O   ASP A 480       3.893  61.414  25.815  1.00 28.97           O  
ATOM   1667  CB  ASP A 480       0.934  60.124  25.645  1.00 28.81           C  
ATOM   1668  CG  ASP A 480       0.109  59.405  24.613  1.00 32.09           C  
ATOM   1669  OD1 ASP A 480       0.690  58.699  23.743  1.00 34.81           O  
ATOM   1670  OD2 ASP A 480      -1.133  59.477  24.610  1.00 31.76           O1-
ATOM   1671  HN  ASP A 480       1.545  57.902  26.794  1.00  0.00           H  
ATOM   1672  N   LYS A 481       3.218  60.621  27.786  1.00 28.27           N  
ATOM   1673  CA  LYS A 481       4.043  61.548  28.545  1.00 28.86           C  
ATOM   1674  C   LYS A 481       5.537  61.275  28.337  1.00 28.95           C  
ATOM   1675  O   LYS A 481       6.332  62.211  28.320  1.00 27.33           O  
ATOM   1676  CB  LYS A 481       3.682  61.528  30.041  1.00 29.33           C  
ATOM   1677  CG  LYS A 481       2.347  62.255  30.324  1.00 33.28           C  
ATOM   1678  CD  LYS A 481       2.377  63.100  31.597  1.00 38.89           C  
ATOM   1679  CE  LYS A 481       3.132  64.422  31.450  1.00 39.13           C  
ATOM   1680  NZ  LYS A 481       2.204  65.582  31.334  1.00 41.55           N1+
ATOM   1681  HN  LYS A 481       2.622  59.957  28.280  1.00  0.00           H  
ATOM   1682  HZ1 LYS A 481       2.708  66.464  31.236  1.00  0.00           H  
ATOM   1683  HZ2 LYS A 481       1.550  65.613  32.116  1.00  0.00           H  
ATOM   1684  HZ3 LYS A 481       1.538  65.449  30.573  1.00  0.00           H  
ATOM   1685  N   ILE A 482       5.910  59.999  28.197  1.00 28.42           N  
ATOM   1686  CA  ILE A 482       7.309  59.658  27.973  1.00 29.41           C  
ATOM   1687  C   ILE A 482       7.703  60.142  26.571  1.00 29.50           C  
ATOM   1688  O   ILE A 482       8.827  60.608  26.373  1.00 30.65           O  
ATOM   1689  CB  ILE A 482       7.582  58.144  28.162  1.00 29.08           C  
ATOM   1690  CG1 ILE A 482       7.276  57.722  29.617  1.00 30.88           C  
ATOM   1691  CG2 ILE A 482       9.058  57.831  27.807  1.00 29.46           C  
ATOM   1692  CD1 ILE A 482       7.331  56.210  29.860  1.00 30.67           C  
ATOM   1693  HN  ILE A 482       5.210  59.259  28.247  1.00  0.00           H  
ATOM   1694  N   THR A 483       6.776  60.036  25.616  1.00 28.90           N  
ATOM   1695  CA  THR A 483       6.999  60.594  24.266  1.00 28.99           C  
ATOM   1696  C   THR A 483       7.259  62.083  24.324  1.00 28.96           C  
ATOM   1697  O   THR A 483       8.231  62.561  23.697  1.00 28.05           O  
ATOM   1698  CB  THR A 483       5.843  60.309  23.324  1.00 28.56           C  
ATOM   1699  CG2 THR A 483       6.181  60.766  21.921  1.00 30.34           C  
ATOM   1700  OG1 THR A 483       5.688  58.897  23.179  1.00 27.14           O  
ATOM   1701  HN  THR A 483       5.897  59.561  25.822  1.00  0.00           H  
ATOM   1702  HG1 THR A 483       5.476  58.610  24.059  1.00  0.00           H  
ATOM   1703  N   ASP A 484       6.394  62.804  25.053  1.00 29.05           N  
ATOM   1704  CA  ASP A 484       6.562  64.258  25.237  1.00 28.80           C  
ATOM   1705  C   ASP A 484       7.939  64.552  25.842  1.00 28.08           C  
ATOM   1706  O   ASP A 484       8.565  65.556  25.505  1.00 26.57           O  
ATOM   1707  CB  ASP A 484       5.499  64.861  26.173  1.00 29.83           C  
ATOM   1708  CG  ASP A 484       4.085  64.752  25.651  1.00 31.42           C  
ATOM   1709  OD1 ASP A 484       3.854  64.579  24.430  1.00 35.36           O  
ATOM   1710  OD2 ASP A 484       3.105  64.866  26.426  1.00 36.86           O1-
ATOM   1711  HN  ASP A 484       5.601  62.335  25.491  1.00  0.00           H  
ATOM   1712  N   THR A 485       8.377  63.704  26.779  1.00 27.56           N  
ATOM   1713  CA  THR A 485       9.670  63.866  27.463  1.00 28.17           C  
ATOM   1714  C   THR A 485      10.877  63.679  26.524  1.00 27.98           C  
ATOM   1715  O   THR A 485      11.866  64.429  26.588  1.00 28.61           O  
ATOM   1716  CB  THR A 485       9.737  62.889  28.649  1.00 28.42           C  
ATOM   1717  CG2 THR A 485      11.029  62.929  29.370  1.00 27.78           C  
ATOM   1718  OG1 THR A 485       8.753  63.274  29.619  1.00 26.41           O  
ATOM   1719  HN  THR A 485       7.789  62.910  27.031  1.00  0.00           H  
ATOM   1720  HG1 THR A 485       7.924  63.248  29.156  1.00  0.00           H  
ATOM   1721  N   LEU A 486      10.803  62.676  25.671  1.00 27.32           N  
ATOM   1722  CA  LEU A 486      11.818  62.483  24.650  1.00 27.45           C  
ATOM   1723  C   LEU A 486      11.889  63.702  23.736  1.00 27.18           C  
ATOM   1724  O   LEU A 486      12.978  64.209  23.481  1.00 27.94           O  
ATOM   1725  CB  LEU A 486      11.517  61.241  23.810  1.00 26.81           C  
ATOM   1726  CG  LEU A 486      11.861  59.914  24.476  1.00 29.95           C  
ATOM   1727  CD1 LEU A 486      11.225  58.699  23.748  1.00 32.74           C  
ATOM   1728  CD2 LEU A 486      13.378  59.744  24.602  1.00 29.11           C  
ATOM   1729  HN  LEU A 486      10.020  62.025  25.729  1.00  0.00           H  
ATOM   1730  N   ILE A 487      10.735  64.191  23.290  1.00 26.37           N  
ATOM   1731  CA  ILE A 487      10.702  65.324  22.360  1.00 27.57           C  
ATOM   1732  C   ILE A 487      11.303  66.539  23.045  1.00 27.71           C  
ATOM   1733  O   ILE A 487      12.105  67.237  22.435  1.00 27.14           O  
ATOM   1734  CB  ILE A 487       9.268  65.613  21.881  1.00 28.24           C  
ATOM   1735  CG1 ILE A 487       8.780  64.516  20.932  1.00 30.56           C  
ATOM   1736  CG2 ILE A 487       9.163  67.023  21.192  1.00 27.35           C  
ATOM   1737  CD1 ILE A 487       9.625  64.304  19.684  1.00 30.84           C  
ATOM   1738  HN  ILE A 487       9.859  63.771  23.600  1.00  0.00           H  
ATOM   1739  N   HIS A 488      10.942  66.759  24.325  1.00 27.67           N  
ATOM   1740  CA  HIS A 488      11.501  67.844  25.146  1.00 27.81           C  
ATOM   1741  C   HIS A 488      13.035  67.788  25.218  1.00 28.20           C  
ATOM   1742  O   HIS A 488      13.711  68.774  24.938  1.00 27.21           O  
ATOM   1743  CB  HIS A 488      10.884  67.788  26.556  1.00 28.64           C  
ATOM   1744  CG  HIS A 488      11.403  68.833  27.496  1.00 30.03           C  
ATOM   1745  CD2 HIS A 488      12.384  68.789  28.428  1.00 30.85           C  
ATOM   1746  ND1 HIS A 488      10.886  70.109  27.539  1.00 31.10           N  
ATOM   1747  CE1 HIS A 488      11.529  70.803  28.464  1.00 32.23           C  
ATOM   1748  NE2 HIS A 488      12.451  70.027  29.004  1.00 31.45           N  
ATOM   1749  HN  HIS A 488      10.247  66.142  24.745  1.00  0.00           H  
ATOM   1750  HD1 HIS A 488      10.130  70.462  26.953  1.00  0.00           H  
ATOM   1751  HE2 HIS A 488      13.107  70.306  29.733  1.00  0.00           H  
ATOM   1752  N   LEU A 489      13.580  66.620  25.548  1.00 27.81           N  
ATOM   1753  CA  LEU A 489      15.030  66.422  25.649  1.00 27.92           C  
ATOM   1754  C   LEU A 489      15.697  66.800  24.338  1.00 27.90           C  
ATOM   1755  O   LEU A 489      16.753  67.425  24.323  1.00 26.90           O  
ATOM   1756  CB  LEU A 489      15.349  64.944  25.950  1.00 27.85           C  
ATOM   1757  CG  LEU A 489      15.172  64.538  27.418  1.00 29.01           C  
ATOM   1758  CD1 LEU A 489      15.110  63.014  27.537  1.00 31.04           C  
ATOM   1759  CD2 LEU A 489      16.266  65.111  28.291  1.00 31.20           C  
ATOM   1760  HN  LEU A 489      12.964  65.830  25.739  1.00  0.00           H  
ATOM   1761  N   MET A 490      15.078  66.394  23.233  1.00 28.09           N  
ATOM   1762  CA  MET A 490      15.641  66.636  21.899  1.00 29.28           C  
ATOM   1763  C   MET A 490      15.580  68.097  21.490  1.00 28.60           C  
ATOM   1764  O   MET A 490      16.555  68.635  20.955  1.00 29.08           O  
ATOM   1765  CB  MET A 490      14.949  65.751  20.848  1.00 28.91           C  
ATOM   1766  CG  MET A 490      15.229  64.268  21.002  1.00 30.57           C  
ATOM   1767  SD  MET A 490      14.192  63.320  19.889  1.00 32.63           S  
ATOM   1768  CE  MET A 490      14.302  61.717  20.592  1.00 34.25           C  
ATOM   1769  HN  MET A 490      14.189  65.901  23.315  1.00  0.00           H  
ATOM   1770  N   ALA A 491      14.435  68.738  21.726  1.00 28.49           N  
ATOM   1771  CA  ALA A 491      14.296  70.186  21.556  1.00 28.37           C  
ATOM   1772  C   ALA A 491      15.315  70.990  22.370  1.00 28.35           C  
ATOM   1773  O   ALA A 491      15.887  71.962  21.883  1.00 27.42           O  
ATOM   1774  CB  ALA A 491      12.900  70.635  21.939  1.00 28.43           C  
ATOM   1775  HN  ALA A 491      13.626  68.200  22.036  1.00  0.00           H  
ATOM   1776  N   LYS A 492      15.502  70.593  23.621  1.00 28.77           N  
ATOM   1777  CA  LYS A 492      16.466  71.240  24.512  1.00 29.18           C  
ATOM   1778  C   LYS A 492      17.875  71.048  23.996  1.00 28.55           C  
ATOM   1779  O   LYS A 492      18.719  71.863  24.229  1.00 29.67           O  
ATOM   1780  CB  LYS A 492      16.360  70.638  25.912  1.00 29.16           C  
ATOM   1781  CG  LYS A 492      15.233  71.215  26.730  1.00 31.51           C  
ATOM   1782  HN  LYS A 492      14.954  69.809  23.975  1.00  0.00           H  
ATOM   1783  N   ALA A 493      18.107  69.952  23.291  1.00 29.04           N  
ATOM   1784  CA  ALA A 493      19.399  69.648  22.706  1.00 29.06           C  
ATOM   1785  C   ALA A 493      19.612  70.340  21.365  1.00 29.06           C  
ATOM   1786  O   ALA A 493      20.618  70.121  20.721  1.00 30.05           O  
ATOM   1787  CB  ALA A 493      19.551  68.157  22.567  1.00 28.54           C  
ATOM   1788  HN  ALA A 493      17.342  69.291  23.153  1.00  0.00           H  
ATOM   1789  N   GLY A 494      18.662  71.170  20.950  1.00 28.95           N  
ATOM   1790  CA  GLY A 494      18.798  71.988  19.760  1.00 28.42           C  
ATOM   1791  C   GLY A 494      18.443  71.301  18.451  1.00 28.19           C  
ATOM   1792  O   GLY A 494      18.796  71.819  17.382  1.00 27.97           O  
ATOM   1793  HN  GLY A 494      17.800  71.235  21.491  1.00  0.00           H  
ATOM   1794  N   LEU A 495      17.749  70.155  18.509  1.00 27.11           N  
ATOM   1795  CA  LEU A 495      17.268  69.545  17.289  1.00 26.98           C  
ATOM   1796  C   LEU A 495      16.079  70.307  16.709  1.00 26.08           C  
ATOM   1797  O   LEU A 495      15.187  70.764  17.389  1.00 24.70           O  
ATOM   1798  CB  LEU A 495      16.885  68.074  17.441  1.00 26.34           C  
ATOM   1799  CG  LEU A 495      17.855  67.054  18.036  1.00 29.91           C  
ATOM   1800  CD1 LEU A 495      17.414  65.624  17.671  1.00 31.16           C  
ATOM   1801  CD2 LEU A 495      19.293  67.244  17.683  1.00 31.58           C  
ATOM   1802  HN  LEU A 495      17.561  69.715  19.410  1.00  0.00           H  
ATOM   1803  N   THR A 496      16.141  70.439  15.406  1.00 25.63           N  
ATOM   1804  CA  THR A 496      15.035  70.848  14.561  1.00 26.49           C  
ATOM   1805  C   THR A 496      13.773  69.969  14.766  1.00 25.92           C  
ATOM   1806  O   THR A 496      13.883  68.813  15.142  1.00 25.27           O  
ATOM   1807  CB  THR A 496      15.599  70.706  13.137  1.00 26.14           C  
ATOM   1808  CG2 THR A 496      14.608  70.345  12.181  1.00 27.73           C  
ATOM   1809  OG1 THR A 496      16.117  71.981  12.700  1.00 29.37           O  
ATOM   1810  HN  THR A 496      17.033  70.239  14.953  1.00  0.00           H  
ATOM   1811  HG1 THR A 496      16.778  72.222  13.338  1.00  0.00           H  
ATOM   1812  N   LEU A 497      12.591  70.514  14.498  1.00 26.21           N  
ATOM   1813  CA  LEU A 497      11.339  69.746  14.587  1.00 26.94           C  
ATOM   1814  C   LEU A 497      11.441  68.485  13.750  1.00 26.72           C  
ATOM   1815  O   LEU A 497      11.142  67.412  14.231  1.00 26.80           O  
ATOM   1816  CB  LEU A 497      10.134  70.574  14.133  1.00 27.26           C  
ATOM   1817  CG  LEU A 497       9.489  71.441  15.213  1.00 30.37           C  
ATOM   1818  CD1 LEU A 497       8.341  72.246  14.602  1.00 32.87           C  
ATOM   1819  CD2 LEU A 497       9.005  70.566  16.392  1.00 29.09           C  
ATOM   1820  HN  LEU A 497      12.550  71.495  14.222  1.00  0.00           H  
ATOM   1821  N   GLN A 498      11.913  68.636  12.518  1.00 26.35           N  
ATOM   1822  CA  GLN A 498      12.182  67.507  11.636  1.00 26.37           C  
ATOM   1823  C   GLN A 498      13.127  66.490  12.255  1.00 25.11           C  
ATOM   1824  O   GLN A 498      12.852  65.292  12.210  1.00 24.39           O  
ATOM   1825  CB  GLN A 498      12.752  67.970  10.304  1.00 26.44           C  
ATOM   1826  CG  GLN A 498      13.023  66.785   9.376  1.00 27.47           C  
ATOM   1827  CD  GLN A 498      13.504  67.195   8.035  1.00 29.03           C  
ATOM   1828  NE2 GLN A 498      13.015  66.511   7.003  1.00 29.64           N  
ATOM   1829  OE1 GLN A 498      14.337  68.110   7.910  1.00 32.64           O  
ATOM   1830  HN  GLN A 498      12.095  69.579  12.175  1.00  0.00           H  
ATOM   1831 1HE2 GLN A 498      13.346  66.793   6.080  1.00  0.00           H  
ATOM   1832 2HE2 GLN A 498      12.332  65.761   7.106  1.00  0.00           H  
ATOM   1833  N   GLN A 499      14.206  66.961  12.881  1.00 23.59           N  
ATOM   1834  CA  GLN A 499      15.202  66.085  13.463  1.00 23.32           C  
ATOM   1835  C   GLN A 499      14.641  65.347  14.681  1.00 24.16           C  
ATOM   1836  O   GLN A 499      15.041  64.214  14.974  1.00 24.03           O  
ATOM   1837  CB  GLN A 499      16.449  66.871  13.877  1.00 23.27           C  
ATOM   1838  CG  GLN A 499      17.421  67.150  12.711  1.00 23.76           C  
ATOM   1839  CD  GLN A 499      18.428  68.237  13.045  1.00 24.20           C  
ATOM   1840  NE2 GLN A 499      19.313  68.510  12.120  1.00 27.22           N  
ATOM   1841  OE1 GLN A 499      18.398  68.817  14.133  1.00 23.73           O  
ATOM   1842  HN  GLN A 499      14.334  67.970  12.952  1.00  0.00           H  
ATOM   1843 1HE2 GLN A 499      19.989  69.240  12.344  1.00  0.00           H  
ATOM   1844 2HE2 GLN A 499      19.338  68.030  11.220  1.00  0.00           H  
ATOM   1845  N   GLN A 500      13.754  66.035  15.399  1.00 24.12           N  
ATOM   1846  CA  GLN A 500      13.106  65.521  16.587  1.00 24.38           C  
ATOM   1847  C   GLN A 500      12.241  64.328  16.226  1.00 24.36           C  
ATOM   1848  O   GLN A 500      12.378  63.271  16.834  1.00 24.85           O  
ATOM   1849  CB  GLN A 500      12.255  66.617  17.232  1.00 23.85           C  
ATOM   1850  CG  GLN A 500      13.050  67.683  17.944  1.00 24.89           C  
ATOM   1851  CD  GLN A 500      12.178  68.832  18.376  1.00 25.28           C  
ATOM   1852  NE2 GLN A 500      12.655  70.067  18.181  1.00 23.41           N  
ATOM   1853  OE1 GLN A 500      11.067  68.607  18.852  1.00 26.40           O  
ATOM   1854  HN  GLN A 500      13.518  66.979  15.094  1.00  0.00           H  
ATOM   1855 1HE2 GLN A 500      12.064  70.845  18.474  1.00  0.00           H  
ATOM   1856 2HE2 GLN A 500      13.577  70.254  17.786  1.00  0.00           H  
ATOM   1857  N   HIS A 501      11.372  64.471  15.217  1.00 24.85           N  
ATOM   1858  CA  HIS A 501      10.524  63.312  14.808  1.00 24.46           C  
ATOM   1859  C   HIS A 501      11.355  62.164  14.196  1.00 25.38           C  
ATOM   1860  O   HIS A 501      11.127  60.986  14.504  1.00 25.02           O  
ATOM   1861  CB AHIS A 501       9.271  63.748  13.979  0.60 24.74           C  
ATOM   1862  CB BHIS A 501       9.411  63.707  13.833  0.40 25.10           C  
ATOM   1863  CG AHIS A 501       9.521  64.197  12.554  0.60 22.34           C  
ATOM   1864  CG BHIS A 501       8.665  64.941  14.224  0.40 24.50           C  
ATOM   1865  CD2AHIS A 501      10.052  63.557  11.484  0.60 21.63           C  
ATOM   1866  CD2BHIS A 501       8.349  66.047  13.514  0.40 24.53           C  
ATOM   1867  ND1AHIS A 501       9.056  65.405  12.073  0.60 22.86           N  
ATOM   1868  ND1BHIS A 501       8.162  65.138  15.490  0.40 25.05           N  
ATOM   1869  CE1AHIS A 501       9.336  65.508  10.785  0.60 21.51           C  
ATOM   1870  CE1BHIS A 501       7.556  66.312  15.540  0.40 24.20           C  
ATOM   1871  NE2AHIS A 501       9.949  64.400  10.403  0.60 20.22           N  
ATOM   1872  NE2BHIS A 501       7.660  66.885  14.352  0.40 24.51           N  
ATOM   1873  HN  HIS A 501      11.290  65.364  14.732  1.00  0.00           H  
ATOM   1874  HD1AHIS A 501       8.570  66.110  12.627  1.00  0.00           H  
ATOM   1875  HD1BHIS A 501       8.244  64.482  16.267  1.00  0.00           H  
ATOM   1876  HE2AHIS A 501      10.289  64.203   9.462  1.00  0.00           H  
ATOM   1877  HE2BHIS A 501       7.288  67.801  14.101  1.00  0.00           H  
ATOM   1878  N   GLN A 502      12.355  62.488  13.384  1.00 24.90           N  
ATOM   1879  CA  GLN A 502      13.217  61.445  12.846  1.00 25.23           C  
ATOM   1880  C   GLN A 502      13.904  60.662  13.971  1.00 26.12           C  
ATOM   1881  O   GLN A 502      13.972  59.425  13.944  1.00 25.31           O  
ATOM   1882  CB  GLN A 502      14.228  62.030  11.849  1.00 25.16           C  
ATOM   1883  CG  GLN A 502      13.585  62.558  10.591  1.00 24.03           C  
ATOM   1884  CD  GLN A 502      14.586  63.213   9.656  1.00 25.16           C  
ATOM   1885  NE2 GLN A 502      14.170  63.528   8.447  1.00 20.97           N  
ATOM   1886  OE1 GLN A 502      15.735  63.366  10.019  1.00 28.57           O  
ATOM   1887  HN  GLN A 502      12.519  63.464  13.138  1.00  0.00           H  
ATOM   1888 1HE2 GLN A 502      14.842  63.968   7.819  1.00  0.00           H  
ATOM   1889 2HE2 GLN A 502      13.205  63.400   8.142  1.00  0.00           H  
ATOM   1890  N   ARG A 503      14.401  61.372  14.986  1.00 26.40           N  
ATOM   1891  CA  ARG A 503      15.123  60.713  16.040  1.00 26.39           C  
ATOM   1892  C   ARG A 503      14.214  59.908  16.965  1.00 27.21           C  
ATOM   1893  O   ARG A 503      14.608  58.843  17.405  1.00 25.97           O  
ATOM   1894  CB  ARG A 503      15.952  61.716  16.851  1.00 27.66           C  
ATOM   1895  CG  ARG A 503      16.893  61.068  17.875  1.00 26.33           C  
ATOM   1896  CD  ARG A 503      17.727  62.097  18.665  1.00 26.34           C  
ATOM   1897  NE  ARG A 503      18.584  61.458  19.667  1.00 26.77           N  
ATOM   1898  CZ  ARG A 503      19.776  60.933  19.396  1.00 29.61           C  
ATOM   1899  NH1 ARG A 503      20.255  60.969  18.157  1.00 28.08           N1+
ATOM   1900  NH2 ARG A 503      20.504  60.378  20.362  1.00 27.84           N  
ATOM   1901  HN  ARG A 503      14.268  62.383  15.014  1.00  0.00           H  
ATOM   1902  HE  ARG A 503      18.247  61.413  20.629  1.00  0.00           H  
ATOM   1903 1HH1 ARG A 503      21.169  60.566  17.949  1.00  0.00           H  
ATOM   1904 2HH1 ARG A 503      19.697  61.394  17.417  1.00  0.00           H  
ATOM   1905 1HH2 ARG A 503      21.418  59.975  20.154  1.00  0.00           H  
ATOM   1906 2HH2 ARG A 503      20.136  60.350  21.313  1.00  0.00           H  
ATOM   1907  N   LEU A 504      13.039  60.452  17.280  1.00 26.97           N  
ATOM   1908  CA  LEU A 504      12.010  59.735  18.037  1.00 27.50           C  
ATOM   1909  C   LEU A 504      11.741  58.376  17.362  1.00 27.13           C  
ATOM   1910  O   LEU A 504      11.728  57.361  18.040  1.00 28.12           O  
ATOM   1911  CB  LEU A 504      10.724  60.561  18.146  1.00 27.35           C  
ATOM   1912  CG  LEU A 504       9.542  59.843  18.824  1.00 28.39           C  
ATOM   1913  CD1 LEU A 504       9.905  59.495  20.262  1.00 25.98           C  
ATOM   1914  CD2 LEU A 504       8.343  60.693  18.782  1.00 27.60           C  
ATOM   1915  HN  LEU A 504      12.848  61.408  16.981  1.00  0.00           H  
ATOM   1916  N   ALA A 505      11.576  58.384  16.048  1.00 25.21           N  
ATOM   1917  CA  ALA A 505      11.348  57.176  15.247  1.00 25.75           C  
ATOM   1918  C   ALA A 505      12.530  56.187  15.316  1.00 25.25           C  
ATOM   1919  O   ALA A 505      12.345  54.987  15.568  1.00 24.22           O  
ATOM   1920  CB  ALA A 505      11.068  57.541  13.816  1.00 24.17           C  
ATOM   1921  HN  ALA A 505      11.609  59.282  15.565  1.00  0.00           H  
ATOM   1922  N   GLN A 506      13.734  56.701  15.108  1.00 25.06           N  
ATOM   1923  CA  GLN A 506      14.950  55.896  15.240  1.00 26.24           C  
ATOM   1924  C   GLN A 506      15.026  55.179  16.593  1.00 26.39           C  
ATOM   1925  O   GLN A 506      15.287  53.969  16.672  1.00 27.66           O  
ATOM   1926  CB  GLN A 506      16.185  56.790  15.054  1.00 26.44           C  
ATOM   1927  CG  GLN A 506      16.428  57.255  13.661  1.00 26.98           C  
ATOM   1928  CD  GLN A 506      17.336  58.516  13.606  1.00 29.35           C  
ATOM   1929  NE2 GLN A 506      17.315  59.233  12.485  1.00 30.88           N  
ATOM   1930  OE1 GLN A 506      18.020  58.816  14.574  1.00 31.61           O  
ATOM   1931  HN  GLN A 506      13.816  57.684  14.849  1.00  0.00           H  
ATOM   1932 1HE2 GLN A 506      17.911  60.060  12.449  1.00  0.00           H  
ATOM   1933 2HE2 GLN A 506      16.744  58.983  11.677  1.00  0.00           H  
ATOM   1934  N   LEU A 507      14.792  55.908  17.671  1.00 26.93           N  
ATOM   1935  CA  LEU A 507      14.819  55.320  19.005  1.00 28.21           C  
ATOM   1936  C   LEU A 507      13.783  54.232  19.187  1.00 29.06           C  
ATOM   1937  O   LEU A 507      14.077  53.117  19.733  1.00 28.80           O  
ATOM   1938  CB  LEU A 507      14.546  56.380  20.071  1.00 29.09           C  
ATOM   1939  CG  LEU A 507      15.631  57.455  20.218  1.00 31.63           C  
ATOM   1940  CD1 LEU A 507      15.138  58.581  21.107  1.00 34.86           C  
ATOM   1941  CD2 LEU A 507      16.908  56.861  20.748  1.00 32.52           C  
ATOM   1942  HN  LEU A 507      14.588  56.902  17.567  1.00  0.00           H  
ATOM   1943  N   LEU A 508      12.553  54.542  18.785  1.00 28.05           N  
ATOM   1944  CA  LEU A 508      11.444  53.601  19.042  1.00 27.84           C  
ATOM   1945  C   LEU A 508      11.553  52.334  18.177  1.00 27.53           C  
ATOM   1946  O   LEU A 508      11.156  51.253  18.601  1.00 27.56           O  
ATOM   1947  CB  LEU A 508      10.087  54.273  18.833  1.00 26.73           C  
ATOM   1948  CG  LEU A 508       9.816  55.398  19.850  1.00 31.41           C  
ATOM   1949  CD1 LEU A 508       8.457  56.038  19.603  1.00 32.56           C  
ATOM   1950  CD2 LEU A 508       9.883  54.929  21.257  1.00 29.37           C  
ATOM   1951  HN  LEU A 508      12.377  55.423  18.303  1.00  0.00           H  
ATOM   1952  N   LEU A 509      12.106  52.462  16.985  1.00 27.72           N  
ATOM   1953  CA  LEU A 509      12.361  51.322  16.141  1.00 28.46           C  
ATOM   1954  C   LEU A 509      13.375  50.348  16.733  1.00 29.72           C  
ATOM   1955  O   LEU A 509      13.334  49.151  16.432  1.00 28.83           O  
ATOM   1956  CB  LEU A 509      12.801  51.759  14.754  1.00 29.02           C  
ATOM   1957  CG  LEU A 509      11.719  52.379  13.835  1.00 29.45           C  
ATOM   1958  CD1 LEU A 509      12.317  52.768  12.517  1.00 30.15           C  
ATOM   1959  CD2 LEU A 509      10.570  51.409  13.653  1.00 30.53           C  
ATOM   1960  HN  LEU A 509      12.359  53.392  16.653  1.00  0.00           H  
ATOM   1961  N   ILE A 510      14.279  50.831  17.566  1.00 30.71           N  
ATOM   1962  CA  ILE A 510      15.231  49.936  18.217  1.00 32.17           C  
ATOM   1963  C   ILE A 510      14.488  48.973  19.164  1.00 31.50           C  
ATOM   1964  O   ILE A 510      14.935  47.860  19.352  1.00 29.48           O  
ATOM   1965  CB  ILE A 510      16.327  50.708  18.984  1.00 33.49           C  
ATOM   1966  CG1 ILE A 510      17.160  51.518  18.001  1.00 35.08           C  
ATOM   1967  CG2 ILE A 510      17.273  49.706  19.710  1.00 34.17           C  
ATOM   1968  CD1 ILE A 510      17.917  52.652  18.647  1.00 36.74           C  
ATOM   1969  HN  ILE A 510      14.312  51.833  17.755  1.00  0.00           H  
ATOM   1970  N   LEU A 511      13.347  49.403  19.718  1.00 30.67           N  
ATOM   1971  CA  LEU A 511      12.588  48.537  20.615  1.00 31.38           C  
ATOM   1972  C   LEU A 511      12.058  47.257  19.959  1.00 29.76           C  
ATOM   1973  O   LEU A 511      11.879  46.238  20.642  1.00 29.51           O  
ATOM   1974  CB  LEU A 511      11.451  49.306  21.282  1.00 31.61           C  
ATOM   1975  CG  LEU A 511      11.898  50.475  22.183  1.00 34.39           C  
ATOM   1976  CD1 LEU A 511      10.716  50.995  22.948  1.00 36.09           C  
ATOM   1977  CD2 LEU A 511      13.000  50.071  23.208  1.00 38.00           C  
ATOM   1978  HN  LEU A 511      13.006  50.342  19.512  1.00  0.00           H  
ATOM   1979  N   SER A 512      11.797  47.305  18.660  1.00 28.75           N  
ATOM   1980  CA  SER A 512      11.465  46.099  17.920  1.00 29.67           C  
ATOM   1981  C   SER A 512      12.622  45.110  17.932  1.00 28.22           C  
ATOM   1982  O   SER A 512      12.417  43.911  18.069  1.00 27.12           O  
ATOM   1983  CB  SER A 512      11.078  46.405  16.461  1.00 30.31           C  
ATOM   1984  OG  SER A 512       9.676  46.652  16.401  1.00 36.23           O  
ATOM   1985  HN  SER A 512      11.830  48.201  18.173  1.00  0.00           H  
ATOM   1986  HG  SER A 512       9.437  46.841  15.501  1.00  0.00           H  
ATOM   1987  N   HIS A 513      13.830  45.610  17.743  1.00 27.42           N  
ATOM   1988  CA  HIS A 513      15.015  44.733  17.802  1.00 28.21           C  
ATOM   1989  C   HIS A 513      15.226  44.188  19.242  1.00 27.24           C  
ATOM   1990  O   HIS A 513      15.597  43.060  19.407  1.00 27.17           O  
ATOM   1991  CB  HIS A 513      16.277  45.463  17.342  1.00 28.58           C  
ATOM   1992  CG  HIS A 513      17.468  44.561  17.192  1.00 31.64           C  
ATOM   1993  CD2 HIS A 513      17.672  43.488  16.394  1.00 31.72           C  
ATOM   1994  ND1 HIS A 513      18.628  44.718  17.929  1.00 34.16           N  
ATOM   1995  CE1 HIS A 513      19.499  43.790  17.572  1.00 33.41           C  
ATOM   1996  NE2 HIS A 513      18.946  43.034  16.641  1.00 35.77           N  
ATOM   1997  HN  HIS A 513      13.944  46.606  17.556  1.00  0.00           H  
ATOM   1998  HD1 HIS A 513      18.786  45.436  18.636  1.00  0.00           H  
ATOM   1999  HE2 HIS A 513      19.392  42.241  16.180  1.00  0.00           H  
ATOM   2000  N   ILE A 514      14.971  44.992  20.260  1.00 26.60           N  
ATOM   2001  CA  ILE A 514      15.172  44.516  21.652  1.00 26.65           C  
ATOM   2002  C   ILE A 514      14.160  43.408  21.963  1.00 25.73           C  
ATOM   2003  O   ILE A 514      14.509  42.390  22.596  1.00 24.31           O  
ATOM   2004  CB  ILE A 514      15.131  45.676  22.621  1.00 26.08           C  
ATOM   2005  CG1 ILE A 514      16.424  46.517  22.466  1.00 27.10           C  
ATOM   2006  CG2 ILE A 514      15.069  45.188  24.079  1.00 29.07           C  
ATOM   2007  CD1 ILE A 514      16.281  47.872  22.895  1.00 31.78           C  
ATOM   2008  HN  ILE A 514      14.636  45.940  20.089  1.00  0.00           H  
ATOM   2009  N   ARG A 515      12.951  43.561  21.419  1.00 25.23           N  
ATOM   2010  CA  ARG A 515      11.928  42.507  21.498  1.00 25.82           C  
ATOM   2011  C   ARG A 515      12.409  41.222  20.875  1.00 25.40           C  
ATOM   2012  O   ARG A 515      12.307  40.143  21.484  1.00 24.59           O  
ATOM   2013  CB  ARG A 515      10.630  42.911  20.810  1.00 25.96           C  
ATOM   2014  CG  ARG A 515       9.488  41.986  21.148  1.00 30.12           C  
ATOM   2015  CD  ARG A 515       9.088  42.130  22.615  1.00 34.51           C  
ATOM   2016  NE  ARG A 515       7.669  42.024  22.733  1.00 41.93           N  
ATOM   2017  CZ  ARG A 515       6.810  43.021  22.820  1.00 41.32           C  
ATOM   2018  NH1 ARG A 515       7.163  44.287  22.894  1.00 43.22           N1+
ATOM   2019  NH2 ARG A 515       5.555  42.713  22.867  1.00 41.76           N  
ATOM   2020  HN  ARG A 515      12.731  44.432  20.936  1.00  0.00           H  
ATOM   2021  HE  ARG A 515       7.280  41.081  22.752  1.00  0.00           H  
ATOM   2022 1HH1 ARG A 515       6.499  45.058  22.961  1.00  0.00           H  
ATOM   2023 2HH1 ARG A 515       8.153  44.530  22.857  1.00  0.00           H  
ATOM   2024 1HH2 ARG A 515       4.891  43.484  22.934  1.00  0.00           H  
ATOM   2025 2HH2 ARG A 515       5.281  41.732  22.810  1.00  0.00           H  
ATOM   2026  N   HIS A 516      12.890  41.327  19.643  1.00 24.93           N  
ATOM   2027  CA  HIS A 516      13.393  40.174  18.899  1.00 24.85           C  
ATOM   2028  C   HIS A 516      14.463  39.404  19.681  1.00 23.95           C  
ATOM   2029  O   HIS A 516      14.421  38.162  19.787  1.00 24.17           O  
ATOM   2030  CB  HIS A 516      13.966  40.648  17.540  1.00 25.10           C  
ATOM   2031  CG  HIS A 516      14.331  39.535  16.632  1.00 27.12           C  
ATOM   2032  CD2 HIS A 516      15.528  38.964  16.353  1.00 33.17           C  
ATOM   2033  ND1 HIS A 516      13.399  38.868  15.868  1.00 29.26           N  
ATOM   2034  CE1 HIS A 516      14.007  37.927  15.162  1.00 31.65           C  
ATOM   2035  NE2 HIS A 516      15.299  37.961  15.440  1.00 29.15           N  
ATOM   2036  HN  HIS A 516      12.909  42.245  19.199  1.00  0.00           H  
ATOM   2037  HD1 HIS A 516      12.399  39.067  15.849  1.00  0.00           H  
ATOM   2038  HE2 HIS A 516      16.009  37.345  15.043  1.00  0.00           H  
ATOM   2039  N   MET A 517      15.415  40.140  20.228  1.00 24.20           N  
ATOM   2040  CA  MET A 517      16.511  39.543  21.022  1.00 25.12           C  
ATOM   2041  C   MET A 517      16.014  38.831  22.296  1.00 24.52           C  
ATOM   2042  O   MET A 517      16.482  37.749  22.629  1.00 22.91           O  
ATOM   2043  CB  MET A 517      17.535  40.621  21.394  1.00 24.60           C  
ATOM   2044  CG  MET A 517      18.396  41.072  20.224  1.00 26.50           C  
ATOM   2045  SD  MET A 517      19.748  42.185  20.716  1.00 27.01           S  
ATOM   2046  CE  MET A 517      18.904  43.548  21.463  1.00 25.07           C  
ATOM   2047  HN  MET A 517      15.393  41.152  20.099  1.00  0.00           H  
ATOM   2048  N   SER A 518      15.071  39.452  22.992  1.00 25.07           N  
ATOM   2049  CA  SER A 518      14.459  38.875  24.184  1.00 25.12           C  
ATOM   2050  C   SER A 518      13.715  37.597  23.807  1.00 24.48           C  
ATOM   2051  O   SER A 518      13.878  36.575  24.454  1.00 24.44           O  
ATOM   2052  CB  SER A 518      13.519  39.887  24.901  1.00 25.32           C  
ATOM   2053  OG  SER A 518      12.734  39.194  25.875  1.00 25.98           O  
ATOM   2054  HN  SER A 518      14.760  40.372  22.681  1.00  0.00           H  
ATOM   2055  HG  SER A 518      12.160  39.812  26.313  1.00  0.00           H  
ATOM   2056  N   ASN A 519      12.969  37.611  22.707  1.00 24.50           N  
ATOM   2057  CA  ASN A 519      12.336  36.387  22.243  1.00 25.14           C  
ATOM   2058  C   ASN A 519      13.324  35.238  21.923  1.00 25.14           C  
ATOM   2059  O   ASN A 519      13.083  34.082  22.286  1.00 23.78           O  
ATOM   2060  CB  ASN A 519      11.435  36.659  21.058  1.00 25.82           C  
ATOM   2061  CG  ASN A 519      10.172  37.452  21.446  1.00 30.38           C  
ATOM   2062  ND2 ASN A 519       9.729  37.278  22.681  1.00 27.98           N  
ATOM   2063  OD1 ASN A 519       9.596  38.178  20.615  1.00 30.30           O  
ATOM   2064  HN  ASN A 519      12.841  38.480  22.189  1.00  0.00           H  
ATOM   2065 1HD2 ASN A 519       8.893  37.803  22.938  1.00  0.00           H  
ATOM   2066 2HD2 ASN A 519      10.201  36.683  23.362  1.00  0.00           H  
ATOM   2067  N   LYS A 520      14.422  35.552  21.237  1.00 24.33           N  
ATOM   2068  CA  LYS A 520      15.456  34.534  20.986  1.00 24.50           C  
ATOM   2069  C   LYS A 520      16.101  34.065  22.299  1.00 23.83           C  
ATOM   2070  O   LYS A 520      16.399  32.890  22.463  1.00 23.71           O  
ATOM   2071  CB  LYS A 520      16.522  35.071  20.028  1.00 24.64           C  
ATOM   2072  CG  LYS A 520      15.972  35.447  18.652  1.00 28.04           C  
ATOM   2073  CD  LYS A 520      15.459  34.238  17.920  1.00 32.73           C  
ATOM   2074  CE  LYS A 520      15.604  34.368  16.410  1.00 34.72           C  
ATOM   2075  NZ  LYS A 520      15.711  33.031  15.775  1.00 36.60           N1+
ATOM   2076  HN  LYS A 520      14.547  36.501  20.884  1.00  0.00           H  
ATOM   2077  HZ1 LYS A 520      15.808  33.118  14.763  1.00  0.00           H  
ATOM   2078  HZ2 LYS A 520      14.928  32.429  16.029  1.00  0.00           H  
ATOM   2079  HZ3 LYS A 520      16.467  32.479  16.181  1.00  0.00           H  
ATOM   2080  N   GLY A 521      16.345  34.995  23.228  1.00 23.99           N  
ATOM   2081  CA  GLY A 521      16.841  34.654  24.569  1.00 24.23           C  
ATOM   2082  C   GLY A 521      15.934  33.716  25.363  1.00 24.93           C  
ATOM   2083  O   GLY A 521      16.388  32.682  25.903  1.00 24.46           O  
ATOM   2084  HN  GLY A 521      16.181  35.975  22.998  1.00  0.00           H  
ATOM   2085  N   MET A 522      14.649  34.047  25.406  1.00 26.01           N  
ATOM   2086  CA  MET A 522      13.641  33.213  26.071  1.00 27.07           C  
ATOM   2087  C   MET A 522      13.587  31.814  25.473  1.00 27.49           C  
ATOM   2088  O   MET A 522      13.455  30.847  26.194  1.00 26.93           O  
ATOM   2089  CB  MET A 522      12.242  33.828  25.957  1.00 27.78           C  
ATOM   2090  CG  MET A 522      12.017  35.119  26.685  1.00 30.39           C  
ATOM   2091  SD  MET A 522      12.354  35.123  28.442  1.00 43.42           S  
ATOM   2092  CE  MET A 522      11.220  33.881  29.022  1.00 42.46           C  
ATOM   2093  HN  MET A 522      14.351  34.914  24.960  1.00  0.00           H  
ATOM   2094  N   GLU A 523      13.654  31.720  24.146  1.00 28.46           N  
ATOM   2095  CA  GLU A 523      13.690  30.429  23.470  1.00 30.30           C  
ATOM   2096  C   GLU A 523      14.860  29.569  23.894  1.00 31.40           C  
ATOM   2097  O   GLU A 523      14.707  28.386  24.099  1.00 32.16           O  
ATOM   2098  CB  GLU A 523      13.838  30.614  21.975  1.00 30.67           C  
ATOM   2099  CG  GLU A 523      12.601  30.392  21.188  1.00 32.73           C  
ATOM   2100  CD  GLU A 523      12.929  30.375  19.715  1.00 34.08           C  
ATOM   2101  OE1 GLU A 523      13.120  31.476  19.146  1.00 35.96           O  
ATOM   2102  OE2 GLU A 523      13.030  29.267  19.167  1.00 31.33           O1-
ATOM   2103  HN  GLU A 523      13.681  32.574  23.588  1.00  0.00           H  
ATOM   2104  N   HIS A 524      16.041  30.169  23.931  1.00 33.13           N  
ATOM   2105  CA  HIS A 524      17.252  29.508  24.399  1.00 34.73           C  
ATOM   2106  C   HIS A 524      17.121  29.056  25.877  1.00 35.78           C  
ATOM   2107  O   HIS A 524      17.413  27.905  26.209  1.00 33.89           O  
ATOM   2108  CB  HIS A 524      18.439  30.461  24.211  1.00 35.55           C  
ATOM   2109  CG  HIS A 524      19.777  29.845  24.480  1.00 38.69           C  
ATOM   2110  CD2 HIS A 524      20.876  29.730  23.696  1.00 41.26           C  
ATOM   2111  ND1 HIS A 524      20.120  29.301  25.700  1.00 42.36           N  
ATOM   2112  CE1 HIS A 524      21.363  28.850  25.646  1.00 42.55           C  
ATOM   2113  NE2 HIS A 524      21.846  29.103  24.443  1.00 42.65           N  
ATOM   2114  HN  HIS A 524      16.105  31.138  23.618  1.00  0.00           H  
ATOM   2115  HD1 HIS A 524      19.511  29.254  26.517  1.00  0.00           H  
ATOM   2116  HE2 HIS A 524      22.785  28.871  24.120  1.00  0.00           H  
ATOM   2117  N   LEU A 525      16.693  29.959  26.758  1.00 36.96           N  
ATOM   2118  CA  LEU A 525      16.502  29.615  28.163  1.00 39.39           C  
ATOM   2119  C   LEU A 525      15.543  28.421  28.353  1.00 41.02           C  
ATOM   2120  O   LEU A 525      15.808  27.536  29.156  1.00 41.10           O  
ATOM   2121  CB  LEU A 525      16.026  30.837  28.976  1.00 38.69           C  
ATOM   2122  CG  LEU A 525      17.047  31.984  29.168  1.00 37.56           C  
ATOM   2123  CD1 LEU A 525      16.433  33.180  29.867  1.00 35.50           C  
ATOM   2124  CD2 LEU A 525      18.341  31.527  29.895  1.00 38.09           C  
ATOM   2125  HN  LEU A 525      16.495  30.909  26.444  1.00  0.00           H  
ATOM   2126  N   TYR A 526      14.443  28.403  27.612  1.00 43.47           N  
ATOM   2127  CA  TYR A 526      13.461  27.309  27.673  1.00 44.43           C  
ATOM   2128  C   TYR A 526      14.093  26.020  27.181  1.00 46.39           C  
ATOM   2129  O   TYR A 526      14.013  25.000  27.866  1.00 46.66           O  
ATOM   2130  CB  TYR A 526      12.234  27.665  26.820  1.00 45.83           C  
ATOM   2131  CG  TYR A 526      10.955  26.876  27.050  1.00 45.73           C  
ATOM   2132  CD1 TYR A 526      10.974  25.502  27.283  1.00 47.85           C  
ATOM   2133  CD2 TYR A 526       9.708  27.506  26.955  1.00 47.94           C  
ATOM   2134  CE1 TYR A 526       9.795  24.775  27.460  1.00 48.19           C  
ATOM   2135  CE2 TYR A 526       8.516  26.787  27.132  1.00 48.24           C  
ATOM   2136  CZ  TYR A 526       8.574  25.421  27.383  1.00 47.97           C  
ATOM   2137  OH  TYR A 526       7.420  24.678  27.557  1.00 48.20           O  
ATOM   2138  HN  TYR A 526      14.271  29.180  26.974  1.00  0.00           H  
ATOM   2139  HH  TYR A 526       7.460  23.744  27.729  1.00  0.00           H  
ATOM   2140  N   SER A 527      14.737  26.061  26.014  1.00 48.47           N  
ATOM   2141  CA  SER A 527      15.394  24.863  25.435  1.00 50.09           C  
ATOM   2142  C   SER A 527      16.283  24.163  26.460  1.00 51.57           C  
ATOM   2143  O   SER A 527      16.261  22.942  26.577  1.00 51.32           O  
ATOM   2144  CB  SER A 527      16.241  25.217  24.201  1.00 50.20           C  
ATOM   2145  OG  SER A 527      17.480  25.815  24.578  1.00 50.65           O  
ATOM   2146  HN  SER A 527      14.779  26.943  25.504  1.00  0.00           H  
ATOM   2147  HG  SER A 527      18.003  26.034  23.816  1.00  0.00           H  
ATOM   2148  N   MET A 528      17.063  24.956  27.193  1.00 53.20           N  
ATOM   2149  CA  MET A 528      17.888  24.448  28.289  1.00 55.15           C  
ATOM   2150  C   MET A 528      17.106  24.483  29.608  1.00 55.01           C  
ATOM   2151  O   MET A 528      16.427  23.519  29.974  1.00 55.65           O  
ATOM   2152  CB  MET A 528      19.169  25.283  28.408  1.00 55.22           C  
ATOM   2153  CG  MET A 528      18.984  26.641  29.093  1.00 56.28           C  
ATOM   2154  SD  MET A 528      20.337  27.828  28.821  1.00 58.62           S  
ATOM   2155  CE  MET A 528      21.739  26.727  28.521  1.00 58.73           C  
ATOM   2156  HN  MET A 528      17.086  25.954  26.982  1.00  0.00           H  
TER   
ATOM   2157  N   ASN B 304      14.207  64.574 -10.154  1.00 47.69           N  
ATOM   2158  CA  ASN B 304      13.998  64.206  -8.723  1.00 47.51           C  
ATOM   2159  C   ASN B 304      13.080  62.986  -8.578  1.00 47.16           C  
ATOM   2160  O   ASN B 304      12.114  63.021  -7.806  1.00 46.93           O  
ATOM   2161  CB  ASN B 304      13.432  65.408  -7.941  1.00 47.65           C  
ATOM   2162  HN1 ASN B 304      14.818  65.385 -10.250  1.00  0.00           H  
ATOM   2163  HN2 ASN B 304      13.319  64.718 -10.634  1.00  0.00           H  
ATOM   2164  HN3 ASN B 304      14.554  63.782 -10.695  1.00  0.00           H  
ATOM   2165  N   SER B 305      13.400  61.913  -9.305  1.00 46.69           N  
ATOM   2166  CA  SER B 305      12.626  60.659  -9.244  1.00 46.59           C  
ATOM   2167  C   SER B 305      13.214  59.595  -8.293  1.00 46.51           C  
ATOM   2168  O   SER B 305      12.546  58.589  -7.988  1.00 46.24           O  
ATOM   2169  CB  SER B 305      12.467  60.072 -10.643  1.00 46.52           C  
ATOM   2170  OG  SER B 305      11.936  61.031 -11.542  1.00 47.01           O  
ATOM   2171  HN  SER B 305      14.209  61.962  -9.925  1.00  0.00           H  
ATOM   2172  HG  SER B 305      11.837  60.665 -12.413  1.00  0.00           H  
ATOM   2173  N   LEU B 306      14.443  59.816  -7.811  1.00 46.32           N  
ATOM   2174  CA  LEU B 306      15.058  58.900  -6.826  1.00 46.05           C  
ATOM   2175  C   LEU B 306      14.420  59.105  -5.456  1.00 45.47           C  
ATOM   2176  O   LEU B 306      13.815  60.149  -5.193  1.00 45.39           O  
ATOM   2177  CB  LEU B 306      16.576  59.095  -6.744  1.00 46.32           C  
ATOM   2178  CG  LEU B 306      17.366  58.975  -8.055  1.00 47.40           C  
ATOM   2179  CD1 LEU B 306      18.764  59.577  -7.890  1.00 48.85           C  
ATOM   2180  CD2 LEU B 306      17.459  57.529  -8.568  1.00 48.11           C  
ATOM   2181  HN  LEU B 306      14.966  60.632  -8.129  1.00  0.00           H  
ATOM   2182  N   ALA B 307      14.571  58.105  -4.586  1.00 44.79           N  
ATOM   2183  CA  ALA B 307      13.791  58.001  -3.360  1.00 44.08           C  
ATOM   2184  C   ALA B 307      13.967  59.160  -2.400  1.00 43.63           C  
ATOM   2185  O   ALA B 307      12.981  59.660  -1.821  1.00 43.43           O  
ATOM   2186  CB  ALA B 307      14.125  56.705  -2.647  1.00 44.16           C  
ATOM   2187  HN  ALA B 307      15.262  57.382  -4.788  1.00  0.00           H  
ATOM   2188  N   LEU B 308      15.219  59.569  -2.210  1.00 42.73           N  
ATOM   2189  CA  LEU B 308      15.532  60.620  -1.240  1.00 42.05           C  
ATOM   2190  C   LEU B 308      15.120  61.985  -1.761  1.00 41.24           C  
ATOM   2191  O   LEU B 308      14.952  62.922  -0.978  1.00 41.38           O  
ATOM   2192  CB  LEU B 308      17.021  60.608  -0.859  1.00 42.42           C  
ATOM   2193  CG  LEU B 308      17.497  59.687   0.286  1.00 43.14           C  
ATOM   2194  CD1 LEU B 308      16.379  59.280   1.239  1.00 41.79           C  
ATOM   2195  CD2 LEU B 308      18.170  58.443  -0.256  1.00 44.88           C  
ATOM   2196  HN  LEU B 308      15.973  59.143  -2.749  1.00  0.00           H  
ATOM   2197  N   SER B 309      14.929  62.078  -3.075  1.00 39.76           N  
ATOM   2198  CA  SER B 309      14.452  63.290  -3.715  1.00 39.11           C  
ATOM   2199  C   SER B 309      12.941  63.457  -3.675  1.00 37.86           C  
ATOM   2200  O   SER B 309      12.436  64.533  -3.959  1.00 37.52           O  
ATOM   2201  CB  SER B 309      14.910  63.317  -5.171  1.00 39.25           C  
ATOM   2202  OG  SER B 309      16.306  63.066  -5.261  1.00 41.26           O  
ATOM   2203  HN  SER B 309      15.126  61.263  -3.656  1.00  0.00           H  
ATOM   2204  HG  SER B 309      16.591  63.083  -6.167  1.00  0.00           H  
ATOM   2205  N   LEU B 310      12.210  62.400  -3.341  1.00 36.57           N  
ATOM   2206  CA  LEU B 310      10.766  62.494  -3.340  1.00 35.51           C  
ATOM   2207  C   LEU B 310      10.281  63.340  -2.191  1.00 35.38           C  
ATOM   2208  O   LEU B 310      10.807  63.248  -1.071  1.00 35.26           O  
ATOM   2209  CB  LEU B 310      10.117  61.110  -3.241  1.00 35.09           C  
ATOM   2210  CG  LEU B 310      10.487  60.118  -4.327  1.00 33.02           C  
ATOM   2211  CD1 LEU B 310       9.805  58.771  -4.048  1.00 34.49           C  
ATOM   2212  CD2 LEU B 310      10.092  60.658  -5.675  1.00 33.66           C  
ATOM   2213  HN  LEU B 310      12.665  61.524  -3.086  1.00  0.00           H  
ATOM   2214  N   THR B 311       9.256  64.141  -2.465  1.00 34.61           N  
ATOM   2215  CA  THR B 311       8.509  64.779  -1.396  1.00 34.57           C  
ATOM   2216  C   THR B 311       7.683  63.734  -0.668  1.00 34.63           C  
ATOM   2217  O   THR B 311       7.544  62.586  -1.128  1.00 33.75           O  
ATOM   2218  CB  THR B 311       7.573  65.831  -1.932  1.00 34.93           C  
ATOM   2219  CG2 THR B 311       8.293  66.776  -2.897  1.00 34.95           C  
ATOM   2220  OG1 THR B 311       6.542  65.206  -2.701  1.00 34.49           O  
ATOM   2221  HN  THR B 311       8.992  64.309  -3.436  1.00  0.00           H  
ATOM   2222  HG1 THR B 311       5.952  65.869  -3.039  1.00  0.00           H  
ATOM   2223  N   ALA B 312       7.145  64.150   0.479  1.00 34.18           N  
ATOM   2224  CA  ALA B 312       6.238  63.336   1.260  1.00 33.54           C  
ATOM   2225  C   ALA B 312       5.062  62.852   0.408  1.00 33.20           C  
ATOM   2226  O   ALA B 312       4.776  61.656   0.373  1.00 32.17           O  
ATOM   2227  CB  ALA B 312       5.734  64.108   2.471  1.00 33.64           C  
ATOM   2228  HN  ALA B 312       7.383  65.081   0.820  1.00  0.00           H  
ATOM   2229  N   ASP B 313       4.379  63.772  -0.264  1.00 32.37           N  
ATOM   2230  CA  ASP B 313       3.256  63.390  -1.134  1.00 32.94           C  
ATOM   2231  C   ASP B 313       3.664  62.348  -2.199  1.00 31.92           C  
ATOM   2232  O   ASP B 313       2.903  61.416  -2.494  1.00 31.21           O  
ATOM   2233  CB  ASP B 313       2.630  64.617  -1.803  1.00 33.71           C  
ATOM   2234  CG  ASP B 313       1.740  65.437  -0.859  1.00 36.08           C  
ATOM   2235  OD1 ASP B 313       1.553  65.085   0.325  1.00 39.74           O  
ATOM   2236  OD2 ASP B 313       1.167  66.486  -1.233  1.00 43.31           O1-
ATOM   2237  HN  ASP B 313       4.636  64.755  -0.176  1.00  0.00           H  
ATOM   2238  N   GLN B 314       4.863  62.499  -2.761  1.00 31.21           N  
ATOM   2239  CA  GLN B 314       5.292  61.662  -3.891  1.00 30.94           C  
ATOM   2240  C   GLN B 314       5.634  60.264  -3.417  1.00 30.44           C  
ATOM   2241  O   GLN B 314       5.378  59.298  -4.112  1.00 29.53           O  
ATOM   2242  CB  GLN B 314       6.485  62.286  -4.618  1.00 30.72           C  
ATOM   2243  CG  GLN B 314       6.110  63.542  -5.391  1.00 30.71           C  
ATOM   2244  CD  GLN B 314       7.298  64.380  -5.766  1.00 30.54           C  
ATOM   2245  NE2 GLN B 314       7.084  65.335  -6.644  1.00 30.84           N  
ATOM   2246  OE1 GLN B 314       8.399  64.166  -5.268  1.00 32.13           O  
ATOM   2247  HN  GLN B 314       5.497  63.211  -2.399  1.00  0.00           H  
ATOM   2248 1HE2 GLN B 314       6.169  65.513  -7.058  1.00  0.00           H  
ATOM   2249 2HE2 GLN B 314       7.891  65.904  -6.899  1.00  0.00           H  
ATOM   2250  N   MET B 315       6.202  60.184  -2.228  1.00 30.86           N  
ATOM   2251  CA  MET B 315       6.508  58.926  -1.563  1.00 31.27           C  
ATOM   2252  C   MET B 315       5.236  58.136  -1.241  1.00 30.82           C  
ATOM   2253  O   MET B 315       5.143  56.953  -1.549  1.00 29.87           O  
ATOM   2254  CB  MET B 315       7.308  59.188  -0.271  1.00 31.85           C  
ATOM   2255  CG  MET B 315       7.638  57.894   0.515  1.00 33.34           C  
ATOM   2256  SD  MET B 315       8.691  56.773  -0.469  1.00 40.59           S  
ATOM   2257  CE  MET B 315      10.278  57.634  -0.352  1.00 40.95           C  
ATOM   2258  HN  MET B 315       6.440  61.052  -1.749  1.00  0.00           H  
ATOM   2259  N   VAL B 316       4.263  58.792  -0.624  1.00 30.62           N  
ATOM   2260  CA  VAL B 316       2.968  58.148  -0.326  1.00 31.03           C  
ATOM   2261  C   VAL B 316       2.371  57.591  -1.606  1.00 29.41           C  
ATOM   2262  O   VAL B 316       1.942  56.436  -1.650  1.00 29.07           O  
ATOM   2263  CB  VAL B 316       1.942  59.159   0.256  1.00 31.79           C  
ATOM   2264  CG1 VAL B 316       0.524  58.581   0.300  1.00 34.34           C  
ATOM   2265  CG2 VAL B 316       2.346  59.569   1.594  1.00 34.71           C  
ATOM   2266  HN  VAL B 316       4.412  59.763  -0.349  1.00  0.00           H  
ATOM   2267  N   SER B 317       2.358  58.425  -2.628  1.00 27.67           N  
ATOM   2268  CA  SER B 317       1.765  58.081  -3.913  1.00 27.95           C  
ATOM   2269  C   SER B 317       2.455  56.865  -4.521  1.00 27.32           C  
ATOM   2270  O   SER B 317       1.794  55.948  -5.006  1.00 26.12           O  
ATOM   2271  CB  SER B 317       1.861  59.250  -4.886  1.00 27.60           C  
ATOM   2272  OG  SER B 317       1.179  58.943  -6.086  1.00 30.68           O  
ATOM   2273  HN  SER B 317       2.780  59.347  -2.514  1.00  0.00           H  
ATOM   2274  HG  SER B 317       1.239  59.672  -6.693  1.00  0.00           H  
ATOM   2275  N   ALA B 318       3.788  56.873  -4.508  1.00 26.54           N  
ATOM   2276  CA  ALA B 318       4.559  55.747  -5.024  1.00 25.77           C  
ATOM   2277  C   ALA B 318       4.231  54.473  -4.256  1.00 25.89           C  
ATOM   2278  O   ALA B 318       4.037  53.438  -4.878  1.00 25.97           O  
ATOM   2279  CB  ALA B 318       6.026  56.022  -4.935  1.00 25.75           C  
ATOM   2280  HN  ALA B 318       4.279  57.683  -4.130  1.00  0.00           H  
ATOM   2281  N   LEU B 319       4.169  54.555  -2.916  1.00 26.09           N  
ATOM   2282  CA  LEU B 319       3.883  53.387  -2.083  1.00 27.11           C  
ATOM   2283  C   LEU B 319       2.474  52.835  -2.327  1.00 27.14           C  
ATOM   2284  O   LEU B 319       2.289  51.598  -2.423  1.00 27.00           O  
ATOM   2285  CB  LEU B 319       4.117  53.693  -0.591  1.00 28.27           C  
ATOM   2286  CG  LEU B 319       5.550  54.040  -0.168  1.00 30.32           C  
ATOM   2287  CD1 LEU B 319       5.618  54.461   1.280  1.00 32.68           C  
ATOM   2288  CD2 LEU B 319       6.474  52.856  -0.398  1.00 32.21           C  
ATOM   2289  HN  LEU B 319       4.326  55.457  -2.467  1.00  0.00           H  
ATOM   2290  N   LEU B 320       1.488  53.732  -2.481  1.00 26.23           N  
ATOM   2291  CA  LEU B 320       0.135  53.295  -2.811  1.00 26.04           C  
ATOM   2292  C   LEU B 320       0.083  52.551  -4.145  1.00 25.92           C  
ATOM   2293  O   LEU B 320      -0.555  51.497  -4.251  1.00 25.16           O  
ATOM   2294  CB  LEU B 320      -0.847  54.469  -2.800  1.00 26.54           C  
ATOM   2295  CG  LEU B 320      -1.074  55.169  -1.422  1.00 28.65           C  
ATOM   2296  CD1 LEU B 320      -2.013  56.378  -1.597  1.00 32.64           C  
ATOM   2297  CD2 LEU B 320      -1.648  54.242  -0.452  1.00 33.09           C  
ATOM   2298  HN  LEU B 320       1.685  54.726  -2.367  1.00  0.00           H  
ATOM   2299  N   ASP B 321       0.793  53.073  -5.142  1.00 25.17           N  
ATOM   2300  CA  ASP B 321       0.858  52.444  -6.460  1.00 26.66           C  
ATOM   2301  C   ASP B 321       1.370  50.990  -6.352  1.00 26.48           C  
ATOM   2302  O   ASP B 321       0.961  50.127  -7.131  1.00 26.48           O  
ATOM   2303  CB  ASP B 321       1.807  53.192  -7.394  1.00 26.25           C  
ATOM   2304  CG  ASP B 321       1.363  54.593  -7.735  1.00 29.59           C  
ATOM   2305  OD1 ASP B 321       0.127  54.868  -7.748  1.00 29.86           O  
ATOM   2306  OD2 ASP B 321       2.207  55.454  -8.126  1.00 27.63           O1-
ATOM   2307  HN  ASP B 321       1.308  53.939  -4.982  1.00  0.00           H  
ATOM   2308  N   ALA B 322       2.268  50.747  -5.400  1.00 27.52           N  
ATOM   2309  CA  ALA B 322       2.946  49.459  -5.252  1.00 28.46           C  
ATOM   2310  C   ALA B 322       2.175  48.395  -4.437  1.00 29.41           C  
ATOM   2311  O   ALA B 322       2.672  47.295  -4.247  1.00 30.36           O  
ATOM   2312  CB  ALA B 322       4.305  49.695  -4.617  1.00 28.45           C  
ATOM   2313  HN  ALA B 322       2.494  51.494  -4.743  1.00  0.00           H  
ATOM   2314  N   GLU B 323       0.993  48.728  -3.929  1.00 29.39           N  
ATOM   2315  CA  GLU B 323       0.248  47.811  -3.061  1.00 29.38           C  
ATOM   2316  C   GLU B 323      -0.075  46.512  -3.786  1.00 30.36           C  
ATOM   2317  O   GLU B 323      -0.510  46.539  -4.932  1.00 27.93           O  
ATOM   2318  CB  GLU B 323      -1.039  48.471  -2.550  1.00 29.94           C  
ATOM   2319  CG  GLU B 323      -0.788  49.326  -1.326  1.00 29.69           C  
ATOM   2320  CD  GLU B 323      -0.324  48.481  -0.152  1.00 30.82           C  
ATOM   2321  OE1 GLU B 323      -1.136  47.709   0.354  1.00 31.88           O  
ATOM   2322  OE2 GLU B 323       0.846  48.556   0.249  1.00 32.65           O1-
ATOM   2323  HN  GLU B 323       0.595  49.642  -4.148  1.00  0.00           H  
ATOM   2324  N   PRO B 324       0.160  45.371  -3.120  1.00 30.21           N  
ATOM   2325  CA  PRO B 324      -0.066  44.085  -3.746  1.00 30.17           C  
ATOM   2326  C   PRO B 324      -1.560  43.751  -3.801  1.00 30.42           C  
ATOM   2327  O   PRO B 324      -2.360  44.360  -3.083  1.00 30.48           O  
ATOM   2328  CB  PRO B 324       0.708  43.127  -2.836  1.00 30.74           C  
ATOM   2329  CG  PRO B 324       0.686  43.766  -1.531  1.00 29.71           C  
ATOM   2330  CD  PRO B 324       0.680  45.231  -1.755  1.00 29.77           C  
ATOM   2331  N   PRO B 325      -1.937  42.785  -4.640  1.00 30.67           N  
ATOM   2332  CA  PRO B 325      -3.313  42.333  -4.667  1.00 30.68           C  
ATOM   2333  C   PRO B 325      -3.639  41.582  -3.389  1.00 30.31           C  
ATOM   2334  O   PRO B 325      -2.762  40.986  -2.763  1.00 31.09           O  
ATOM   2335  CB  PRO B 325      -3.380  41.416  -5.900  1.00 31.29           C  
ATOM   2336  CG  PRO B 325      -1.970  40.977  -6.153  1.00 31.63           C  
ATOM   2337  CD  PRO B 325      -1.069  42.011  -5.543  1.00 30.42           C  
ATOM   2338  N   ILE B 326      -4.895  41.644  -2.984  1.00 30.25           N  
ATOM   2339  CA  ILE B 326      -5.407  40.824  -1.898  1.00 30.29           C  
ATOM   2340  C   ILE B 326      -5.979  39.569  -2.535  1.00 30.66           C  
ATOM   2341  O   ILE B 326      -6.886  39.648  -3.369  1.00 29.69           O  
ATOM   2342  CB  ILE B 326      -6.469  41.583  -1.087  1.00 30.12           C  
ATOM   2343  CG1 ILE B 326      -5.780  42.524  -0.093  1.00 30.48           C  
ATOM   2344  CG2 ILE B 326      -7.395  40.588  -0.329  1.00 32.05           C  
ATOM   2345  CD1 ILE B 326      -6.709  43.407   0.679  1.00 31.52           C  
ATOM   2346  HN  ILE B 326      -5.530  42.292  -3.451  1.00  0.00           H  
ATOM   2347  N   LEU B 327      -5.429  38.421  -2.146  1.00 30.12           N  
ATOM   2348  CA  LEU B 327      -5.753  37.181  -2.805  1.00 30.05           C  
ATOM   2349  C   LEU B 327      -6.997  36.523  -2.235  1.00 29.48           C  
ATOM   2350  O   LEU B 327      -7.336  36.692  -1.070  1.00 28.90           O  
ATOM   2351  CB  LEU B 327      -4.564  36.233  -2.723  1.00 29.72           C  
ATOM   2352  CG  LEU B 327      -3.246  36.766  -3.256  1.00 28.62           C  
ATOM   2353  CD1 LEU B 327      -2.180  35.715  -3.178  1.00 28.46           C  
ATOM   2354  CD2 LEU B 327      -3.389  37.289  -4.690  1.00 30.68           C  
ATOM   2355  HN  LEU B 327      -4.768  38.419  -1.369  1.00  0.00           H  
ATOM   2356  N   TYR B 328      -7.664  35.765  -3.087  1.00 30.51           N  
ATOM   2357  CA  TYR B 328      -8.718  34.848  -2.668  1.00 30.80           C  
ATOM   2358  C   TYR B 328      -8.054  33.511  -2.343  1.00 30.84           C  
ATOM   2359  O   TYR B 328      -7.066  33.154  -2.966  1.00 30.21           O  
ATOM   2360  CB  TYR B 328      -9.752  34.683  -3.781  1.00 32.22           C  
ATOM   2361  CG  TYR B 328     -10.648  35.898  -3.950  1.00 33.22           C  
ATOM   2362  CD1 TYR B 328     -10.156  37.071  -4.503  1.00 34.82           C  
ATOM   2363  CD2 TYR B 328     -11.974  35.877  -3.543  1.00 35.54           C  
ATOM   2364  CE1 TYR B 328     -10.962  38.192  -4.656  1.00 34.75           C  
ATOM   2365  CE2 TYR B 328     -12.802  37.000  -3.710  1.00 35.59           C  
ATOM   2366  CZ  TYR B 328     -12.272  38.154  -4.258  1.00 35.67           C  
ATOM   2367  OH  TYR B 328     -13.061  39.281  -4.428  1.00 36.73           O  
ATOM   2368  HN  TYR B 328      -7.432  35.823  -4.079  1.00  0.00           H  
ATOM   2369  HH  TYR B 328     -12.697  40.074  -4.804  1.00  0.00           H  
ATOM   2370  N   SER B 329      -8.572  32.783  -1.357  1.00 30.34           N  
ATOM   2371  CA  SER B 329      -8.118  31.419  -1.098  1.00 30.48           C  
ATOM   2372  C   SER B 329      -8.604  30.516  -2.238  1.00 31.47           C  
ATOM   2373  O   SER B 329      -9.777  30.556  -2.587  1.00 30.64           O  
ATOM   2374  CB  SER B 329      -8.703  30.904   0.219  1.00 30.43           C  
ATOM   2375  OG  SER B 329      -8.136  29.664   0.587  1.00 29.66           O  
ATOM   2376  HN  SER B 329      -9.302  33.186  -0.769  1.00  0.00           H  
ATOM   2377  HG  SER B 329      -8.499  29.344   1.405  1.00  0.00           H  
ATOM   2378  N   GLU B 330      -7.706  29.712  -2.806  1.00 31.76           N  
ATOM   2379  CA  GLU B 330      -8.054  28.860  -3.940  1.00 33.41           C  
ATOM   2380  C   GLU B 330      -8.990  27.720  -3.512  1.00 32.40           C  
ATOM   2381  O   GLU B 330      -8.797  27.120  -2.464  1.00 31.74           O  
ATOM   2382  CB  GLU B 330      -6.777  28.349  -4.627  1.00 33.59           C  
ATOM   2383  CG  GLU B 330      -6.061  29.490  -5.360  1.00 35.93           C  
ATOM   2384  CD  GLU B 330      -4.905  29.037  -6.222  1.00 37.01           C  
ATOM   2385  OE1 GLU B 330      -3.959  28.396  -5.711  1.00 41.45           O  
ATOM   2386  OE2 GLU B 330      -4.942  29.339  -7.431  1.00 45.11           O1-
ATOM   2387  HN  GLU B 330      -6.754  29.691  -2.441  1.00  0.00           H  
ATOM   2388  N   TYR B 331     -10.015  27.467  -4.336  1.00 32.62           N  
ATOM   2389  CA  TYR B 331     -11.087  26.501  -4.056  1.00 32.66           C  
ATOM   2390  C   TYR B 331     -11.380  25.731  -5.352  1.00 32.54           C  
ATOM   2391  O   TYR B 331     -11.424  26.325  -6.419  1.00 33.15           O  
ATOM   2392  CB  TYR B 331     -12.323  27.297  -3.583  1.00 33.25           C  
ATOM   2393  CG  TYR B 331     -13.562  26.488  -3.270  1.00 32.98           C  
ATOM   2394  CD1 TYR B 331     -13.601  25.642  -2.167  1.00 33.67           C  
ATOM   2395  CD2 TYR B 331     -14.698  26.576  -4.068  1.00 34.37           C  
ATOM   2396  CE1 TYR B 331     -14.730  24.888  -1.873  1.00 33.81           C  
ATOM   2397  CE2 TYR B 331     -15.841  25.822  -3.779  1.00 33.67           C  
ATOM   2398  CZ  TYR B 331     -15.842  24.983  -2.674  1.00 33.24           C  
ATOM   2399  OH  TYR B 331     -16.944  24.229  -2.366  1.00 34.51           O  
ATOM   2400  HN  TYR B 331     -10.054  27.979  -5.217  1.00  0.00           H  
ATOM   2401  HH  TYR B 331     -16.945  23.655  -1.609  1.00  0.00           H  
ATOM   2402  N   ASP B 332     -11.535  24.409  -5.286  1.00 31.91           N  
ATOM   2403  CA  ASP B 332     -11.970  23.636  -6.457  1.00 31.71           C  
ATOM   2404  C   ASP B 332     -13.198  22.853  -6.025  1.00 31.12           C  
ATOM   2405  O   ASP B 332     -13.075  21.872  -5.250  1.00 30.75           O  
ATOM   2406  CB  ASP B 332     -10.856  22.705  -6.973  1.00 31.61           C  
ATOM   2407  CG  ASP B 332     -11.272  21.847  -8.203  1.00 35.68           C  
ATOM   2408  OD1 ASP B 332     -12.487  21.726  -8.605  1.00 33.96           O  
ATOM   2409  OD2 ASP B 332     -10.407  21.194  -8.829  1.00 39.01           O1-
ATOM   2410  HN  ASP B 332     -11.348  23.926  -4.407  1.00  0.00           H  
ATOM   2411  N   PRO B 333     -14.383  23.259  -6.537  1.00 30.55           N  
ATOM   2412  CA  PRO B 333     -15.613  22.554  -6.173  1.00 30.62           C  
ATOM   2413  C   PRO B 333     -15.580  21.072  -6.536  1.00 29.61           C  
ATOM   2414  O   PRO B 333     -16.389  20.324  -6.007  1.00 29.93           O  
ATOM   2415  CB  PRO B 333     -16.700  23.273  -6.989  1.00 30.63           C  
ATOM   2416  CG  PRO B 333     -15.961  23.954  -8.106  1.00 31.11           C  
ATOM   2417  CD  PRO B 333     -14.624  24.339  -7.528  1.00 30.51           C  
ATOM   2418  N   THR B 334     -14.672  20.648  -7.417  1.00 29.36           N  
ATOM   2419  CA  THR B 334     -14.614  19.246  -7.849  1.00 29.67           C  
ATOM   2420  C   THR B 334     -13.692  18.389  -6.975  1.00 29.63           C  
ATOM   2421  O   THR B 334     -13.565  17.182  -7.202  1.00 29.16           O  
ATOM   2422  CB  THR B 334     -14.200  19.099  -9.386  1.00 29.27           C  
ATOM   2423  CG2 THR B 334     -14.818  20.363 -10.134  1.00 29.64           C  
ATOM   2424  OG1 THR B 334     -12.656  19.354  -9.544  1.00 31.48           O  
ATOM   2425  HN  THR B 334     -14.001  21.314  -7.800  1.00  0.00           H  
ATOM   2426  HG1 THR B 334     -12.288  18.600  -9.098  1.00  0.00           H  
ATOM   2427  N   ARG B 335     -13.083  19.012  -5.965  1.00 29.96           N  
ATOM   2428  CA  ARG B 335     -12.135  18.334  -5.089  1.00 30.65           C  
ATOM   2429  C   ARG B 335     -12.493  18.543  -3.620  1.00 31.02           C  
ATOM   2430  O   ARG B 335     -11.702  19.085  -2.865  1.00 30.63           O  
ATOM   2431  CB  ARG B 335     -10.708  18.832  -5.372  1.00 30.39           C  
ATOM   2432  CG  ARG B 335     -10.140  18.332  -6.701  1.00 30.57           C  
ATOM   2433  CD  ARG B 335      -8.715  18.790  -6.966  1.00 31.07           C  
ATOM   2434  HN  ARG B 335     -13.288  19.997  -5.800  1.00  0.00           H  
ATOM   2435  N   PRO B 336     -13.660  18.060  -3.198  1.00 31.88           N  
ATOM   2436  CA  PRO B 336     -14.127  18.312  -1.837  1.00 32.58           C  
ATOM   2437  C   PRO B 336     -13.251  17.672  -0.762  1.00 33.34           C  
ATOM   2438  O   PRO B 336     -13.150  18.209   0.325  1.00 34.01           O  
ATOM   2439  CB  PRO B 336     -15.523  17.687  -1.828  1.00 32.26           C  
ATOM   2440  CG  PRO B 336     -15.465  16.652  -2.850  1.00 32.05           C  
ATOM   2441  CD  PRO B 336     -14.600  17.208  -3.937  1.00 31.74           C  
ATOM   2442  N   PHE B 337     -12.605  16.551  -1.072  1.00 34.21           N  
ATOM   2443  CA  PHE B 337     -11.944  15.740  -0.047  1.00 34.97           C  
ATOM   2444  C   PHE B 337     -10.472  16.027   0.192  1.00 36.13           C  
ATOM   2445  O   PHE B 337      -9.907  15.530   1.163  1.00 36.96           O  
ATOM   2446  CB  PHE B 337     -12.103  14.265  -0.375  1.00 34.03           C  
ATOM   2447  CG  PHE B 337     -13.523  13.818  -0.402  1.00 34.03           C  
ATOM   2448  CD1 PHE B 337     -14.341  13.999   0.706  1.00 33.07           C  
ATOM   2449  CD2 PHE B 337     -14.054  13.227  -1.529  1.00 31.68           C  
ATOM   2450  CE1 PHE B 337     -15.660  13.593   0.672  1.00 33.19           C  
ATOM   2451  CE2 PHE B 337     -15.369  12.818  -1.552  1.00 32.66           C  
ATOM   2452  CZ  PHE B 337     -16.169  12.997  -0.455  1.00 32.58           C  
ATOM   2453  HN  PHE B 337     -12.569  16.249  -2.046  1.00  0.00           H  
ATOM   2454  N   SER B 338      -9.846  16.799  -0.685  1.00 37.16           N  
ATOM   2455  CA  SER B 338      -8.435  17.104  -0.539  1.00 37.82           C  
ATOM   2456  C   SER B 338      -8.288  18.556  -0.161  1.00 38.59           C  
ATOM   2457  O   SER B 338      -7.180  19.103  -0.195  1.00 39.10           O  
ATOM   2458  CB  SER B 338      -7.655  16.770  -1.823  1.00 38.15           C  
ATOM   2459  OG  SER B 338      -8.091  17.543  -2.929  1.00 37.92           O  
ATOM   2460  HN  SER B 338     -10.364  17.185  -1.475  1.00  0.00           H  
ATOM   2461  HG  SER B 338      -7.610  17.337  -3.722  1.00  0.00           H  
ATOM   2462  N   GLU B 339      -9.414  19.176   0.199  1.00 39.03           N  
ATOM   2463  CA  GLU B 339      -9.404  20.462   0.851  1.00 39.37           C  
ATOM   2464  C   GLU B 339      -8.315  20.399   1.910  1.00 39.54           C  
ATOM   2465  O   GLU B 339      -8.282  19.476   2.747  1.00 39.48           O  
ATOM   2466  CB  GLU B 339     -10.764  20.767   1.492  1.00 39.46           C  
ATOM   2467  HN  GLU B 339     -10.309  18.726   0.007  1.00  0.00           H  
ATOM   2468  N   ALA B 340      -7.392  21.347   1.832  1.00 39.48           N  
ATOM   2469  CA  ALA B 340      -6.291  21.413   2.785  1.00 39.56           C  
ATOM   2470  C   ALA B 340      -6.823  21.511   4.222  1.00 39.63           C  
ATOM   2471  O   ALA B 340      -7.966  21.958   4.456  1.00 40.75           O  
ATOM   2472  CB  ALA B 340      -5.381  22.594   2.454  1.00 39.20           C  
ATOM   2473  HN  ALA B 340      -7.453  22.044   1.090  1.00  0.00           H  
ATOM   2474  N   SER B 341      -6.014  21.073   5.186  1.00 39.06           N  
ATOM   2475  CA  SER B 341      -6.327  21.339   6.582  1.00 38.26           C  
ATOM   2476  C   SER B 341      -6.326  22.856   6.737  1.00 37.87           C  
ATOM   2477  O   SER B 341      -6.006  23.585   5.787  1.00 37.66           O  
ATOM   2478  CB  SER B 341      -5.301  20.697   7.518  1.00 38.19           C  
ATOM   2479  OG  SER B 341      -3.993  21.171   7.239  1.00 38.57           O  
ATOM   2480  HN  SER B 341      -5.173  20.550   4.945  1.00  0.00           H  
ATOM   2481  HG  SER B 341      -3.356  20.772   7.820  1.00  0.00           H  
ATOM   2482  N   MET B 342      -6.710  23.324   7.917  1.00 36.79           N  
ATOM   2483  CA  MET B 342      -6.658  24.732   8.224  1.00 36.58           C  
ATOM   2484  C   MET B 342      -5.266  25.268   7.920  1.00 35.46           C  
ATOM   2485  O   MET B 342      -5.127  26.278   7.263  1.00 33.54           O  
ATOM   2486  CB  MET B 342      -6.964  24.960   9.701  1.00 37.17           C  
ATOM   2487  CG  MET B 342      -6.857  26.417  10.154  1.00 39.43           C  
ATOM   2488  SD  MET B 342      -8.237  27.434   9.596  1.00 45.39           S  
ATOM   2489  CE  MET B 342      -7.895  27.721   7.872  1.00 45.46           C  
ATOM   2490  HN  MET B 342      -7.050  22.672   8.624  1.00  0.00           H  
ATOM   2491  N   MET B 343      -4.248  24.560   8.408  1.00 34.89           N  
ATOM   2492  CA  MET B 343      -2.862  24.961   8.225  1.00 34.93           C  
ATOM   2493  C   MET B 343      -2.444  24.952   6.762  1.00 34.10           C  
ATOM   2494  O   MET B 343      -1.683  25.807   6.349  1.00 34.63           O  
ATOM   2495  CB  MET B 343      -1.924  24.061   9.037  1.00 35.55           C  
ATOM   2496  CG  MET B 343      -0.531  24.644   9.232  1.00 37.39           C  
ATOM   2497  SD  MET B 343      -0.552  26.242  10.073  1.00 40.20           S  
ATOM   2498  CE  MET B 343       0.859  27.046   9.363  1.00 38.17           C  
ATOM   2499  HN  MET B 343      -4.448  23.706   8.929  1.00  0.00           H  
ATOM   2500  N   GLY B 344      -2.931  23.986   5.990  1.00 33.07           N  
ATOM   2501  CA  GLY B 344      -2.645  23.919   4.577  1.00 32.66           C  
ATOM   2502  C   GLY B 344      -3.270  25.070   3.824  1.00 31.95           C  
ATOM   2503  O   GLY B 344      -2.672  25.597   2.908  1.00 31.65           O  
ATOM   2504  HN  GLY B 344      -3.525  23.270   6.409  1.00  0.00           H  
ATOM   2505  N   LEU B 345      -4.477  25.462   4.221  1.00 31.47           N  
ATOM   2506  CA  LEU B 345      -5.167  26.607   3.623  1.00 31.27           C  
ATOM   2507  C   LEU B 345      -4.380  27.895   3.855  1.00 30.33           C  
ATOM   2508  O   LEU B 345      -4.209  28.707   2.948  1.00 29.66           O  
ATOM   2509  CB  LEU B 345      -6.581  26.735   4.203  1.00 31.71           C  
ATOM   2510  CG  LEU B 345      -7.540  25.619   3.786  1.00 33.80           C  
ATOM   2511  CD1 LEU B 345      -8.810  25.586   4.668  1.00 35.75           C  
ATOM   2512  CD2 LEU B 345      -7.892  25.737   2.302  1.00 34.32           C  
ATOM   2513  HN  LEU B 345      -4.939  24.946   4.970  1.00  0.00           H  
ATOM   2514  N   LEU B 346      -3.887  28.071   5.074  1.00 29.70           N  
ATOM   2515  CA  LEU B 346      -3.136  29.276   5.432  1.00 28.87           C  
ATOM   2516  C   LEU B 346      -1.762  29.289   4.764  1.00 29.05           C  
ATOM   2517  O   LEU B 346      -1.283  30.352   4.319  1.00 29.55           O  
ATOM   2518  CB  LEU B 346      -2.982  29.368   6.943  1.00 28.86           C  
ATOM   2519  CG  LEU B 346      -4.284  29.476   7.730  1.00 29.17           C  
ATOM   2520  CD1 LEU B 346      -3.974  29.609   9.219  1.00 30.62           C  
ATOM   2521  CD2 LEU B 346      -5.129  30.654   7.246  1.00 31.27           C  
ATOM   2522  HN  LEU B 346      -4.035  27.349   5.779  1.00  0.00           H  
ATOM   2523  N   THR B 347      -1.138  28.118   4.708  1.00 28.37           N  
ATOM   2524  CA  THR B 347       0.167  27.944   4.089  1.00 28.45           C  
ATOM   2525  C   THR B 347       0.130  28.254   2.605  1.00 28.26           C  
ATOM   2526  O   THR B 347       0.953  29.012   2.099  1.00 27.11           O  
ATOM   2527  CB  THR B 347       0.645  26.518   4.321  1.00 28.68           C  
ATOM   2528  CG2 THR B 347       2.002  26.243   3.651  1.00 29.39           C  
ATOM   2529  OG1 THR B 347       0.904  26.354   5.712  1.00 28.36           O  
ATOM   2530  HN  THR B 347      -1.595  27.303   5.118  1.00  0.00           H  
ATOM   2531  HG1 THR B 347       1.202  25.464   5.857  1.00  0.00           H  
ATOM   2532  N   ASN B 348      -0.846  27.679   1.919  1.00 28.34           N  
ATOM   2533  CA  ASN B 348      -1.037  27.913   0.501  1.00 29.03           C  
ATOM   2534  C   ASN B 348      -1.285  29.387   0.178  1.00 29.34           C  
ATOM   2535  O   ASN B 348      -0.717  29.936  -0.778  1.00 27.97           O  
ATOM   2536  CB  ASN B 348      -2.184  27.028  -0.006  1.00 30.00           C  
ATOM   2537  CG  ASN B 348      -1.870  25.566   0.135  1.00 33.13           C  
ATOM   2538  ND2 ASN B 348      -0.597  25.258   0.413  1.00 36.13           N  
ATOM   2539  OD1 ASN B 348      -2.758  24.705   0.025  1.00 41.71           O  
ATOM   2540  HN  ASN B 348      -1.485  27.050   2.405  1.00  0.00           H  
ATOM   2541 1HD2 ASN B 348      -0.384  24.265   0.509  1.00  0.00           H  
ATOM   2542 2HD2 ASN B 348       0.132  25.965   0.503  1.00  0.00           H  
ATOM   2543  N   LEU B 349      -2.117  30.028   0.999  1.00 29.10           N  
ATOM   2544  CA  LEU B 349      -2.387  31.451   0.854  1.00 28.93           C  
ATOM   2545  C   LEU B 349      -1.127  32.261   1.038  1.00 28.52           C  
ATOM   2546  O   LEU B 349      -0.779  33.105   0.200  1.00 28.93           O  
ATOM   2547  CB  LEU B 349      -3.448  31.894   1.861  1.00 28.74           C  
ATOM   2548  CG  LEU B 349      -3.883  33.369   1.814  1.00 28.84           C  
ATOM   2549  CD1 LEU B 349      -4.391  33.734   0.435  1.00 27.76           C  
ATOM   2550  CD2 LEU B 349      -4.961  33.594   2.860  1.00 29.63           C  
ATOM   2551  HN  LEU B 349      -2.576  29.508   1.747  1.00  0.00           H  
ATOM   2552  N   ALA B 350      -0.441  31.993   2.138  1.00 28.01           N  
ATOM   2553  CA  ALA B 350       0.754  32.722   2.493  1.00 27.36           C  
ATOM   2554  C   ALA B 350       1.831  32.578   1.423  1.00 27.66           C  
ATOM   2555  O   ALA B 350       2.454  33.575   1.035  1.00 25.82           O  
ATOM   2556  CB  ALA B 350       1.253  32.283   3.849  1.00 27.08           C  
ATOM   2557  HN  ALA B 350      -0.767  31.248   2.754  1.00  0.00           H  
ATOM   2558  N   ASP B 351       2.037  31.359   0.916  1.00 27.64           N  
ATOM   2559  CA  ASP B 351       3.024  31.130  -0.143  1.00 27.98           C  
ATOM   2560  C   ASP B 351       2.713  31.917  -1.428  1.00 28.56           C  
ATOM   2561  O   ASP B 351       3.627  32.450  -2.083  1.00 28.07           O  
ATOM   2562  CB  ASP B 351       3.136  29.648  -0.474  1.00 28.98           C  
ATOM   2563  CG  ASP B 351       3.877  28.863   0.579  1.00 29.18           C  
ATOM   2564  OD1 ASP B 351       4.538  29.469   1.464  1.00 33.95           O  
ATOM   2565  OD2 ASP B 351       3.869  27.623   0.585  1.00 32.28           O1-
ATOM   2566  HN  ASP B 351       1.496  30.572   1.273  1.00  0.00           H  
ATOM   2567  N   ARG B 352       1.435  32.012  -1.770  1.00 28.14           N  
ATOM   2568  CA  ARG B 352       1.022  32.827  -2.893  1.00 28.54           C  
ATOM   2569  C   ARG B 352       1.230  34.314  -2.613  1.00 28.47           C  
ATOM   2570  O   ARG B 352       1.698  35.060  -3.473  1.00 27.67           O  
ATOM   2571  CB  ARG B 352      -0.425  32.525  -3.273  1.00 28.77           C  
ATOM   2572  CG  ARG B 352      -0.559  31.245  -4.090  1.00 29.87           C  
ATOM   2573  CD  ARG B 352      -1.735  31.248  -5.006  1.00 33.44           C  
ATOM   2574  NE  ARG B 352      -2.927  31.396  -4.228  1.00 34.04           N  
ATOM   2575  CZ  ARG B 352      -3.913  32.238  -4.455  1.00 35.79           C  
ATOM   2576  NH1 ARG B 352      -3.950  33.034  -5.516  1.00 37.34           N1+
ATOM   2577  NH2 ARG B 352      -4.926  32.238  -3.614  1.00 37.58           N  
ATOM   2578  HN  ARG B 352       0.732  31.503  -1.234  1.00  0.00           H  
ATOM   2579  HE  ARG B 352      -3.022  30.787  -3.415  1.00  0.00           H  
ATOM   2580 1HH1 ARG B 352      -4.714  33.686  -5.692  1.00  0.00           H  
ATOM   2581 2HH1 ARG B 352      -3.165  33.034  -6.168  1.00  0.00           H  
ATOM   2582 1HH2 ARG B 352      -5.690  32.890  -3.790  1.00  0.00           H  
ATOM   2583 2HH2 ARG B 352      -4.898  31.626  -2.798  1.00  0.00           H  
ATOM   2584  N   GLU B 353       0.933  34.731  -1.390  1.00 28.77           N  
ATOM   2585  CA  GLU B 353       1.188  36.099  -0.981  1.00 29.14           C  
ATOM   2586  C   GLU B 353       2.684  36.449  -1.039  1.00 29.54           C  
ATOM   2587  O   GLU B 353       3.049  37.559  -1.414  1.00 29.31           O  
ATOM   2588  CB  GLU B 353       0.629  36.348   0.410  1.00 28.85           C  
ATOM   2589  CG  GLU B 353      -0.887  36.420   0.494  1.00 30.38           C  
ATOM   2590  CD  GLU B 353      -1.350  36.728   1.909  1.00 31.03           C  
ATOM   2591  OE1 GLU B 353      -1.321  35.810   2.758  1.00 29.82           O  
ATOM   2592  OE2 GLU B 353      -1.704  37.897   2.172  1.00 33.96           O1-
ATOM   2593  HN  GLU B 353       0.518  34.078  -0.725  1.00  0.00           H  
ATOM   2594  N   LEU B 354       3.552  35.507  -0.679  1.00 29.72           N  
ATOM   2595  CA  LEU B 354       4.983  35.768  -0.669  1.00 29.99           C  
ATOM   2596  C   LEU B 354       5.556  36.081  -2.048  1.00 30.94           C  
ATOM   2597  O   LEU B 354       6.472  36.906  -2.165  1.00 30.81           O  
ATOM   2598  CB  LEU B 354       5.729  34.609  -0.025  1.00 30.83           C  
ATOM   2599  CG  LEU B 354       5.441  34.488   1.484  1.00 31.08           C  
ATOM   2600  CD1 LEU B 354       6.109  33.218   2.043  1.00 33.58           C  
ATOM   2601  CD2 LEU B 354       5.916  35.704   2.246  1.00 33.23           C  
ATOM   2602  HN  LEU B 354       3.208  34.586  -0.405  1.00  0.00           H  
ATOM   2603  N   VAL B 355       5.022  35.437  -3.085  1.00 29.64           N  
ATOM   2604  CA  VAL B 355       5.429  35.727  -4.445  1.00 30.50           C  
ATOM   2605  C   VAL B 355       5.148  37.192  -4.761  1.00 30.02           C  
ATOM   2606  O   VAL B 355       6.009  37.879  -5.312  1.00 30.61           O  
ATOM   2607  CB  VAL B 355       4.658  34.863  -5.468  1.00 29.96           C  
ATOM   2608  CG1 VAL B 355       4.979  35.303  -6.906  1.00 31.36           C  
ATOM   2609  CG2 VAL B 355       4.957  33.386  -5.243  1.00 30.48           C  
ATOM   2610  HN  VAL B 355       4.311  34.725  -2.918  1.00  0.00           H  
ATOM   2611  N   HIS B 356       3.944  37.657  -4.432  1.00 29.27           N  
ATOM   2612  CA  HIS B 356       3.607  39.080  -4.591  1.00 29.58           C  
ATOM   2613  C   HIS B 356       4.454  40.007  -3.662  1.00 29.58           C  
ATOM   2614  O   HIS B 356       4.775  41.156  -4.019  1.00 30.17           O  
ATOM   2615  CB  HIS B 356       2.109  39.303  -4.364  1.00 28.73           C  
ATOM   2616  CG  HIS B 356       1.242  38.781  -5.470  1.00 29.38           C  
ATOM   2617  CD2 HIS B 356       0.294  37.817  -5.481  1.00 30.71           C  
ATOM   2618  ND1 HIS B 356       1.264  39.307  -6.747  1.00 31.58           N  
ATOM   2619  CE1 HIS B 356       0.392  38.658  -7.505  1.00 31.65           C  
ATOM   2620  NE2 HIS B 356      -0.209  37.749  -6.760  1.00 28.34           N  
ATOM   2621  HN  HIS B 356       3.243  37.015  -4.063  1.00  0.00           H  
ATOM   2622  HD1 HIS B 356       1.859  40.075  -7.058  1.00  0.00           H  
ATOM   2623  HE2 HIS B 356      -0.929  37.102  -7.080  1.00  0.00           H  
ATOM   2624  N   MET B 357       4.804  39.526  -2.476  1.00 28.81           N  
ATOM   2625  CA  MET B 357       5.570  40.352  -1.527  1.00 29.34           C  
ATOM   2626  C   MET B 357       6.963  40.754  -2.028  1.00 29.34           C  
ATOM   2627  O   MET B 357       7.417  41.896  -1.807  1.00 28.37           O  
ATOM   2628  CB  MET B 357       5.746  39.643  -0.190  1.00 29.13           C  
ATOM   2629  CG  MET B 357       6.321  40.609   0.851  1.00 30.21           C  
ATOM   2630  SD  MET B 357       6.675  39.789   2.377  1.00 32.52           S  
ATOM   2631  CE  MET B 357       5.042  39.175   2.827  1.00 32.30           C  
ATOM   2632  HN  MET B 357       4.540  38.575  -2.219  1.00  0.00           H  
ATOM   2633  N   ILE B 358       7.647  39.820  -2.683  1.00 30.01           N  
ATOM   2634  CA  ILE B 358       8.987  40.093  -3.225  1.00 31.02           C  
ATOM   2635  C   ILE B 358       8.888  41.228  -4.219  1.00 29.53           C  
ATOM   2636  O   ILE B 358       9.745  42.104  -4.239  1.00 28.95           O  
ATOM   2637  CB  ILE B 358       9.570  38.874  -3.967  1.00 31.64           C  
ATOM   2638  CG1 ILE B 358       9.669  37.661  -3.082  1.00 33.03           C  
ATOM   2639  CG2 ILE B 358      10.966  39.159  -4.521  1.00 33.35           C  
ATOM   2640  CD1 ILE B 358       9.775  36.373  -3.898  1.00 33.69           C  
ATOM   2641  HN  ILE B 358       7.234  38.896  -2.812  1.00  0.00           H  
ATOM   2642  N   ASN B 359       7.862  41.184  -5.070  1.00 29.75           N  
ATOM   2643  CA  ASN B 359       7.701  42.185  -6.126  1.00 29.83           C  
ATOM   2644  C   ASN B 359       7.305  43.540  -5.554  1.00 28.66           C  
ATOM   2645  O   ASN B 359       7.814  44.566  -6.017  1.00 29.13           O  
ATOM   2646  CB  ASN B 359       6.738  41.712  -7.238  1.00 30.52           C  
ATOM   2647  CG  ASN B 359       7.353  40.584  -8.113  1.00 33.08           C  
ATOM   2648  ND2 ASN B 359       6.486  39.771  -8.727  1.00 34.21           N  
ATOM   2649  OD1 ASN B 359       8.599  40.442  -8.224  1.00 35.51           O  
ATOM   2650  HN  ASN B 359       7.174  40.436  -4.983  1.00  0.00           H  
ATOM   2651 1HD2 ASN B 359       6.890  39.031  -9.301  1.00  0.00           H  
ATOM   2652 2HD2 ASN B 359       5.477  39.886  -8.637  1.00  0.00           H  
ATOM   2653  N   TRP B 360       6.445  43.542  -4.541  1.00 27.34           N  
ATOM   2654  CA  TRP B 360       6.126  44.741  -3.761  1.00 27.91           C  
ATOM   2655  C   TRP B 360       7.384  45.405  -3.156  1.00 27.56           C  
ATOM   2656  O   TRP B 360       7.634  46.594  -3.350  1.00 26.80           O  
ATOM   2657  CB  TRP B 360       5.131  44.411  -2.628  1.00 28.09           C  
ATOM   2658  CG  TRP B 360       5.077  45.468  -1.580  1.00 27.95           C  
ATOM   2659  CD1 TRP B 360       4.443  46.682  -1.676  1.00 26.52           C  
ATOM   2660  CD2 TRP B 360       5.710  45.450  -0.312  1.00 25.75           C  
ATOM   2661  CE2 TRP B 360       5.418  46.675   0.318  1.00 27.40           C  
ATOM   2662  CE3 TRP B 360       6.511  44.518   0.372  1.00 26.67           C  
ATOM   2663  NE1 TRP B 360       4.614  47.395  -0.527  1.00 25.57           N  
ATOM   2664  CZ2 TRP B 360       5.884  46.987   1.604  1.00 28.71           C  
ATOM   2665  CZ3 TRP B 360       6.955  44.823   1.619  1.00 27.24           C  
ATOM   2666  CH2 TRP B 360       6.650  46.047   2.232  1.00 27.22           C  
ATOM   2667  HN  TRP B 360       5.984  42.666  -4.294  1.00  0.00           H  
ATOM   2668  HE1 TRP B 360       4.211  48.311  -0.329  1.00  0.00           H  
ATOM   2669  N   ALA B 361       8.168  44.619  -2.417  1.00 26.81           N  
ATOM   2670  CA  ALA B 361       9.379  45.133  -1.761  1.00 25.11           C  
ATOM   2671  C   ALA B 361      10.309  45.838  -2.756  1.00 24.25           C  
ATOM   2672  O   ALA B 361      10.818  46.902  -2.462  1.00 24.81           O  
ATOM   2673  CB  ALA B 361      10.106  44.024  -1.046  1.00 24.67           C  
ATOM   2674  HN  ALA B 361       7.921  43.636  -2.304  1.00  0.00           H  
ATOM   2675  N   LYS B 362      10.482  45.250  -3.931  1.00 22.86           N  
ATOM   2676  CA  LYS B 362      11.362  45.748  -4.965  1.00 23.31           C  
ATOM   2677  C   LYS B 362      10.820  46.964  -5.714  1.00 23.84           C  
ATOM   2678  O   LYS B 362      11.542  47.568  -6.516  1.00 22.36           O  
ATOM   2679  CB  LYS B 362      11.702  44.617  -5.920  1.00 24.05           C  
ATOM   2680  CG  LYS B 362      12.582  43.509  -5.238  1.00 24.41           C  
ATOM   2681  CD  LYS B 362      12.814  42.330  -6.136  1.00 24.49           C  
ATOM   2682  CE  LYS B 362      13.709  41.306  -5.400  1.00 27.16           C  
ATOM   2683  NZ  LYS B 362      13.994  40.110  -6.235  1.00 30.70           N1+
ATOM   2684  HN  LYS B 362       9.962  44.393  -4.118  1.00  0.00           H  
ATOM   2685  HZ1 LYS B 362      14.584  39.435  -5.750  1.00  0.00           H  
ATOM   2686  HZ2 LYS B 362      14.397  40.374  -7.134  1.00  0.00           H  
ATOM   2687  HZ3 LYS B 362      13.132  39.677  -6.566  1.00  0.00           H  
ATOM   2688  N   ARG B 363       9.578  47.334  -5.417  1.00 24.17           N  
ATOM   2689  CA  ARG B 363       8.969  48.584  -5.891  1.00 25.28           C  
ATOM   2690  C   ARG B 363       9.024  49.681  -4.839  1.00 26.08           C  
ATOM   2691  O   ARG B 363       8.719  50.823  -5.133  1.00 27.00           O  
ATOM   2692  CB  ARG B 363       7.489  48.337  -6.244  1.00 24.47           C  
ATOM   2693  CG  ARG B 363       7.285  47.552  -7.497  1.00 25.06           C  
ATOM   2694  CD  ARG B 363       5.840  47.048  -7.643  1.00 25.62           C  
ATOM   2695  NE  ARG B 363       5.586  46.535  -8.983  1.00 28.32           N  
ATOM   2696  CZ  ARG B 363       4.365  46.114  -9.385  1.00 30.71           C  
ATOM   2697  NH1 ARG B 363       3.348  46.137  -8.529  1.00 32.43           N1+
ATOM   2698  NH2 ARG B 363       4.158  45.699 -10.609  1.00 27.57           N  
ATOM   2699  HN  ARG B 363       9.018  46.717  -4.829  1.00  0.00           H  
ATOM   2700  HE  ARG B 363       6.361  46.492  -9.645  1.00  0.00           H  
ATOM   2701 1HH1 ARG B 363       3.509  46.460  -7.575  1.00  0.00           H  
ATOM   2702 2HH1 ARG B 363       2.427  45.820  -8.832  1.00  0.00           H  
ATOM   2703 1HH2 ARG B 363       4.938  45.681 -11.266  1.00  0.00           H  
ATOM   2704 2HH2 ARG B 363       3.237  45.382 -10.912  1.00  0.00           H  
ATOM   2705  N   VAL B 364       9.415  49.349  -3.622  1.00 27.12           N  
ATOM   2706  CA  VAL B 364       9.553  50.350  -2.562  1.00 28.07           C  
ATOM   2707  C   VAL B 364      10.781  51.233  -2.875  1.00 28.77           C  
ATOM   2708  O   VAL B 364      11.903  50.737  -2.876  1.00 27.62           O  
ATOM   2709  CB  VAL B 364       9.687  49.697  -1.183  1.00 27.64           C  
ATOM   2710  CG1 VAL B 364      10.087  50.721  -0.086  1.00 30.46           C  
ATOM   2711  CG2 VAL B 364       8.399  49.067  -0.762  1.00 29.88           C  
ATOM   2712  HN  VAL B 364       9.626  48.373  -3.416  1.00  0.00           H  
ATOM   2713  N   PRO B 365      10.587  52.534  -3.120  1.00 29.78           N  
ATOM   2714  CA  PRO B 365      11.700  53.379  -3.535  1.00 30.40           C  
ATOM   2715  C   PRO B 365      12.824  53.293  -2.501  1.00 30.22           C  
ATOM   2716  O   PRO B 365      12.566  53.446  -1.324  1.00 31.42           O  
ATOM   2717  CB  PRO B 365      11.082  54.792  -3.608  1.00 30.81           C  
ATOM   2718  CG  PRO B 365       9.612  54.565  -3.755  1.00 30.45           C  
ATOM   2719  CD  PRO B 365       9.325  53.300  -3.008  1.00 30.90           C  
ATOM   2720  N   GLY B 366      14.048  52.992  -2.947  1.00 30.56           N  
ATOM   2721  CA  GLY B 366      15.181  52.804  -2.036  1.00 30.31           C  
ATOM   2722  C   GLY B 366      15.617  51.347  -1.903  1.00 30.03           C  
ATOM   2723  O   GLY B 366      16.802  51.068  -1.781  1.00 30.19           O  
ATOM   2724  HN  GLY B 366      14.198  52.890  -3.951  1.00  0.00           H  
ATOM   2725  N   PHE B 367      14.667  50.409  -1.954  1.00 28.90           N  
ATOM   2726  CA  PHE B 367      14.938  49.016  -1.607  1.00 27.85           C  
ATOM   2727  C   PHE B 367      15.875  48.403  -2.593  1.00 27.85           C  
ATOM   2728  O   PHE B 367      16.837  47.702  -2.209  1.00 27.47           O  
ATOM   2729  CB  PHE B 367      13.631  48.201  -1.515  1.00 28.06           C  
ATOM   2730  CG  PHE B 367      13.817  46.811  -0.960  1.00 26.02           C  
ATOM   2731  CD1 PHE B 367      13.984  46.605   0.393  1.00 27.83           C  
ATOM   2732  CD2 PHE B 367      13.839  45.711  -1.807  1.00 27.96           C  
ATOM   2733  CE1 PHE B 367      14.152  45.308   0.907  1.00 27.44           C  
ATOM   2734  CE2 PHE B 367      14.008  44.418  -1.310  1.00 27.91           C  
ATOM   2735  CZ  PHE B 367      14.169  44.220   0.059  1.00 25.72           C  
ATOM   2736  HN  PHE B 367      13.725  50.673  -2.244  1.00  0.00           H  
ATOM   2737  N   VAL B 368      15.662  48.711  -3.871  1.00 27.05           N  
ATOM   2738  CA  VAL B 368      16.434  48.080  -4.894  1.00 28.41           C  
ATOM   2739  C   VAL B 368      17.801  48.749  -5.073  1.00 28.44           C  
ATOM   2740  O   VAL B 368      18.621  48.255  -5.815  1.00 29.12           O  
ATOM   2741  CB  VAL B 368      15.594  47.953  -6.215  1.00 28.89           C  
ATOM   2742  CG1 VAL B 368      15.746  49.161  -7.090  1.00 26.81           C  
ATOM   2743  CG2 VAL B 368      15.926  46.680  -6.888  1.00 30.53           C  
ATOM   2744  HN  VAL B 368      14.949  49.397  -4.119  1.00  0.00           H  
ATOM   2745  N   ASP B 369      18.046  49.852  -4.359  1.00 28.66           N  
ATOM   2746  CA  ASP B 369      19.391  50.416  -4.251  1.00 29.55           C  
ATOM   2747  C   ASP B 369      20.352  49.547  -3.410  1.00 29.18           C  
ATOM   2748  O   ASP B 369      21.547  49.729  -3.478  1.00 28.98           O  
ATOM   2749  CB  ASP B 369      19.331  51.821  -3.646  1.00 30.72           C  
ATOM   2750  CG  ASP B 369      18.527  52.812  -4.503  1.00 32.97           C  
ATOM   2751  OD1 ASP B 369      18.483  52.665  -5.749  1.00 35.59           O  
ATOM   2752  OD2 ASP B 369      17.938  53.791  -3.995  1.00 38.38           O1-
ATOM   2753  HN  ASP B 369      17.274  50.313  -3.877  1.00  0.00           H  
ATOM   2754  N   LEU B 370      19.819  48.618  -2.622  1.00 29.38           N  
ATOM   2755  CA  LEU B 370      20.629  47.740  -1.789  1.00 29.31           C  
ATOM   2756  C   LEU B 370      21.151  46.644  -2.663  1.00 29.17           C  
ATOM   2757  O   LEU B 370      20.548  46.359  -3.701  1.00 28.14           O  
ATOM   2758  CB  LEU B 370      19.764  47.112  -0.694  1.00 29.56           C  
ATOM   2759  CG  LEU B 370      19.059  48.110   0.204  1.00 30.39           C  
ATOM   2760  CD1 LEU B 370      18.042  47.452   1.176  1.00 32.64           C  
ATOM   2761  CD2 LEU B 370      20.133  48.900   0.941  1.00 31.86           C  
ATOM   2762  HN  LEU B 370      18.804  48.516  -2.600  1.00  0.00           H  
ATOM   2763  N   THR B 371      22.246  46.009  -2.233  1.00 28.77           N  
ATOM   2764  CA  THR B 371      22.726  44.796  -2.894  1.00 28.95           C  
ATOM   2765  C   THR B 371      21.637  43.764  -2.783  1.00 28.53           C  
ATOM   2766  O   THR B 371      20.836  43.802  -1.858  1.00 28.30           O  
ATOM   2767  CB  THR B 371      24.000  44.185  -2.217  1.00 28.82           C  
ATOM   2768  CG2 THR B 371      25.122  45.215  -2.021  1.00 29.71           C  
ATOM   2769  OG1 THR B 371      23.678  43.735  -0.893  1.00 30.87           O  
ATOM   2770  HN  THR B 371      22.756  46.377  -1.430  1.00  0.00           H  
ATOM   2771  HG1 THR B 371      22.984  43.098  -1.014  1.00  0.00           H  
ATOM   2772  N   LEU B 372      21.652  42.815  -3.698  1.00 28.96           N  
ATOM   2773  CA  LEU B 372      20.735  41.685  -3.683  1.00 29.84           C  
ATOM   2774  C   LEU B 372      20.737  40.916  -2.378  1.00 29.70           C  
ATOM   2775  O   LEU B 372      19.685  40.510  -1.891  1.00 28.41           O  
ATOM   2776  CB  LEU B 372      21.107  40.696  -4.791  1.00 30.56           C  
ATOM   2777  CG  LEU B 372      20.102  40.574  -5.918  1.00 33.26           C  
ATOM   2778  CD1 LEU B 372      18.865  39.865  -5.405  1.00 33.85           C  
ATOM   2779  CD2 LEU B 372      19.766  41.949  -6.482  1.00 35.85           C  
ATOM   2780  HN  LEU B 372      22.338  42.876  -4.451  1.00  0.00           H  
ATOM   2781  N   HIS B 373      21.937  40.651  -1.870  1.00 29.82           N  
ATOM   2782  CA  HIS B 373      22.091  39.930  -0.603  1.00 30.39           C  
ATOM   2783  C   HIS B 373      21.344  40.623   0.513  1.00 28.96           C  
ATOM   2784  O   HIS B 373      20.648  39.977   1.308  1.00 29.31           O  
ATOM   2785  CB  HIS B 373      23.580  39.793  -0.232  1.00 31.54           C  
ATOM   2786  CG  HIS B 373      23.803  39.242   1.139  1.00 34.64           C  
ATOM   2787  CD2 HIS B 373      23.713  39.824   2.361  1.00 39.28           C  
ATOM   2788  ND1 HIS B 373      24.128  37.922   1.366  1.00 39.56           N  
ATOM   2789  CE1 HIS B 373      24.249  37.717   2.666  1.00 40.46           C  
ATOM   2790  NE2 HIS B 373      23.999  38.854   3.294  1.00 41.38           N  
ATOM   2791  HN  HIS B 373      22.770  40.957  -2.374  1.00  0.00           H  
ATOM   2792  HD1 HIS B 373      24.255  37.214   0.643  1.00  0.00           H  
ATOM   2793  HE2 HIS B 373      24.016  38.990   4.305  1.00  0.00           H  
ATOM   2794  N   ASP B 374      21.465  41.945   0.561  1.00 27.53           N  
ATOM   2795  CA  ASP B 374      20.820  42.736   1.593  1.00 26.78           C  
ATOM   2796  C   ASP B 374      19.319  42.785   1.432  1.00 26.00           C  
ATOM   2797  O   ASP B 374      18.616  42.769   2.423  1.00 23.07           O  
ATOM   2798  CB  ASP B 374      21.357  44.154   1.626  1.00 26.94           C  
ATOM   2799  CG  ASP B 374      22.774  44.218   2.198  1.00 31.54           C  
ATOM   2800  OD1 ASP B 374      23.250  43.176   2.710  1.00 32.99           O  
ATOM   2801  OD2 ASP B 374      23.484  45.260   2.193  1.00 36.53           O1-
ATOM   2802  HN  ASP B 374      22.027  42.417  -0.147  1.00  0.00           H  
ATOM   2803  N   GLN B 375      18.842  42.886   0.188  1.00 25.37           N  
ATOM   2804  CA  GLN B 375      17.406  42.804  -0.087  1.00 25.99           C  
ATOM   2805  C   GLN B 375      16.828  41.464   0.410  1.00 25.35           C  
ATOM   2806  O   GLN B 375      15.796  41.419   1.065  1.00 25.14           O  
ATOM   2807  CB  GLN B 375      17.157  42.954  -1.592  1.00 25.88           C  
ATOM   2808  CG  GLN B 375      17.501  44.327  -2.217  1.00 26.51           C  
ATOM   2809  CD  GLN B 375      17.369  44.289  -3.745  1.00 26.55           C  
ATOM   2810  NE2 GLN B 375      18.320  44.873  -4.472  1.00 25.30           N  
ATOM   2811  OE1 GLN B 375      16.438  43.696  -4.236  1.00 29.72           O  
ATOM   2812  HN  GLN B 375      19.492  43.023  -0.586  1.00  0.00           H  
ATOM   2813 1HE2 GLN B 375      19.106  45.374  -4.057  1.00  0.00           H  
ATOM   2814 2HE2 GLN B 375      18.232  44.848  -5.488  1.00  0.00           H  
ATOM   2815  N   VAL B 376      17.506  40.360   0.105  1.00 26.39           N  
ATOM   2816  CA  VAL B 376      16.985  39.034   0.525  1.00 27.24           C  
ATOM   2817  C   VAL B 376      16.959  38.939   2.051  1.00 27.31           C  
ATOM   2818  O   VAL B 376      15.987  38.449   2.646  1.00 27.22           O  
ATOM   2819  CB  VAL B 376      17.791  37.895  -0.101  1.00 27.95           C  
ATOM   2820  CG1 VAL B 376      17.571  36.554   0.626  1.00 30.08           C  
ATOM   2821  CG2 VAL B 376      17.436  37.770  -1.582  1.00 29.17           C  
ATOM   2822  HN  VAL B 376      18.381  40.424  -0.416  1.00  0.00           H  
ATOM   2823  N   HIS B 377      18.012  39.451   2.678  1.00 27.39           N  
ATOM   2824  CA  HIS B 377      18.097  39.480   4.120  1.00 28.20           C  
ATOM   2825  C   HIS B 377      16.926  40.235   4.749  1.00 27.98           C  
ATOM   2826  O   HIS B 377      16.264  39.730   5.664  1.00 27.17           O  
ATOM   2827  CB  HIS B 377      19.420  40.117   4.559  1.00 28.66           C  
ATOM   2828  CG  HIS B 377      19.515  40.281   6.036  1.00 30.86           C  
ATOM   2829  CD2 HIS B 377      19.316  41.360   6.829  1.00 32.91           C  
ATOM   2830  ND1 HIS B 377      19.742  39.216   6.878  1.00 32.39           N  
ATOM   2831  CE1 HIS B 377      19.720  39.645   8.129  1.00 34.95           C  
ATOM   2832  NE2 HIS B 377      19.468  40.942   8.126  1.00 33.23           N  
ATOM   2833  HN  HIS B 377      18.781  39.834   2.127  1.00  0.00           H  
ATOM   2834  HD1 HIS B 377      19.901  38.252   6.585  1.00  0.00           H  
ATOM   2835  HE2 HIS B 377      19.398  41.535   8.953  1.00  0.00           H  
ATOM   2836  N   LEU B 378      16.664  41.448   4.265  1.00 27.57           N  
ATOM   2837  CA  LEU B 378      15.596  42.240   4.846  1.00 28.73           C  
ATOM   2838  C   LEU B 378      14.243  41.542   4.665  1.00 28.98           C  
ATOM   2839  O   LEU B 378      13.424  41.457   5.606  1.00 26.80           O  
ATOM   2840  CB  LEU B 378      15.575  43.626   4.224  1.00 29.08           C  
ATOM   2841  CG  LEU B 378      16.793  44.506   4.526  1.00 31.40           C  
ATOM   2842  CD1 LEU B 378      16.648  45.819   3.759  1.00 31.48           C  
ATOM   2843  CD2 LEU B 378      16.968  44.760   6.036  1.00 32.32           C  
ATOM   2844  HN  LEU B 378      17.212  41.819   3.489  1.00  0.00           H  
ATOM   2845  N   LEU B 379      14.042  40.975   3.472  1.00 29.06           N  
ATOM   2846  CA  LEU B 379      12.817  40.213   3.180  1.00 29.74           C  
ATOM   2847  C   LEU B 379      12.671  38.982   4.057  1.00 29.91           C  
ATOM   2848  O   LEU B 379      11.591  38.723   4.581  1.00 30.47           O  
ATOM   2849  CB  LEU B 379      12.753  39.773   1.714  1.00 29.38           C  
ATOM   2850  CG  LEU B 379      12.056  40.750   0.793  1.00 32.82           C  
ATOM   2851  CD1 LEU B 379      12.324  40.339  -0.667  1.00 36.67           C  
ATOM   2852  CD2 LEU B 379      10.553  40.826   1.074  1.00 34.07           C  
ATOM   2853  HN  LEU B 379      14.753  41.072   2.747  1.00  0.00           H  
ATOM   2854  N   GLU B 380      13.739  38.215   4.213  1.00 30.65           N  
ATOM   2855  CA  GLU B 380      13.637  37.015   5.035  1.00 31.50           C  
ATOM   2856  C   GLU B 380      13.364  37.339   6.523  1.00 31.28           C  
ATOM   2857  O   GLU B 380      12.636  36.629   7.175  1.00 31.93           O  
ATOM   2858  CB  GLU B 380      14.841  36.103   4.854  1.00 32.59           C  
ATOM   2859  CG  GLU B 380      14.432  34.644   4.916  1.00 35.99           C  
ATOM   2860  CD  GLU B 380      15.271  33.780   4.026  1.00 40.82           C  
ATOM   2861  OE1 GLU B 380      16.463  33.562   4.356  1.00 43.02           O  
ATOM   2862  OE2 GLU B 380      14.728  33.321   3.005  1.00 42.92           O1-
ATOM   2863  HN  GLU B 380      14.621  38.460   3.764  1.00  0.00           H  
ATOM   2864  N   CYS B 381      13.862  38.467   7.014  1.00 30.91           N  
ATOM   2865  CA  CYS B 381      13.521  38.951   8.346  1.00 30.63           C  
ATOM   2866  C   CYS B 381      12.080  39.485   8.520  1.00 30.14           C  
ATOM   2867  O   CYS B 381      11.458  39.296   9.570  1.00 29.00           O  
ATOM   2868  CB  CYS B 381      14.491  40.062   8.734  1.00 30.79           C  
ATOM   2869  SG  CYS B 381      16.153  39.460   8.994  1.00 35.41           S  
ATOM   2870  HN  CYS B 381      14.505  39.013   6.440  1.00  0.00           H  
ATOM   2871  N   ALA B 382      11.563  40.168   7.510  1.00 28.77           N  
ATOM   2872  CA  ALA B 382      10.303  40.909   7.666  1.00 29.01           C  
ATOM   2873  C   ALA B 382       9.050  40.179   7.193  1.00 28.10           C  
ATOM   2874  O   ALA B 382       7.959  40.651   7.443  1.00 27.64           O  
ATOM   2875  CB  ALA B 382      10.391  42.239   6.905  1.00 28.31           C  
ATOM   2876  HN  ALA B 382      12.046  40.180   6.612  1.00  0.00           H  
ATOM   2877  N   TRP B 383       9.194  39.083   6.457  1.00 28.64           N  
ATOM   2878  CA  TRP B 383       8.059  38.591   5.637  1.00 27.51           C  
ATOM   2879  C   TRP B 383       6.811  38.237   6.425  1.00 26.54           C  
ATOM   2880  O   TRP B 383       5.711  38.551   5.977  1.00 26.38           O  
ATOM   2881  CB  TRP B 383       8.453  37.429   4.745  1.00 27.79           C  
ATOM   2882  CG  TRP B 383       8.758  36.107   5.426  1.00 26.91           C  
ATOM   2883  CD1 TRP B 383       9.991  35.646   5.775  1.00 26.36           C  
ATOM   2884  CD2 TRP B 383       7.821  35.084   5.820  1.00 28.94           C  
ATOM   2885  CE2 TRP B 383       8.576  34.025   6.392  1.00 27.19           C  
ATOM   2886  CE3 TRP B 383       6.422  34.951   5.755  1.00 28.05           C  
ATOM   2887  NE1 TRP B 383       9.890  34.406   6.352  1.00 27.11           N  
ATOM   2888  CZ2 TRP B 383       7.988  32.867   6.890  1.00 28.34           C  
ATOM   2889  CZ3 TRP B 383       5.841  33.803   6.223  1.00 28.14           C  
ATOM   2890  CH2 TRP B 383       6.621  32.753   6.781  1.00 27.47           C  
ATOM   2891  HN  TRP B 383      10.082  38.581   6.455  1.00  0.00           H  
ATOM   2892  HE1 TRP B 383      10.674  33.853   6.698  1.00  0.00           H  
ATOM   2893  N   LEU B 384       6.976  37.592   7.580  1.00 26.61           N  
ATOM   2894  CA  LEU B 384       5.824  37.219   8.403  1.00 26.52           C  
ATOM   2895  C   LEU B 384       5.170  38.455   9.104  1.00 27.29           C  
ATOM   2896  O   LEU B 384       3.943  38.552   9.210  1.00 26.97           O  
ATOM   2897  CB  LEU B 384       6.195  36.120   9.372  1.00 26.63           C  
ATOM   2898  CG  LEU B 384       4.977  35.566  10.167  1.00 27.17           C  
ATOM   2899  CD1 LEU B 384       3.839  35.161   9.228  1.00 28.46           C  
ATOM   2900  CD2 LEU B 384       5.405  34.399  10.997  1.00 26.46           C  
ATOM   2901  HN  LEU B 384       7.917  37.355   7.894  1.00  0.00           H  
ATOM   2902  N   GLU B 385       5.989  39.433   9.510  1.00 27.23           N  
ATOM   2903  CA  GLU B 385       5.475  40.716  10.020  1.00 28.04           C  
ATOM   2904  C   GLU B 385       4.630  41.426   8.998  1.00 27.31           C  
ATOM   2905  O   GLU B 385       3.594  41.983   9.320  1.00 28.07           O  
ATOM   2906  CB  GLU B 385       6.644  41.636  10.419  1.00 28.38           C  
ATOM   2907  CG  GLU B 385       7.421  41.193  11.646  1.00 30.54           C  
ATOM   2908  CD  GLU B 385       8.494  42.202  12.023  1.00 31.90           C  
ATOM   2909  OE1 GLU B 385       8.137  43.261  12.521  1.00 36.71           O  
ATOM   2910  OE2 GLU B 385       9.678  41.958  11.728  1.00 39.17           O1-
ATOM   2911  HN  GLU B 385       6.997  39.286   9.465  1.00  0.00           H  
ATOM   2912  N   ILE B 386       5.077  41.407   7.738  1.00 27.80           N  
ATOM   2913  CA  ILE B 386       4.368  42.019   6.631  1.00 27.53           C  
ATOM   2914  C   ILE B 386       3.053  41.306   6.279  1.00 27.65           C  
ATOM   2915  O   ILE B 386       2.049  41.971   6.019  1.00 25.14           O  
ATOM   2916  CB  ILE B 386       5.317  42.194   5.417  1.00 28.81           C  
ATOM   2917  CG1 ILE B 386       6.371  43.262   5.786  1.00 30.26           C  
ATOM   2918  CG2 ILE B 386       4.585  42.638   4.177  1.00 28.24           C  
ATOM   2919  CD1 ILE B 386       7.597  43.110   4.984  1.00 34.60           C  
ATOM   2920  HN  ILE B 386       5.962  40.938   7.546  1.00  0.00           H  
ATOM   2921  N   LEU B 387       3.049  39.976   6.296  1.00 27.63           N  
ATOM   2922  CA  LEU B 387       1.799  39.233   6.078  1.00 27.24           C  
ATOM   2923  C   LEU B 387       0.835  39.570   7.178  1.00 26.91           C  
ATOM   2924  O   LEU B 387      -0.334  39.771   6.935  1.00 28.33           O  
ATOM   2925  CB  LEU B 387       2.024  37.724   6.056  1.00 27.55           C  
ATOM   2926  CG  LEU B 387       2.730  37.101   4.860  1.00 28.28           C  
ATOM   2927  CD1 LEU B 387       2.900  35.579   5.035  1.00 30.11           C  
ATOM   2928  CD2 LEU B 387       2.001  37.396   3.585  1.00 30.24           C  
ATOM   2929  HN  LEU B 387       3.918  39.468   6.461  1.00  0.00           H  
ATOM   2930  N   MET B 388       1.330  39.588   8.408  1.00 27.52           N  
ATOM   2931  CA  MET B 388       0.522  39.848   9.571  1.00 27.32           C  
ATOM   2932  C   MET B 388      -0.094  41.260   9.612  1.00 27.42           C  
ATOM   2933  O   MET B 388      -1.291  41.425   9.905  1.00 25.50           O  
ATOM   2934  CB  MET B 388       1.356  39.622  10.829  1.00 27.87           C  
ATOM   2935  CG  MET B 388       1.594  38.149  11.087  1.00 26.79           C  
ATOM   2936  SD  MET B 388       2.484  37.858  12.595  1.00 28.97           S  
ATOM   2937  CE  MET B 388       2.165  36.095  12.789  1.00 29.27           C  
ATOM   2938  HN  MET B 388       2.326  39.410   8.536  1.00  0.00           H  
ATOM   2939  N   ILE B 389       0.700  42.292   9.314  1.00 27.19           N  
ATOM   2940  CA  ILE B 389       0.122  43.633   9.345  1.00 27.59           C  
ATOM   2941  C   ILE B 389      -0.883  43.809   8.210  1.00 27.37           C  
ATOM   2942  O   ILE B 389      -1.917  44.422   8.408  1.00 27.22           O  
ATOM   2943  CB  ILE B 389       1.198  44.753   9.386  1.00 27.62           C  
ATOM   2944  CG1 ILE B 389       0.525  46.045   9.846  1.00 27.91           C  
ATOM   2945  CG2 ILE B 389       1.887  44.927   8.048  1.00 29.29           C  
ATOM   2946  CD1 ILE B 389       1.464  47.249   9.877  1.00 30.01           C  
ATOM   2947  HN  ILE B 389       1.680  42.148   9.072  1.00  0.00           H  
ATOM   2948  N   GLY B 390      -0.591  43.238   7.031  1.00 27.30           N  
ATOM   2949  CA  GLY B 390      -1.551  43.220   5.940  1.00 26.70           C  
ATOM   2950  C   GLY B 390      -2.850  42.525   6.329  1.00 26.84           C  
ATOM   2951  O   GLY B 390      -3.960  43.022   6.057  1.00 26.56           O  
ATOM   2952  HN  GLY B 390       0.324  42.808   6.898  1.00  0.00           H  
ATOM   2953  N   LEU B 391      -2.723  41.396   7.008  1.00 26.48           N  
ATOM   2954  CA  LEU B 391      -3.903  40.682   7.507  1.00 26.88           C  
ATOM   2955  C   LEU B 391      -4.734  41.532   8.464  1.00 27.13           C  
ATOM   2956  O   LEU B 391      -5.973  41.566   8.379  1.00 26.81           O  
ATOM   2957  CB  LEU B 391      -3.468  39.402   8.212  1.00 26.90           C  
ATOM   2958  CG  LEU B 391      -4.552  38.594   8.929  1.00 26.33           C  
ATOM   2959  CD1 LEU B 391      -5.625  38.143   7.966  1.00 27.41           C  
ATOM   2960  CD2 LEU B 391      -3.890  37.438   9.662  1.00 25.98           C  
ATOM   2961  HN  LEU B 391      -1.793  41.018   7.187  1.00  0.00           H  
ATOM   2962  N   VAL B 392      -4.052  42.190   9.400  1.00 27.99           N  
ATOM   2963  CA  VAL B 392      -4.724  43.029  10.391  1.00 28.63           C  
ATOM   2964  C   VAL B 392      -5.476  44.176   9.723  1.00 28.44           C  
ATOM   2965  O   VAL B 392      -6.625  44.468  10.069  1.00 29.38           O  
ATOM   2966  CB  VAL B 392      -3.709  43.577  11.428  1.00 29.12           C  
ATOM   2967  CG1 VAL B 392      -4.354  44.650  12.311  1.00 29.72           C  
ATOM   2968  CG2 VAL B 392      -3.128  42.439  12.267  1.00 30.20           C  
ATOM   2969  HN  VAL B 392      -3.036  42.106   9.426  1.00  0.00           H  
ATOM   2970  N   TRP B 393      -4.840  44.835   8.756  1.00 28.58           N  
ATOM   2971  CA  TRP B 393      -5.510  45.934   8.029  1.00 27.69           C  
ATOM   2972  C   TRP B 393      -6.842  45.501   7.485  1.00 28.01           C  
ATOM   2973  O   TRP B 393      -7.863  46.164   7.704  1.00 27.78           O  
ATOM   2974  CB  TRP B 393      -4.648  46.476   6.878  1.00 27.95           C  
ATOM   2975  CG  TRP B 393      -5.341  47.563   6.127  1.00 27.38           C  
ATOM   2976  CD1 TRP B 393      -5.858  47.507   4.867  1.00 27.41           C  
ATOM   2977  CD2 TRP B 393      -5.669  48.863   6.633  1.00 25.62           C  
ATOM   2978  CE2 TRP B 393      -6.351  49.547   5.620  1.00 25.72           C  
ATOM   2979  CE3 TRP B 393      -5.434  49.528   7.854  1.00 28.13           C  
ATOM   2980  NE1 TRP B 393      -6.482  48.690   4.563  1.00 27.13           N  
ATOM   2981  CZ2 TRP B 393      -6.822  50.843   5.788  1.00 28.26           C  
ATOM   2982  CZ3 TRP B 393      -5.900  50.815   8.012  1.00 27.09           C  
ATOM   2983  CH2 TRP B 393      -6.590  51.450   7.006  1.00 28.25           C  
ATOM   2984  HN  TRP B 393      -3.882  44.579   8.515  1.00  0.00           H  
ATOM   2985  HE1 TRP B 393      -6.966  48.897   3.689  1.00  0.00           H  
ATOM   2986  N   ARG B 394      -6.850  44.411   6.726  1.00 28.26           N  
ATOM   2987  CA  ARG B 394      -8.076  43.992   6.080  1.00 28.25           C  
ATOM   2988  C   ARG B 394      -9.106  43.370   7.024  1.00 28.84           C  
ATOM   2989  O   ARG B 394     -10.272  43.146   6.624  1.00 30.09           O  
ATOM   2990  CB  ARG B 394      -7.781  43.102   4.860  1.00 28.22           C  
ATOM   2991  CG  ARG B 394      -7.125  41.755   5.116  1.00 27.94           C  
ATOM   2992  CD  ARG B 394      -6.892  40.984   3.840  1.00 28.81           C  
ATOM   2993  NE  ARG B 394      -6.196  39.715   4.038  1.00 28.25           N  
ATOM   2994  CZ  ARG B 394      -4.871  39.550   4.032  1.00 29.75           C  
ATOM   2995  NH1 ARG B 394      -4.043  40.565   3.827  1.00 30.13           N1+
ATOM   2996  NH2 ARG B 394      -4.360  38.344   4.209  1.00 29.24           N  
ATOM   2997  HN  ARG B 394      -5.994  43.870   6.599  1.00  0.00           H  
ATOM   2998  HE  ARG B 394      -6.770  38.886   4.194  1.00  0.00           H  
ATOM   2999 1HH1 ARG B 394      -4.437  41.496   3.690  1.00  0.00           H  
ATOM   3000 2HH1 ARG B 394      -3.031  40.439   3.822  1.00  0.00           H  
ATOM   3001 1HH2 ARG B 394      -4.997  37.563   4.367  1.00  0.00           H  
ATOM   3002 2HH2 ARG B 394      -3.348  38.218   4.204  1.00  0.00           H  
ATOM   3003  N   SER B 395      -8.695  43.096   8.264  1.00 29.53           N  
ATOM   3004  CA  SER B 395      -9.565  42.504   9.257  1.00 30.17           C  
ATOM   3005  C   SER B 395     -10.207  43.557  10.173  1.00 31.51           C  
ATOM   3006  O   SER B 395     -11.117  43.231  10.914  1.00 31.16           O  
ATOM   3007  CB  SER B 395      -8.812  41.465  10.086  1.00 30.12           C  
ATOM   3008  OG  SER B 395      -8.301  40.425   9.266  1.00 29.41           O  
ATOM   3009  HN  SER B 395      -7.732  43.312   8.521  1.00  0.00           H  
ATOM   3010  HG  SER B 395      -7.833  39.779   9.782  1.00  0.00           H  
ATOM   3011  N   MET B 396      -9.747  44.806  10.103  1.00 32.77           N  
ATOM   3012  CA  MET B 396     -10.232  45.851  10.991  1.00 35.02           C  
ATOM   3013  C   MET B 396     -11.739  46.076  10.935  1.00 35.36           C  
ATOM   3014  O   MET B 396     -12.364  46.348  11.957  1.00 35.95           O  
ATOM   3015  CB  MET B 396      -9.515  47.173  10.714  1.00 35.21           C  
ATOM   3016  CG  MET B 396      -8.231  47.273  11.477  1.00 35.79           C  
ATOM   3017  SD  MET B 396      -7.257  48.659  10.899  1.00 38.42           S  
ATOM   3018  CE  MET B 396      -8.287  50.041  11.263  1.00 33.61           C  
ATOM   3019  HN  MET B 396      -9.036  45.035   9.408  1.00  0.00           H  
ATOM   3020  N   GLU B 397     -12.326  45.917   9.761  1.00 36.02           N  
ATOM   3021  CA  GLU B 397     -13.787  46.034   9.619  1.00 36.75           C  
ATOM   3022  C   GLU B 397     -14.536  44.764  10.054  1.00 36.56           C  
ATOM   3023  O   GLU B 397     -15.754  44.696   9.910  1.00 37.17           O  
ATOM   3024  CB AGLU B 397     -14.146  46.365   8.172  0.50 36.75           C  
ATOM   3025  CB BGLU B 397     -14.135  46.367   8.173  0.50 36.93           C  
ATOM   3026  CG AGLU B 397     -13.643  47.724   7.700  0.50 37.41           C  
ATOM   3027  CG BGLU B 397     -13.497  47.659   7.679  0.50 38.16           C  
ATOM   3028  CD AGLU B 397     -13.563  47.818   6.184  0.50 37.49           C  
ATOM   3029  CD BGLU B 397     -14.326  48.890   7.970  0.50 39.47           C  
ATOM   3030  OE1AGLU B 397     -12.863  46.995   5.566  0.50 37.43           O  
ATOM   3031  OE1BGLU B 397     -14.174  49.872   7.216  0.50 40.49           O  
ATOM   3032  OE2AGLU B 397     -14.195  48.724   5.608  0.50 39.84           O1-
ATOM   3033  OE2BGLU B 397     -15.122  48.878   8.937  0.50 41.77           O1-
ATOM   3034  HN  GLU B 397     -11.757  45.710   8.940  1.00  0.00           H  
ATOM   3035  N   HIS B 398     -13.819  43.774  10.593  1.00 36.25           N  
ATOM   3036  CA  HIS B 398     -14.405  42.530  11.074  1.00 36.34           C  
ATOM   3037  C   HIS B 398     -13.946  42.209  12.488  1.00 36.22           C  
ATOM   3038  O   HIS B 398     -13.103  41.329  12.692  1.00 36.25           O  
ATOM   3039  CB  HIS B 398     -14.029  41.383  10.150  1.00 36.29           C  
ATOM   3040  CG  HIS B 398     -14.429  41.595   8.727  1.00 36.65           C  
ATOM   3041  CD2 HIS B 398     -13.768  42.164   7.690  1.00 36.80           C  
ATOM   3042  ND1 HIS B 398     -15.640  41.169   8.223  1.00 37.14           N  
ATOM   3043  CE1 HIS B 398     -15.708  41.469   6.937  1.00 37.58           C  
ATOM   3044  NE2 HIS B 398     -14.583  42.071   6.587  1.00 36.10           N  
ATOM   3045  HN  HIS B 398     -12.809  43.895  10.672  1.00  0.00           H  
ATOM   3046  HD1 HIS B 398     -16.369  40.697   8.758  1.00  0.00           H  
ATOM   3047  HE2 HIS B 398     -14.357  42.410   5.652  1.00  0.00           H  
ATOM   3048  N   PRO B 399     -14.506  42.906  13.470  1.00 36.50           N  
ATOM   3049  CA  PRO B 399     -14.107  42.718  14.861  1.00 36.21           C  
ATOM   3050  C   PRO B 399     -14.282  41.283  15.329  1.00 35.30           C  
ATOM   3051  O   PRO B 399     -15.320  40.686  15.089  1.00 35.67           O  
ATOM   3052  CB  PRO B 399     -15.051  43.652  15.635  1.00 36.69           C  
ATOM   3053  CG  PRO B 399     -15.494  44.662  14.630  1.00 36.99           C  
ATOM   3054  CD  PRO B 399     -15.576  43.916  13.336  1.00 36.82           C  
ATOM   3055  N   GLY B 400     -13.254  40.724  15.968  1.00 34.17           N  
ATOM   3056  CA  GLY B 400     -13.340  39.359  16.511  1.00 32.59           C  
ATOM   3057  C   GLY B 400     -12.978  38.312  15.480  1.00 31.47           C  
ATOM   3058  O   GLY B 400     -12.939  37.112  15.791  1.00 30.73           O  
ATOM   3059  HN  GLY B 400     -12.390  41.254  16.083  1.00  0.00           H  
ATOM   3060  N   LYS B 401     -12.737  38.755  14.241  1.00 30.69           N  
ATOM   3061  CA  LYS B 401     -12.399  37.856  13.133  1.00 30.44           C  
ATOM   3062  C   LYS B 401     -11.152  38.281  12.360  1.00 29.47           C  
ATOM   3063  O   LYS B 401     -10.693  39.419  12.460  1.00 29.17           O  
ATOM   3064  CB  LYS B 401     -13.582  37.751  12.165  1.00 30.80           C  
ATOM   3065  CG  LYS B 401     -14.913  37.672  12.876  1.00 31.22           C  
ATOM   3066  CD  LYS B 401     -16.034  37.125  12.005  1.00 31.85           C  
ATOM   3067  CE  LYS B 401     -17.358  37.367  12.700  1.00 31.98           C  
ATOM   3068  NZ  LYS B 401     -18.547  36.701  12.093  1.00 33.87           N1+
ATOM   3069  HN  LYS B 401     -12.790  39.757  14.060  1.00  0.00           H  
ATOM   3070  HZ1 LYS B 401     -19.439  36.864  12.561  1.00  0.00           H  
ATOM   3071  HZ2 LYS B 401     -18.378  35.699  12.011  1.00  0.00           H  
ATOM   3072  HZ3 LYS B 401     -18.621  36.956  11.108  1.00  0.00           H  
ATOM   3073  N   LEU B 402     -10.628  37.350  11.572  1.00 28.29           N  
ATOM   3074  CA  LEU B 402      -9.434  37.584  10.736  1.00 27.92           C  
ATOM   3075  C   LEU B 402      -9.819  37.271   9.319  1.00 27.45           C  
ATOM   3076  O   LEU B 402     -10.244  36.123   9.014  1.00 27.02           O  
ATOM   3077  CB  LEU B 402      -8.282  36.659  11.175  1.00 27.53           C  
ATOM   3078  CG  LEU B 402      -7.701  36.966  12.563  1.00 28.15           C  
ATOM   3079  CD1 LEU B 402      -6.622  35.960  12.976  1.00 29.70           C  
ATOM   3080  CD2 LEU B 402      -7.142  38.342  12.586  1.00 27.71           C  
ATOM   3081  HN  LEU B 402     -11.070  36.431  11.543  1.00  0.00           H  
ATOM   3082  N   LEU B 403      -9.717  38.285   8.458  1.00 27.13           N  
ATOM   3083  CA  LEU B 403     -10.074  38.136   7.052  1.00 26.86           C  
ATOM   3084  C   LEU B 403      -8.850  37.690   6.272  1.00 26.65           C  
ATOM   3085  O   LEU B 403      -8.145  38.503   5.662  1.00 25.59           O  
ATOM   3086  CB  LEU B 403     -10.670  39.441   6.486  1.00 27.22           C  
ATOM   3087  CG  LEU B 403     -11.223  39.355   5.049  1.00 28.23           C  
ATOM   3088  CD1 LEU B 403     -12.610  38.723   5.003  1.00 31.12           C  
ATOM   3089  CD2 LEU B 403     -11.260  40.714   4.407  1.00 29.62           C  
ATOM   3090  HN  LEU B 403      -9.380  39.188   8.792  1.00  0.00           H  
ATOM   3091  N   PHE B 404      -8.568  36.387   6.306  1.00 26.15           N  
ATOM   3092  CA  PHE B 404      -7.403  35.877   5.622  1.00 26.93           C  
ATOM   3093  C   PHE B 404      -7.527  36.138   4.129  1.00 27.54           C  
ATOM   3094  O   PHE B 404      -6.564  36.528   3.461  1.00 27.81           O  
ATOM   3095  CB  PHE B 404      -7.183  34.401   5.963  1.00 26.91           C  
ATOM   3096  CG  PHE B 404      -6.507  34.216   7.281  1.00 26.65           C  
ATOM   3097  CD1 PHE B 404      -7.244  34.136   8.454  1.00 27.82           C  
ATOM   3098  CD2 PHE B 404      -5.122  34.199   7.349  1.00 27.39           C  
ATOM   3099  CE1 PHE B 404      -6.602  34.009   9.679  1.00 26.86           C  
ATOM   3100  CE2 PHE B 404      -4.460  34.071   8.558  1.00 28.25           C  
ATOM   3101  CZ  PHE B 404      -5.190  33.996   9.729  1.00 28.44           C  
ATOM   3102  HN  PHE B 404      -9.177  35.748   6.817  1.00  0.00           H  
ATOM   3103  N   ALA B 405      -8.743  35.978   3.642  1.00 27.72           N  
ATOM   3104  CA  ALA B 405      -9.096  36.302   2.271  1.00 28.49           C  
ATOM   3105  C   ALA B 405     -10.581  36.623   2.261  1.00 28.35           C  
ATOM   3106  O   ALA B 405     -11.306  36.298   3.220  1.00 28.36           O  
ATOM   3107  CB  ALA B 405      -8.787  35.141   1.357  1.00 28.33           C  
ATOM   3108  HN  ALA B 405      -9.469  35.610   4.257  1.00  0.00           H  
ATOM   3109  N   PRO B 406     -11.040  37.291   1.211  1.00 28.75           N  
ATOM   3110  CA  PRO B 406     -12.461  37.607   1.105  1.00 29.01           C  
ATOM   3111  C   PRO B 406     -13.331  36.349   1.219  1.00 28.62           C  
ATOM   3112  O   PRO B 406     -14.435  36.429   1.759  1.00 28.96           O  
ATOM   3113  CB  PRO B 406     -12.579  38.241  -0.286  1.00 29.08           C  
ATOM   3114  CG  PRO B 406     -11.232  38.772  -0.555  1.00 28.57           C  
ATOM   3115  CD  PRO B 406     -10.276  37.775   0.044  1.00 28.62           C  
ATOM   3116  N   ASN B 407     -12.832  35.202   0.744  1.00 28.32           N  
ATOM   3117  CA  ASN B 407     -13.528  33.911   0.902  1.00 28.75           C  
ATOM   3118  C   ASN B 407     -12.953  33.004   2.012  1.00 28.95           C  
ATOM   3119  O   ASN B 407     -13.138  31.773   1.984  1.00 29.57           O  
ATOM   3120  CB  ASN B 407     -13.578  33.143  -0.442  1.00 28.32           C  
ATOM   3121  CG  ASN B 407     -12.196  32.712  -0.935  1.00 28.10           C  
ATOM   3122  ND2 ASN B 407     -12.153  31.630  -1.699  1.00 25.65           N  
ATOM   3123  OD1 ASN B 407     -11.184  33.347  -0.625  1.00 28.63           O  
ATOM   3124  HN  ASN B 407     -11.937  35.221   0.255  1.00  0.00           H  
ATOM   3125 1HD2 ASN B 407     -11.231  31.343  -2.028  1.00  0.00           H  
ATOM   3126 2HD2 ASN B 407     -12.989  31.105  -1.955  1.00  0.00           H  
ATOM   3127  N   LEU B 408     -12.292  33.603   2.989  1.00 28.52           N  
ATOM   3128  CA  LEU B 408     -11.760  32.868   4.120  1.00 28.49           C  
ATOM   3129  C   LEU B 408     -11.653  33.791   5.326  1.00 28.90           C  
ATOM   3130  O   LEU B 408     -10.582  34.315   5.652  1.00 27.98           O  
ATOM   3131  CB  LEU B 408     -10.409  32.230   3.765  1.00 28.56           C  
ATOM   3132  CG  LEU B 408      -9.810  31.315   4.842  1.00 28.54           C  
ATOM   3133  CD1 LEU B 408     -10.615  30.015   4.925  1.00 29.02           C  
ATOM   3134  CD2 LEU B 408      -8.348  31.036   4.565  1.00 28.50           C  
ATOM   3135  HN  LEU B 408     -12.152  34.612   2.945  1.00  0.00           H  
ATOM   3136  N   LEU B 409     -12.799  33.985   5.970  1.00 29.49           N  
ATOM   3137  CA  LEU B 409     -12.953  34.855   7.125  1.00 30.22           C  
ATOM   3138  C   LEU B 409     -13.049  33.959   8.353  1.00 30.79           C  
ATOM   3139  O   LEU B 409     -14.006  33.198   8.478  1.00 30.45           O  
ATOM   3140  CB  LEU B 409     -14.238  35.678   6.959  1.00 30.04           C  
ATOM   3141  CG  LEU B 409     -14.771  36.605   8.066  1.00 29.80           C  
ATOM   3142  CD1 LEU B 409     -13.826  37.710   8.418  1.00 29.53           C  
ATOM   3143  CD2 LEU B 409     -16.109  37.191   7.618  1.00 30.92           C  
ATOM   3144  HN  LEU B 409     -13.625  33.491   5.632  1.00  0.00           H  
ATOM   3145  N   LEU B 410     -12.065  34.024   9.243  1.00 30.99           N  
ATOM   3146  CA  LEU B 410     -12.003  33.093  10.385  1.00 31.85           C  
ATOM   3147  C   LEU B 410     -12.219  33.757  11.733  1.00 32.58           C  
ATOM   3148  O   LEU B 410     -11.736  34.842  11.969  1.00 32.91           O  
ATOM   3149  CB  LEU B 410     -10.647  32.386  10.418  1.00 31.40           C  
ATOM   3150  CG  LEU B 410     -10.209  31.592   9.193  1.00 31.36           C  
ATOM   3151  CD1 LEU B 410      -8.951  30.785   9.542  1.00 32.39           C  
ATOM   3152  CD2 LEU B 410     -11.302  30.680   8.693  1.00 32.02           C  
ATOM   3153  HN  LEU B 410     -11.338  34.731   9.134  1.00  0.00           H  
ATOM   3154  N   ASP B 411     -12.940  33.092  12.629  1.00 34.05           N  
ATOM   3155  CA  ASP B 411     -13.123  33.613  13.979  1.00 34.94           C  
ATOM   3156  C   ASP B 411     -12.024  33.055  14.885  1.00 35.52           C  
ATOM   3157  O   ASP B 411     -11.327  32.095  14.510  1.00 34.31           O  
ATOM   3158  CB  ASP B 411     -14.532  33.278  14.515  1.00 35.80           C  
ATOM   3159  CG  ASP B 411     -14.807  31.797  14.555  1.00 37.57           C  
ATOM   3160  OD1 ASP B 411     -14.019  31.040  15.160  1.00 41.43           O  
ATOM   3161  OD2 ASP B 411     -15.796  31.279  14.002  1.00 43.33           O1-
ATOM   3162  HN  ASP B 411     -13.371  32.205  12.369  1.00  0.00           H  
ATOM   3163  N   ARG B 412     -11.884  33.644  16.078  1.00 35.82           N  
ATOM   3164  CA  ARG B 412     -10.920  33.179  17.077  1.00 36.70           C  
ATOM   3165  C   ARG B 412     -10.964  31.678  17.261  1.00 36.59           C  
ATOM   3166  O   ARG B 412      -9.934  31.012  17.199  1.00 37.69           O  
ATOM   3167  CB  ARG B 412     -11.152  33.842  18.454  1.00 37.26           C  
ATOM   3168  CG  ARG B 412     -10.594  32.999  19.634  1.00 38.13           C  
ATOM   3169  CD  ARG B 412     -10.639  33.672  20.987  1.00 38.41           C  
ATOM   3170  NE  ARG B 412      -9.495  33.303  21.823  1.00 39.21           N  
ATOM   3171  CZ  ARG B 412      -9.386  32.174  22.511  1.00 38.69           C  
ATOM   3172  NH1 ARG B 412     -10.362  31.270  22.524  1.00 39.02           N1+
ATOM   3173  NH2 ARG B 412      -8.292  31.958  23.225  1.00 38.01           N  
ATOM   3174  HN  ARG B 412     -12.471  34.448  16.300  1.00  0.00           H  
ATOM   3175  HE  ARG B 412      -8.722  33.966  21.881  1.00  0.00           H  
ATOM   3176 1HH1 ARG B 412     -11.205  31.436  21.974  1.00  0.00           H  
ATOM   3177 2HH1 ARG B 412     -10.278  30.402  23.053  1.00  0.00           H  
ATOM   3178 1HH2 ARG B 412      -7.544  32.651  23.215  1.00  0.00           H  
ATOM   3179 2HH2 ARG B 412      -8.208  31.090  23.754  1.00  0.00           H  
ATOM   3180  N   ASN B 413     -12.155  31.135  17.495  1.00 36.16           N  
ATOM   3181  CA  ASN B 413     -12.271  29.728  17.824  1.00 35.28           C  
ATOM   3182  C   ASN B 413     -11.809  28.798  16.687  1.00 34.43           C  
ATOM   3183  O   ASN B 413     -11.433  27.649  16.928  1.00 33.71           O  
ATOM   3184  CB  ASN B 413     -13.693  29.398  18.301  1.00 35.93           C  
ATOM   3185  CG  ASN B 413     -14.014  29.991  19.697  1.00 36.98           C  
ATOM   3186  ND2 ASN B 413     -15.100  29.513  20.288  1.00 39.55           N  
ATOM   3187  OD1 ASN B 413     -13.307  30.869  20.222  1.00 37.54           O  
ATOM   3188  HN  ASN B 413     -12.994  31.713  17.443  1.00  0.00           H  
ATOM   3189 1HD2 ASN B 413     -15.680  28.793  19.857  1.00  0.00           H  
ATOM   3190 2HD2 ASN B 413     -15.311  29.903  21.206  1.00  0.00           H  
ATOM   3191  N   GLN B 414     -11.800  29.284  15.452  1.00 33.68           N  
ATOM   3192  CA  GLN B 414     -11.174  28.523  14.359  1.00 33.31           C  
ATOM   3193  C   GLN B 414      -9.650  28.455  14.491  1.00 32.86           C  
ATOM   3194  O   GLN B 414      -9.021  27.574  13.926  1.00 34.81           O  
ATOM   3195  CB  GLN B 414     -11.611  29.035  12.981  1.00 33.15           C  
ATOM   3196  CG  GLN B 414     -13.040  28.597  12.650  1.00 33.12           C  
ATOM   3197  CD  GLN B 414     -13.629  29.333  11.467  1.00 33.09           C  
ATOM   3198  NE2 GLN B 414     -13.873  28.613  10.384  1.00 32.96           N  
ATOM   3199  OE1 GLN B 414     -13.886  30.534  11.542  1.00 33.47           O  
ATOM   3200  HN  GLN B 414     -12.229  30.189  15.260  1.00  0.00           H  
ATOM   3201 1HE2 GLN B 414     -14.270  29.109   9.586  1.00  0.00           H  
ATOM   3202 2HE2 GLN B 414     -13.660  27.617  10.322  1.00  0.00           H  
ATOM   3203  N   GLY B 415      -9.058  29.348  15.263  1.00 32.02           N  
ATOM   3204  CA  GLY B 415      -7.640  29.261  15.575  1.00 31.48           C  
ATOM   3205  C   GLY B 415      -7.305  28.005  16.364  1.00 31.10           C  
ATOM   3206  O   GLY B 415      -6.182  27.500  16.281  1.00 31.02           O  
ATOM   3207  HN  GLY B 415      -9.607  30.116  15.649  1.00  0.00           H  
ATOM   3208  N   LYS B 416      -8.278  27.495  17.124  1.00 30.51           N  
ATOM   3209  CA  LYS B 416      -8.081  26.289  17.923  1.00 30.67           C  
ATOM   3210  C   LYS B 416      -7.970  25.017  17.059  1.00 30.32           C  
ATOM   3211  O   LYS B 416      -7.750  23.929  17.578  1.00 30.46           O  
ATOM   3212  CB  LYS B 416      -9.212  26.119  18.939  1.00 30.73           C  
ATOM   3213  CG  LYS B 416      -9.419  27.308  19.889  1.00 30.41           C  
ATOM   3214  CD  LYS B 416     -10.658  27.065  20.758  1.00 31.59           C  
ATOM   3215  CE  LYS B 416     -10.936  28.253  21.646  1.00 32.92           C  
ATOM   3216  NZ  LYS B 416     -11.771  27.856  22.801  1.00 33.52           N1+
ATOM   3217  HN  LYS B 416      -9.185  27.962  17.147  1.00  0.00           H  
ATOM   3218  HZ1 LYS B 416     -11.959  28.659  23.401  1.00  0.00           H  
ATOM   3219  HZ2 LYS B 416     -11.355  27.084  23.321  1.00  0.00           H  
ATOM   3220  HZ3 LYS B 416     -12.631  27.395  22.505  1.00  0.00           H  
HETATM 3221  N   CCS B 417      -8.156  25.154  15.758  1.00 30.19           N  
HETATM 3222  CA  CCS B 417      -7.969  24.041  14.816  1.00 31.35           C  
HETATM 3223  C   CCS B 417      -6.521  23.553  14.665  1.00 30.92           C  
HETATM 3224  O   CCS B 417      -6.272  22.444  14.173  1.00 31.22           O  
HETATM 3225  CB  CCS B 417      -8.515  24.448  13.444  1.00 31.50           C  
HETATM 3226  SG  CCS B 417     -10.317  24.543  13.441  1.00 34.66           S  
HETATM 3227  CD  CCS B 417     -11.139  23.157  13.543  1.00 34.72           C  
HETATM 3228  CE  CCS B 417     -10.655  22.104  12.589  1.00 35.52           C  
HETATM 3229  OZ1 CCS B 417     -10.819  20.899  12.869  1.00 36.24           O  
HETATM 3230  OZ2 CCS B 417     -10.096  22.452  11.516  1.00 38.11           O  
HETATM 3231  HN  CCS B 417      -8.439  26.064  15.395  1.00  0.00           H  
ATOM   3232  N   VAL B 418      -5.584  24.390  15.073  1.00 31.22           N  
ATOM   3233  CA  VAL B 418      -4.171  24.059  15.086  1.00 31.17           C  
ATOM   3234  C   VAL B 418      -3.661  24.339  16.497  1.00 30.99           C  
ATOM   3235  O   VAL B 418      -3.758  25.467  16.992  1.00 30.18           O  
ATOM   3236  CB  VAL B 418      -3.420  24.920  14.044  1.00 31.60           C  
ATOM   3237  CG1 VAL B 418      -1.895  24.671  14.091  1.00 31.91           C  
ATOM   3238  CG2 VAL B 418      -3.991  24.669  12.639  1.00 31.20           C  
ATOM   3239  HN  VAL B 418      -5.868  25.315  15.395  1.00  0.00           H  
ATOM   3240  N   GLU B 419      -3.141  23.318  17.162  1.00 30.72           N  
ATOM   3241  CA  GLU B 419      -2.560  23.506  18.488  1.00 31.33           C  
ATOM   3242  C   GLU B 419      -1.505  24.608  18.447  1.00 31.27           C  
ATOM   3243  O   GLU B 419      -0.650  24.624  17.568  1.00 31.47           O  
ATOM   3244  CB  GLU B 419      -1.943  22.195  18.997  1.00 31.70           C  
ATOM   3245  CG  GLU B 419      -1.023  22.391  20.190  1.00 32.91           C  
ATOM   3246  HN  GLU B 419      -3.147  22.388  16.742  1.00  0.00           H  
ATOM   3247  N   GLY B 420      -1.588  25.547  19.380  1.00 31.55           N  
ATOM   3248  CA  GLY B 420      -0.648  26.661  19.443  1.00 31.63           C  
ATOM   3249  C   GLY B 420      -1.017  27.871  18.622  1.00 31.40           C  
ATOM   3250  O   GLY B 420      -0.436  28.955  18.807  1.00 32.46           O  
ATOM   3251  HN  GLY B 420      -2.332  25.488  20.075  1.00  0.00           H  
ATOM   3252  N   MET B 421      -1.964  27.729  17.702  1.00 30.50           N  
ATOM   3253  CA  MET B 421      -2.274  28.845  16.804  1.00 30.92           C  
ATOM   3254  C   MET B 421      -3.196  29.881  17.427  1.00 30.48           C  
ATOM   3255  O   MET B 421      -3.185  31.023  17.003  1.00 29.49           O  
ATOM   3256  CB  MET B 421      -2.878  28.346  15.496  1.00 30.77           C  
ATOM   3257  CG  MET B 421      -3.036  29.437  14.448  1.00 31.31           C  
ATOM   3258  SD  MET B 421      -3.291  28.764  12.796  1.00 33.10           S  
ATOM   3259  CE  MET B 421      -4.932  28.007  12.946  1.00 33.88           C  
ATOM   3260  HN  MET B 421      -2.473  26.849  17.621  1.00  0.00           H  
ATOM   3261  N   VAL B 422      -3.985  29.499  18.440  1.00 30.64           N  
ATOM   3262  CA  VAL B 422      -5.000  30.418  18.954  1.00 30.50           C  
ATOM   3263  C   VAL B 422      -4.351  31.607  19.652  1.00 30.56           C  
ATOM   3264  O   VAL B 422      -4.834  32.746  19.540  1.00 29.53           O  
ATOM   3265  CB  VAL B 422      -6.053  29.727  19.862  1.00 30.99           C  
ATOM   3266  CG1 VAL B 422      -5.469  29.337  21.217  1.00 30.66           C  
ATOM   3267  CG2 VAL B 422      -7.264  30.649  20.040  1.00 31.05           C  
ATOM   3268  HN  VAL B 422      -3.878  28.572  18.851  1.00  0.00           H  
ATOM   3269  N   GLU B 423      -3.263  31.324  20.366  1.00 30.69           N  
ATOM   3270  CA  GLU B 423      -2.406  32.350  20.990  1.00 31.61           C  
ATOM   3271  C   GLU B 423      -2.046  33.443  19.976  1.00 30.44           C  
ATOM   3272  O   GLU B 423      -2.132  34.662  20.229  1.00 30.47           O  
ATOM   3273  CB  GLU B 423      -1.128  31.678  21.510  1.00 32.22           C  
ATOM   3274  CG  GLU B 423      -1.303  30.821  22.757  1.00 36.04           C  
ATOM   3275  CD  GLU B 423      -2.190  29.592  22.578  1.00 39.42           C  
ATOM   3276  OE1 GLU B 423      -2.075  28.864  21.558  1.00 41.62           O  
ATOM   3277  OE2 GLU B 423      -3.022  29.343  23.479  1.00 43.22           O1-
ATOM   3278  HN  GLU B 423      -3.008  30.344  20.488  1.00  0.00           H  
ATOM   3279  N   ILE B 424      -1.651  32.999  18.792  1.00 30.07           N  
ATOM   3280  CA  ILE B 424      -1.284  33.905  17.725  1.00 29.48           C  
ATOM   3281  C   ILE B 424      -2.501  34.661  17.173  1.00 28.73           C  
ATOM   3282  O   ILE B 424      -2.434  35.861  16.933  1.00 27.22           O  
ATOM   3283  CB  ILE B 424      -0.542  33.124  16.609  1.00 30.11           C  
ATOM   3284  CG1 ILE B 424       0.729  32.446  17.167  1.00 29.13           C  
ATOM   3285  CG2 ILE B 424      -0.217  34.046  15.468  1.00 30.96           C  
ATOM   3286  CD1 ILE B 424       1.317  31.416  16.298  1.00 30.15           C  
ATOM   3287  HN  ILE B 424      -1.604  31.993  18.628  1.00  0.00           H  
ATOM   3288  N   PHE B 425      -3.612  33.969  16.968  1.00 28.22           N  
ATOM   3289  CA  PHE B 425      -4.873  34.638  16.572  1.00 27.70           C  
ATOM   3290  C   PHE B 425      -5.258  35.728  17.587  1.00 26.84           C  
ATOM   3291  O   PHE B 425      -5.624  36.835  17.224  1.00 26.33           O  
ATOM   3292  CB  PHE B 425      -6.028  33.627  16.436  1.00 27.93           C  
ATOM   3293  CG  PHE B 425      -6.152  32.991  15.067  1.00 29.39           C  
ATOM   3294  CD1 PHE B 425      -5.030  32.773  14.244  1.00 29.54           C  
ATOM   3295  CD2 PHE B 425      -7.403  32.613  14.593  1.00 27.97           C  
ATOM   3296  CE1 PHE B 425      -5.181  32.170  12.983  1.00 29.78           C  
ATOM   3297  CE2 PHE B 425      -7.560  32.017  13.346  1.00 28.45           C  
ATOM   3298  CZ  PHE B 425      -6.452  31.782  12.537  1.00 28.97           C  
ATOM   3299  HN  PHE B 425      -3.599  32.956  17.085  1.00  0.00           H  
ATOM   3300  N   ASP B 426      -5.135  35.421  18.862  1.00 26.51           N  
ATOM   3301  CA  ASP B 426      -5.455  36.369  19.903  1.00 27.36           C  
ATOM   3302  C   ASP B 426      -4.613  37.617  19.775  1.00 28.11           C  
ATOM   3303  O   ASP B 426      -5.125  38.738  19.838  1.00 26.89           O  
ATOM   3304  CB  ASP B 426      -5.300  35.719  21.301  1.00 27.20           C  
ATOM   3305  CG  ASP B 426      -6.483  34.844  21.673  1.00 29.58           C  
ATOM   3306  OD1 ASP B 426      -7.554  34.957  21.024  1.00 31.56           O  
ATOM   3307  OD2 ASP B 426      -6.429  34.018  22.612  1.00 26.20           O1-
ATOM   3308  HN  ASP B 426      -4.806  34.491  19.120  1.00  0.00           H  
ATOM   3309  N   MET B 427      -3.316  37.439  19.548  1.00 29.24           N  
ATOM   3310  CA  MET B 427      -2.451  38.604  19.415  1.00 30.71           C  
ATOM   3311  C   MET B 427      -2.808  39.439  18.180  1.00 29.37           C  
ATOM   3312  O   MET B 427      -2.778  40.661  18.242  1.00 29.30           O  
ATOM   3313  CB  MET B 427      -0.983  38.213  19.400  1.00 30.20           C  
ATOM   3314  CG  MET B 427      -0.499  37.597  20.728  1.00 32.14           C  
ATOM   3315  SD  MET B 427       1.233  37.065  20.590  1.00 37.64           S  
ATOM   3316  CE  MET B 427       1.198  35.924  19.277  1.00 35.93           C  
ATOM   3317  HN  MET B 427      -2.930  36.498  19.468  1.00  0.00           H  
ATOM   3318  N   LEU B 428      -3.159  38.788  17.081  1.00 28.55           N  
ATOM   3319  CA  LEU B 428      -3.518  39.516  15.864  1.00 28.56           C  
ATOM   3320  C   LEU B 428      -4.806  40.312  16.096  1.00 27.93           C  
ATOM   3321  O   LEU B 428      -4.916  41.453  15.647  1.00 26.74           O  
ATOM   3322  CB  LEU B 428      -3.690  38.560  14.689  1.00 28.33           C  
ATOM   3323  CG  LEU B 428      -2.386  37.915  14.160  1.00 30.66           C  
ATOM   3324  CD1 LEU B 428      -2.726  36.657  13.376  1.00 31.16           C  
ATOM   3325  CD2 LEU B 428      -1.622  38.879  13.304  1.00 30.03           C  
ATOM   3326  HN  LEU B 428      -3.179  37.768  17.083  1.00  0.00           H  
ATOM   3327  N   LEU B 429      -5.747  39.703  16.818  1.00 27.99           N  
ATOM   3328  CA  LEU B 429      -7.033  40.326  17.135  1.00 28.65           C  
ATOM   3329  C   LEU B 429      -6.841  41.581  18.025  1.00 28.90           C  
ATOM   3330  O   LEU B 429      -7.476  42.600  17.815  1.00 28.35           O  
ATOM   3331  CB  LEU B 429      -7.982  39.292  17.778  1.00 29.04           C  
ATOM   3332  CG  LEU B 429      -8.490  38.210  16.812  1.00 28.98           C  
ATOM   3333  CD1 LEU B 429      -9.389  37.218  17.478  1.00 31.73           C  
ATOM   3334  CD2 LEU B 429      -9.226  38.847  15.625  1.00 31.36           C  
ATOM   3335  HN  LEU B 429      -5.563  38.762  17.165  1.00  0.00           H  
ATOM   3336  N   ALA B 430      -5.918  41.504  18.974  1.00 29.10           N  
ATOM   3337  CA  ALA B 430      -5.564  42.641  19.827  1.00 29.53           C  
ATOM   3338  C   ALA B 430      -4.934  43.790  19.037  1.00 29.44           C  
ATOM   3339  O   ALA B 430      -5.070  44.953  19.411  1.00 30.00           O  
ATOM   3340  CB  ALA B 430      -4.614  42.178  20.928  1.00 29.67           C  
ATOM   3341  HN  ALA B 430      -5.435  40.617  19.116  1.00  0.00           H  
ATOM   3342  N   THR B 431      -4.223  43.450  17.966  1.00 29.59           N  
ATOM   3343  CA  THR B 431      -3.635  44.421  17.034  1.00 29.64           C  
ATOM   3344  C   THR B 431      -4.730  45.110  16.237  1.00 29.54           C  
ATOM   3345  O   THR B 431      -4.722  46.333  16.095  1.00 28.07           O  
ATOM   3346  CB  THR B 431      -2.635  43.729  16.073  1.00 29.22           C  
ATOM   3347  CG2 THR B 431      -1.744  44.762  15.366  1.00 29.47           C  
ATOM   3348  OG1 THR B 431      -1.700  42.932  16.822  1.00 30.42           O  
ATOM   3349  HN  THR B 431      -4.078  42.458  17.781  1.00  0.00           H  
ATOM   3350  HG1 THR B 431      -2.251  42.293  17.259  1.00  0.00           H  
ATOM   3351  N   SER B 432      -5.677  44.311  15.738  1.00 29.43           N  
ATOM   3352  CA  SER B 432      -6.869  44.815  15.052  1.00 29.09           C  
ATOM   3353  C   SER B 432      -7.586  45.809  15.922  1.00 28.47           C  
ATOM   3354  O   SER B 432      -8.003  46.859  15.443  1.00 28.52           O  
ATOM   3355  CB  SER B 432      -7.867  43.675  14.737  1.00 29.31           C  
ATOM   3356  OG  SER B 432      -7.659  43.214  13.436  1.00 35.58           O  
ATOM   3357  HN  SER B 432      -5.565  43.302  15.839  1.00  0.00           H  
ATOM   3358  HG  SER B 432      -8.272  42.514  13.243  1.00  0.00           H  
ATOM   3359  N   SER B 433      -7.776  45.436  17.178  1.00 27.99           N  
ATOM   3360  CA  SER B 433      -8.443  46.283  18.162  1.00 29.28           C  
ATOM   3361  C   SER B 433      -7.651  47.571  18.448  1.00 29.43           C  
ATOM   3362  O   SER B 433      -8.242  48.654  18.551  1.00 29.25           O  
ATOM   3363  CB  SER B 433      -8.677  45.509  19.466  1.00 29.46           C  
ATOM   3364  OG  SER B 433      -9.384  46.315  20.388  1.00 32.94           O  
ATOM   3365  HN  SER B 433      -7.442  44.518  17.470  1.00  0.00           H  
ATOM   3366  HG  SER B 433      -9.529  45.836  21.195  1.00  0.00           H  
ATOM   3367  N   ARG B 434      -6.327  47.463  18.561  1.00 29.96           N  
ATOM   3368  CA  ARG B 434      -5.471  48.651  18.775  1.00 30.30           C  
ATOM   3369  C   ARG B 434      -5.584  49.606  17.578  1.00 30.16           C  
ATOM   3370  O   ARG B 434      -5.820  50.791  17.769  1.00 28.93           O  
ATOM   3371  CB  ARG B 434      -4.010  48.253  19.041  1.00 31.60           C  
ATOM   3372  CG  ARG B 434      -3.052  49.370  19.455  1.00 30.74           C  
ATOM   3373  CD  ARG B 434      -3.428  50.155  20.709  1.00 36.36           C  
ATOM   3374  NE  ARG B 434      -2.502  51.289  20.849  1.00 36.30           N  
ATOM   3375  CZ  ARG B 434      -2.821  52.499  21.284  1.00 38.81           C  
ATOM   3376  NH1 ARG B 434      -4.058  52.796  21.672  1.00 41.22           N1+
ATOM   3377  NH2 ARG B 434      -1.882  53.434  21.353  1.00 38.47           N  
ATOM   3378  HN  ARG B 434      -5.895  46.541  18.499  1.00  0.00           H  
ATOM   3379  HE  ARG B 434      -1.529  51.130  20.588  1.00  0.00           H  
ATOM   3380 1HH1 ARG B 434      -4.780  52.077  21.619  1.00  0.00           H  
ATOM   3381 2HH1 ARG B 434      -4.304  53.728  22.007  1.00  0.00           H  
ATOM   3382 1HH2 ARG B 434      -0.933  53.206  21.055  1.00  0.00           H  
ATOM   3383 2HH2 ARG B 434      -2.128  54.366  21.688  1.00  0.00           H  
ATOM   3384  N   PHE B 435      -5.454  49.085  16.351  1.00 30.30           N  
ATOM   3385  CA  PHE B 435      -5.619  49.901  15.136  1.00 30.83           C  
ATOM   3386  C   PHE B 435      -6.982  50.574  14.989  1.00 31.01           C  
ATOM   3387  O   PHE B 435      -7.072  51.684  14.471  1.00 28.36           O  
ATOM   3388  CB  PHE B 435      -5.348  49.098  13.869  1.00 32.19           C  
ATOM   3389  CG  PHE B 435      -3.894  48.793  13.634  1.00 33.64           C  
ATOM   3390  CD1 PHE B 435      -2.884  49.509  14.277  1.00 37.82           C  
ATOM   3391  CD2 PHE B 435      -3.539  47.872  12.687  1.00 36.49           C  
ATOM   3392  CE1 PHE B 435      -1.530  49.242  13.994  1.00 39.38           C  
ATOM   3393  CE2 PHE B 435      -2.191  47.594  12.420  1.00 36.08           C  
ATOM   3394  CZ  PHE B 435      -1.208  48.261  13.094  1.00 36.30           C  
ATOM   3395  HN  PHE B 435      -5.234  48.094  16.255  1.00  0.00           H  
ATOM   3396  N   ARG B 436      -8.034  49.873  15.390  1.00 32.76           N  
ATOM   3397  CA  ARG B 436      -9.376  50.454  15.378  1.00 34.71           C  
ATOM   3398  C   ARG B 436      -9.503  51.597  16.371  1.00 35.87           C  
ATOM   3399  O   ARG B 436     -10.088  52.636  16.058  1.00 36.27           O  
ATOM   3400  CB  ARG B 436     -10.427  49.383  15.697  1.00 35.03           C  
ATOM   3401  CG  ARG B 436     -11.045  48.783  14.478  1.00 35.81           C  
ATOM   3402  CD  ARG B 436     -12.298  47.907  14.756  1.00 36.97           C  
ATOM   3403  NE  ARG B 436     -11.903  46.517  14.556  1.00 41.41           N  
ATOM   3404  CZ  ARG B 436     -11.645  45.658  15.520  1.00 40.25           C  
ATOM   3405  NH1 ARG B 436     -11.783  45.970  16.804  1.00 41.61           N1+
ATOM   3406  NH2 ARG B 436     -11.284  44.454  15.180  1.00 41.12           N  
ATOM   3407  HN  ARG B 436      -7.905  48.914  15.712  1.00  0.00           H  
ATOM   3408  HE  ARG B 436     -11.820  46.185  13.595  1.00  0.00           H  
ATOM   3409 1HH1 ARG B 436     -11.583  45.305  17.551  1.00  0.00           H  
ATOM   3410 2HH1 ARG B 436     -12.066  46.913  17.070  1.00  0.00           H  
ATOM   3411 1HH2 ARG B 436     -11.084  43.789  15.927  1.00  0.00           H  
ATOM   3412 2HH2 ARG B 436     -11.178  44.214  14.194  1.00  0.00           H  
ATOM   3413  N   MET B 437      -8.973  51.405  17.570  1.00 37.74           N  
ATOM   3414  CA  MET B 437      -9.061  52.423  18.600  1.00 40.49           C  
ATOM   3415  C   MET B 437      -8.253  53.662  18.253  1.00 39.40           C  
ATOM   3416  O   MET B 437      -8.559  54.744  18.705  1.00 39.12           O  
ATOM   3417  CB  MET B 437      -8.635  51.883  19.959  1.00 40.38           C  
ATOM   3418  CG  MET B 437      -9.819  51.809  20.919  1.00 44.24           C  
ATOM   3419  SD  MET B 437      -9.451  50.948  22.452  1.00 48.52           S  
ATOM   3420  CE  MET B 437      -8.869  49.382  21.769  1.00 47.60           C  
ATOM   3421  HN  MET B 437      -8.495  50.527  17.772  1.00  0.00           H  
ATOM   3422  N   MET B 438      -7.217  53.487  17.452  1.00 39.09           N  
ATOM   3423  CA  MET B 438      -6.446  54.611  16.946  1.00 38.71           C  
ATOM   3424  C   MET B 438      -7.017  55.214  15.672  1.00 37.01           C  
ATOM   3425  O   MET B 438      -6.535  56.257  15.237  1.00 37.09           O  
ATOM   3426  CB  MET B 438      -5.047  54.149  16.626  1.00 39.25           C  
ATOM   3427  CG  MET B 438      -4.247  53.809  17.840  1.00 40.54           C  
ATOM   3428  SD  MET B 438      -2.601  53.402  17.266  1.00 41.94           S  
ATOM   3429  CE  MET B 438      -1.983  55.019  16.773  1.00 40.13           C  
ATOM   3430  HN  MET B 438      -6.952  52.540  17.182  1.00  0.00           H  
ATOM   3431  N   ASN B 439      -8.001  54.565  15.043  1.00 34.63           N  
ATOM   3432  CA  ASN B 439      -8.458  54.995  13.733  1.00 32.96           C  
ATOM   3433  C   ASN B 439      -7.245  55.078  12.784  1.00 31.55           C  
ATOM   3434  O   ASN B 439      -7.042  56.069  12.082  1.00 29.98           O  
ATOM   3435  CB AASN B 439      -9.194  56.351  13.801  0.50 32.82           C  
ATOM   3436  CB BASN B 439      -9.179  56.350  13.851  0.50 32.85           C  
ATOM   3437  CG AASN B 439     -10.544  56.264  14.509  0.50 33.29           C  
ATOM   3438  CG BASN B 439      -9.932  56.749  12.588  0.50 33.06           C  
ATOM   3439  ND2AASN B 439     -11.351  55.293  14.121  0.50 32.81           N  
ATOM   3440  ND2BASN B 439     -10.334  55.770  11.776  0.50 33.18           N  
ATOM   3441  OD1AASN B 439     -10.857  57.074  15.385  0.50 33.52           O  
ATOM   3442  OD1BASN B 439     -10.157  57.940  12.354  0.50 34.68           O  
ATOM   3443  HN  ASN B 439      -8.437  53.757  15.488  1.00  0.00           H  
ATOM   3444 1HD2AASN B 439     -11.092  54.623  13.397  1.00  0.00           H  
ATOM   3445 1HD2BASN B 439     -10.148  54.786  11.969  1.00  0.00           H  
ATOM   3446 2HD2AASN B 439     -12.253  55.235  14.594  1.00  0.00           H  
ATOM   3447 2HD2BASN B 439     -10.838  56.037  10.930  1.00  0.00           H  
ATOM   3448  N   LEU B 440      -6.439  54.009  12.756  1.00 30.40           N  
ATOM   3449  CA  LEU B 440      -5.338  53.921  11.811  1.00 29.63           C  
ATOM   3450  C   LEU B 440      -5.878  54.125  10.399  1.00 29.32           C  
ATOM   3451  O   LEU B 440      -6.894  53.499  10.021  1.00 28.88           O  
ATOM   3452  CB  LEU B 440      -4.659  52.546  11.889  1.00 29.52           C  
ATOM   3453  CG  LEU B 440      -3.451  52.354  10.971  1.00 30.71           C  
ATOM   3454  CD1 LEU B 440      -2.291  53.101  11.536  1.00 31.09           C  
ATOM   3455  CD2 LEU B 440      -3.094  50.901  10.784  1.00 30.24           C  
ATOM   3456  HN  LEU B 440      -6.601  53.243  13.410  1.00  0.00           H  
ATOM   3457  N   GLN B 441      -5.226  55.015   9.646  1.00 27.77           N  
ATOM   3458  CA  GLN B 441      -5.568  55.283   8.266  1.00 28.12           C  
ATOM   3459  C   GLN B 441      -4.684  54.492   7.305  1.00 28.28           C  
ATOM   3460  O   GLN B 441      -3.573  54.116   7.640  1.00 26.83           O  
ATOM   3461  CB  GLN B 441      -5.429  56.778   7.949  1.00 28.52           C  
ATOM   3462  CG  GLN B 441      -6.286  57.694   8.828  1.00 28.81           C  
ATOM   3463  CD  GLN B 441      -7.759  57.385   8.716  1.00 30.93           C  
ATOM   3464  NE2 GLN B 441      -8.367  56.968   9.829  1.00 30.68           N  
ATOM   3465  OE1 GLN B 441      -8.351  57.540   7.646  1.00 30.05           O  
ATOM   3466  HN  GLN B 441      -4.451  55.530  10.063  1.00  0.00           H  
ATOM   3467 1HE2 GLN B 441      -7.877  56.840  10.714  1.00  0.00           H  
ATOM   3468 2HE2 GLN B 441      -9.363  56.759   9.753  1.00  0.00           H  
ATOM   3469  N   GLY B 442      -5.227  54.225   6.118  1.00 28.25           N  
ATOM   3470  CA  GLY B 442      -4.542  53.437   5.125  1.00 29.07           C  
ATOM   3471  C   GLY B 442      -3.152  53.908   4.758  1.00 29.58           C  
ATOM   3472  O   GLY B 442      -2.236  53.103   4.691  1.00 29.50           O  
ATOM   3473  HN  GLY B 442      -6.156  54.589   5.906  1.00  0.00           H  
ATOM   3474  N   GLU B 443      -2.982  55.214   4.524  1.00 29.81           N  
ATOM   3475  CA  GLU B 443      -1.651  55.741   4.210  1.00 29.89           C  
ATOM   3476  C   GLU B 443      -0.669  55.492   5.361  1.00 30.02           C  
ATOM   3477  O   GLU B 443       0.538  55.252   5.131  1.00 29.62           O  
ATOM   3478  CB  GLU B 443      -1.715  57.230   3.881  1.00 29.87           C  
ATOM   3479  CG  GLU B 443      -2.594  57.596   2.714  1.00 30.16           C  
ATOM   3480  CD  GLU B 443      -4.059  57.856   3.105  1.00 32.32           C  
ATOM   3481  OE1 GLU B 443      -4.506  57.425   4.220  1.00 31.53           O  
ATOM   3482  OE2 GLU B 443      -4.763  58.485   2.291  1.00 32.47           O1-
ATOM   3483  HN  GLU B 443      -3.782  55.846   4.564  1.00  0.00           H  
ATOM   3484  N   GLU B 444      -1.164  55.488   6.613  1.00 29.60           N  
ATOM   3485  CA  GLU B 444      -0.303  55.146   7.753  1.00 29.40           C  
ATOM   3486  C   GLU B 444       0.120  53.667   7.748  1.00 29.93           C  
ATOM   3487  O   GLU B 444       1.274  53.342   8.007  1.00 28.66           O  
ATOM   3488  CB  GLU B 444      -0.974  55.489   9.096  1.00 30.10           C  
ATOM   3489  CG  GLU B 444      -1.216  56.975   9.275  1.00 30.29           C  
ATOM   3490  CD  GLU B 444      -2.162  57.328  10.395  1.00 30.77           C  
ATOM   3491  OE1 GLU B 444      -3.042  56.519  10.780  1.00 31.77           O  
ATOM   3492  OE2 GLU B 444      -2.034  58.457  10.867  1.00 32.09           O1-
ATOM   3493  HN  GLU B 444      -2.144  55.724   6.771  1.00  0.00           H  
ATOM   3494  N   PHE B 445      -0.842  52.772   7.526  1.00 29.92           N  
ATOM   3495  CA  PHE B 445      -0.564  51.352   7.376  1.00 29.24           C  
ATOM   3496  C   PHE B 445       0.505  51.099   6.281  1.00 29.28           C  
ATOM   3497  O   PHE B 445       1.458  50.363   6.474  1.00 29.56           O  
ATOM   3498  CB  PHE B 445      -1.890  50.629   7.060  1.00 29.65           C  
ATOM   3499  CG  PHE B 445      -1.722  49.366   6.247  1.00 29.83           C  
ATOM   3500  CD1 PHE B 445      -1.224  48.212   6.844  1.00 28.87           C  
ATOM   3501  CD2 PHE B 445      -2.118  49.326   4.915  1.00 29.33           C  
ATOM   3502  CE1 PHE B 445      -1.088  47.030   6.101  1.00 29.96           C  
ATOM   3503  CE2 PHE B 445      -2.003  48.155   4.163  1.00 30.14           C  
ATOM   3504  CZ  PHE B 445      -1.454  47.023   4.741  1.00 29.52           C  
ATOM   3505  HN  PHE B 445      -1.808  53.094   7.459  1.00  0.00           H  
ATOM   3506  N   VAL B 446       0.368  51.761   5.139  1.00 30.03           N  
ATOM   3507  CA  VAL B 446       1.293  51.589   4.026  1.00 29.26           C  
ATOM   3508  C   VAL B 446       2.729  52.055   4.397  1.00 29.15           C  
ATOM   3509  O   VAL B 446       3.720  51.364   4.072  1.00 28.19           O  
ATOM   3510  CB  VAL B 446       0.729  52.302   2.734  1.00 30.29           C  
ATOM   3511  CG1 VAL B 446       1.736  52.395   1.663  1.00 31.02           C  
ATOM   3512  CG2 VAL B 446      -0.476  51.573   2.221  1.00 29.86           C  
ATOM   3513  HN  VAL B 446      -0.411  52.412   5.037  1.00  0.00           H  
ATOM   3514  N   CYS B 447       2.859  53.165   5.111  1.00 28.44           N  
ATOM   3515  CA  CYS B 447       4.181  53.578   5.596  1.00 28.50           C  
ATOM   3516  C   CYS B 447       4.757  52.556   6.600  1.00 28.56           C  
ATOM   3517  O   CYS B 447       5.959  52.248   6.562  1.00 27.18           O  
ATOM   3518  CB  CYS B 447       4.167  54.965   6.251  1.00 28.91           C  
ATOM   3519  SG  CYS B 447       3.797  56.356   5.145  1.00 30.14           S  
ATOM   3520  HN  CYS B 447       2.039  53.733   5.323  1.00  0.00           H  
ATOM   3521  N   LEU B 448       3.926  52.064   7.514  1.00 29.52           N  
ATOM   3522  CA  LEU B 448       4.396  51.081   8.504  1.00 29.87           C  
ATOM   3523  C   LEU B 448       4.932  49.824   7.860  1.00 30.14           C  
ATOM   3524  O   LEU B 448       5.923  49.301   8.305  1.00 29.98           O  
ATOM   3525  CB  LEU B 448       3.305  50.698   9.506  1.00 30.81           C  
ATOM   3526  CG  LEU B 448       2.896  51.776  10.513  1.00 32.94           C  
ATOM   3527  CD1 LEU B 448       1.793  51.287  11.410  1.00 34.99           C  
ATOM   3528  CD2 LEU B 448       4.101  52.321  11.356  1.00 35.46           C  
ATOM   3529  HN  LEU B 448       2.953  52.371   7.529  1.00  0.00           H  
ATOM   3530  N   LYS B 449       4.298  49.353   6.794  1.00 30.44           N  
ATOM   3531  CA  LYS B 449       4.801  48.177   6.105  1.00 31.04           C  
ATOM   3532  C   LYS B 449       6.204  48.402   5.575  1.00 30.00           C  
ATOM   3533  O   LYS B 449       7.051  47.532   5.675  1.00 29.25           O  
ATOM   3534  CB  LYS B 449       3.896  47.810   4.916  1.00 31.47           C  
ATOM   3535  CG  LYS B 449       2.747  46.936   5.270  1.00 32.51           C  
ATOM   3536  CD  LYS B 449       2.328  46.066   4.060  1.00 32.10           C  
ATOM   3537  CE  LYS B 449       1.756  46.900   2.926  1.00 34.62           C  
ATOM   3538  NZ  LYS B 449       1.201  46.076   1.816  1.00 31.59           N1+
ATOM   3539  HN  LYS B 449       3.455  49.818   6.457  1.00  0.00           H  
ATOM   3540  HZ1 LYS B 449       0.817  46.636   1.055  1.00  0.00           H  
ATOM   3541  HZ2 LYS B 449       0.508  45.415   2.166  1.00  0.00           H  
ATOM   3542  HZ3 LYS B 449       1.899  45.419   1.467  1.00  0.00           H  
ATOM   3543  N   SER B 450       6.439  49.559   4.957  1.00 30.24           N  
ATOM   3544  CA  SER B 450       7.766  49.851   4.390  1.00 29.92           C  
ATOM   3545  C   SER B 450       8.788  49.980   5.517  1.00 29.32           C  
ATOM   3546  O   SER B 450       9.943  49.576   5.357  1.00 27.91           O  
ATOM   3547  CB  SER B 450       7.773  51.100   3.480  1.00 29.93           C  
ATOM   3548  OG  SER B 450       7.181  50.849   2.199  1.00 33.32           O  
ATOM   3549  HN  SER B 450       5.692  50.249   4.876  1.00  0.00           H  
ATOM   3550  HG  SER B 450       7.185  51.617   1.640  1.00  0.00           H  
ATOM   3551  N   ILE B 451       8.365  50.568   6.633  1.00 28.42           N  
ATOM   3552  CA  ILE B 451       9.235  50.689   7.807  1.00 28.40           C  
ATOM   3553  C   ILE B 451       9.621  49.296   8.293  1.00 28.49           C  
ATOM   3554  O   ILE B 451      10.800  49.042   8.522  1.00 28.89           O  
ATOM   3555  CB  ILE B 451       8.558  51.520   8.927  1.00 29.06           C  
ATOM   3556  CG1 ILE B 451       8.648  53.021   8.600  1.00 28.52           C  
ATOM   3557  CG2 ILE B 451       9.210  51.286  10.278  1.00 28.38           C  
ATOM   3558  CD1 ILE B 451       7.739  53.872   9.465  1.00 29.16           C  
ATOM   3559  HN  ILE B 451       7.417  50.942   6.673  1.00  0.00           H  
ATOM   3560  N   ILE B 452       8.648  48.383   8.387  1.00 28.04           N  
ATOM   3561  CA  ILE B 452       8.948  46.976   8.762  1.00 27.99           C  
ATOM   3562  C   ILE B 452       9.950  46.335   7.818  1.00 27.06           C  
ATOM   3563  O   ILE B 452      10.912  45.686   8.237  1.00 27.29           O  
ATOM   3564  CB  ILE B 452       7.659  46.146   8.779  1.00 28.87           C  
ATOM   3565  CG1 ILE B 452       6.768  46.615   9.955  1.00 29.14           C  
ATOM   3566  CG2 ILE B 452       8.012  44.672   8.904  1.00 31.04           C  
ATOM   3567  CD1 ILE B 452       5.379  46.015   9.998  1.00 29.62           C  
ATOM   3568  HN  ILE B 452       7.684  48.657   8.198  1.00  0.00           H  
ATOM   3569  N   LEU B 453       9.741  46.516   6.527  1.00 26.34           N  
ATOM   3570  CA  LEU B 453      10.686  45.982   5.541  1.00 26.58           C  
ATOM   3571  C   LEU B 453      12.125  46.467   5.733  1.00 26.52           C  
ATOM   3572  O   LEU B 453      13.092  45.695   5.692  1.00 25.59           O  
ATOM   3573  CB  LEU B 453      10.211  46.347   4.136  1.00 26.85           C  
ATOM   3574  CG  LEU B 453      11.078  45.851   2.987  1.00 25.75           C  
ATOM   3575  CD1 LEU B 453      11.009  44.374   2.887  1.00 27.24           C  
ATOM   3576  CD2 LEU B 453      10.594  46.479   1.712  1.00 27.62           C  
ATOM   3577  HN  LEU B 453       8.918  47.030   6.214  1.00  0.00           H  
ATOM   3578  N   LEU B 454      12.282  47.758   5.922  1.00 27.76           N  
ATOM   3579  CA  LEU B 454      13.607  48.329   6.021  1.00 27.98           C  
ATOM   3580  C   LEU B 454      14.236  48.163   7.394  1.00 28.26           C  
ATOM   3581  O   LEU B 454      15.454  48.177   7.494  1.00 29.13           O  
ATOM   3582  CB  LEU B 454      13.585  49.804   5.645  1.00 28.48           C  
ATOM   3583  CG  LEU B 454      13.156  50.091   4.200  1.00 29.98           C  
ATOM   3584  CD1 LEU B 454      12.964  51.578   4.056  1.00 31.67           C  
ATOM   3585  CD2 LEU B 454      14.147  49.548   3.259  1.00 32.53           C  
ATOM   3586  HN  LEU B 454      11.463  48.362   5.999  1.00  0.00           H  
ATOM   3587  N   ASN B 455      13.416  48.018   8.433  1.00 28.36           N  
ATOM   3588  CA  ASN B 455      13.898  48.015   9.819  1.00 28.48           C  
ATOM   3589  C   ASN B 455      14.239  46.651  10.376  1.00 29.66           C  
ATOM   3590  O   ASN B 455      15.255  46.492  11.062  1.00 30.31           O  
ATOM   3591  CB  ASN B 455      12.869  48.657  10.772  1.00 27.58           C  
ATOM   3592  CG  ASN B 455      13.374  48.713  12.222  1.00 29.07           C  
ATOM   3593  ND2 ASN B 455      14.487  49.363  12.406  1.00 22.92           N  
ATOM   3594  OD1 ASN B 455      12.773  48.145  13.150  1.00 34.24           O  
ATOM   3595  HN  ASN B 455      12.417  47.905   8.259  1.00  0.00           H  
ATOM   3596 1HD2 ASN B 455      14.822  49.400  13.369  1.00  0.00           H  
ATOM   3597 2HD2 ASN B 455      14.980  49.829  11.644  1.00  0.00           H  
ATOM   3598  N   SER B 456      13.398  45.666  10.096  1.00 31.52           N  
ATOM   3599  CA  SER B 456      13.431  44.403  10.839  1.00 32.69           C  
ATOM   3600  C   SER B 456      14.769  43.658  10.796  1.00 33.51           C  
ATOM   3601  O   SER B 456      15.201  43.128  11.838  1.00 33.42           O  
ATOM   3602  CB  SER B 456      12.290  43.479  10.420  1.00 32.85           C  
ATOM   3603  OG  SER B 456      11.053  43.929  10.958  1.00 36.92           O  
ATOM   3604  HN  SER B 456      12.714  45.789   9.349  1.00  0.00           H  
ATOM   3605  HG  SER B 456      10.343  43.354  10.697  1.00  0.00           H  
ATOM   3606  N   GLY B 457      15.435  43.648   9.639  1.00 33.44           N  
ATOM   3607  CA  GLY B 457      16.726  42.986   9.504  1.00 34.09           C  
ATOM   3608  C   GLY B 457      17.981  43.842   9.498  1.00 35.69           C  
ATOM   3609  O   GLY B 457      19.068  43.319   9.270  1.00 33.98           O  
ATOM   3610  HN  GLY B 457      15.030  44.116   8.828  1.00  0.00           H  
ATOM   3611  N   VAL B 458      17.843  45.150   9.724  1.00 38.60           N  
ATOM   3612  CA  VAL B 458      18.977  46.093   9.586  1.00 39.95           C  
ATOM   3613  C   VAL B 458      20.033  45.866  10.665  1.00 42.26           C  
ATOM   3614  O   VAL B 458      21.234  46.007  10.413  1.00 42.74           O  
ATOM   3615  CB  VAL B 458      18.503  47.598   9.594  1.00 39.97           C  
ATOM   3616  CG1 VAL B 458      18.031  48.039  10.985  1.00 39.09           C  
ATOM   3617  CG2 VAL B 458      19.625  48.537   9.107  1.00 40.91           C  
ATOM   3618  HN  VAL B 458      16.930  45.511  10.000  1.00  0.00           H  
ATOM   3619  N   TYR B 459      19.603  45.488  11.864  1.00 44.48           N  
ATOM   3620  CA  TYR B 459      20.557  45.304  12.958  1.00 46.43           C  
ATOM   3621  C   TYR B 459      21.197  43.915  12.897  1.00 47.28           C  
ATOM   3622  O   TYR B 459      22.316  43.737  13.349  1.00 48.19           O  
ATOM   3623  CB  TYR B 459      19.913  45.603  14.320  1.00 47.28           C  
ATOM   3624  CG  TYR B 459      19.036  46.848  14.326  1.00 48.38           C  
ATOM   3625  CD1 TYR B 459      19.582  48.141  14.247  1.00 49.98           C  
ATOM   3626  CD2 TYR B 459      17.656  46.729  14.400  1.00 51.52           C  
ATOM   3627  CE1 TYR B 459      18.740  49.295  14.245  1.00 49.47           C  
ATOM   3628  CE2 TYR B 459      16.805  47.859  14.396  1.00 51.93           C  
ATOM   3629  CZ  TYR B 459      17.350  49.135  14.336  1.00 50.84           C  
ATOM   3630  OH  TYR B 459      16.466  50.205  14.334  1.00 49.36           O  
ATOM   3631  HN  TYR B 459      18.608  45.326  12.022  1.00  0.00           H  
ATOM   3632  HH  TYR B 459      16.839  51.078  14.293  1.00  0.00           H  
ATOM   3633  N   THR B 460      20.515  42.942  12.303  1.00 48.27           N  
ATOM   3634  CA  THR B 460      21.121  41.634  12.032  1.00 48.52           C  
ATOM   3635  C   THR B 460      21.907  41.695  10.713  1.00 48.71           C  
ATOM   3636  O   THR B 460      22.385  40.682  10.198  1.00 48.25           O  
ATOM   3637  CB  THR B 460      20.041  40.500  12.014  1.00 49.03           C  
ATOM   3638  CG2 THR B 460      19.148  40.564  13.273  1.00 50.19           C  
ATOM   3639  OG1 THR B 460      19.108  40.699  10.948  1.00 47.56           O  
ATOM   3640  HN  THR B 460      19.547  43.108  12.029  1.00  0.00           H  
ATOM   3641  HG1 THR B 460      18.453  40.011  10.937  1.00  0.00           H  
ATOM   3642  N   THR B 465      32.936  47.489   8.283  1.00 51.29           N  
ATOM   3643  CA  THR B 465      33.253  47.412   6.856  1.00 51.44           C  
ATOM   3644  C   THR B 465      32.558  48.540   6.102  1.00 51.32           C  
ATOM   3645  O   THR B 465      31.335  48.647   6.139  1.00 51.31           O  
ATOM   3646  CB  THR B 465      32.840  46.058   6.288  1.00 51.48           C  
ATOM   3647  HN1 THR B 465      33.212  48.394   8.663  1.00  0.00           H  
ATOM   3648  HN2 THR B 465      33.350  46.717   8.805  1.00  0.00           H  
ATOM   3649  HN3 THR B 465      31.953  47.286   8.464  1.00  0.00           H  
ATOM   3650  N   LEU B 466      33.348  49.365   5.415  1.00 51.12           N  
ATOM   3651  CA  LEU B 466      32.868  50.600   4.775  1.00 51.01           C  
ATOM   3652  C   LEU B 466      31.499  50.493   4.087  1.00 50.91           C  
ATOM   3653  O   LEU B 466      30.544  51.140   4.514  1.00 50.81           O  
ATOM   3654  CB  LEU B 466      33.916  51.115   3.784  1.00 51.03           C  
ATOM   3655  HN  LEU B 466      34.336  49.128   5.328  1.00  0.00           H  
ATOM   3656  N   LYS B 467      31.408  49.676   3.037  1.00 50.84           N  
ATOM   3657  CA  LYS B 467      30.162  49.547   2.249  1.00 50.85           C  
ATOM   3658  C   LYS B 467      28.999  48.981   3.058  1.00 50.82           C  
ATOM   3659  O   LYS B 467      27.835  49.266   2.769  1.00 51.11           O  
ATOM   3660  CB  LYS B 467      30.393  48.703   1.006  1.00 50.90           C  
ATOM   3661  HN  LYS B 467      32.222  49.123   2.769  1.00  0.00           H  
ATOM   3662  N   SER B 468      29.316  48.166   4.061  1.00 50.53           N  
ATOM   3663  CA  SER B 468      28.320  47.707   5.027  1.00 50.16           C  
ATOM   3664  C   SER B 468      27.670  48.918   5.682  1.00 49.41           C  
ATOM   3665  O   SER B 468      26.441  49.047   5.698  1.00 49.43           O  
ATOM   3666  CB  SER B 468      28.975  46.826   6.096  1.00 50.29           C  
ATOM   3667  OG  SER B 468      28.011  46.044   6.765  1.00 51.42           O  
ATOM   3668  HN  SER B 468      30.282  47.853   4.158  1.00  0.00           H  
ATOM   3669  HG  SER B 468      28.417  45.498   7.428  1.00  0.00           H  
ATOM   3670  N   LEU B 469      28.510  49.815   6.193  1.00 48.45           N  
ATOM   3671  CA  LEU B 469      28.035  51.022   6.871  1.00 47.82           C  
ATOM   3672  C   LEU B 469      27.322  51.942   5.886  1.00 47.04           C  
ATOM   3673  O   LEU B 469      26.285  52.529   6.205  1.00 46.27           O  
ATOM   3674  CB  LEU B 469      29.200  51.759   7.535  1.00 47.83           C  
ATOM   3675  CG  LEU B 469      30.063  50.916   8.487  1.00 48.46           C  
ATOM   3676  CD1 LEU B 469      31.176  51.766   9.095  1.00 48.45           C  
ATOM   3677  CD2 LEU B 469      29.217  50.247   9.583  1.00 48.60           C  
ATOM   3678  HN  LEU B 469      29.514  49.657   6.110  1.00  0.00           H  
ATOM   3679  N   GLU B 470      27.885  52.044   4.682  1.00 46.21           N  
ATOM   3680  CA  GLU B 470      27.261  52.786   3.586  1.00 45.51           C  
ATOM   3681  C   GLU B 470      25.837  52.327   3.307  1.00 44.41           C  
ATOM   3682  O   GLU B 470      24.951  53.155   3.085  1.00 43.92           O  
ATOM   3683  CB  GLU B 470      28.067  52.611   2.302  1.00 45.81           C  
ATOM   3684  CG  GLU B 470      29.427  53.271   2.319  1.00 47.04           C  
ATOM   3685  CD  GLU B 470      29.361  54.727   1.927  1.00 49.03           C  
ATOM   3686  OE1 GLU B 470      28.403  55.404   2.373  1.00 50.92           O  
ATOM   3687  OE2 GLU B 470      30.262  55.182   1.183  1.00 48.38           O1-
ATOM   3688  HN  GLU B 470      28.783  51.588   4.519  1.00  0.00           H  
ATOM   3689  N   GLU B 471      25.625  51.011   3.285  1.00 43.07           N  
ATOM   3690  CA  GLU B 471      24.290  50.486   3.023  1.00 42.26           C  
ATOM   3691  C   GLU B 471      23.363  50.737   4.210  1.00 40.81           C  
ATOM   3692  O   GLU B 471      22.222  51.140   3.998  1.00 39.70           O  
ATOM   3693  CB  GLU B 471      24.309  49.004   2.610  1.00 42.42           C  
ATOM   3694  CG  GLU B 471      25.049  48.761   1.286  1.00 44.05           C  
ATOM   3695  CD  GLU B 471      24.238  48.022   0.207  1.00 45.30           C  
ATOM   3696  OE1 GLU B 471      23.214  47.370   0.500  1.00 41.80           O  
ATOM   3697  OE2 GLU B 471      24.670  48.068  -0.975  1.00 49.10           O1-
ATOM   3698  HN  GLU B 471      26.400  50.369   3.452  1.00  0.00           H  
ATOM   3699  N   LYS B 472      23.853  50.536   5.440  1.00 39.26           N  
ATOM   3700  CA  LYS B 472      23.042  50.820   6.631  1.00 38.71           C  
ATOM   3701  C   LYS B 472      22.699  52.315   6.711  1.00 38.15           C  
ATOM   3702  O   LYS B 472      21.574  52.672   7.098  1.00 38.31           O  
ATOM   3703  CB  LYS B 472      23.732  50.341   7.920  1.00 38.78           C  
ATOM   3704  HN  LYS B 472      24.803  50.181   5.551  1.00  0.00           H  
ATOM   3705  N   ASP B 473      23.643  53.172   6.308  1.00 37.21           N  
ATOM   3706  CA  ASP B 473      23.383  54.609   6.183  1.00 37.18           C  
ATOM   3707  C   ASP B 473      22.220  54.909   5.219  1.00 36.04           C  
ATOM   3708  O   ASP B 473      21.334  55.681   5.529  1.00 34.94           O  
ATOM   3709  CB  ASP B 473      24.607  55.350   5.668  1.00 37.83           C  
ATOM   3710  CG  ASP B 473      24.239  56.668   5.001  1.00 40.89           C  
ATOM   3711  OD1 ASP B 473      24.269  56.762   3.734  1.00 45.96           O  
ATOM   3712  OD2 ASP B 473      23.853  57.653   5.668  1.00 45.23           O1-
ATOM   3713  HN  ASP B 473      24.571  52.815   6.081  1.00  0.00           H  
ATOM   3714  N   HIS B 474      22.267  54.326   4.032  1.00 35.52           N  
ATOM   3715  CA  HIS B 474      21.215  54.536   3.034  1.00 35.13           C  
ATOM   3716  C   HIS B 474      19.850  54.090   3.551  1.00 34.15           C  
ATOM   3717  O   HIS B 474      18.867  54.802   3.400  1.00 34.09           O  
ATOM   3718  CB  HIS B 474      21.568  53.803   1.731  1.00 35.64           C  
ATOM   3719  CG  HIS B 474      20.477  53.837   0.699  1.00 36.54           C  
ATOM   3720  CD2 HIS B 474      19.625  52.874   0.268  1.00 38.14           C  
ATOM   3721  ND1 HIS B 474      20.155  54.979  -0.004  1.00 37.44           N  
ATOM   3722  CE1 HIS B 474      19.164  54.710  -0.839  1.00 36.99           C  
ATOM   3723  NE2 HIS B 474      18.827  53.440  -0.698  1.00 37.49           N  
ATOM   3724  HN  HIS B 474      23.053  53.717   3.807  1.00  0.00           H  
ATOM   3725  HD1 HIS B 474      20.608  55.886   0.103  1.00  0.00           H  
ATOM   3726  HE2 HIS B 474      18.095  52.959  -1.220  1.00  0.00           H  
ATOM   3727  N   ILE B 475      19.793  52.913   4.165  1.00 33.70           N  
ATOM   3728  CA  ILE B 475      18.547  52.401   4.748  1.00 33.52           C  
ATOM   3729  C   ILE B 475      17.960  53.385   5.753  1.00 32.16           C  
ATOM   3730  O   ILE B 475      16.766  53.691   5.706  1.00 30.58           O  
ATOM   3731  CB  ILE B 475      18.773  51.046   5.436  1.00 33.80           C  
ATOM   3732  CG1 ILE B 475      19.101  49.957   4.414  1.00 34.98           C  
ATOM   3733  CG2 ILE B 475      17.520  50.617   6.223  1.00 34.29           C  
ATOM   3734  CD1 ILE B 475      19.521  48.621   5.053  1.00 35.29           C  
ATOM   3735  HN  ILE B 475      20.640  52.349   4.233  1.00  0.00           H  
ATOM   3736  N   HIS B 476      18.819  53.908   6.625  1.00 31.80           N  
ATOM   3737  CA  HIS B 476      18.360  54.822   7.670  1.00 32.10           C  
ATOM   3738  C   HIS B 476      17.820  56.133   7.092  1.00 31.19           C  
ATOM   3739  O   HIS B 476      16.845  56.661   7.599  1.00 30.14           O  
ATOM   3740  CB  HIS B 476      19.467  55.067   8.709  1.00 32.53           C  
ATOM   3741  CG  HIS B 476      19.696  53.902   9.619  1.00 33.88           C  
ATOM   3742  CD2 HIS B 476      20.836  53.278  10.005  1.00 36.91           C  
ATOM   3743  ND1 HIS B 476      18.663  53.246  10.261  1.00 37.74           N  
ATOM   3744  CE1 HIS B 476      19.158  52.265  10.998  1.00 38.12           C  
ATOM   3745  NE2 HIS B 476      20.473  52.266  10.866  1.00 38.25           N  
ATOM   3746  HN  HIS B 476      19.809  53.668   6.564  1.00  0.00           H  
ATOM   3747  HD1 HIS B 476      17.674  53.481  10.179  1.00  0.00           H  
ATOM   3748  HE2 HIS B 476      21.115  51.622  11.327  1.00  0.00           H  
ATOM   3749  N   ARG B 477      18.432  56.618   6.007  1.00 31.00           N  
ATOM   3750  CA  ARG B 477      17.937  57.801   5.289  1.00 31.31           C  
ATOM   3751  C   ARG B 477      16.546  57.573   4.688  1.00 30.61           C  
ATOM   3752  O   ARG B 477      15.671  58.450   4.758  1.00 28.92           O  
ATOM   3753  CB  ARG B 477      18.909  58.223   4.192  1.00 31.29           C  
ATOM   3754  CG  ARG B 477      20.206  58.778   4.708  1.00 34.00           C  
ATOM   3755  CD  ARG B 477      21.214  59.112   3.621  1.00 35.74           C  
ATOM   3756  NE  ARG B 477      22.214  60.059   4.091  1.00 40.46           N  
ATOM   3757  CZ  ARG B 477      23.157  60.593   3.321  1.00 43.02           C  
ATOM   3758  NH1 ARG B 477      23.237  60.256   2.035  1.00 45.98           N1+
ATOM   3759  NH2 ARG B 477      24.028  61.469   3.825  1.00 43.18           N  
ATOM   3760  HN  ARG B 477      19.272  56.151   5.665  1.00  0.00           H  
ATOM   3761  HE  ARG B 477      22.190  60.330   5.074  1.00  0.00           H  
ATOM   3762 1HH1 ARG B 477      23.961  60.666   1.444  1.00  0.00           H  
ATOM   3763 2HH1 ARG B 477      22.571  59.586   1.650  1.00  0.00           H  
ATOM   3764 1HH2 ARG B 477      24.752  61.879   3.234  1.00  0.00           H  
ATOM   3765 2HH2 ARG B 477      23.967  61.727   4.810  1.00  0.00           H  
ATOM   3766  N   VAL B 478      16.326  56.391   4.118  1.00 29.92           N  
ATOM   3767  CA  VAL B 478      15.013  56.098   3.553  1.00 29.98           C  
ATOM   3768  C   VAL B 478      13.972  55.970   4.668  1.00 29.63           C  
ATOM   3769  O   VAL B 478      12.867  56.484   4.548  1.00 29.79           O  
ATOM   3770  CB  VAL B 478      15.019  54.843   2.678  1.00 29.97           C  
ATOM   3771  CG1 VAL B 478      13.604  54.592   2.164  1.00 31.27           C  
ATOM   3772  CG2 VAL B 478      16.002  55.026   1.489  1.00 29.43           C  
ATOM   3773  HN  VAL B 478      17.070  55.695   4.076  1.00  0.00           H  
ATOM   3774  N   LEU B 479      14.366  55.331   5.762  1.00 28.77           N  
ATOM   3775  CA  LEU B 479      13.530  55.257   6.966  1.00 28.84           C  
ATOM   3776  C   LEU B 479      13.163  56.668   7.450  1.00 28.12           C  
ATOM   3777  O   LEU B 479      12.020  56.921   7.779  1.00 26.83           O  
ATOM   3778  CB  LEU B 479      14.266  54.460   8.070  1.00 29.02           C  
ATOM   3779  CG  LEU B 479      14.150  52.942   7.908  1.00 28.86           C  
ATOM   3780  CD1 LEU B 479      15.109  52.180   8.826  1.00 30.73           C  
ATOM   3781  CD2 LEU B 479      12.717  52.513   8.215  1.00 29.36           C  
ATOM   3782  HN  LEU B 479      15.279  54.877   5.766  1.00  0.00           H  
ATOM   3783  N   ASP B 480      14.126  57.590   7.456  1.00 27.99           N  
ATOM   3784  CA  ASP B 480      13.837  58.973   7.873  1.00 28.05           C  
ATOM   3785  C   ASP B 480      12.821  59.638   6.961  1.00 28.66           C  
ATOM   3786  O   ASP B 480      11.980  60.379   7.440  1.00 28.16           O  
ATOM   3787  CB  ASP B 480      15.085  59.841   7.905  1.00 28.14           C  
ATOM   3788  CG  ASP B 480      16.006  59.514   9.058  1.00 28.69           C  
ATOM   3789  OD1 ASP B 480      15.594  58.822  10.005  1.00 28.15           O  
ATOM   3790  OD2 ASP B 480      17.170  59.902   9.088  1.00 28.39           O1-
ATOM   3791  HN  ASP B 480      15.071  57.336   7.169  1.00  0.00           H  
ATOM   3792  N   LYS B 481      12.931  59.395   5.651  1.00 29.48           N  
ATOM   3793  CA  LYS B 481      11.970  59.922   4.677  1.00 30.30           C  
ATOM   3794  C   LYS B 481      10.574  59.355   4.922  1.00 29.74           C  
ATOM   3795  O   LYS B 481       9.598  60.062   4.787  1.00 28.45           O  
ATOM   3796  CB  LYS B 481      12.392  59.598   3.229  1.00 31.07           C  
ATOM   3797  CG  LYS B 481      13.006  60.747   2.519  1.00 36.74           C  
ATOM   3798  CD  LYS B 481      11.944  61.689   1.922  1.00 39.55           C  
ATOM   3799  CE  LYS B 481      12.634  62.811   1.201  1.00 40.72           C  
ATOM   3800  NZ  LYS B 481      11.828  64.077   1.136  1.00 41.45           N1+
ATOM   3801  HN  LYS B 481      13.708  58.825   5.318  1.00  0.00           H  
ATOM   3802  HZ1 LYS B 481      12.297  64.839   0.646  1.00  0.00           H  
ATOM   3803  HZ2 LYS B 481      11.545  64.371   2.071  1.00  0.00           H  
ATOM   3804  HZ3 LYS B 481      10.911  63.898   0.728  1.00  0.00           H  
ATOM   3805  N   ILE B 482      10.480  58.090   5.307  1.00 29.84           N  
ATOM   3806  CA  ILE B 482       9.152  57.536   5.603  1.00 30.86           C  
ATOM   3807  C   ILE B 482       8.578  58.148   6.885  1.00 30.05           C  
ATOM   3808  O   ILE B 482       7.379  58.369   6.954  1.00 30.22           O  
ATOM   3809  CB  ILE B 482       9.157  56.014   5.691  1.00 30.45           C  
ATOM   3810  CG1 ILE B 482       9.687  55.388   4.387  1.00 33.89           C  
ATOM   3811  CG2 ILE B 482       7.762  55.516   5.979  1.00 32.19           C  
ATOM   3812  CD1 ILE B 482      10.157  53.972   4.618  1.00 35.42           C  
ATOM   3813  HN  ILE B 482      11.315  57.511   5.396  1.00  0.00           H  
ATOM   3814  N   THR B 483       9.428  58.472   7.861  1.00 30.08           N  
ATOM   3815  CA  THR B 483       8.961  59.179   9.052  1.00 29.43           C  
ATOM   3816  C   THR B 483       8.433  60.574   8.706  1.00 29.54           C  
ATOM   3817  O   THR B 483       7.375  60.997   9.219  1.00 28.68           O  
ATOM   3818  CB  THR B 483      10.086  59.342  10.093  1.00 30.14           C  
ATOM   3819  CG2 THR B 483       9.559  59.989  11.358  1.00 29.73           C  
ATOM   3820  OG1 THR B 483      10.568  58.066  10.525  1.00 27.77           O  
ATOM   3821  HN  THR B 483      10.414  58.224   7.775  1.00  0.00           H  
ATOM   3822  HG1 THR B 483      11.261  58.166  11.167  1.00  0.00           H  
ATOM   3823  N   ASP B 484       9.198  61.321   7.907  1.00 29.85           N  
ATOM   3824  CA  ASP B 484       8.727  62.615   7.388  1.00 29.59           C  
ATOM   3825  C   ASP B 484       7.348  62.438   6.739  1.00 29.18           C  
ATOM   3826  O   ASP B 484       6.440  63.245   6.914  1.00 28.51           O  
ATOM   3827  CB  ASP B 484       9.687  63.181   6.332  1.00 30.23           C  
ATOM   3828  CG  ASP B 484      11.053  63.487   6.876  1.00 32.21           C  
ATOM   3829  OD1 ASP B 484      11.234  63.490   8.119  1.00 33.66           O  
ATOM   3830  OD2 ASP B 484      12.011  63.778   6.124  1.00 36.12           O1-
ATOM   3831  HN  ASP B 484      10.128  60.988   7.651  1.00  0.00           H  
ATOM   3832  N   THR B 485       7.207  61.374   5.975  1.00 29.51           N  
ATOM   3833  CA  THR B 485       5.960  61.102   5.244  1.00 30.82           C  
ATOM   3834  C   THR B 485       4.775  60.877   6.199  1.00 30.59           C  
ATOM   3835  O   THR B 485       3.695  61.474   6.015  1.00 30.13           O  
ATOM   3836  CB  THR B 485       6.179  59.925   4.292  1.00 31.28           C  
ATOM   3837  CG2 THR B 485       4.928  59.638   3.458  1.00 32.32           C  
ATOM   3838  OG1 THR B 485       7.188  60.268   3.333  1.00 33.07           O  
ATOM   3839  HN  THR B 485       7.985  60.720   5.888  1.00  0.00           H  
ATOM   3840  HG1 THR B 485       7.964  60.446   3.851  1.00  0.00           H  
ATOM   3841  N   LEU B 486       4.980  60.064   7.239  1.00 30.92           N  
ATOM   3842  CA  LEU B 486       3.946  59.873   8.276  1.00 30.95           C  
ATOM   3843  C   LEU B 486       3.542  61.147   8.969  1.00 31.39           C  
ATOM   3844  O   LEU B 486       2.350  61.408   9.179  1.00 32.34           O  
ATOM   3845  CB  LEU B 486       4.426  58.915   9.350  1.00 31.22           C  
ATOM   3846  CG  LEU B 486       4.223  57.451   9.061  1.00 32.15           C  
ATOM   3847  CD1 LEU B 486       5.066  56.661  10.074  1.00 34.64           C  
ATOM   3848  CD2 LEU B 486       2.737  57.081   9.139  1.00 34.26           C  
ATOM   3849  HN  LEU B 486       5.867  59.566   7.318  1.00  0.00           H  
ATOM   3850  N   ILE B 487       4.542  61.939   9.342  1.00 30.67           N  
ATOM   3851  CA  ILE B 487       4.306  63.208  10.009  1.00 30.81           C  
ATOM   3852  C   ILE B 487       3.495  64.162   9.115  1.00 29.96           C  
ATOM   3853  O   ILE B 487       2.549  64.805   9.585  1.00 28.87           O  
ATOM   3854  CB  ILE B 487       5.651  63.824  10.401  1.00 31.10           C  
ATOM   3855  CG1 ILE B 487       6.263  63.051  11.587  1.00 31.75           C  
ATOM   3856  CG2 ILE B 487       5.517  65.335  10.715  1.00 31.82           C  
ATOM   3857  CD1 ILE B 487       5.558  63.276  12.913  1.00 30.23           C  
ATOM   3858  HN  ILE B 487       5.502  61.648   9.155  1.00  0.00           H  
ATOM   3859  N   HIS B 488       3.893  64.245   7.851  1.00 29.36           N  
ATOM   3860  CA  HIS B 488       3.211  65.084   6.884  1.00 30.31           C  
ATOM   3861  C   HIS B 488       1.731  64.716   6.743  1.00 29.47           C  
ATOM   3862  O   HIS B 488       0.854  65.588   6.680  1.00 29.26           O  
ATOM   3863  CB  HIS B 488       3.923  64.988   5.530  1.00 30.87           C  
ATOM   3864  CG  HIS B 488       3.263  65.786   4.447  1.00 32.71           C  
ATOM   3865  CD2 HIS B 488       2.596  65.395   3.338  1.00 34.20           C  
ATOM   3866  ND1 HIS B 488       3.231  67.160   4.449  1.00 33.76           N  
ATOM   3867  CE1 HIS B 488       2.580  67.583   3.380  1.00 35.81           C  
ATOM   3868  NE2 HIS B 488       2.186  66.528   2.691  1.00 33.29           N  
ATOM   3869  HN  HIS B 488       4.703  63.702   7.551  1.00  0.00           H  
ATOM   3870  HD1 HIS B 488       3.645  67.759   5.163  1.00  0.00           H  
ATOM   3871  HE2 HIS B 488       1.661  66.554   1.817  1.00  0.00           H  
ATOM   3872  N   LEU B 489       1.460  63.423   6.686  1.00 28.98           N  
ATOM   3873  CA  LEU B 489       0.096  62.937   6.606  1.00 29.19           C  
ATOM   3874  C   LEU B 489      -0.718  63.441   7.807  1.00 29.18           C  
ATOM   3875  O   LEU B 489      -1.817  63.972   7.652  1.00 28.43           O  
ATOM   3876  CB  LEU B 489       0.089  61.412   6.556  1.00 29.94           C  
ATOM   3877  CG  LEU B 489       0.487  60.769   5.226  1.00 31.36           C  
ATOM   3878  CD1 LEU B 489       0.654  59.268   5.444  1.00 31.58           C  
ATOM   3879  CD2 LEU B 489      -0.541  61.046   4.132  1.00 30.76           C  
ATOM   3880  HN  LEU B 489       2.228  62.752   6.699  1.00  0.00           H  
ATOM   3881  N   MET B 490      -0.136  63.312   8.995  1.00 28.74           N  
ATOM   3882  CA  MET B 490      -0.785  63.730  10.247  1.00 29.07           C  
ATOM   3883  C   MET B 490      -0.948  65.229  10.316  1.00 29.89           C  
ATOM   3884  O   MET B 490      -1.995  65.716  10.750  1.00 30.35           O  
ATOM   3885  CB  MET B 490       0.025  63.255  11.453  1.00 28.75           C  
ATOM   3886  CG  MET B 490       0.177  61.747  11.536  1.00 28.62           C  
ATOM   3887  SD  MET B 490       1.257  61.204  12.887  1.00 29.25           S  
ATOM   3888  CE  MET B 490       1.392  59.504  12.472  1.00 28.30           C  
ATOM   3889  HN  MET B 490       0.799  62.907   9.040  1.00  0.00           H  
ATOM   3890  N   ALA B 491       0.082  65.962   9.897  1.00 30.38           N  
ATOM   3891  CA  ALA B 491       0.025  67.412   9.877  1.00 31.32           C  
ATOM   3892  C   ALA B 491      -1.086  67.894   8.932  1.00 31.88           C  
ATOM   3893  O   ALA B 491      -1.886  68.769   9.288  1.00 32.18           O  
ATOM   3894  CB  ALA B 491       1.375  67.995   9.456  1.00 31.34           C  
ATOM   3895  HN  ALA B 491       0.931  65.493   9.583  1.00  0.00           H  
ATOM   3896  N   LYS B 492      -1.123  67.316   7.735  1.00 32.69           N  
ATOM   3897  CA  LYS B 492      -2.139  67.644   6.737  1.00 33.68           C  
ATOM   3898  C   LYS B 492      -3.546  67.303   7.247  1.00 33.21           C  
ATOM   3899  O   LYS B 492      -4.523  67.934   6.856  1.00 33.65           O  
ATOM   3900  CB  LYS B 492      -1.856  66.891   5.435  1.00 33.96           C  
ATOM   3901  CG  LYS B 492      -2.888  67.127   4.335  1.00 36.08           C  
ATOM   3902  CD  LYS B 492      -2.511  66.414   3.030  1.00 36.43           C  
ATOM   3903  CE  LYS B 492      -1.184  66.923   2.469  1.00 39.82           C  
ATOM   3904  NZ  LYS B 492      -1.156  66.832   0.974  1.00 42.98           N1+
ATOM   3905  HN  LYS B 492      -0.416  66.618   7.505  1.00  0.00           H  
ATOM   3906  HZ1 LYS B 492      -0.270  67.172   0.600  1.00  0.00           H  
ATOM   3907  HZ2 LYS B 492      -1.950  67.315   0.554  1.00  0.00           H  
ATOM   3908  HZ3 LYS B 492      -1.361  65.886   0.652  1.00  0.00           H  
ATOM   3909  N   ALA B 493      -3.647  66.291   8.100  1.00 32.86           N  
ATOM   3910  CA  ALA B 493      -4.916  65.944   8.733  1.00 32.46           C  
ATOM   3911  C   ALA B 493      -5.338  66.904   9.848  1.00 32.07           C  
ATOM   3912  O   ALA B 493      -6.470  66.811  10.346  1.00 32.40           O  
ATOM   3913  CB  ALA B 493      -4.849  64.557   9.266  1.00 32.41           C  
ATOM   3914  HN  ALA B 493      -2.816  65.741   8.319  1.00  0.00           H  
ATOM   3915  N   GLY B 494      -4.452  67.823  10.242  1.00 30.73           N  
ATOM   3916  CA  GLY B 494      -4.799  68.851  11.233  1.00 29.69           C  
ATOM   3917  C   GLY B 494      -4.449  68.508  12.678  1.00 29.24           C  
ATOM   3918  O   GLY B 494      -4.943  69.149  13.599  1.00 28.49           O  
ATOM   3919  HN  GLY B 494      -3.512  67.811   9.845  1.00  0.00           H  
ATOM   3920  N   LEU B 495      -3.593  67.512  12.892  1.00 28.01           N  
ATOM   3921  CA  LEU B 495      -3.127  67.201  14.228  1.00 28.50           C  
ATOM   3922  C   LEU B 495      -2.134  68.260  14.676  1.00 27.44           C  
ATOM   3923  O   LEU B 495      -1.371  68.763  13.841  1.00 27.60           O  
ATOM   3924  CB  LEU B 495      -2.437  65.825  14.289  1.00 27.97           C  
ATOM   3925  CG  LEU B 495      -3.208  64.570  13.864  1.00 31.27           C  
ATOM   3926  CD1 LEU B 495      -2.676  63.342  14.597  1.00 31.31           C  
ATOM   3927  CD2 LEU B 495      -4.696  64.675  14.052  1.00 33.46           C  
ATOM   3928  HN  LEU B 495      -3.260  66.959  12.103  1.00  0.00           H  
ATOM   3929  N   THR B 496      -2.128  68.587  15.975  1.00 26.70           N  
ATOM   3930  CA  THR B 496      -1.110  69.489  16.523  1.00 26.21           C  
ATOM   3931  C   THR B 496       0.247  68.773  16.479  1.00 26.09           C  
ATOM   3932  O   THR B 496       0.290  67.567  16.285  1.00 24.85           O  
ATOM   3933  CB  THR B 496      -1.398  69.911  17.970  1.00 26.54           C  
ATOM   3934  CG2 THR B 496      -2.804  70.596  18.152  1.00 26.92           C  
ATOM   3935  OG1 THR B 496      -1.401  68.778  18.848  1.00 27.84           O  
ATOM   3936  HN  THR B 496      -2.843  68.202  16.593  1.00  0.00           H  
ATOM   3937  HG1 THR B 496      -1.579  69.039  19.744  1.00  0.00           H  
ATOM   3938  N   LEU B 497       1.340  69.513  16.658  1.00 26.19           N  
ATOM   3939  CA  LEU B 497       2.686  68.918  16.697  1.00 26.37           C  
ATOM   3940  C   LEU B 497       2.751  67.858  17.790  1.00 26.51           C  
ATOM   3941  O   LEU B 497       3.278  66.746  17.566  1.00 25.60           O  
ATOM   3942  CB  LEU B 497       3.749  69.985  16.985  1.00 27.33           C  
ATOM   3943  CG  LEU B 497       4.094  70.826  15.756  1.00 28.15           C  
ATOM   3944  CD1 LEU B 497       4.811  72.085  16.171  1.00 28.99           C  
ATOM   3945  CD2 LEU B 497       4.930  70.014  14.773  1.00 26.96           C  
ATOM   3946  HN  LEU B 497       1.241  70.522  16.771  1.00  0.00           H  
ATOM   3947  N   GLN B 498       2.171  68.174  18.948  1.00 25.69           N  
ATOM   3948  CA  GLN B 498       2.165  67.220  20.061  1.00 26.49           C  
ATOM   3949  C   GLN B 498       1.375  65.955  19.720  1.00 25.87           C  
ATOM   3950  O   GLN B 498       1.807  64.845  20.018  1.00 26.27           O  
ATOM   3951  CB  GLN B 498       1.644  67.839  21.361  1.00 26.07           C  
ATOM   3952  CG  GLN B 498       1.488  66.782  22.507  1.00 26.59           C  
ATOM   3953  CD  GLN B 498       1.077  67.386  23.826  1.00 28.76           C  
ATOM   3954  NE2 GLN B 498       1.711  66.950  24.910  1.00 33.36           N  
ATOM   3955  OE1 GLN B 498       0.209  68.234  23.869  1.00 32.55           O  
ATOM   3956  HN  GLN B 498       1.728  69.086  19.060  1.00  0.00           H  
ATOM   3957 1HE2 GLN B 498       2.440  66.238  24.874  1.00  0.00           H  
ATOM   3958 2HE2 GLN B 498       1.433  67.359  25.802  1.00  0.00           H  
ATOM   3959  N   GLN B 499       0.215  66.115  19.087  1.00 25.46           N  
ATOM   3960  CA  GLN B 499      -0.554  64.960  18.654  1.00 24.37           C  
ATOM   3961  C   GLN B 499       0.191  64.173  17.606  1.00 23.58           C  
ATOM   3962  O   GLN B 499       0.094  62.952  17.590  1.00 20.82           O  
ATOM   3963  CB  GLN B 499      -1.912  65.358  18.108  1.00 25.16           C  
ATOM   3964  CG  GLN B 499      -2.870  65.846  19.202  1.00 25.81           C  
ATOM   3965  CD  GLN B 499      -4.072  66.588  18.620  1.00 26.91           C  
ATOM   3966  NE2 GLN B 499      -5.153  66.596  19.367  1.00 26.27           N  
ATOM   3967  OE1 GLN B 499      -4.022  67.121  17.499  1.00 28.39           O  
ATOM   3968  HN  GLN B 499      -0.137  67.055  18.904  1.00  0.00           H  
ATOM   3969 1HE2 GLN B 499      -5.194  66.158  20.287  1.00  0.00           H  
ATOM   3970 2HE2 GLN B 499      -5.956  67.091  18.978  1.00  0.00           H  
ATOM   3971  N   GLN B 500       0.923  64.870  16.731  1.00 23.59           N  
ATOM   3972  CA  GLN B 500       1.723  64.192  15.701  1.00 24.47           C  
ATOM   3973  C   GLN B 500       2.818  63.302  16.295  1.00 24.35           C  
ATOM   3974  O   GLN B 500       2.996  62.155  15.846  1.00 25.25           O  
ATOM   3975  CB  GLN B 500       2.377  65.183  14.734  1.00 24.95           C  
ATOM   3976  CG  GLN B 500       1.437  65.967  13.800  1.00 25.94           C  
ATOM   3977  CD  GLN B 500       2.154  67.171  13.182  1.00 26.40           C  
ATOM   3978  NE2 GLN B 500       1.458  68.282  13.029  1.00 26.76           N  
ATOM   3979  OE1 GLN B 500       3.339  67.081  12.876  1.00 28.76           O  
ATOM   3980  HN  GLN B 500       0.926  65.889  16.779  1.00  0.00           H  
ATOM   3981 1HE2 GLN B 500       0.473  68.357  13.283  1.00  0.00           H  
ATOM   3982 2HE2 GLN B 500       1.936  69.084  12.617  1.00  0.00           H  
ATOM   3983  N   HIS B 501       3.578  63.830  17.243  1.00 23.95           N  
ATOM   3984  CA  HIS B 501       4.666  63.062  17.880  1.00 23.50           C  
ATOM   3985  C   HIS B 501       4.098  61.888  18.712  1.00 24.30           C  
ATOM   3986  O   HIS B 501       4.581  60.743  18.630  1.00 23.04           O  
ATOM   3987  CB AHIS B 501       5.698  63.980  18.591  0.50 24.19           C  
ATOM   3988  CB BHIS B 501       5.508  63.970  18.775  0.50 23.44           C  
ATOM   3989  CG AHIS B 501       5.308  64.495  19.949  0.50 24.01           C  
ATOM   3990  CG BHIS B 501       6.159  65.112  18.053  0.50 20.33           C  
ATOM   3991  CD2AHIS B 501       4.970  63.851  21.091  0.50 24.19           C  
ATOM   3992  CD2BHIS B 501       6.714  65.185  16.821  0.50 20.90           C  
ATOM   3993  ND1AHIS B 501       5.370  65.834  20.275  0.50 24.58           N  
ATOM   3994  ND1BHIS B 501       6.279  66.371  18.600  0.50 20.53           N  
ATOM   3995  CE1AHIS B 501       5.034  65.994  21.541  0.50 23.58           C  
ATOM   3996  CE1BHIS B 501       6.878  67.173  17.736  0.50 19.58           C  
ATOM   3997  NE2AHIS B 501       4.762  64.805  22.051  0.50 19.94           N  
ATOM   3998  NE2BHIS B 501       7.171  66.472  16.654  0.50 19.41           N  
ATOM   3999  HN  HIS B 501       3.407  64.791  17.540  1.00  0.00           H  
ATOM   4000  HD1AHIS B 501       5.635  66.584  19.636  1.00  0.00           H  
ATOM   4001  HD1BHIS B 501       5.956  66.643  19.528  1.00  0.00           H  
ATOM   4002  HE2AHIS B 501       4.448  64.627  23.005  1.00  0.00           H  
ATOM   4003  HE2BHIS B 501       7.656  66.827  15.830  1.00  0.00           H  
ATOM   4004  N   GLN B 502       3.015  62.147  19.442  1.00 23.88           N  
ATOM   4005  CA  GLN B 502       2.357  61.096  20.198  1.00 23.26           C  
ATOM   4006  C   GLN B 502       1.835  59.995  19.295  1.00 23.93           C  
ATOM   4007  O   GLN B 502       2.009  58.803  19.598  1.00 23.42           O  
ATOM   4008  CB  GLN B 502       1.229  61.678  21.099  1.00 23.34           C  
ATOM   4009  CG  GLN B 502       1.770  62.415  22.291  1.00 23.27           C  
ATOM   4010  CD  GLN B 502       0.670  63.026  23.150  1.00 23.92           C  
ATOM   4011  NE2 GLN B 502       1.047  63.728  24.193  1.00 20.96           N  
ATOM   4012  OE1 GLN B 502      -0.503  62.842  22.857  1.00 25.17           O  
ATOM   4013  HN  GLN B 502       2.643  63.096  19.471  1.00  0.00           H  
ATOM   4014 1HE2 GLN B 502       0.311  64.137  24.768  1.00  0.00           H  
ATOM   4015 2HE2 GLN B 502       2.025  63.881  24.437  1.00  0.00           H  
ATOM   4016  N   ARG B 503       1.212  60.357  18.176  1.00 23.71           N  
ATOM   4017  CA  ARG B 503       0.719  59.355  17.260  1.00 25.07           C  
ATOM   4018  C   ARG B 503       1.828  58.559  16.563  1.00 25.63           C  
ATOM   4019  O   ARG B 503       1.724  57.346  16.410  1.00 25.56           O  
ATOM   4020  CB  ARG B 503      -0.159  59.986  16.193  1.00 24.99           C  
ATOM   4021  CG  ARG B 503      -0.907  58.983  15.359  1.00 25.55           C  
ATOM   4022  CD  ARG B 503      -1.965  59.633  14.485  1.00 24.94           C  
ATOM   4023  NE  ARG B 503      -2.683  58.687  13.657  1.00 27.33           N  
ATOM   4024  CZ  ARG B 503      -3.743  57.982  14.069  1.00 28.11           C  
ATOM   4025  NH1 ARG B 503      -4.189  58.091  15.309  1.00 25.05           N1+
ATOM   4026  NH2 ARG B 503      -4.370  57.188  13.216  1.00 27.61           N  
ATOM   4027  HN  ARG B 503       1.082  61.346  17.964  1.00  0.00           H  
ATOM   4028  HE  ARG B 503      -2.360  58.549  12.699  1.00  0.00           H  
ATOM   4029 1HH1 ARG B 503      -3.706  58.703  15.966  1.00  0.00           H  
ATOM   4030 2HH1 ARG B 503      -4.997  57.554  15.623  1.00  0.00           H  
ATOM   4031 1HH2 ARG B 503      -4.026  57.104  12.259  1.00  0.00           H  
ATOM   4032 2HH2 ARG B 503      -5.178  56.651  13.530  1.00  0.00           H  
ATOM   4033  N   LEU B 504       2.873  59.242  16.118  1.00 26.01           N  
ATOM   4034  CA  LEU B 504       4.000  58.528  15.526  1.00 26.12           C  
ATOM   4035  C   LEU B 504       4.527  57.493  16.496  1.00 25.95           C  
ATOM   4036  O   LEU B 504       4.802  56.368  16.077  1.00 26.86           O  
ATOM   4037  CB  LEU B 504       5.117  59.498  15.155  1.00 26.52           C  
ATOM   4038  CG  LEU B 504       6.470  58.951  14.682  1.00 26.37           C  
ATOM   4039  CD1 LEU B 504       6.329  58.260  13.354  1.00 28.77           C  
ATOM   4040  CD2 LEU B 504       7.512  60.037  14.543  1.00 26.60           C  
ATOM   4041  HN  LEU B 504       2.890  60.259  16.189  1.00  0.00           H  
ATOM   4042  N   ALA B 505       4.718  57.875  17.762  1.00 24.89           N  
ATOM   4043  CA  ALA B 505       5.220  56.953  18.762  1.00 25.09           C  
ATOM   4044  C   ALA B 505       4.264  55.770  19.015  1.00 25.57           C  
ATOM   4045  O   ALA B 505       4.723  54.629  19.105  1.00 23.59           O  
ATOM   4046  CB  ALA B 505       5.540  57.667  20.060  1.00 24.96           C  
ATOM   4047  HN  ALA B 505       4.506  58.836  18.031  1.00  0.00           H  
ATOM   4048  N   GLN B 506       2.955  56.037  19.101  1.00 26.10           N  
ATOM   4049  CA  GLN B 506       1.961  54.960  19.274  1.00 26.51           C  
ATOM   4050  C   GLN B 506       2.051  53.932  18.147  1.00 27.31           C  
ATOM   4051  O   GLN B 506       1.991  52.712  18.390  1.00 28.32           O  
ATOM   4052  CB  GLN B 506       0.545  55.539  19.315  1.00 26.06           C  
ATOM   4053  CG  GLN B 506       0.230  56.296  20.584  1.00 27.67           C  
ATOM   4054  CD  GLN B 506      -0.860  57.326  20.413  1.00 27.46           C  
ATOM   4055  NE2 GLN B 506      -1.006  58.195  21.397  1.00 28.67           N  
ATOM   4056  OE1 GLN B 506      -1.532  57.357  19.381  1.00 32.48           O  
ATOM   4057  HN  GLN B 506       2.638  57.005  19.046  1.00  0.00           H  
ATOM   4058 1HE2 GLN B 506      -0.450  58.169  22.251  1.00  0.00           H  
ATOM   4059 2HE2 GLN B 506      -1.743  58.891  21.281  1.00  0.00           H  
ATOM   4060  N   LEU B 507       2.198  54.421  16.916  1.00 28.05           N  
ATOM   4061  CA  LEU B 507       2.262  53.554  15.745  1.00 28.92           C  
ATOM   4062  C   LEU B 507       3.532  52.693  15.741  1.00 29.77           C  
ATOM   4063  O   LEU B 507       3.454  51.452  15.503  1.00 29.91           O  
ATOM   4064  CB  LEU B 507       2.176  54.367  14.460  1.00 29.72           C  
ATOM   4065  CG  LEU B 507       0.845  55.084  14.175  1.00 30.47           C  
ATOM   4066  CD1 LEU B 507       0.968  55.945  12.917  1.00 32.70           C  
ATOM   4067  CD2 LEU B 507      -0.234  54.075  14.017  1.00 32.92           C  
ATOM   4068  HN  LEU B 507       2.268  55.431  16.789  1.00  0.00           H  
ATOM   4069  N   LEU B 508       4.668  53.325  16.073  1.00 28.70           N  
ATOM   4070  CA  LEU B 508       5.948  52.614  16.120  1.00 28.93           C  
ATOM   4071  C   LEU B 508       6.012  51.585  17.239  1.00 28.92           C  
ATOM   4072  O   LEU B 508       6.658  50.512  17.091  1.00 30.27           O  
ATOM   4073  CB  LEU B 508       7.131  53.606  16.184  1.00 28.51           C  
ATOM   4074  CG  LEU B 508       7.281  54.506  14.962  1.00 29.01           C  
ATOM   4075  CD1 LEU B 508       8.508  55.352  15.075  1.00 30.83           C  
ATOM   4076  CD2 LEU B 508       7.343  53.731  13.685  1.00 32.03           C  
ATOM   4077  HN  LEU B 508       4.640  54.320  16.297  1.00  0.00           H  
ATOM   4078  N   LEU B 509       5.372  51.870  18.360  1.00 28.80           N  
ATOM   4079  CA  LEU B 509       5.376  50.901  19.450  1.00 30.24           C  
ATOM   4080  C   LEU B 509       4.601  49.641  19.103  1.00 29.97           C  
ATOM   4081  O   LEU B 509       4.928  48.593  19.634  1.00 29.22           O  
ATOM   4082  CB  LEU B 509       4.814  51.492  20.746  1.00 30.29           C  
ATOM   4083  CG  LEU B 509       5.738  52.521  21.395  1.00 33.62           C  
ATOM   4084  CD1 LEU B 509       5.140  52.941  22.720  1.00 35.99           C  
ATOM   4085  CD2 LEU B 509       7.130  51.924  21.571  1.00 37.29           C  
ATOM   4086  HN  LEU B 509       4.881  52.758  18.462  1.00  0.00           H  
ATOM   4087  N   ILE B 510       3.563  49.760  18.265  1.00 30.38           N  
ATOM   4088  CA  ILE B 510       2.790  48.577  17.789  1.00 31.33           C  
ATOM   4089  C   ILE B 510       3.696  47.621  16.979  1.00 30.92           C  
ATOM   4090  O   ILE B 510       3.506  46.404  17.009  1.00 30.06           O  
ATOM   4091  CB  ILE B 510       1.472  48.963  16.999  1.00 31.69           C  
ATOM   4092  CG1 ILE B 510       0.537  49.744  17.897  1.00 33.31           C  
ATOM   4093  CG2 ILE B 510       0.689  47.669  16.581  1.00 32.86           C  
ATOM   4094  CD1 ILE B 510      -0.612  50.517  17.210  1.00 35.53           C  
ATOM   4095  HN  ILE B 510       3.293  50.689  17.942  1.00  0.00           H  
ATOM   4096  N   LEU B 511       4.741  48.159  16.355  1.00 30.16           N  
ATOM   4097  CA  LEU B 511       5.708  47.344  15.603  1.00 30.65           C  
ATOM   4098  C   LEU B 511       6.464  46.350  16.448  1.00 29.50           C  
ATOM   4099  O   LEU B 511       6.830  45.293  15.942  1.00 29.62           O  
ATOM   4100  CB  LEU B 511       6.700  48.213  14.800  1.00 30.27           C  
ATOM   4101  CG  LEU B 511       6.024  49.109  13.746  1.00 33.57           C  
ATOM   4102  CD1 LEU B 511       7.041  49.780  12.799  1.00 33.79           C  
ATOM   4103  CD2 LEU B 511       4.999  48.320  12.924  1.00 35.47           C  
ATOM   4104  HN  LEU B 511       4.876  49.169  16.399  1.00  0.00           H  
ATOM   4105  N   SER B 512       6.736  46.676  17.707  1.00 28.66           N  
ATOM   4106  CA  SER B 512       7.339  45.705  18.622  1.00 29.27           C  
ATOM   4107  C   SER B 512       6.397  44.520  18.898  1.00 28.65           C  
ATOM   4108  O   SER B 512       6.844  43.403  19.109  1.00 27.56           O  
ATOM   4109  CB ASER B 512       7.710  46.368  19.945  0.50 29.52           C  
ATOM   4110  CB BSER B 512       7.754  46.352  19.944  0.50 29.41           C  
ATOM   4111  OG ASER B 512       8.822  47.234  19.776  0.50 30.95           O  
ATOM   4112  OG BSER B 512       6.681  47.021  20.572  0.50 29.47           O  
ATOM   4113  HN  SER B 512       6.522  47.616  18.041  1.00  0.00           H  
ATOM   4114  HG ASER B 512       9.053  47.647  20.600  1.00  0.00           H  
ATOM   4115  HG BSER B 512       6.939  47.423  21.393  1.00  0.00           H  
ATOM   4116  N   HIS B 513       5.099  44.800  18.959  1.00 28.64           N  
ATOM   4117  CA  HIS B 513       4.088  43.733  19.122  1.00 28.50           C  
ATOM   4118  C   HIS B 513       4.024  42.867  17.844  1.00 28.07           C  
ATOM   4119  O   HIS B 513       3.946  41.635  17.899  1.00 28.61           O  
ATOM   4120  CB  HIS B 513       2.727  44.335  19.462  1.00 28.77           C  
ATOM   4121  CG  HIS B 513       1.626  43.317  19.548  1.00 31.17           C  
ATOM   4122  CD2 HIS B 513       0.546  43.108  18.759  1.00 33.24           C  
ATOM   4123  ND1 HIS B 513       1.620  42.308  20.484  1.00 30.29           N  
ATOM   4124  CE1 HIS B 513       0.560  41.541  20.293  1.00 33.67           C  
ATOM   4125  NE2 HIS B 513      -0.106  42.002  19.248  1.00 32.50           N  
ATOM   4126  HN  HIS B 513       4.794  45.771  18.892  1.00  0.00           H  
ATOM   4127  HD1 HIS B 513       2.323  42.173  21.211  1.00  0.00           H  
ATOM   4128  HE2 HIS B 513      -0.964  41.602  18.867  1.00  0.00           H  
ATOM   4129  N   ILE B 514       4.100  43.505  16.696  1.00 27.86           N  
ATOM   4130  CA  ILE B 514       4.110  42.789  15.426  1.00 28.83           C  
ATOM   4131  C   ILE B 514       5.356  41.919  15.281  1.00 28.67           C  
ATOM   4132  O   ILE B 514       5.264  40.766  14.823  1.00 27.81           O  
ATOM   4133  CB  ILE B 514       3.905  43.774  14.248  1.00 28.57           C  
ATOM   4134  CG1 ILE B 514       2.490  44.344  14.338  1.00 29.69           C  
ATOM   4135  CG2 ILE B 514       4.136  43.084  12.921  1.00 30.11           C  
ATOM   4136  CD1 ILE B 514       2.197  45.400  13.347  1.00 30.88           C  
ATOM   4137  HN  ILE B 514       4.153  44.524  16.694  1.00  0.00           H  
ATOM   4138  N   ARG B 515       6.513  42.434  15.725  1.00 27.01           N  
ATOM   4139  CA  ARG B 515       7.704  41.599  15.822  1.00 26.48           C  
ATOM   4140  C   ARG B 515       7.487  40.370  16.708  1.00 25.81           C  
ATOM   4141  O   ARG B 515       7.886  39.261  16.363  1.00 24.69           O  
ATOM   4142  CB  ARG B 515       8.910  42.388  16.366  1.00 26.90           C  
ATOM   4143  CG  ARG B 515      10.222  41.641  16.218  1.00 29.41           C  
ATOM   4144  CD  ARG B 515      10.744  41.760  14.765  1.00 33.93           C  
ATOM   4145  NE  ARG B 515      12.174  41.810  14.762  1.00 41.50           N  
ATOM   4146  CZ  ARG B 515      12.940  42.855  14.540  1.00 40.35           C  
ATOM   4147  NH1 ARG B 515      12.462  44.042  14.213  1.00 43.10           N1+
ATOM   4148  NH2 ARG B 515      14.235  42.673  14.628  1.00 43.58           N  
ATOM   4149  HN  ARG B 515       6.559  43.416  15.996  1.00  0.00           H  
ATOM   4150  HE  ARG B 515      12.656  40.932  14.955  1.00  0.00           H  
ATOM   4151 1HH1 ARG B 515      11.454  44.184  14.145  1.00  0.00           H  
ATOM   4152 2HH1 ARG B 515      13.056  44.853  14.041  1.00  0.00           H  
ATOM   4153 1HH2 ARG B 515      14.604  41.756  14.881  1.00  0.00           H  
ATOM   4154 2HH2 ARG B 515      14.829  43.484  14.456  1.00  0.00           H  
ATOM   4155  N   HIS B 516       6.958  40.605  17.896  1.00 25.18           N  
ATOM   4156  CA  HIS B 516       6.670  39.551  18.848  1.00 26.59           C  
ATOM   4157  C   HIS B 516       5.820  38.436  18.194  1.00 25.95           C  
ATOM   4158  O   HIS B 516       6.133  37.238  18.309  1.00 25.60           O  
ATOM   4159  CB  HIS B 516       5.951  40.158  20.068  1.00 26.21           C  
ATOM   4160  CG  HIS B 516       5.756  39.192  21.192  1.00 28.51           C  
ATOM   4161  CD2 HIS B 516       4.667  38.488  21.587  1.00 30.98           C  
ATOM   4162  ND1 HIS B 516       6.779  38.810  22.024  1.00 30.12           N  
ATOM   4163  CE1 HIS B 516       6.325  37.936  22.908  1.00 32.82           C  
ATOM   4164  NE2 HIS B 516       5.045  37.719  22.659  1.00 30.75           N  
ATOM   4165  HN  HIS B 516       6.743  41.568  18.154  1.00  0.00           H  
ATOM   4166  HD1 HIS B 516       7.740  39.147  21.969  1.00  0.00           H  
ATOM   4167  HE2 HIS B 516       4.438  37.084  23.178  1.00  0.00           H  
ATOM   4168  N   MET B 517       4.769  38.852  17.499  1.00 26.19           N  
ATOM   4169  CA  MET B 517       3.819  37.910  16.852  1.00 27.48           C  
ATOM   4170  C   MET B 517       4.506  37.078  15.772  1.00 26.91           C  
ATOM   4171  O   MET B 517       4.338  35.864  15.707  1.00 24.43           O  
ATOM   4172  CB  MET B 517       2.657  38.678  16.223  1.00 27.12           C  
ATOM   4173  CG  MET B 517       1.653  39.159  17.231  1.00 29.11           C  
ATOM   4174  SD  MET B 517       0.157  39.773  16.350  1.00 31.30           S  
ATOM   4175  CE  MET B 517       0.803  40.980  15.247  1.00 33.36           C  
ATOM   4176  HN  MET B 517       4.607  39.855  17.405  1.00  0.00           H  
ATOM   4177  N   SER B 518       5.319  37.751  14.947  1.00 26.61           N  
ATOM   4178  CA  SER B 518       6.142  37.079  13.948  1.00 26.70           C  
ATOM   4179  C   SER B 518       7.119  36.071  14.595  1.00 26.43           C  
ATOM   4180  O   SER B 518       7.214  34.953  14.113  1.00 26.31           O  
ATOM   4181  CB  SER B 518       6.920  38.098  13.100  1.00 27.83           C  
ATOM   4182  OG  SER B 518       7.902  37.457  12.287  1.00 26.36           O  
ATOM   4183  HN  SER B 518       5.364  38.767  15.020  1.00  0.00           H  
ATOM   4184  HG  SER B 518       8.383  38.087  11.763  1.00  0.00           H  
ATOM   4185  N   ASN B 519       7.810  36.454  15.684  1.00 25.49           N  
ATOM   4186  CA  ASN B 519       8.706  35.526  16.409  1.00 25.91           C  
ATOM   4187  C   ASN B 519       7.940  34.265  16.848  1.00 25.08           C  
ATOM   4188  O   ASN B 519       8.416  33.144  16.726  1.00 22.99           O  
ATOM   4189  CB  ASN B 519       9.325  36.161  17.659  1.00 25.92           C  
ATOM   4190  CG  ASN B 519      10.375  37.242  17.358  1.00 30.97           C  
ATOM   4191  ND2 ASN B 519      10.661  38.067  18.366  1.00 33.00           N  
ATOM   4192  OD1 ASN B 519      10.917  37.332  16.250  1.00 37.16           O  
ATOM   4193  HN  ASN B 519       7.713  37.412  16.020  1.00  0.00           H  
ATOM   4194 1HD2 ASN B 519      11.358  38.784  18.166  1.00  0.00           H  
ATOM   4195 2HD2 ASN B 519      10.214  37.993  19.280  1.00  0.00           H  
ATOM   4196  N   LYS B 520       6.766  34.469  17.429  1.00 24.43           N  
ATOM   4197  CA  LYS B 520       5.964  33.346  17.892  1.00 25.02           C  
ATOM   4198  C   LYS B 520       5.480  32.471  16.722  1.00 25.15           C  
ATOM   4199  O   LYS B 520       5.532  31.242  16.803  1.00 25.03           O  
ATOM   4200  CB  LYS B 520       4.832  33.856  18.768  1.00 26.36           C  
ATOM   4201  CG  LYS B 520       5.327  34.477  20.124  1.00 29.14           C  
ATOM   4202  CD  LYS B 520       6.576  33.738  20.751  1.00 34.27           C  
ATOM   4203  CE  LYS B 520       7.977  34.375  20.380  1.00 36.47           C  
ATOM   4204  NZ  LYS B 520       9.248  33.436  20.291  1.00 34.70           N1+
ATOM   4205  HN  LYS B 520       6.422  35.421  17.553  1.00  0.00           H  
ATOM   4206  HZ1 LYS B 520      10.151  33.846  20.052  1.00  0.00           H  
ATOM   4207  HZ2 LYS B 520       9.050  32.676  19.640  1.00  0.00           H  
ATOM   4208  HZ3 LYS B 520       9.342  32.926  21.169  1.00  0.00           H  
ATOM   4209  N   GLY B 521       5.101  33.101  15.616  1.00 24.51           N  
ATOM   4210  CA  GLY B 521       4.703  32.390  14.416  1.00 25.61           C  
ATOM   4211  C   GLY B 521       5.836  31.572  13.816  1.00 26.18           C  
ATOM   4212  O   GLY B 521       5.643  30.414  13.431  1.00 23.60           O  
ATOM   4213  HN  GLY B 521       5.089  34.121  15.610  1.00  0.00           H  
ATOM   4214  N   MET B 522       7.027  32.168  13.729  1.00 27.55           N  
ATOM   4215  CA  MET B 522       8.206  31.453  13.184  1.00 29.21           C  
ATOM   4216  C   MET B 522       8.577  30.275  14.031  1.00 29.07           C  
ATOM   4217  O   MET B 522       8.973  29.201  13.527  1.00 28.77           O  
ATOM   4218  CB  MET B 522       9.432  32.353  13.135  1.00 30.70           C  
ATOM   4219  CG  MET B 522       9.293  33.552  12.268  1.00 33.40           C  
ATOM   4220  SD  MET B 522       9.095  33.190  10.521  1.00 41.89           S  
ATOM   4221  CE  MET B 522      10.014  34.582   9.884  1.00 37.49           C  
ATOM   4222  HN  MET B 522       7.128  33.133  14.043  1.00  0.00           H  
ATOM   4223  N   GLU B 523       8.520  30.491  15.337  1.00 29.02           N  
ATOM   4224  CA  GLU B 523       8.694  29.410  16.279  1.00 30.00           C  
ATOM   4225  C   GLU B 523       7.736  28.259  15.980  1.00 29.39           C  
ATOM   4226  O   GLU B 523       8.132  27.098  15.962  1.00 27.57           O  
ATOM   4227  CB  GLU B 523       8.405  29.886  17.689  1.00 30.51           C  
ATOM   4228  CG  GLU B 523       9.607  30.119  18.565  1.00 32.89           C  
ATOM   4229  CD  GLU B 523       9.198  30.163  20.040  1.00 32.87           C  
ATOM   4230  OE1 GLU B 523       8.663  31.213  20.471  1.00 34.73           O  
ATOM   4231  OE2 GLU B 523       9.370  29.136  20.739  1.00 33.77           O1-
ATOM   4232  HN  GLU B 523       8.351  31.436  15.683  1.00  0.00           H  
ATOM   4233  N   HIS B 524       6.470  28.597  15.775  1.00 29.38           N  
ATOM   4234  CA  HIS B 524       5.435  27.588  15.541  1.00 30.44           C  
ATOM   4235  C   HIS B 524       5.711  26.864  14.218  1.00 30.91           C  
ATOM   4236  O   HIS B 524       5.771  25.650  14.179  1.00 30.00           O  
ATOM   4237  CB  HIS B 524       4.062  28.256  15.524  1.00 31.24           C  
ATOM   4238  CG  HIS B 524       2.908  27.306  15.497  1.00 32.53           C  
ATOM   4239  CD2 HIS B 524       2.125  26.825  16.492  1.00 35.82           C  
ATOM   4240  ND1 HIS B 524       2.416  26.768  14.327  1.00 35.80           N  
ATOM   4241  CE1 HIS B 524       1.391  25.977  14.607  1.00 36.09           C  
ATOM   4242  NE2 HIS B 524       1.189  26.004  15.913  1.00 36.35           N  
ATOM   4243  HN  HIS B 524       6.211  29.584  15.780  1.00  0.00           H  
ATOM   4244  HD1 HIS B 524       2.783  26.950  13.393  1.00  0.00           H  
ATOM   4245  HE2 HIS B 524       0.457  25.497  16.410  1.00  0.00           H  
ATOM   4246  N   LEU B 525       5.891  27.621  13.144  1.00 31.42           N  
ATOM   4247  CA  LEU B 525       6.262  27.054  11.854  1.00 33.35           C  
ATOM   4248  C   LEU B 525       7.445  26.111  11.952  1.00 34.32           C  
ATOM   4249  O   LEU B 525       7.399  24.999  11.429  1.00 34.33           O  
ATOM   4250  CB  LEU B 525       6.617  28.166  10.868  1.00 33.29           C  
ATOM   4251  CG  LEU B 525       5.547  28.625   9.876  1.00 36.43           C  
ATOM   4252  CD1 LEU B 525       4.152  27.966  10.014  1.00 38.24           C  
ATOM   4253  CD2 LEU B 525       5.462  30.104   9.853  1.00 38.09           C  
ATOM   4254  HN  LEU B 525       5.766  28.630  13.223  1.00  0.00           H  
ATOM   4255  N   TYR B 526       8.493  26.552  12.638  1.00 35.66           N  
ATOM   4256  CA  TYR B 526       9.680  25.748  12.757  1.00 37.33           C  
ATOM   4257  C   TYR B 526       9.418  24.503  13.586  1.00 38.50           C  
ATOM   4258  O   TYR B 526      10.016  23.469  13.328  1.00 38.84           O  
ATOM   4259  CB  TYR B 526      10.871  26.541  13.298  1.00 37.68           C  
ATOM   4260  CG  TYR B 526      12.161  25.843  12.982  1.00 38.55           C  
ATOM   4261  CD1 TYR B 526      12.736  24.973  13.901  1.00 38.86           C  
ATOM   4262  CD2 TYR B 526      12.776  25.994  11.736  1.00 39.12           C  
ATOM   4263  CE1 TYR B 526      13.910  24.301  13.621  1.00 39.57           C  
ATOM   4264  CE2 TYR B 526      13.963  25.319  11.438  1.00 40.09           C  
ATOM   4265  CZ  TYR B 526      14.526  24.468  12.393  1.00 39.66           C  
ATOM   4266  OH  TYR B 526      15.703  23.772  12.148  1.00 39.24           O  
ATOM   4267  HN  TYR B 526       8.456  27.468  13.084  1.00  0.00           H  
ATOM   4268  HH  TYR B 526      16.126  23.887  11.305  1.00  0.00           H  
ATOM   4269  N   SER B 527       8.501  24.575  14.544  1.00 39.91           N  
ATOM   4270  CA  SER B 527       8.155  23.399  15.327  1.00 41.35           C  
ATOM   4271  C   SER B 527       7.420  22.351  14.491  1.00 42.67           C  
ATOM   4272  O   SER B 527       7.660  21.167  14.660  1.00 42.95           O  
ATOM   4273  CB  SER B 527       7.284  23.772  16.516  1.00 41.63           C  
ATOM   4274  OG  SER B 527       5.966  24.078  16.089  1.00 42.03           O  
ATOM   4275  HN  SER B 527       8.035  25.463  14.732  1.00  0.00           H  
ATOM   4276  HG  SER B 527       5.422  24.311  16.832  1.00  0.00           H  
ATOM   4277  N   MET B 528       6.528  22.783  13.602  1.00 44.06           N  
ATOM   4278  CA  MET B 528       5.708  21.856  12.830  1.00 45.89           C  
ATOM   4279  C   MET B 528       6.366  21.340  11.531  1.00 45.62           C  
ATOM   4280  O   MET B 528       5.725  20.634  10.756  1.00 45.84           O  
ATOM   4281  CB  MET B 528       4.306  22.438  12.584  1.00 45.74           C  
ATOM   4282  CG  MET B 528       4.179  23.530  11.545  1.00 47.89           C  
ATOM   4283  SD  MET B 528       2.727  24.617  11.833  1.00 51.39           S  
ATOM   4284  CE  MET B 528       1.491  23.400  12.330  1.00 51.45           C  
ATOM   4285  HN  MET B 528       6.415  23.786  13.457  1.00  0.00           H  
ATOM   4286  N   LYS B 529       7.639  21.678  11.313  1.00 45.77           N  
ATOM   4287  CA  LYS B 529       8.482  21.028  10.293  1.00 45.81           C  
ATOM   4288  C   LYS B 529       8.159  19.532  10.120  1.00 45.82           C  
ATOM   4289  O   LYS B 529       8.451  18.714  11.002  1.00 45.55           O  
ATOM   4290  CB  LYS B 529       9.967  21.156  10.668  1.00 45.81           C  
ATOM   4291  CG  LYS B 529      10.786  22.112   9.823  1.00 45.97           C  
ATOM   4292  CD  LYS B 529      12.209  22.215  10.390  1.00 45.75           C  
ATOM   4293  CE  LYS B 529      13.271  22.303   9.310  1.00 45.08           C  
ATOM   4294  NZ  LYS B 529      13.372  21.039   8.533  1.00 44.79           N1+
ATOM   4295  HN  LYS B 529       8.048  22.421  11.879  1.00  0.00           H  
ATOM   4296  HZ1 LYS B 529      14.086  21.098   7.807  1.00  0.00           H  
ATOM   4297  HZ2 LYS B 529      12.469  20.768   8.145  1.00  0.00           H  
ATOM   4298  HZ3 LYS B 529      13.529  20.238   9.145  1.00  0.00           H  
TER   
ATOM   4299  N   LEU C   1      27.824  52.722  41.529  1.00 41.32           N  
ATOM   4300  CA  LEU C   1      27.950  52.549  40.055  1.00 40.96           C  
ATOM   4301  C   LEU C   1      26.582  52.300  39.449  1.00 40.31           C  
ATOM   4302  O   LEU C   1      25.905  51.345  39.845  1.00 39.65           O  
ATOM   4303  CB  LEU C   1      28.861  51.364  39.772  1.00 41.57           C  
ATOM   4304  CG  LEU C   1      29.445  51.219  38.369  1.00 41.51           C  
ATOM   4305  CD1 LEU C   1      30.709  52.037  38.204  1.00 42.55           C  
ATOM   4306  CD2 LEU C   1      29.746  49.732  38.124  1.00 42.11           C  
ATOM   4307  HN1 LEU C   1      28.744  52.889  41.937  1.00  0.00           H  
ATOM   4308  HN2 LEU C   1      27.347  51.935  41.968  1.00  0.00           H  
ATOM   4309  HN3 LEU C   1      27.157  53.454  41.774  1.00  0.00           H  
ATOM   4310  N   THR C   2      26.162  53.178  38.525  1.00 39.62           N  
ATOM   4311  CA  THR C   2      24.936  52.977  37.739  1.00 39.41           C  
ATOM   4312  C   THR C   2      25.193  53.343  36.286  1.00 39.05           C  
ATOM   4313  O   THR C   2      26.298  53.763  35.914  1.00 39.08           O  
ATOM   4314  CB  THR C   2      23.766  53.890  38.226  1.00 39.70           C  
ATOM   4315  CG2 THR C   2      23.565  53.814  39.708  1.00 40.15           C  
ATOM   4316  OG1 THR C   2      24.093  55.268  37.963  1.00 38.62           O  
ATOM   4317  HN  THR C   2      26.716  54.019  38.361  1.00  0.00           H  
ATOM   4318  HG1 THR C   2      24.221  55.316  37.023  1.00  0.00           H  
ATOM   4319  N   SER C   3      24.136  53.239  35.491  1.00 38.37           N  
ATOM   4320  CA  SER C   3      24.155  53.654  34.084  1.00 38.23           C  
ATOM   4321  C   SER C   3      24.713  55.083  33.902  1.00 37.83           C  
ATOM   4322  O   SER C   3      25.347  55.401  32.887  1.00 36.81           O  
ATOM   4323  CB  SER C   3      22.730  53.585  33.527  1.00 38.12           C  
ATOM   4324  OG  SER C   3      21.907  54.525  34.194  1.00 37.98           O  
ATOM   4325  HN  SER C   3      23.273  52.854  35.875  1.00  0.00           H  
ATOM   4326  HG  SER C   3      21.023  54.482  33.848  1.00  0.00           H  
ATOM   4327  N   ARG C   4      24.456  55.929  34.888  1.00 37.50           N  
ATOM   4328  CA  ARG C   4      24.975  57.310  34.917  1.00 38.43           C  
ATOM   4329  C   ARG C   4      26.494  57.407  34.764  1.00 37.39           C  
ATOM   4330  O   ARG C   4      27.014  58.382  34.198  1.00 36.53           O  
ATOM   4331  CB  ARG C   4      24.521  58.026  36.200  1.00 39.59           C  
ATOM   4332  CG  ARG C   4      23.366  58.997  35.980  1.00 42.44           C  
ATOM   4333  CD  ARG C   4      23.817  60.222  35.192  1.00 47.67           C  
ATOM   4334  NE  ARG C   4      22.849  61.316  35.118  1.00 48.08           N  
ATOM   4335  CZ  ARG C   4      23.175  62.579  34.825  1.00 51.72           C  
ATOM   4336  NH1 ARG C   4      24.443  62.912  34.590  1.00 53.71           N1+
ATOM   4337  NH2 ARG C   4      22.237  63.524  34.775  1.00 52.54           N  
ATOM   4338  HN  ARG C   4      23.873  55.612  35.662  1.00  0.00           H  
ATOM   4339  HE  ARG C   4      21.868  61.103  35.301  1.00  0.00           H  
ATOM   4340 1HH1 ARG C   4      25.161  62.189  34.628  1.00  0.00           H  
ATOM   4341 2HH1 ARG C   4      24.692  63.876  34.366  1.00  0.00           H  
ATOM   4342 1HH2 ARG C   4      21.266  63.269  34.955  1.00  0.00           H  
ATOM   4343 2HH2 ARG C   4      22.486  64.488  34.551  1.00  0.00           H  
ATOM   4344  N   ASP C   5      27.197  56.385  35.244  1.00 36.70           N  
ATOM   4345  CA  ASP C   5      28.649  56.329  35.136  1.00 36.69           C  
ATOM   4346  C   ASP C   5      29.119  55.891  33.745  1.00 36.27           C  
ATOM   4347  O   ASP C   5      30.305  55.817  33.503  1.00 35.54           O  
ATOM   4348  CB  ASP C   5      29.210  55.385  36.194  1.00 36.65           C  
ATOM   4349  CG  ASP C   5      28.888  55.842  37.603  1.00 37.65           C  
ATOM   4350  OD1 ASP C   5      29.412  56.905  38.013  1.00 37.43           O  
ATOM   4351  OD2 ASP C   5      28.114  55.213  38.362  1.00 35.05           O1-
ATOM   4352  HN  ASP C   5      26.705  55.617  35.701  1.00  0.00           H  
ATOM   4353  N   PHE C   6      28.190  55.611  32.835  1.00 36.66           N  
ATOM   4354  CA  PHE C   6      28.537  55.158  31.488  1.00 37.27           C  
ATOM   4355  C   PHE C   6      27.938  56.068  30.439  1.00 37.88           C  
ATOM   4356  O   PHE C   6      26.912  56.683  30.672  1.00 37.42           O  
ATOM   4357  CB  PHE C   6      28.015  53.733  31.263  1.00 37.12           C  
ATOM   4358  CG  PHE C   6      28.748  52.693  32.062  1.00 37.46           C  
ATOM   4359  CD1 PHE C   6      28.373  52.417  33.383  1.00 36.61           C  
ATOM   4360  CD2 PHE C   6      29.820  52.004  31.504  1.00 37.03           C  
ATOM   4361  CE1 PHE C   6      29.029  51.461  34.121  1.00 37.32           C  
ATOM   4362  CE2 PHE C   6      30.497  51.048  32.232  1.00 37.43           C  
ATOM   4363  CZ  PHE C   6      30.090  50.759  33.557  1.00 38.05           C  
ATOM   4364  HN  PHE C   6      27.206  55.715  33.084  1.00  0.00           H  
ATOM   4365  N   GLY C   7      28.594  56.141  29.283  1.00 38.65           N  
ATOM   4366  CA  GLY C   7      28.054  56.820  28.113  1.00 39.09           C  
ATOM   4367  C   GLY C   7      27.909  58.315  28.253  1.00 39.26           C  
ATOM   4368  O   GLY C   7      28.407  58.922  29.199  1.00 38.87           O  
ATOM   4369  HN  GLY C   7      29.513  55.703  29.214  1.00  0.00           H  
ATOM   4370  N   SER C   8      27.198  58.899  27.300  1.00 39.78           N  
ATOM   4371  CA  SER C   8      26.990  60.339  27.260  1.00 40.59           C  
ATOM   4372  C   SER C   8      25.598  60.662  27.780  1.00 40.95           C  
ATOM   4373  O   SER C   8      24.666  59.881  27.585  1.00 40.08           O  
ATOM   4374  CB  SER C   8      27.142  60.853  25.823  1.00 40.96           C  
ATOM   4375  OG  SER C   8      26.913  62.249  25.760  1.00 42.13           O  
ATOM   4376  HN  SER C   8      26.783  58.320  26.570  1.00  0.00           H  
ATOM   4377  HG  SER C   8      27.007  62.567  24.870  1.00  0.00           H  
ATOM   4378  N   TRP C   9      25.468  61.806  28.453  1.00 40.98           N  
ATOM   4379  CA  TRP C   9      24.165  62.265  28.963  1.00 41.31           C  
ATOM   4380  C   TRP C   9      23.957  63.684  28.438  1.00 41.91           C  
ATOM   4381  O   TRP C   9      24.921  64.426  28.262  1.00 41.72           O  
ATOM   4382  CB  TRP C   9      24.121  62.179  30.505  1.00 40.73           C  
ATOM   4383  CG  TRP C   9      24.239  60.746  30.951  1.00 39.53           C  
ATOM   4384  CD1 TRP C   9      25.352  59.960  30.884  1.00 38.39           C  
ATOM   4385  CD2 TRP C   9      23.189  59.905  31.434  1.00 38.17           C  
ATOM   4386  CE2 TRP C   9      23.739  58.628  31.657  1.00 37.84           C  
ATOM   4387  CE3 TRP C   9      21.845  60.110  31.740  1.00 38.59           C  
ATOM   4388  NE1 TRP C   9      25.064  58.693  31.322  1.00 38.79           N  
ATOM   4389  CZ2 TRP C   9      22.987  57.556  32.149  1.00 39.08           C  
ATOM   4390  CZ3 TRP C   9      21.095  59.033  32.220  1.00 39.22           C  
ATOM   4391  CH2 TRP C   9      21.669  57.778  32.416  1.00 39.05           C  
ATOM   4392  HN  TRP C   9      26.295  62.380  28.619  1.00  0.00           H  
ATOM   4393  HE1 TRP C   9      25.730  57.923  31.388  1.00  0.00           H  
ATOM   4394  N   TYR C  10      22.711  64.036  28.125  1.00 42.54           N  
ATOM   4395  CA  TYR C  10      22.396  65.418  27.749  1.00 42.94           C  
ATOM   4396  C   TYR C  10      22.813  66.394  28.864  1.00 43.53           C  
ATOM   4397  O   TYR C  10      23.290  67.495  28.577  1.00 43.73           O  
ATOM   4398  CB  TYR C  10      20.906  65.595  27.458  1.00 42.33           C  
ATOM   4399  CG  TYR C  10      20.454  65.124  26.094  1.00 41.96           C  
ATOM   4400  CD1 TYR C  10      20.995  65.663  24.933  1.00 42.39           C  
ATOM   4401  CD2 TYR C  10      19.467  64.178  25.962  1.00 40.68           C  
ATOM   4402  CE1 TYR C  10      20.553  65.248  23.675  1.00 41.89           C  
ATOM   4403  CE2 TYR C  10      19.028  63.755  24.707  1.00 40.89           C  
ATOM   4404  CZ  TYR C  10      19.580  64.297  23.565  1.00 41.64           C  
ATOM   4405  OH  TYR C  10      19.146  63.883  22.312  1.00 39.33           O  
ATOM   4406  HN  TYR C  10      21.968  63.337  28.147  1.00  0.00           H  
ATOM   4407  HH  TYR C  10      18.469  63.221  22.235  1.00  0.00           H  
ATOM   4408  N   ALA C  11      22.638  65.984  30.119  1.00 44.21           N  
ATOM   4409  CA  ALA C  11      22.960  66.842  31.259  1.00 45.28           C  
ATOM   4410  C   ALA C  11      23.960  66.183  32.190  1.00 46.16           C  
ATOM   4411  O   ALA C  11      23.918  64.976  32.477  1.00 47.01           O  
ATOM   4412  CB  ALA C  11      21.698  67.196  32.025  1.00 45.50           C  
ATOM   4413  OXT ALA C  11      24.838  66.878  32.690  1.00 47.14           O1-
ATOM   4414  HN  ALA C  11      22.270  65.048  30.289  1.00  0.00           H  
TER   
ATOM   4415  N   LEU D   1      -8.601  43.969  -6.321  1.00 34.84           N  
ATOM   4416  CA  LEU D   1      -8.729  44.161  -4.862  1.00 34.54           C  
ATOM   4417  C   LEU D   1      -7.334  44.369  -4.279  1.00 33.42           C  
ATOM   4418  O   LEU D   1      -6.436  43.564  -4.551  1.00 33.10           O  
ATOM   4419  CB  LEU D   1      -9.382  42.913  -4.256  1.00 34.97           C  
ATOM   4420  CG  LEU D   1     -10.119  43.057  -2.923  1.00 36.18           C  
ATOM   4421  CD1 LEU D   1     -11.255  44.069  -3.066  1.00 36.95           C  
ATOM   4422  CD2 LEU D   1     -10.658  41.700  -2.442  1.00 34.97           C  
ATOM   4423  HN1 LEU D   1      -8.167  44.799  -6.724  1.00  0.00           H  
ATOM   4424  HN2 LEU D   1      -9.491  43.741  -6.764  1.00  0.00           H  
ATOM   4425  HN3 LEU D   1      -8.101  43.113  -6.559  1.00  0.00           H  
ATOM   4426  N   THR D   2      -7.160  45.464  -3.531  1.00 32.18           N  
ATOM   4427  CA  THR D   2      -5.962  45.729  -2.745  1.00 31.63           C  
ATOM   4428  C   THR D   2      -6.397  46.308  -1.419  1.00 30.63           C  
ATOM   4429  O   THR D   2      -7.593  46.530  -1.195  1.00 30.68           O  
ATOM   4430  CB  THR D   2      -5.036  46.768  -3.405  1.00 31.57           C  
ATOM   4431  CG2 THR D   2      -4.794  46.480  -4.896  1.00 33.45           C  
ATOM   4432  OG1 THR D   2      -5.664  48.052  -3.336  1.00 31.07           O  
ATOM   4433  HN  THR D   2      -7.910  46.155  -3.509  1.00  0.00           H  
ATOM   4434  HG1 THR D   2      -5.093  48.693  -3.743  1.00  0.00           H  
ATOM   4435  N   SER D   3      -5.419  46.604  -0.566  1.00 29.89           N  
ATOM   4436  CA  SER D   3      -5.647  47.234   0.727  1.00 29.48           C  
ATOM   4437  C   SER D   3      -6.464  48.504   0.605  1.00 30.74           C  
ATOM   4438  O   SER D   3      -7.219  48.855   1.510  1.00 30.00           O  
ATOM   4439  CB  SER D   3      -4.313  47.585   1.391  1.00 30.13           C  
ATOM   4440  OG  SER D   3      -3.588  48.542   0.626  1.00 29.65           O  
ATOM   4441  HN  SER D   3      -4.461  46.378  -0.832  1.00  0.00           H  
ATOM   4442  HG  SER D   3      -2.760  48.760   1.038  1.00  0.00           H  
ATOM   4443  N   ARG D   4      -6.342  49.177  -0.535  1.00 32.04           N  
ATOM   4444  CA  ARG D   4      -7.067  50.422  -0.785  1.00 33.58           C  
ATOM   4445  C   ARG D   4      -8.607  50.268  -0.811  1.00 33.18           C  
ATOM   4446  O   ARG D   4      -9.315  51.250  -0.614  1.00 33.40           O  
ATOM   4447  CB  ARG D   4      -6.487  51.110  -2.041  1.00 33.24           C  
ATOM   4448  CG  ARG D   4      -4.985  51.468  -1.854  1.00 36.71           C  
ATOM   4449  CD  ARG D   4      -4.253  52.012  -3.100  1.00 38.45           C  
ATOM   4450  NE  ARG D   4      -4.693  53.367  -3.431  1.00 41.58           N  
ATOM   4451  CZ  ARG D   4      -4.443  53.982  -4.585  1.00 44.84           C  
ATOM   4452  NH1 ARG D   4      -3.747  53.383  -5.559  1.00 46.40           N1+
ATOM   4453  NH2 ARG D   4      -4.906  55.211  -4.774  1.00 45.06           N  
ATOM   4454  HN  ARG D   4      -5.722  48.813  -1.259  1.00  0.00           H  
ATOM   4455  HE  ARG D   4      -5.229  53.876  -2.728  1.00  0.00           H  
ATOM   4456 1HH1 ARG D   4      -3.555  53.854  -6.443  1.00  0.00           H  
ATOM   4457 2HH1 ARG D   4      -3.391  52.438  -5.414  1.00  0.00           H  
ATOM   4458 1HH2 ARG D   4      -4.714  55.682  -5.658  1.00  0.00           H  
ATOM   4459 2HH2 ARG D   4      -5.436  55.667  -4.032  1.00  0.00           H  
ATOM   4460  N   ASP D   5      -9.120  49.043  -0.993  1.00 33.52           N  
ATOM   4461  CA  ASP D   5     -10.567  48.750  -0.863  1.00 33.61           C  
ATOM   4462  C   ASP D   5     -11.047  48.398   0.557  1.00 33.30           C  
ATOM   4463  O   ASP D   5     -12.216  48.043   0.746  1.00 32.59           O  
ATOM   4464  CB  ASP D   5     -10.961  47.615  -1.814  1.00 34.09           C  
ATOM   4465  CG  ASP D   5     -10.473  47.853  -3.215  1.00 34.50           C  
ATOM   4466  OD1 ASP D   5     -11.019  48.748  -3.860  1.00 36.23           O  
ATOM   4467  OD2 ASP D   5      -9.522  47.240  -3.745  1.00 35.27           O1-
ATOM   4468  HN  ASP D   5      -8.487  48.279  -1.231  1.00  0.00           H  
ATOM   4469  N   PHE D   6     -10.156  48.487   1.544  1.00 33.35           N  
ATOM   4470  CA  PHE D   6     -10.496  48.252   2.952  1.00 33.60           C  
ATOM   4471  C   PHE D   6     -10.179  49.484   3.822  1.00 33.64           C  
ATOM   4472  O   PHE D   6      -9.252  50.229   3.535  1.00 33.23           O  
ATOM   4473  CB  PHE D   6      -9.744  47.016   3.472  1.00 33.96           C  
ATOM   4474  CG  PHE D   6     -10.158  45.740   2.798  1.00 34.22           C  
ATOM   4475  CD1 PHE D   6      -9.625  45.380   1.572  1.00 34.55           C  
ATOM   4476  CD2 PHE D   6     -11.124  44.914   3.377  1.00 36.68           C  
ATOM   4477  CE1 PHE D   6     -10.027  44.215   0.951  1.00 36.74           C  
ATOM   4478  CE2 PHE D   6     -11.542  43.743   2.749  1.00 35.38           C  
ATOM   4479  CZ  PHE D   6     -10.998  43.393   1.546  1.00 35.64           C  
ATOM   4480  HN  PHE D   6      -9.193  48.730   1.310  1.00  0.00           H  
ATOM   4481  N   GLY D   7     -10.999  49.714   4.844  1.00 33.27           N  
ATOM   4482  CA  GLY D   7     -10.730  50.709   5.880  1.00 33.01           C  
ATOM   4483  C   GLY D   7     -10.795  52.174   5.470  1.00 33.20           C  
ATOM   4484  O   GLY D   7     -11.288  52.525   4.389  1.00 32.80           O  
ATOM   4485  HN  GLY D   7     -11.859  49.169   4.908  1.00  0.00           H  
ATOM   4486  N   SER D   8     -10.272  53.029   6.347  1.00 33.11           N  
ATOM   4487  CA  SER D   8     -10.342  54.468   6.161  1.00 33.60           C  
ATOM   4488  C   SER D   8      -9.009  55.020   5.706  1.00 33.88           C  
ATOM   4489  O   SER D   8      -7.973  54.543   6.137  1.00 34.31           O  
ATOM   4490  CB  SER D   8     -10.756  55.140   7.466  1.00 33.93           C  
ATOM   4491  OG  SER D   8     -10.745  56.545   7.336  1.00 34.48           O  
ATOM   4492  HN  SER D   8      -9.807  52.661   7.177  1.00  0.00           H  
ATOM   4493  HG  SER D   8     -11.003  56.964   8.149  1.00  0.00           H  
ATOM   4494  N   TRP D   9      -9.070  56.036   4.846  1.00 34.37           N  
ATOM   4495  CA  TRP D   9      -7.902  56.641   4.194  1.00 35.15           C  
ATOM   4496  C   TRP D   9      -7.967  58.164   4.385  1.00 35.84           C  
ATOM   4497  O   TRP D   9      -9.061  58.744   4.346  1.00 35.42           O  
ATOM   4498  CB  TRP D   9      -7.875  56.239   2.699  1.00 34.00           C  
ATOM   4499  CG  TRP D   9      -7.639  54.753   2.553  1.00 34.43           C  
ATOM   4500  CD1 TRP D   9      -8.556  53.748   2.736  1.00 33.65           C  
ATOM   4501  CD2 TRP D   9      -6.401  54.105   2.272  1.00 33.82           C  
ATOM   4502  CE2 TRP D   9      -6.635  52.716   2.283  1.00 33.92           C  
ATOM   4503  CE3 TRP D   9      -5.100  54.555   2.003  1.00 33.47           C  
ATOM   4504  NE1 TRP D   9      -7.957  52.527   2.566  1.00 34.12           N  
ATOM   4505  CZ2 TRP D   9      -5.618  51.782   2.053  1.00 33.51           C  
ATOM   4506  CZ3 TRP D   9      -4.108  53.619   1.753  1.00 32.72           C  
ATOM   4507  CH2 TRP D   9      -4.369  52.263   1.784  1.00 33.03           C  
ATOM   4508  HN  TRP D   9      -9.989  56.419   4.626  1.00  0.00           H  
ATOM   4509  HE1 TRP D   9      -8.424  51.623   2.639  1.00  0.00           H  
ATOM   4510  N   TYR D  10      -6.827  58.816   4.636  1.00 36.09           N  
ATOM   4511  CA  TYR D  10      -6.824  60.279   4.790  1.00 36.43           C  
ATOM   4512  C   TYR D  10      -7.357  60.938   3.528  1.00 37.95           C  
ATOM   4513  O   TYR D  10      -8.020  61.960   3.603  1.00 37.34           O  
ATOM   4514  CB  TYR D  10      -5.437  60.861   5.075  1.00 35.60           C  
ATOM   4515  CG  TYR D  10      -4.954  60.726   6.514  1.00 35.08           C  
ATOM   4516  CD1 TYR D  10      -5.644  61.320   7.569  1.00 35.32           C  
ATOM   4517  CD2 TYR D  10      -3.809  60.008   6.810  1.00 33.06           C  
ATOM   4518  CE1 TYR D  10      -5.180  61.212   8.909  1.00 34.18           C  
ATOM   4519  CE2 TYR D  10      -3.344  59.885   8.124  1.00 34.90           C  
ATOM   4520  CZ  TYR D  10      -4.035  60.500   9.168  1.00 34.27           C  
ATOM   4521  OH  TYR D  10      -3.577  60.366  10.458  1.00 33.46           O  
ATOM   4522  HN  TYR D  10      -5.954  58.296   4.721  1.00  0.00           H  
ATOM   4523  HH  TYR D  10      -4.048  60.785  11.169  1.00  0.00           H  
ATOM   4524  N   ALA D  11      -7.035  60.358   2.379  1.00 39.80           N  
ATOM   4525  CA  ALA D  11      -7.585  60.818   1.116  1.00 41.32           C  
ATOM   4526  C   ALA D  11      -7.582  59.708   0.076  1.00 42.71           C  
ATOM   4527  O   ALA D  11      -7.988  58.565   0.337  1.00 44.00           O  
ATOM   4528  CB  ALA D  11      -6.803  62.019   0.618  1.00 41.59           C  
ATOM   4529  OXT ALA D  11      -7.177  59.920  -1.072  1.00 44.26           O1-
ATOM   4530  HN  ALA D  11      -6.386  59.571   2.383  1.00  0.00           H  
TER   
CONECT 3210 3221
CONECT 3221 3210 3222 3231
CONECT 3222 3221 3223 3225
CONECT 3223 3222 3224 3232
CONECT 3224 3223
CONECT 3225 3222 3226
CONECT 3226 3225 3227
CONECT 3227 3226 3228
CONECT 3228 3227 3229 3230
CONECT 3229 3228
CONECT 3230 3228
CONECT 3231 3221
CONECT 3232 3223
END
