# Supplementary material for: Dauricine Mitigates Hypoxia Through Targeting ESR1, PIK3CA, and MTOR: A Network Pharmacology and Molecular Dynamics Simulation Investigation
Source: Curr Issues Mol Biol. 2026 May 23;48(6):550. doi: 10.3390/cimb48060550 (PMC13297437; doi:10.3390/cimb48060550)
Supplement: Supplementary file 1 [file cimb-48-00550-s001.zip › cimb-4319076-supplementary/Supplementary File/Supplementary File-Initial Submission/Molecular Docking/Document preparation-ESR1/Structure2D_COMPOUND_dauricine.mol2]

@<TRIPOS>MOLECULE
Unnamed
90 95 1 0 0
SMALL
USER_CHARGES


@<TRIPOS>ATOM
      1 O          -6.5019    0.3049    1.8889 O.3       1     ****    0.0000
      2 O           0.5511   13.8773   -0.4358 O.3       1     ****    0.0000
      3 O          -5.1364   -1.2141    3.8940 O.3       1     ****    0.0000
      4 O           2.3159   15.7336   -1.7154 O.3       1     ****    0.0000
      5 O           1.0382    4.0828   -3.4108 O.3       1     ****    0.0000
      6 O          -0.7286    4.4093   -5.5159 O.3       1     ****    0.0000
      7 N          -1.3031   -0.1920   -1.1751 N.3       1     ****    0.0000
      8 N           4.1253    9.6778   -2.9349 N.3       1     ****    0.0000
      9 C          -2.6041    0.4240   -0.8878 C.3       1     ****    0.0000
     10 C           2.8776   10.1401   -2.3152 C.3       1     ****    0.0000
     11 C          -3.2543   -0.0631    0.4055 C.ar      1     ****    0.0000
     12 C           2.7807   11.6566   -2.1621 C.ar      1     ****    0.0000
     13 C          -1.0658   -1.4334   -0.4576 C.3       1     ****    0.0000
     14 C           5.2043   10.6501   -2.8862 C.3       1     ****    0.0000
     15 C          -1.1813   -1.2011    1.0515 C.3       1     ****    0.0000
     16 C           4.7708   11.9539   -3.5623 C.3       1     ****    0.0000
     17 C          -2.5978   -0.7810    1.3271 C.ar      1     ****    0.0000
     18 C           3.6243   12.5068   -2.7629 C.ar      1     ****    0.0000
     19 C          -2.4481    1.9604   -0.7949 C.3       1     ****    0.0000
     20 C           1.6678    9.6645   -3.1543 C.3       1     ****    0.0000
     21 C          -4.5357    0.2362    0.6732 C.ar      1     ****    0.0000
     22 C          -1.1078   -0.4245   -2.6028 C.3       1     ****    0.0000
     23 C           1.8099   12.1998   -1.4098 C.ar      1     ****    0.0000
     24 C           4.5924    8.4205   -2.3591 C.3       1     ****    0.0000
     25 C          -1.9761    2.6246   -2.0686 C.ar      1     ****    0.0000
     26 C          -3.2296   -1.1404    2.4551 C.ar      1     ****    0.0000
     27 C           1.5030    8.1635   -3.2297 C.ar      1     ****    0.0000
     28 C           3.4505   13.8282   -2.6064 C.ar      1     ****    0.0000
     29 C          -5.1955   -0.1268    1.7917 C.ar      1     ****    0.0000
     30 C           1.6254   13.5226   -1.2249 C.ar      1     ****    0.0000
     31 C          -4.5091   -0.8179    2.7368 C.ar      1     ****    0.0000
     32 C           2.4596   14.3755   -1.8721 C.ar      1     ****    0.0000
     33 C          -0.7125    3.0602   -2.2066 C.ar      1     ****    0.0000
     34 C          -2.8170    2.7990   -3.1003 C.ar      1     ****    0.0000
     35 C           1.8145    7.4771   -4.3423 C.ar      1     ****    0.0000
     36 C           1.0370    7.4729   -2.1754 C.ar      1     ****    0.0000
     37 C          -0.2629    3.6584   -3.3264 C.ar      1     ****    0.0000
     38 C           1.1897    5.4427   -3.3461 C.ar      1     ****    0.0000
     39 C           1.6626    6.1451   -4.3927 C.ar      1     ****    0.0000
     40 C           0.8888    6.1410   -2.2349 C.ar      1     ****    0.0000
     41 C          -2.3880    3.3859   -4.2256 C.ar      1     ****    0.0000
     42 C          -1.1222    3.8175   -4.3553 C.ar      1     ****    0.0000
     43 C          -7.0973    0.5080    3.1486 C.3       1     ****    0.0000
     44 C          -0.0841   15.1223   -0.6065 C.3       1     ****    0.0000
     45 C          -4.4952   -2.1092    4.7724 C.3       1     ****    0.0000
     46 C           3.3029   16.6085   -2.2096 C.3       1     ****    0.0000
     47 H          -3.3250    0.1632   -1.7012 H         1     ****    0.0000
     48 H           2.8063    9.7321   -1.2771 H         1     ****    0.0000
     49 H          -1.7819   -2.2273   -0.7790 H         1     ****    0.0000
     50 H          -0.0351   -1.8086   -0.6703 H         1     ****    0.0000
     51 H           5.5187   10.8499   -1.8337 H         1     ****    0.0000
     52 H           6.0977   10.2598   -3.4321 H         1     ****    0.0000
     53 H          -0.9221   -2.1401    1.5946 H         1     ****    0.0000
     54 H          -0.4841   -0.3987    1.3884 H         1     ****    0.0000
     55 H           5.6299   12.6646   -3.5873 H         1     ****    0.0000
     56 H           4.4380   11.7708   -4.6107 H         1     ****    0.0000
     57 H          -1.7541    2.1977    0.0454 H         1     ****    0.0000
     58 H          -3.4155    2.4423   -0.5201 H         1     ****    0.0000
     59 H           1.7521   10.0975   -4.1787 H         1     ****    0.0000
     60 H           0.7140   10.0700   -2.7426 H         1     ****    0.0000
     61 H          -5.0932    0.8235   -0.0770 H         1     ****    0.0000
     62 H          -0.0722   -0.7801   -2.8094 H         1     ****    0.0000
     63 H          -1.2348    0.5008   -3.2031 H         1     ****    0.0000
     64 H          -1.8187   -1.1845   -3.0008 H         1     ****    0.0000
     65 H           1.1089   11.5140   -0.9029 H         1     ****    0.0000
     66 H           5.4715    8.0288   -2.9204 H         1     ****    0.0000
     67 H           3.8227    7.6218   -2.4079 H         1     ****    0.0000
     68 H           4.8899    8.5379   -1.2918 H         1     ****    0.0000
     69 H          -2.6350   -1.7319    3.1675 H         1     ****    0.0000
     70 H           4.1799   14.4699   -3.1231 H         1     ****    0.0000
     71 H          -0.0082    2.9209   -1.3694 H         1     ****    0.0000
     72 H          -3.8616    2.4545   -3.0261 H         1     ****    0.0000
     73 H           2.2063    8.0078   -5.2257 H         1     ****    0.0000
     74 H           0.7767    8.0054   -1.2455 H         1     ****    0.0000
     75 H           1.9331    5.6114   -5.3197 H         1     ****    0.0000
     76 H           0.5094    5.6094   -1.3460 H         1     ****    0.0000
     77 H          -3.0914    3.5173   -5.0651 H         1     ****    0.0000
     78 H          -8.0281    1.0979    2.9898 H         1     ****    0.0000
     79 H          -7.4016   -0.4596    3.6030 H         1     ****    0.0000
     80 H          -6.4231    1.0990    3.8074 H         1     ****    0.0000
     81 H          -1.0570   15.0803   -0.0669 H         1     ****    0.0000
     82 H           0.5100   15.9368   -0.1386 H         1     ****    0.0000
     83 H          -0.2949   15.3077   -1.6831 H         1     ****    0.0000
     84 H          -5.2054   -2.3376    5.5987 H         1     ****    0.0000
     85 H          -4.2556   -3.0620    4.2496 H         1     ****    0.0000
     86 H          -3.5932   -1.6364    5.2208 H         1     ****    0.0000
     87 H           3.0140   17.6427   -1.9161 H         1     ****    0.0000
     88 H           4.2898   16.3814   -1.7480 H         1     ****    0.0000
     89 H           3.3385   16.5681   -3.3210 H         1     ****    0.0000
     90 H          -1.4761    4.4319   -6.1341 H         1     ****    0.0000
@<TRIPOS>BOND
     1     1    29     1
     2     1    43     1
     3     2    30     1
     4     2    44     1
     5     3    31     1
     6     3    45     1
     7     4    32     1
     8     4    46     1
     9     5    37     1
    10     5    38     1
    11     6    42     1
    12     6    90     1
    13     7     9     1
    14     7    13     1
    15     7    22     1
    16     8    10     1
    17     8    14     1
    18     8    24     1
    19     9    11     1
    20     9    19     1
    21     9    47     1
    22    10    12     1
    23    10    20     1
    24    10    48     1
    25    11    17     2
    26    11    21     1
    27    12    18     2
    28    12    23     1
    29    13    15     1
    30    13    49     1
    31    13    50     1
    32    14    16     1
    33    14    51     1
    34    14    52     1
    35    15    17     1
    36    15    53     1
    37    15    54     1
    38    16    18     1
    39    16    55     1
    40    16    56     1
    41    17    26     1
    42    18    28     1
    43    19    25     1
    44    19    57     1
    45    19    58     1
    46    20    27     1
    47    20    59     1
    48    20    60     1
    49    21    29     2
    50    21    61     1
    51    22    62     1
    52    22    63     1
    53    22    64     1
    54    23    30     2
    55    23    65     1
    56    24    66     1
    57    24    67     1
    58    24    68     1
    59    25    33     1
    60    25    34     2
    61    26    31     2
    62    26    69     1
    63    27    35     1
    64    27    36     2
    65    28    32     2
    66    28    70     1
    67    29    31     1
    68    30    32     1
    69    33    37     2
    70    33    71     1
    71    34    41     1
    72    34    72     1
    73    35    39     2
    74    35    73     1
    75    36    40     1
    76    36    74     1
    77    37    42     1
    78    38    39     1
    79    38    40     2
    80    39    75     1
    81    40    76     1
    82    41    42     2
    83    41    77     1
    84    43    78     1
    85    43    79     1
    86    43    80     1
    87    44    81     1
    88    44    82     1
    89    44    83     1
    90    45    84     1
    91    45    85     1
    92    45    86     1
    93    46    87     1
    94    46    88     1
    95    46    89     1
