# Supplementary material for: Dauricine Mitigates Hypoxia Through Targeting ESR1, PIK3CA, and MTOR: A Network Pharmacology and Molecular Dynamics Simulation Investigation
Source: Curr Issues Mol Biol. 2026 May 23;48(6):550. doi: 10.3390/cimb48060550 (PMC13297437; doi:10.3390/cimb48060550)
Supplement: Supplementary file 1 [file cimb-48-00550-s001.zip › cimb-4319076-supplementary/Supplementary File/Supplementary File-Initial Submission/Molecular Docking/Document preparation-ESR1/Structure2D_COMPOUND_dauricine.sdf]

73400
  -OEChem-01202605502D

 90 95  0     1  0  0  0  0  0999 V2000
    4.6901    3.4836    0.0000 O   0  0  0  0  0  0  0  0  0  0  0  0
    2.8774   -3.4844    0.0000 O   0  0  0  0  0  0  0  0  0  0  0  0
    4.6901    5.4836    0.0000 O   0  0  0  0  0  0  0  0  0  0  0  0
    2.8311   -5.4839    0.0000 O   0  0  0  0  0  0  0  0  0  0  0  0
    9.8678   -0.5708    0.0000 O   0  0  0  0  0  0  0  0  0  0  0  0
   11.6113    0.4091    0.0000 O   0  0  0  0  0  0  0  0  0  0  0  0
    9.0882    3.9628    0.0000 N   0  0  3  0  0  0  0  0  0  0  0  0
    7.2632   -4.0652    0.0000 N   0  0  3  0  0  0  0  0  0  0  0  0
    8.1821    3.4490    0.0000 C   0  0  1  0  0  0  0  0  0  0  0  0
    6.3692   -3.5305    0.0000 C   0  0  1  0  0  0  0  0  0  0  0  0
    7.2882    3.9836    0.0000 C   0  0  0  0  0  0  0  0  0  0  0  0
    5.4632   -4.0444    0.0000 C   0  0  0  0  0  0  0  0  0  0  0  0
    9.0882    5.0045    0.0000 C   0  0  0  0  0  0  0  0  0  0  0  0
    7.2391   -5.1066    0.0000 C   0  0  0  0  0  0  0  0  0  0  0  0
    8.1821    5.5183    0.0000 C   0  0  0  0  0  0  0  0  0  0  0  0
    6.3214   -5.5993    0.0000 C   0  0  0  0  0  0  0  0  0  0  0  0
    7.2882    4.9836    0.0000 C   0  0  0  0  0  0  0  0  0  0  0  0
    5.4401   -5.0441    0.0000 C   0  0  0  0  0  0  0  0  0  0  0  0
    8.1706    2.4490    0.0000 C   0  0  0  0  0  0  0  0  0  0  0  0
    6.3808   -2.5306    0.0000 C   0  0  0  0  0  0  0  0  0  0  0  0
    6.4222    3.4836    0.0000 C   0  0  0  0  0  0  0  0  0  0  0  0
    9.9523    3.4595    0.0000 C   0  0  0  0  0  0  0  0  0  0  0  0
    4.6089   -3.5245    0.0000 C   0  0  0  0  0  0  0  0  0  0  0  0
    8.1387   -3.5820    0.0000 C   0  0  0  0  0  0  0  0  0  0  0  0
    9.0307    1.9391    0.0000 C   0  0  0  0  0  0  0  0  0  0  0  0
    6.4222    5.4836    0.0000 C   0  0  0  0  0  0  0  0  0  0  0  0
    7.2526   -2.0407    0.0000 C   0  0  0  0  0  0  0  0  0  0  0  0
    4.5627   -5.5240    0.0000 C   0  0  0  0  0  0  0  0  0  0  0  0
    5.5561    3.9836    0.0000 C   0  0  0  0  0  0  0  0  0  0  0  0
    3.7316   -4.0043    0.0000 C   0  0  0  0  0  0  0  0  0  0  0  0
    5.5561    4.9836    0.0000 C   0  0  0  0  0  0  0  0  0  0  0  0
    3.7085   -5.0041    0.0000 C   0  0  0  0  0  0  0  0  0  0  0  0
    9.0192    0.9391    0.0000 C   0  0  0  0  0  0  0  0  0  0  0  0
    9.9025    2.4290    0.0000 C   0  0  0  0  0  0  0  0  0  0  0  0
    7.2641   -1.0407    0.0000 C   0  0  0  0  0  0  0  0  0  0  0  0
    8.1127   -2.5506    0.0000 C   0  0  0  0  0  0  0  0  0  0  0  0
    9.8794    0.4291    0.0000 C   0  0  0  0  0  0  0  0  0  0  0  0
    8.9961   -1.0607    0.0000 C   0  0  0  0  0  0  0  0  0  0  0  0
    8.1359   -0.5508    0.0000 C   0  0  0  0  0  0  0  0  0  0  0  0
    8.9845   -2.0607    0.0000 C   0  0  0  0  0  0  0  0  0  0  0  0
   10.7627    1.9190    0.0000 C   0  0  0  0  0  0  0  0  0  0  0  0
   10.7511    0.9191    0.0000 C   0  0  0  0  0  0  0  0  0  0  0  0
    4.6901    2.4836    0.0000 C   0  0  0  0  0  0  0  0  0  0  0  0
    2.0000   -3.9643    0.0000 C   0  0  0  0  0  0  0  0  0  0  0  0
    4.6901    6.4836    0.0000 C   0  0  0  0  0  0  0  0  0  0  0  0
    2.8080   -6.4836    0.0000 C   0  0  0  0  0  0  0  0  0  0  0  0
    8.7160    3.1338    0.0000 H   0  0  0  0  0  0  0  0  0  0  0  0
    6.9103   -3.2278    0.0000 H   0  0  0  0  0  0  0  0  0  0  0  0
    9.6990    4.8984    0.0000 H   0  0  0  0  0  0  0  0  0  0  0  0
    9.2972    5.5881    0.0000 H   0  0  0  0  0  0  0  0  0  0  0  0
    7.4346   -5.6949    0.0000 H   0  0  0  0  0  0  0  0  0  0  0  0
    7.8522   -5.0146    0.0000 H   0  0  0  0  0  0  0  0  0  0  0  0
    8.5758    5.9973    0.0000 H   0  0  0  0  0  0  0  0  0  0  0  0
    7.7775    5.9881    0.0000 H   0  0  0  0  0  0  0  0  0  0  0  0
    5.9060   -6.0596    0.0000 H   0  0  0  0  0  0  0  0  0  0  0  0
    6.7038   -6.0873    0.0000 H   0  0  0  0  0  0  0  0  0  0  0  0
    7.5613    2.5638    0.0000 H   0  0  0  0  0  0  0  0  0  0  0  0
    7.9518    1.8689    0.0000 H   0  0  0  0  0  0  0  0  0  0  0  0
    6.1755   -1.9456    0.0000 H   0  0  0  0  0  0  0  0  0  0  0  0
    5.7690   -2.6312    0.0000 H   0  0  0  0  0  0  0  0  0  0  0  0
    6.4222    2.8636    0.0000 H   0  0  0  0  0  0  0  0  0  0  0  0
    9.6402    2.9237    0.0000 H   0  0  0  0  0  0  0  0  0  0  0  0
   10.4880    3.1474    0.0000 H   0  0  0  0  0  0  0  0  0  0  0  0
   10.2643    3.9952    0.0000 H   0  0  0  0  0  0  0  0  0  0  0  0
    4.6233   -2.9047    0.0000 H   0  0  0  0  0  0  0  0  0  0  0  0
    8.4383   -4.1248    0.0000 H   0  0  0  0  0  0  0  0  0  0  0  0
    8.6815   -3.2824    0.0000 H   0  0  0  0  0  0  0  0  0  0  0  0
    7.8391   -3.0392    0.0000 H   0  0  0  0  0  0  0  0  0  0  0  0
    6.4222    6.1036    0.0000 H   0  0  0  0  0  0  0  0  0  0  0  0
    4.5484   -6.1438    0.0000 H   0  0  0  0  0  0  0  0  0  0  0  0
    8.4787    0.6354    0.0000 H   0  0  0  0  0  0  0  0  0  0  0  0
    9.9097    3.0490    0.0000 H   0  0  0  0  0  0  0  0  0  0  0  0
    6.7308   -0.7245    0.0000 H   0  0  0  0  0  0  0  0  0  0  0  0
    8.1056   -3.1706    0.0000 H   0  0  0  0  0  0  0  0  0  0  0  0
    8.1430    0.0692    0.0000 H   0  0  0  0  0  0  0  0  0  0  0  0
    9.5178   -2.3769    0.0000 H   0  0  0  0  0  0  0  0  0  0  0  0
   11.3032    2.2228    0.0000 H   0  0  0  0  0  0  0  0  0  0  0  0
    4.0701    2.4836    0.0000 H   0  0  0  0  0  0  0  0  0  0  0  0
    4.6901    1.8636    0.0000 H   0  0  0  0  0  0  0  0  0  0  0  0
    5.3101    2.4836    0.0000 H   0  0  0  0  0  0  0  0  0  0  0  0
    1.7025   -3.4203    0.0000 H   0  0  0  0  0  0  0  0  0  0  0  0
    1.4560   -4.2618    0.0000 H   0  0  0  0  0  0  0  0  0  0  0  0
    2.2975   -4.5082    0.0000 H   0  0  0  0  0  0  0  0  0  0  0  0
    5.3101    6.4836    0.0000 H   0  0  0  0  0  0  0  0  0  0  0  0
    4.6901    7.1036    0.0000 H   0  0  0  0  0  0  0  0  0  0  0  0
    4.0701    6.4836    0.0000 H   0  0  0  0  0  0  0  0  0  0  0  0
    2.1882   -6.4693    0.0000 H   0  0  0  0  0  0  0  0  0  0  0  0
    2.7936   -7.1035    0.0000 H   0  0  0  0  0  0  0  0  0  0  0  0
    3.4278   -6.4980    0.0000 H   0  0  0  0  0  0  0  0  0  0  0  0
   12.1518    0.7129    0.0000 H   0  0  0  0  0  0  0  0  0  0  0  0
  1 29  1  0  0  0  0
  1 43  1  0  0  0  0
  2 30  1  0  0  0  0
  2 44  1  0  0  0  0
  3 31  1  0  0  0  0
  3 45  1  0  0  0  0
  4 32  1  0  0  0  0
  4 46  1  0  0  0  0
  5 37  1  0  0  0  0
  5 38  1  0  0  0  0
  6 42  1  0  0  0  0
  6 90  1  0  0  0  0
  7  9  1  0  0  0  0
  7 13  1  0  0  0  0
  7 22  1  0  0  0  0
  8 10  1  0  0  0  0
  8 14  1  0  0  0  0
  8 24  1  0  0  0  0
  9 11  1  0  0  0  0
  9 19  1  6  0  0  0
  9 47  1  0  0  0  0
 10 12  1  0  0  0  0
 10 20  1  1  0  0  0
 10 48  1  0  0  0  0
 11 17  1  0  0  0  0
 11 21  2  0  0  0  0
 12 18  1  0  0  0  0
 12 23  2  0  0  0  0
 13 15  1  0  0  0  0
 13 49  1  0  0  0  0
 13 50  1  0  0  0  0
 14 16  1  0  0  0  0
 14 51  1  0  0  0  0
 14 52  1  0  0  0  0
 15 17  1  0  0  0  0
 15 53  1  0  0  0  0
 15 54  1  0  0  0  0
 16 18  1  0  0  0  0
 16 55  1  0  0  0  0
 16 56  1  0  0  0  0
 17 26  2  0  0  0  0
 18 28  2  0  0  0  0
 19 25  1  0  0  0  0
 19 57  1  0  0  0  0
 19 58  1  0  0  0  0
 20 27  1  0  0  0  0
 20 59  1  0  0  0  0
 20 60  1  0  0  0  0
 21 29  1  0  0  0  0
 21 61  1  0  0  0  0
 22 62  1  0  0  0  0
 22 63  1  0  0  0  0
 22 64  1  0  0  0  0
 23 30  1  0  0  0  0
 23 65  1  0  0  0  0
 24 66  1  0  0  0  0
 24 67  1  0  0  0  0
 24 68  1  0  0  0  0
 25 33  2  0  0  0  0
 25 34  1  0  0  0  0
 26 31  1  0  0  0  0
 26 69  1  0  0  0  0
 27 35  2  0  0  0  0
 27 36  1  0  0  0  0
 28 32  1  0  0  0  0
 28 70  1  0  0  0  0
 29 31  2  0  0  0  0
 30 32  2  0  0  0  0
 33 37  1  0  0  0  0
 33 71  1  0  0  0  0
 34 41  2  0  0  0  0
 34 72  1  0  0  0  0
 35 39  1  0  0  0  0
 35 73  1  0  0  0  0
 36 40  2  0  0  0  0
 36 74  1  0  0  0  0
 37 42  2  0  0  0  0
 38 39  2  0  0  0  0
 38 40  1  0  0  0  0
 39 75  1  0  0  0  0
 40 76  1  0  0  0  0
 41 42  1  0  0  0  0
 41 77  1  0  0  0  0
 43 78  1  0  0  0  0
 43 79  1  0  0  0  0
 43 80  1  0  0  0  0
 44 81  1  0  0  0  0
 44 82  1  0  0  0  0
 44 83  1  0  0  0  0
 45 84  1  0  0  0  0
 45 85  1  0  0  0  0
 45 86  1  0  0  0  0
 46 87  1  0  0  0  0
 46 88  1  0  0  0  0
 46 89  1  0  0  0  0
M  END
> <PUBCHEM_COMPOUND_CID>
73400

> <PUBCHEM_COMPOUND_CANONICALIZED>
1

> <PUBCHEM_CACTVS_COMPLEXITY>
933

> <PUBCHEM_CACTVS_HBOND_ACCEPTOR>
8

> <PUBCHEM_CACTVS_HBOND_DONOR>
1

> <PUBCHEM_CACTVS_ROTATABLE_BOND>
10

> <PUBCHEM_CACTVS_SUBSKEYS>
AAADcfB/OAAAAAAAAAAAAAAAAAAAAAAAAAA8eMGCAAAAAACxVAAAHgAACAAADCzBmAYyBoMABgCAAiBCAACCCAAgIAAIiAAOjIgNJiKGsRuGeCvkwBGLuAew0PMOoAABAAAQQABAAAIAACCAAAAAAAAAAA==

> <PUBCHEM_IUPAC_OPENEYE_NAME>
4-[[(1R)-6,7-dimethoxy-2-methyl-3,4-dihydro-1H-isoquinolin-1-yl]methyl]-2-[4-[[(1R)-6,7-dimethoxy-2-methyl-3,4-dihydro-1H-isoquinolin-1-yl]methyl]phenoxy]phenol

> <PUBCHEM_IUPAC_CAS_NAME>
4-[[(1R)-6,7-dimethoxy-2-methyl-3,4-dihydro-1H-isoquinolin-1-yl]methyl]-2-[4-[[(1R)-6,7-dimethoxy-2-methyl-3,4-dihydro-1H-isoquinolin-1-yl]methyl]phenoxy]phenol

> <PUBCHEM_IUPAC_NAME_MARKUP>
4-[[(1<I>R</I>)-6,7-dimethoxy-2-methyl-3,4-dihydro-1<I>H</I>-isoquinolin-1-yl]methyl]-2-[4-[[(1<I>R</I>)-6,7-dimethoxy-2-methyl-3,4-dihydro-1<I>H</I>-isoquinolin-1-yl]methyl]phenoxy]phenol

> <PUBCHEM_IUPAC_NAME>
4-[[(1R)-6,7-dimethoxy-2-methyl-3,4-dihydro-1H-isoquinolin-1-yl]methyl]-2-[4-[[(1R)-6,7-dimethoxy-2-methyl-3,4-dihydro-1H-isoquinolin-1-yl]methyl]phenoxy]phenol

> <PUBCHEM_IUPAC_SYSTEMATIC_NAME>
4-[[(1R)-6,7-dimethoxy-2-methyl-3,4-dihydro-1H-isoquinolin-1-yl]methyl]-2-[4-[[(1R)-6,7-dimethoxy-2-methyl-3,4-dihydro-1H-isoquinolin-1-yl]methyl]phenoxy]phenol

> <PUBCHEM_IUPAC_TRADITIONAL_NAME>
4-[[(1R)-6,7-dimethoxy-2-methyl-3,4-dihydro-1H-isoquinolin-1-yl]methyl]-2-[4-[[(1R)-6,7-dimethoxy-2-methyl-3,4-dihydro-1H-isoquinolin-1-yl]methyl]phenoxy]phenol

> <PUBCHEM_IUPAC_INCHI>
InChI=1S/C38H44N2O6/c1-39-15-13-26-20-35(42-3)37(44-5)22-29(26)31(39)17-24-7-10-28(11-8-24)46-34-19-25(9-12-33(34)41)18-32-30-23-38(45-6)36(43-4)21-27(30)14-16-40(32)2/h7-12,19-23,31-32,41H,13-18H2,1-6H3/t31-,32-/m1/s1

> <PUBCHEM_IUPAC_INCHIKEY>
AQASRZOCERRGBL-ROJLCIKYSA-N

> <PUBCHEM_XLOGP3_AA>
6.7

> <PUBCHEM_EXACT_MASS>
624.31993713

> <PUBCHEM_MOLECULAR_FORMULA>
C38H44N2O6

> <PUBCHEM_MOLECULAR_WEIGHT>
624.8

> <PUBCHEM_SMILES>
CN1CCC2=CC(=C(C=C2[C@H]1CC3=CC=C(C=C3)OC4=C(C=CC(=C4)C[C@@H]5C6=CC(=C(C=C6CCN5C)OC)OC)O)OC)OC

> <PUBCHEM_CONNECTIVITY_SMILES>
CN1CCC2=CC(=C(C=C2C1CC3=CC=C(C=C3)OC4=C(C=CC(=C4)CC5C6=CC(=C(C=C6CCN5C)OC)OC)O)OC)OC

> <PUBCHEM_CACTVS_TPSA>
72.9

> <PUBCHEM_MONOISOTOPIC_WEIGHT>
624.31993713

> <PUBCHEM_TOTAL_CHARGE>
0

> <PUBCHEM_HEAVY_ATOM_COUNT>
46

> <PUBCHEM_ATOM_DEF_STEREO_COUNT>
2

> <PUBCHEM_ATOM_UDEF_STEREO_COUNT>
0

> <PUBCHEM_BOND_DEF_STEREO_COUNT>
0

> <PUBCHEM_BOND_UDEF_STEREO_COUNT>
0

> <PUBCHEM_ISOTOPIC_ATOM_COUNT>
0

> <PUBCHEM_COMPONENT_COUNT>
1

> <PUBCHEM_CACTVS_TAUTO_COUNT>
-1

> <PUBCHEM_COORDINATE_TYPE>
1
5
255

> <PUBCHEM_BONDANNOTATIONS>
10  20  5
11  17  8
11  21  8
12  18  8
12  23  8
17  26  8
18  28  8
21  29  8
23  30  8
25  33  8
25  34  8
26  31  8
27  35  8
27  36  8
28  32  8
29  31  8
30  32  8
33  37  8
34  41  8
35  39  8
36  40  8
37  42  8
38  39  8
38  40  8
41  42  8
9  19  6

$$$$
