# Supplementary material for: Dauricine Mitigates Hypoxia Through Targeting ESR1, PIK3CA, and MTOR: A Network Pharmacology and Molecular Dynamics Simulation Investigation
Source: Curr Issues Mol Biol. 2026 May 23;48(6):550. doi: 10.3390/cimb48060550 (PMC13297437; doi:10.3390/cimb48060550)
Supplement: Supplementary file 1 [file cimb-48-00550-s001.zip › cimb-4319076-supplementary/Supplementary File/Supplementary File-Initial Submission/Molecular Docking/Document preparation-MTOR/grid-MT.gpf]

npts 40 40 40                        # num.grid points in xyz
gridfld MT.maps.fld                  # grid_data_file
spacing 1.0                          # spacing(A)
receptor_types A C H HD N OA SA      # receptor atom types
ligand_types A C HD N NA OA SA       # ligand atom types
receptor MT.pdbqt                    # macromolecule
gridcenter 20.58 3.821 33.896        # xyz-coordinates or auto
smooth 0.5                           # store minimum energy w/in rad(A)
map MT.A.map                         # atom-specific affinity map
map MT.C.map                         # atom-specific affinity map
map MT.HD.map                        # atom-specific affinity map
map MT.N.map                         # atom-specific affinity map
map MT.NA.map                        # atom-specific affinity map
map MT.OA.map                        # atom-specific affinity map
map MT.SA.map                        # atom-specific affinity map
elecmap MT.e.map                     # electrostatic potential map
dsolvmap MT.d.map              # desolvation potential map
dielectric -0.1465                   # <0, AD4 distance-dep.diel;>0, constant
