# Supplementary material for: Dauricine Mitigates Hypoxia Through Targeting ESR1, PIK3CA, and MTOR: A Network Pharmacology and Molecular Dynamics Simulation Investigation
Source: Curr Issues Mol Biol. 2026 May 23;48(6):550. doi: 10.3390/cimb48060550 (PMC13297437; doi:10.3390/cimb48060550)
Supplement: Supplementary file 1 [file cimb-48-00550-s001.zip › cimb-4319076-supplementary/Supplementary File/Supplementary File-Initial Submission/Molecular Docking/Document preparation-MTOR/log1.txt]

#################################################################
# If you used AutoDock Vina in your work, please cite:          #
#                                                               #
# O. Trott, A. J. Olson,                                        #
# AutoDock Vina: improving the speed and accuracy of docking    #
# with a new scoring function, efficient optimization and       #
# multithreading, Journal of Computational Chemistry 31 (2010)  #
# 455-461                                                       #
#                                                               #
# DOI 10.1002/jcc.21334                                         #
#                                                               #
# Please see http://vina.scripps.edu for more information.      #
#################################################################

WARNING: The search space volume > 27000 Angstrom^3 (See FAQ)
Detected 32 CPUs
WARNING: at low exhaustiveness, it may be impossible to utilize all CPUs
Reading input ... done.
Setting up the scoring function ... done.
Analyzing the binding site ... done.
Using random seed: -2094133672
Performing search ... done.
Refining results ... done.

mode |   affinity | dist from best mode
     | (kcal/mol) | rmsd l.b.| rmsd u.b.
-----+------------+----------+----------
   1         -6.7      0.000      0.000
   2         -6.4      6.670      8.804
   3         -6.3      6.659      9.303
   4         -6.2      4.584      6.798
   5         -6.1      4.684      9.377
   6         -6.0      5.300     10.250
   7         -6.0     13.854     17.663
   8         -5.9      5.160     10.565
   9         -5.9     14.639     18.781
  10         -5.8      7.057     10.030
  11         -5.8     16.610     19.874
  12         -5.8      1.513      2.523
  13         -5.8      4.928      8.174
  14         -5.7      4.410      9.969
  15         -5.7     12.873     17.807
  16         -5.6     17.616     21.138
  17         -5.6      8.198     12.060
  18         -5.5     19.912     22.454
  19         -5.4     22.988     26.645
  20         -5.4      4.909      7.537
Writing output ... done.
