# Supplementary material for: Dauricine Mitigates Hypoxia Through Targeting ESR1, PIK3CA, and MTOR: A Network Pharmacology and Molecular Dynamics Simulation Investigation
Source: Curr Issues Mol Biol. 2026 May 23;48(6):550. doi: 10.3390/cimb48060550 (PMC13297437; doi:10.3390/cimb48060550)
Supplement: Supplementary file 1 [file cimb-48-00550-s001.zip › cimb-4319076-supplementary/Supplementary File/Supplementary File-Initial Submission/Molecular Docking/Document preparation-MTOR/log2.txt]

#################################################################
# If you used AutoDock Vina in your work, please cite:          #
#                                                               #
# O. Trott, A. J. Olson,                                        #
# AutoDock Vina: improving the speed and accuracy of docking    #
# with a new scoring function, efficient optimization and       #
# multithreading, Journal of Computational Chemistry 31 (2010)  #
# 455-461                                                       #
#                                                               #
# DOI 10.1002/jcc.21334                                         #
#                                                               #
# Please see http://vina.scripps.edu for more information.      #
#################################################################

WARNING: The search space volume > 27000 Angstrom^3 (See FAQ)
Detected 32 CPUs
WARNING: at low exhaustiveness, it may be impossible to utilize all CPUs
Reading input ... done.
Setting up the scoring function ... done.
Analyzing the binding site ... done.
Using random seed: -1635398480
Performing search ... done.
Refining results ... done.

mode |   affinity | dist from best mode
     | (kcal/mol) | rmsd l.b.| rmsd u.b.
-----+------------+----------+----------
   1         -7.8      0.000      0.000
   2         -7.8      2.051     10.470
   3         -7.5      2.973      5.331
   4         -7.5     14.834     18.940
   5         -7.5      3.981     11.118
   6         -7.4      3.765     10.021
   7         -7.3      2.437     10.928
   8         -7.2     15.129     20.291
   9         -7.1      9.929     17.055
  10         -7.1      6.961     15.143
  11         -7.0      2.661      4.779
  12         -6.9      9.837     14.670
  13         -6.7      2.850      5.121
  14         -6.7      1.778      2.485
  15         -6.6      4.512     10.528
  16         -6.6      2.532      4.512
  17         -6.5      9.691     16.917
  18         -6.5     15.416     18.807
  19         -6.5      4.296     10.052
  20         -6.5     18.460     25.861
Writing output ... done.
