# Supplementary material for: Dauricine Mitigates Hypoxia Through Targeting ESR1, PIK3CA, and MTOR: A Network Pharmacology and Molecular Dynamics Simulation Investigation
Source: Curr Issues Mol Biol. 2026 May 23;48(6):550. doi: 10.3390/cimb48060550 (PMC13297437; doi:10.3390/cimb48060550)
Supplement: Supplementary file 1 [file cimb-48-00550-s001.zip › cimb-4319076-supplementary/Supplementary File/Supplementary File-Initial Submission/Molecular Docking/Document preparation-MTOR/log3.txt]

#################################################################
# If you used AutoDock Vina in your work, please cite:          #
#                                                               #
# O. Trott, A. J. Olson,                                        #
# AutoDock Vina: improving the speed and accuracy of docking    #
# with a new scoring function, efficient optimization and       #
# multithreading, Journal of Computational Chemistry 31 (2010)  #
# 455-461                                                       #
#                                                               #
# DOI 10.1002/jcc.21334                                         #
#                                                               #
# Please see http://vina.scripps.edu for more information.      #
#################################################################

WARNING: The search space volume > 27000 Angstrom^3 (See FAQ)
Detected 32 CPUs
WARNING: at low exhaustiveness, it may be impossible to utilize all CPUs
Reading input ... done.
Setting up the scoring function ... done.
Analyzing the binding site ... done.
Using random seed: 2038594728
Performing search ... done.
Refining results ... done.

mode |   affinity | dist from best mode
     | (kcal/mol) | rmsd l.b.| rmsd u.b.
-----+------------+----------+----------
   1         -6.8      0.000      0.000
   2         -6.6      2.538      4.893
   3         -6.4      6.551      9.060
   4         -6.3     17.296     20.207
   5         -6.3     15.305     18.808
   6         -6.1     21.184     23.673
   7         -6.1      4.878      9.942
   8         -6.0      3.648      6.445
   9         -6.0     18.717     21.413
  10         -5.9     19.046     21.755
  11         -5.8     12.745     17.086
  12         -5.6     20.790     23.524
  13         -5.5     25.286     28.116
  14         -5.5     18.466     21.674
  15         -5.4     17.347     20.040
  16         -5.4      6.107      9.198
  17         -5.4     18.657     21.873
  18         -5.3      3.290      6.029
  19         -5.3     20.209     22.630
  20         -5.3     19.680     22.644
Writing output ... done.
