# Supplementary material for: Dauricine Mitigates Hypoxia Through Targeting ESR1, PIK3CA, and MTOR: A Network Pharmacology and Molecular Dynamics Simulation Investigation
Source: Curr Issues Mol Biol. 2026 May 23;48(6):550. doi: 10.3390/cimb48060550 (PMC13297437; doi:10.3390/cimb48060550)
Supplement: Supplementary file 1 [file cimb-48-00550-s001.zip › cimb-4319076-supplementary/Supplementary File/Supplementary File-Initial Submission/Molecular Docking/Document preparation-MTOR/MTOR.pdb]

HEADER    TRANSFERASE                             25-AUG-97   1AUE              
TITLE     FKBP-RAPAMYCIN BINDING DOMAIN (FRB) OF THE FKBP-RAPAMYCIN ASSOCIATED  
TITLE    2 PROTEIN                                                              
COMPND    MOL_ID: 1;                                                            
COMPND   2 MOLECULE: FKBP-RAPAMYCIN ASSOCIATED PROTEIN;                         
COMPND   3 CHAIN: A, B;                                                         
COMPND   4 FRAGMENT: FKBP-RAPAMYCIN BINDING DOMAIN;                             
COMPND   5 SYNONYM: FRAP, FRB;                                                  
COMPND   6 ENGINEERED: YES                                                      
SOURCE    MOL_ID: 1;                                                            
SOURCE   2 ORGANISM_SCIENTIFIC: HOMO SAPIENS;                                   
SOURCE   3 ORGANISM_COMMON: HUMAN;                                              
SOURCE   4 ORGANISM_TAXID: 9606;                                                
SOURCE   5 GENE: JURKAT TCELL CDNA LIBRARY;                                     
SOURCE   6 EXPRESSION_SYSTEM: ESCHERICHIA COLI BL21;                            
SOURCE   7 EXPRESSION_SYSTEM_TAXID: 511693;                                     
SOURCE   8 EXPRESSION_SYSTEM_STRAIN: BL21;                                      
SOURCE   9 EXPRESSION_SYSTEM_PLASMID: PGPX-2T                                   
KEYWDS    FKBP-RAPAMYCIN ASSOCIATED PROTEIN G1/S CELL CYCLE, KINASE,            
KEYWDS   2 TRANSFERASE                                                          
EXPDTA    X-RAY DIFFRACTION                                                     
AUTHOR    Y.ODAGAKI,J.CLARDY                                                    
REVDAT   5   22-MAY-24 1AUE    1       REMARK                                   
REVDAT   4   02-AUG-23 1AUE    1       REMARK                                   
REVDAT   3   24-FEB-09 1AUE    1       VERSN                                    
REVDAT   2   18-NOV-98 1AUE    1       SOURCE COMPND REMARK DBREF               
REVDAT   2 2                   1       KEYWDS HEADER                            
REVDAT   1   28-OCT-98 1AUE    0                                                
JRNL        AUTH   Y.ODAGAKI,J.CLARDY                                           
JRNL        TITL   STRUCTURAL BASIS FOR PEPTIDOMIMICRY BY THE EFFECTOR ELEMENT  
JRNL        TITL 2 OF RAPAMYCIN                                                 
JRNL        REF    J.AM.CHEM.SOC.                V. 119 10253 1997              
JRNL        REFN                   ISSN 0002-7863                               
REMARK   2                                                                      
REMARK   2 RESOLUTION.    2.33 ANGSTROMS.                                       
REMARK   3                                                                      
REMARK   3 REFINEMENT.                                                          
REMARK   3   PROGRAM     : X-PLOR 3.1                                           
REMARK   3   AUTHORS     : BRUNGER                                              
REMARK   3                                                                      
REMARK   3  DATA USED IN REFINEMENT.                                            
REMARK   3   RESOLUTION RANGE HIGH (ANGSTROMS) : 2.33                           
REMARK   3   RESOLUTION RANGE LOW  (ANGSTROMS) : 20.00                          
REMARK   3   DATA CUTOFF            (SIGMA(F)) : 2.000                          
REMARK   3   DATA CUTOFF HIGH         (ABS(F)) : NULL                           
REMARK   3   DATA CUTOFF LOW          (ABS(F)) : NULL                           
REMARK   3   COMPLETENESS (WORKING+TEST)   (%) : 72.1                           
REMARK   3   NUMBER OF REFLECTIONS             : 7218                           
REMARK   3                                                                      
REMARK   3  FIT TO DATA USED IN REFINEMENT.                                     
REMARK   3   CROSS-VALIDATION METHOD          : FREE R                          
REMARK   3   FREE R VALUE TEST SET SELECTION  : RANDOM                          
REMARK   3   R VALUE            (WORKING SET) : 0.232                           
REMARK   3   FREE R VALUE                     : 0.339                           
REMARK   3   FREE R VALUE TEST SET SIZE   (%) : 10.000                          
REMARK   3   FREE R VALUE TEST SET COUNT      : NULL                            
REMARK   3   ESTIMATED ERROR OF FREE R VALUE  : NULL                            
REMARK   3                                                                      
REMARK   3  FIT IN THE HIGHEST RESOLUTION BIN.                                  
REMARK   3   TOTAL NUMBER OF BINS USED           : 8                            
REMARK   3   BIN RESOLUTION RANGE HIGH       (A) : 2.30                         
REMARK   3   BIN RESOLUTION RANGE LOW        (A) : 2.40                         
REMARK   3   BIN COMPLETENESS (WORKING+TEST) (%) : NULL                         
REMARK   3   REFLECTIONS IN BIN    (WORKING SET) : 210                          
REMARK   3   BIN R VALUE           (WORKING SET) : 0.3490                       
REMARK   3   BIN FREE R VALUE                    : 0.4260                       
REMARK   3   BIN FREE R VALUE TEST SET SIZE  (%) : NULL                         
REMARK   3   BIN FREE R VALUE TEST SET COUNT     : NULL                         
REMARK   3   ESTIMATED ERROR OF BIN FREE R VALUE : NULL                         
REMARK   3                                                                      
REMARK   3  NUMBER OF NON-HYDROGEN ATOMS USED IN REFINEMENT.                    
REMARK   3   PROTEIN ATOMS            : 1577                                    
REMARK   3   NUCLEIC ACID ATOMS       : 0                                       
REMARK   3   HETEROGEN ATOMS          : 0                                       
REMARK   3   SOLVENT ATOMS            : 66                                      
REMARK   3                                                                      
REMARK   3  B VALUES.                                                           
REMARK   3   FROM WILSON PLOT           (A**2) : NULL                           
REMARK   3   MEAN B VALUE      (OVERALL, A**2) : 15.50                          
REMARK   3   OVERALL ANISOTROPIC B VALUE.                                       
REMARK   3    B11 (A**2) : NULL                                                 
REMARK   3    B22 (A**2) : NULL                                                 
REMARK   3    B33 (A**2) : NULL                                                 
REMARK   3    B12 (A**2) : NULL                                                 
REMARK   3    B13 (A**2) : NULL                                                 
REMARK   3    B23 (A**2) : NULL                                                 
REMARK   3                                                                      
REMARK   3  ESTIMATED COORDINATE ERROR.                                         
REMARK   3   ESD FROM LUZZATI PLOT        (A) : NULL                            
REMARK   3   ESD FROM SIGMAA              (A) : NULL                            
REMARK   3   LOW RESOLUTION CUTOFF        (A) : 20.0                            
REMARK   3                                                                      
REMARK   3  CROSS-VALIDATED ESTIMATED COORDINATE ERROR.                         
REMARK   3   ESD FROM C-V LUZZATI PLOT    (A) : NULL                            
REMARK   3   ESD FROM C-V SIGMAA          (A) : NULL                            
REMARK   3                                                                      
REMARK   3  RMS DEVIATIONS FROM IDEAL VALUES.                                   
REMARK   3   BOND LENGTHS                 (A) : 0.018                           
REMARK   3   BOND ANGLES            (DEGREES) : 3.230                           
REMARK   3   DIHEDRAL ANGLES        (DEGREES) : NULL                            
REMARK   3   IMPROPER ANGLES        (DEGREES) : 1.858                           
REMARK   3                                                                      
REMARK   3  ISOTROPIC THERMAL MODEL : NULL                                      
REMARK   3                                                                      
REMARK   3  ISOTROPIC THERMAL FACTOR RESTRAINTS.    RMS    SIGMA                
REMARK   3   MAIN-CHAIN BOND              (A**2) : NULL  ; NULL                 
REMARK   3   MAIN-CHAIN ANGLE             (A**2) : NULL  ; NULL                 
REMARK   3   SIDE-CHAIN BOND              (A**2) : NULL  ; NULL                 
REMARK   3   SIDE-CHAIN ANGLE             (A**2) : NULL  ; NULL                 
REMARK   3                                                                      
REMARK   3  NCS MODEL : NULL                                                    
REMARK   3                                                                      
REMARK   3  NCS RESTRAINTS.                         RMS   SIGMA/WEIGHT          
REMARK   3   GROUP  1  POSITIONAL            (A) : NULL  ; NULL                 
REMARK   3   GROUP  1  B-FACTOR           (A**2) : NULL  ; NULL                 
REMARK   3                                                                      
REMARK   3  PARAMETER FILE  1  : PARAM19X.PRO                                   
REMARK   3  PARAMETER FILE  2  : PARAM11.WAT                                    
REMARK   3  PARAMETER FILE  3  : NULL                                           
REMARK   3  TOPOLOGY FILE  1   : TOPH19X.PRO                                    
REMARK   3  TOPOLOGY FILE  2   : TOPH11.WAT                                     
REMARK   3  TOPOLOGY FILE  3   : NULL                                           
REMARK   3                                                                      
REMARK   3  OTHER REFINEMENT REMARKS: NULL                                      
REMARK   4                                                                      
REMARK   4 1AUE COMPLIES WITH FORMAT V. 3.30, 13-JUL-11                         
REMARK 100                                                                      
REMARK 100 THIS ENTRY HAS BEEN PROCESSED BY BNL.                                
REMARK 100 THE DEPOSITION ID IS D_1000171270.                                   
REMARK 200                                                                      
REMARK 200 EXPERIMENTAL DETAILS                                                 
REMARK 200  EXPERIMENT TYPE                : X-RAY DIFFRACTION                  
REMARK 200  DATE OF DATA COLLECTION        : FEB-97                             
REMARK 200  TEMPERATURE           (KELVIN) : 100                                
REMARK 200  PH                             : 8.0                                
REMARK 200  NUMBER OF CRYSTALS USED        : 1                                  
REMARK 200                                                                      
REMARK 200  SYNCHROTRON              (Y/N) : Y                                  
REMARK 200  RADIATION SOURCE               : CHESS                              
REMARK 200  BEAMLINE                       : F2                                 
REMARK 200  X-RAY GENERATOR MODEL          : NULL                               
REMARK 200  MONOCHROMATIC OR LAUE    (M/L) : M                                  
REMARK 200  WAVELENGTH OR RANGE        (A) : 1.01                               
REMARK 200  MONOCHROMATOR                  : SI(111)                            
REMARK 200  OPTICS                         : NULL                               
REMARK 200                                                                      
REMARK 200  DETECTOR TYPE                  : CCD                                
REMARK 200  DETECTOR MANUFACTURER          : PRINCETON 2K                       
REMARK 200  INTENSITY-INTEGRATION SOFTWARE : DENZO                              
REMARK 200  DATA SCALING SOFTWARE          : SCALEPACK                          
REMARK 200                                                                      
REMARK 200  NUMBER OF UNIQUE REFLECTIONS   : 7307                               
REMARK 200  RESOLUTION RANGE HIGH      (A) : 2.330                              
REMARK 200  RESOLUTION RANGE LOW       (A) : 10.000                             
REMARK 200  REJECTION CRITERIA  (SIGMA(I)) : 2.000                              
REMARK 200                                                                      
REMARK 200 OVERALL.                                                             
REMARK 200  COMPLETENESS FOR RANGE     (%) : 73.0                               
REMARK 200  DATA REDUNDANCY                : 1.730                              
REMARK 200  R MERGE                    (I) : NULL                               
REMARK 200  R SYM                      (I) : 0.06700                            
REMARK 200  <I/SIGMA(I)> FOR THE DATA SET  : 6567.900                           
REMARK 200                                                                      
REMARK 200 IN THE HIGHEST RESOLUTION SHELL.                                     
REMARK 200  HIGHEST RESOLUTION SHELL, RANGE HIGH (A) : 2.33                     
REMARK 200  HIGHEST RESOLUTION SHELL, RANGE LOW  (A) : 2.42                     
REMARK 200  COMPLETENESS FOR SHELL     (%) : 28.9                               
REMARK 200  DATA REDUNDANCY IN SHELL       : 1.12                               
REMARK 200  R MERGE FOR SHELL          (I) : NULL                               
REMARK 200  R SYM FOR SHELL            (I) : NULL                               
REMARK 200  <I/SIGMA(I)> FOR SHELL         : 1324.                              
REMARK 200                                                                      
REMARK 200 DIFFRACTION PROTOCOL: NULL                                           
REMARK 200 METHOD USED TO DETERMINE THE STRUCTURE: MOLECULAR REPLACEMENT        
REMARK 200 SOFTWARE USED: AMORE                                                 
REMARK 200 STARTING MODEL: 1FAP                                                 
REMARK 200                                                                      
REMARK 200 REMARK: NULL                                                         
REMARK 280                                                                      
REMARK 280 CRYSTAL                                                              
REMARK 280 SOLVENT CONTENT, VS   (%): 45.00                                     
REMARK 280 MATTHEWS COEFFICIENT, VM (ANGSTROMS**3/DA): 2.25                     
REMARK 280                                                                      
REMARK 280 CRYSTALLIZATION CONDITIONS: HANGING DROPS AT 4 C, PH 8.0, VAPOR      
REMARK 280  DIFFUSION - HANGING DROP, TEMPERATURE 277K, VAPOR DIFFUSION,        
REMARK 280  HANGING DROP                                                        
REMARK 290                                                                      
REMARK 290 CRYSTALLOGRAPHIC SYMMETRY                                            
REMARK 290 SYMMETRY OPERATORS FOR SPACE GROUP: P 21 21 21                       
REMARK 290                                                                      
REMARK 290      SYMOP   SYMMETRY                                                
REMARK 290     NNNMMM   OPERATOR                                                
REMARK 290       1555   X,Y,Z                                                   
REMARK 290       2555   -X+1/2,-Y,Z+1/2                                         
REMARK 290       3555   -X,Y+1/2,-Z+1/2                                         
REMARK 290       4555   X+1/2,-Y+1/2,-Z                                         
REMARK 290                                                                      
REMARK 290     WHERE NNN -> OPERATOR NUMBER                                     
REMARK 290           MMM -> TRANSLATION VECTOR                                  
REMARK 290                                                                      
REMARK 290 CRYSTALLOGRAPHIC SYMMETRY TRANSFORMATIONS                            
REMARK 290 THE FOLLOWING TRANSFORMATIONS OPERATE ON THE ATOM/HETATM             
REMARK 290 RECORDS IN THIS ENTRY TO PRODUCE CRYSTALLOGRAPHICALLY                
REMARK 290 RELATED MOLECULES.                                                   
REMARK 290   SMTRY1   1  1.000000  0.000000  0.000000        0.00000            
REMARK 290   SMTRY2   1  0.000000  1.000000  0.000000        0.00000            
REMARK 290   SMTRY3   1  0.000000  0.000000  1.000000        0.00000            
REMARK 290   SMTRY1   2 -1.000000  0.000000  0.000000       14.97000            
REMARK 290   SMTRY2   2  0.000000 -1.000000  0.000000        0.00000            
REMARK 290   SMTRY3   2  0.000000  0.000000  1.000000       61.77000            
REMARK 290   SMTRY1   3 -1.000000  0.000000  0.000000        0.00000            
REMARK 290   SMTRY2   3  0.000000  1.000000  0.000000       29.60500            
REMARK 290   SMTRY3   3  0.000000  0.000000 -1.000000       61.77000            
REMARK 290   SMTRY1   4  1.000000  0.000000  0.000000       14.97000            
REMARK 290   SMTRY2   4  0.000000 -1.000000  0.000000       29.60500            
REMARK 290   SMTRY3   4  0.000000  0.000000 -1.000000        0.00000            
REMARK 290                                                                      
REMARK 290 REMARK: NULL                                                         
REMARK 300                                                                      
REMARK 300 BIOMOLECULE: 1, 2                                                    
REMARK 300 SEE REMARK 350 FOR THE AUTHOR PROVIDED AND/OR PROGRAM                
REMARK 300 GENERATED ASSEMBLY INFORMATION FOR THE STRUCTURE IN                  
REMARK 300 THIS ENTRY. THE REMARK MAY ALSO PROVIDE INFORMATION ON               
REMARK 300 BURIED SURFACE AREA.                                                 
REMARK 350                                                                      
REMARK 350 COORDINATES FOR A COMPLETE MULTIMER REPRESENTING THE KNOWN           
REMARK 350 BIOLOGICALLY SIGNIFICANT OLIGOMERIZATION STATE OF THE                
REMARK 350 MOLECULE CAN BE GENERATED BY APPLYING BIOMT TRANSFORMATIONS          
REMARK 350 GIVEN BELOW.  BOTH NON-CRYSTALLOGRAPHIC AND                          
REMARK 350 CRYSTALLOGRAPHIC OPERATIONS ARE GIVEN.                               
REMARK 350                                                                      
REMARK 350 BIOMOLECULE: 1                                                       
REMARK 350 AUTHOR DETERMINED BIOLOGICAL UNIT: MONOMERIC                         
REMARK 350 APPLY THE FOLLOWING TO CHAINS: A                                     
REMARK 350   BIOMT1   1  1.000000  0.000000  0.000000        0.00000            
REMARK 350   BIOMT2   1  0.000000  1.000000  0.000000        0.00000            
REMARK 350   BIOMT3   1  0.000000  0.000000  1.000000        0.00000            
REMARK 350                                                                      
REMARK 350 BIOMOLECULE: 2                                                       
REMARK 350 AUTHOR DETERMINED BIOLOGICAL UNIT: MONOMERIC                         
REMARK 350 APPLY THE FOLLOWING TO CHAINS: B                                     
REMARK 350   BIOMT1   1  1.000000  0.000000  0.000000        0.00000            
REMARK 350   BIOMT2   1  0.000000  1.000000  0.000000        0.00000            
REMARK 350   BIOMT3   1  0.000000  0.000000  1.000000        0.00000            
REMARK 465                                                                      
REMARK 465 MISSING RESIDUES                                                     
REMARK 465 THE FOLLOWING RESIDUES WERE NOT LOCATED IN THE                       
REMARK 465 EXPERIMENT. (M=MODEL NUMBER; RES=RESIDUE NAME; C=CHAIN               
REMARK 465 IDENTIFIER; SSSEQ=SEQUENCE NUMBER; I=INSERTION CODE.)                
REMARK 465                                                                      
REMARK 465   M RES C SSSEQI                                                     
REMARK 465     GLU A  2016                                                      
REMARK 465     LEU A  2017                                                      
REMARK 465     ILE A  2018                                                      
REMARK 465     ARG A  2019                                                      
REMARK 465     VAL A  2020                                                      
REMARK 465     ALA A  2021                                                      
REMARK 465     ILE A  2022                                                      
REMARK 465     GLN A  2115                                                      
REMARK 465     GLU B  2016                                                      
REMARK 465     LEU B  2017                                                      
REMARK 465     ILE B  2018                                                      
REMARK 465     ARG B  2019                                                      
REMARK 465     VAL B  2020                                                      
REMARK 465     ALA B  2021                                                      
REMARK 470                                                                      
REMARK 470 MISSING ATOM                                                         
REMARK 470 THE FOLLOWING RESIDUES HAVE MISSING ATOMS (M=MODEL NUMBER;           
REMARK 470 RES=RESIDUE NAME; C=CHAIN IDENTIFIER; SSEQ=SEQUENCE NUMBER;          
REMARK 470 I=INSERTION CODE):                                                   
REMARK 470   M RES CSSEQI  ATOMS                                                
REMARK 470     LEU A2023    CG   CD1  CD2                                       
REMARK 470     ILE B2022    CG1  CG2  CD1                                       
REMARK 470     LEU B2023    CG   CD1  CD2                                       
REMARK 500                                                                      
REMARK 500 GEOMETRY AND STEREOCHEMISTRY                                         
REMARK 500 SUBTOPIC: COVALENT BOND LENGTHS                                      
REMARK 500                                                                      
REMARK 500 THE STEREOCHEMICAL PARAMETERS OF THE FOLLOWING RESIDUES              
REMARK 500 HAVE VALUES WHICH DEVIATE FROM EXPECTED VALUES BY MORE               
REMARK 500 THAN 6*RMSD (M=MODEL NUMBER; RES=RESIDUE NAME; C=CHAIN               
REMARK 500 IDENTIFIER; SSEQ=SEQUENCE NUMBER; I=INSERTION CODE).                 
REMARK 500                                                                      
REMARK 500 STANDARD TABLE:                                                      
REMARK 500 FORMAT: (10X,I3,1X,2(A3,1X,A1,I4,A1,1X,A4,3X),1X,F6.3)               
REMARK 500                                                                      
REMARK 500 EXPECTED VALUES PROTEIN: ENGH AND HUBER, 1999                        
REMARK 500 EXPECTED VALUES NUCLEIC ACID: CLOWNEY ET AL 1996                     
REMARK 500                                                                      
REMARK 500  M RES CSSEQI ATM1   RES CSSEQI ATM2   DEVIATION                     
REMARK 500    HIS A2029   NE2   HIS A2029   CD2    -0.075                       
REMARK 500    GLU A2033   CG    GLU A2033   CD      0.094                       
REMARK 500    HIS A2056   NE2   HIS A2056   CD2    -0.070                       
REMARK 500    HIS B2029   NE2   HIS B2029   CD2    -0.071                       
REMARK 500    HIS B2056   NE2   HIS B2056   CD2    -0.085                       
REMARK 500    HIS B2107   NE2   HIS B2107   CD2    -0.074                       
REMARK 500                                                                      
REMARK 500 REMARK: NULL                                                         
REMARK 500                                                                      
REMARK 500 GEOMETRY AND STEREOCHEMISTRY                                         
REMARK 500 SUBTOPIC: COVALENT BOND ANGLES                                       
REMARK 500                                                                      
REMARK 500 THE STEREOCHEMICAL PARAMETERS OF THE FOLLOWING RESIDUES              
REMARK 500 HAVE VALUES WHICH DEVIATE FROM EXPECTED VALUES BY MORE               
REMARK 500 THAN 6*RMSD (M=MODEL NUMBER; RES=RESIDUE NAME; C=CHAIN               
REMARK 500 IDENTIFIER; SSEQ=SEQUENCE NUMBER; I=INSERTION CODE).                 
REMARK 500                                                                      
REMARK 500 STANDARD TABLE:                                                      
REMARK 500 FORMAT: (10X,I3,1X,A3,1X,A1,I4,A1,3(1X,A4,2X),12X,F5.1)              
REMARK 500                                                                      
REMARK 500 EXPECTED VALUES PROTEIN: ENGH AND HUBER, 1999                        
REMARK 500 EXPECTED VALUES NUCLEIC ACID: CLOWNEY ET AL 1996                     
REMARK 500                                                                      
REMARK 500  M RES CSSEQI ATM1   ATM2   ATM3                                     
REMARK 500    TRP A2024   CD1 -  CG  -  CD2 ANGL. DEV. =   5.1 DEGREES          
REMARK 500    TRP A2028   CD1 -  CG  -  CD2 ANGL. DEV. =   5.1 DEGREES          
REMARK 500    TRP A2028   CE2 -  CD2 -  CG  ANGL. DEV. =  -5.6 DEGREES          
REMARK 500    ARG A2061   NE  -  CZ  -  NH1 ANGL. DEV. =   3.3 DEGREES          
REMARK 500    ARG A2061   NE  -  CZ  -  NH2 ANGL. DEV. =  -4.0 DEGREES          
REMARK 500    PRO A2063   CA  -  C   -  N   ANGL. DEV. =  13.6 DEGREES          
REMARK 500    MET A2080   CA  -  CB  -  CG  ANGL. DEV. =  11.3 DEGREES          
REMARK 500    TRP A2085   CD1 -  CG  -  CD2 ANGL. DEV. =   5.7 DEGREES          
REMARK 500    TRP A2085   CE2 -  CD2 -  CG  ANGL. DEV. =  -5.4 DEGREES          
REMARK 500    TRP A2085   CG  -  CD2 -  CE3 ANGL. DEV. =   6.2 DEGREES          
REMARK 500    ARG A2087   NE  -  CZ  -  NH1 ANGL. DEV. =   4.8 DEGREES          
REMARK 500    LYS A2096   CA  -  CB  -  CG  ANGL. DEV. =  17.5 DEGREES          
REMARK 500    TRP A2102   CD1 -  CG  -  CD2 ANGL. DEV. =   5.1 DEGREES          
REMARK 500    TRP A2102   CE2 -  CD2 -  CG  ANGL. DEV. =  -5.6 DEGREES          
REMARK 500    ARG A2111   NE  -  CZ  -  NH1 ANGL. DEV. =   3.8 DEGREES          
REMARK 500    ARG A2111   NE  -  CZ  -  NH2 ANGL. DEV. =  -3.4 DEGREES          
REMARK 500    TRP B2024   CD1 -  CG  -  CD2 ANGL. DEV. =   5.0 DEGREES          
REMARK 500    TRP B2024   CE2 -  CD2 -  CG  ANGL. DEV. =  -5.5 DEGREES          
REMARK 500    TRP B2028   CD1 -  CG  -  CD2 ANGL. DEV. =   6.2 DEGREES          
REMARK 500    TRP B2028   CE2 -  CD2 -  CG  ANGL. DEV. =  -6.0 DEGREES          
REMARK 500    PRO B2063   N   -  CA  -  C   ANGL. DEV. =  16.2 DEGREES          
REMARK 500    GLN B2064   N   -  CA  -  C   ANGL. DEV. =  24.5 DEGREES          
REMARK 500    GLN B2064   CA  -  C   -  N   ANGL. DEV. = -14.8 DEGREES          
REMARK 500    THR B2065   N   -  CA  -  C   ANGL. DEV. = -17.1 DEGREES          
REMARK 500    TRP B2085   CD1 -  CG  -  CD2 ANGL. DEV. =   7.0 DEGREES          
REMARK 500    TRP B2085   CE2 -  CD2 -  CG  ANGL. DEV. =  -6.2 DEGREES          
REMARK 500    CYS B2086   CA  -  CB  -  SG  ANGL. DEV. =   6.9 DEGREES          
REMARK 500    TRP B2102   CD1 -  CG  -  CD2 ANGL. DEV. =   5.5 DEGREES          
REMARK 500    TRP B2102   CE2 -  CD2 -  CG  ANGL. DEV. =  -5.3 DEGREES          
REMARK 500    TYR B2105   CB  -  CG  -  CD2 ANGL. DEV. =  -4.5 DEGREES          
REMARK 500    ARG B2110   CA  -  CB  -  CG  ANGL. DEV. = -16.1 DEGREES          
REMARK 500    ARG B2110   NE  -  CZ  -  NH1 ANGL. DEV. =   3.1 DEGREES          
REMARK 500    ARG B2110   NE  -  CZ  -  NH2 ANGL. DEV. =  -3.5 DEGREES          
REMARK 500                                                                      
REMARK 500 REMARK: NULL                                                         
REMARK 500                                                                      
REMARK 500 GEOMETRY AND STEREOCHEMISTRY                                         
REMARK 500 SUBTOPIC: TORSION ANGLES                                             
REMARK 500                                                                      
REMARK 500 TORSION ANGLES OUTSIDE THE EXPECTED RAMACHANDRAN REGIONS:            
REMARK 500 (M=MODEL NUMBER; RES=RESIDUE NAME; C=CHAIN IDENTIFIER;               
REMARK 500 SSEQ=SEQUENCE NUMBER; I=INSERTION CODE).                             
REMARK 500                                                                      
REMARK 500 STANDARD TABLE:                                                      
REMARK 500 FORMAT:(10X,I3,1X,A3,1X,A1,I4,A1,4X,F7.2,3X,F7.2)                    
REMARK 500                                                                      
REMARK 500 EXPECTED VALUES: GJ KLEYWEGT AND TA JONES (1996). PHI/PSI-           
REMARK 500 CHOLOGY: RAMACHANDRAN REVISITED. STRUCTURE 4, 1395 - 1400            
REMARK 500                                                                      
REMARK 500  M RES CSSEQI        PSI       PHI                                   
REMARK 500    GLN A2064      -21.31     56.93                                   
REMARK 500    LEU B2023      105.76     92.30                                   
REMARK 500    TYR B2039      -75.00    -73.74                                   
REMARK 500    ILE B2112       48.46    -83.73                                   
REMARK 500    SER B2113      -16.11   -142.78                                   
REMARK 500                                                                      
REMARK 500 REMARK: NULL                                                         
REMARK 500                                                                      
REMARK 500 GEOMETRY AND STEREOCHEMISTRY                                         
REMARK 500 SUBTOPIC: NON-CIS, NON-TRANS                                         
REMARK 500                                                                      
REMARK 500 THE FOLLOWING PEPTIDE BONDS DEVIATE SIGNIFICANTLY FROM BOTH          
REMARK 500 CIS AND TRANS CONFORMATION.  CIS BONDS, IF ANY, ARE LISTED           
REMARK 500 ON CISPEP RECORDS.  TRANS IS DEFINED AS 180 +/- 30 AND               
REMARK 500 CIS IS DEFINED AS 0 +/- 30 DEGREES.                                  
REMARK 500                                 MODEL     OMEGA                      
REMARK 500 GLN B 2064     THR B 2065                  149.49                    
REMARK 500                                                                      
REMARK 500 REMARK: NULL                                                         
REMARK 500                                                                      
REMARK 500 GEOMETRY AND STEREOCHEMISTRY                                         
REMARK 500 SUBTOPIC: PLANAR GROUPS                                              
REMARK 500                                                                      
REMARK 500 PLANAR GROUPS IN THE FOLLOWING RESIDUES HAVE A TOTAL                 
REMARK 500 RMS DISTANCE OF ALL ATOMS FROM THE BEST-FIT PLANE                    
REMARK 500 BY MORE THAN AN EXPECTED VALUE OF 6*RMSD, WITH AN                    
REMARK 500 RMSD 0.02 ANGSTROMS, OR AT LEAST ONE ATOM HAS                        
REMARK 500 AN RMSD GREATER THAN THIS VALUE                                      
REMARK 500 (M=MODEL NUMBER; RES=RESIDUE NAME; C=CHAIN IDENTIFIER;               
REMARK 500 SSEQ=SEQUENCE NUMBER; I=INSERTION CODE).                             
REMARK 500                                                                      
REMARK 500  M RES CSSEQI        RMS     TYPE                                    
REMARK 500    TYR B2089         0.08    SIDE CHAIN                              
REMARK 500                                                                      
REMARK 500 REMARK: NULL                                                         
DBREF  1AUE A 2016  2115  UNP    P42345   FRAP_HUMAN    2015   2114             
DBREF  1AUE B 2016  2115  UNP    P42345   FRAP_HUMAN    2015   2114             
SEQRES   1 A  100  GLU LEU ILE ARG VAL ALA ILE LEU TRP HIS GLU MET TRP          
SEQRES   2 A  100  HIS GLU GLY LEU GLU GLU ALA SER ARG LEU TYR PHE GLY          
SEQRES   3 A  100  GLU ARG ASN VAL LYS GLY MET PHE GLU VAL LEU GLU PRO          
SEQRES   4 A  100  LEU HIS ALA MET MET GLU ARG GLY PRO GLN THR LEU LYS          
SEQRES   5 A  100  GLU THR SER PHE ASN GLN ALA TYR GLY ARG ASP LEU MET          
SEQRES   6 A  100  GLU ALA GLN GLU TRP CYS ARG LYS TYR MET LYS SER GLY          
SEQRES   7 A  100  ASN VAL LYS ASP LEU THR GLN ALA TRP ASP LEU TYR TYR          
SEQRES   8 A  100  HIS VAL PHE ARG ARG ILE SER LYS GLN                          
SEQRES   1 B  100  GLU LEU ILE ARG VAL ALA ILE LEU TRP HIS GLU MET TRP          
SEQRES   2 B  100  HIS GLU GLY LEU GLU GLU ALA SER ARG LEU TYR PHE GLY          
SEQRES   3 B  100  GLU ARG ASN VAL LYS GLY MET PHE GLU VAL LEU GLU PRO          
SEQRES   4 B  100  LEU HIS ALA MET MET GLU ARG GLY PRO GLN THR LEU LYS          
SEQRES   5 B  100  GLU THR SER PHE ASN GLN ALA TYR GLY ARG ASP LEU MET          
SEQRES   6 B  100  GLU ALA GLN GLU TRP CYS ARG LYS TYR MET LYS SER GLY          
SEQRES   7 B  100  ASN VAL LYS ASP LEU THR GLN ALA TRP ASP LEU TYR TYR          
SEQRES   8 B  100  HIS VAL PHE ARG ARG ILE SER LYS GLN                          
FORMUL   3  HOH   *66(H2 O)                                                     
HELIX    1   1 HIS A 2025  PHE A 2040  1                                  16    
HELIX    2   2 VAL A 2045  GLU A 2060  1                                  16    
HELIX    3   3 LEU A 2066  SER A 2092  1                                  27    
HELIX    4   4 VAL A 2095  ARG A 2111  5                                  17    
HELIX    5   5 TRP B 2024  PHE B 2040  1                                  17    
HELIX    6   6 VAL B 2045  ARG B 2061  1                                  17    
HELIX    7   7 LEU B 2066  SER B 2092  1                                  27    
HELIX    8   8 VAL B 2095  SER B 2113  1                                  19    
CRYST1   29.940   59.210  123.540  90.00  90.00  90.00 P 21 21 21    8          
ORIGX1      1.000000  0.000000  0.000000        0.00000                         
ORIGX2      0.000000  1.000000  0.000000        0.00000                         
ORIGX3      0.000000  0.000000  1.000000        0.00000                         
SCALE1      0.033400  0.000000  0.000000        0.00000                         
SCALE2      0.000000  0.016889  0.000000        0.00000                         
SCALE3      0.000000  0.000000  0.008095        0.00000                         
ATOM      1  N   LEU A2023      14.864 -11.639  46.559  1.00 23.01           N  
ATOM      2  CA  LEU A2023      14.870 -10.499  45.663  1.00 18.66           C  
ATOM      3  C   LEU A2023      13.934  -9.430  46.278  1.00 12.76           C  
ATOM      4  O   LEU A2023      13.991  -9.329  47.499  1.00 12.06           O  
ATOM      5  CB  LEU A2023      14.400 -10.963  44.226  1.00 13.62           C  
ATOM      6  N   TRP A2024      12.966  -8.781  45.617  1.00  9.87           N  
ATOM      7  CA  TRP A2024      12.291  -7.527  45.978  1.00  5.93           C  
ATOM      8  C   TRP A2024      11.923  -7.113  47.391  1.00  5.40           C  
ATOM      9  O   TRP A2024      12.390  -6.092  47.873  1.00  2.00           O  
ATOM     10  CB  TRP A2024      11.108  -7.511  45.064  1.00  2.00           C  
ATOM     11  CG  TRP A2024      11.368  -7.029  43.631  1.00  2.00           C  
ATOM     12  CD1 TRP A2024      12.562  -7.202  42.972  1.00  2.00           C  
ATOM     13  CD2 TRP A2024      10.439  -6.386  42.833  1.00  3.34           C  
ATOM     14  NE1 TRP A2024      12.386  -6.675  41.788  1.00  2.00           N  
ATOM     15  CE2 TRP A2024      11.148  -6.183  41.646  1.00  2.00           C  
ATOM     16  CE3 TRP A2024       9.103  -5.952  42.923  1.00  6.20           C  
ATOM     17  CZ2 TRP A2024      10.523  -5.558  40.562  1.00 10.05           C  
ATOM     18  CZ3 TRP A2024       8.480  -5.331  41.832  1.00  3.94           C  
ATOM     19  CH2 TRP A2024       9.189  -5.138  40.650  1.00  2.00           C  
ATOM     20  H   TRP A2024      12.865  -9.046  44.674  1.00  0.00           H  
ATOM     21  HE1 TRP A2024      13.056  -6.656  41.076  1.00  0.00           H  
ATOM     22  N   HIS A2025      11.229  -7.919  48.175  1.00  7.91           N  
ATOM     23  CA  HIS A2025      10.928  -7.598  49.569  1.00  6.92           C  
ATOM     24  C   HIS A2025      12.132  -7.546  50.474  1.00  7.52           C  
ATOM     25  O   HIS A2025      12.138  -6.818  51.459  1.00 15.05           O  
ATOM     26  CB  HIS A2025       9.972  -8.609  50.262  1.00  4.63           C  
ATOM     27  CG  HIS A2025       8.530  -8.723  49.702  1.00 11.77           C  
ATOM     28  ND1 HIS A2025       7.363  -8.453  50.338  1.00 11.28           N  
ATOM     29  CD2 HIS A2025       8.211  -9.263  48.443  1.00 13.93           C  
ATOM     30  CE1 HIS A2025       6.355  -8.821  49.566  1.00 13.22           C  
ATOM     31  NE2 HIS A2025       6.881  -9.299  48.431  1.00 19.79           N  
ATOM     32  H   HIS A2025      10.922  -8.766  47.795  1.00  0.00           H  
ATOM     33  HD1 HIS A2025       7.256  -8.043  51.227  1.00  0.00           H  
ATOM     34  HE2 HIS A2025       6.333  -9.519  47.625  1.00  0.00           H  
ATOM     35  N   GLU A2026      13.130  -8.348  50.143  1.00  5.87           N  
ATOM     36  CA  GLU A2026      14.285  -8.518  50.988  1.00  8.37           C  
ATOM     37  C   GLU A2026      15.198  -7.344  50.758  1.00 11.78           C  
ATOM     38  O   GLU A2026      15.668  -6.669  51.682  1.00 16.08           O  
ATOM     39  CB  GLU A2026      15.079  -9.758  50.624  1.00 11.82           C  
ATOM     40  CG  GLU A2026      15.169 -10.793  51.724  1.00 18.54           C  
ATOM     41  CD  GLU A2026      14.368 -12.040  51.360  1.00 25.05           C  
ATOM     42  OE1 GLU A2026      14.926 -12.910  50.681  1.00 28.76           O  
ATOM     43  OE2 GLU A2026      13.195 -12.128  51.748  1.00 27.00           O  
ATOM     44  H   GLU A2026      13.066  -8.865  49.329  1.00  0.00           H  
ATOM     45  N   MET A2027      15.462  -7.128  49.464  1.00  8.71           N  
ATOM     46  CA  MET A2027      16.348  -6.069  49.054  1.00  5.47           C  
ATOM     47  C   MET A2027      15.863  -4.731  49.539  1.00  6.06           C  
ATOM     48  O   MET A2027      16.697  -3.955  49.984  1.00  9.64           O  
ATOM     49  CB  MET A2027      16.421  -6.091  47.586  1.00  5.66           C  
ATOM     50  CG  MET A2027      17.329  -7.221  47.139  1.00  9.48           C  
ATOM     51  SD  MET A2027      16.755  -7.677  45.498  1.00 25.79           S  
ATOM     52  CE  MET A2027      18.070  -6.937  44.533  1.00 21.89           C  
ATOM     53  H   MET A2027      15.001  -7.667  48.805  1.00  0.00           H  
ATOM     54  N   TRP A2028      14.577  -4.423  49.470  1.00  3.95           N  
ATOM     55  CA  TRP A2028      14.085  -3.151  49.938  1.00  9.20           C  
ATOM     56  C   TRP A2028      14.189  -2.956  51.459  1.00 10.42           C  
ATOM     57  O   TRP A2028      14.481  -1.849  51.954  1.00  6.02           O  
ATOM     58  CB  TRP A2028      12.611  -2.951  49.506  1.00  6.44           C  
ATOM     59  CG  TRP A2028      12.445  -2.186  48.185  1.00 10.97           C  
ATOM     60  CD1 TRP A2028      11.846  -2.772  47.105  1.00 12.06           C  
ATOM     61  CD2 TRP A2028      12.779  -0.874  47.924  1.00  7.87           C  
ATOM     62  NE1 TRP A2028      11.763  -1.850  46.185  1.00  9.49           N  
ATOM     63  CE2 TRP A2028      12.301  -0.713  46.620  1.00  4.91           C  
ATOM     64  CE3 TRP A2028      13.398   0.196  48.583  1.00  4.40           C  
ATOM     65  CZ2 TRP A2028      12.430   0.487  45.946  1.00  2.92           C  
ATOM     66  CZ3 TRP A2028      13.535   1.415  47.920  1.00  3.55           C  
ATOM     67  CH2 TRP A2028      13.051   1.552  46.610  1.00  9.21           C  
ATOM     68  H   TRP A2028      13.953  -5.028  49.025  1.00  0.00           H  
ATOM     69  HE1 TRP A2028      11.481  -2.023  45.265  1.00  0.00           H  
ATOM     70  N   HIS A2029      13.981  -4.050  52.214  1.00 10.65           N  
ATOM     71  CA  HIS A2029      14.091  -4.036  53.666  1.00  2.00           C  
ATOM     72  C   HIS A2029      15.536  -3.801  54.032  1.00  2.67           C  
ATOM     73  O   HIS A2029      15.816  -3.083  54.969  1.00  5.49           O  
ATOM     74  CB  HIS A2029      13.546  -5.374  54.158  1.00  6.15           C  
ATOM     75  CG  HIS A2029      13.232  -5.460  55.655  1.00  4.63           C  
ATOM     76  ND1 HIS A2029      14.017  -5.953  56.622  1.00  3.84           N  
ATOM     77  CD2 HIS A2029      12.078  -5.017  56.241  1.00  2.00           C  
ATOM     78  CE1 HIS A2029      13.392  -5.802  57.762  1.00  2.00           C  
ATOM     79  NE2 HIS A2029      12.250  -5.243  57.508  1.00  2.00           N  
ATOM     80  H   HIS A2029      13.766  -4.901  51.750  1.00  0.00           H  
ATOM     81  HD1 HIS A2029      14.790  -6.549  56.465  1.00  0.00           H  
ATOM     82  HE2 HIS A2029      11.603  -5.063  58.211  1.00  0.00           H  
ATOM     83  N   GLU A2030      16.521  -4.372  53.381  1.00  2.00           N  
ATOM     84  CA  GLU A2030      17.917  -4.149  53.724  1.00  7.48           C  
ATOM     85  C   GLU A2030      18.417  -2.766  53.316  1.00  9.18           C  
ATOM     86  O   GLU A2030      19.134  -2.082  54.046  1.00 10.47           O  
ATOM     87  CB  GLU A2030      18.851  -5.158  53.037  1.00 13.37           C  
ATOM     88  CG  GLU A2030      18.569  -6.671  53.303  1.00 28.48           C  
ATOM     89  CD  GLU A2030      19.764  -7.630  52.970  1.00 37.13           C  
ATOM     90  OE1 GLU A2030      20.329  -7.566  51.842  1.00 42.21           O  
ATOM     91  OE2 GLU A2030      20.118  -8.422  53.883  1.00 31.21           O  
ATOM     92  H   GLU A2030      16.318  -4.974  52.642  1.00  0.00           H  
ATOM     93  N   GLY A2031      18.098  -2.334  52.116  1.00  3.80           N  
ATOM     94  CA  GLY A2031      18.549  -1.064  51.640  1.00  7.53           C  
ATOM     95  C   GLY A2031      17.988   0.114  52.417  1.00  6.26           C  
ATOM     96  O   GLY A2031      18.761   1.034  52.700  1.00  6.76           O  
ATOM     97  H   GLY A2031      17.546  -2.897  51.549  1.00  0.00           H  
ATOM     98  N   LEU A2032      16.689   0.105  52.750  1.00  4.97           N  
ATOM     99  CA  LEU A2032      15.988   1.179  53.453  1.00  5.86           C  
ATOM    100  C   LEU A2032      16.580   1.370  54.894  1.00  9.92           C  
ATOM    101  O   LEU A2032      16.812   2.543  55.288  1.00  5.04           O  
ATOM    102  CB  LEU A2032      14.557   0.732  53.402  1.00  5.32           C  
ATOM    103  CG  LEU A2032      13.421   1.688  53.001  1.00  6.71           C  
ATOM    104  CD1 LEU A2032      13.845   2.505  51.818  1.00  3.12           C  
ATOM    105  CD2 LEU A2032      12.121   0.881  52.711  1.00  6.85           C  
ATOM    106  H   LEU A2032      16.174  -0.695  52.483  1.00  0.00           H  
ATOM    107  N   GLU A2033      16.860   0.261  55.670  1.00  9.00           N  
ATOM    108  CA  GLU A2033      17.674   0.294  56.903  1.00 11.03           C  
ATOM    109  C   GLU A2033      18.950   1.082  56.601  1.00 11.86           C  
ATOM    110  O   GLU A2033      19.215   2.110  57.223  1.00 14.28           O  
ATOM    111  CB  GLU A2033      18.075  -1.150  57.384  1.00 12.23           C  
ATOM    112  CG  GLU A2033      19.385  -1.444  58.196  1.00 15.12           C  
ATOM    113  CD  GLU A2033      20.809  -1.736  57.506  1.00 19.94           C  
ATOM    114  OE1 GLU A2033      20.889  -2.541  56.537  1.00 15.49           O  
ATOM    115  OE2 GLU A2033      21.857  -1.172  57.941  1.00 14.15           O  
ATOM    116  H   GLU A2033      16.608  -0.624  55.298  1.00  0.00           H  
ATOM    117  N   GLU A2034      19.707   0.664  55.582  1.00 10.11           N  
ATOM    118  CA  GLU A2034      21.027   1.184  55.285  1.00  8.94           C  
ATOM    119  C   GLU A2034      21.022   2.642  54.931  1.00  8.49           C  
ATOM    120  O   GLU A2034      21.854   3.384  55.455  1.00 11.27           O  
ATOM    121  CB  GLU A2034      21.632   0.251  54.167  1.00  4.54           C  
ATOM    122  CG  GLU A2034      23.088   0.345  53.904  1.00  4.17           C  
ATOM    123  CD  GLU A2034      23.997   0.641  55.109  1.00 10.50           C  
ATOM    124  OE1 GLU A2034      23.717   0.303  56.261  1.00 13.16           O  
ATOM    125  OE2 GLU A2034      25.053   1.222  54.894  1.00 18.14           O  
ATOM    126  H   GLU A2034      19.385  -0.108  55.059  1.00  0.00           H  
ATOM    127  N   ALA A2035      20.048   3.043  54.125  1.00  8.13           N  
ATOM    128  CA  ALA A2035      19.878   4.404  53.677  1.00 13.19           C  
ATOM    129  C   ALA A2035      19.490   5.321  54.812  1.00 14.22           C  
ATOM    130  O   ALA A2035      19.876   6.494  54.787  1.00 10.83           O  
ATOM    131  CB  ALA A2035      18.792   4.492  52.618  1.00 14.03           C  
ATOM    132  H   ALA A2035      19.438   2.364  53.779  1.00  0.00           H  
ATOM    133  N   SER A2036      18.769   4.792  55.815  1.00 15.89           N  
ATOM    134  CA  SER A2036      18.363   5.568  56.967  1.00 12.14           C  
ATOM    135  C   SER A2036      19.482   5.647  57.912  1.00  9.30           C  
ATOM    136  O   SER A2036      19.542   6.641  58.597  1.00 16.31           O  
ATOM    137  CB  SER A2036      17.120   4.963  57.671  1.00 16.77           C  
ATOM    138  OG  SER A2036      17.180   3.624  58.168  1.00 19.55           O  
ATOM    139  H   SER A2036      18.399   3.875  55.711  1.00  0.00           H  
ATOM    140  HG  SER A2036      17.377   3.086  57.374  1.00  0.00           H  
ATOM    141  N   ARG A2037      20.361   4.661  57.945  1.00  8.85           N  
ATOM    142  CA  ARG A2037      21.512   4.698  58.819  1.00 11.14           C  
ATOM    143  C   ARG A2037      22.360   5.877  58.355  1.00 14.13           C  
ATOM    144  O   ARG A2037      22.658   6.804  59.124  1.00 18.50           O  
ATOM    145  CB  ARG A2037      22.304   3.437  58.700  1.00  3.01           C  
ATOM    146  CG  ARG A2037      23.355   3.342  59.740  1.00  4.41           C  
ATOM    147  CD  ARG A2037      24.248   2.169  59.571  1.00  2.00           C  
ATOM    148  NE  ARG A2037      24.953   2.133  58.296  1.00  9.71           N  
ATOM    149  CZ  ARG A2037      26.018   2.893  58.012  1.00 12.42           C  
ATOM    150  NH1 ARG A2037      26.511   3.762  58.899  1.00 19.94           N  
ATOM    151  NH2 ARG A2037      26.625   2.775  56.833  1.00 13.76           N  
ATOM    152  H   ARG A2037      20.181   3.854  57.441  1.00  0.00           H  
ATOM    153  HE  ARG A2037      24.660   1.506  57.611  1.00  0.00           H  
ATOM    154 HH11 ARG A2037      26.102   3.860  59.809  1.00  0.00           H  
ATOM    155 HH12 ARG A2037      27.302   4.326  58.652  1.00  0.00           H  
ATOM    156 HH21 ARG A2037      26.285   2.113  56.174  1.00  0.00           H  
ATOM    157 HH22 ARG A2037      27.408   3.359  56.619  1.00  0.00           H  
ATOM    158  N   LEU A2038      22.603   5.908  57.039  1.00 14.01           N  
ATOM    159  CA  LEU A2038      23.276   7.005  56.340  1.00  8.02           C  
ATOM    160  C   LEU A2038      22.636   8.372  56.540  1.00  4.28           C  
ATOM    161  O   LEU A2038      23.274   9.363  56.821  1.00  7.04           O  
ATOM    162  CB  LEU A2038      23.286   6.668  54.874  1.00 11.04           C  
ATOM    163  CG  LEU A2038      24.107   5.424  54.507  1.00 13.33           C  
ATOM    164  CD1 LEU A2038      23.683   4.960  53.123  1.00 17.79           C  
ATOM    165  CD2 LEU A2038      25.599   5.721  54.588  1.00  9.67           C  
ATOM    166  H   LEU A2038      22.273   5.148  56.512  1.00  0.00           H  
ATOM    167  N   TYR A2039      21.337   8.462  56.432  1.00  4.62           N  
ATOM    168  CA  TYR A2039      20.573   9.688  56.526  1.00  6.19           C  
ATOM    169  C   TYR A2039      20.409  10.195  57.956  1.00 11.65           C  
ATOM    170  O   TYR A2039      20.921  11.280  58.263  1.00 11.97           O  
ATOM    171  CB  TYR A2039      19.175   9.460  55.946  1.00  6.25           C  
ATOM    172  CG  TYR A2039      18.351  10.739  55.884  1.00 13.21           C  
ATOM    173  CD1 TYR A2039      18.801  11.828  55.127  1.00 11.70           C  
ATOM    174  CD2 TYR A2039      17.182  10.837  56.636  1.00 13.55           C  
ATOM    175  CE1 TYR A2039      18.094  13.013  55.142  1.00  6.20           C  
ATOM    176  CE2 TYR A2039      16.478  12.029  56.639  1.00  9.84           C  
ATOM    177  CZ  TYR A2039      16.943  13.101  55.895  1.00  6.81           C  
ATOM    178  OH  TYR A2039      16.255  14.291  55.911  1.00 14.79           O  
ATOM    179  H   TYR A2039      20.859   7.652  56.139  1.00  0.00           H  
ATOM    180  HH  TYR A2039      15.538  14.230  56.556  1.00  0.00           H  
ATOM    181  N   PHE A2040      19.712   9.423  58.821  1.00  7.58           N  
ATOM    182  CA  PHE A2040      19.478   9.796  60.207  1.00  8.69           C  
ATOM    183  C   PHE A2040      20.648   9.675  61.150  1.00  7.64           C  
ATOM    184  O   PHE A2040      20.697  10.445  62.122  1.00  7.62           O  
ATOM    185  CB  PHE A2040      18.361   8.984  60.795  1.00  2.00           C  
ATOM    186  CG  PHE A2040      17.051   9.304  60.146  1.00  3.45           C  
ATOM    187  CD1 PHE A2040      16.409  10.494  60.478  1.00  6.36           C  
ATOM    188  CD2 PHE A2040      16.546   8.407  59.203  1.00  5.65           C  
ATOM    189  CE1 PHE A2040      15.204  10.780  59.832  1.00 10.67           C  
ATOM    190  CE2 PHE A2040      15.350   8.709  58.564  1.00  7.93           C  
ATOM    191  CZ  PHE A2040      14.672   9.897  58.879  1.00 12.49           C  
ATOM    192  H   PHE A2040      19.421   8.538  58.533  1.00  0.00           H  
ATOM    193  N   GLY A2041      21.519   8.693  60.918  1.00  4.24           N  
ATOM    194  CA  GLY A2041      22.674   8.513  61.761  1.00  2.71           C  
ATOM    195  C   GLY A2041      23.858   9.296  61.245  1.00  5.71           C  
ATOM    196  O   GLY A2041      24.589   9.898  62.028  1.00  7.99           O  
ATOM    197  H   GLY A2041      21.361   8.070  60.179  1.00  0.00           H  
ATOM    198  N   GLU A2042      24.108   9.324  59.952  1.00  4.58           N  
ATOM    199  CA  GLU A2042      25.303   9.984  59.489  1.00  6.70           C  
ATOM    200  C   GLU A2042      25.154  11.284  58.700  1.00  9.20           C  
ATOM    201  O   GLU A2042      26.145  11.843  58.207  1.00  7.56           O  
ATOM    202  CB  GLU A2042      26.072   8.989  58.683  1.00  8.33           C  
ATOM    203  CG  GLU A2042      27.120   8.174  59.507  1.00 18.46           C  
ATOM    204  CD  GLU A2042      28.419   7.975  58.685  1.00 25.85           C  
ATOM    205  OE1 GLU A2042      28.341   7.591  57.501  1.00 30.61           O  
ATOM    206  OE2 GLU A2042      29.518   8.238  59.205  1.00 32.56           O  
ATOM    207  H   GLU A2042      23.546   8.821  59.334  1.00  0.00           H  
ATOM    208  N   ARG A2043      23.900  11.768  58.605  1.00  7.05           N  
ATOM    209  CA  ARG A2043      23.502  12.981  57.886  1.00 11.01           C  
ATOM    210  C   ARG A2043      24.079  13.044  56.461  1.00 11.94           C  
ATOM    211  O   ARG A2043      24.536  14.047  55.898  1.00 17.63           O  
ATOM    212  CB  ARG A2043      23.897  14.175  58.784  1.00  3.65           C  
ATOM    213  CG  ARG A2043      23.052  14.176  60.053  1.00  2.00           C  
ATOM    214  CD  ARG A2043      23.656  15.061  61.138  1.00  6.33           C  
ATOM    215  NE  ARG A2043      22.772  15.095  62.304  1.00 11.30           N  
ATOM    216  CZ  ARG A2043      22.511  16.216  63.014  1.00  9.64           C  
ATOM    217  NH1 ARG A2043      23.073  17.397  62.684  1.00  2.00           N  
ATOM    218  NH2 ARG A2043      21.645  16.134  64.042  1.00  2.00           N  
ATOM    219  H   ARG A2043      23.167  11.206  58.941  1.00  0.00           H  
ATOM    220  HE  ARG A2043      22.329  14.262  62.569  1.00  0.00           H  
ATOM    221 HH11 ARG A2043      23.696  17.470  61.905  1.00  0.00           H  
ATOM    222 HH12 ARG A2043      22.854  18.191  63.248  1.00  0.00           H  
ATOM    223 HH21 ARG A2043      21.225  15.253  64.257  1.00  0.00           H  
ATOM    224 HH22 ARG A2043      21.457  16.954  64.575  1.00  0.00           H  
ATOM    225  N   ASN A2044      23.974  11.902  55.806  1.00 11.96           N  
ATOM    226  CA  ASN A2044      24.573  11.783  54.522  1.00 11.32           C  
ATOM    227  C   ASN A2044      23.496  11.478  53.507  1.00 12.17           C  
ATOM    228  O   ASN A2044      23.073  10.342  53.247  1.00 12.15           O  
ATOM    229  CB  ASN A2044      25.596  10.701  54.613  1.00 10.94           C  
ATOM    230  CG  ASN A2044      26.485  10.594  53.379  1.00 15.45           C  
ATOM    231  OD1 ASN A2044      27.438   9.802  53.336  1.00 14.71           O  
ATOM    232  ND2 ASN A2044      26.281  11.334  52.278  1.00 19.29           N  
ATOM    233  H   ASN A2044      23.540  11.151  56.247  1.00  0.00           H  
ATOM    234 HD21 ASN A2044      27.008  11.221  51.617  1.00  0.00           H  
ATOM    235 HD22 ASN A2044      25.586  12.007  52.198  1.00  0.00           H  
ATOM    236  N   VAL A2045      23.126  12.587  52.874  1.00  5.95           N  
ATOM    237  CA  VAL A2045      22.125  12.549  51.832  1.00  6.78           C  
ATOM    238  C   VAL A2045      22.613  11.888  50.554  1.00  8.18           C  
ATOM    239  O   VAL A2045      21.927  11.054  49.999  1.00  8.12           O  
ATOM    240  CB  VAL A2045      21.652  13.997  51.617  1.00  8.79           C  
ATOM    241  CG1 VAL A2045      20.718  14.105  50.412  1.00 11.86           C  
ATOM    242  CG2 VAL A2045      20.874  14.458  52.887  1.00  4.73           C  
ATOM    243  H   VAL A2045      23.419  13.444  53.229  1.00  0.00           H  
ATOM    244  N   LYS A2046      23.796  12.137  50.017  1.00  8.72           N  
ATOM    245  CA  LYS A2046      24.382  11.389  48.876  1.00 10.74           C  
ATOM    246  C   LYS A2046      24.456   9.859  49.065  1.00  9.47           C  
ATOM    247  O   LYS A2046      23.940   9.166  48.204  1.00 13.93           O  
ATOM    248  CB  LYS A2046      25.792  11.973  48.631  1.00  9.97           C  
ATOM    249  CG  LYS A2046      26.825  11.460  47.635  1.00 14.13           C  
ATOM    250  CD  LYS A2046      28.184  12.039  48.066  1.00 15.04           C  
ATOM    251  CE  LYS A2046      28.411  11.584  49.569  1.00 11.84           C  
ATOM    252  NZ  LYS A2046      29.543  12.225  50.205  1.00 13.41           N  
ATOM    253  H   LYS A2046      24.310  12.881  50.384  1.00  0.00           H  
ATOM    254  HZ1 LYS A2046      30.415  12.045  49.657  1.00  0.00           H  
ATOM    255  HZ2 LYS A2046      29.374  13.251  50.218  1.00  0.00           H  
ATOM    256  HZ3 LYS A2046      29.661  11.865  51.168  1.00  0.00           H  
ATOM    257  N   GLY A2047      25.001   9.288  50.139  1.00  3.87           N  
ATOM    258  CA  GLY A2047      24.950   7.862  50.407  1.00  3.40           C  
ATOM    259  C   GLY A2047      23.546   7.230  50.452  1.00  8.60           C  
ATOM    260  O   GLY A2047      23.334   6.113  49.949  1.00  3.57           O  
ATOM    261  H   GLY A2047      25.353   9.864  50.837  1.00  0.00           H  
ATOM    262  N   MET A2048      22.591   7.942  51.079  1.00 10.53           N  
ATOM    263  CA  MET A2048      21.156   7.580  51.138  1.00 12.28           C  
ATOM    264  C   MET A2048      20.486   7.392  49.761  1.00 10.79           C  
ATOM    265  O   MET A2048      19.758   6.431  49.491  1.00  9.14           O  
ATOM    266  CB  MET A2048      20.381   8.684  51.968  1.00  9.83           C  
ATOM    267  CG  MET A2048      18.887   8.564  51.987  1.00  9.56           C  
ATOM    268  SD  MET A2048      17.958  10.101  51.983  1.00  7.10           S  
ATOM    269  CE  MET A2048      16.381   9.698  51.310  1.00  2.00           C  
ATOM    270  H   MET A2048      22.838   8.790  51.513  1.00  0.00           H  
ATOM    271  N   PHE A2049      20.694   8.372  48.880  1.00 13.97           N  
ATOM    272  CA  PHE A2049      20.243   8.341  47.483  1.00 12.31           C  
ATOM    273  C   PHE A2049      21.003   7.303  46.636  1.00 10.12           C  
ATOM    274  O   PHE A2049      20.371   6.708  45.757  1.00 11.18           O  
ATOM    275  CB  PHE A2049      20.434   9.734  46.873  1.00 14.24           C  
ATOM    276  CG  PHE A2049      19.426  10.818  47.274  1.00 12.06           C  
ATOM    277  CD1 PHE A2049      18.387  10.569  48.182  1.00  9.29           C  
ATOM    278  CD2 PHE A2049      19.529  12.087  46.669  1.00 13.69           C  
ATOM    279  CE1 PHE A2049      17.475  11.594  48.462  1.00 12.21           C  
ATOM    280  CE2 PHE A2049      18.600  13.093  46.972  1.00 11.12           C  
ATOM    281  CZ  PHE A2049      17.569  12.852  47.869  1.00  5.80           C  
ATOM    282  H   PHE A2049      21.233   9.157  49.174  1.00  0.00           H  
ATOM    283  N   GLU A2050      22.299   7.049  46.921  1.00 11.57           N  
ATOM    284  CA  GLU A2050      23.133   6.003  46.327  1.00  8.02           C  
ATOM    285  C   GLU A2050      22.654   4.569  46.649  1.00 11.78           C  
ATOM    286  O   GLU A2050      22.761   3.699  45.762  1.00 14.62           O  
ATOM    287  CB  GLU A2050      24.560   6.134  46.817  1.00  7.66           C  
ATOM    288  CG  GLU A2050      25.513   6.708  45.726  1.00 11.03           C  
ATOM    289  CD  GLU A2050      26.694   7.617  46.153  1.00 14.67           C  
ATOM    290  OE1 GLU A2050      27.083   7.647  47.328  1.00 23.41           O  
ATOM    291  OE2 GLU A2050      27.241   8.323  45.293  1.00 15.62           O  
ATOM    292  H   GLU A2050      22.720   7.632  47.600  1.00  0.00           H  
ATOM    293  N   VAL A2051      22.153   4.268  47.880  1.00 11.32           N  
ATOM    294  CA  VAL A2051      21.655   2.943  48.230  1.00  9.15           C  
ATOM    295  C   VAL A2051      20.277   2.758  47.659  1.00  9.10           C  
ATOM    296  O   VAL A2051      19.964   1.691  47.137  1.00 14.17           O  
ATOM    297  CB  VAL A2051      21.598   2.798  49.744  1.00  9.53           C  
ATOM    298  CG1 VAL A2051      20.868   1.504  50.116  1.00 14.03           C  
ATOM    299  CG2 VAL A2051      22.969   2.690  50.282  1.00  7.71           C  
ATOM    300  H   VAL A2051      22.227   4.972  48.563  1.00  0.00           H  
ATOM    301  N   LEU A2052      19.483   3.820  47.724  1.00 10.05           N  
ATOM    302  CA  LEU A2052      18.119   3.812  47.250  1.00 10.86           C  
ATOM    303  C   LEU A2052      17.792   3.815  45.774  1.00  9.96           C  
ATOM    304  O   LEU A2052      16.885   3.078  45.333  1.00  6.90           O  
ATOM    305  CB  LEU A2052      17.415   4.987  47.882  1.00 12.25           C  
ATOM    306  CG  LEU A2052      16.404   4.733  48.987  1.00 18.45           C  
ATOM    307  CD1 LEU A2052      16.751   3.542  49.837  1.00 14.06           C  
ATOM    308  CD2 LEU A2052      16.330   6.022  49.787  1.00 20.76           C  
ATOM    309  H   LEU A2052      19.810   4.628  48.165  1.00  0.00           H  
ATOM    310  N   GLU A2053      18.482   4.650  45.003  1.00 10.14           N  
ATOM    311  CA  GLU A2053      18.186   4.794  43.592  1.00 13.53           C  
ATOM    312  C   GLU A2053      18.285   3.551  42.758  1.00  8.57           C  
ATOM    313  O   GLU A2053      17.343   3.310  42.004  1.00 10.02           O  
ATOM    314  CB  GLU A2053      19.068   5.883  43.009  1.00 22.82           C  
ATOM    315  CG  GLU A2053      18.852   6.293  41.527  1.00 31.56           C  
ATOM    316  CD  GLU A2053      19.279   7.757  41.287  1.00 38.63           C  
ATOM    317  OE1 GLU A2053      20.487   8.051  41.376  1.00 40.22           O  
ATOM    318  OE2 GLU A2053      18.392   8.600  41.058  1.00 43.02           O  
ATOM    319  H   GLU A2053      19.193   5.199  45.395  1.00  0.00           H  
ATOM    320  N   PRO A2054      19.296   2.670  42.870  1.00  7.20           N  
ATOM    321  CA  PRO A2054      19.285   1.377  42.150  1.00  8.47           C  
ATOM    322  C   PRO A2054      18.044   0.504  42.482  1.00 10.02           C  
ATOM    323  O   PRO A2054      17.449  -0.154  41.625  1.00  9.54           O  
ATOM    324  CB  PRO A2054      20.642   0.759  42.544  1.00  8.53           C  
ATOM    325  CG  PRO A2054      21.056   1.466  43.833  1.00  7.81           C  
ATOM    326  CD  PRO A2054      20.564   2.864  43.594  1.00  7.68           C  
ATOM    327  N   LEU A2055      17.512   0.610  43.703  1.00 10.10           N  
ATOM    328  CA  LEU A2055      16.364  -0.141  44.106  1.00  6.39           C  
ATOM    329  C   LEU A2055      15.179   0.430  43.433  1.00  6.27           C  
ATOM    330  O   LEU A2055      14.259  -0.306  43.104  1.00  6.53           O  
ATOM    331  CB  LEU A2055      16.211  -0.115  45.641  1.00  9.62           C  
ATOM    332  CG  LEU A2055      17.121  -0.990  46.569  1.00  5.41           C  
ATOM    333  CD1 LEU A2055      16.945  -0.578  48.006  1.00  4.32           C  
ATOM    334  CD2 LEU A2055      16.745  -2.401  46.499  1.00  4.34           C  
ATOM    335  H   LEU A2055      17.994   1.123  44.383  1.00  0.00           H  
ATOM    336  N   HIS A2056      15.180   1.729  43.148  1.00  8.65           N  
ATOM    337  CA  HIS A2056      14.020   2.279  42.429  1.00  8.71           C  
ATOM    338  C   HIS A2056      14.038   1.901  40.946  1.00  6.64           C  
ATOM    339  O   HIS A2056      13.007   1.614  40.315  1.00  4.24           O  
ATOM    340  CB  HIS A2056      13.929   3.827  42.491  1.00  7.49           C  
ATOM    341  CG  HIS A2056      13.417   4.410  43.782  1.00  2.00           C  
ATOM    342  ND1 HIS A2056      12.164   4.471  44.224  1.00  8.63           N  
ATOM    343  CD2 HIS A2056      14.221   4.997  44.712  1.00  2.00           C  
ATOM    344  CE1 HIS A2056      12.173   5.084  45.397  1.00  3.79           C  
ATOM    345  NE2 HIS A2056      13.422   5.389  45.664  1.00  2.00           N  
ATOM    346  H   HIS A2056      15.902   2.309  43.438  1.00  0.00           H  
ATOM    347  HD1 HIS A2056      11.357   4.152  43.768  1.00  0.00           H  
ATOM    348  HE2 HIS A2056      13.715   5.766  46.528  1.00  0.00           H  
ATOM    349  N   ALA A2057      15.276   1.810  40.434  1.00  7.06           N  
ATOM    350  CA  ALA A2057      15.466   1.356  39.069  1.00  6.48           C  
ATOM    351  C   ALA A2057      15.012  -0.066  38.806  1.00  3.45           C  
ATOM    352  O   ALA A2057      14.125  -0.179  37.965  1.00  9.98           O  
ATOM    353  CB  ALA A2057      16.889   1.439  38.682  1.00  2.00           C  
ATOM    354  H   ALA A2057      16.063   2.027  40.982  1.00  0.00           H  
ATOM    355  N   MET A2058      15.366  -1.114  39.563  1.00  3.72           N  
ATOM    356  CA  MET A2058      14.890  -2.469  39.268  1.00  8.94           C  
ATOM    357  C   MET A2058      13.384  -2.672  39.111  1.00  7.61           C  
ATOM    358  O   MET A2058      12.925  -3.560  38.392  1.00  6.10           O  
ATOM    359  CB  MET A2058      15.355  -3.432  40.339  1.00 14.70           C  
ATOM    360  CG  MET A2058      14.621  -3.356  41.689  1.00 20.98           C  
ATOM    361  SD  MET A2058      15.428  -4.372  42.945  1.00 23.44           S  
ATOM    362  CE  MET A2058      14.202  -4.241  44.213  1.00  6.95           C  
ATOM    363  H   MET A2058      15.961  -0.942  40.318  1.00  0.00           H  
ATOM    364  N   MET A2059      12.658  -1.728  39.717  1.00  9.68           N  
ATOM    365  CA  MET A2059      11.211  -1.643  39.762  1.00  9.55           C  
ATOM    366  C   MET A2059      10.637  -1.245  38.427  1.00 11.61           C  
ATOM    367  O   MET A2059       9.553  -1.725  38.088  1.00 15.21           O  
ATOM    368  CB  MET A2059      10.703  -0.580  40.788  1.00 13.67           C  
ATOM    369  CG  MET A2059      11.050  -0.735  42.290  1.00  7.64           C  
ATOM    370  SD  MET A2059      10.200  -2.186  42.946  1.00 10.97           S  
ATOM    371  CE  MET A2059       8.701  -1.378  43.463  1.00  2.00           C  
ATOM    372  H   MET A2059      13.146  -1.063  40.266  1.00  0.00           H  
ATOM    373  N   GLU A2060      11.342  -0.393  37.678  1.00 12.18           N  
ATOM    374  CA  GLU A2060      10.843   0.178  36.437  1.00 10.69           C  
ATOM    375  C   GLU A2060      10.359  -0.846  35.459  1.00 12.82           C  
ATOM    376  O   GLU A2060       9.393  -0.674  34.735  1.00 13.32           O  
ATOM    377  CB  GLU A2060      11.916   0.973  35.791  1.00 13.99           C  
ATOM    378  CG  GLU A2060      12.356   2.199  36.572  1.00 13.62           C  
ATOM    379  CD  GLU A2060      13.473   3.003  35.872  1.00 20.83           C  
ATOM    380  OE1 GLU A2060      14.486   2.439  35.384  1.00 20.30           O  
ATOM    381  OE2 GLU A2060      13.271   4.233  35.837  1.00 25.44           O  
ATOM    382  H   GLU A2060      12.198  -0.082  38.031  1.00  0.00           H  
ATOM    383  N   ARG A2061      11.122  -1.926  35.539  1.00 15.86           N  
ATOM    384  CA  ARG A2061      10.884  -3.180  34.864  1.00 16.02           C  
ATOM    385  C   ARG A2061       9.391  -3.556  34.967  1.00 17.45           C  
ATOM    386  O   ARG A2061       8.648  -3.704  33.970  1.00 24.92           O  
ATOM    387  CB  ARG A2061      11.853  -4.189  35.550  1.00 13.21           C  
ATOM    388  CG  ARG A2061      11.945  -5.564  34.950  1.00 12.56           C  
ATOM    389  CD  ARG A2061      12.739  -6.435  35.854  1.00 15.38           C  
ATOM    390  NE  ARG A2061      11.974  -7.646  36.092  1.00 23.85           N  
ATOM    391  CZ  ARG A2061      11.754  -8.157  37.308  1.00 24.80           C  
ATOM    392  NH1 ARG A2061      12.228  -7.614  38.436  1.00 22.16           N  
ATOM    393  NH2 ARG A2061      10.990  -9.237  37.362  1.00 25.86           N  
ATOM    394  H   ARG A2061      11.886  -1.904  36.147  1.00  0.00           H  
ATOM    395  HE  ARG A2061      11.602  -8.115  35.313  1.00  0.00           H  
ATOM    396 HH11 ARG A2061      12.773  -6.776  38.396  1.00  0.00           H  
ATOM    397 HH12 ARG A2061      12.023  -8.043  39.313  1.00  0.00           H  
ATOM    398 HH21 ARG A2061      10.614  -9.641  36.528  1.00  0.00           H  
ATOM    399 HH22 ARG A2061      10.828  -9.671  38.245  1.00  0.00           H  
ATOM    400  N   GLY A2062       8.952  -3.618  36.222  1.00 11.89           N  
ATOM    401  CA  GLY A2062       7.584  -3.980  36.465  1.00  9.63           C  
ATOM    402  C   GLY A2062       7.423  -5.302  37.166  1.00  6.54           C  
ATOM    403  O   GLY A2062       8.345  -6.092  37.203  1.00  6.82           O  
ATOM    404  H   GLY A2062       9.557  -3.468  36.963  1.00  0.00           H  
ATOM    405  N   PRO A2063       6.280  -5.587  37.767  1.00  5.19           N  
ATOM    406  CA  PRO A2063       6.054  -6.748  38.613  1.00  9.35           C  
ATOM    407  C   PRO A2063       6.440  -8.133  38.071  1.00 15.57           C  
ATOM    408  O   PRO A2063       7.338  -8.630  38.724  1.00 23.03           O  
ATOM    409  CB  PRO A2063       4.582  -6.656  39.005  1.00  8.68           C  
ATOM    410  CG  PRO A2063       3.966  -5.719  37.955  1.00  5.63           C  
ATOM    411  CD  PRO A2063       5.096  -4.750  37.665  1.00  2.00           C  
ATOM    412  N   GLN A2064       5.927  -8.858  37.049  1.00 13.07           N  
ATOM    413  CA  GLN A2064       6.419 -10.208  36.649  1.00 19.27           C  
ATOM    414  C   GLN A2064       6.502 -11.475  37.579  1.00 18.93           C  
ATOM    415  O   GLN A2064       6.713 -12.565  37.029  1.00 18.01           O  
ATOM    416  CB  GLN A2064       7.835 -10.035  36.006  1.00 23.27           C  
ATOM    417  CG  GLN A2064       7.884  -9.006  34.914  1.00 33.16           C  
ATOM    418  CD  GLN A2064       9.200  -8.846  34.142  1.00 42.34           C  
ATOM    419  OE1 GLN A2064       9.306  -8.011  33.221  1.00 41.64           O  
ATOM    420  NE2 GLN A2064      10.249  -9.619  34.456  1.00 46.29           N  
ATOM    421  H   GLN A2064       5.124  -8.520  36.624  1.00  0.00           H  
ATOM    422 HE21 GLN A2064      11.043  -9.432  33.915  1.00  0.00           H  
ATOM    423 HE22 GLN A2064      10.196 -10.279  35.172  1.00  0.00           H  
ATOM    424  N   THR A2065       6.539 -11.525  38.931  1.00 17.15           N  
ATOM    425  CA  THR A2065       6.385 -12.788  39.682  1.00 18.08           C  
ATOM    426  C   THR A2065       5.274 -12.606  40.698  1.00 16.20           C  
ATOM    427  O   THR A2065       4.823 -11.483  40.943  1.00 16.75           O  
ATOM    428  CB  THR A2065       7.587 -13.288  40.544  1.00 17.76           C  
ATOM    429  OG1 THR A2065       7.711 -12.511  41.737  1.00 13.18           O  
ATOM    430  CG2 THR A2065       8.854 -13.291  39.700  1.00 16.40           C  
ATOM    431  H   THR A2065       6.668 -10.691  39.429  1.00  0.00           H  
ATOM    432  HG1 THR A2065       8.673 -12.542  41.910  1.00  0.00           H  
ATOM    433  N   LEU A2066       4.786 -13.676  41.326  1.00 18.20           N  
ATOM    434  CA  LEU A2066       3.714 -13.606  42.319  1.00 11.88           C  
ATOM    435  C   LEU A2066       3.965 -12.575  43.432  1.00 10.33           C  
ATOM    436  O   LEU A2066       3.182 -11.634  43.668  1.00  6.19           O  
ATOM    437  CB  LEU A2066       3.582 -15.025  42.840  1.00  9.21           C  
ATOM    438  CG  LEU A2066       2.332 -15.868  42.583  1.00 13.04           C  
ATOM    439  CD1 LEU A2066       1.682 -15.502  41.264  1.00  9.34           C  
ATOM    440  CD2 LEU A2066       2.736 -17.333  42.635  1.00 13.91           C  
ATOM    441  H   LEU A2066       5.118 -14.553  41.039  1.00  0.00           H  
ATOM    442  N   LYS A2067       5.163 -12.675  44.011  1.00  9.25           N  
ATOM    443  CA  LYS A2067       5.562 -11.775  45.087  1.00  9.41           C  
ATOM    444  C   LYS A2067       5.890 -10.398  44.547  1.00  7.50           C  
ATOM    445  O   LYS A2067       5.638  -9.423  45.257  1.00  9.79           O  
ATOM    446  CB  LYS A2067       6.810 -12.252  45.879  1.00  2.00           C  
ATOM    447  CG  LYS A2067       6.598 -13.328  46.992  1.00  5.64           C  
ATOM    448  CD  LYS A2067       7.992 -13.638  47.495  1.00  2.75           C  
ATOM    449  CE  LYS A2067       8.090 -14.909  48.231  1.00 14.49           C  
ATOM    450  NZ  LYS A2067       9.478 -15.201  48.584  1.00 21.23           N  
ATOM    451  H   LYS A2067       5.825 -13.273  43.626  1.00  0.00           H  
ATOM    452  HZ1 LYS A2067       9.853 -14.428  49.171  1.00  0.00           H  
ATOM    453  HZ2 LYS A2067       9.529 -16.100  49.111  1.00  0.00           H  
ATOM    454  HZ3 LYS A2067      10.029 -15.277  47.705  1.00  0.00           H  
ATOM    455  N   GLU A2068       6.495 -10.244  43.375  1.00  4.67           N  
ATOM    456  CA  GLU A2068       6.725  -8.904  42.881  1.00  2.00           C  
ATOM    457  C   GLU A2068       5.410  -8.201  42.526  1.00  4.88           C  
ATOM    458  O   GLU A2068       5.270  -6.980  42.662  1.00  6.82           O  
ATOM    459  CB  GLU A2068       7.587  -8.954  41.685  1.00  2.00           C  
ATOM    460  CG  GLU A2068       8.989  -9.478  41.976  1.00  2.00           C  
ATOM    461  CD  GLU A2068       9.933  -9.516  40.785  1.00  5.60           C  
ATOM    462  OE1 GLU A2068       9.443  -9.724  39.692  1.00 10.17           O  
ATOM    463  OE2 GLU A2068      11.151  -9.407  40.903  1.00  2.00           O  
ATOM    464  H   GLU A2068       6.665 -11.022  42.818  1.00  0.00           H  
ATOM    465  N   THR A2069       4.374  -8.966  42.186  1.00  3.91           N  
ATOM    466  CA  THR A2069       3.083  -8.413  41.847  1.00  5.26           C  
ATOM    467  C   THR A2069       2.403  -7.952  43.141  1.00  8.35           C  
ATOM    468  O   THR A2069       1.858  -6.834  43.182  1.00  7.55           O  
ATOM    469  CB  THR A2069       2.238  -9.509  41.099  1.00  4.96           C  
ATOM    470  OG1 THR A2069       2.930  -9.891  39.886  1.00  3.96           O  
ATOM    471  CG2 THR A2069       0.839  -8.992  40.733  1.00  3.62           C  
ATOM    472  H   THR A2069       4.482  -9.934  42.141  1.00  0.00           H  
ATOM    473  HG1 THR A2069       3.831 -10.080  40.168  1.00  0.00           H  
ATOM    474  N   SER A2070       2.385  -8.760  44.219  1.00  8.83           N  
ATOM    475  CA  SER A2070       1.778  -8.248  45.423  1.00  6.10           C  
ATOM    476  C   SER A2070       2.649  -7.126  45.993  1.00  4.49           C  
ATOM    477  O   SER A2070       2.128  -6.148  46.532  1.00  5.24           O  
ATOM    478  CB  SER A2070       1.594  -9.398  46.430  1.00  5.93           C  
ATOM    479  OG  SER A2070       2.753  -9.993  47.048  1.00 13.08           O  
ATOM    480  H   SER A2070       2.760  -9.662  44.199  1.00  0.00           H  
ATOM    481  HG  SER A2070       2.429 -10.655  47.657  1.00  0.00           H  
ATOM    482  N   PHE A2071       3.992  -7.153  45.887  1.00  7.76           N  
ATOM    483  CA  PHE A2071       4.863  -6.092  46.436  1.00  8.25           C  
ATOM    484  C   PHE A2071       4.512  -4.752  45.800  1.00 11.55           C  
ATOM    485  O   PHE A2071       4.277  -3.779  46.531  1.00 11.82           O  
ATOM    486  CB  PHE A2071       6.322  -6.397  46.143  1.00  3.52           C  
ATOM    487  CG  PHE A2071       7.311  -5.407  46.763  1.00  7.33           C  
ATOM    488  CD1 PHE A2071       7.697  -4.232  46.083  1.00  2.00           C  
ATOM    489  CD2 PHE A2071       7.819  -5.677  48.042  1.00  3.70           C  
ATOM    490  CE1 PHE A2071       8.573  -3.341  46.689  1.00  3.91           C  
ATOM    491  CE2 PHE A2071       8.699  -4.775  48.639  1.00  2.00           C  
ATOM    492  CZ  PHE A2071       9.066  -3.614  47.962  1.00  6.05           C  
ATOM    493  H   PHE A2071       4.379  -7.941  45.456  1.00  0.00           H  
ATOM    494  N   ASN A2072       4.444  -4.750  44.452  1.00 13.06           N  
ATOM    495  CA  ASN A2072       4.101  -3.586  43.642  1.00  8.46           C  
ATOM    496  C   ASN A2072       2.748  -3.020  44.026  1.00  9.75           C  
ATOM    497  O   ASN A2072       2.598  -1.840  44.338  1.00 11.16           O  
ATOM    498  CB  ASN A2072       4.097  -3.986  42.183  1.00  6.48           C  
ATOM    499  CG  ASN A2072       3.846  -2.822  41.192  1.00  6.47           C  
ATOM    500  OD1 ASN A2072       2.803  -2.699  40.529  1.00  2.00           O  
ATOM    501  ND2 ASN A2072       4.829  -1.936  41.033  1.00  2.00           N  
ATOM    502  H   ASN A2072       4.597  -5.608  43.984  1.00  0.00           H  
ATOM    503 HD21 ASN A2072       4.599  -1.146  40.494  1.00  0.00           H  
ATOM    504 HD22 ASN A2072       5.679  -2.048  41.501  1.00  0.00           H  
ATOM    505  N   GLN A2073       1.748  -3.880  44.127  1.00 12.10           N  
ATOM    506  CA  GLN A2073       0.400  -3.483  44.533  1.00 14.51           C  
ATOM    507  C   GLN A2073       0.359  -2.747  45.936  1.00 17.42           C  
ATOM    508  O   GLN A2073      -0.305  -1.687  46.078  1.00 19.40           O  
ATOM    509  CB  GLN A2073      -0.458  -4.788  44.502  1.00 11.96           C  
ATOM    510  CG  GLN A2073      -1.962  -4.658  44.602  1.00 19.95           C  
ATOM    511  CD  GLN A2073      -2.648  -6.036  44.730  1.00 30.44           C  
ATOM    512  OE1 GLN A2073      -2.066  -7.032  45.203  1.00 36.51           O  
ATOM    513  NE2 GLN A2073      -3.928  -6.171  44.353  1.00 29.38           N  
ATOM    514  H   GLN A2073       1.892  -4.829  43.938  1.00  0.00           H  
ATOM    515 HE21 GLN A2073      -4.307  -7.067  44.459  1.00  0.00           H  
ATOM    516 HE22 GLN A2073      -4.396  -5.382  44.012  1.00  0.00           H  
ATOM    517  N   ALA A2074       1.028  -3.216  47.009  1.00 15.76           N  
ATOM    518  CA  ALA A2074       0.982  -2.459  48.254  1.00 14.62           C  
ATOM    519  C   ALA A2074       1.975  -1.260  48.312  1.00 15.03           C  
ATOM    520  O   ALA A2074       1.668  -0.159  48.792  1.00 12.60           O  
ATOM    521  CB  ALA A2074       1.240  -3.422  49.394  1.00 14.17           C  
ATOM    522  H   ALA A2074       1.576  -4.028  46.915  1.00  0.00           H  
ATOM    523  N   TYR A2075       3.197  -1.406  47.806  1.00 11.74           N  
ATOM    524  CA  TYR A2075       4.201  -0.370  47.964  1.00 10.18           C  
ATOM    525  C   TYR A2075       4.651   0.377  46.703  1.00  9.77           C  
ATOM    526  O   TYR A2075       5.469   1.310  46.789  1.00  7.16           O  
ATOM    527  CB  TYR A2075       5.412  -0.976  48.570  1.00 13.05           C  
ATOM    528  CG  TYR A2075       5.123  -2.037  49.581  1.00 16.49           C  
ATOM    529  CD1 TYR A2075       4.618  -1.698  50.836  1.00 18.97           C  
ATOM    530  CD2 TYR A2075       5.336  -3.357  49.224  1.00 13.18           C  
ATOM    531  CE1 TYR A2075       4.310  -2.719  51.750  1.00 19.42           C  
ATOM    532  CE2 TYR A2075       5.020  -4.360  50.142  1.00 14.69           C  
ATOM    533  CZ  TYR A2075       4.510  -4.040  51.388  1.00 13.17           C  
ATOM    534  OH  TYR A2075       4.153  -5.063  52.219  1.00 10.08           O  
ATOM    535  H   TYR A2075       3.383  -2.206  47.270  1.00  0.00           H  
ATOM    536  HH  TYR A2075       3.720  -4.744  53.016  1.00  0.00           H  
ATOM    537  N   GLY A2076       4.197  -0.004  45.504  1.00  9.22           N  
ATOM    538  CA  GLY A2076       4.701   0.554  44.248  1.00  6.94           C  
ATOM    539  C   GLY A2076       4.444   2.050  44.209  1.00  6.19           C  
ATOM    540  O   GLY A2076       5.358   2.869  44.097  1.00  2.71           O  
ATOM    541  H   GLY A2076       3.525  -0.712  45.493  1.00  0.00           H  
ATOM    542  N   ARG A2077       3.159   2.387  44.292  1.00  6.81           N  
ATOM    543  CA  ARG A2077       2.693   3.773  44.268  1.00 10.84           C  
ATOM    544  C   ARG A2077       3.385   4.664  45.339  1.00  9.83           C  
ATOM    545  O   ARG A2077       3.771   5.823  45.104  1.00  9.19           O  
ATOM    546  CB  ARG A2077       1.138   3.764  44.421  1.00  9.58           C  
ATOM    547  CG  ARG A2077       0.548   2.555  45.145  1.00 22.27           C  
ATOM    548  CD  ARG A2077      -0.859   2.687  45.755  1.00 28.93           C  
ATOM    549  NE  ARG A2077      -1.276   1.394  46.298  1.00 38.30           N  
ATOM    550  CZ  ARG A2077      -2.318   1.243  47.128  1.00 43.58           C  
ATOM    551  NH1 ARG A2077      -3.049   2.276  47.540  1.00 49.94           N  
ATOM    552  NH2 ARG A2077      -2.714   0.020  47.474  1.00 43.84           N  
ATOM    553  H   ARG A2077       2.538   1.640  44.228  1.00  0.00           H  
ATOM    554  HE  ARG A2077      -0.789   0.589  46.022  1.00  0.00           H  
ATOM    555 HH11 ARG A2077      -2.832   3.205  47.235  1.00  0.00           H  
ATOM    556 HH12 ARG A2077      -3.829   2.127  48.148  1.00  0.00           H  
ATOM    557 HH21 ARG A2077      -2.194  -0.770  47.151  1.00  0.00           H  
ATOM    558 HH22 ARG A2077      -3.478  -0.100  48.104  1.00  0.00           H  
ATOM    559  N   ASP A2078       3.633   4.031  46.496  1.00  8.78           N  
ATOM    560  CA  ASP A2078       4.254   4.634  47.654  1.00  9.06           C  
ATOM    561  C   ASP A2078       5.710   4.944  47.436  1.00 10.77           C  
ATOM    562  O   ASP A2078       6.168   6.021  47.828  1.00 14.31           O  
ATOM    563  CB  ASP A2078       4.158   3.699  48.847  1.00  9.98           C  
ATOM    564  CG  ASP A2078       2.822   3.566  49.513  1.00 10.81           C  
ATOM    565  OD1 ASP A2078       1.830   4.028  48.991  1.00 19.46           O  
ATOM    566  OD2 ASP A2078       2.751   3.043  50.600  1.00 13.17           O  
ATOM    567  H   ASP A2078       3.348   3.094  46.569  1.00  0.00           H  
ATOM    568  N   LEU A2079       6.446   4.006  46.832  1.00 10.08           N  
ATOM    569  CA  LEU A2079       7.877   4.159  46.621  1.00  4.58           C  
ATOM    570  C   LEU A2079       8.197   5.102  45.482  1.00  4.73           C  
ATOM    571  O   LEU A2079       9.227   5.794  45.442  1.00  4.10           O  
ATOM    572  CB  LEU A2079       8.469   2.760  46.398  1.00 11.25           C  
ATOM    573  CG  LEU A2079       8.500   1.791  47.578  1.00  5.52           C  
ATOM    574  CD1 LEU A2079       8.781   0.406  47.121  1.00  6.61           C  
ATOM    575  CD2 LEU A2079       9.574   2.240  48.531  1.00  8.30           C  
ATOM    576  H   LEU A2079       6.022   3.161  46.582  1.00  0.00           H  
ATOM    577  N   MET A2080       7.310   5.043  44.481  1.00  7.85           N  
ATOM    578  CA  MET A2080       7.349   5.993  43.351  1.00 12.68           C  
ATOM    579  C   MET A2080       7.192   7.415  43.899  1.00  9.53           C  
ATOM    580  O   MET A2080       7.902   8.344  43.505  1.00  9.42           O  
ATOM    581  CB  MET A2080       6.173   5.808  42.326  1.00 17.51           C  
ATOM    582  CG  MET A2080       6.160   4.780  41.198  1.00 24.02           C  
ATOM    583  SD  MET A2080       4.532   4.928  40.371  1.00 40.09           S  
ATOM    584  CE  MET A2080       3.609   3.455  40.757  1.00 27.39           C  
ATOM    585  H   MET A2080       6.560   4.407  44.508  1.00  0.00           H  
ATOM    586  N   GLU A2081       6.246   7.603  44.814  1.00 10.11           N  
ATOM    587  CA  GLU A2081       6.014   8.901  45.425  1.00 14.01           C  
ATOM    588  C   GLU A2081       7.186   9.373  46.324  1.00 15.94           C  
ATOM    589  O   GLU A2081       7.539  10.570  46.334  1.00 16.51           O  
ATOM    590  CB  GLU A2081       4.697   8.816  46.214  1.00 15.58           C  
ATOM    591  CG  GLU A2081       4.189  10.215  46.511  1.00 19.82           C  
ATOM    592  CD  GLU A2081       2.903  10.224  47.295  1.00 22.74           C  
ATOM    593  OE1 GLU A2081       1.932   9.671  46.762  1.00 26.27           O  
ATOM    594  OE2 GLU A2081       2.898  10.812  48.387  1.00 25.34           O  
ATOM    595  H   GLU A2081       5.660   6.856  45.055  1.00  0.00           H  
ATOM    596  N   ALA A2082       7.830   8.445  47.066  1.00 12.55           N  
ATOM    597  CA  ALA A2082       8.981   8.779  47.888  1.00  6.87           C  
ATOM    598  C   ALA A2082      10.050   9.304  47.012  1.00  3.17           C  
ATOM    599  O   ALA A2082      10.531  10.382  47.269  1.00  6.37           O  
ATOM    600  CB  ALA A2082       9.479   7.546  48.623  1.00  2.00           C  
ATOM    601  H   ALA A2082       7.399   7.556  47.132  1.00  0.00           H  
ATOM    602  N   GLN A2083      10.383   8.617  45.955  1.00  4.08           N  
ATOM    603  CA  GLN A2083      11.403   9.036  45.020  1.00  2.00           C  
ATOM    604  C   GLN A2083      11.076  10.412  44.449  1.00  3.10           C  
ATOM    605  O   GLN A2083      11.952  11.247  44.236  1.00  2.03           O  
ATOM    606  CB  GLN A2083      11.494   8.005  43.892  1.00  4.70           C  
ATOM    607  CG  GLN A2083      12.401   8.364  42.693  1.00  6.46           C  
ATOM    608  CD  GLN A2083      12.613   7.255  41.662  1.00  2.18           C  
ATOM    609  OE1 GLN A2083      13.699   6.742  41.402  1.00  2.00           O  
ATOM    610  NE2 GLN A2083      11.554   6.836  41.006  1.00  4.98           N  
ATOM    611  H   GLN A2083       9.856   7.819  45.759  1.00  0.00           H  
ATOM    612 HE21 GLN A2083      11.689   6.179  40.289  1.00  0.00           H  
ATOM    613 HE22 GLN A2083      10.690   7.266  41.156  1.00  0.00           H  
ATOM    614  N   GLU A2084       9.832  10.761  44.153  1.00  5.15           N  
ATOM    615  CA  GLU A2084       9.525  12.099  43.650  1.00  9.84           C  
ATOM    616  C   GLU A2084       9.761  13.168  44.709  1.00  9.77           C  
ATOM    617  O   GLU A2084      10.168  14.242  44.280  1.00  8.59           O  
ATOM    618  CB  GLU A2084       8.067  12.192  43.171  1.00 13.80           C  
ATOM    619  CG  GLU A2084       8.057  12.559  41.712  1.00 23.34           C  
ATOM    620  CD  GLU A2084       8.623  13.959  41.416  1.00 29.17           C  
ATOM    621  OE1 GLU A2084       7.877  14.952  41.476  1.00 26.73           O  
ATOM    622  OE2 GLU A2084       9.826  14.036  41.123  1.00 35.54           O  
ATOM    623  H   GLU A2084       9.104  10.100  44.244  1.00  0.00           H  
ATOM    624  N   TRP A2085       9.590  12.944  46.029  1.00  8.62           N  
ATOM    625  CA  TRP A2085       9.968  13.917  47.058  1.00  5.67           C  
ATOM    626  C   TRP A2085      11.477  14.058  47.167  1.00  3.99           C  
ATOM    627  O   TRP A2085      11.930  15.199  47.342  1.00  4.37           O  
ATOM    628  CB  TRP A2085       9.432  13.538  48.414  1.00  6.84           C  
ATOM    629  CG  TRP A2085       7.952  13.886  48.639  1.00  3.64           C  
ATOM    630  CD1 TRP A2085       7.032  12.886  48.746  1.00  4.13           C  
ATOM    631  CD2 TRP A2085       7.362  15.150  48.718  1.00  7.36           C  
ATOM    632  NE1 TRP A2085       5.870  13.491  48.881  1.00  8.97           N  
ATOM    633  CE2 TRP A2085       6.004  14.828  48.860  1.00  8.79           C  
ATOM    634  CE3 TRP A2085       7.719  16.512  48.706  1.00  4.52           C  
ATOM    635  CZ2 TRP A2085       5.037  15.838  48.956  1.00  9.79           C  
ATOM    636  CZ3 TRP A2085       6.737  17.496  48.813  1.00  2.00           C  
ATOM    637  CH2 TRP A2085       5.401  17.176  48.933  1.00  2.00           C  
ATOM    638  H   TRP A2085       9.165  12.089  46.319  1.00  0.00           H  
ATOM    639  HE1 TRP A2085       5.023  13.017  49.029  1.00  0.00           H  
ATOM    640  N   CYS A2086      12.225  12.954  46.984  1.00  2.78           N  
ATOM    641  CA  CYS A2086      13.690  13.007  46.797  1.00  3.01           C  
ATOM    642  C   CYS A2086      14.159  13.808  45.567  1.00  3.59           C  
ATOM    643  O   CYS A2086      15.207  14.444  45.476  1.00  2.00           O  
ATOM    644  CB  CYS A2086      14.300  11.635  46.610  1.00  2.27           C  
ATOM    645  SG  CYS A2086      14.432  10.609  48.081  1.00  9.75           S  
ATOM    646  H   CYS A2086      11.773  12.084  46.904  1.00  0.00           H  
ATOM    647  N   ARG A2087      13.434  13.690  44.480  1.00  7.55           N  
ATOM    648  CA  ARG A2087      13.714  14.419  43.264  1.00 11.91           C  
ATOM    649  C   ARG A2087      13.153  15.836  43.387  1.00 12.01           C  
ATOM    650  O   ARG A2087      13.740  16.736  42.800  1.00 11.43           O  
ATOM    651  CB  ARG A2087      13.138  13.546  42.094  1.00 13.56           C  
ATOM    652  CG  ARG A2087      14.142  12.335  41.723  1.00 22.34           C  
ATOM    653  CD  ARG A2087      14.593  11.185  42.740  1.00 24.77           C  
ATOM    654  NE  ARG A2087      16.033  10.843  42.833  1.00 24.69           N  
ATOM    655  CZ  ARG A2087      16.579  10.012  43.778  1.00 23.36           C  
ATOM    656  NH1 ARG A2087      15.882   9.341  44.716  1.00 14.90           N  
ATOM    657  NH2 ARG A2087      17.883   9.818  43.758  1.00 18.36           N  
ATOM    658  H   ARG A2087      12.639  13.110  44.492  1.00  0.00           H  
ATOM    659  HE  ARG A2087      16.610  11.216  42.134  1.00  0.00           H  
ATOM    660 HH11 ARG A2087      14.883   9.461  44.743  1.00  0.00           H  
ATOM    661 HH12 ARG A2087      16.348   8.762  45.370  1.00  0.00           H  
ATOM    662 HH21 ARG A2087      18.428  10.251  43.042  1.00  0.00           H  
ATOM    663 HH22 ARG A2087      18.298   9.207  44.418  1.00  0.00           H  
ATOM    664  N   LYS A2088      12.129  16.117  44.216  1.00 14.63           N  
ATOM    665  CA  LYS A2088      11.684  17.484  44.546  1.00 15.69           C  
ATOM    666  C   LYS A2088      12.739  18.202  45.388  1.00 16.36           C  
ATOM    667  O   LYS A2088      13.043  19.387  45.245  1.00 19.28           O  
ATOM    668  CB  LYS A2088      10.347  17.497  45.344  1.00 17.23           C  
ATOM    669  CG  LYS A2088       9.139  17.177  44.456  1.00 19.35           C  
ATOM    670  CD  LYS A2088       7.734  17.499  44.901  1.00 22.57           C  
ATOM    671  CE  LYS A2088       7.468  19.022  44.917  1.00 32.80           C  
ATOM    672  NZ  LYS A2088       7.856  19.673  46.178  1.00 31.41           N  
ATOM    673  H   LYS A2088      11.664  15.375  44.646  1.00  0.00           H  
ATOM    674  HZ1 LYS A2088       7.337  19.233  46.967  1.00  0.00           H  
ATOM    675  HZ2 LYS A2088       8.880  19.535  46.321  1.00  0.00           H  
ATOM    676  HZ3 LYS A2088       7.639  20.688  46.126  1.00  0.00           H  
ATOM    677  N   TYR A2089      13.352  17.462  46.308  1.00 20.64           N  
ATOM    678  CA  TYR A2089      14.463  17.905  47.147  1.00 13.05           C  
ATOM    679  C   TYR A2089      15.596  18.468  46.319  1.00 14.38           C  
ATOM    680  O   TYR A2089      16.138  19.510  46.684  1.00 16.20           O  
ATOM    681  CB  TYR A2089      15.011  16.715  47.999  1.00  5.05           C  
ATOM    682  CG  TYR A2089      16.251  17.049  48.788  1.00  2.57           C  
ATOM    683  CD1 TYR A2089      16.120  17.817  49.941  1.00  2.00           C  
ATOM    684  CD2 TYR A2089      17.506  16.695  48.299  1.00  2.00           C  
ATOM    685  CE1 TYR A2089      17.263  18.231  50.620  1.00  2.98           C  
ATOM    686  CE2 TYR A2089      18.640  17.120  48.982  1.00  2.00           C  
ATOM    687  CZ  TYR A2089      18.524  17.904  50.135  1.00  2.00           C  
ATOM    688  OH  TYR A2089      19.637  18.412  50.775  1.00  5.82           O  
ATOM    689  H   TYR A2089      13.020  16.541  46.425  1.00  0.00           H  
ATOM    690  HH  TYR A2089      19.404  19.058  51.438  1.00  0.00           H  
ATOM    691  N   MET A2090      16.030  17.757  45.270  1.00 18.36           N  
ATOM    692  CA  MET A2090      17.207  18.151  44.482  1.00 20.67           C  
ATOM    693  C   MET A2090      17.027  19.496  43.805  1.00 24.14           C  
ATOM    694  O   MET A2090      18.034  20.150  43.530  1.00 20.64           O  
ATOM    695  CB  MET A2090      17.504  17.128  43.420  1.00 20.52           C  
ATOM    696  CG  MET A2090      17.780  15.755  43.994  1.00 21.74           C  
ATOM    697  SD  MET A2090      19.014  15.676  45.317  1.00 27.44           S  
ATOM    698  CE  MET A2090      20.432  15.669  44.282  1.00 21.45           C  
ATOM    699  H   MET A2090      15.577  16.908  45.060  1.00  0.00           H  
ATOM    700  N   LYS A2091      15.757  19.890  43.573  1.00 27.17           N  
ATOM    701  CA  LYS A2091      15.377  21.206  43.076  1.00 32.19           C  
ATOM    702  C   LYS A2091      15.095  22.213  44.181  1.00 32.33           C  
ATOM    703  O   LYS A2091      15.092  23.404  43.854  1.00 34.43           O  
ATOM    704  CB  LYS A2091      14.118  21.148  42.191  1.00 33.64           C  
ATOM    705  CG  LYS A2091      14.425  20.837  40.739  1.00 39.33           C  
ATOM    706  CD  LYS A2091      14.296  22.116  39.897  1.00 41.88           C  
ATOM    707  CE  LYS A2091      14.816  21.895  38.470  1.00 39.72           C  
ATOM    708  NZ  LYS A2091      14.303  22.936  37.602  1.00 39.38           N  
ATOM    709  H   LYS A2091      15.024  19.267  43.774  1.00  0.00           H  
ATOM    710  HZ1 LYS A2091      13.264  22.913  37.590  1.00  0.00           H  
ATOM    711  HZ2 LYS A2091      14.631  23.860  37.946  1.00  0.00           H  
ATOM    712  HZ3 LYS A2091      14.667  22.777  36.642  1.00  0.00           H  
ATOM    713  N   SER A2092      14.846  21.818  45.440  1.00 32.15           N  
ATOM    714  CA  SER A2092      14.563  22.789  46.495  1.00 32.81           C  
ATOM    715  C   SER A2092      15.560  22.949  47.667  1.00 32.30           C  
ATOM    716  O   SER A2092      15.507  23.901  48.462  1.00 30.88           O  
ATOM    717  CB  SER A2092      13.193  22.453  47.033  1.00 33.30           C  
ATOM    718  OG  SER A2092      13.169  21.080  47.374  1.00 36.70           O  
ATOM    719  H   SER A2092      14.752  20.872  45.654  1.00  0.00           H  
ATOM    720  HG  SER A2092      13.278  20.974  48.316  1.00  0.00           H  
ATOM    721  N   GLY A2093      16.462  21.981  47.837  1.00 32.50           N  
ATOM    722  CA  GLY A2093      17.428  21.982  48.913  1.00 27.95           C  
ATOM    723  C   GLY A2093      16.782  22.068  50.288  1.00 27.13           C  
ATOM    724  O   GLY A2093      17.406  22.411  51.296  1.00 27.86           O  
ATOM    725  H   GLY A2093      16.525  21.285  47.155  1.00  0.00           H  
ATOM    726  N   ASN A2094      15.533  21.598  50.365  1.00 26.93           N  
ATOM    727  CA  ASN A2094      14.765  21.679  51.606  1.00 24.32           C  
ATOM    728  C   ASN A2094      14.302  20.346  52.177  1.00 18.82           C  
ATOM    729  O   ASN A2094      13.399  19.690  51.638  1.00 16.66           O  
ATOM    730  CB  ASN A2094      13.576  22.572  51.337  1.00 25.81           C  
ATOM    731  CG  ASN A2094      12.743  22.797  52.583  1.00 25.89           C  
ATOM    732  OD1 ASN A2094      12.945  23.718  53.369  1.00 24.30           O  
ATOM    733  ND2 ASN A2094      11.750  21.956  52.790  1.00 29.08           N  
ATOM    734  H   ASN A2094      15.170  21.098  49.603  1.00  0.00           H  
ATOM    735 HD21 ASN A2094      11.144  22.213  53.520  1.00  0.00           H  
ATOM    736 HD22 ASN A2094      11.580  21.241  52.139  1.00  0.00           H  
ATOM    737  N   VAL A2095      14.905  20.020  53.329  1.00 12.80           N  
ATOM    738  CA  VAL A2095      14.665  18.768  54.060  1.00 11.56           C  
ATOM    739  C   VAL A2095      13.218  18.435  54.326  1.00  9.16           C  
ATOM    740  O   VAL A2095      12.952  17.240  54.367  1.00 11.77           O  
ATOM    741  CB  VAL A2095      15.469  18.782  55.413  1.00 10.87           C  
ATOM    742  CG1 VAL A2095      15.070  17.723  56.446  1.00 15.28           C  
ATOM    743  CG2 VAL A2095      16.887  18.406  55.064  1.00 15.30           C  
ATOM    744  H   VAL A2095      15.567  20.651  53.705  1.00  0.00           H  
ATOM    745  N   LYS A2096      12.265  19.354  54.430  1.00  5.26           N  
ATOM    746  CA  LYS A2096      10.862  18.952  54.490  1.00  9.60           C  
ATOM    747  C   LYS A2096      10.520  17.910  53.399  1.00  8.57           C  
ATOM    748  O   LYS A2096       9.716  16.996  53.612  1.00  7.24           O  
ATOM    749  CB  LYS A2096       9.900  20.154  54.275  1.00 14.98           C  
ATOM    750  CG  LYS A2096       9.320  21.186  55.281  1.00 21.80           C  
ATOM    751  CD  LYS A2096      10.305  22.000  56.133  1.00 22.50           C  
ATOM    752  CE  LYS A2096       9.693  23.378  56.540  1.00 22.79           C  
ATOM    753  NZ  LYS A2096       8.431  23.311  57.247  1.00 19.82           N  
ATOM    754  H   LYS A2096      12.500  20.291  54.482  1.00  0.00           H  
ATOM    755  HZ1 LYS A2096       7.727  22.831  56.652  1.00  0.00           H  
ATOM    756  HZ2 LYS A2096       8.572  22.763  58.117  1.00  0.00           H  
ATOM    757  HZ3 LYS A2096       8.120  24.270  57.471  1.00  0.00           H  
ATOM    758  N   ASP A2097      11.094  18.006  52.204  1.00  8.75           N  
ATOM    759  CA  ASP A2097      10.807  17.083  51.118  1.00  9.42           C  
ATOM    760  C   ASP A2097      11.263  15.703  51.477  1.00  7.37           C  
ATOM    761  O   ASP A2097      10.571  14.717  51.245  1.00  6.40           O  
ATOM    762  CB  ASP A2097      11.516  17.515  49.836  1.00 11.36           C  
ATOM    763  CG  ASP A2097      11.038  18.849  49.349  1.00  9.55           C  
ATOM    764  OD1 ASP A2097       9.845  18.962  49.119  1.00 11.65           O  
ATOM    765  OD2 ASP A2097      11.843  19.755  49.235  1.00  9.51           O  
ATOM    766  H   ASP A2097      11.716  18.741  52.035  1.00  0.00           H  
ATOM    767  N   LEU A2098      12.414  15.645  52.144  1.00  9.05           N  
ATOM    768  CA  LEU A2098      12.964  14.373  52.594  1.00 11.36           C  
ATOM    769  C   LEU A2098      12.230  13.842  53.816  1.00  8.18           C  
ATOM    770  O   LEU A2098      12.136  12.625  53.935  1.00 11.40           O  
ATOM    771  CB  LEU A2098      14.455  14.562  52.885  1.00  3.63           C  
ATOM    772  CG  LEU A2098      15.501  13.969  51.942  1.00  5.62           C  
ATOM    773  CD1 LEU A2098      15.053  13.934  50.510  1.00  3.65           C  
ATOM    774  CD2 LEU A2098      16.730  14.831  52.037  1.00  3.16           C  
ATOM    775  H   LEU A2098      12.889  16.471  52.373  1.00  0.00           H  
ATOM    776  N   THR A2099      11.668  14.685  54.687  1.00  7.24           N  
ATOM    777  CA  THR A2099      10.938  14.223  55.844  1.00  3.36           C  
ATOM    778  C   THR A2099       9.718  13.561  55.253  1.00  3.72           C  
ATOM    779  O   THR A2099       9.255  12.560  55.779  1.00  3.62           O  
ATOM    780  CB  THR A2099      10.584  15.431  56.715  1.00  2.00           C  
ATOM    781  OG1 THR A2099      11.784  15.994  57.196  1.00  2.00           O  
ATOM    782  CG2 THR A2099       9.771  15.057  57.839  1.00  2.00           C  
ATOM    783  H   THR A2099      11.829  15.637  54.540  1.00  0.00           H  
ATOM    784  HG1 THR A2099      12.462  15.979  56.504  1.00  0.00           H  
ATOM    785  N   GLN A2100       9.197  14.061  54.129  1.00  2.90           N  
ATOM    786  CA  GLN A2100       8.015  13.494  53.494  1.00  6.73           C  
ATOM    787  C   GLN A2100       8.300  12.163  52.839  1.00  7.17           C  
ATOM    788  O   GLN A2100       7.496  11.247  52.984  1.00 16.11           O  
ATOM    789  CB  GLN A2100       7.467  14.455  52.444  1.00 10.43           C  
ATOM    790  CG  GLN A2100       6.515  15.511  52.935  1.00 17.35           C  
ATOM    791  CD  GLN A2100       5.088  15.033  53.121  1.00 23.40           C  
ATOM    792  OE1 GLN A2100       4.741  13.855  53.070  1.00 29.88           O  
ATOM    793  NE2 GLN A2100       4.153  15.944  53.317  1.00 31.54           N  
ATOM    794  H   GLN A2100       9.510  14.928  53.800  1.00  0.00           H  
ATOM    795 HE21 GLN A2100       3.228  15.642  53.439  1.00  0.00           H  
ATOM    796 HE22 GLN A2100       4.383  16.900  53.293  1.00  0.00           H  
ATOM    797  N   ALA A2101       9.460  12.030  52.199  1.00  5.00           N  
ATOM    798  CA  ALA A2101       9.923  10.783  51.591  1.00  5.09           C  
ATOM    799  C   ALA A2101      10.074   9.649  52.605  1.00  6.80           C  
ATOM    800  O   ALA A2101       9.677   8.486  52.445  1.00  7.66           O  
ATOM    801  CB  ALA A2101      11.291  10.965  50.965  1.00  2.00           C  
ATOM    802  H   ALA A2101       9.992  12.843  52.071  1.00  0.00           H  
ATOM    803  N   TRP A2102      10.671   9.982  53.736  1.00  5.77           N  
ATOM    804  CA  TRP A2102      10.882   8.985  54.742  1.00  5.30           C  
ATOM    805  C   TRP A2102       9.590   8.562  55.410  1.00  4.08           C  
ATOM    806  O   TRP A2102       9.508   7.440  55.904  1.00  8.65           O  
ATOM    807  CB  TRP A2102      11.947   9.524  55.738  1.00  3.02           C  
ATOM    808  CG  TRP A2102      13.356   9.341  55.152  1.00  9.41           C  
ATOM    809  CD1 TRP A2102      14.151  10.405  54.831  1.00 12.44           C  
ATOM    810  CD2 TRP A2102      13.998   8.144  54.915  1.00 13.06           C  
ATOM    811  NE1 TRP A2102      15.285   9.904  54.421  1.00 10.78           N  
ATOM    812  CE2 TRP A2102      15.247   8.577  54.460  1.00 11.64           C  
ATOM    813  CE3 TRP A2102      13.723   6.769  55.028  1.00 16.87           C  
ATOM    814  CZ2 TRP A2102      16.225   7.663  54.090  1.00 16.67           C  
ATOM    815  CZ3 TRP A2102      14.705   5.833  54.660  1.00 13.24           C  
ATOM    816  CH2 TRP A2102      15.953   6.289  54.198  1.00 15.67           C  
ATOM    817  H   TRP A2102      11.019  10.882  53.869  1.00  0.00           H  
ATOM    818  HE1 TRP A2102      16.005  10.436  54.043  1.00  0.00           H  
ATOM    819  N   ASP A2103       8.511   9.328  55.395  1.00  7.53           N  
ATOM    820  CA  ASP A2103       7.274   8.878  56.001  1.00  6.21           C  
ATOM    821  C   ASP A2103       6.731   7.702  55.221  1.00  8.07           C  
ATOM    822  O   ASP A2103       6.346   6.654  55.744  1.00  5.93           O  
ATOM    823  CB  ASP A2103       6.292  10.029  55.997  1.00 12.02           C  
ATOM    824  CG  ASP A2103       6.654  11.199  56.919  1.00 19.47           C  
ATOM    825  OD1 ASP A2103       7.638  11.120  57.681  1.00 22.99           O  
ATOM    826  OD2 ASP A2103       5.925  12.200  56.858  1.00 26.18           O  
ATOM    827  H   ASP A2103       8.580  10.240  55.059  1.00  0.00           H  
ATOM    828  N   LEU A2104       6.792   7.867  53.915  1.00  9.16           N  
ATOM    829  CA  LEU A2104       6.374   6.851  52.989  1.00  7.83           C  
ATOM    830  C   LEU A2104       7.338   5.686  53.048  1.00  6.60           C  
ATOM    831  O   LEU A2104       6.861   4.557  52.946  1.00 10.66           O  
ATOM    832  CB  LEU A2104       6.376   7.460  51.634  1.00  8.40           C  
ATOM    833  CG  LEU A2104       5.207   8.307  51.203  1.00 10.51           C  
ATOM    834  CD1 LEU A2104       5.706   9.318  50.151  1.00  2.00           C  
ATOM    835  CD2 LEU A2104       4.061   7.376  50.756  1.00  2.00           C  
ATOM    836  H   LEU A2104       7.089   8.743  53.573  1.00  0.00           H  
ATOM    837  N   TYR A2105       8.638   5.918  53.225  1.00  2.28           N  
ATOM    838  CA  TYR A2105       9.622   4.870  53.161  1.00  4.17           C  
ATOM    839  C   TYR A2105       9.487   3.952  54.332  1.00  5.13           C  
ATOM    840  O   TYR A2105       9.482   2.738  54.215  1.00  7.21           O  
ATOM    841  CB  TYR A2105      11.043   5.450  53.126  1.00  5.71           C  
ATOM    842  CG  TYR A2105      11.617   5.768  51.755  1.00  2.46           C  
ATOM    843  CD1 TYR A2105      11.409   4.941  50.648  1.00  2.04           C  
ATOM    844  CD2 TYR A2105      12.373   6.931  51.600  1.00  4.74           C  
ATOM    845  CE1 TYR A2105      11.916   5.266  49.383  1.00  2.00           C  
ATOM    846  CE2 TYR A2105      12.874   7.269  50.314  1.00  6.73           C  
ATOM    847  CZ  TYR A2105      12.664   6.424  49.211  1.00  5.23           C  
ATOM    848  OH  TYR A2105      13.194   6.768  47.980  1.00  2.00           O  
ATOM    849  H   TYR A2105       8.938   6.841  53.147  1.00  0.00           H  
ATOM    850  HH  TYR A2105      13.410   7.716  48.083  1.00  0.00           H  
ATOM    851  N   TYR A2106       9.379   4.548  55.493  1.00  5.31           N  
ATOM    852  CA  TYR A2106       9.208   3.846  56.737  1.00  6.22           C  
ATOM    853  C   TYR A2106       7.833   3.190  56.730  1.00  6.17           C  
ATOM    854  O   TYR A2106       7.647   2.142  57.331  1.00 12.61           O  
ATOM    855  CB  TYR A2106       9.295   4.843  57.898  1.00  2.00           C  
ATOM    856  CG  TYR A2106       9.265   4.144  59.242  1.00  6.47           C  
ATOM    857  CD1 TYR A2106      10.106   3.045  59.483  1.00 11.23           C  
ATOM    858  CD2 TYR A2106       8.374   4.562  60.226  1.00  5.59           C  
ATOM    859  CE1 TYR A2106      10.059   2.367  60.691  1.00  3.81           C  
ATOM    860  CE2 TYR A2106       8.323   3.865  61.425  1.00  4.21           C  
ATOM    861  CZ  TYR A2106       9.164   2.790  61.640  1.00  2.00           C  
ATOM    862  OH  TYR A2106       9.114   2.109  62.830  1.00 10.05           O  
ATOM    863  H   TYR A2106       9.402   5.528  55.515  1.00  0.00           H  
ATOM    864  HH  TYR A2106       8.357   2.411  63.354  1.00  0.00           H  
ATOM    865  N   HIS A2107       6.818   3.737  56.081  1.00  3.64           N  
ATOM    866  CA  HIS A2107       5.547   3.074  56.011  1.00  2.57           C  
ATOM    867  C   HIS A2107       5.662   1.764  55.268  1.00  6.19           C  
ATOM    868  O   HIS A2107       5.005   0.807  55.670  1.00 12.11           O  
ATOM    869  CB  HIS A2107       4.568   3.945  55.292  1.00  2.00           C  
ATOM    870  CG  HIS A2107       3.166   3.381  55.306  1.00  2.87           C  
ATOM    871  ND1 HIS A2107       2.594   2.709  56.284  1.00  7.49           N  
ATOM    872  CD2 HIS A2107       2.252   3.433  54.257  1.00  8.91           C  
ATOM    873  CE1 HIS A2107       1.390   2.354  55.856  1.00 11.75           C  
ATOM    874  NE2 HIS A2107       1.173   2.788  54.634  1.00  6.87           N  
ATOM    875  H   HIS A2107       6.935   4.640  55.737  1.00  0.00           H  
ATOM    876  HD1 HIS A2107       2.925   2.538  57.189  1.00  0.00           H  
ATOM    877  HE2 HIS A2107       0.342   2.677  54.121  1.00  0.00           H  
ATOM    878  N   VAL A2108       6.426   1.733  54.188  1.00  2.10           N  
ATOM    879  CA  VAL A2108       6.611   0.526  53.426  1.00  5.25           C  
ATOM    880  C   VAL A2108       7.359  -0.540  54.281  1.00  3.93           C  
ATOM    881  O   VAL A2108       6.953  -1.724  54.391  1.00  2.00           O  
ATOM    882  CB  VAL A2108       7.383   0.930  52.115  1.00  2.00           C  
ATOM    883  CG1 VAL A2108       7.793  -0.263  51.241  1.00  2.10           C  
ATOM    884  CG2 VAL A2108       6.426   1.740  51.275  1.00  6.79           C  
ATOM    885  H   VAL A2108       6.878   2.539  53.896  1.00  0.00           H  
ATOM    886  N   PHE A2109       8.497  -0.070  54.883  1.00  5.16           N  
ATOM    887  CA  PHE A2109       9.345  -0.852  55.798  1.00  5.78           C  
ATOM    888  C   PHE A2109       8.593  -1.495  56.971  1.00  7.78           C  
ATOM    889  O   PHE A2109       8.856  -2.651  57.284  1.00 10.11           O  
ATOM    890  CB  PHE A2109      10.435   0.047  56.334  1.00  2.00           C  
ATOM    891  CG  PHE A2109      11.399  -0.674  57.251  1.00  2.35           C  
ATOM    892  CD1 PHE A2109      12.478  -1.355  56.719  1.00  2.00           C  
ATOM    893  CD2 PHE A2109      11.160  -0.697  58.637  1.00  5.85           C  
ATOM    894  CE1 PHE A2109      13.322  -2.064  57.580  1.00  2.00           C  
ATOM    895  CE2 PHE A2109      11.999  -1.412  59.500  1.00  2.00           C  
ATOM    896  CZ  PHE A2109      13.087  -2.099  58.962  1.00  2.00           C  
ATOM    897  H   PHE A2109       8.735   0.873  54.719  1.00  0.00           H  
ATOM    898  N   ARG A2110       7.663  -0.831  57.641  1.00  7.56           N  
ATOM    899  CA  ARG A2110       6.854  -1.420  58.695  1.00 11.27           C  
ATOM    900  C   ARG A2110       6.123  -2.613  58.135  1.00 12.68           C  
ATOM    901  O   ARG A2110       6.156  -3.720  58.654  1.00 13.89           O  
ATOM    902  CB  ARG A2110       5.768  -0.451  59.237  1.00  7.92           C  
ATOM    903  CG  ARG A2110       6.300   0.835  59.775  1.00  6.66           C  
ATOM    904  CD  ARG A2110       5.344   1.446  60.775  1.00  7.31           C  
ATOM    905  NE  ARG A2110       4.041   1.853  60.246  1.00 12.45           N  
ATOM    906  CZ  ARG A2110       3.803   3.036  59.670  1.00  4.55           C  
ATOM    907  NH1 ARG A2110       4.760   3.925  59.448  1.00 10.58           N  
ATOM    908  NH2 ARG A2110       2.582   3.306  59.249  1.00  7.17           N  
ATOM    909  H   ARG A2110       7.532   0.111  57.406  1.00  0.00           H  
ATOM    910  HE  ARG A2110       3.295   1.218  60.323  1.00  0.00           H  
ATOM    911 HH11 ARG A2110       5.700   3.738  59.742  1.00  0.00           H  
ATOM    912 HH12 ARG A2110       4.547   4.800  59.016  1.00  0.00           H  
ATOM    913 HH21 ARG A2110       1.856   2.625  59.344  1.00  0.00           H  
ATOM    914 HH22 ARG A2110       2.391   4.173  58.790  1.00  0.00           H  
ATOM    915  N   ARG A2111       5.476  -2.380  57.002  1.00 18.38           N  
ATOM    916  CA  ARG A2111       4.664  -3.379  56.316  1.00 13.90           C  
ATOM    917  C   ARG A2111       5.530  -4.511  55.805  1.00  9.84           C  
ATOM    918  O   ARG A2111       5.042  -5.614  55.900  1.00  6.49           O  
ATOM    919  CB  ARG A2111       3.889  -2.651  55.176  1.00 12.82           C  
ATOM    920  CG  ARG A2111       2.880  -1.627  55.736  1.00 12.81           C  
ATOM    921  CD  ARG A2111       1.878  -1.119  54.670  1.00 14.54           C  
ATOM    922  NE  ARG A2111       2.490  -0.187  53.741  1.00 13.56           N  
ATOM    923  CZ  ARG A2111       2.157  -0.149  52.452  1.00 14.86           C  
ATOM    924  NH1 ARG A2111       1.232  -0.933  51.896  1.00 17.15           N  
ATOM    925  NH2 ARG A2111       2.871   0.627  51.678  1.00 16.55           N  
ATOM    926  H   ARG A2111       5.587  -1.494  56.572  1.00  0.00           H  
ATOM    927  HE  ARG A2111       3.191   0.409  54.075  1.00  0.00           H  
ATOM    928 HH11 ARG A2111       0.735  -1.601  52.457  1.00  0.00           H  
ATOM    929 HH12 ARG A2111       1.022  -0.850  50.924  1.00  0.00           H  
ATOM    930 HH21 ARG A2111       3.615   1.176  52.054  1.00  0.00           H  
ATOM    931 HH22 ARG A2111       2.641   0.699  50.708  1.00  0.00           H  
ATOM    932  N   ILE A2112       6.763  -4.345  55.304  1.00  9.89           N  
ATOM    933  CA  ILE A2112       7.634  -5.439  54.816  1.00 13.92           C  
ATOM    934  C   ILE A2112       8.162  -6.256  56.011  1.00 15.72           C  
ATOM    935  O   ILE A2112       9.075  -7.070  55.886  1.00 19.73           O  
ATOM    936  CB  ILE A2112       8.900  -4.864  53.949  1.00  9.54           C  
ATOM    937  CG1 ILE A2112       8.482  -4.061  52.743  1.00  8.80           C  
ATOM    938  CG2 ILE A2112       9.723  -6.024  53.362  1.00 10.55           C  
ATOM    939  CD1 ILE A2112       9.702  -3.469  52.021  1.00  2.00           C  
ATOM    940  H   ILE A2112       7.109  -3.425  55.238  1.00  0.00           H  
ATOM    941  N   SER A2113       7.685  -6.092  57.225  1.00 18.44           N  
ATOM    942  CA  SER A2113       8.243  -6.787  58.360  1.00 21.46           C  
ATOM    943  C   SER A2113       7.076  -7.276  59.225  1.00 28.93           C  
ATOM    944  O   SER A2113       7.296  -7.579  60.415  1.00 34.95           O  
ATOM    945  CB  SER A2113       9.089  -5.817  59.177  1.00 24.99           C  
ATOM    946  OG  SER A2113       9.846  -4.880  58.403  1.00 25.36           O  
ATOM    947  H   SER A2113       6.891  -5.543  57.386  1.00  0.00           H  
ATOM    948  HG  SER A2113       9.191  -4.211  58.162  1.00  0.00           H  
ATOM    949  N   LYS A2114       5.858  -7.372  58.679  1.00 28.38           N  
ATOM    950  CA  LYS A2114       4.665  -7.599  59.471  1.00 29.75           C  
ATOM    951  C   LYS A2114       3.693  -8.360  58.557  1.00 34.79           C  
ATOM    952  O   LYS A2114       3.824  -8.259  57.328  1.00 40.17           O  
ATOM    953  CB  LYS A2114       4.230  -6.186  59.878  1.00 24.63           C  
ATOM    954  CG  LYS A2114       3.008  -5.869  60.713  1.00 27.42           C  
ATOM    955  CD  LYS A2114       1.746  -5.853  59.869  1.00 27.12           C  
ATOM    956  CE  LYS A2114       0.587  -5.065  60.493  1.00 30.10           C  
ATOM    957  NZ  LYS A2114       0.121  -5.632  61.740  1.00 34.78           N  
ATOM    958  H   LYS A2114       5.724  -7.368  57.707  1.00  0.00           H  
ATOM    959  HZ1 LYS A2114      -0.205  -6.605  61.570  1.00  0.00           H  
ATOM    960  HZ2 LYS A2114       0.904  -5.643  62.422  1.00  0.00           H  
ATOM    961  HZ3 LYS A2114      -0.662  -5.062  62.113  1.00  0.00           H  
TER     962      LYS A2114                                                      
ATOM    963  N   ILE B2022      18.319   2.840   4.812  1.00 38.80           N  
ATOM    964  CA  ILE B2022      19.450   2.005   5.161  1.00 36.17           C  
ATOM    965  C   ILE B2022      20.635   2.982   4.988  1.00 32.62           C  
ATOM    966  O   ILE B2022      20.369   4.194   4.880  1.00 36.25           O  
ATOM    967  CB  ILE B2022      19.587   0.826   4.176  1.00 35.98           C  
ATOM    968  N   LEU B2023      21.874   2.465   4.943  1.00 24.09           N  
ATOM    969  CA  LEU B2023      23.130   3.177   4.791  1.00 16.62           C  
ATOM    970  C   LEU B2023      23.673   3.483   6.141  1.00 13.09           C  
ATOM    971  O   LEU B2023      23.251   4.413   6.823  1.00  6.83           O  
ATOM    972  CB  LEU B2023      23.078   4.528   4.041  1.00 22.97           C  
ATOM    973  H   LEU B2023      21.942   1.489   5.000  1.00  0.00           H  
ATOM    974  N   TRP B2024      24.697   2.685   6.410  1.00  9.75           N  
ATOM    975  CA  TRP B2024      25.345   2.558   7.682  1.00  6.08           C  
ATOM    976  C   TRP B2024      25.760   3.832   8.360  1.00 10.25           C  
ATOM    977  O   TRP B2024      25.597   4.111   9.541  1.00 10.42           O  
ATOM    978  CB  TRP B2024      26.507   1.571   7.438  1.00  7.68           C  
ATOM    979  CG  TRP B2024      26.161   0.070   7.522  1.00  2.73           C  
ATOM    980  CD1 TRP B2024      24.870  -0.371   7.433  1.00  4.58           C  
ATOM    981  CD2 TRP B2024      27.034  -0.975   7.754  1.00  4.22           C  
ATOM    982  NE1 TRP B2024      24.893  -1.665   7.615  1.00  8.96           N  
ATOM    983  CE2 TRP B2024      26.152  -2.082   7.805  1.00  3.94           C  
ATOM    984  CE3 TRP B2024      28.410  -1.159   7.929  1.00  2.00           C  
ATOM    985  CZ2 TRP B2024      26.581  -3.399   8.029  1.00  2.00           C  
ATOM    986  CZ3 TRP B2024      28.842  -2.490   8.164  1.00  7.88           C  
ATOM    987  CH2 TRP B2024      27.956  -3.616   8.211  1.00  4.21           C  
ATOM    988  H   TRP B2024      24.884   1.987   5.746  1.00  0.00           H  
ATOM    989  HE1 TRP B2024      24.113  -2.258   7.597  1.00  0.00           H  
ATOM    990  N   HIS B2025      26.192   4.697   7.460  1.00 14.75           N  
ATOM    991  CA  HIS B2025      26.848   5.971   7.803  1.00 17.96           C  
ATOM    992  C   HIS B2025      25.728   6.877   8.398  1.00 17.01           C  
ATOM    993  O   HIS B2025      25.924   7.492   9.451  1.00 21.80           O  
ATOM    994  CB  HIS B2025      27.460   6.573   6.505  1.00 20.59           C  
ATOM    995  CG  HIS B2025      28.115   5.587   5.487  1.00 25.26           C  
ATOM    996  ND1 HIS B2025      29.288   5.744   4.851  1.00 30.56           N  
ATOM    997  CD2 HIS B2025      27.644   4.352   5.062  1.00 22.77           C  
ATOM    998  CE1 HIS B2025      29.541   4.705   4.082  1.00 25.12           C  
ATOM    999  NE2 HIS B2025      28.537   3.877   4.229  1.00 25.42           N  
ATOM   1000  H   HIS B2025      25.854   4.561   6.551  1.00  0.00           H  
ATOM   1001  HD1 HIS B2025      29.958   6.452   5.023  1.00  0.00           H  
ATOM   1002  HE2 HIS B2025      28.498   3.018   3.742  1.00  0.00           H  
ATOM   1003  N   GLU B2026      24.509   6.915   7.826  1.00  9.74           N  
ATOM   1004  CA  GLU B2026      23.470   7.674   8.436  1.00  8.92           C  
ATOM   1005  C   GLU B2026      22.839   7.005   9.566  1.00  7.14           C  
ATOM   1006  O   GLU B2026      22.388   7.702  10.436  1.00 13.93           O  
ATOM   1007  CB  GLU B2026      22.315   8.000   7.570  1.00  9.89           C  
ATOM   1008  CG  GLU B2026      22.527   9.141   6.718  1.00  9.76           C  
ATOM   1009  CD  GLU B2026      22.895   8.640   5.355  1.00 16.10           C  
ATOM   1010  OE1 GLU B2026      24.103   8.459   5.172  1.00 17.03           O  
ATOM   1011  OE2 GLU B2026      22.002   8.421   4.529  1.00 19.22           O  
ATOM   1012  H   GLU B2026      24.301   6.357   7.061  1.00  0.00           H  
ATOM   1013  N   MET B2027      22.727   5.694   9.623  1.00  8.34           N  
ATOM   1014  CA  MET B2027      22.154   4.938  10.761  1.00  5.84           C  
ATOM   1015  C   MET B2027      22.899   5.215  12.018  1.00  5.83           C  
ATOM   1016  O   MET B2027      22.300   5.609  13.009  1.00 11.80           O  
ATOM   1017  CB  MET B2027      22.238   3.428  10.568  1.00  5.23           C  
ATOM   1018  CG  MET B2027      21.099   3.126   9.657  1.00  8.92           C  
ATOM   1019  SD  MET B2027      21.372   1.564   8.829  1.00 14.23           S  
ATOM   1020  CE  MET B2027      19.994   0.688   9.560  1.00 10.35           C  
ATOM   1021  H   MET B2027      23.025   5.184   8.832  1.00  0.00           H  
ATOM   1022  N   TRP B2028      24.223   5.095  11.889  1.00  8.64           N  
ATOM   1023  CA  TRP B2028      25.135   5.411  12.976  1.00  9.71           C  
ATOM   1024  C   TRP B2028      25.106   6.904  13.341  1.00 12.05           C  
ATOM   1025  O   TRP B2028      25.135   7.274  14.511  1.00 11.62           O  
ATOM   1026  CB  TRP B2028      26.515   4.966  12.534  1.00  4.04           C  
ATOM   1027  CG  TRP B2028      26.791   3.496  12.825  1.00  8.15           C  
ATOM   1028  CD1 TRP B2028      26.956   2.544  11.839  1.00  9.51           C  
ATOM   1029  CD2 TRP B2028      26.914   2.964  14.107  1.00 12.16           C  
ATOM   1030  NE1 TRP B2028      27.197   1.410  12.468  1.00 10.75           N  
ATOM   1031  CE2 TRP B2028      27.186   1.593  13.816  1.00 14.25           C  
ATOM   1032  CE3 TRP B2028      26.854   3.408  15.473  1.00  8.22           C  
ATOM   1033  CZ2 TRP B2028      27.377   0.707  14.916  1.00 16.40           C  
ATOM   1034  CZ3 TRP B2028      27.052   2.515  16.545  1.00  6.80           C  
ATOM   1035  CH2 TRP B2028      27.307   1.172  16.256  1.00  8.37           C  
ATOM   1036  H   TRP B2028      24.609   4.779  11.050  1.00  0.00           H  
ATOM   1037  HE1 TRP B2028      27.328   0.539  12.054  1.00  0.00           H  
ATOM   1038  N   HIS B2029      24.999   7.812  12.389  1.00 14.77           N  
ATOM   1039  CA  HIS B2029      24.902   9.234  12.614  1.00 11.03           C  
ATOM   1040  C   HIS B2029      23.648   9.614  13.429  1.00 12.91           C  
ATOM   1041  O   HIS B2029      23.613  10.397  14.398  1.00  5.04           O  
ATOM   1042  CB  HIS B2029      24.923   9.872  11.226  1.00 10.03           C  
ATOM   1043  CG  HIS B2029      25.258  11.375  11.299  1.00 14.61           C  
ATOM   1044  ND1 HIS B2029      26.472  11.949  11.301  1.00  9.97           N  
ATOM   1045  CD2 HIS B2029      24.274  12.370  11.380  1.00 13.21           C  
ATOM   1046  CE1 HIS B2029      26.262  13.236  11.392  1.00  9.18           C  
ATOM   1047  NE2 HIS B2029      24.953  13.480  11.436  1.00 11.97           N  
ATOM   1048  H   HIS B2029      25.041   7.479  11.461  1.00  0.00           H  
ATOM   1049  HD1 HIS B2029      27.327  11.546  11.029  1.00  0.00           H  
ATOM   1050  HE2 HIS B2029      24.560  14.377  11.524  1.00  0.00           H  
ATOM   1051  N   GLU B2030      22.515   9.101  12.980  1.00 14.16           N  
ATOM   1052  CA  GLU B2030      21.276   9.384  13.653  1.00 14.74           C  
ATOM   1053  C   GLU B2030      21.317   8.768  15.001  1.00 10.31           C  
ATOM   1054  O   GLU B2030      20.870   9.427  15.920  1.00  9.70           O  
ATOM   1055  CB  GLU B2030      20.141   8.801  12.902  1.00 23.04           C  
ATOM   1056  CG  GLU B2030      19.977   9.508  11.536  1.00 32.77           C  
ATOM   1057  CD  GLU B2030      19.104   8.713  10.553  1.00 37.23           C  
ATOM   1058  OE1 GLU B2030      17.893   8.588  10.811  1.00 37.18           O  
ATOM   1059  OE2 GLU B2030      19.650   8.211   9.555  1.00 41.83           O  
ATOM   1060  H   GLU B2030      22.523   8.466  12.234  1.00  0.00           H  
ATOM   1061  N   GLY B2031      21.846   7.564  15.108  1.00  7.68           N  
ATOM   1062  CA  GLY B2031      21.902   6.791  16.328  1.00  3.00           C  
ATOM   1063  C   GLY B2031      22.732   7.431  17.401  1.00  2.00           C  
ATOM   1064  O   GLY B2031      22.368   7.537  18.563  1.00  3.57           O  
ATOM   1065  H   GLY B2031      22.134   7.110  14.289  1.00  0.00           H  
ATOM   1066  N   LEU B2032      23.929   7.833  17.055  1.00  5.34           N  
ATOM   1067  CA  LEU B2032      24.827   8.442  18.014  1.00  8.47           C  
ATOM   1068  C   LEU B2032      24.283   9.772  18.493  1.00 10.81           C  
ATOM   1069  O   LEU B2032      24.399  10.225  19.630  1.00 16.53           O  
ATOM   1070  CB  LEU B2032      26.180   8.583  17.335  1.00  8.02           C  
ATOM   1071  CG  LEU B2032      26.845   7.205  17.124  1.00 13.10           C  
ATOM   1072  CD1 LEU B2032      28.001   7.378  16.160  1.00 11.86           C  
ATOM   1073  CD2 LEU B2032      27.286   6.578  18.507  1.00 10.36           C  
ATOM   1074  H   LEU B2032      24.242   7.701  16.147  1.00  0.00           H  
ATOM   1075  N   GLU B2033      23.528  10.411  17.642  1.00 12.33           N  
ATOM   1076  CA  GLU B2033      22.927  11.638  18.023  1.00  9.54           C  
ATOM   1077  C   GLU B2033      21.903  11.315  19.062  1.00 11.30           C  
ATOM   1078  O   GLU B2033      21.936  11.933  20.120  1.00 15.24           O  
ATOM   1079  CB  GLU B2033      22.341  12.265  16.754  1.00  7.01           C  
ATOM   1080  CG  GLU B2033      21.378  13.381  16.909  1.00  4.29           C  
ATOM   1081  CD  GLU B2033      21.776  14.453  17.892  1.00  8.38           C  
ATOM   1082  OE1 GLU B2033      22.986  14.639  18.057  1.00  6.88           O  
ATOM   1083  OE2 GLU B2033      20.913  15.068  18.504  1.00 13.08           O  
ATOM   1084  H   GLU B2033      23.521  10.108  16.714  1.00  0.00           H  
ATOM   1085  N   GLU B2034      21.051  10.341  18.832  1.00 10.03           N  
ATOM   1086  CA  GLU B2034      19.988  10.048  19.776  1.00  9.47           C  
ATOM   1087  C   GLU B2034      20.515   9.432  21.081  1.00 11.75           C  
ATOM   1088  O   GLU B2034      20.024   9.694  22.195  1.00 12.65           O  
ATOM   1089  CB  GLU B2034      19.017   9.122  19.089  1.00 14.93           C  
ATOM   1090  CG  GLU B2034      17.723   8.794  19.855  1.00 19.66           C  
ATOM   1091  CD  GLU B2034      16.902   9.965  20.420  1.00 22.52           C  
ATOM   1092  OE1 GLU B2034      17.081  11.150  20.053  1.00 21.08           O  
ATOM   1093  OE2 GLU B2034      16.056   9.614  21.252  1.00 23.82           O  
ATOM   1094  H   GLU B2034      21.086   9.847  17.986  1.00  0.00           H  
ATOM   1095  N   ALA B2035      21.588   8.667  20.956  1.00  7.67           N  
ATOM   1096  CA  ALA B2035      22.227   8.106  22.104  1.00 12.43           C  
ATOM   1097  C   ALA B2035      22.795   9.240  22.927  1.00 15.85           C  
ATOM   1098  O   ALA B2035      22.626   9.186  24.156  1.00 15.37           O  
ATOM   1099  CB  ALA B2035      23.339   7.193  21.680  1.00 11.89           C  
ATOM   1100  H   ALA B2035      21.936   8.499  20.066  1.00  0.00           H  
ATOM   1101  N   SER B2036      23.427  10.251  22.269  1.00 14.27           N  
ATOM   1102  CA  SER B2036      23.985  11.378  23.005  1.00 13.67           C  
ATOM   1103  C   SER B2036      22.858  12.042  23.747  1.00  7.85           C  
ATOM   1104  O   SER B2036      22.926  12.169  24.951  1.00 11.88           O  
ATOM   1105  CB  SER B2036      24.719  12.436  22.087  1.00 13.00           C  
ATOM   1106  OG  SER B2036      23.930  13.364  21.316  1.00 15.32           O  
ATOM   1107  H   SER B2036      23.485  10.242  21.296  1.00  0.00           H  
ATOM   1108  HG  SER B2036      23.395  12.792  20.750  1.00  0.00           H  
ATOM   1109  N   ARG B2037      21.770  12.332  23.089  1.00  4.08           N  
ATOM   1110  CA  ARG B2037      20.623  12.955  23.686  1.00  9.63           C  
ATOM   1111  C   ARG B2037      20.157  12.191  24.938  1.00 14.56           C  
ATOM   1112  O   ARG B2037      20.023  12.816  26.007  1.00 19.17           O  
ATOM   1113  CB  ARG B2037      19.441  12.980  22.709  1.00  2.86           C  
ATOM   1114  CG  ARG B2037      18.470  13.974  23.293  1.00  5.77           C  
ATOM   1115  CD  ARG B2037      17.192  14.033  22.616  1.00  3.75           C  
ATOM   1116  NE  ARG B2037      16.557  12.735  22.650  1.00 13.06           N  
ATOM   1117  CZ  ARG B2037      15.574  12.436  23.501  1.00 12.67           C  
ATOM   1118  NH1 ARG B2037      15.116  13.330  24.383  1.00 13.10           N  
ATOM   1119  NH2 ARG B2037      15.049  11.204  23.485  1.00  8.22           N  
ATOM   1120  H   ARG B2037      21.728  12.081  22.157  1.00  0.00           H  
ATOM   1121  HE  ARG B2037      16.839  12.030  22.030  1.00  0.00           H  
ATOM   1122 HH11 ARG B2037      15.491  14.253  24.415  1.00  0.00           H  
ATOM   1123 HH12 ARG B2037      14.392  13.063  25.020  1.00  0.00           H  
ATOM   1124 HH21 ARG B2037      15.410  10.511  22.868  1.00  0.00           H  
ATOM   1125 HH22 ARG B2037      14.340  10.968  24.152  1.00  0.00           H  
ATOM   1126  N   LEU B2038      19.957  10.861  24.842  1.00 14.06           N  
ATOM   1127  CA  LEU B2038      19.534  10.073  25.978  1.00  8.84           C  
ATOM   1128  C   LEU B2038      20.599  10.166  27.038  1.00  8.81           C  
ATOM   1129  O   LEU B2038      20.263  10.426  28.184  1.00 12.00           O  
ATOM   1130  CB  LEU B2038      19.327   8.633  25.578  1.00  4.66           C  
ATOM   1131  CG  LEU B2038      18.092   8.411  24.717  1.00  3.61           C  
ATOM   1132  CD1 LEU B2038      18.324   7.168  23.951  1.00  8.04           C  
ATOM   1133  CD2 LEU B2038      16.841   8.241  25.479  1.00  2.00           C  
ATOM   1134  H   LEU B2038      20.120  10.434  23.978  1.00  0.00           H  
ATOM   1135  N   TYR B2039      21.883  10.012  26.759  1.00  6.24           N  
ATOM   1136  CA  TYR B2039      22.877  10.055  27.812  1.00  6.44           C  
ATOM   1137  C   TYR B2039      23.071  11.491  28.289  1.00 10.56           C  
ATOM   1138  O   TYR B2039      22.562  11.829  29.340  1.00 11.34           O  
ATOM   1139  CB  TYR B2039      24.227   9.501  27.305  1.00  2.02           C  
ATOM   1140  CG  TYR B2039      25.378   9.296  28.301  1.00  2.54           C  
ATOM   1141  CD1 TYR B2039      25.283   8.361  29.348  1.00  3.85           C  
ATOM   1142  CD2 TYR B2039      26.565  10.039  28.130  1.00 10.29           C  
ATOM   1143  CE1 TYR B2039      26.377   8.143  30.180  1.00  5.66           C  
ATOM   1144  CE2 TYR B2039      27.674   9.841  28.971  1.00  8.98           C  
ATOM   1145  CZ  TYR B2039      27.564   8.889  30.010  1.00 14.93           C  
ATOM   1146  OH  TYR B2039      28.682   8.632  30.827  1.00 20.44           O  
ATOM   1147  H   TYR B2039      22.161   9.907  25.840  1.00  0.00           H  
ATOM   1148  HH  TYR B2039      29.356   9.281  30.603  1.00  0.00           H  
ATOM   1149  N   PHE B2040      23.729  12.397  27.605  1.00 10.84           N  
ATOM   1150  CA  PHE B2040      23.994  13.732  28.090  1.00 14.18           C  
ATOM   1151  C   PHE B2040      22.745  14.538  28.431  1.00 18.70           C  
ATOM   1152  O   PHE B2040      22.670  15.082  29.533  1.00 21.68           O  
ATOM   1153  CB  PHE B2040      24.832  14.467  27.033  1.00 18.54           C  
ATOM   1154  CG  PHE B2040      26.098  13.682  26.673  1.00 21.19           C  
ATOM   1155  CD1 PHE B2040      27.190  13.645  27.555  1.00 23.34           C  
ATOM   1156  CD2 PHE B2040      26.160  13.014  25.447  1.00 20.54           C  
ATOM   1157  CE1 PHE B2040      28.332  12.945  27.183  1.00 22.33           C  
ATOM   1158  CE2 PHE B2040      27.300  12.326  25.100  1.00 17.95           C  
ATOM   1159  CZ  PHE B2040      28.377  12.294  25.963  1.00 20.14           C  
ATOM   1160  H   PHE B2040      23.917  12.186  26.664  1.00  0.00           H  
ATOM   1161  N   GLY B2041      21.761  14.617  27.535  1.00 18.43           N  
ATOM   1162  CA  GLY B2041      20.628  15.461  27.778  1.00 15.08           C  
ATOM   1163  C   GLY B2041      19.810  14.918  28.892  1.00 15.08           C  
ATOM   1164  O   GLY B2041      19.394  15.612  29.805  1.00 15.34           O  
ATOM   1165  H   GLY B2041      21.832  14.095  26.710  1.00  0.00           H  
ATOM   1166  N   GLU B2042      19.525  13.648  28.799  1.00 14.66           N  
ATOM   1167  CA  GLU B2042      18.599  13.057  29.747  1.00 16.37           C  
ATOM   1168  C   GLU B2042      19.247  12.296  30.905  1.00 16.52           C  
ATOM   1169  O   GLU B2042      18.515  11.793  31.756  1.00 22.53           O  
ATOM   1170  CB  GLU B2042      17.671  12.069  29.025  1.00 15.73           C  
ATOM   1171  CG  GLU B2042      17.124  12.377  27.659  1.00 19.49           C  
ATOM   1172  CD  GLU B2042      16.015  13.399  27.639  1.00 25.38           C  
ATOM   1173  OE1 GLU B2042      14.987  13.137  28.277  1.00 32.35           O  
ATOM   1174  OE2 GLU B2042      16.180  14.432  26.977  1.00 28.43           O  
ATOM   1175  H   GLU B2042      19.933  13.093  28.106  1.00  0.00           H  
ATOM   1176  N   ARG B2043      20.566  12.161  30.964  1.00 13.42           N  
ATOM   1177  CA  ARG B2043      21.287  11.243  31.841  1.00 16.99           C  
ATOM   1178  C   ARG B2043      20.741   9.800  31.815  1.00 15.29           C  
ATOM   1179  O   ARG B2043      20.438   9.145  32.805  1.00 19.49           O  
ATOM   1180  CB  ARG B2043      21.299  11.867  33.218  1.00 18.63           C  
ATOM   1181  CG  ARG B2043      22.526  12.764  33.449  1.00 27.49           C  
ATOM   1182  CD  ARG B2043      22.523  13.950  32.496  1.00 35.72           C  
ATOM   1183  NE  ARG B2043      23.450  15.020  32.840  1.00 43.94           N  
ATOM   1184  CZ  ARG B2043      23.105  16.043  33.646  1.00 44.21           C  
ATOM   1185  NH1 ARG B2043      21.881  16.132  34.193  1.00 46.39           N  
ATOM   1186  NH2 ARG B2043      23.981  17.035  33.853  1.00 44.28           N  
ATOM   1187  H   ARG B2043      21.085  12.612  30.275  1.00  0.00           H  
ATOM   1188  HE  ARG B2043      24.357  15.004  32.467  1.00  0.00           H  
ATOM   1189 HH11 ARG B2043      21.198  15.424  34.020  1.00  0.00           H  
ATOM   1190 HH12 ARG B2043      21.671  16.904  34.792  1.00  0.00           H  
ATOM   1191 HH21 ARG B2043      24.879  16.996  33.417  1.00  0.00           H  
ATOM   1192 HH22 ARG B2043      23.735  17.792  34.455  1.00  0.00           H  
ATOM   1193  N   ASN B2044      20.668   9.170  30.647  1.00 15.46           N  
ATOM   1194  CA  ASN B2044      19.943   7.917  30.501  1.00 15.02           C  
ATOM   1195  C   ASN B2044      20.763   6.829  29.858  1.00 16.39           C  
ATOM   1196  O   ASN B2044      20.710   6.645  28.645  1.00 17.26           O  
ATOM   1197  CB  ASN B2044      18.709   8.286  29.704  1.00  8.81           C  
ATOM   1198  CG  ASN B2044      17.503   7.405  29.740  1.00  6.97           C  
ATOM   1199  OD1 ASN B2044      17.654   6.212  29.580  1.00 15.36           O  
ATOM   1200  ND2 ASN B2044      16.288   7.895  29.880  1.00  4.55           N  
ATOM   1201  H   ASN B2044      20.986   9.655  29.863  1.00  0.00           H  
ATOM   1202 HD21 ASN B2044      15.531   7.275  29.899  1.00  0.00           H  
ATOM   1203 HD22 ASN B2044      16.211   8.864  29.992  1.00  0.00           H  
ATOM   1204  N   VAL B2045      21.528   6.076  30.673  1.00 17.65           N  
ATOM   1205  CA  VAL B2045      22.430   4.991  30.227  1.00 15.25           C  
ATOM   1206  C   VAL B2045      21.728   3.792  29.658  1.00 13.22           C  
ATOM   1207  O   VAL B2045      22.186   3.189  28.708  1.00 13.99           O  
ATOM   1208  CB  VAL B2045      23.339   4.480  31.376  1.00 16.74           C  
ATOM   1209  CG1 VAL B2045      24.295   3.354  30.881  1.00 13.54           C  
ATOM   1210  CG2 VAL B2045      24.213   5.642  31.864  1.00 14.34           C  
ATOM   1211  H   VAL B2045      21.536   6.335  31.625  1.00  0.00           H  
ATOM   1212  N   LYS B2046      20.623   3.443  30.272  1.00 12.67           N  
ATOM   1213  CA  LYS B2046      19.743   2.388  29.846  1.00 11.16           C  
ATOM   1214  C   LYS B2046      19.128   2.811  28.530  1.00 10.74           C  
ATOM   1215  O   LYS B2046      19.066   1.976  27.653  1.00 15.98           O  
ATOM   1216  CB  LYS B2046      18.724   2.235  30.934  1.00 14.24           C  
ATOM   1217  CG  LYS B2046      17.267   1.968  30.507  1.00 27.29           C  
ATOM   1218  CD  LYS B2046      16.865   0.517  30.321  1.00 32.02           C  
ATOM   1219  CE  LYS B2046      16.959  -0.218  31.662  1.00 37.22           C  
ATOM   1220  NZ  LYS B2046      16.324  -1.514  31.548  1.00 44.24           N  
ATOM   1221  H   LYS B2046      20.378   3.971  31.063  1.00  0.00           H  
ATOM   1222  HZ1 LYS B2046      16.793  -2.072  30.805  1.00  0.00           H  
ATOM   1223  HZ2 LYS B2046      16.390  -2.021  32.453  1.00  0.00           H  
ATOM   1224  HZ3 LYS B2046      15.320  -1.393  31.294  1.00  0.00           H  
ATOM   1225  N   GLY B2047      18.734   4.056  28.326  1.00  7.79           N  
ATOM   1226  CA  GLY B2047      18.203   4.537  27.086  1.00  5.41           C  
ATOM   1227  C   GLY B2047      19.264   4.570  26.052  1.00  5.48           C  
ATOM   1228  O   GLY B2047      18.993   4.132  24.962  1.00 10.89           O  
ATOM   1229  H   GLY B2047      18.733   4.664  29.084  1.00  0.00           H  
ATOM   1230  N   MET B2048      20.455   5.051  26.302  1.00  4.31           N  
ATOM   1231  CA  MET B2048      21.560   5.072  25.341  1.00 11.03           C  
ATOM   1232  C   MET B2048      22.030   3.682  24.835  1.00 12.41           C  
ATOM   1233  O   MET B2048      22.130   3.423  23.626  1.00 13.15           O  
ATOM   1234  CB  MET B2048      22.773   5.770  25.974  1.00  6.98           C  
ATOM   1235  CG  MET B2048      24.022   5.696  25.217  1.00  2.00           C  
ATOM   1236  SD  MET B2048      25.400   5.784  26.354  1.00 13.66           S  
ATOM   1237  CE  MET B2048      26.696   4.844  25.571  1.00 10.58           C  
ATOM   1238  H   MET B2048      20.598   5.413  27.186  1.00  0.00           H  
ATOM   1239  N   PHE B2049      22.336   2.747  25.745  1.00 13.55           N  
ATOM   1240  CA  PHE B2049      22.776   1.400  25.409  1.00 15.12           C  
ATOM   1241  C   PHE B2049      21.731   0.652  24.576  1.00 17.48           C  
ATOM   1242  O   PHE B2049      22.062  -0.135  23.668  1.00 16.61           O  
ATOM   1243  CB  PHE B2049      23.029   0.578  26.668  1.00 17.80           C  
ATOM   1244  CG  PHE B2049      24.333   0.851  27.417  1.00 18.60           C  
ATOM   1245  CD1 PHE B2049      25.176   1.919  27.097  1.00 22.96           C  
ATOM   1246  CD2 PHE B2049      24.703   0.047  28.482  1.00 19.28           C  
ATOM   1247  CE1 PHE B2049      26.359   2.178  27.817  1.00 22.57           C  
ATOM   1248  CE2 PHE B2049      25.887   0.312  29.189  1.00 21.94           C  
ATOM   1249  CZ  PHE B2049      26.732   1.370  28.877  1.00 19.18           C  
ATOM   1250  H   PHE B2049      22.217   2.973  26.702  1.00  0.00           H  
ATOM   1251  N   GLU B2050      20.455   0.903  24.886  1.00 16.15           N  
ATOM   1252  CA  GLU B2050      19.403   0.295  24.128  1.00 19.92           C  
ATOM   1253  C   GLU B2050      19.243   0.910  22.727  1.00 19.69           C  
ATOM   1254  O   GLU B2050      18.840   0.165  21.807  1.00 21.07           O  
ATOM   1255  CB  GLU B2050      18.127   0.385  24.946  1.00 23.11           C  
ATOM   1256  CG  GLU B2050      17.927  -0.839  25.899  1.00 32.37           C  
ATOM   1257  CD  GLU B2050      19.018  -1.144  26.945  1.00 38.77           C  
ATOM   1258  OE1 GLU B2050      20.077  -1.661  26.574  1.00 46.20           O  
ATOM   1259  OE2 GLU B2050      18.813  -0.887  28.136  1.00 41.06           O  
ATOM   1260  H   GLU B2050      20.225   1.439  25.663  1.00  0.00           H  
ATOM   1261  N   VAL B2051      19.551   2.204  22.523  1.00 13.69           N  
ATOM   1262  CA  VAL B2051      19.521   2.732  21.193  1.00 11.92           C  
ATOM   1263  C   VAL B2051      20.716   2.188  20.428  1.00 13.77           C  
ATOM   1264  O   VAL B2051      20.627   1.825  19.253  1.00 20.12           O  
ATOM   1265  CB  VAL B2051      19.502   4.284  21.253  1.00 11.21           C  
ATOM   1266  CG1 VAL B2051      19.830   5.001  19.941  1.00  9.34           C  
ATOM   1267  CG2 VAL B2051      18.061   4.657  21.464  1.00 13.43           C  
ATOM   1268  H   VAL B2051      19.701   2.766  23.292  1.00  0.00           H  
ATOM   1269  N   LEU B2052      21.859   2.095  21.065  1.00 14.78           N  
ATOM   1270  CA  LEU B2052      23.043   1.710  20.372  1.00 15.44           C  
ATOM   1271  C   LEU B2052      23.246   0.233  20.037  1.00 18.65           C  
ATOM   1272  O   LEU B2052      23.875  -0.105  19.013  1.00 17.36           O  
ATOM   1273  CB  LEU B2052      24.181   2.350  21.218  1.00 13.48           C  
ATOM   1274  CG  LEU B2052      24.994   3.485  20.509  1.00 12.75           C  
ATOM   1275  CD1 LEU B2052      24.105   4.422  19.691  1.00 13.27           C  
ATOM   1276  CD2 LEU B2052      25.760   4.196  21.510  1.00  7.35           C  
ATOM   1277  H   LEU B2052      21.903   2.361  21.991  1.00  0.00           H  
ATOM   1278  N   GLU B2053      22.725  -0.705  20.835  1.00 20.62           N  
ATOM   1279  CA  GLU B2053      22.946  -2.109  20.555  1.00 20.84           C  
ATOM   1280  C   GLU B2053      22.436  -2.547  19.181  1.00 19.28           C  
ATOM   1281  O   GLU B2053      23.160  -3.239  18.472  1.00 22.70           O  
ATOM   1282  CB  GLU B2053      22.300  -2.978  21.668  1.00 24.90           C  
ATOM   1283  CG  GLU B2053      23.026  -4.334  21.968  1.00 29.30           C  
ATOM   1284  CD  GLU B2053      23.327  -5.299  20.769  1.00 33.49           C  
ATOM   1285  OE1 GLU B2053      22.401  -5.907  20.198  1.00 34.08           O  
ATOM   1286  OE2 GLU B2053      24.499  -5.459  20.383  1.00 34.90           O  
ATOM   1287  H   GLU B2053      22.239  -0.436  21.636  1.00  0.00           H  
ATOM   1288  N   PRO B2054      21.282  -2.251  18.613  1.00 20.14           N  
ATOM   1289  CA  PRO B2054      20.870  -2.762  17.313  1.00 17.17           C  
ATOM   1290  C   PRO B2054      21.889  -2.503  16.238  1.00 16.08           C  
ATOM   1291  O   PRO B2054      22.168  -3.310  15.367  1.00 18.80           O  
ATOM   1292  CB  PRO B2054      19.515  -2.054  17.064  1.00 22.18           C  
ATOM   1293  CG  PRO B2054      18.951  -1.768  18.447  1.00 19.71           C  
ATOM   1294  CD  PRO B2054      20.231  -1.410  19.194  1.00 20.72           C  
ATOM   1295  N   LEU B2055      22.479  -1.316  16.335  1.00 19.53           N  
ATOM   1296  CA  LEU B2055      23.471  -0.799  15.375  1.00 12.84           C  
ATOM   1297  C   LEU B2055      24.746  -1.631  15.465  1.00 10.86           C  
ATOM   1298  O   LEU B2055      25.393  -1.877  14.441  1.00 10.14           O  
ATOM   1299  CB  LEU B2055      23.717   0.711  15.716  1.00  7.86           C  
ATOM   1300  CG  LEU B2055      22.610   1.674  15.390  1.00  2.00           C  
ATOM   1301  CD1 LEU B2055      22.714   2.910  16.260  1.00  5.25           C  
ATOM   1302  CD2 LEU B2055      22.652   1.954  13.983  1.00  2.00           C  
ATOM   1303  H   LEU B2055      22.172  -0.673  17.032  1.00  0.00           H  
ATOM   1304  N   HIS B2056      25.126  -2.052  16.677  1.00  7.58           N  
ATOM   1305  CA  HIS B2056      26.267  -2.910  16.817  1.00  3.60           C  
ATOM   1306  C   HIS B2056      25.900  -4.271  16.299  1.00  5.63           C  
ATOM   1307  O   HIS B2056      26.760  -4.821  15.636  1.00  6.82           O  
ATOM   1308  CB  HIS B2056      26.701  -3.038  18.240  1.00  4.71           C  
ATOM   1309  CG  HIS B2056      27.459  -1.809  18.746  1.00  2.00           C  
ATOM   1310  ND1 HIS B2056      28.697  -1.393  18.505  1.00  2.00           N  
ATOM   1311  CD2 HIS B2056      26.879  -0.892  19.598  1.00  2.00           C  
ATOM   1312  CE1 HIS B2056      28.873  -0.281  19.171  1.00  2.00           C  
ATOM   1313  NE2 HIS B2056      27.772   0.010  19.817  1.00  2.00           N  
ATOM   1314  H   HIS B2056      24.562  -1.817  17.448  1.00  0.00           H  
ATOM   1315  HD1 HIS B2056      29.361  -1.837  17.969  1.00  0.00           H  
ATOM   1316  HE2 HIS B2056      27.623   0.770  20.422  1.00  0.00           H  
ATOM   1317  N   ALA B2057      24.724  -4.827  16.516  1.00  2.49           N  
ATOM   1318  CA  ALA B2057      24.343  -6.124  16.024  1.00 13.36           C  
ATOM   1319  C   ALA B2057      24.426  -6.200  14.465  1.00 20.73           C  
ATOM   1320  O   ALA B2057      24.965  -7.169  13.858  1.00 20.74           O  
ATOM   1321  CB  ALA B2057      22.914  -6.431  16.460  1.00 18.30           C  
ATOM   1322  H   ALA B2057      24.093  -4.332  17.059  1.00  0.00           H  
ATOM   1323  N   MET B2058      23.924  -5.115  13.823  1.00 19.54           N  
ATOM   1324  CA  MET B2058      23.999  -4.936  12.386  1.00 14.13           C  
ATOM   1325  C   MET B2058      25.439  -5.078  11.946  1.00 15.05           C  
ATOM   1326  O   MET B2058      25.744  -5.830  11.036  1.00 14.93           O  
ATOM   1327  CB  MET B2058      23.471  -3.575  12.091  1.00 18.02           C  
ATOM   1328  CG  MET B2058      23.681  -3.000  10.692  1.00 11.83           C  
ATOM   1329  SD  MET B2058      23.089  -1.284  10.657  1.00 16.22           S  
ATOM   1330  CE  MET B2058      24.582  -0.486  11.124  1.00  3.55           C  
ATOM   1331  H   MET B2058      23.493  -4.427  14.386  1.00  0.00           H  
ATOM   1332  N   MET B2059      26.351  -4.368  12.584  1.00 15.25           N  
ATOM   1333  CA  MET B2059      27.739  -4.433  12.195  1.00 18.31           C  
ATOM   1334  C   MET B2059      28.298  -5.845  12.297  1.00 22.88           C  
ATOM   1335  O   MET B2059      28.877  -6.421  11.368  1.00 21.29           O  
ATOM   1336  CB  MET B2059      28.626  -3.522  13.074  1.00 17.20           C  
ATOM   1337  CG  MET B2059      28.397  -2.060  12.982  1.00 12.60           C  
ATOM   1338  SD  MET B2059      28.767  -1.655  11.313  1.00 13.73           S  
ATOM   1339  CE  MET B2059      30.391  -1.137  11.396  1.00  3.03           C  
ATOM   1340  H   MET B2059      26.084  -3.770  13.298  1.00  0.00           H  
ATOM   1341  N   GLU B2060      28.080  -6.446  13.460  1.00 25.93           N  
ATOM   1342  CA  GLU B2060      28.594  -7.773  13.761  1.00 28.80           C  
ATOM   1343  C   GLU B2060      28.001  -8.856  12.842  1.00 26.64           C  
ATOM   1344  O   GLU B2060      28.618  -9.921  12.681  1.00 30.78           O  
ATOM   1345  CB  GLU B2060      28.314  -8.098  15.272  1.00 32.39           C  
ATOM   1346  CG  GLU B2060      29.147  -7.178  16.259  1.00 32.69           C  
ATOM   1347  CD  GLU B2060      28.934  -7.363  17.795  1.00 30.08           C  
ATOM   1348  OE1 GLU B2060      27.795  -7.463  18.270  1.00 29.30           O  
ATOM   1349  OE2 GLU B2060      29.920  -7.372  18.548  1.00 25.25           O  
ATOM   1350  H   GLU B2060      27.532  -5.999  14.138  1.00  0.00           H  
ATOM   1351  N   ARG B2061      26.848  -8.602  12.200  1.00 21.72           N  
ATOM   1352  CA  ARG B2061      26.242  -9.553  11.279  1.00 13.73           C  
ATOM   1353  C   ARG B2061      27.015  -9.771   9.996  1.00 13.96           C  
ATOM   1354  O   ARG B2061      26.982 -10.895   9.491  1.00 20.90           O  
ATOM   1355  CB  ARG B2061      24.852  -9.107  10.923  1.00 16.28           C  
ATOM   1356  CG  ARG B2061      24.003 -10.009  10.061  1.00  8.99           C  
ATOM   1357  CD  ARG B2061      22.555  -9.714  10.267  1.00 12.21           C  
ATOM   1358  NE  ARG B2061      22.178  -8.430   9.698  1.00 20.45           N  
ATOM   1359  CZ  ARG B2061      21.383  -7.554  10.323  1.00 17.59           C  
ATOM   1360  NH1 ARG B2061      20.869  -7.772  11.530  1.00 24.26           N  
ATOM   1361  NH2 ARG B2061      21.073  -6.421   9.711  1.00 27.01           N  
ATOM   1362  H   ARG B2061      26.421  -7.730  12.351  1.00  0.00           H  
ATOM   1363  HE  ARG B2061      22.543  -8.160   8.823  1.00  0.00           H  
ATOM   1364 HH11 ARG B2061      21.062  -8.636  11.996  1.00  0.00           H  
ATOM   1365 HH12 ARG B2061      20.276  -7.102  11.972  1.00  0.00           H  
ATOM   1366 HH21 ARG B2061      21.442  -6.217   8.804  1.00  0.00           H  
ATOM   1367 HH22 ARG B2061      20.492  -5.737  10.165  1.00  0.00           H  
ATOM   1368  N   GLY B2062      27.678  -8.760   9.475  1.00  7.96           N  
ATOM   1369  CA  GLY B2062      28.439  -8.854   8.297  1.00  3.79           C  
ATOM   1370  C   GLY B2062      27.953  -7.891   7.227  1.00  5.64           C  
ATOM   1371  O   GLY B2062      26.776  -7.697   6.904  1.00  7.44           O  
ATOM   1372  H   GLY B2062      27.694  -7.920   9.907  1.00  0.00           H  
ATOM   1373  N   PRO B2063      28.913  -7.253   6.561  1.00  6.66           N  
ATOM   1374  CA  PRO B2063      28.685  -6.078   5.775  1.00 11.70           C  
ATOM   1375  C   PRO B2063      28.133  -5.982   4.363  1.00 19.83           C  
ATOM   1376  O   PRO B2063      27.304  -5.128   4.055  1.00 25.21           O  
ATOM   1377  CB  PRO B2063      30.001  -5.408   5.857  1.00  6.69           C  
ATOM   1378  CG  PRO B2063      31.037  -6.437   5.781  1.00  2.00           C  
ATOM   1379  CD  PRO B2063      30.352  -7.507   6.613  1.00  6.18           C  
ATOM   1380  N   GLN B2064      28.451  -6.888   3.428  1.00 24.41           N  
ATOM   1381  CA  GLN B2064      28.364  -6.432   2.008  1.00 29.47           C  
ATOM   1382  C   GLN B2064      27.212  -5.900   1.062  1.00 27.70           C  
ATOM   1383  O   GLN B2064      26.137  -6.434   0.745  1.00 30.22           O  
ATOM   1384  CB  GLN B2064      29.144  -7.493   1.119  1.00 26.99           C  
ATOM   1385  CG  GLN B2064      30.639  -7.128   1.240  1.00 28.98           C  
ATOM   1386  CD  GLN B2064      31.574  -7.650   0.187  1.00 28.77           C  
ATOM   1387  OE1 GLN B2064      31.506  -7.213  -0.951  1.00 31.33           O  
ATOM   1388  NE2 GLN B2064      32.481  -8.544   0.529  1.00 24.94           N  
ATOM   1389  H   GLN B2064      28.797  -7.757   3.649  1.00  0.00           H  
ATOM   1390 HE21 GLN B2064      33.005  -8.911  -0.203  1.00  0.00           H  
ATOM   1391 HE22 GLN B2064      32.535  -8.837   1.460  1.00  0.00           H  
ATOM   1392  N   THR B2065      27.534  -4.622   0.914  1.00 20.34           N  
ATOM   1393  CA  THR B2065      27.285  -3.770  -0.225  1.00 15.37           C  
ATOM   1394  C   THR B2065      28.705  -3.196  -0.238  1.00 13.24           C  
ATOM   1395  O   THR B2065      29.387  -3.218   0.818  1.00 12.57           O  
ATOM   1396  CB  THR B2065      26.370  -2.569  -0.076  1.00 13.35           C  
ATOM   1397  OG1 THR B2065      26.820  -1.805   1.056  1.00 25.87           O  
ATOM   1398  CG2 THR B2065      24.948  -3.005   0.075  1.00 10.06           C  
ATOM   1399  H   THR B2065      28.136  -4.291   1.622  1.00  0.00           H  
ATOM   1400  HG1 THR B2065      26.590  -2.409   1.827  1.00  0.00           H  
ATOM   1401  N   LEU B2066      29.291  -2.778  -1.352  1.00  9.31           N  
ATOM   1402  CA  LEU B2066      30.631  -2.195  -1.356  1.00  6.76           C  
ATOM   1403  C   LEU B2066      30.717  -1.044  -0.352  1.00  6.46           C  
ATOM   1404  O   LEU B2066      31.660  -0.945   0.419  1.00  4.95           O  
ATOM   1405  CB  LEU B2066      30.889  -1.797  -2.809  1.00 10.06           C  
ATOM   1406  CG  LEU B2066      31.746  -2.770  -3.668  1.00 16.02           C  
ATOM   1407  CD1 LEU B2066      31.389  -4.231  -3.464  1.00 11.30           C  
ATOM   1408  CD2 LEU B2066      31.540  -2.403  -5.117  1.00 12.10           C  
ATOM   1409  H   LEU B2066      28.833  -2.970  -2.201  1.00  0.00           H  
ATOM   1410  N   LYS B2067      29.673  -0.248  -0.193  1.00  6.39           N  
ATOM   1411  CA  LYS B2067      29.684   0.846   0.750  1.00  8.21           C  
ATOM   1412  C   LYS B2067      29.554   0.453   2.208  1.00 12.59           C  
ATOM   1413  O   LYS B2067      29.912   1.228   3.108  1.00 17.45           O  
ATOM   1414  CB  LYS B2067      28.577   1.827   0.471  1.00  4.09           C  
ATOM   1415  CG  LYS B2067      29.001   2.928  -0.522  1.00  6.06           C  
ATOM   1416  CD  LYS B2067      27.825   3.940  -0.626  1.00  9.88           C  
ATOM   1417  CE  LYS B2067      28.184   4.964  -1.693  1.00 13.37           C  
ATOM   1418  NZ  LYS B2067      27.109   5.945  -1.785  1.00 13.74           N  
ATOM   1419  H   LYS B2067      28.888  -0.393  -0.737  1.00  0.00           H  
ATOM   1420  HZ1 LYS B2067      26.998   6.405  -0.860  1.00  0.00           H  
ATOM   1421  HZ2 LYS B2067      27.351   6.656  -2.506  1.00  0.00           H  
ATOM   1422  HZ3 LYS B2067      26.221   5.469  -2.050  1.00  0.00           H  
ATOM   1423  N   GLU B2068      28.973  -0.698   2.535  1.00 13.25           N  
ATOM   1424  CA  GLU B2068      28.977  -1.208   3.920  1.00 10.13           C  
ATOM   1425  C   GLU B2068      30.339  -1.728   4.387  1.00  8.56           C  
ATOM   1426  O   GLU B2068      30.865  -1.357   5.436  1.00 12.84           O  
ATOM   1427  CB  GLU B2068      27.956  -2.272   4.006  1.00  3.74           C  
ATOM   1428  CG  GLU B2068      26.587  -1.598   4.185  1.00  5.05           C  
ATOM   1429  CD  GLU B2068      25.332  -2.436   4.231  1.00  7.04           C  
ATOM   1430  OE1 GLU B2068      25.468  -3.589   4.572  1.00  6.58           O  
ATOM   1431  OE2 GLU B2068      24.226  -2.006   3.921  1.00 10.92           O  
ATOM   1432  H   GLU B2068      28.723  -1.311   1.820  1.00  0.00           H  
ATOM   1433  N   THR B2069      31.038  -2.418   3.491  1.00 10.17           N  
ATOM   1434  CA  THR B2069      32.397  -2.877   3.712  1.00  8.81           C  
ATOM   1435  C   THR B2069      33.311  -1.675   4.003  1.00 13.16           C  
ATOM   1436  O   THR B2069      33.998  -1.674   5.043  1.00 15.55           O  
ATOM   1437  CB  THR B2069      32.840  -3.631   2.445  1.00  6.11           C  
ATOM   1438  OG1 THR B2069      31.757  -4.469   2.029  1.00  2.19           O  
ATOM   1439  CG2 THR B2069      34.014  -4.426   2.681  1.00  3.12           C  
ATOM   1440  H   THR B2069      30.640  -2.616   2.610  1.00  0.00           H  
ATOM   1441  HG1 THR B2069      31.912  -4.628   1.079  1.00  0.00           H  
ATOM   1442  N   SER B2070      33.333  -0.596   3.203  1.00 14.15           N  
ATOM   1443  CA  SER B2070      34.183   0.544   3.533  1.00 13.48           C  
ATOM   1444  C   SER B2070      33.842   1.205   4.854  1.00 12.78           C  
ATOM   1445  O   SER B2070      34.751   1.588   5.559  1.00 17.58           O  
ATOM   1446  CB  SER B2070      34.107   1.528   2.386  1.00  9.34           C  
ATOM   1447  OG  SER B2070      35.159   1.082   1.563  1.00 11.38           O  
ATOM   1448  H   SER B2070      32.809  -0.593   2.369  1.00  0.00           H  
ATOM   1449  HG  SER B2070      35.014   0.179   1.235  1.00  0.00           H  
ATOM   1450  N   PHE B2071      32.616   1.308   5.322  1.00 13.63           N  
ATOM   1451  CA  PHE B2071      32.309   1.939   6.591  1.00 11.90           C  
ATOM   1452  C   PHE B2071      32.878   0.988   7.640  1.00 17.23           C  
ATOM   1453  O   PHE B2071      33.385   1.402   8.694  1.00 14.71           O  
ATOM   1454  CB  PHE B2071      30.792   2.051   6.730  1.00  8.62           C  
ATOM   1455  CG  PHE B2071      30.343   2.767   7.990  1.00 10.94           C  
ATOM   1456  CD1 PHE B2071      30.239   2.053   9.196  1.00 10.78           C  
ATOM   1457  CD2 PHE B2071      30.093   4.146   7.950  1.00  8.19           C  
ATOM   1458  CE1 PHE B2071      29.883   2.728  10.379  1.00 13.56           C  
ATOM   1459  CE2 PHE B2071      29.737   4.820   9.135  1.00 11.63           C  
ATOM   1460  CZ  PHE B2071      29.635   4.117  10.357  1.00  8.97           C  
ATOM   1461  H   PHE B2071      31.903   0.928   4.768  1.00  0.00           H  
ATOM   1462  N   ASN B2072      32.825  -0.309   7.330  1.00 18.61           N  
ATOM   1463  CA  ASN B2072      33.262  -1.278   8.289  1.00 21.34           C  
ATOM   1464  C   ASN B2072      34.745  -1.316   8.430  1.00 21.30           C  
ATOM   1465  O   ASN B2072      35.184  -1.361   9.568  1.00 23.96           O  
ATOM   1466  CB  ASN B2072      32.793  -2.690   7.953  1.00 22.30           C  
ATOM   1467  CG  ASN B2072      33.088  -3.632   9.111  1.00 23.61           C  
ATOM   1468  OD1 ASN B2072      33.057  -3.225  10.275  1.00 30.43           O  
ATOM   1469  ND2 ASN B2072      33.420  -4.889   8.854  1.00 20.50           N  
ATOM   1470  H   ASN B2072      32.336  -0.624   6.541  1.00  0.00           H  
ATOM   1471 HD21 ASN B2072      33.611  -5.461   9.624  1.00  0.00           H  
ATOM   1472 HD22 ASN B2072      33.490  -5.166   7.920  1.00  0.00           H  
ATOM   1473  N   GLN B2073      35.550  -1.255   7.373  1.00 24.02           N  
ATOM   1474  CA  GLN B2073      36.997  -1.306   7.534  1.00 21.23           C  
ATOM   1475  C   GLN B2073      37.574   0.029   8.025  1.00 16.39           C  
ATOM   1476  O   GLN B2073      38.674   0.090   8.570  1.00 18.70           O  
ATOM   1477  CB  GLN B2073      37.628  -1.748   6.196  1.00 24.84           C  
ATOM   1478  CG  GLN B2073      38.945  -2.561   6.387  1.00 32.41           C  
ATOM   1479  CD  GLN B2073      38.854  -3.941   7.111  1.00 38.28           C  
ATOM   1480  OE1 GLN B2073      37.820  -4.385   7.627  1.00 42.54           O  
ATOM   1481  NE2 GLN B2073      39.925  -4.726   7.179  1.00 37.07           N  
ATOM   1482  H   GLN B2073      35.171  -1.200   6.478  1.00  0.00           H  
ATOM   1483 HE21 GLN B2073      39.813  -5.558   7.667  1.00  0.00           H  
ATOM   1484 HE22 GLN B2073      40.754  -4.398   6.782  1.00  0.00           H  
ATOM   1485  N   ALA B2074      36.897   1.158   7.864  1.00  9.55           N  
ATOM   1486  CA  ALA B2074      37.357   2.420   8.453  1.00  6.98           C  
ATOM   1487  C   ALA B2074      36.831   2.679   9.884  1.00 12.84           C  
ATOM   1488  O   ALA B2074      37.533   3.342  10.649  1.00 17.99           O  
ATOM   1489  CB  ALA B2074      36.908   3.571   7.568  1.00  2.00           C  
ATOM   1490  H   ALA B2074      36.053   1.142   7.358  1.00  0.00           H  
ATOM   1491  N   TYR B2075      35.629   2.229  10.306  1.00 12.77           N  
ATOM   1492  CA  TYR B2075      35.078   2.475  11.649  1.00 15.45           C  
ATOM   1493  C   TYR B2075      34.705   1.270  12.533  1.00 15.43           C  
ATOM   1494  O   TYR B2075      34.553   1.421  13.750  1.00 16.41           O  
ATOM   1495  CB  TYR B2075      33.823   3.327  11.559  1.00 20.19           C  
ATOM   1496  CG  TYR B2075      33.960   4.536  10.666  1.00 19.02           C  
ATOM   1497  CD1 TYR B2075      34.675   5.633  11.122  1.00 16.98           C  
ATOM   1498  CD2 TYR B2075      33.381   4.540   9.407  1.00 17.31           C  
ATOM   1499  CE1 TYR B2075      34.816   6.725  10.299  1.00 18.65           C  
ATOM   1500  CE2 TYR B2075      33.526   5.649   8.603  1.00 16.39           C  
ATOM   1501  CZ  TYR B2075      34.237   6.731   9.060  1.00 13.20           C  
ATOM   1502  OH  TYR B2075      34.383   7.837   8.278  1.00 21.69           O  
ATOM   1503  H   TYR B2075      35.101   1.682   9.683  1.00  0.00           H  
ATOM   1504  HH  TYR B2075      34.934   8.504   8.700  1.00  0.00           H  
ATOM   1505  N   GLY B2076      34.571   0.063  11.993  1.00 11.93           N  
ATOM   1506  CA  GLY B2076      34.149  -1.133  12.664  1.00  8.95           C  
ATOM   1507  C   GLY B2076      34.870  -1.389  13.922  1.00 12.82           C  
ATOM   1508  O   GLY B2076      34.236  -1.532  14.951  1.00 18.79           O  
ATOM   1509  H   GLY B2076      34.758  -0.014  11.028  1.00  0.00           H  
ATOM   1510  N   ARG B2077      36.193  -1.428  13.849  1.00 17.67           N  
ATOM   1511  CA  ARG B2077      37.097  -1.628  15.001  1.00 23.70           C  
ATOM   1512  C   ARG B2077      36.827  -0.622  16.152  1.00 23.18           C  
ATOM   1513  O   ARG B2077      36.703  -1.002  17.327  1.00 25.55           O  
ATOM   1514  CB  ARG B2077      38.547  -1.482  14.488  1.00 31.84           C  
ATOM   1515  CG  ARG B2077      39.748  -2.066  15.227  1.00 42.37           C  
ATOM   1516  CD  ARG B2077      40.965  -1.625  14.392  1.00 53.38           C  
ATOM   1517  NE  ARG B2077      42.278  -2.145  14.799  1.00 62.83           N  
ATOM   1518  CZ  ARG B2077      43.036  -1.619  15.789  1.00 66.85           C  
ATOM   1519  NH1 ARG B2077      42.619  -0.590  16.546  1.00 69.32           N  
ATOM   1520  NH2 ARG B2077      44.228  -2.159  16.058  1.00 64.81           N  
ATOM   1521  H   ARG B2077      36.585  -1.295  12.965  1.00  0.00           H  
ATOM   1522  HE  ARG B2077      42.634  -2.926  14.328  1.00  0.00           H  
ATOM   1523 HH11 ARG B2077      41.721  -0.178  16.376  1.00  0.00           H  
ATOM   1524 HH12 ARG B2077      43.213  -0.224  17.261  1.00  0.00           H  
ATOM   1525 HH21 ARG B2077      44.538  -2.947  15.529  1.00  0.00           H  
ATOM   1526 HH22 ARG B2077      44.790  -1.776  16.788  1.00  0.00           H  
ATOM   1527  N   ASP B2078      36.640   0.663  15.823  1.00 20.47           N  
ATOM   1528  CA  ASP B2078      36.392   1.670  16.833  1.00 20.26           C  
ATOM   1529  C   ASP B2078      35.087   1.440  17.543  1.00 18.26           C  
ATOM   1530  O   ASP B2078      35.007   1.516  18.761  1.00 21.25           O  
ATOM   1531  CB  ASP B2078      36.367   3.042  16.207  1.00 21.62           C  
ATOM   1532  CG  ASP B2078      37.667   3.834  16.244  1.00 20.02           C  
ATOM   1533  OD1 ASP B2078      38.695   3.363  15.784  1.00 25.64           O  
ATOM   1534  OD2 ASP B2078      37.687   4.950  16.735  1.00 27.37           O  
ATOM   1535  H   ASP B2078      36.599   0.912  14.882  1.00  0.00           H  
ATOM   1536  N   LEU B2079      34.049   1.052  16.824  1.00 18.17           N  
ATOM   1537  CA  LEU B2079      32.734   0.854  17.417  1.00 16.33           C  
ATOM   1538  C   LEU B2079      32.652  -0.424  18.201  1.00 13.99           C  
ATOM   1539  O   LEU B2079      31.754  -0.588  19.022  1.00 14.41           O  
ATOM   1540  CB  LEU B2079      31.681   0.818  16.315  1.00 14.84           C  
ATOM   1541  CG  LEU B2079      31.629   1.913  15.333  1.00  5.94           C  
ATOM   1542  CD1 LEU B2079      30.988   1.395  14.082  1.00  7.86           C  
ATOM   1543  CD2 LEU B2079      30.917   3.055  15.945  1.00  4.12           C  
ATOM   1544  H   LEU B2079      34.180   0.942  15.858  1.00  0.00           H  
ATOM   1545  N   MET B2080      33.487  -1.404  17.917  1.00 14.22           N  
ATOM   1546  CA  MET B2080      33.405  -2.639  18.661  1.00 17.56           C  
ATOM   1547  C   MET B2080      34.020  -2.313  19.991  1.00 18.23           C  
ATOM   1548  O   MET B2080      33.376  -2.637  20.996  1.00 18.63           O  
ATOM   1549  CB  MET B2080      34.190  -3.790  18.002  1.00 17.53           C  
ATOM   1550  CG  MET B2080      33.384  -4.550  16.961  1.00 23.11           C  
ATOM   1551  SD  MET B2080      33.991  -6.259  16.774  1.00 31.02           S  
ATOM   1552  CE  MET B2080      35.468  -5.937  15.855  1.00 23.42           C  
ATOM   1553  H   MET B2080      34.055  -1.356  17.111  1.00  0.00           H  
ATOM   1554  N   GLU B2081      35.194  -1.654  19.987  1.00 19.32           N  
ATOM   1555  CA  GLU B2081      35.879  -1.291  21.213  1.00 18.72           C  
ATOM   1556  C   GLU B2081      34.949  -0.378  22.041  1.00 18.63           C  
ATOM   1557  O   GLU B2081      34.888  -0.512  23.276  1.00 18.28           O  
ATOM   1558  CB  GLU B2081      37.214  -0.581  20.884  1.00 25.26           C  
ATOM   1559  CG  GLU B2081      37.976  -0.115  22.200  1.00 31.10           C  
ATOM   1560  CD  GLU B2081      39.415   0.405  22.142  1.00 28.04           C  
ATOM   1561  OE1 GLU B2081      39.955   0.634  21.057  1.00 28.89           O  
ATOM   1562  OE2 GLU B2081      39.990   0.563  23.222  1.00 32.56           O  
ATOM   1563  H   GLU B2081      35.620  -1.430  19.128  1.00  0.00           H  
ATOM   1564  N   ALA B2082      34.185   0.511  21.383  1.00 13.84           N  
ATOM   1565  CA  ALA B2082      33.267   1.370  22.089  1.00 13.17           C  
ATOM   1566  C   ALA B2082      32.175   0.594  22.769  1.00 14.68           C  
ATOM   1567  O   ALA B2082      31.666   0.957  23.815  1.00 17.01           O  
ATOM   1568  CB  ALA B2082      32.655   2.300  21.142  1.00 10.55           C  
ATOM   1569  H   ALA B2082      34.383   0.664  20.439  1.00  0.00           H  
ATOM   1570  N   GLN B2083      31.823  -0.538  22.209  1.00 16.70           N  
ATOM   1571  CA  GLN B2083      30.868  -1.449  22.799  1.00 15.35           C  
ATOM   1572  C   GLN B2083      31.568  -2.243  23.938  1.00 17.47           C  
ATOM   1573  O   GLN B2083      30.982  -2.476  25.006  1.00 13.95           O  
ATOM   1574  CB  GLN B2083      30.395  -2.392  21.730  1.00 10.00           C  
ATOM   1575  CG  GLN B2083      29.116  -3.001  22.270  1.00 15.02           C  
ATOM   1576  CD  GLN B2083      28.631  -4.175  21.464  1.00 12.80           C  
ATOM   1577  OE1 GLN B2083      27.432  -4.381  21.283  1.00 13.60           O  
ATOM   1578  NE2 GLN B2083      29.499  -4.999  20.900  1.00 23.15           N  
ATOM   1579  H   GLN B2083      32.280  -0.803  21.382  1.00  0.00           H  
ATOM   1580 HE21 GLN B2083      29.112  -5.771  20.417  1.00  0.00           H  
ATOM   1581 HE22 GLN B2083      30.464  -4.878  21.010  1.00  0.00           H  
ATOM   1582  N   GLU B2084      32.804  -2.712  23.856  1.00 12.98           N  
ATOM   1583  CA  GLU B2084      33.328  -3.407  24.991  1.00 18.74           C  
ATOM   1584  C   GLU B2084      33.523  -2.369  26.113  1.00 15.23           C  
ATOM   1585  O   GLU B2084      33.252  -2.738  27.250  1.00 15.32           O  
ATOM   1586  CB  GLU B2084      34.671  -4.174  24.608  1.00 24.46           C  
ATOM   1587  CG  GLU B2084      34.858  -5.591  25.281  1.00 29.69           C  
ATOM   1588  CD  GLU B2084      35.329  -5.766  26.773  1.00 33.48           C  
ATOM   1589  OE1 GLU B2084      36.486  -5.446  27.095  1.00 37.12           O  
ATOM   1590  OE2 GLU B2084      34.580  -6.280  27.630  1.00 34.03           O  
ATOM   1591  H   GLU B2084      33.331  -2.566  23.059  1.00  0.00           H  
ATOM   1592  N   TRP B2085      33.976  -1.114  25.991  1.00 14.11           N  
ATOM   1593  CA  TRP B2085      34.046  -0.218  27.148  1.00 12.12           C  
ATOM   1594  C   TRP B2085      32.653  -0.046  27.770  1.00 15.13           C  
ATOM   1595  O   TRP B2085      32.552   0.083  28.991  1.00 14.57           O  
ATOM   1596  CB  TRP B2085      34.571   1.140  26.750  1.00 10.29           C  
ATOM   1597  CG  TRP B2085      36.090   1.153  26.594  1.00 12.52           C  
ATOM   1598  CD1 TRP B2085      36.676   1.223  25.356  1.00 13.53           C  
ATOM   1599  CD2 TRP B2085      36.999   0.968  27.618  1.00 12.46           C  
ATOM   1600  NE1 TRP B2085      37.957   1.048  25.588  1.00 13.94           N  
ATOM   1601  CE2 TRP B2085      38.194   0.892  26.907  1.00 12.70           C  
ATOM   1602  CE3 TRP B2085      37.004   0.848  29.019  1.00 12.26           C  
ATOM   1603  CZ2 TRP B2085      39.389   0.677  27.595  1.00 14.60           C  
ATOM   1604  CZ3 TRP B2085      38.205   0.639  29.691  1.00 14.23           C  
ATOM   1605  CH2 TRP B2085      39.397   0.553  28.985  1.00 10.36           C  
ATOM   1606  H   TRP B2085      34.265  -0.811  25.104  1.00  0.00           H  
ATOM   1607  HE1 TRP B2085      38.649   1.054  24.893  1.00  0.00           H  
ATOM   1608  N   CYS B2086      31.555  -0.128  27.005  1.00 12.93           N  
ATOM   1609  CA  CYS B2086      30.216  -0.114  27.570  1.00 10.84           C  
ATOM   1610  C   CYS B2086      29.893  -1.443  28.261  1.00 12.91           C  
ATOM   1611  O   CYS B2086      29.132  -1.440  29.225  1.00 12.85           O  
ATOM   1612  CB  CYS B2086      29.138   0.098  26.506  1.00 14.74           C  
ATOM   1613  SG  CYS B2086      28.904   1.702  25.730  1.00 15.51           S  
ATOM   1614  H   CYS B2086      31.662  -0.131  26.028  1.00  0.00           H  
ATOM   1615  N   ARG B2087      30.386  -2.623  27.858  1.00 15.21           N  
ATOM   1616  CA  ARG B2087      30.069  -3.868  28.548  1.00 11.31           C  
ATOM   1617  C   ARG B2087      30.986  -3.951  29.747  1.00  9.41           C  
ATOM   1618  O   ARG B2087      30.545  -4.336  30.811  1.00  8.80           O  
ATOM   1619  CB  ARG B2087      30.284  -5.047  27.641  1.00 17.66           C  
ATOM   1620  CG  ARG B2087      29.710  -5.192  26.158  1.00 22.85           C  
ATOM   1621  CD  ARG B2087      28.445  -4.509  25.657  1.00 29.32           C  
ATOM   1622  NE  ARG B2087      27.180  -4.848  26.305  1.00 41.33           N  
ATOM   1623  CZ  ARG B2087      26.017  -4.184  26.046  1.00 45.77           C  
ATOM   1624  NH1 ARG B2087      25.945  -3.167  25.177  1.00 45.50           N  
ATOM   1625  NH2 ARG B2087      24.890  -4.548  26.692  1.00 45.81           N  
ATOM   1626  H   ARG B2087      30.930  -2.637  27.033  1.00  0.00           H  
ATOM   1627  HE  ARG B2087      27.167  -5.577  26.969  1.00  0.00           H  
ATOM   1628 HH11 ARG B2087      26.780  -2.842  24.737  1.00  0.00           H  
ATOM   1629 HH12 ARG B2087      25.075  -2.699  25.059  1.00  0.00           H  
ATOM   1630 HH21 ARG B2087      24.919  -5.310  27.344  1.00  0.00           H  
ATOM   1631 HH22 ARG B2087      24.040  -4.066  26.505  1.00  0.00           H  
ATOM   1632  N   LYS B2088      32.238  -3.525  29.685  1.00  7.52           N  
ATOM   1633  CA  LYS B2088      33.090  -3.287  30.845  1.00 11.74           C  
ATOM   1634  C   LYS B2088      32.513  -2.308  31.842  1.00 14.10           C  
ATOM   1635  O   LYS B2088      32.576  -2.494  33.049  1.00 19.15           O  
ATOM   1636  CB  LYS B2088      34.454  -2.727  30.470  1.00  8.23           C  
ATOM   1637  CG  LYS B2088      35.435  -3.883  30.124  1.00 14.41           C  
ATOM   1638  CD  LYS B2088      36.875  -3.409  30.047  1.00 18.01           C  
ATOM   1639  CE  LYS B2088      37.735  -4.639  30.420  1.00 24.19           C  
ATOM   1640  NZ  LYS B2088      38.963  -4.260  31.108  1.00 23.60           N  
ATOM   1641  H   LYS B2088      32.563  -3.258  28.825  1.00  0.00           H  
ATOM   1642  HZ1 LYS B2088      38.728  -3.740  31.975  1.00  0.00           H  
ATOM   1643  HZ2 LYS B2088      39.511  -5.112  31.329  1.00  0.00           H  
ATOM   1644  HZ3 LYS B2088      39.516  -3.641  30.477  1.00  0.00           H  
ATOM   1645  N   TYR B2089      31.860  -1.266  31.379  1.00 19.62           N  
ATOM   1646  CA  TYR B2089      31.171  -0.320  32.227  1.00 17.35           C  
ATOM   1647  C   TYR B2089      30.110  -1.034  33.010  1.00 17.77           C  
ATOM   1648  O   TYR B2089      29.921  -0.784  34.193  1.00 17.45           O  
ATOM   1649  CB  TYR B2089      30.525   0.786  31.374  1.00 15.32           C  
ATOM   1650  CG  TYR B2089      29.528   1.521  32.219  1.00 12.16           C  
ATOM   1651  CD1 TYR B2089      29.942   2.339  33.247  1.00  8.76           C  
ATOM   1652  CD2 TYR B2089      28.183   1.261  32.044  1.00 11.10           C  
ATOM   1653  CE1 TYR B2089      29.028   2.837  34.134  1.00  6.81           C  
ATOM   1654  CE2 TYR B2089      27.276   1.751  32.956  1.00 10.75           C  
ATOM   1655  CZ  TYR B2089      27.700   2.557  33.979  1.00  9.09           C  
ATOM   1656  OH  TYR B2089      26.793   2.952  34.927  1.00 15.77           O  
ATOM   1657  H   TYR B2089      31.926  -1.087  30.422  1.00  0.00           H  
ATOM   1658  HH  TYR B2089      27.229   3.460  35.625  1.00  0.00           H  
ATOM   1659  N   MET B2090      29.381  -1.896  32.344  1.00 18.98           N  
ATOM   1660  CA  MET B2090      28.317  -2.655  32.981  1.00 21.33           C  
ATOM   1661  C   MET B2090      28.730  -3.560  34.144  1.00 25.79           C  
ATOM   1662  O   MET B2090      27.980  -3.792  35.112  1.00 30.99           O  
ATOM   1663  CB  MET B2090      27.649  -3.534  31.988  1.00 21.47           C  
ATOM   1664  CG  MET B2090      27.023  -2.666  30.967  1.00 16.38           C  
ATOM   1665  SD  MET B2090      25.642  -3.587  30.359  1.00 20.78           S  
ATOM   1666  CE  MET B2090      24.523  -2.911  31.553  1.00 19.85           C  
ATOM   1667  H   MET B2090      29.565  -2.059  31.399  1.00  0.00           H  
ATOM   1668  N   LYS B2091      29.963  -4.057  33.993  1.00 26.80           N  
ATOM   1669  CA  LYS B2091      30.582  -4.895  34.989  1.00 25.68           C  
ATOM   1670  C   LYS B2091      31.112  -4.063  36.169  1.00 24.05           C  
ATOM   1671  O   LYS B2091      30.968  -4.498  37.327  1.00 23.13           O  
ATOM   1672  CB  LYS B2091      31.630  -5.616  34.227  1.00 24.35           C  
ATOM   1673  CG  LYS B2091      32.443  -6.632  34.985  1.00 32.16           C  
ATOM   1674  CD  LYS B2091      33.696  -7.027  34.125  1.00 34.68           C  
ATOM   1675  CE  LYS B2091      34.683  -5.882  33.958  1.00 27.73           C  
ATOM   1676  NZ  LYS B2091      35.492  -6.073  32.774  1.00 38.19           N  
ATOM   1677  H   LYS B2091      30.445  -3.839  33.168  1.00  0.00           H  
ATOM   1678  HZ1 LYS B2091      34.890  -6.123  31.930  1.00  0.00           H  
ATOM   1679  HZ2 LYS B2091      36.155  -5.278  32.696  1.00  0.00           H  
ATOM   1680  HZ3 LYS B2091      36.025  -6.962  32.875  1.00  0.00           H  
ATOM   1681  N   SER B2092      31.712  -2.890  35.925  1.00 19.83           N  
ATOM   1682  CA  SER B2092      32.266  -2.134  37.022  1.00 18.20           C  
ATOM   1683  C   SER B2092      31.431  -0.974  37.594  1.00 16.81           C  
ATOM   1684  O   SER B2092      31.764  -0.463  38.664  1.00 11.82           O  
ATOM   1685  CB  SER B2092      33.612  -1.638  36.572  1.00 20.01           C  
ATOM   1686  OG  SER B2092      33.543  -1.000  35.319  1.00 27.40           O  
ATOM   1687  H   SER B2092      31.823  -2.550  35.017  1.00  0.00           H  
ATOM   1688  HG  SER B2092      34.022  -1.551  34.666  1.00  0.00           H  
ATOM   1689  N   GLY B2093      30.368  -0.478  36.932  1.00 16.42           N  
ATOM   1690  CA  GLY B2093      29.569   0.686  37.337  1.00 12.82           C  
ATOM   1691  C   GLY B2093      30.406   1.991  37.291  1.00 17.15           C  
ATOM   1692  O   GLY B2093      29.915   3.083  37.613  1.00 19.89           O  
ATOM   1693  H   GLY B2093      30.152  -0.916  36.082  1.00  0.00           H  
ATOM   1694  N   ASN B2094      31.673   1.983  36.852  1.00 14.15           N  
ATOM   1695  CA  ASN B2094      32.489   3.178  36.799  1.00 14.64           C  
ATOM   1696  C   ASN B2094      32.214   3.965  35.500  1.00 21.58           C  
ATOM   1697  O   ASN B2094      32.504   3.559  34.345  1.00 23.79           O  
ATOM   1698  CB  ASN B2094      33.921   2.827  36.792  1.00 11.40           C  
ATOM   1699  CG  ASN B2094      34.827   4.020  36.890  1.00 12.14           C  
ATOM   1700  OD1 ASN B2094      34.325   5.113  37.149  1.00 17.04           O  
ATOM   1701  ND2 ASN B2094      36.142   3.884  36.741  1.00 15.27           N  
ATOM   1702  H   ASN B2094      32.007   1.150  36.453  1.00  0.00           H  
ATOM   1703 HD21 ASN B2094      36.709   4.681  36.836  1.00  0.00           H  
ATOM   1704 HD22 ASN B2094      36.516   2.983  36.595  1.00  0.00           H  
ATOM   1705  N   VAL B2095      31.664   5.175  35.733  1.00 24.43           N  
ATOM   1706  CA  VAL B2095      31.273   6.136  34.697  1.00 20.33           C  
ATOM   1707  C   VAL B2095      32.377   6.184  33.658  1.00 23.43           C  
ATOM   1708  O   VAL B2095      32.132   5.925  32.489  1.00 20.92           O  
ATOM   1709  CB  VAL B2095      31.076   7.550  35.327  1.00 19.63           C  
ATOM   1710  CG1 VAL B2095      30.692   8.573  34.249  1.00 17.02           C  
ATOM   1711  CG2 VAL B2095      29.965   7.539  36.336  1.00 19.89           C  
ATOM   1712  H   VAL B2095      31.493   5.408  36.678  1.00  0.00           H  
ATOM   1713  N   LYS B2096      33.624   6.329  34.083  1.00 22.99           N  
ATOM   1714  CA  LYS B2096      34.719   6.509  33.160  1.00 26.35           C  
ATOM   1715  C   LYS B2096      35.065   5.361  32.219  1.00 27.59           C  
ATOM   1716  O   LYS B2096      35.963   5.540  31.393  1.00 25.04           O  
ATOM   1717  CB  LYS B2096      35.921   6.930  33.976  1.00 26.75           C  
ATOM   1718  CG  LYS B2096      35.609   8.222  34.749  1.00 36.15           C  
ATOM   1719  CD  LYS B2096      35.052   9.377  33.866  1.00 40.79           C  
ATOM   1720  CE  LYS B2096      34.408  10.493  34.733  1.00 44.13           C  
ATOM   1721  NZ  LYS B2096      33.709  11.470  33.907  1.00 45.02           N  
ATOM   1722  H   LYS B2096      33.795   6.278  35.048  1.00  0.00           H  
ATOM   1723  HZ1 LYS B2096      34.391  11.899  33.248  1.00  0.00           H  
ATOM   1724  HZ2 LYS B2096      32.960  10.988  33.373  1.00  0.00           H  
ATOM   1725  HZ3 LYS B2096      33.306  12.199  34.525  1.00  0.00           H  
ATOM   1726  N   ASP B2097      34.402   4.196  32.247  1.00 27.92           N  
ATOM   1727  CA  ASP B2097      34.589   3.193  31.189  1.00 27.76           C  
ATOM   1728  C   ASP B2097      33.725   3.660  30.009  1.00 27.41           C  
ATOM   1729  O   ASP B2097      34.103   3.689  28.831  1.00 28.20           O  
ATOM   1730  CB  ASP B2097      34.126   1.810  31.640  1.00 26.72           C  
ATOM   1731  CG  ASP B2097      35.058   1.062  32.597  1.00 24.04           C  
ATOM   1732  OD1 ASP B2097      36.178   0.740  32.201  1.00 21.71           O  
ATOM   1733  OD2 ASP B2097      34.677   0.787  33.734  1.00 21.31           O  
ATOM   1734  H   ASP B2097      33.793   3.994  32.989  1.00  0.00           H  
ATOM   1735  N   LEU B2098      32.578   4.240  30.378  1.00 29.63           N  
ATOM   1736  CA  LEU B2098      31.617   4.850  29.465  1.00 27.15           C  
ATOM   1737  C   LEU B2098      32.162   6.113  28.801  1.00 24.38           C  
ATOM   1738  O   LEU B2098      31.941   6.287  27.607  1.00 28.36           O  
ATOM   1739  CB  LEU B2098      30.352   5.105  30.281  1.00 26.33           C  
ATOM   1740  CG  LEU B2098      29.012   5.035  29.618  1.00 28.21           C  
ATOM   1741  CD1 LEU B2098      28.991   3.945  28.608  1.00 30.95           C  
ATOM   1742  CD2 LEU B2098      27.966   4.779  30.677  1.00 31.35           C  
ATOM   1743  H   LEU B2098      32.382   4.298  31.341  1.00  0.00           H  
ATOM   1744  N   THR B2099      32.940   6.974  29.458  1.00 21.87           N  
ATOM   1745  CA  THR B2099      33.585   8.103  28.780  1.00 20.26           C  
ATOM   1746  C   THR B2099      34.582   7.619  27.752  1.00 15.84           C  
ATOM   1747  O   THR B2099      34.757   8.235  26.711  1.00 11.50           O  
ATOM   1748  CB  THR B2099      34.314   8.986  29.772  1.00 24.74           C  
ATOM   1749  OG1 THR B2099      33.366   9.329  30.804  1.00 30.28           O  
ATOM   1750  CG2 THR B2099      34.882  10.258  29.073  1.00 23.82           C  
ATOM   1751  H   THR B2099      33.094   6.806  30.413  1.00  0.00           H  
ATOM   1752  HG1 THR B2099      32.900   8.556  31.135  1.00  0.00           H  
ATOM   1753  N   GLN B2100      35.249   6.498  27.977  1.00 16.98           N  
ATOM   1754  CA  GLN B2100      36.122   5.946  26.957  1.00 16.92           C  
ATOM   1755  C   GLN B2100      35.298   5.470  25.775  1.00 16.30           C  
ATOM   1756  O   GLN B2100      35.746   5.711  24.651  1.00 17.74           O  
ATOM   1757  CB  GLN B2100      36.925   4.787  27.505  1.00 17.33           C  
ATOM   1758  CG  GLN B2100      38.411   5.148  27.567  1.00 20.86           C  
ATOM   1759  CD  GLN B2100      39.119   5.332  26.204  1.00 25.58           C  
ATOM   1760  OE1 GLN B2100      40.345   5.252  26.231  1.00 28.86           O  
ATOM   1761  NE2 GLN B2100      38.597   5.533  24.981  1.00 26.01           N  
ATOM   1762  H   GLN B2100      35.152   6.010  28.827  1.00  0.00           H  
ATOM   1763 HE21 GLN B2100      39.260   5.609  24.272  1.00  0.00           H  
ATOM   1764 HE22 GLN B2100      37.629   5.564  24.864  1.00  0.00           H  
ATOM   1765  N   ALA B2101      34.133   4.842  26.010  1.00 14.36           N  
ATOM   1766  CA  ALA B2101      33.218   4.465  24.946  1.00 12.36           C  
ATOM   1767  C   ALA B2101      32.748   5.739  24.271  1.00 18.90           C  
ATOM   1768  O   ALA B2101      32.779   5.848  23.044  1.00 24.68           O  
ATOM   1769  CB  ALA B2101      31.968   3.803  25.429  1.00  2.00           C  
ATOM   1770  H   ALA B2101      33.923   4.578  26.930  1.00  0.00           H  
ATOM   1771  N   TRP B2102      32.367   6.807  24.950  1.00 19.83           N  
ATOM   1772  CA  TRP B2102      31.874   7.975  24.257  1.00 18.29           C  
ATOM   1773  C   TRP B2102      32.950   8.774  23.567  1.00 19.50           C  
ATOM   1774  O   TRP B2102      32.601   9.514  22.646  1.00 21.27           O  
ATOM   1775  CB  TRP B2102      31.079   8.877  25.211  1.00 18.76           C  
ATOM   1776  CG  TRP B2102      29.583   8.635  25.019  1.00 13.96           C  
ATOM   1777  CD1 TRP B2102      28.850   8.072  26.007  1.00 14.77           C  
ATOM   1778  CD2 TRP B2102      28.825   8.887  23.900  1.00 12.89           C  
ATOM   1779  NE1 TRP B2102      27.642   7.957  25.524  1.00 13.75           N  
ATOM   1780  CE2 TRP B2102      27.584   8.423  24.283  1.00 11.95           C  
ATOM   1781  CE3 TRP B2102      28.974   9.434  22.632  1.00 10.58           C  
ATOM   1782  CZ2 TRP B2102      26.507   8.494  23.427  1.00 13.46           C  
ATOM   1783  CZ3 TRP B2102      27.900   9.522  21.760  1.00  4.63           C  
ATOM   1784  CH2 TRP B2102      26.678   9.041  22.160  1.00 11.83           C  
ATOM   1785  H   TRP B2102      32.375   6.792  25.911  1.00  0.00           H  
ATOM   1786  HE1 TRP B2102      26.891   7.573  26.028  1.00  0.00           H  
ATOM   1787  N   ASP B2103      34.231   8.638  23.918  1.00 17.41           N  
ATOM   1788  CA  ASP B2103      35.331   9.248  23.156  1.00 15.65           C  
ATOM   1789  C   ASP B2103      35.509   8.588  21.785  1.00 15.51           C  
ATOM   1790  O   ASP B2103      35.836   9.188  20.760  1.00 13.24           O  
ATOM   1791  CB  ASP B2103      36.681   9.115  23.875  1.00 16.55           C  
ATOM   1792  CG  ASP B2103      36.929  10.062  25.018  1.00 17.64           C  
ATOM   1793  OD1 ASP B2103      36.001  10.575  25.641  1.00 20.29           O  
ATOM   1794  OD2 ASP B2103      38.112  10.265  25.263  1.00 20.92           O  
ATOM   1795  H   ASP B2103      34.437   8.127  24.725  1.00  0.00           H  
ATOM   1796  N   LEU B2104      35.340   7.275  21.710  1.00 19.50           N  
ATOM   1797  CA  LEU B2104      35.415   6.555  20.441  1.00 19.66           C  
ATOM   1798  C   LEU B2104      34.186   6.863  19.602  1.00 17.65           C  
ATOM   1799  O   LEU B2104      34.292   7.231  18.424  1.00 20.67           O  
ATOM   1800  CB  LEU B2104      35.529   5.061  20.734  1.00 18.16           C  
ATOM   1801  CG  LEU B2104      36.879   4.593  21.225  1.00 16.67           C  
ATOM   1802  CD1 LEU B2104      36.767   3.305  22.025  1.00 15.40           C  
ATOM   1803  CD2 LEU B2104      37.757   4.487  20.015  1.00 12.20           C  
ATOM   1804  H   LEU B2104      35.087   6.784  22.525  1.00  0.00           H  
ATOM   1805  N   TYR B2105      33.021   6.808  20.223  1.00 15.11           N  
ATOM   1806  CA  TYR B2105      31.800   7.139  19.528  1.00 14.46           C  
ATOM   1807  C   TYR B2105      31.714   8.579  18.985  1.00 14.61           C  
ATOM   1808  O   TYR B2105      31.161   8.695  17.888  1.00 15.10           O  
ATOM   1809  CB  TYR B2105      30.654   6.893  20.465  1.00 14.35           C  
ATOM   1810  CG  TYR B2105      30.160   5.477  20.716  1.00 11.46           C  
ATOM   1811  CD1 TYR B2105      30.005   4.529  19.700  1.00  7.94           C  
ATOM   1812  CD2 TYR B2105      29.772   5.173  22.034  1.00 11.13           C  
ATOM   1813  CE1 TYR B2105      29.464   3.277  20.037  1.00  9.83           C  
ATOM   1814  CE2 TYR B2105      29.239   3.927  22.378  1.00 11.42           C  
ATOM   1815  CZ  TYR B2105      29.078   3.010  21.358  1.00  9.88           C  
ATOM   1816  OH  TYR B2105      28.533   1.808  21.694  1.00  6.76           O  
ATOM   1817  H   TYR B2105      32.986   6.555  21.168  1.00  0.00           H  
ATOM   1818  HH  TYR B2105      28.648   1.698  22.654  1.00  0.00           H  
ATOM   1819  N   TYR B2106      32.131   9.718  19.584  1.00 14.43           N  
ATOM   1820  CA  TYR B2106      32.017  10.930  18.801  1.00 23.05           C  
ATOM   1821  C   TYR B2106      33.208  11.035  17.893  1.00 24.37           C  
ATOM   1822  O   TYR B2106      33.125  11.785  16.929  1.00 29.06           O  
ATOM   1823  CB  TYR B2106      31.905  12.262  19.581  1.00 29.30           C  
ATOM   1824  CG  TYR B2106      32.783  12.623  20.762  1.00 39.89           C  
ATOM   1825  CD1 TYR B2106      34.143  12.932  20.614  1.00 43.73           C  
ATOM   1826  CD2 TYR B2106      32.186  12.674  22.040  1.00 45.83           C  
ATOM   1827  CE1 TYR B2106      34.896  13.291  21.761  1.00 51.12           C  
ATOM   1828  CE2 TYR B2106      32.934  13.036  23.194  1.00 50.51           C  
ATOM   1829  CZ  TYR B2106      34.301  13.348  23.050  1.00 50.26           C  
ATOM   1830  OH  TYR B2106      35.050  13.718  24.169  1.00 48.53           O  
ATOM   1831  H   TYR B2106      32.373   9.722  20.532  1.00  0.00           H  
ATOM   1832  HH  TYR B2106      34.518  13.536  24.943  1.00  0.00           H  
ATOM   1833  N   HIS B2107      34.291  10.262  18.058  1.00 24.55           N  
ATOM   1834  CA  HIS B2107      35.375  10.208  17.071  1.00 21.96           C  
ATOM   1835  C   HIS B2107      34.785   9.677  15.776  1.00 19.83           C  
ATOM   1836  O   HIS B2107      35.031  10.273  14.731  1.00 20.93           O  
ATOM   1837  CB  HIS B2107      36.503   9.262  17.548  1.00 27.27           C  
ATOM   1838  CG  HIS B2107      37.804   9.110  16.694  1.00 31.81           C  
ATOM   1839  ND1 HIS B2107      38.802   8.256  16.975  1.00 32.30           N  
ATOM   1840  CD2 HIS B2107      38.194   9.829  15.561  1.00 30.05           C  
ATOM   1841  CE1 HIS B2107      39.744   8.433  16.079  1.00 32.47           C  
ATOM   1842  NE2 HIS B2107      39.369   9.372  15.246  1.00 28.07           N  
ATOM   1843  H   HIS B2107      34.353   9.693  18.855  1.00  0.00           H  
ATOM   1844  HD1 HIS B2107      38.878   7.753  17.827  1.00  0.00           H  
ATOM   1845  HE2 HIS B2107      39.893   9.694  14.493  1.00  0.00           H  
ATOM   1846  N   VAL B2108      34.010   8.596  15.799  1.00 15.59           N  
ATOM   1847  CA  VAL B2108      33.411   8.035  14.592  1.00 11.47           C  
ATOM   1848  C   VAL B2108      32.381   9.024  14.133  1.00  9.98           C  
ATOM   1849  O   VAL B2108      32.383   9.353  12.972  1.00 13.74           O  
ATOM   1850  CB  VAL B2108      32.766   6.657  14.890  1.00 13.52           C  
ATOM   1851  CG1 VAL B2108      31.892   6.211  13.741  1.00  9.39           C  
ATOM   1852  CG2 VAL B2108      33.883   5.597  15.153  1.00  5.27           C  
ATOM   1853  H   VAL B2108      33.895   8.128  16.665  1.00  0.00           H  
ATOM   1854  N   PHE B2109      31.512   9.542  14.968  1.00  7.56           N  
ATOM   1855  CA  PHE B2109      30.547  10.547  14.606  1.00  4.48           C  
ATOM   1856  C   PHE B2109      31.122  11.758  13.931  1.00  8.06           C  
ATOM   1857  O   PHE B2109      30.486  12.347  13.066  1.00  7.33           O  
ATOM   1858  CB  PHE B2109      29.870  10.986  15.850  1.00  6.42           C  
ATOM   1859  CG  PHE B2109      28.870  12.134  15.699  1.00 12.34           C  
ATOM   1860  CD1 PHE B2109      29.302  13.477  15.761  1.00 10.48           C  
ATOM   1861  CD2 PHE B2109      27.491  11.853  15.503  1.00 14.14           C  
ATOM   1862  CE1 PHE B2109      28.363  14.487  15.618  1.00  2.00           C  
ATOM   1863  CE2 PHE B2109      26.565  12.906  15.363  1.00  4.43           C  
ATOM   1864  CZ  PHE B2109      27.017  14.213  15.420  1.00  2.00           C  
ATOM   1865  H   PHE B2109      31.531   9.212  15.888  1.00  0.00           H  
ATOM   1866  N   ARG B2110      32.244  12.277  14.357  1.00 13.29           N  
ATOM   1867  CA  ARG B2110      32.794  13.471  13.759  1.00 20.15           C  
ATOM   1868  C   ARG B2110      33.412  13.138  12.428  1.00 23.48           C  
ATOM   1869  O   ARG B2110      33.332  13.960  11.512  1.00 27.44           O  
ATOM   1870  CB  ARG B2110      33.817  14.088  14.691  1.00 23.14           C  
ATOM   1871  CG  ARG B2110      32.874  15.036  15.413  1.00 34.83           C  
ATOM   1872  CD  ARG B2110      33.299  15.455  16.816  1.00 43.34           C  
ATOM   1873  NE  ARG B2110      33.751  16.841  16.869  1.00 51.41           N  
ATOM   1874  CZ  ARG B2110      33.080  17.813  17.527  1.00 53.91           C  
ATOM   1875  NH1 ARG B2110      31.919  17.604  18.177  1.00 49.27           N  
ATOM   1876  NH2 ARG B2110      33.616  19.037  17.502  1.00 54.56           N  
ATOM   1877  H   ARG B2110      32.708  11.873  15.103  1.00  0.00           H  
ATOM   1878  HE  ARG B2110      34.593  17.068  16.410  1.00  0.00           H  
ATOM   1879 HH11 ARG B2110      31.522  16.691  18.180  1.00  0.00           H  
ATOM   1880 HH12 ARG B2110      31.476  18.375  18.623  1.00  0.00           H  
ATOM   1881 HH21 ARG B2110      34.473  19.201  17.006  1.00  0.00           H  
ATOM   1882 HH22 ARG B2110      33.146  19.789  17.956  1.00  0.00           H  
ATOM   1883  N   ARG B2111      33.955  11.921  12.291  1.00 24.27           N  
ATOM   1884  CA  ARG B2111      34.413  11.433  11.009  1.00 23.73           C  
ATOM   1885  C   ARG B2111      33.214  11.267  10.087  1.00 25.63           C  
ATOM   1886  O   ARG B2111      33.173  11.821   9.000  1.00 25.95           O  
ATOM   1887  CB  ARG B2111      35.109  10.095  11.179  1.00 25.40           C  
ATOM   1888  CG  ARG B2111      36.507  10.205  11.788  1.00 31.79           C  
ATOM   1889  CD  ARG B2111      37.358   8.938  11.609  1.00 36.34           C  
ATOM   1890  NE  ARG B2111      36.946   7.867  12.493  1.00 41.15           N  
ATOM   1891  CZ  ARG B2111      37.822   7.077  13.110  1.00 42.03           C  
ATOM   1892  NH1 ARG B2111      39.142   7.212  12.955  1.00 43.01           N  
ATOM   1893  NH2 ARG B2111      37.349   6.149  13.936  1.00 42.02           N  
ATOM   1894  H   ARG B2111      34.037  11.351  13.080  1.00  0.00           H  
ATOM   1895  HE  ARG B2111      35.990   7.740  12.668  1.00  0.00           H  
ATOM   1896 HH11 ARG B2111      39.512   7.920  12.355  1.00  0.00           H  
ATOM   1897 HH12 ARG B2111      39.758   6.586  13.434  1.00  0.00           H  
ATOM   1898 HH21 ARG B2111      36.366   6.060  14.090  1.00  0.00           H  
ATOM   1899 HH22 ARG B2111      37.988   5.542  14.412  1.00  0.00           H  
ATOM   1900  N   ILE B2112      32.118  10.626  10.451  1.00 28.55           N  
ATOM   1901  CA  ILE B2112      30.968  10.407   9.564  1.00 28.37           C  
ATOM   1902  C   ILE B2112      29.956  11.588   9.479  1.00 33.09           C  
ATOM   1903  O   ILE B2112      28.711  11.455   9.630  1.00 31.64           O  
ATOM   1904  CB  ILE B2112      30.203   9.047   9.991  1.00 25.04           C  
ATOM   1905  CG1 ILE B2112      29.689   8.973  11.428  1.00 18.52           C  
ATOM   1906  CG2 ILE B2112      31.199   7.929   9.803  1.00 19.97           C  
ATOM   1907  CD1 ILE B2112      28.909   7.687  11.757  1.00 12.18           C  
ATOM   1908  H   ILE B2112      32.046  10.314  11.380  1.00  0.00           H  
ATOM   1909  N   SER B2113      30.584  12.762   9.269  1.00 35.02           N  
ATOM   1910  CA  SER B2113      29.906  14.020   9.007  1.00 35.90           C  
ATOM   1911  C   SER B2113      30.757  14.788   7.972  1.00 38.16           C  
ATOM   1912  O   SER B2113      30.293  15.769   7.391  1.00 40.65           O  
ATOM   1913  CB  SER B2113      29.731  14.829  10.313  1.00 35.28           C  
ATOM   1914  OG  SER B2113      28.970  14.136  11.310  1.00 28.48           O  
ATOM   1915  H   SER B2113      31.558  12.769   9.291  1.00  0.00           H  
ATOM   1916  HG  SER B2113      29.621  13.578  11.780  1.00  0.00           H  
ATOM   1917  N   LYS B2114      32.028  14.446   7.719  1.00 37.40           N  
ATOM   1918  CA  LYS B2114      32.696  14.889   6.503  1.00 37.56           C  
ATOM   1919  C   LYS B2114      33.128  13.507   5.998  1.00 39.49           C  
ATOM   1920  O   LYS B2114      34.237  12.975   6.149  1.00 40.24           O  
ATOM   1921  CB  LYS B2114      33.931  15.735   6.733  1.00 36.71           C  
ATOM   1922  CG  LYS B2114      34.452  16.201   5.338  1.00 34.46           C  
ATOM   1923  CD  LYS B2114      35.955  16.448   5.320  1.00 31.74           C  
ATOM   1924  CE  LYS B2114      36.460  16.262   3.921  1.00 32.14           C  
ATOM   1925  NZ  LYS B2114      36.370  14.875   3.513  1.00 32.52           N  
ATOM   1926  H   LYS B2114      32.517  13.808   8.284  1.00  0.00           H  
ATOM   1927  HZ1 LYS B2114      36.926  14.282   4.161  1.00  0.00           H  
ATOM   1928  HZ2 LYS B2114      35.375  14.575   3.533  1.00  0.00           H  
ATOM   1929  HZ3 LYS B2114      36.741  14.768   2.546  1.00  0.00           H  
ATOM   1930  N   GLN B2115      32.063  12.913   5.497  1.00 42.94           N  
ATOM   1931  CA  GLN B2115      32.046  11.548   5.066  1.00 44.03           C  
ATOM   1932  C   GLN B2115      31.864  11.622   3.557  1.00 45.98           C  
ATOM   1933  O   GLN B2115      31.057  12.460   3.105  1.00 46.43           O  
ATOM   1934  CB  GLN B2115      30.872  10.840   5.763  1.00 42.45           C  
ATOM   1935  CG  GLN B2115      30.656   9.369   5.366  1.00 43.08           C  
ATOM   1936  CD  GLN B2115      31.747   8.357   5.736  1.00 43.56           C  
ATOM   1937  OE1 GLN B2115      31.438   7.167   5.855  1.00 42.55           O  
ATOM   1938  NE2 GLN B2115      33.028   8.632   5.879  1.00 43.98           N  
ATOM   1939  OXT GLN B2115      32.530  10.823   2.885  1.00 48.82           O  
ATOM   1940  H   GLN B2115      31.304  13.448   5.179  1.00  0.00           H  
ATOM   1941 HE21 GLN B2115      33.601   7.991   6.345  1.00  0.00           H  
ATOM   1942 HE22 GLN B2115      33.341   9.508   5.571  1.00  0.00           H  
TER    1943      GLN B2115                                                      
HETATM 1944  O   HOH A9003      18.271  12.747  63.461  1.00 16.30           O  
HETATM 1945  H1  HOH A9003      18.397  13.188  62.619  1.00  0.00           H  
HETATM 1946  H2  HOH A9003      18.937  12.048  63.421  1.00  0.00           H  
HETATM 1947  O   HOH A9005      14.983 -10.595  58.803  1.00 11.97           O  
HETATM 1948  H1  HOH A9005      15.914 -10.388  58.719  1.00  0.00           H  
HETATM 1949  H2  HOH A9005      14.784 -11.150  58.054  1.00  0.00           H  
HETATM 1950  O   HOH A9006      28.931   1.009  59.752  1.00 19.36           O  
HETATM 1951  H1  HOH A9006      28.173   0.570  60.128  1.00  0.00           H  
HETATM 1952  H2  HOH A9006      28.848   0.837  58.796  1.00  0.00           H  
HETATM 1953  O   HOH A9007      -1.359  10.833  40.368  1.00 19.37           O  
HETATM 1954  H1  HOH A9007      -0.591  10.667  40.905  1.00  0.00           H  
HETATM 1955  H2  HOH A9007      -2.060  11.036  40.988  1.00  0.00           H  
HETATM 1956  O   HOH A9008      15.579  12.356  38.538  1.00  6.63           O  
HETATM 1957  H1  HOH A9008      15.878  11.756  37.856  1.00  0.00           H  
HETATM 1958  H2  HOH A9008      15.087  13.031  38.070  1.00  0.00           H  
HETATM 1959  O   HOH A9009      12.202  12.629  59.066  1.00  6.41           O  
HETATM 1960  H1  HOH A9009      12.172  12.823  59.998  1.00  0.00           H  
HETATM 1961  H2  HOH A9009      11.435  12.059  58.927  1.00  0.00           H  
HETATM 1962  O   HOH A9010       2.177   6.202  57.582  1.00 23.42           O  
HETATM 1963  H1  HOH A9010       2.813   6.902  57.419  1.00  0.00           H  
HETATM 1964  H2  HOH A9010       1.442   6.644  57.998  1.00  0.00           H  
HETATM 1965  O   HOH A9011      22.421  -1.637  51.027  1.00 14.09           O  
HETATM 1966  H1  HOH A9011      22.432  -2.454  51.525  1.00  0.00           H  
HETATM 1967  H2  HOH A9011      22.781  -1.889  50.172  1.00  0.00           H  
HETATM 1968  O   HOH A9012      10.797  21.268  44.976  1.00 21.96           O  
HETATM 1969  H1  HOH A9012      10.689  21.808  45.756  1.00  0.00           H  
HETATM 1970  H2  HOH A9012      11.589  20.744  45.176  1.00  0.00           H  
HETATM 1971  O   HOH A9014      26.875  12.936  62.943  1.00 10.03           O  
HETATM 1972  H1  HOH A9014      26.484  12.096  62.666  1.00  0.00           H  
HETATM 1973  H2  HOH A9014      27.179  12.735  63.831  1.00  0.00           H  
HETATM 1974  O   HOH A9018       3.332  12.168  55.655  1.00 36.97           O  
HETATM 1975  H1  HOH A9018       2.594  12.238  55.031  1.00  0.00           H  
HETATM 1976  H2  HOH A9018       4.063  12.471  55.103  1.00  0.00           H  
HETATM 1977  O   HOH A9019      16.825 -10.944  42.331  1.00 29.35           O  
HETATM 1978  H1  HOH A9019      17.320 -11.556  41.773  1.00  0.00           H  
HETATM 1979  H2  HOH A9019      17.091 -10.090  41.979  1.00  0.00           H  
HETATM 1980  O   HOH A9020      23.243  19.401  60.474  1.00 11.89           O  
HETATM 1981  H1  HOH A9020      23.182  18.649  59.890  1.00  0.00           H  
HETATM 1982  H2  HOH A9020      22.553  19.981  60.111  1.00  0.00           H  
HETATM 1983  O   HOH A9022      25.874   2.173  52.003  1.00 24.70           O  
HETATM 1984  H1  HOH A9022      25.659   1.284  51.725  1.00  0.00           H  
HETATM 1985  H2  HOH A9022      25.193   2.719  51.622  1.00  0.00           H  
HETATM 1986  O   HOH A9023      17.357 -12.335  47.058  1.00 16.36           O  
HETATM 1987  H1  HOH A9023      17.954 -12.944  46.598  1.00  0.00           H  
HETATM 1988  H2  HOH A9023      17.934 -11.998  47.755  1.00  0.00           H  
HETATM 1989  O   HOH A9024      10.666   4.482  38.285  1.00 22.05           O  
HETATM 1990  H1  HOH A9024       9.761   4.143  38.190  1.00  0.00           H  
HETATM 1991  H2  HOH A9024      11.176   3.686  38.391  1.00  0.00           H  
HETATM 1992  O   HOH A9025       6.714   0.208  40.276  1.00 22.39           O  
HETATM 1993  H1  HOH A9025       6.933  -0.679  39.922  1.00  0.00           H  
HETATM 1994  H2  HOH A9025       7.296   0.280  41.037  1.00  0.00           H  
HETATM 1995  O   HOH A9026      12.467  -8.662  54.778  1.00 19.62           O  
HETATM 1996  H1  HOH A9026      11.699  -8.796  55.353  1.00  0.00           H  
HETATM 1997  H2  HOH A9026      12.019  -8.511  53.931  1.00  0.00           H  
HETATM 1998  O   HOH A9027       2.183 -12.365  37.440  1.00 16.01           O  
HETATM 1999  H1  HOH A9027       2.863 -12.976  37.720  1.00  0.00           H  
HETATM 2000  H2  HOH A9027       2.172 -11.700  38.144  1.00  0.00           H  
HETATM 2001  O   HOH A9028      -3.295  -4.322  48.534  1.00 12.14           O  
HETATM 2002  H1  HOH A9028      -3.242  -4.999  49.206  1.00  0.00           H  
HETATM 2003  H2  HOH A9028      -2.396  -3.982  48.501  1.00  0.00           H  
HETATM 2004  O   HOH A9031      11.863  10.349  39.761  1.00 21.52           O  
HETATM 2005  H1  HOH A9031      12.143  10.917  40.476  1.00  0.00           H  
HETATM 2006  H2  HOH A9031      12.637   9.812  39.574  1.00  0.00           H  
HETATM 2007  O   HOH A9032       5.090  20.872  40.466  1.00 22.35           O  
HETATM 2008  H1  HOH A9032       5.924  20.414  40.399  1.00  0.00           H  
HETATM 2009  H2  HOH A9032       5.073  21.155  41.397  1.00  0.00           H  
HETATM 2010  O   HOH A9034      28.297  18.163  54.471  1.00 22.29           O  
HETATM 2011  H1  HOH A9034      28.176  17.212  54.460  1.00  0.00           H  
HETATM 2012  H2  HOH A9034      27.439  18.477  54.762  1.00  0.00           H  
HETATM 2013  O   HOH A9036      10.358   9.494  34.053  1.00 28.27           O  
HETATM 2014  H1  HOH A9036      10.759   8.753  34.511  1.00  0.00           H  
HETATM 2015  H2  HOH A9036      10.387  10.206  34.692  1.00  0.00           H  
HETATM 2016  O   HOH A9037      -2.085  -5.640  52.408  1.00 30.02           O  
HETATM 2017  H1  HOH A9037      -2.116  -5.539  53.356  1.00  0.00           H  
HETATM 2018  H2  HOH A9037      -2.401  -6.534  52.252  1.00  0.00           H  
HETATM 2019  O   HOH A9038      28.577  15.632  48.484  1.00 19.96           O  
HETATM 2020  H1  HOH A9038      28.929  16.390  48.967  1.00  0.00           H  
HETATM 2021  H2  HOH A9038      29.071  15.639  47.666  1.00  0.00           H  
HETATM 2022  O   HOH A9041      -1.975 -11.544  49.411  1.00 34.31           O  
HETATM 2023  H1  HOH A9041      -1.355 -12.276  49.471  1.00  0.00           H  
HETATM 2024  H2  HOH A9041      -2.815 -11.968  49.616  1.00  0.00           H  
HETATM 2025  O   HOH A9042      18.525 -15.860  42.896  1.00 35.95           O  
HETATM 2026  H1  HOH A9042      18.881 -14.981  42.736  1.00  0.00           H  
HETATM 2027  H2  HOH A9042      18.754 -16.307  42.076  1.00  0.00           H  
HETATM 2028  O   HOH A9043      19.742  22.706  60.245  1.00 31.83           O  
HETATM 2029  H1  HOH A9043      19.483  23.517  60.682  1.00  0.00           H  
HETATM 2030  H2  HOH A9043      18.932  22.190  60.208  1.00  0.00           H  
HETATM 2031  O   HOH A9044       4.816  21.111  43.221  1.00 20.37           O  
HETATM 2032  H1  HOH A9044       4.908  20.372  43.834  1.00  0.00           H  
HETATM 2033  H2  HOH A9044       3.883  21.326  43.247  1.00  0.00           H  
HETATM 2034  O   HOH A9045       7.115  -2.310  39.490  1.00 33.04           O  
HETATM 2035  H1  HOH A9045       6.300  -2.754  39.232  1.00  0.00           H  
HETATM 2036  H2  HOH A9045       7.816  -2.882  39.140  1.00  0.00           H  
HETATM 2037  O   HOH A9046       6.111  20.682  56.883  1.00 28.42           O  
HETATM 2038  H1  HOH A9046       5.428  21.291  56.586  1.00  0.00           H  
HETATM 2039  H2  HOH A9046       6.049  20.690  57.834  1.00  0.00           H  
HETATM 2040  O   HOH A9047      20.534 -14.306  40.556  1.00 26.34           O  
HETATM 2041  H1  HOH A9047      21.088 -13.524  40.551  1.00  0.00           H  
HETATM 2042  H2  HOH A9047      20.947 -14.867  39.895  1.00  0.00           H  
HETATM 2043  O   HOH A9048       2.112  12.272  44.301  1.00 29.00           O  
HETATM 2044  H1  HOH A9048       2.719  12.072  45.019  1.00  0.00           H  
HETATM 2045  H2  HOH A9048       2.147  11.494  43.747  1.00  0.00           H  
HETATM 2046  O   HOH A9049      21.312  20.620  58.980  1.00 26.63           O  
HETATM 2047  H1  HOH A9049      20.880  21.353  59.477  1.00  0.00           H  
HETATM 2048  H2  HOH A9049      21.394  21.024  58.111  1.00  0.00           H  
HETATM 2049  O   HOH A9051      10.557  18.391  58.387  1.00 26.49           O  
HETATM 2050  H1  HOH A9051      10.718  17.462  58.188  1.00  0.00           H  
HETATM 2051  H2  HOH A9051       9.878  18.400  59.062  1.00  0.00           H  
HETATM 2052  O   HOH A9053      26.561  -4.460  60.600  1.00 33.91           O  
HETATM 2053  H1  HOH A9053      27.393  -4.874  60.359  1.00  0.00           H  
HETATM 2054  H2  HOH A9053      25.996  -4.624  59.842  1.00  0.00           H  
HETATM 2055  O   HOH A9054      15.038  -8.235  55.316  1.00 29.66           O  
HETATM 2056  H1  HOH A9054      15.539  -8.920  54.870  1.00  0.00           H  
HETATM 2057  H2  HOH A9054      14.109  -8.491  55.125  1.00  0.00           H  
HETATM 2058  O   HOH A9055      22.680   8.886  37.194  1.00 28.71           O  
HETATM 2059  H1  HOH A9055      22.082   8.648  37.898  1.00  0.00           H  
HETATM 2060  H2  HOH A9055      23.556   8.843  37.577  1.00  0.00           H  
HETATM 2061  O   HOH A9057       8.166   2.231  38.359  1.00 11.47           O  
HETATM 2062  H1  HOH A9057       8.447   1.335  38.158  1.00  0.00           H  
HETATM 2063  H2  HOH A9057       7.477   2.056  39.021  1.00  0.00           H  
HETATM 2064  O   HOH A9058      28.864   0.244  56.958  1.00 31.84           O  
HETATM 2065  H1  HOH A9058      27.989   0.244  56.556  1.00  0.00           H  
HETATM 2066  H2  HOH A9058      29.139  -0.677  56.915  1.00  0.00           H  
HETATM 2067  O   HOH A9059       3.429  -2.336  69.266  1.00  4.17           O  
HETATM 2068  H1  HOH A9059       4.060  -1.873  69.836  1.00  0.00           H  
HETATM 2069  H2  HOH A9059       3.900  -2.380  68.431  1.00  0.00           H  
HETATM 2070  O   HOH A9060      12.653  -6.657  60.680  1.00 15.57           O  
HETATM 2071  H1  HOH A9060      12.932  -7.506  61.051  1.00  0.00           H  
HETATM 2072  H2  HOH A9060      11.894  -6.449  61.236  1.00  0.00           H  
HETATM 2073  O   HOH A9061       1.343  -4.959  40.280  1.00 21.11           O  
HETATM 2074  H1  HOH A9061       1.743  -4.072  40.350  1.00  0.00           H  
HETATM 2075  H2  HOH A9061       1.043  -4.940  39.354  1.00  0.00           H  
HETATM 2076  O   HOH A9062      -5.695   1.744  44.678  1.00 44.94           O  
HETATM 2077  H1  HOH A9062      -5.232   1.630  45.510  1.00  0.00           H  
HETATM 2078  H2  HOH A9062      -6.342   2.434  44.914  1.00  0.00           H  
HETATM 2079  O   HOH A9063      18.054  12.655  42.679  1.00 11.58           O  
HETATM 2080  H1  HOH A9063      18.092  12.510  41.731  1.00  0.00           H  
HETATM 2081  H2  HOH A9063      17.153  12.574  42.936  1.00  0.00           H  
HETATM 2082  O   HOH A9064      21.893  19.069  46.851  1.00 27.65           O  
HETATM 2083  H1  HOH A9064      22.551  19.133  46.161  1.00  0.00           H  
HETATM 2084  H2  HOH A9064      21.061  19.258  46.409  1.00  0.00           H  
HETATM 2085  O   HOH A9067      21.562  -1.997  61.006  1.00 36.58           O  
HETATM 2086  H1  HOH A9067      22.172  -1.285  60.816  1.00  0.00           H  
HETATM 2087  H2  HOH A9067      21.685  -2.139  61.950  1.00  0.00           H  
HETATM 2088  O   HOH B9002      19.036  11.209  15.968  1.00  2.00           O  
HETATM 2089  H1  HOH B9002      19.663  10.480  16.040  1.00  0.00           H  
HETATM 2090  H2  HOH B9002      19.273  11.711  15.202  1.00  0.00           H  
HETATM 2091  O   HOH B9004      37.445   2.605   3.693  1.00 26.17           O  
HETATM 2092  H1  HOH B9004      37.537   2.803   2.756  1.00  0.00           H  
HETATM 2093  H2  HOH B9004      36.627   2.104   3.714  1.00  0.00           H  
HETATM 2094  O   HOH B9013      25.214   0.765   1.763  1.00 19.80           O  
HETATM 2095  H1  HOH B9013      25.580  -0.115   1.617  1.00  0.00           H  
HETATM 2096  H2  HOH B9013      25.262   1.168   0.891  1.00  0.00           H  
HETATM 2097  O   HOH B9015      18.283  14.872  19.433  1.00  6.06           O  
HETATM 2098  H1  HOH B9015      17.398  14.515  19.615  1.00  0.00           H  
HETATM 2099  H2  HOH B9015      18.733  14.098  19.090  1.00  0.00           H  
HETATM 2100  O   HOH B9016      15.059  13.659  31.602  1.00 28.33           O  
HETATM 2101  H1  HOH B9016      15.920  13.314  31.854  1.00  0.00           H  
HETATM 2102  H2  HOH B9016      15.237  14.200  30.835  1.00  0.00           H  
HETATM 2103  O   HOH B9017      19.677   3.453   1.946  1.00 11.82           O  
HETATM 2104  H1  HOH B9017      19.258   3.512   1.075  1.00  0.00           H  
HETATM 2105  H2  HOH B9017      20.144   4.295   1.994  1.00  0.00           H  
HETATM 2106  O   HOH B9021      16.953  -7.945  30.746  1.00 40.82           O  
HETATM 2107  H1  HOH B9021      16.732  -7.097  31.129  1.00  0.00           H  
HETATM 2108  H2  HOH B9021      16.123  -8.281  30.405  1.00  0.00           H  
HETATM 2109  O   HOH B9029      16.106   4.131   4.251  1.00 19.29           O  
HETATM 2110  H1  HOH B9029      15.257   4.193   4.697  1.00  0.00           H  
HETATM 2111  H2  HOH B9029      16.033   4.819   3.571  1.00  0.00           H  
HETATM 2112  O   HOH B9030      35.846  -2.902  33.900  1.00 36.79           O  
HETATM 2113  H1  HOH B9030      36.814  -2.964  34.013  1.00  0.00           H  
HETATM 2114  H2  HOH B9030      35.778  -3.044  32.954  1.00  0.00           H  
HETATM 2115  O   HOH B9033      39.158   8.046  19.884  1.00 34.95           O  
HETATM 2116  H1  HOH B9033      38.865   7.423  20.549  1.00  0.00           H  
HETATM 2117  H2  HOH B9033      39.212   8.878  20.360  1.00  0.00           H  
HETATM 2118  O   HOH B9035      18.867 -10.137  29.770  1.00 29.37           O  
HETATM 2119  H1  HOH B9035      18.391  -9.456  30.283  1.00  0.00           H  
HETATM 2120  H2  HOH B9035      18.993  -9.700  28.931  1.00  0.00           H  
HETATM 2121  O   HOH B9039      18.517   4.941   6.717  1.00 39.11           O  
HETATM 2122  H1  HOH B9039      18.115   5.480   7.411  1.00  0.00           H  
HETATM 2123  H2  HOH B9039      19.343   5.422   6.545  1.00  0.00           H  
HETATM 2124  O   HOH B9040      27.499  -0.466  43.041  1.00 15.54           O  
HETATM 2125  H1  HOH B9040      28.285  -0.456  43.595  1.00  0.00           H  
HETATM 2126  H2  HOH B9040      26.860   0.052  43.540  1.00  0.00           H  
HETATM 2127  O   HOH B9050      21.642  20.654  35.506  1.00 41.30           O  
HETATM 2128  H1  HOH B9050      21.641  21.610  35.557  1.00  0.00           H  
HETATM 2129  H2  HOH B9050      21.599  20.461  34.570  1.00  0.00           H  
HETATM 2130  O   HOH B9052      25.720   5.130   2.289  1.00 34.89           O  
HETATM 2131  H1  HOH B9052      24.916   5.645   2.259  1.00  0.00           H  
HETATM 2132  H2  HOH B9052      25.858   4.892   1.364  1.00  0.00           H  
HETATM 2133  O   HOH B9056      25.673  -1.229  36.777  1.00 37.28           O  
HETATM 2134  H1  HOH B9056      25.798  -0.531  36.134  1.00  0.00           H  
HETATM 2135  H2  HOH B9056      26.173  -1.971  36.418  1.00  0.00           H  
HETATM 2136  O   HOH B9065      33.179   7.669  38.289  1.00 26.00           O  
HETATM 2137  H1  HOH B9065      33.107   6.779  38.643  1.00  0.00           H  
HETATM 2138  H2  HOH B9065      34.126   7.742  38.142  1.00  0.00           H  
HETATM 2139  O   HOH B9066      25.842  -2.637  22.560  1.00 50.39           O  
HETATM 2140  H1  HOH B9066      26.213  -3.423  22.115  1.00  0.00           H  
HETATM 2141  H2  HOH B9066      25.041  -2.959  22.956  1.00  0.00           H  
MASTER      366    0    0    8    0    0    0    6 1643    2    0   16          
END                                                                             
