# Supplementary material for: Dauricine Mitigates Hypoxia Through Targeting ESR1, PIK3CA, and MTOR: A Network Pharmacology and Molecular Dynamics Simulation Investigation
Source: Curr Issues Mol Biol. 2026 May 23;48(6):550. doi: 10.3390/cimb48060550 (PMC13297437; doi:10.3390/cimb48060550)
Supplement: Supplementary file 1 [file cimb-48-00550-s001.zip › cimb-4319076-supplementary/Supplementary File/Supplementary File-Initial Submission/Molecular Docking/Document preparation-MTOR/MTOR.pdbqt]

REMARK   4 XXXX COMPLIES WITH FORMAT V. 2.0
ATOM      1  N   LEU A2023      14.864 -11.639  46.559  1.00 23.01    -0.067 N 
ATOM      2  HN1 LEU A2023      15.167 -11.340  47.486  1.00  0.00     0.275 HD
ATOM      3  HN2 LEU A2023      15.421 -12.415  46.202  1.00  0.00     0.275 HD
ATOM      4  HN3 LEU A2023      13.959 -12.109  46.581  1.00  0.00     0.275 HD
ATOM      5  CA  LEU A2023      14.870 -10.499  45.663  1.00 18.66     0.270 C 
ATOM      6  C   LEU A2023      13.934  -9.430  46.278  1.00 12.76     0.248 C 
ATOM      7  O   LEU A2023      13.991  -9.329  47.499  1.00 12.06    -0.271 OA
ATOM      8  CB  LEU A2023      14.400 -10.963  44.226  1.00 13.62     0.050 C 
ATOM      9  N   TRP A2024      12.966  -8.781  45.617  1.00  9.87    -0.346 N 
ATOM     10  CA  TRP A2024      12.291  -7.527  45.978  1.00  5.93     0.181 C 
ATOM     11  C   TRP A2024      11.923  -7.113  47.391  1.00  5.40     0.241 C 
ATOM     12  O   TRP A2024      12.390  -6.092  47.873  1.00  2.00    -0.271 OA
ATOM     13  CB  TRP A2024      11.108  -7.511  45.064  1.00  2.00     0.075 C 
ATOM     14  CG  TRP A2024      11.368  -7.029  43.631  1.00  2.00    -0.028 A 
ATOM     15  CD1 TRP A2024      12.562  -7.202  42.972  1.00  2.00     0.096 A 
ATOM     16  CD2 TRP A2024      10.439  -6.386  42.833  1.00  3.34    -0.002 A 
ATOM     17  CE2 TRP A2024      11.148  -6.183  41.646  1.00  2.00     0.042 A 
ATOM     18  CE3 TRP A2024       9.103  -5.952  42.923  1.00  6.20     0.014 A 
ATOM     19  NE1 TRP A2024      12.386  -6.675  41.788  1.00  2.00    -0.365 N 
ATOM     20  CZ2 TRP A2024      10.523  -5.558  40.562  1.00 10.05     0.030 A 
ATOM     21  CZ3 TRP A2024       8.480  -5.331  41.832  1.00  3.94     0.001 A 
ATOM     22  CH2 TRP A2024       9.189  -5.138  40.650  1.00  2.00     0.002 A 
ATOM     23  HN  TRP A2024      12.865  -9.046  44.674  1.00  0.00     0.163 HD
ATOM     24  HE1 TRP A2024      13.056  -6.656  41.076  1.00  0.00     0.165 HD
ATOM     25  N   HIS A2025      11.229  -7.919  48.175  1.00  7.91    -0.346 N 
ATOM     26  CA  HIS A2025      10.928  -7.598  49.569  1.00  6.92     0.182 C 
ATOM     27  C   HIS A2025      12.132  -7.546  50.474  1.00  7.52     0.241 C 
ATOM     28  O   HIS A2025      12.138  -6.818  51.459  1.00 15.05    -0.271 OA
ATOM     29  CB  HIS A2025       9.972  -8.609  50.262  1.00  4.63     0.093 C 
ATOM     30  CG  HIS A2025       8.530  -8.723  49.702  1.00 11.77     0.028 A 
ATOM     31  CD2 HIS A2025       8.211  -9.263  48.443  1.00 13.93     0.114 A 
ATOM     32  ND1 HIS A2025       7.363  -8.453  50.338  1.00 11.28    -0.354 N 
ATOM     33  CE1 HIS A2025       6.355  -8.821  49.566  1.00 13.22     0.180 A 
ATOM     34  NE2 HIS A2025       6.881  -9.299  48.431  1.00 19.79    -0.360 N 
ATOM     35  HN  HIS A2025      10.922  -8.766  47.795  1.00  0.00     0.163 HD
ATOM     36  HD1 HIS A2025       7.256  -8.043  51.227  1.00  0.00     0.166 HD
ATOM     37  HE2 HIS A2025       6.333  -9.519  47.625  1.00  0.00     0.166 HD
ATOM     38  N   GLU A2026      13.130  -8.348  50.143  1.00  5.87    -0.346 N 
ATOM     39  CA  GLU A2026      14.285  -8.518  50.988  1.00  8.37     0.177 C 
ATOM     40  C   GLU A2026      15.198  -7.344  50.758  1.00 11.78     0.241 C 
ATOM     41  O   GLU A2026      15.668  -6.669  51.682  1.00 16.08    -0.271 OA
ATOM     42  CB  GLU A2026      15.079  -9.758  50.624  1.00 11.82     0.045 C 
ATOM     43  CG  GLU A2026      15.169 -10.793  51.724  1.00 18.54     0.116 C 
ATOM     44  CD  GLU A2026      14.368 -12.040  51.360  1.00 25.05     0.172 C 
ATOM     45  OE1 GLU A2026      14.926 -12.910  50.681  1.00 28.76    -0.648 OA
ATOM     46  OE2 GLU A2026      13.195 -12.128  51.748  1.00 27.00    -0.648 OA
ATOM     47  HN  GLU A2026      13.066  -8.865  49.329  1.00  0.00     0.163 HD
ATOM     48  N   MET A2027      15.462  -7.128  49.464  1.00  8.71    -0.346 N 
ATOM     49  CA  MET A2027      16.348  -6.069  49.054  1.00  5.47     0.177 C 
ATOM     50  C   MET A2027      15.863  -4.731  49.539  1.00  6.06     0.241 C 
ATOM     51  O   MET A2027      16.697  -3.955  49.984  1.00  9.64    -0.271 OA
ATOM     52  CB  MET A2027      16.421  -6.091  47.586  1.00  5.66     0.045 C 
ATOM     53  CG  MET A2027      17.329  -7.221  47.139  1.00  9.48     0.076 C 
ATOM     54  SD  MET A2027      16.755  -7.677  45.498  1.00 25.79    -0.173 SA
ATOM     55  CE  MET A2027      18.070  -6.937  44.533  1.00 21.89     0.089 C 
ATOM     56  HN  MET A2027      15.001  -7.667  48.805  1.00  0.00     0.163 HD
ATOM     57  N   TRP A2028      14.577  -4.423  49.470  1.00  3.95    -0.346 N 
ATOM     58  CA  TRP A2028      14.085  -3.151  49.938  1.00  9.20     0.181 C 
ATOM     59  C   TRP A2028      14.189  -2.956  51.459  1.00 10.42     0.241 C 
ATOM     60  O   TRP A2028      14.481  -1.849  51.954  1.00  6.02    -0.271 OA
ATOM     61  CB  TRP A2028      12.611  -2.951  49.506  1.00  6.44     0.075 C 
ATOM     62  CG  TRP A2028      12.445  -2.186  48.185  1.00 10.97    -0.028 A 
ATOM     63  CD1 TRP A2028      11.846  -2.772  47.105  1.00 12.06     0.096 A 
ATOM     64  CD2 TRP A2028      12.779  -0.874  47.924  1.00  7.87    -0.002 A 
ATOM     65  CE2 TRP A2028      12.301  -0.713  46.620  1.00  4.91     0.042 A 
ATOM     66  CE3 TRP A2028      13.398   0.196  48.583  1.00  4.40     0.014 A 
ATOM     67  NE1 TRP A2028      11.763  -1.850  46.185  1.00  9.49    -0.365 N 
ATOM     68  CZ2 TRP A2028      12.430   0.487  45.946  1.00  2.92     0.030 A 
ATOM     69  CZ3 TRP A2028      13.535   1.415  47.920  1.00  3.55     0.001 A 
ATOM     70  CH2 TRP A2028      13.051   1.552  46.610  1.00  9.21     0.002 A 
ATOM     71  HN  TRP A2028      13.953  -5.028  49.025  1.00  0.00     0.163 HD
ATOM     72  HE1 TRP A2028      11.481  -2.023  45.265  1.00  0.00     0.165 HD
ATOM     73  N   HIS A2029      13.981  -4.050  52.214  1.00 10.65    -0.346 N 
ATOM     74  CA  HIS A2029      14.091  -4.036  53.666  1.00  2.00     0.182 C 
ATOM     75  C   HIS A2029      15.536  -3.801  54.032  1.00  2.67     0.241 C 
ATOM     76  O   HIS A2029      15.816  -3.083  54.969  1.00  5.49    -0.271 OA
ATOM     77  CB  HIS A2029      13.546  -5.374  54.158  1.00  6.15     0.093 C 
ATOM     78  CG  HIS A2029      13.232  -5.460  55.655  1.00  4.63     0.028 A 
ATOM     79  CD2 HIS A2029      12.078  -5.017  56.241  1.00  2.00     0.114 A 
ATOM     80  ND1 HIS A2029      14.017  -5.953  56.622  1.00  3.84    -0.354 N 
ATOM     81  CE1 HIS A2029      13.392  -5.802  57.762  1.00  2.00     0.180 A 
ATOM     82  NE2 HIS A2029      12.250  -5.243  57.508  1.00  2.00    -0.360 N 
ATOM     83  HN  HIS A2029      13.766  -4.901  51.750  1.00  0.00     0.163 HD
ATOM     84  HD1 HIS A2029      14.790  -6.549  56.465  1.00  0.00     0.166 HD
ATOM     85  HE2 HIS A2029      11.603  -5.063  58.211  1.00  0.00     0.166 HD
ATOM     86  N   GLU A2030      16.521  -4.372  53.381  1.00  2.00    -0.346 N 
ATOM     87  CA  GLU A2030      17.917  -4.149  53.724  1.00  7.48     0.177 C 
ATOM     88  C   GLU A2030      18.417  -2.766  53.316  1.00  9.18     0.240 C 
ATOM     89  O   GLU A2030      19.134  -2.082  54.046  1.00 10.47    -0.271 OA
ATOM     90  CB  GLU A2030      18.851  -5.158  53.037  1.00 13.37     0.045 C 
ATOM     91  CG  GLU A2030      18.569  -6.671  53.303  1.00 28.48     0.116 C 
ATOM     92  CD  GLU A2030      19.764  -7.630  52.970  1.00 37.13     0.172 C 
ATOM     93  OE1 GLU A2030      20.329  -7.566  51.842  1.00 42.21    -0.648 OA
ATOM     94  OE2 GLU A2030      20.118  -8.422  53.883  1.00 31.21    -0.648 OA
ATOM     95  HN  GLU A2030      16.318  -4.974  52.642  1.00  0.00     0.163 HD
ATOM     96  N   GLY A2031      18.098  -2.334  52.116  1.00  3.80    -0.351 N 
ATOM     97  CA  GLY A2031      18.549  -1.064  51.640  1.00  7.53     0.225 C 
ATOM     98  C   GLY A2031      17.988   0.114  52.417  1.00  6.26     0.236 C 
ATOM     99  O   GLY A2031      18.761   1.034  52.700  1.00  6.76    -0.272 OA
ATOM    100  HN  GLY A2031      17.546  -2.897  51.549  1.00  0.00     0.163 HD
ATOM    101  N   LEU A2032      16.689   0.105  52.750  1.00  4.97    -0.346 N 
ATOM    102  CA  LEU A2032      15.988   1.179  53.453  1.00  5.86     0.177 C 
ATOM    103  C   LEU A2032      16.580   1.370  54.894  1.00  9.92     0.241 C 
ATOM    104  O   LEU A2032      16.812   2.543  55.288  1.00  5.04    -0.271 OA
ATOM    105  CB  LEU A2032      14.557   0.732  53.402  1.00  5.32     0.038 C 
ATOM    106  CG  LEU A2032      13.421   1.688  53.001  1.00  6.71    -0.020 C 
ATOM    107  CD1 LEU A2032      13.845   2.505  51.818  1.00  3.12     0.009 C 
ATOM    108  CD2 LEU A2032      12.121   0.881  52.711  1.00  6.85     0.009 C 
ATOM    109  HN  LEU A2032      16.174  -0.695  52.483  1.00  0.00     0.163 HD
ATOM    110  N   GLU A2033      16.860   0.261  55.670  1.00  9.00    -0.343 N 
ATOM    111  CA  GLU A2033      17.674   0.294  56.903  1.00 11.03     0.200 C 
ATOM    112  C   GLU A2033      18.950   1.082  56.601  1.00 11.86     0.244 C 
ATOM    113  O   GLU A2033      19.215   2.110  57.223  1.00 14.28    -0.271 OA
ATOM    114  CB  GLU A2033      18.075  -1.150  57.384  1.00 12.23     0.014 C 
ATOM    115  CG  GLU A2033      19.385  -1.444  58.196  1.00 15.12     0.083 C 
ATOM    116  CD  GLU A2033      20.809  -1.736  57.506  1.00 19.94     0.198 C 
ATOM    117  OE1 GLU A2033      20.889  -2.541  56.537  1.00 15.49    -0.645 OA
ATOM    118  OE2 GLU A2033      21.857  -1.172  57.941  1.00 14.15    -0.645 OA
ATOM    119  HN  GLU A2033      16.608  -0.624  55.298  1.00  0.00     0.163 HD
ATOM    120  N   GLU A2034      19.707   0.664  55.582  1.00 10.11    -0.346 N 
ATOM    121  CA  GLU A2034      21.027   1.184  55.285  1.00  8.94     0.177 C 
ATOM    122  C   GLU A2034      21.022   2.642  54.931  1.00  8.49     0.241 C 
ATOM    123  O   GLU A2034      21.854   3.384  55.455  1.00 11.27    -0.271 OA
ATOM    124  CB  GLU A2034      21.632   0.251  54.167  1.00  4.54     0.045 C 
ATOM    125  CG  GLU A2034      23.088   0.345  53.904  1.00  4.17     0.116 C 
ATOM    126  CD  GLU A2034      23.997   0.641  55.109  1.00 10.50     0.172 C 
ATOM    127  OE1 GLU A2034      23.717   0.303  56.261  1.00 13.16    -0.648 OA
ATOM    128  OE2 GLU A2034      25.053   1.222  54.894  1.00 18.14    -0.648 OA
ATOM    129  HN  GLU A2034      19.385  -0.108  55.059  1.00  0.00     0.163 HD
ATOM    130  N   ALA A2035      20.048   3.043  54.125  1.00  8.13    -0.346 N 
ATOM    131  CA  ALA A2035      19.878   4.404  53.677  1.00 13.19     0.172 C 
ATOM    132  C   ALA A2035      19.490   5.321  54.812  1.00 14.22     0.240 C 
ATOM    133  O   ALA A2035      19.876   6.494  54.787  1.00 10.83    -0.271 OA
ATOM    134  CB  ALA A2035      18.792   4.492  52.618  1.00 14.03     0.042 C 
ATOM    135  HN  ALA A2035      19.438   2.364  53.779  1.00  0.00     0.163 HD
ATOM    136  N   SER A2036      18.769   4.792  55.815  1.00 15.89    -0.344 N 
ATOM    137  CA  SER A2036      18.363   5.568  56.967  1.00 12.14     0.200 C 
ATOM    138  C   SER A2036      19.482   5.647  57.912  1.00  9.30     0.243 C 
ATOM    139  O   SER A2036      19.542   6.641  58.597  1.00 16.31    -0.271 OA
ATOM    140  CB  SER A2036      17.120   4.963  57.671  1.00 16.77     0.199 C 
ATOM    141  OG  SER A2036      17.180   3.624  58.168  1.00 19.55    -0.398 OA
ATOM    142  HN  SER A2036      18.399   3.875  55.711  1.00  0.00     0.163 HD
ATOM    143  HG  SER A2036      17.377   3.086  57.374  1.00  0.00     0.209 HD
ATOM    144  N   ARG A2037      20.361   4.661  57.945  1.00  8.85    -0.346 N 
ATOM    145  CA  ARG A2037      21.512   4.698  58.819  1.00 11.14     0.176 C 
ATOM    146  C   ARG A2037      22.360   5.877  58.355  1.00 14.13     0.241 C 
ATOM    147  O   ARG A2037      22.658   6.804  59.124  1.00 18.50    -0.271 OA
ATOM    148  CB  ARG A2037      22.304   3.437  58.700  1.00  3.01     0.036 C 
ATOM    149  CG  ARG A2037      23.355   3.342  59.740  1.00  4.41     0.023 C 
ATOM    150  CD  ARG A2037      24.248   2.169  59.571  1.00  2.00     0.138 C 
ATOM    151  NE  ARG A2037      24.953   2.133  58.296  1.00  9.71    -0.227 N 
ATOM    152  CZ  ARG A2037      26.018   2.893  58.012  1.00 12.42     0.665 C 
ATOM    153  NH1 ARG A2037      26.511   3.762  58.899  1.00 19.94    -0.235 N 
ATOM    154  NH2 ARG A2037      26.625   2.775  56.833  1.00 13.76    -0.235 N 
ATOM    155  HN  ARG A2037      20.181   3.854  57.441  1.00  0.00     0.163 HD
ATOM    156  HE  ARG A2037      24.660   1.506  57.611  1.00  0.00     0.177 HD
ATOM    157  HH  ARG A2037      26.102   3.860  59.809  1.00  0.00     0.174 HD
ATOM    158  HH  ARG A2037      27.302   4.326  58.652  1.00  0.00     0.174 HD
ATOM    159  HH  ARG A2037      26.285   2.113  56.174  1.00  0.00     0.174 HD
ATOM    160  HH  ARG A2037      27.408   3.359  56.619  1.00  0.00     0.174 HD
ATOM    161  N   LEU A2038      22.603   5.908  57.039  1.00 14.01    -0.346 N 
ATOM    162  CA  LEU A2038      23.276   7.005  56.340  1.00  8.02     0.177 C 
ATOM    163  C   LEU A2038      22.636   8.372  56.540  1.00  4.28     0.241 C 
ATOM    164  O   LEU A2038      23.274   9.363  56.821  1.00  7.04    -0.271 OA
ATOM    165  CB  LEU A2038      23.286   6.668  54.874  1.00 11.04     0.038 C 
ATOM    166  CG  LEU A2038      24.107   5.424  54.507  1.00 13.33    -0.020 C 
ATOM    167  CD1 LEU A2038      23.683   4.960  53.123  1.00 17.79     0.009 C 
ATOM    168  CD2 LEU A2038      25.599   5.721  54.588  1.00  9.67     0.009 C 
ATOM    169  HN  LEU A2038      22.273   5.148  56.512  1.00  0.00     0.163 HD
ATOM    170  N   TYR A2039      21.337   8.462  56.432  1.00  4.62    -0.346 N 
ATOM    171  CA  TYR A2039      20.573   9.688  56.526  1.00  6.19     0.180 C 
ATOM    172  C   TYR A2039      20.409  10.195  57.956  1.00 11.65     0.241 C 
ATOM    173  O   TYR A2039      20.921  11.280  58.263  1.00 11.97    -0.271 OA
ATOM    174  CB  TYR A2039      19.175   9.460  55.946  1.00  6.25     0.073 C 
ATOM    175  CG  TYR A2039      18.351  10.739  55.884  1.00 13.21    -0.056 A 
ATOM    176  CD1 TYR A2039      18.801  11.828  55.127  1.00 11.70     0.010 A 
ATOM    177  CD2 TYR A2039      17.182  10.837  56.636  1.00 13.55     0.010 A 
ATOM    178  CE1 TYR A2039      18.094  13.013  55.142  1.00  6.20     0.037 A 
ATOM    179  CE2 TYR A2039      16.478  12.029  56.639  1.00  9.84     0.037 A 
ATOM    180  CZ  TYR A2039      16.943  13.101  55.895  1.00  6.81     0.065 A 
ATOM    181  OH  TYR A2039      16.255  14.291  55.911  1.00 14.79    -0.361 OA
ATOM    182  HN  TYR A2039      20.859   7.652  56.139  1.00  0.00     0.163 HD
ATOM    183  HH  TYR A2039      15.538  14.230  56.556  1.00  0.00     0.217 HD
ATOM    184  N   PHE A2040      19.712   9.423  58.821  1.00  7.58    -0.346 N 
ATOM    185  CA  PHE A2040      19.478   9.796  60.207  1.00  8.69     0.180 C 
ATOM    186  C   PHE A2040      20.648   9.675  61.150  1.00  7.64     0.241 C 
ATOM    187  O   PHE A2040      20.697  10.445  62.122  1.00  7.62    -0.271 OA
ATOM    188  CB  PHE A2040      18.361   8.984  60.795  1.00  2.00     0.073 C 
ATOM    189  CG  PHE A2040      17.051   9.304  60.146  1.00  3.45    -0.056 A 
ATOM    190  CD1 PHE A2040      16.409  10.494  60.478  1.00  6.36     0.007 A 
ATOM    191  CD2 PHE A2040      16.546   8.407  59.203  1.00  5.65     0.007 A 
ATOM    192  CE1 PHE A2040      15.204  10.780  59.832  1.00 10.67     0.001 A 
ATOM    193  CE2 PHE A2040      15.350   8.709  58.564  1.00  7.93     0.001 A 
ATOM    194  CZ  PHE A2040      14.672   9.897  58.879  1.00 12.49     0.000 A 
ATOM    195  HN  PHE A2040      19.421   8.538  58.533  1.00  0.00     0.163 HD
ATOM    196  N   GLY A2041      21.519   8.693  60.918  1.00  4.24    -0.351 N 
ATOM    197  CA  GLY A2041      22.674   8.513  61.761  1.00  2.71     0.225 C 
ATOM    198  C   GLY A2041      23.858   9.296  61.245  1.00  5.71     0.236 C 
ATOM    199  O   GLY A2041      24.589   9.898  62.028  1.00  7.99    -0.272 OA
ATOM    200  HN  GLY A2041      21.361   8.070  60.179  1.00  0.00     0.163 HD
ATOM    201  N   GLU A2042      24.108   9.324  59.952  1.00  4.58    -0.346 N 
ATOM    202  CA  GLU A2042      25.303   9.984  59.489  1.00  6.70     0.177 C 
ATOM    203  C   GLU A2042      25.154  11.284  58.700  1.00  9.20     0.241 C 
ATOM    204  O   GLU A2042      26.145  11.843  58.207  1.00  7.56    -0.271 OA
ATOM    205  CB  GLU A2042      26.072   8.989  58.683  1.00  8.33     0.045 C 
ATOM    206  CG  GLU A2042      27.120   8.174  59.507  1.00 18.46     0.116 C 
ATOM    207  CD  GLU A2042      28.419   7.975  58.685  1.00 25.85     0.172 C 
ATOM    208  OE1 GLU A2042      28.341   7.591  57.501  1.00 30.61    -0.648 OA
ATOM    209  OE2 GLU A2042      29.518   8.238  59.205  1.00 32.56    -0.648 OA
ATOM    210  HN  GLU A2042      23.546   8.821  59.334  1.00  0.00     0.163 HD
ATOM    211  N   ARG A2043      23.900  11.768  58.605  1.00  7.05    -0.346 N 
ATOM    212  CA  ARG A2043      23.502  12.981  57.886  1.00 11.01     0.176 C 
ATOM    213  C   ARG A2043      24.079  13.044  56.461  1.00 11.94     0.241 C 
ATOM    214  O   ARG A2043      24.536  14.047  55.898  1.00 17.63    -0.271 OA
ATOM    215  CB  ARG A2043      23.897  14.175  58.784  1.00  3.65     0.036 C 
ATOM    216  CG  ARG A2043      23.052  14.176  60.053  1.00  2.00     0.023 C 
ATOM    217  CD  ARG A2043      23.656  15.061  61.138  1.00  6.33     0.138 C 
ATOM    218  NE  ARG A2043      22.772  15.095  62.304  1.00 11.30    -0.227 N 
ATOM    219  CZ  ARG A2043      22.511  16.216  63.014  1.00  9.64     0.665 C 
ATOM    220  NH1 ARG A2043      23.073  17.397  62.684  1.00  2.00    -0.235 N 
ATOM    221  NH2 ARG A2043      21.645  16.134  64.042  1.00  2.00    -0.235 N 
ATOM    222  HN  ARG A2043      23.167  11.206  58.941  1.00  0.00     0.163 HD
ATOM    223  HE  ARG A2043      22.329  14.262  62.569  1.00  0.00     0.177 HD
ATOM    224  HH  ARG A2043      23.696  17.470  61.905  1.00  0.00     0.174 HD
ATOM    225  HH  ARG A2043      22.854  18.191  63.248  1.00  0.00     0.174 HD
ATOM    226  HH  ARG A2043      21.225  15.253  64.257  1.00  0.00     0.174 HD
ATOM    227  HH  ARG A2043      21.457  16.954  64.575  1.00  0.00     0.174 HD
ATOM    228  N   ASN A2044      23.974  11.902  55.806  1.00 11.96    -0.346 N 
ATOM    229  CA  ASN A2044      24.573  11.783  54.522  1.00 11.32     0.185 C 
ATOM    230  C   ASN A2044      23.496  11.478  53.507  1.00 12.17     0.241 C 
ATOM    231  O   ASN A2044      23.073  10.342  53.247  1.00 12.15    -0.271 OA
ATOM    232  CB  ASN A2044      25.596  10.701  54.613  1.00 10.94     0.137 C 
ATOM    233  CG  ASN A2044      26.485  10.594  53.379  1.00 15.45     0.217 C 
ATOM    234  ND2 ASN A2044      26.281  11.334  52.278  1.00 19.29    -0.370 N 
ATOM    235  OD1 ASN A2044      27.438   9.802  53.336  1.00 14.71    -0.274 OA
ATOM    236  HN  ASN A2044      23.540  11.151  56.247  1.00  0.00     0.163 HD
ATOM    237 1HD2 ASN A2044      27.008  11.221  51.617  1.00  0.00     0.159 HD
ATOM    238 2HD2 ASN A2044      25.586  12.007  52.198  1.00  0.00     0.159 HD
ATOM    239  N   VAL A2045      23.126  12.587  52.874  1.00  5.95    -0.346 N 
ATOM    240  CA  VAL A2045      22.125  12.549  51.832  1.00  6.78     0.180 C 
ATOM    241  C   VAL A2045      22.613  11.888  50.554  1.00  8.18     0.241 C 
ATOM    242  O   VAL A2045      21.927  11.054  49.999  1.00  8.12    -0.271 OA
ATOM    243  CB  VAL A2045      21.652  13.997  51.617  1.00  8.79     0.009 C 
ATOM    244  CG1 VAL A2045      20.718  14.105  50.412  1.00 11.86     0.012 C 
ATOM    245  CG2 VAL A2045      20.874  14.458  52.887  1.00  4.73     0.012 C 
ATOM    246  HN  VAL A2045      23.419  13.444  53.229  1.00  0.00     0.163 HD
ATOM    247  N   LYS A2046      23.796  12.137  50.017  1.00  8.72    -0.346 N 
ATOM    248  CA  LYS A2046      24.382  11.389  48.876  1.00 10.74     0.176 C 
ATOM    249  C   LYS A2046      24.456   9.859  49.065  1.00  9.47     0.240 C 
ATOM    250  O   LYS A2046      23.940   9.166  48.204  1.00 13.93    -0.271 OA
ATOM    251  CB  LYS A2046      25.792  11.973  48.631  1.00  9.97     0.035 C 
ATOM    252  CG  LYS A2046      26.825  11.460  47.635  1.00 14.13     0.004 C 
ATOM    253  CD  LYS A2046      28.184  12.039  48.066  1.00 15.04     0.027 C 
ATOM    254  CE  LYS A2046      28.411  11.584  49.569  1.00 11.84     0.229 C 
ATOM    255  NZ  LYS A2046      29.543  12.225  50.205  1.00 13.41    -0.079 N 
ATOM    256  HN  LYS A2046      24.310  12.881  50.384  1.00  0.00     0.163 HD
ATOM    257  HZ1 LYS A2046      30.415  12.045  49.657  1.00  0.00     0.274 HD
ATOM    258  HZ2 LYS A2046      29.374  13.251  50.218  1.00  0.00     0.274 HD
ATOM    259  HZ3 LYS A2046      29.661  11.865  51.168  1.00  0.00     0.274 HD
ATOM    260  N   GLY A2047      25.001   9.288  50.139  1.00  3.87    -0.351 N 
ATOM    261  CA  GLY A2047      24.950   7.862  50.407  1.00  3.40     0.225 C 
ATOM    262  C   GLY A2047      23.546   7.230  50.452  1.00  8.60     0.236 C 
ATOM    263  O   GLY A2047      23.334   6.113  49.949  1.00  3.57    -0.272 OA
ATOM    264  HN  GLY A2047      25.353   9.864  50.837  1.00  0.00     0.163 HD
ATOM    265  N   MET A2048      22.591   7.942  51.079  1.00 10.53    -0.346 N 
ATOM    266  CA  MET A2048      21.156   7.580  51.138  1.00 12.28     0.177 C 
ATOM    267  C   MET A2048      20.486   7.392  49.761  1.00 10.79     0.241 C 
ATOM    268  O   MET A2048      19.758   6.431  49.491  1.00  9.14    -0.271 OA
ATOM    269  CB  MET A2048      20.381   8.684  51.968  1.00  9.83     0.045 C 
ATOM    270  CG  MET A2048      18.887   8.564  51.987  1.00  9.56     0.076 C 
ATOM    271  SD  MET A2048      17.958  10.101  51.983  1.00  7.10    -0.173 SA
ATOM    272  CE  MET A2048      16.381   9.698  51.310  1.00  2.00     0.089 C 
ATOM    273  HN  MET A2048      22.838   8.790  51.513  1.00  0.00     0.163 HD
ATOM    274  N   PHE A2049      20.694   8.372  48.880  1.00 13.97    -0.346 N 
ATOM    275  CA  PHE A2049      20.243   8.341  47.483  1.00 12.31     0.180 C 
ATOM    276  C   PHE A2049      21.003   7.303  46.636  1.00 10.12     0.241 C 
ATOM    277  O   PHE A2049      20.371   6.708  45.757  1.00 11.18    -0.271 OA
ATOM    278  CB  PHE A2049      20.434   9.734  46.873  1.00 14.24     0.073 C 
ATOM    279  CG  PHE A2049      19.426  10.818  47.274  1.00 12.06    -0.056 A 
ATOM    280  CD1 PHE A2049      18.387  10.569  48.182  1.00  9.29     0.007 A 
ATOM    281  CD2 PHE A2049      19.529  12.087  46.669  1.00 13.69     0.007 A 
ATOM    282  CE1 PHE A2049      17.475  11.594  48.462  1.00 12.21     0.001 A 
ATOM    283  CE2 PHE A2049      18.600  13.093  46.972  1.00 11.12     0.001 A 
ATOM    284  CZ  PHE A2049      17.569  12.852  47.869  1.00  5.80     0.000 A 
ATOM    285  HN  PHE A2049      21.233   9.157  49.174  1.00  0.00     0.163 HD
ATOM    286  N   GLU A2050      22.299   7.049  46.921  1.00 11.57    -0.346 N 
ATOM    287  CA  GLU A2050      23.133   6.003  46.327  1.00  8.02     0.177 C 
ATOM    288  C   GLU A2050      22.654   4.569  46.649  1.00 11.78     0.241 C 
ATOM    289  O   GLU A2050      22.761   3.699  45.762  1.00 14.62    -0.271 OA
ATOM    290  CB  GLU A2050      24.560   6.134  46.817  1.00  7.66     0.045 C 
ATOM    291  CG  GLU A2050      25.513   6.708  45.726  1.00 11.03     0.116 C 
ATOM    292  CD  GLU A2050      26.694   7.617  46.153  1.00 14.67     0.172 C 
ATOM    293  OE1 GLU A2050      27.083   7.647  47.328  1.00 23.41    -0.648 OA
ATOM    294  OE2 GLU A2050      27.241   8.323  45.293  1.00 15.62    -0.648 OA
ATOM    295  HN  GLU A2050      22.720   7.632  47.600  1.00  0.00     0.163 HD
ATOM    296  N   VAL A2051      22.153   4.268  47.880  1.00 11.32    -0.346 N 
ATOM    297  CA  VAL A2051      21.655   2.943  48.230  1.00  9.15     0.180 C 
ATOM    298  C   VAL A2051      20.277   2.758  47.659  1.00  9.10     0.241 C 
ATOM    299  O   VAL A2051      19.964   1.691  47.137  1.00 14.17    -0.271 OA
ATOM    300  CB  VAL A2051      21.598   2.798  49.744  1.00  9.53     0.009 C 
ATOM    301  CG1 VAL A2051      20.868   1.504  50.116  1.00 14.03     0.012 C 
ATOM    302  CG2 VAL A2051      22.969   2.690  50.282  1.00  7.71     0.012 C 
ATOM    303  HN  VAL A2051      22.227   4.972  48.563  1.00  0.00     0.163 HD
ATOM    304  N   LEU A2052      19.483   3.820  47.724  1.00 10.05    -0.346 N 
ATOM    305  CA  LEU A2052      18.119   3.812  47.250  1.00 10.86     0.177 C 
ATOM    306  C   LEU A2052      17.792   3.815  45.774  1.00  9.96     0.241 C 
ATOM    307  O   LEU A2052      16.885   3.078  45.333  1.00  6.90    -0.271 OA
ATOM    308  CB  LEU A2052      17.415   4.987  47.882  1.00 12.25     0.038 C 
ATOM    309  CG  LEU A2052      16.404   4.733  48.987  1.00 18.45    -0.020 C 
ATOM    310  CD1 LEU A2052      16.751   3.542  49.837  1.00 14.06     0.009 C 
ATOM    311  CD2 LEU A2052      16.330   6.022  49.787  1.00 20.76     0.009 C 
ATOM    312  HN  LEU A2052      19.810   4.628  48.165  1.00  0.00     0.163 HD
ATOM    313  N   GLU A2053      18.482   4.650  45.003  1.00 10.14    -0.346 N 
ATOM    314  CA  GLU A2053      18.186   4.794  43.592  1.00 13.53     0.177 C 
ATOM    315  C   GLU A2053      18.285   3.551  42.758  1.00  8.57     0.243 C 
ATOM    316  O   GLU A2053      17.343   3.310  42.004  1.00 10.02    -0.271 OA
ATOM    317  CB  GLU A2053      19.068   5.883  43.009  1.00 22.82     0.045 C 
ATOM    318  CG  GLU A2053      18.852   6.293  41.527  1.00 31.56     0.116 C 
ATOM    319  CD  GLU A2053      19.279   7.757  41.287  1.00 38.63     0.172 C 
ATOM    320  OE1 GLU A2053      20.487   8.051  41.376  1.00 40.22    -0.648 OA
ATOM    321  OE2 GLU A2053      18.392   8.600  41.058  1.00 43.02    -0.648 OA
ATOM    322  HN  GLU A2053      19.193   5.199  45.395  1.00  0.00     0.163 HD
ATOM    323  N   PRO A2054      19.296   2.670  42.870  1.00  7.20    -0.337 N 
ATOM    324  CA  PRO A2054      19.285   1.377  42.150  1.00  8.47     0.179 C 
ATOM    325  C   PRO A2054      18.044   0.504  42.482  1.00 10.02     0.241 C 
ATOM    326  O   PRO A2054      17.449  -0.154  41.625  1.00  9.54    -0.271 OA
ATOM    327  CB  PRO A2054      20.642   0.759  42.544  1.00  8.53     0.037 C 
ATOM    328  CG  PRO A2054      21.056   1.466  43.833  1.00  7.81     0.022 C 
ATOM    329  CD  PRO A2054      20.564   2.864  43.594  1.00  7.68     0.127 C 
ATOM    330  N   LEU A2055      17.512   0.610  43.703  1.00 10.10    -0.346 N 
ATOM    331  CA  LEU A2055      16.364  -0.141  44.106  1.00  6.39     0.177 C 
ATOM    332  C   LEU A2055      15.179   0.430  43.433  1.00  6.27     0.241 C 
ATOM    333  O   LEU A2055      14.259  -0.306  43.104  1.00  6.53    -0.271 OA
ATOM    334  CB  LEU A2055      16.211  -0.115  45.641  1.00  9.62     0.038 C 
ATOM    335  CG  LEU A2055      17.121  -0.990  46.569  1.00  5.41    -0.020 C 
ATOM    336  CD1 LEU A2055      16.945  -0.578  48.006  1.00  4.32     0.009 C 
ATOM    337  CD2 LEU A2055      16.745  -2.401  46.499  1.00  4.34     0.009 C 
ATOM    338  HN  LEU A2055      17.994   1.123  44.383  1.00  0.00     0.163 HD
ATOM    339  N   HIS A2056      15.180   1.729  43.148  1.00  8.65    -0.346 N 
ATOM    340  CA  HIS A2056      14.020   2.279  42.429  1.00  8.71     0.182 C 
ATOM    341  C   HIS A2056      14.038   1.901  40.946  1.00  6.64     0.241 C 
ATOM    342  O   HIS A2056      13.007   1.614  40.315  1.00  4.24    -0.271 OA
ATOM    343  CB  HIS A2056      13.929   3.827  42.491  1.00  7.49     0.093 C 
ATOM    344  CG  HIS A2056      13.417   4.410  43.782  1.00  2.00     0.028 A 
ATOM    345  CD2 HIS A2056      14.221   4.997  44.712  1.00  2.00     0.114 A 
ATOM    346  ND1 HIS A2056      12.164   4.471  44.224  1.00  8.63    -0.354 N 
ATOM    347  CE1 HIS A2056      12.173   5.084  45.397  1.00  3.79     0.180 A 
ATOM    348  NE2 HIS A2056      13.422   5.389  45.664  1.00  2.00    -0.360 N 
ATOM    349  HN  HIS A2056      15.902   2.309  43.438  1.00  0.00     0.163 HD
ATOM    350  HD1 HIS A2056      11.357   4.152  43.768  1.00  0.00     0.166 HD
ATOM    351  HE2 HIS A2056      13.715   5.766  46.528  1.00  0.00     0.166 HD
ATOM    352  N   ALA A2057      15.276   1.810  40.434  1.00  7.06    -0.346 N 
ATOM    353  CA  ALA A2057      15.466   1.356  39.069  1.00  6.48     0.172 C 
ATOM    354  C   ALA A2057      15.012  -0.066  38.806  1.00  3.45     0.240 C 
ATOM    355  O   ALA A2057      14.125  -0.179  37.965  1.00  9.98    -0.271 OA
ATOM    356  CB  ALA A2057      16.889   1.439  38.682  1.00  2.00     0.042 C 
ATOM    357  HN  ALA A2057      16.063   2.027  40.982  1.00  0.00     0.163 HD
ATOM    358  N   MET A2058      15.366  -1.114  39.563  1.00  3.72    -0.346 N 
ATOM    359  CA  MET A2058      14.890  -2.469  39.268  1.00  8.94     0.177 C 
ATOM    360  C   MET A2058      13.384  -2.672  39.111  1.00  7.61     0.241 C 
ATOM    361  O   MET A2058      12.925  -3.560  38.392  1.00  6.10    -0.271 OA
ATOM    362  CB  MET A2058      15.355  -3.432  40.339  1.00 14.70     0.045 C 
ATOM    363  CG  MET A2058      14.621  -3.356  41.689  1.00 20.98     0.076 C 
ATOM    364  SD  MET A2058      15.428  -4.372  42.945  1.00 23.44    -0.173 SA
ATOM    365  CE  MET A2058      14.202  -4.241  44.213  1.00  6.95     0.089 C 
ATOM    366  HN  MET A2058      15.961  -0.942  40.318  1.00  0.00     0.163 HD
ATOM    367  N   MET A2059      12.658  -1.728  39.717  1.00  9.68    -0.346 N 
ATOM    368  CA  MET A2059      11.211  -1.643  39.762  1.00  9.55     0.177 C 
ATOM    369  C   MET A2059      10.637  -1.245  38.427  1.00 11.61     0.241 C 
ATOM    370  O   MET A2059       9.553  -1.725  38.088  1.00 15.21    -0.271 OA
ATOM    371  CB  MET A2059      10.703  -0.580  40.788  1.00 13.67     0.045 C 
ATOM    372  CG  MET A2059      11.050  -0.735  42.290  1.00  7.64     0.076 C 
ATOM    373  SD  MET A2059      10.200  -2.186  42.946  1.00 10.97    -0.173 SA
ATOM    374  CE  MET A2059       8.701  -1.378  43.463  1.00  2.00     0.089 C 
ATOM    375  HN  MET A2059      13.146  -1.063  40.266  1.00  0.00     0.163 HD
ATOM    376  N   GLU A2060      11.342  -0.393  37.678  1.00 12.18    -0.346 N 
ATOM    377  CA  GLU A2060      10.843   0.178  36.437  1.00 10.69     0.177 C 
ATOM    378  C   GLU A2060      10.359  -0.846  35.459  1.00 12.82     0.241 C 
ATOM    379  O   GLU A2060       9.393  -0.674  34.735  1.00 13.32    -0.271 OA
ATOM    380  CB  GLU A2060      11.916   0.973  35.791  1.00 13.99     0.045 C 
ATOM    381  CG  GLU A2060      12.356   2.199  36.572  1.00 13.62     0.116 C 
ATOM    382  CD  GLU A2060      13.473   3.003  35.872  1.00 20.83     0.172 C 
ATOM    383  OE1 GLU A2060      14.486   2.439  35.384  1.00 20.30    -0.648 OA
ATOM    384  OE2 GLU A2060      13.271   4.233  35.837  1.00 25.44    -0.648 OA
ATOM    385  HN  GLU A2060      12.198  -0.082  38.031  1.00  0.00     0.163 HD
ATOM    386  N   ARG A2061      11.122  -1.926  35.539  1.00 15.86    -0.346 N 
ATOM    387  CA  ARG A2061      10.884  -3.180  34.864  1.00 16.02     0.176 C 
ATOM    388  C   ARG A2061       9.391  -3.556  34.967  1.00 17.45     0.240 C 
ATOM    389  O   ARG A2061       8.648  -3.704  33.970  1.00 24.92    -0.271 OA
ATOM    390  CB  ARG A2061      11.853  -4.189  35.550  1.00 13.21     0.036 C 
ATOM    391  CG  ARG A2061      11.945  -5.564  34.950  1.00 12.56     0.023 C 
ATOM    392  CD  ARG A2061      12.739  -6.435  35.854  1.00 15.38     0.138 C 
ATOM    393  NE  ARG A2061      11.974  -7.646  36.092  1.00 23.85    -0.227 N 
ATOM    394  CZ  ARG A2061      11.754  -8.157  37.308  1.00 24.80     0.665 C 
ATOM    395  NH1 ARG A2061      12.228  -7.614  38.436  1.00 22.16    -0.235 N 
ATOM    396  NH2 ARG A2061      10.990  -9.237  37.362  1.00 25.86    -0.235 N 
ATOM    397  HN  ARG A2061      11.886  -1.904  36.147  1.00  0.00     0.163 HD
ATOM    398  HE  ARG A2061      11.602  -8.115  35.313  1.00  0.00     0.177 HD
ATOM    399  HH  ARG A2061      12.773  -6.776  38.396  1.00  0.00     0.174 HD
ATOM    400  HH  ARG A2061      12.023  -8.043  39.313  1.00  0.00     0.174 HD
ATOM    401  HH  ARG A2061      10.614  -9.641  36.528  1.00  0.00     0.174 HD
ATOM    402  HH  ARG A2061      10.828  -9.671  38.245  1.00  0.00     0.174 HD
ATOM    403  N   GLY A2062       8.952  -3.618  36.222  1.00 11.89    -0.351 N 
ATOM    404  CA  GLY A2062       7.584  -3.980  36.465  1.00  9.63     0.225 C 
ATOM    405  C   GLY A2062       7.423  -5.302  37.166  1.00  6.54     0.238 C 
ATOM    406  O   GLY A2062       8.345  -6.092  37.203  1.00  6.82    -0.272 OA
ATOM    407  HN  GLY A2062       9.557  -3.468  36.963  1.00  0.00     0.163 HD
ATOM    408  N   PRO A2063       6.280  -5.587  37.767  1.00  5.19    -0.337 N 
ATOM    409  CA  PRO A2063       6.054  -6.748  38.613  1.00  9.35     0.179 C 
ATOM    410  C   PRO A2063       6.440  -8.133  38.071  1.00 15.57     0.241 C 
ATOM    411  O   PRO A2063       7.338  -8.630  38.724  1.00 23.03    -0.271 OA
ATOM    412  CB  PRO A2063       4.582  -6.656  39.005  1.00  8.68     0.037 C 
ATOM    413  CG  PRO A2063       3.966  -5.719  37.955  1.00  5.63     0.022 C 
ATOM    414  CD  PRO A2063       5.096  -4.750  37.665  1.00  2.00     0.127 C 
ATOM    415  N   GLN A2064       5.927  -8.858  37.049  1.00 13.07    -0.346 N 
ATOM    416  CA  GLN A2064       6.419 -10.208  36.649  1.00 19.27     0.177 C 
ATOM    417  C   GLN A2064       6.502 -11.475  37.579  1.00 18.93     0.241 C 
ATOM    418  O   GLN A2064       6.713 -12.565  37.029  1.00 18.01    -0.271 OA
ATOM    419  CB  GLN A2064       7.835 -10.035  36.006  1.00 23.27     0.044 C 
ATOM    420  CG  GLN A2064       7.884  -9.006  34.914  1.00 33.16     0.105 C 
ATOM    421  CD  GLN A2064       9.200  -8.846  34.142  1.00 42.34     0.215 C 
ATOM    422  NE2 GLN A2064      10.249  -9.619  34.456  1.00 46.29    -0.370 N 
ATOM    423  OE1 GLN A2064       9.306  -8.011  33.221  1.00 41.64    -0.274 OA
ATOM    424  HN  GLN A2064       5.124  -8.520  36.624  1.00  0.00     0.163 HD
ATOM    425 1HE2 GLN A2064      11.043  -9.432  33.915  1.00  0.00     0.159 HD
ATOM    426 2HE2 GLN A2064      10.196 -10.279  35.172  1.00  0.00     0.159 HD
ATOM    427  N   THR A2065       6.539 -11.525  38.931  1.00 17.15    -0.344 N 
ATOM    428  CA  THR A2065       6.385 -12.788  39.682  1.00 18.08     0.205 C 
ATOM    429  C   THR A2065       5.274 -12.606  40.698  1.00 16.20     0.243 C 
ATOM    430  O   THR A2065       4.823 -11.483  40.943  1.00 16.75    -0.271 OA
ATOM    431  CB  THR A2065       7.587 -13.288  40.544  1.00 17.76     0.146 C 
ATOM    432  CG2 THR A2065       8.854 -13.291  39.700  1.00 16.40     0.042 C 
ATOM    433  OG1 THR A2065       7.711 -12.511  41.737  1.00 13.18    -0.393 OA
ATOM    434  HN  THR A2065       6.668 -10.691  39.429  1.00  0.00     0.163 HD
ATOM    435  HG1 THR A2065       8.673 -12.542  41.910  1.00  0.00     0.210 HD
ATOM    436  N   LEU A2066       4.786 -13.676  41.326  1.00 18.20    -0.346 N 
ATOM    437  CA  LEU A2066       3.714 -13.606  42.319  1.00 11.88     0.177 C 
ATOM    438  C   LEU A2066       3.965 -12.575  43.432  1.00 10.33     0.241 C 
ATOM    439  O   LEU A2066       3.182 -11.634  43.668  1.00  6.19    -0.271 OA
ATOM    440  CB  LEU A2066       3.582 -15.025  42.840  1.00  9.21     0.038 C 
ATOM    441  CG  LEU A2066       2.332 -15.868  42.583  1.00 13.04    -0.020 C 
ATOM    442  CD1 LEU A2066       1.682 -15.502  41.264  1.00  9.34     0.009 C 
ATOM    443  CD2 LEU A2066       2.736 -17.333  42.635  1.00 13.91     0.009 C 
ATOM    444  HN  LEU A2066       5.118 -14.553  41.039  1.00  0.00     0.163 HD
ATOM    445  N   LYS A2067       5.163 -12.675  44.011  1.00  9.25    -0.346 N 
ATOM    446  CA  LYS A2067       5.562 -11.775  45.087  1.00  9.41     0.176 C 
ATOM    447  C   LYS A2067       5.890 -10.398  44.547  1.00  7.50     0.241 C 
ATOM    448  O   LYS A2067       5.638  -9.423  45.257  1.00  9.79    -0.271 OA
ATOM    449  CB  LYS A2067       6.810 -12.252  45.879  1.00  2.00     0.035 C 
ATOM    450  CG  LYS A2067       6.598 -13.328  46.992  1.00  5.64     0.004 C 
ATOM    451  CD  LYS A2067       7.992 -13.638  47.495  1.00  2.75     0.027 C 
ATOM    452  CE  LYS A2067       8.090 -14.909  48.231  1.00 14.49     0.229 C 
ATOM    453  NZ  LYS A2067       9.478 -15.201  48.584  1.00 21.23    -0.079 N 
ATOM    454  HN  LYS A2067       5.825 -13.273  43.626  1.00  0.00     0.163 HD
ATOM    455  HZ1 LYS A2067       9.853 -14.428  49.171  1.00  0.00     0.274 HD
ATOM    456  HZ2 LYS A2067       9.529 -16.100  49.111  1.00  0.00     0.274 HD
ATOM    457  HZ3 LYS A2067      10.029 -15.277  47.705  1.00  0.00     0.274 HD
ATOM    458  N   GLU A2068       6.495 -10.244  43.375  1.00  4.67    -0.346 N 
ATOM    459  CA  GLU A2068       6.725  -8.904  42.881  1.00  2.00     0.177 C 
ATOM    460  C   GLU A2068       5.410  -8.201  42.526  1.00  4.88     0.241 C 
ATOM    461  O   GLU A2068       5.270  -6.980  42.662  1.00  6.82    -0.271 OA
ATOM    462  CB  GLU A2068       7.587  -8.954  41.685  1.00  2.00     0.045 C 
ATOM    463  CG  GLU A2068       8.989  -9.478  41.976  1.00  2.00     0.116 C 
ATOM    464  CD  GLU A2068       9.933  -9.516  40.785  1.00  5.60     0.172 C 
ATOM    465  OE1 GLU A2068       9.443  -9.724  39.692  1.00 10.17    -0.648 OA
ATOM    466  OE2 GLU A2068      11.151  -9.407  40.903  1.00  2.00    -0.648 OA
ATOM    467  HN  GLU A2068       6.665 -11.022  42.818  1.00  0.00     0.163 HD
ATOM    468  N   THR A2069       4.374  -8.966  42.186  1.00  3.91    -0.344 N 
ATOM    469  CA  THR A2069       3.083  -8.413  41.847  1.00  5.26     0.205 C 
ATOM    470  C   THR A2069       2.403  -7.952  43.141  1.00  8.35     0.243 C 
ATOM    471  O   THR A2069       1.858  -6.834  43.182  1.00  7.55    -0.271 OA
ATOM    472  CB  THR A2069       2.238  -9.509  41.099  1.00  4.96     0.146 C 
ATOM    473  CG2 THR A2069       0.839  -8.992  40.733  1.00  3.62     0.042 C 
ATOM    474  OG1 THR A2069       2.930  -9.891  39.886  1.00  3.96    -0.393 OA
ATOM    475  HN  THR A2069       4.482  -9.934  42.141  1.00  0.00     0.163 HD
ATOM    476  HG1 THR A2069       3.831 -10.080  40.168  1.00  0.00     0.210 HD
ATOM    477  N   SER A2070       2.385  -8.760  44.219  1.00  8.83    -0.344 N 
ATOM    478  CA  SER A2070       1.778  -8.248  45.423  1.00  6.10     0.200 C 
ATOM    479  C   SER A2070       2.649  -7.126  45.993  1.00  4.49     0.243 C 
ATOM    480  O   SER A2070       2.128  -6.148  46.532  1.00  5.24    -0.271 OA
ATOM    481  CB  SER A2070       1.594  -9.398  46.430  1.00  5.93     0.199 C 
ATOM    482  OG  SER A2070       2.753  -9.993  47.048  1.00 13.08    -0.398 OA
ATOM    483  HN  SER A2070       2.760  -9.662  44.199  1.00  0.00     0.163 HD
ATOM    484  HG  SER A2070       2.429 -10.655  47.657  1.00  0.00     0.209 HD
ATOM    485  N   PHE A2071       3.992  -7.153  45.887  1.00  7.76    -0.346 N 
ATOM    486  CA  PHE A2071       4.863  -6.092  46.436  1.00  8.25     0.180 C 
ATOM    487  C   PHE A2071       4.512  -4.752  45.800  1.00 11.55     0.241 C 
ATOM    488  O   PHE A2071       4.277  -3.779  46.531  1.00 11.82    -0.271 OA
ATOM    489  CB  PHE A2071       6.322  -6.397  46.143  1.00  3.52     0.073 C 
ATOM    490  CG  PHE A2071       7.311  -5.407  46.763  1.00  7.33    -0.056 A 
ATOM    491  CD1 PHE A2071       7.697  -4.232  46.083  1.00  2.00     0.007 A 
ATOM    492  CD2 PHE A2071       7.819  -5.677  48.042  1.00  3.70     0.007 A 
ATOM    493  CE1 PHE A2071       8.573  -3.341  46.689  1.00  3.91     0.001 A 
ATOM    494  CE2 PHE A2071       8.699  -4.775  48.639  1.00  2.00     0.001 A 
ATOM    495  CZ  PHE A2071       9.066  -3.614  47.962  1.00  6.05     0.000 A 
ATOM    496  HN  PHE A2071       4.379  -7.941  45.456  1.00  0.00     0.163 HD
ATOM    497  N   ASN A2072       4.444  -4.750  44.452  1.00 13.06    -0.346 N 
ATOM    498  CA  ASN A2072       4.101  -3.586  43.642  1.00  8.46     0.185 C 
ATOM    499  C   ASN A2072       2.748  -3.020  44.026  1.00  9.75     0.241 C 
ATOM    500  O   ASN A2072       2.598  -1.840  44.338  1.00 11.16    -0.271 OA
ATOM    501  CB  ASN A2072       4.097  -3.986  42.183  1.00  6.48     0.137 C 
ATOM    502  CG  ASN A2072       3.846  -2.822  41.192  1.00  6.47     0.217 C 
ATOM    503  ND2 ASN A2072       4.829  -1.936  41.033  1.00  2.00    -0.370 N 
ATOM    504  OD1 ASN A2072       2.803  -2.699  40.529  1.00  2.00    -0.274 OA
ATOM    505  HN  ASN A2072       4.597  -5.608  43.984  1.00  0.00     0.163 HD
ATOM    506 1HD2 ASN A2072       4.599  -1.146  40.494  1.00  0.00     0.159 HD
ATOM    507 2HD2 ASN A2072       5.679  -2.048  41.501  1.00  0.00     0.159 HD
ATOM    508  N   GLN A2073       1.748  -3.880  44.127  1.00 12.10    -0.346 N 
ATOM    509  CA  GLN A2073       0.400  -3.483  44.533  1.00 14.51     0.177 C 
ATOM    510  C   GLN A2073       0.359  -2.747  45.936  1.00 17.42     0.241 C 
ATOM    511  O   GLN A2073      -0.305  -1.687  46.078  1.00 19.40    -0.271 OA
ATOM    512  CB  GLN A2073      -0.458  -4.788  44.502  1.00 11.96     0.044 C 
ATOM    513  CG  GLN A2073      -1.962  -4.658  44.602  1.00 19.95     0.105 C 
ATOM    514  CD  GLN A2073      -2.648  -6.036  44.730  1.00 30.44     0.215 C 
ATOM    515  NE2 GLN A2073      -3.928  -6.171  44.353  1.00 29.38    -0.370 N 
ATOM    516  OE1 GLN A2073      -2.066  -7.032  45.203  1.00 36.51    -0.274 OA
ATOM    517  HN  GLN A2073       1.892  -4.829  43.938  1.00  0.00     0.163 HD
ATOM    518 1HE2 GLN A2073      -4.307  -7.067  44.459  1.00  0.00     0.159 HD
ATOM    519 2HE2 GLN A2073      -4.396  -5.382  44.012  1.00  0.00     0.159 HD
ATOM    520  N   ALA A2074       1.028  -3.216  47.009  1.00 15.76    -0.346 N 
ATOM    521  CA  ALA A2074       0.982  -2.459  48.254  1.00 14.62     0.172 C 
ATOM    522  C   ALA A2074       1.975  -1.260  48.312  1.00 15.03     0.240 C 
ATOM    523  O   ALA A2074       1.668  -0.159  48.792  1.00 12.60    -0.271 OA
ATOM    524  CB  ALA A2074       1.240  -3.422  49.394  1.00 14.17     0.042 C 
ATOM    525  HN  ALA A2074       1.576  -4.028  46.915  1.00  0.00     0.163 HD
ATOM    526  N   TYR A2075       3.197  -1.406  47.806  1.00 11.74    -0.346 N 
ATOM    527  CA  TYR A2075       4.201  -0.370  47.964  1.00 10.18     0.180 C 
ATOM    528  C   TYR A2075       4.651   0.377  46.703  1.00  9.77     0.241 C 
ATOM    529  O   TYR A2075       5.469   1.310  46.789  1.00  7.16    -0.271 OA
ATOM    530  CB  TYR A2075       5.412  -0.976  48.570  1.00 13.05     0.073 C 
ATOM    531  CG  TYR A2075       5.123  -2.037  49.581  1.00 16.49    -0.056 A 
ATOM    532  CD1 TYR A2075       4.618  -1.698  50.836  1.00 18.97     0.010 A 
ATOM    533  CD2 TYR A2075       5.336  -3.357  49.224  1.00 13.18     0.010 A 
ATOM    534  CE1 TYR A2075       4.310  -2.719  51.750  1.00 19.42     0.037 A 
ATOM    535  CE2 TYR A2075       5.020  -4.360  50.142  1.00 14.69     0.037 A 
ATOM    536  CZ  TYR A2075       4.510  -4.040  51.388  1.00 13.17     0.065 A 
ATOM    537  OH  TYR A2075       4.153  -5.063  52.219  1.00 10.08    -0.361 OA
ATOM    538  HN  TYR A2075       3.383  -2.206  47.270  1.00  0.00     0.163 HD
ATOM    539  HH  TYR A2075       3.720  -4.744  53.016  1.00  0.00     0.217 HD
ATOM    540  N   GLY A2076       4.197  -0.004  45.504  1.00  9.22    -0.351 N 
ATOM    541  CA  GLY A2076       4.701   0.554  44.248  1.00  6.94     0.225 C 
ATOM    542  C   GLY A2076       4.444   2.050  44.209  1.00  6.19     0.236 C 
ATOM    543  O   GLY A2076       5.358   2.869  44.097  1.00  2.71    -0.272 OA
ATOM    544  HN  GLY A2076       3.525  -0.712  45.493  1.00  0.00     0.163 HD
ATOM    545  N   ARG A2077       3.159   2.387  44.292  1.00  6.81    -0.346 N 
ATOM    546  CA  ARG A2077       2.693   3.773  44.268  1.00 10.84     0.176 C 
ATOM    547  C   ARG A2077       3.385   4.664  45.339  1.00  9.83     0.241 C 
ATOM    548  O   ARG A2077       3.771   5.823  45.104  1.00  9.19    -0.271 OA
ATOM    549  CB  ARG A2077       1.138   3.764  44.421  1.00  9.58     0.036 C 
ATOM    550  CG  ARG A2077       0.548   2.555  45.145  1.00 22.27     0.023 C 
ATOM    551  CD  ARG A2077      -0.859   2.687  45.755  1.00 28.93     0.138 C 
ATOM    552  NE  ARG A2077      -1.276   1.394  46.298  1.00 38.30    -0.227 N 
ATOM    553  CZ  ARG A2077      -2.318   1.243  47.128  1.00 43.58     0.665 C 
ATOM    554  NH1 ARG A2077      -3.049   2.276  47.540  1.00 49.94    -0.235 N 
ATOM    555  NH2 ARG A2077      -2.714   0.020  47.474  1.00 43.84    -0.235 N 
ATOM    556  HN  ARG A2077       2.538   1.640  44.228  1.00  0.00     0.163 HD
ATOM    557  HE  ARG A2077      -0.789   0.589  46.022  1.00  0.00     0.177 HD
ATOM    558  HH  ARG A2077      -2.832   3.205  47.235  1.00  0.00     0.174 HD
ATOM    559  HH  ARG A2077      -3.829   2.127  48.148  1.00  0.00     0.174 HD
ATOM    560  HH  ARG A2077      -2.194  -0.770  47.151  1.00  0.00     0.174 HD
ATOM    561  HH  ARG A2077      -3.478  -0.100  48.104  1.00  0.00     0.174 HD
ATOM    562  N   ASP A2078       3.633   4.031  46.496  1.00  8.78    -0.346 N 
ATOM    563  CA  ASP A2078       4.254   4.634  47.654  1.00  9.06     0.186 C 
ATOM    564  C   ASP A2078       5.710   4.944  47.436  1.00 10.77     0.241 C 
ATOM    565  O   ASP A2078       6.168   6.021  47.828  1.00 14.31    -0.271 OA
ATOM    566  CB  ASP A2078       4.158   3.699  48.847  1.00  9.98     0.147 C 
ATOM    567  CG  ASP A2078       2.822   3.566  49.513  1.00 10.81     0.175 C 
ATOM    568  OD1 ASP A2078       1.830   4.028  48.991  1.00 19.46    -0.648 OA
ATOM    569  OD2 ASP A2078       2.751   3.043  50.600  1.00 13.17    -0.648 OA
ATOM    570  HN  ASP A2078       3.348   3.094  46.569  1.00  0.00     0.163 HD
ATOM    571  N   LEU A2079       6.446   4.006  46.832  1.00 10.08    -0.346 N 
ATOM    572  CA  LEU A2079       7.877   4.159  46.621  1.00  4.58     0.177 C 
ATOM    573  C   LEU A2079       8.197   5.102  45.482  1.00  4.73     0.241 C 
ATOM    574  O   LEU A2079       9.227   5.794  45.442  1.00  4.10    -0.271 OA
ATOM    575  CB  LEU A2079       8.469   2.760  46.398  1.00 11.25     0.038 C 
ATOM    576  CG  LEU A2079       8.500   1.791  47.578  1.00  5.52    -0.020 C 
ATOM    577  CD1 LEU A2079       8.781   0.406  47.121  1.00  6.61     0.009 C 
ATOM    578  CD2 LEU A2079       9.574   2.240  48.531  1.00  8.30     0.009 C 
ATOM    579  HN  LEU A2079       6.022   3.161  46.582  1.00  0.00     0.163 HD
ATOM    580  N   MET A2080       7.310   5.043  44.481  1.00  7.85    -0.346 N 
ATOM    581  CA  MET A2080       7.349   5.993  43.351  1.00 12.68     0.177 C 
ATOM    582  C   MET A2080       7.192   7.415  43.899  1.00  9.53     0.241 C 
ATOM    583  O   MET A2080       7.902   8.344  43.505  1.00  9.42    -0.271 OA
ATOM    584  CB  MET A2080       6.173   5.808  42.326  1.00 17.51     0.045 C 
ATOM    585  CG  MET A2080       6.160   4.780  41.198  1.00 24.02     0.076 C 
ATOM    586  SD  MET A2080       4.532   4.928  40.371  1.00 40.09    -0.173 SA
ATOM    587  CE  MET A2080       3.609   3.455  40.757  1.00 27.39     0.089 C 
ATOM    588  HN  MET A2080       6.560   4.407  44.508  1.00  0.00     0.163 HD
ATOM    589  N   GLU A2081       6.246   7.603  44.814  1.00 10.11    -0.346 N 
ATOM    590  CA  GLU A2081       6.014   8.901  45.425  1.00 14.01     0.177 C 
ATOM    591  C   GLU A2081       7.186   9.373  46.324  1.00 15.94     0.241 C 
ATOM    592  O   GLU A2081       7.539  10.570  46.334  1.00 16.51    -0.271 OA
ATOM    593  CB  GLU A2081       4.697   8.816  46.214  1.00 15.58     0.045 C 
ATOM    594  CG  GLU A2081       4.189  10.215  46.511  1.00 19.82     0.116 C 
ATOM    595  CD  GLU A2081       2.903  10.224  47.295  1.00 22.74     0.172 C 
ATOM    596  OE1 GLU A2081       1.932   9.671  46.762  1.00 26.27    -0.648 OA
ATOM    597  OE2 GLU A2081       2.898  10.812  48.387  1.00 25.34    -0.648 OA
ATOM    598  HN  GLU A2081       5.660   6.856  45.055  1.00  0.00     0.163 HD
ATOM    599  N   ALA A2082       7.830   8.445  47.066  1.00 12.55    -0.346 N 
ATOM    600  CA  ALA A2082       8.981   8.779  47.888  1.00  6.87     0.172 C 
ATOM    601  C   ALA A2082      10.050   9.304  47.012  1.00  3.17     0.240 C 
ATOM    602  O   ALA A2082      10.531  10.382  47.269  1.00  6.37    -0.271 OA
ATOM    603  CB  ALA A2082       9.479   7.546  48.623  1.00  2.00     0.042 C 
ATOM    604  HN  ALA A2082       7.399   7.556  47.132  1.00  0.00     0.163 HD
ATOM    605  N   GLN A2083      10.383   8.617  45.955  1.00  4.08    -0.346 N 
ATOM    606  CA  GLN A2083      11.403   9.036  45.020  1.00  2.00     0.177 C 
ATOM    607  C   GLN A2083      11.076  10.412  44.449  1.00  3.10     0.241 C 
ATOM    608  O   GLN A2083      11.952  11.247  44.236  1.00  2.03    -0.271 OA
ATOM    609  CB  GLN A2083      11.494   8.005  43.892  1.00  4.70     0.044 C 
ATOM    610  CG  GLN A2083      12.401   8.364  42.693  1.00  6.46     0.105 C 
ATOM    611  CD  GLN A2083      12.613   7.255  41.662  1.00  2.18     0.215 C 
ATOM    612  NE2 GLN A2083      11.554   6.836  41.006  1.00  4.98    -0.370 N 
ATOM    613  OE1 GLN A2083      13.699   6.742  41.402  1.00  2.00    -0.274 OA
ATOM    614  HN  GLN A2083       9.856   7.819  45.759  1.00  0.00     0.163 HD
ATOM    615 1HE2 GLN A2083      11.689   6.179  40.289  1.00  0.00     0.159 HD
ATOM    616 2HE2 GLN A2083      10.690   7.266  41.156  1.00  0.00     0.159 HD
ATOM    617  N   GLU A2084       9.832  10.761  44.153  1.00  5.15    -0.346 N 
ATOM    618  CA  GLU A2084       9.525  12.099  43.650  1.00  9.84     0.177 C 
ATOM    619  C   GLU A2084       9.761  13.168  44.709  1.00  9.77     0.241 C 
ATOM    620  O   GLU A2084      10.168  14.242  44.280  1.00  8.59    -0.271 OA
ATOM    621  CB  GLU A2084       8.067  12.192  43.171  1.00 13.80     0.045 C 
ATOM    622  CG  GLU A2084       8.057  12.559  41.712  1.00 23.34     0.116 C 
ATOM    623  CD  GLU A2084       8.623  13.959  41.416  1.00 29.17     0.172 C 
ATOM    624  OE1 GLU A2084       7.877  14.952  41.476  1.00 26.73    -0.648 OA
ATOM    625  OE2 GLU A2084       9.826  14.036  41.123  1.00 35.54    -0.648 OA
ATOM    626  HN  GLU A2084       9.104  10.100  44.244  1.00  0.00     0.163 HD
ATOM    627  N   TRP A2085       9.590  12.944  46.029  1.00  8.62    -0.346 N 
ATOM    628  CA  TRP A2085       9.968  13.917  47.058  1.00  5.67     0.181 C 
ATOM    629  C   TRP A2085      11.477  14.058  47.167  1.00  3.99     0.241 C 
ATOM    630  O   TRP A2085      11.930  15.199  47.342  1.00  4.37    -0.271 OA
ATOM    631  CB  TRP A2085       9.432  13.538  48.414  1.00  6.84     0.075 C 
ATOM    632  CG  TRP A2085       7.952  13.886  48.639  1.00  3.64    -0.028 A 
ATOM    633  CD1 TRP A2085       7.032  12.886  48.746  1.00  4.13     0.096 A 
ATOM    634  CD2 TRP A2085       7.362  15.150  48.718  1.00  7.36    -0.002 A 
ATOM    635  CE2 TRP A2085       6.004  14.828  48.860  1.00  8.79     0.042 A 
ATOM    636  CE3 TRP A2085       7.719  16.512  48.706  1.00  4.52     0.014 A 
ATOM    637  NE1 TRP A2085       5.870  13.491  48.881  1.00  8.97    -0.365 N 
ATOM    638  CZ2 TRP A2085       5.037  15.838  48.956  1.00  9.79     0.030 A 
ATOM    639  CZ3 TRP A2085       6.737  17.496  48.813  1.00  2.00     0.001 A 
ATOM    640  CH2 TRP A2085       5.401  17.176  48.933  1.00  2.00     0.002 A 
ATOM    641  HN  TRP A2085       9.165  12.089  46.319  1.00  0.00     0.163 HD
ATOM    642  HE1 TRP A2085       5.023  13.017  49.029  1.00  0.00     0.165 HD
ATOM    643  N   CYS A2086      12.225  12.954  46.984  1.00  2.78    -0.345 N 
ATOM    644  CA  CYS A2086      13.690  13.007  46.797  1.00  3.01     0.186 C 
ATOM    645  C   CYS A2086      14.159  13.808  45.567  1.00  3.59     0.241 C 
ATOM    646  O   CYS A2086      15.207  14.444  45.476  1.00  2.00    -0.271 OA
ATOM    647  CB  CYS A2086      14.300  11.635  46.610  1.00  2.27     0.120 C 
ATOM    648  SG  CYS A2086      14.432  10.609  48.081  1.00  9.75    -0.095 SA
ATOM    649  HN  CYS A2086      11.773  12.084  46.904  1.00  0.00     0.163 HD
ATOM    650  N   ARG A2087      13.434  13.690  44.480  1.00  7.55    -0.346 N 
ATOM    651  CA  ARG A2087      13.714  14.419  43.264  1.00 11.91     0.176 C 
ATOM    652  C   ARG A2087      13.153  15.836  43.387  1.00 12.01     0.241 C 
ATOM    653  O   ARG A2087      13.740  16.736  42.800  1.00 11.43    -0.271 OA
ATOM    654  CB  ARG A2087      13.138  13.546  42.094  1.00 13.56     0.036 C 
ATOM    655  CG  ARG A2087      14.142  12.335  41.723  1.00 22.34     0.023 C 
ATOM    656  CD  ARG A2087      14.593  11.185  42.740  1.00 24.77     0.138 C 
ATOM    657  NE  ARG A2087      16.033  10.843  42.833  1.00 24.69    -0.227 N 
ATOM    658  CZ  ARG A2087      16.579  10.012  43.778  1.00 23.36     0.665 C 
ATOM    659  NH1 ARG A2087      15.882   9.341  44.716  1.00 14.90    -0.235 N 
ATOM    660  NH2 ARG A2087      17.883   9.818  43.758  1.00 18.36    -0.235 N 
ATOM    661  HN  ARG A2087      12.639  13.110  44.492  1.00  0.00     0.163 HD
ATOM    662  HE  ARG A2087      16.610  11.216  42.134  1.00  0.00     0.177 HD
ATOM    663  HH  ARG A2087      14.883   9.461  44.743  1.00  0.00     0.174 HD
ATOM    664  HH  ARG A2087      16.348   8.762  45.370  1.00  0.00     0.174 HD
ATOM    665  HH  ARG A2087      18.428  10.251  43.042  1.00  0.00     0.174 HD
ATOM    666  HH  ARG A2087      18.298   9.207  44.418  1.00  0.00     0.174 HD
ATOM    667  N   LYS A2088      12.129  16.117  44.216  1.00 14.63    -0.346 N 
ATOM    668  CA  LYS A2088      11.684  17.484  44.546  1.00 15.69     0.176 C 
ATOM    669  C   LYS A2088      12.739  18.202  45.388  1.00 16.36     0.241 C 
ATOM    670  O   LYS A2088      13.043  19.387  45.245  1.00 19.28    -0.271 OA
ATOM    671  CB  LYS A2088      10.347  17.497  45.344  1.00 17.23     0.035 C 
ATOM    672  CG  LYS A2088       9.139  17.177  44.456  1.00 19.35     0.004 C 
ATOM    673  CD  LYS A2088       7.734  17.499  44.901  1.00 22.57     0.027 C 
ATOM    674  CE  LYS A2088       7.468  19.022  44.917  1.00 32.80     0.229 C 
ATOM    675  NZ  LYS A2088       7.856  19.673  46.178  1.00 31.41    -0.079 N 
ATOM    676  HN  LYS A2088      11.664  15.375  44.646  1.00  0.00     0.163 HD
ATOM    677  HZ1 LYS A2088       7.337  19.233  46.967  1.00  0.00     0.274 HD
ATOM    678  HZ2 LYS A2088       8.880  19.535  46.321  1.00  0.00     0.274 HD
ATOM    679  HZ3 LYS A2088       7.639  20.688  46.126  1.00  0.00     0.274 HD
ATOM    680  N   TYR A2089      13.352  17.462  46.308  1.00 20.64    -0.346 N 
ATOM    681  CA  TYR A2089      14.463  17.905  47.147  1.00 13.05     0.180 C 
ATOM    682  C   TYR A2089      15.596  18.468  46.319  1.00 14.38     0.241 C 
ATOM    683  O   TYR A2089      16.138  19.510  46.684  1.00 16.20    -0.271 OA
ATOM    684  CB  TYR A2089      15.011  16.715  47.999  1.00  5.05     0.073 C 
ATOM    685  CG  TYR A2089      16.251  17.049  48.788  1.00  2.57    -0.056 A 
ATOM    686  CD1 TYR A2089      16.120  17.817  49.941  1.00  2.00     0.010 A 
ATOM    687  CD2 TYR A2089      17.506  16.695  48.299  1.00  2.00     0.010 A 
ATOM    688  CE1 TYR A2089      17.263  18.231  50.620  1.00  2.98     0.037 A 
ATOM    689  CE2 TYR A2089      18.640  17.120  48.982  1.00  2.00     0.037 A 
ATOM    690  CZ  TYR A2089      18.524  17.904  50.135  1.00  2.00     0.065 A 
ATOM    691  OH  TYR A2089      19.637  18.412  50.775  1.00  5.82    -0.361 OA
ATOM    692  HN  TYR A2089      13.020  16.541  46.425  1.00  0.00     0.163 HD
ATOM    693  HH  TYR A2089      19.404  19.058  51.438  1.00  0.00     0.217 HD
ATOM    694  N   MET A2090      16.030  17.757  45.270  1.00 18.36    -0.346 N 
ATOM    695  CA  MET A2090      17.207  18.151  44.482  1.00 20.67     0.177 C 
ATOM    696  C   MET A2090      17.027  19.496  43.805  1.00 24.14     0.241 C 
ATOM    697  O   MET A2090      18.034  20.150  43.530  1.00 20.64    -0.271 OA
ATOM    698  CB  MET A2090      17.504  17.128  43.420  1.00 20.52     0.045 C 
ATOM    699  CG  MET A2090      17.780  15.755  43.994  1.00 21.74     0.076 C 
ATOM    700  SD  MET A2090      19.014  15.676  45.317  1.00 27.44    -0.173 SA
ATOM    701  CE  MET A2090      20.432  15.669  44.282  1.00 21.45     0.089 C 
ATOM    702  HN  MET A2090      15.577  16.908  45.060  1.00  0.00     0.163 HD
ATOM    703  N   LYS A2091      15.757  19.890  43.573  1.00 27.17    -0.346 N 
ATOM    704  CA  LYS A2091      15.377  21.206  43.076  1.00 32.19     0.176 C 
ATOM    705  C   LYS A2091      15.095  22.213  44.181  1.00 32.33     0.241 C 
ATOM    706  O   LYS A2091      15.092  23.404  43.854  1.00 34.43    -0.271 OA
ATOM    707  CB  LYS A2091      14.118  21.148  42.191  1.00 33.64     0.035 C 
ATOM    708  CG  LYS A2091      14.425  20.837  40.739  1.00 39.33     0.004 C 
ATOM    709  CD  LYS A2091      14.296  22.116  39.897  1.00 41.88     0.027 C 
ATOM    710  CE  LYS A2091      14.816  21.895  38.470  1.00 39.72     0.229 C 
ATOM    711  NZ  LYS A2091      14.303  22.936  37.602  1.00 39.38    -0.079 N 
ATOM    712  HN  LYS A2091      15.024  19.267  43.774  1.00  0.00     0.163 HD
ATOM    713  HZ1 LYS A2091      13.264  22.913  37.590  1.00  0.00     0.274 HD
ATOM    714  HZ2 LYS A2091      14.631  23.860  37.946  1.00  0.00     0.274 HD
ATOM    715  HZ3 LYS A2091      14.667  22.777  36.642  1.00  0.00     0.274 HD
ATOM    716  N   SER A2092      14.846  21.818  45.440  1.00 32.15    -0.344 N 
ATOM    717  CA  SER A2092      14.563  22.789  46.495  1.00 32.81     0.200 C 
ATOM    718  C   SER A2092      15.560  22.949  47.667  1.00 32.30     0.242 C 
ATOM    719  O   SER A2092      15.507  23.901  48.462  1.00 30.88    -0.271 OA
ATOM    720  CB  SER A2092      13.193  22.453  47.033  1.00 33.30     0.199 C 
ATOM    721  OG  SER A2092      13.169  21.080  47.374  1.00 36.70    -0.398 OA
ATOM    722  HN  SER A2092      14.752  20.872  45.654  1.00  0.00     0.163 HD
ATOM    723  HG  SER A2092      13.278  20.974  48.316  1.00  0.00     0.209 HD
ATOM    724  N   GLY A2093      16.462  21.981  47.837  1.00 32.50    -0.350 N 
ATOM    725  CA  GLY A2093      17.428  21.982  48.913  1.00 27.95     0.225 C 
ATOM    726  C   GLY A2093      16.782  22.068  50.288  1.00 27.13     0.236 C 
ATOM    727  O   GLY A2093      17.406  22.411  51.296  1.00 27.86    -0.272 OA
ATOM    728  HN  GLY A2093      16.525  21.285  47.155  1.00  0.00     0.163 HD
ATOM    729  N   ASN A2094      15.533  21.598  50.365  1.00 26.93    -0.346 N 
ATOM    730  CA  ASN A2094      14.765  21.679  51.606  1.00 24.32     0.185 C 
ATOM    731  C   ASN A2094      14.302  20.346  52.177  1.00 18.82     0.241 C 
ATOM    732  O   ASN A2094      13.399  19.690  51.638  1.00 16.66    -0.271 OA
ATOM    733  CB  ASN A2094      13.576  22.572  51.337  1.00 25.81     0.137 C 
ATOM    734  CG  ASN A2094      12.743  22.797  52.583  1.00 25.89     0.217 C 
ATOM    735  ND2 ASN A2094      11.750  21.956  52.790  1.00 29.08    -0.370 N 
ATOM    736  OD1 ASN A2094      12.945  23.718  53.369  1.00 24.30    -0.274 OA
ATOM    737  HN  ASN A2094      15.170  21.098  49.603  1.00  0.00     0.163 HD
ATOM    738 1HD2 ASN A2094      11.144  22.213  53.520  1.00  0.00     0.159 HD
ATOM    739 2HD2 ASN A2094      11.580  21.241  52.139  1.00  0.00     0.159 HD
ATOM    740  N   VAL A2095      14.905  20.020  53.329  1.00 12.80    -0.346 N 
ATOM    741  CA  VAL A2095      14.665  18.768  54.060  1.00 11.56     0.180 C 
ATOM    742  C   VAL A2095      13.218  18.435  54.326  1.00  9.16     0.241 C 
ATOM    743  O   VAL A2095      12.952  17.240  54.367  1.00 11.77    -0.271 OA
ATOM    744  CB  VAL A2095      15.469  18.782  55.413  1.00 10.87     0.009 C 
ATOM    745  CG1 VAL A2095      15.070  17.723  56.446  1.00 15.28     0.012 C 
ATOM    746  CG2 VAL A2095      16.887  18.406  55.064  1.00 15.30     0.012 C 
ATOM    747  HN  VAL A2095      15.567  20.651  53.705  1.00  0.00     0.163 HD
ATOM    748  N   LYS A2096      12.265  19.354  54.430  1.00  5.26    -0.346 N 
ATOM    749  CA  LYS A2096      10.862  18.952  54.490  1.00  9.60     0.176 C 
ATOM    750  C   LYS A2096      10.520  17.910  53.399  1.00  8.57     0.241 C 
ATOM    751  O   LYS A2096       9.716  16.996  53.612  1.00  7.24    -0.271 OA
ATOM    752  CB  LYS A2096       9.900  20.154  54.275  1.00 14.98     0.035 C 
ATOM    753  CG  LYS A2096       9.320  21.186  55.281  1.00 21.80     0.004 C 
ATOM    754  CD  LYS A2096      10.305  22.000  56.133  1.00 22.50     0.027 C 
ATOM    755  CE  LYS A2096       9.693  23.378  56.540  1.00 22.79     0.229 C 
ATOM    756  NZ  LYS A2096       8.431  23.311  57.247  1.00 19.82    -0.079 N 
ATOM    757  HN  LYS A2096      12.500  20.291  54.482  1.00  0.00     0.163 HD
ATOM    758  HZ1 LYS A2096       7.727  22.831  56.652  1.00  0.00     0.274 HD
ATOM    759  HZ2 LYS A2096       8.572  22.763  58.117  1.00  0.00     0.274 HD
ATOM    760  HZ3 LYS A2096       8.120  24.270  57.471  1.00  0.00     0.274 HD
ATOM    761  N   ASP A2097      11.094  18.006  52.204  1.00  8.75    -0.346 N 
ATOM    762  CA  ASP A2097      10.807  17.083  51.118  1.00  9.42     0.186 C 
ATOM    763  C   ASP A2097      11.263  15.703  51.477  1.00  7.37     0.241 C 
ATOM    764  O   ASP A2097      10.571  14.717  51.245  1.00  6.40    -0.271 OA
ATOM    765  CB  ASP A2097      11.516  17.515  49.836  1.00 11.36     0.147 C 
ATOM    766  CG  ASP A2097      11.038  18.849  49.349  1.00  9.55     0.175 C 
ATOM    767  OD1 ASP A2097       9.845  18.962  49.119  1.00 11.65    -0.648 OA
ATOM    768  OD2 ASP A2097      11.843  19.755  49.235  1.00  9.51    -0.648 OA
ATOM    769  HN  ASP A2097      11.716  18.741  52.035  1.00  0.00     0.163 HD
ATOM    770  N   LEU A2098      12.414  15.645  52.144  1.00  9.05    -0.346 N 
ATOM    771  CA  LEU A2098      12.964  14.373  52.594  1.00 11.36     0.177 C 
ATOM    772  C   LEU A2098      12.230  13.842  53.816  1.00  8.18     0.241 C 
ATOM    773  O   LEU A2098      12.136  12.625  53.935  1.00 11.40    -0.271 OA
ATOM    774  CB  LEU A2098      14.455  14.562  52.885  1.00  3.63     0.038 C 
ATOM    775  CG  LEU A2098      15.501  13.969  51.942  1.00  5.62    -0.020 C 
ATOM    776  CD1 LEU A2098      15.053  13.934  50.510  1.00  3.65     0.009 C 
ATOM    777  CD2 LEU A2098      16.730  14.831  52.037  1.00  3.16     0.009 C 
ATOM    778  HN  LEU A2098      12.889  16.471  52.373  1.00  0.00     0.163 HD
ATOM    779  N   THR A2099      11.668  14.685  54.687  1.00  7.24    -0.344 N 
ATOM    780  CA  THR A2099      10.938  14.223  55.844  1.00  3.36     0.205 C 
ATOM    781  C   THR A2099       9.718  13.561  55.253  1.00  3.72     0.243 C 
ATOM    782  O   THR A2099       9.255  12.560  55.779  1.00  3.62    -0.271 OA
ATOM    783  CB  THR A2099      10.584  15.431  56.715  1.00  2.00     0.146 C 
ATOM    784  CG2 THR A2099       9.771  15.057  57.839  1.00  2.00     0.042 C 
ATOM    785  OG1 THR A2099      11.784  15.994  57.196  1.00  2.00    -0.393 OA
ATOM    786  HN  THR A2099      11.829  15.637  54.540  1.00  0.00     0.163 HD
ATOM    787  HG1 THR A2099      12.462  15.979  56.504  1.00  0.00     0.210 HD
ATOM    788  N   GLN A2100       9.197  14.061  54.129  1.00  2.90    -0.346 N 
ATOM    789  CA  GLN A2100       8.015  13.494  53.494  1.00  6.73     0.177 C 
ATOM    790  C   GLN A2100       8.300  12.163  52.839  1.00  7.17     0.241 C 
ATOM    791  O   GLN A2100       7.496  11.247  52.984  1.00 16.11    -0.271 OA
ATOM    792  CB  GLN A2100       7.467  14.455  52.444  1.00 10.43     0.044 C 
ATOM    793  CG  GLN A2100       6.515  15.511  52.935  1.00 17.35     0.105 C 
ATOM    794  CD  GLN A2100       5.088  15.033  53.121  1.00 23.40     0.215 C 
ATOM    795  NE2 GLN A2100       4.153  15.944  53.317  1.00 31.54    -0.370 N 
ATOM    796  OE1 GLN A2100       4.741  13.855  53.070  1.00 29.88    -0.274 OA
ATOM    797  HN  GLN A2100       9.510  14.928  53.800  1.00  0.00     0.163 HD
ATOM    798 1HE2 GLN A2100       3.228  15.642  53.439  1.00  0.00     0.159 HD
ATOM    799 2HE2 GLN A2100       4.383  16.900  53.293  1.00  0.00     0.159 HD
ATOM    800  N   ALA A2101       9.460  12.030  52.199  1.00  5.00    -0.346 N 
ATOM    801  CA  ALA A2101       9.923  10.783  51.591  1.00  5.09     0.172 C 
ATOM    802  C   ALA A2101      10.074   9.649  52.605  1.00  6.80     0.240 C 
ATOM    803  O   ALA A2101       9.677   8.486  52.445  1.00  7.66    -0.271 OA
ATOM    804  CB  ALA A2101      11.291  10.965  50.965  1.00  2.00     0.042 C 
ATOM    805  HN  ALA A2101       9.992  12.843  52.071  1.00  0.00     0.163 HD
ATOM    806  N   TRP A2102      10.671   9.982  53.736  1.00  5.77    -0.346 N 
ATOM    807  CA  TRP A2102      10.882   8.985  54.742  1.00  5.30     0.181 C 
ATOM    808  C   TRP A2102       9.590   8.562  55.410  1.00  4.08     0.241 C 
ATOM    809  O   TRP A2102       9.508   7.440  55.904  1.00  8.65    -0.271 OA
ATOM    810  CB  TRP A2102      11.947   9.524  55.738  1.00  3.02     0.075 C 
ATOM    811  CG  TRP A2102      13.356   9.341  55.152  1.00  9.41    -0.028 A 
ATOM    812  CD1 TRP A2102      14.151  10.405  54.831  1.00 12.44     0.096 A 
ATOM    813  CD2 TRP A2102      13.998   8.144  54.915  1.00 13.06    -0.002 A 
ATOM    814  CE2 TRP A2102      15.247   8.577  54.460  1.00 11.64     0.042 A 
ATOM    815  CE3 TRP A2102      13.723   6.769  55.028  1.00 16.87     0.014 A 
ATOM    816  NE1 TRP A2102      15.285   9.904  54.421  1.00 10.78    -0.365 N 
ATOM    817  CZ2 TRP A2102      16.225   7.663  54.090  1.00 16.67     0.030 A 
ATOM    818  CZ3 TRP A2102      14.705   5.833  54.660  1.00 13.24     0.001 A 
ATOM    819  CH2 TRP A2102      15.953   6.289  54.198  1.00 15.67     0.002 A 
ATOM    820  HN  TRP A2102      11.019  10.882  53.869  1.00  0.00     0.163 HD
ATOM    821  HE1 TRP A2102      16.005  10.436  54.043  1.00  0.00     0.165 HD
ATOM    822  N   ASP A2103       8.511   9.328  55.395  1.00  7.53    -0.345 N 
ATOM    823  CA  ASP A2103       7.274   8.878  56.001  1.00  6.21     0.186 C 
ATOM    824  C   ASP A2103       6.731   7.702  55.221  1.00  8.07     0.241 C 
ATOM    825  O   ASP A2103       6.346   6.654  55.744  1.00  5.93    -0.271 OA
ATOM    826  CB  ASP A2103       6.292  10.029  55.997  1.00 12.02     0.147 C 
ATOM    827  CG  ASP A2103       6.654  11.199  56.919  1.00 19.47     0.175 C 
ATOM    828  OD1 ASP A2103       7.638  11.120  57.681  1.00 22.99    -0.648 OA
ATOM    829  OD2 ASP A2103       5.925  12.200  56.858  1.00 26.18    -0.648 OA
ATOM    830  HN  ASP A2103       8.580  10.240  55.059  1.00  0.00     0.163 HD
ATOM    831  N   LEU A2104       6.792   7.867  53.915  1.00  9.16    -0.346 N 
ATOM    832  CA  LEU A2104       6.374   6.851  52.989  1.00  7.83     0.177 C 
ATOM    833  C   LEU A2104       7.338   5.686  53.048  1.00  6.60     0.241 C 
ATOM    834  O   LEU A2104       6.861   4.557  52.946  1.00 10.66    -0.271 OA
ATOM    835  CB  LEU A2104       6.376   7.460  51.634  1.00  8.40     0.038 C 
ATOM    836  CG  LEU A2104       5.207   8.307  51.203  1.00 10.51    -0.020 C 
ATOM    837  CD1 LEU A2104       5.706   9.318  50.151  1.00  2.00     0.009 C 
ATOM    838  CD2 LEU A2104       4.061   7.376  50.756  1.00  2.00     0.009 C 
ATOM    839  HN  LEU A2104       7.089   8.743  53.573  1.00  0.00     0.163 HD
ATOM    840  N   TYR A2105       8.638   5.918  53.225  1.00  2.28    -0.346 N 
ATOM    841  CA  TYR A2105       9.622   4.870  53.161  1.00  4.17     0.180 C 
ATOM    842  C   TYR A2105       9.487   3.952  54.332  1.00  5.13     0.241 C 
ATOM    843  O   TYR A2105       9.482   2.738  54.215  1.00  7.21    -0.271 OA
ATOM    844  CB  TYR A2105      11.043   5.450  53.126  1.00  5.71     0.073 C 
ATOM    845  CG  TYR A2105      11.617   5.768  51.755  1.00  2.46    -0.056 A 
ATOM    846  CD1 TYR A2105      11.409   4.941  50.648  1.00  2.04     0.010 A 
ATOM    847  CD2 TYR A2105      12.373   6.931  51.600  1.00  4.74     0.010 A 
ATOM    848  CE1 TYR A2105      11.916   5.266  49.383  1.00  2.00     0.037 A 
ATOM    849  CE2 TYR A2105      12.874   7.269  50.314  1.00  6.73     0.037 A 
ATOM    850  CZ  TYR A2105      12.664   6.424  49.211  1.00  5.23     0.065 A 
ATOM    851  OH  TYR A2105      13.194   6.768  47.980  1.00  2.00    -0.361 OA
ATOM    852  HN  TYR A2105       8.938   6.841  53.147  1.00  0.00     0.163 HD
ATOM    853  HH  TYR A2105      13.410   7.716  48.083  1.00  0.00     0.217 HD
ATOM    854  N   TYR A2106       9.379   4.548  55.493  1.00  5.31    -0.346 N 
ATOM    855  CA  TYR A2106       9.208   3.846  56.737  1.00  6.22     0.180 C 
ATOM    856  C   TYR A2106       7.833   3.190  56.730  1.00  6.17     0.241 C 
ATOM    857  O   TYR A2106       7.647   2.142  57.331  1.00 12.61    -0.271 OA
ATOM    858  CB  TYR A2106       9.295   4.843  57.898  1.00  2.00     0.073 C 
ATOM    859  CG  TYR A2106       9.265   4.144  59.242  1.00  6.47    -0.056 A 
ATOM    860  CD1 TYR A2106      10.106   3.045  59.483  1.00 11.23     0.010 A 
ATOM    861  CD2 TYR A2106       8.374   4.562  60.226  1.00  5.59     0.010 A 
ATOM    862  CE1 TYR A2106      10.059   2.367  60.691  1.00  3.81     0.037 A 
ATOM    863  CE2 TYR A2106       8.323   3.865  61.425  1.00  4.21     0.037 A 
ATOM    864  CZ  TYR A2106       9.164   2.790  61.640  1.00  2.00     0.065 A 
ATOM    865  OH  TYR A2106       9.114   2.109  62.830  1.00 10.05    -0.361 OA
ATOM    866  HN  TYR A2106       9.402   5.528  55.515  1.00  0.00     0.163 HD
ATOM    867  HH  TYR A2106       8.357   2.411  63.354  1.00  0.00     0.217 HD
ATOM    868  N   HIS A2107       6.818   3.737  56.081  1.00  3.64    -0.346 N 
ATOM    869  CA  HIS A2107       5.547   3.074  56.011  1.00  2.57     0.182 C 
ATOM    870  C   HIS A2107       5.662   1.764  55.268  1.00  6.19     0.241 C 
ATOM    871  O   HIS A2107       5.005   0.807  55.670  1.00 12.11    -0.271 OA
ATOM    872  CB  HIS A2107       4.568   3.945  55.292  1.00  2.00     0.093 C 
ATOM    873  CG  HIS A2107       3.166   3.381  55.306  1.00  2.87     0.028 A 
ATOM    874  CD2 HIS A2107       2.252   3.433  54.257  1.00  8.91     0.114 A 
ATOM    875  ND1 HIS A2107       2.594   2.709  56.284  1.00  7.49    -0.354 N 
ATOM    876  CE1 HIS A2107       1.390   2.354  55.856  1.00 11.75     0.180 A 
ATOM    877  NE2 HIS A2107       1.173   2.788  54.634  1.00  6.87    -0.360 N 
ATOM    878  HN  HIS A2107       6.935   4.640  55.737  1.00  0.00     0.163 HD
ATOM    879  HD1 HIS A2107       2.925   2.538  57.189  1.00  0.00     0.166 HD
ATOM    880  HE2 HIS A2107       0.342   2.677  54.121  1.00  0.00     0.166 HD
ATOM    881  N   VAL A2108       6.426   1.733  54.188  1.00  2.10    -0.346 N 
ATOM    882  CA  VAL A2108       6.611   0.526  53.426  1.00  5.25     0.180 C 
ATOM    883  C   VAL A2108       7.359  -0.540  54.281  1.00  3.93     0.241 C 
ATOM    884  O   VAL A2108       6.953  -1.724  54.391  1.00  2.00    -0.271 OA
ATOM    885  CB  VAL A2108       7.383   0.930  52.115  1.00  2.00     0.009 C 
ATOM    886  CG1 VAL A2108       7.793  -0.263  51.241  1.00  2.10     0.012 C 
ATOM    887  CG2 VAL A2108       6.426   1.740  51.275  1.00  6.79     0.012 C 
ATOM    888  HN  VAL A2108       6.878   2.539  53.896  1.00  0.00     0.163 HD
ATOM    889  N   PHE A2109       8.497  -0.070  54.883  1.00  5.16    -0.346 N 
ATOM    890  CA  PHE A2109       9.345  -0.852  55.798  1.00  5.78     0.180 C 
ATOM    891  C   PHE A2109       8.593  -1.495  56.971  1.00  7.78     0.241 C 
ATOM    892  O   PHE A2109       8.856  -2.651  57.284  1.00 10.11    -0.271 OA
ATOM    893  CB  PHE A2109      10.435   0.047  56.334  1.00  2.00     0.073 C 
ATOM    894  CG  PHE A2109      11.399  -0.674  57.251  1.00  2.35    -0.056 A 
ATOM    895  CD1 PHE A2109      12.478  -1.355  56.719  1.00  2.00     0.007 A 
ATOM    896  CD2 PHE A2109      11.160  -0.697  58.637  1.00  5.85     0.007 A 
ATOM    897  CE1 PHE A2109      13.322  -2.064  57.580  1.00  2.00     0.001 A 
ATOM    898  CE2 PHE A2109      11.999  -1.412  59.500  1.00  2.00     0.001 A 
ATOM    899  CZ  PHE A2109      13.087  -2.099  58.962  1.00  2.00     0.000 A 
ATOM    900  HN  PHE A2109       8.735   0.873  54.719  1.00  0.00     0.163 HD
ATOM    901  N   ARG A2110       7.663  -0.831  57.641  1.00  7.56    -0.346 N 
ATOM    902  CA  ARG A2110       6.854  -1.420  58.695  1.00 11.27     0.176 C 
ATOM    903  C   ARG A2110       6.123  -2.613  58.135  1.00 12.68     0.241 C 
ATOM    904  O   ARG A2110       6.156  -3.720  58.654  1.00 13.89    -0.271 OA
ATOM    905  CB  ARG A2110       5.768  -0.451  59.237  1.00  7.92     0.036 C 
ATOM    906  CG  ARG A2110       6.300   0.835  59.775  1.00  6.66     0.023 C 
ATOM    907  CD  ARG A2110       5.344   1.446  60.775  1.00  7.31     0.138 C 
ATOM    908  NE  ARG A2110       4.041   1.853  60.246  1.00 12.45    -0.227 N 
ATOM    909  CZ  ARG A2110       3.803   3.036  59.670  1.00  4.55     0.665 C 
ATOM    910  NH1 ARG A2110       4.760   3.925  59.448  1.00 10.58    -0.235 N 
ATOM    911  NH2 ARG A2110       2.582   3.306  59.249  1.00  7.17    -0.235 N 
ATOM    912  HN  ARG A2110       7.532   0.111  57.406  1.00  0.00     0.163 HD
ATOM    913  HE  ARG A2110       3.295   1.218  60.323  1.00  0.00     0.177 HD
ATOM    914  HH  ARG A2110       5.700   3.738  59.742  1.00  0.00     0.174 HD
ATOM    915  HH  ARG A2110       4.547   4.800  59.016  1.00  0.00     0.174 HD
ATOM    916  HH  ARG A2110       1.856   2.625  59.344  1.00  0.00     0.174 HD
ATOM    917  HH  ARG A2110       2.391   4.173  58.790  1.00  0.00     0.174 HD
ATOM    918  N   ARG A2111       5.476  -2.380  57.002  1.00 18.38    -0.346 N 
ATOM    919  CA  ARG A2111       4.664  -3.379  56.316  1.00 13.90     0.176 C 
ATOM    920  C   ARG A2111       5.530  -4.511  55.805  1.00  9.84     0.241 C 
ATOM    921  O   ARG A2111       5.042  -5.614  55.900  1.00  6.49    -0.271 OA
ATOM    922  CB  ARG A2111       3.889  -2.651  55.176  1.00 12.82     0.036 C 
ATOM    923  CG  ARG A2111       2.880  -1.627  55.736  1.00 12.81     0.023 C 
ATOM    924  CD  ARG A2111       1.878  -1.119  54.670  1.00 14.54     0.138 C 
ATOM    925  NE  ARG A2111       2.490  -0.187  53.741  1.00 13.56    -0.227 N 
ATOM    926  CZ  ARG A2111       2.157  -0.149  52.452  1.00 14.86     0.665 C 
ATOM    927  NH1 ARG A2111       1.232  -0.933  51.896  1.00 17.15    -0.235 N 
ATOM    928  NH2 ARG A2111       2.871   0.627  51.678  1.00 16.55    -0.235 N 
ATOM    929  HN  ARG A2111       5.587  -1.494  56.572  1.00  0.00     0.163 HD
ATOM    930  HE  ARG A2111       3.191   0.409  54.075  1.00  0.00     0.177 HD
ATOM    931  HH  ARG A2111       0.735  -1.601  52.457  1.00  0.00     0.174 HD
ATOM    932  HH  ARG A2111       1.022  -0.850  50.924  1.00  0.00     0.174 HD
ATOM    933  HH  ARG A2111       3.615   1.176  52.054  1.00  0.00     0.174 HD
ATOM    934  HH  ARG A2111       2.641   0.699  50.708  1.00  0.00     0.174 HD
ATOM    935  N   ILE A2112       6.763  -4.345  55.304  1.00  9.89    -0.346 N 
ATOM    936  CA  ILE A2112       7.634  -5.439  54.816  1.00 13.92     0.180 C 
ATOM    937  C   ILE A2112       8.162  -6.256  56.011  1.00 15.72     0.241 C 
ATOM    938  O   ILE A2112       9.075  -7.070  55.886  1.00 19.73    -0.271 OA
ATOM    939  CB  ILE A2112       8.900  -4.864  53.949  1.00  9.54     0.013 C 
ATOM    940  CG1 ILE A2112       8.482  -4.061  52.743  1.00  8.80     0.002 C 
ATOM    941  CG2 ILE A2112       9.723  -6.024  53.362  1.00 10.55     0.012 C 
ATOM    942  CD1 ILE A2112       9.702  -3.469  52.021  1.00  2.00     0.005 C 
ATOM    943  HN  ILE A2112       7.109  -3.425  55.238  1.00  0.00     0.163 HD
ATOM    944  N   SER A2113       7.685  -6.092  57.225  1.00 18.44    -0.344 N 
ATOM    945  CA  SER A2113       8.243  -6.787  58.360  1.00 21.46     0.200 C 
ATOM    946  C   SER A2113       7.076  -7.276  59.225  1.00 28.93     0.243 C 
ATOM    947  O   SER A2113       7.296  -7.579  60.415  1.00 34.95    -0.271 OA
ATOM    948  CB  SER A2113       9.089  -5.817  59.177  1.00 24.99     0.199 C 
ATOM    949  OG  SER A2113       9.846  -4.880  58.403  1.00 25.36    -0.398 OA
ATOM    950  HN  SER A2113       6.891  -5.543  57.386  1.00  0.00     0.163 HD
ATOM    951  HG  SER A2113       9.191  -4.211  58.162  1.00  0.00     0.209 HD
ATOM    952  N   LYS A2114       5.858  -7.372  58.679  1.00 28.38    -0.348 N 
ATOM    953  CA  LYS A2114       4.665  -7.599  59.471  1.00 29.75     0.146 C 
ATOM    954  C   LYS A2114       3.693  -8.360  58.557  1.00 34.79     0.256 C 
ATOM    955  O   LYS A2114       3.824  -8.259  57.328  1.00 40.17    -0.305 OA
ATOM    956  CB  LYS A2114       4.230  -6.186  59.878  1.00 24.63     0.032 C 
ATOM    957  CG  LYS A2114       3.008  -5.869  60.713  1.00 27.42     0.004 C 
ATOM    958  CD  LYS A2114       1.746  -5.853  59.869  1.00 27.12     0.027 C 
ATOM    959  CE  LYS A2114       0.587  -5.065  60.493  1.00 30.10     0.229 C 
ATOM    960  NZ  LYS A2114       0.121  -5.632  61.740  1.00 34.78    -0.079 N 
ATOM    961  HN  LYS A2114       5.724  -7.368  57.707  1.00  0.00     0.163 HD
ATOM    962  HZ1 LYS A2114      -0.205  -6.605  61.570  1.00  0.00     0.274 HD
ATOM    963  HZ2 LYS A2114       0.904  -5.643  62.422  1.00  0.00     0.274 HD
ATOM    964  HZ3 LYS A2114      -0.662  -5.062  62.113  1.00  0.00     0.274 HD
TER     965      LYS A2114 
ATOM    965  N   ILE B2022      18.319   2.840   4.812  1.00 38.80    -0.067 N 
ATOM    966  HN1 ILE B2022      18.228   3.620   5.463  1.00  0.00     0.275 HD
ATOM    967  HN2 ILE B2022      17.456   2.299   4.749  1.00  0.00     0.275 HD
ATOM    968  HN3 ILE B2022      18.371   3.161   3.845  1.00  0.00     0.275 HD
ATOM    969  CA  ILE B2022      19.450   2.005   5.161  1.00 36.17     0.270 C 
ATOM    970  C   ILE B2022      20.635   2.982   4.988  1.00 32.62     0.248 C 
ATOM    971  O   ILE B2022      20.369   4.194   4.880  1.00 36.25    -0.271 OA
ATOM    972  CB  ILE B2022      19.587   0.826   4.176  1.00 35.98     0.050 C 
ATOM    973  N   LEU B2023      21.874   2.465   4.943  1.00 24.09    -0.346 N 
ATOM    974  CA  LEU B2023      23.130   3.177   4.791  1.00 16.62     0.172 C 
ATOM    975  C   LEU B2023      23.673   3.483   6.141  1.00 13.09     0.240 C 
ATOM    976  O   LEU B2023      23.251   4.413   6.823  1.00  6.83    -0.271 OA
ATOM    977  CB  LEU B2023      23.078   4.528   4.041  1.00 22.97     0.042 C 
ATOM    978  HN  LEU B2023      21.942   1.489   5.000  1.00  0.00     0.163 HD
ATOM    979  N   TRP B2024      24.697   2.685   6.410  1.00  9.75    -0.346 N 
ATOM    980  CA  TRP B2024      25.345   2.558   7.682  1.00  6.08     0.181 C 
ATOM    981  C   TRP B2024      25.760   3.832   8.360  1.00 10.25     0.241 C 
ATOM    982  O   TRP B2024      25.597   4.111   9.541  1.00 10.42    -0.271 OA
ATOM    983  CB  TRP B2024      26.507   1.571   7.438  1.00  7.68     0.075 C 
ATOM    984  CG  TRP B2024      26.161   0.070   7.522  1.00  2.73    -0.028 A 
ATOM    985  CD1 TRP B2024      24.870  -0.371   7.433  1.00  4.58     0.096 A 
ATOM    986  CD2 TRP B2024      27.034  -0.975   7.754  1.00  4.22    -0.002 A 
ATOM    987  CE2 TRP B2024      26.152  -2.082   7.805  1.00  3.94     0.042 A 
ATOM    988  CE3 TRP B2024      28.410  -1.159   7.929  1.00  2.00     0.014 A 
ATOM    989  NE1 TRP B2024      24.893  -1.665   7.615  1.00  8.96    -0.365 N 
ATOM    990  CZ2 TRP B2024      26.581  -3.399   8.029  1.00  2.00     0.030 A 
ATOM    991  CZ3 TRP B2024      28.842  -2.490   8.164  1.00  7.88     0.001 A 
ATOM    992  CH2 TRP B2024      27.956  -3.616   8.211  1.00  4.21     0.002 A 
ATOM    993  HN  TRP B2024      24.884   1.987   5.746  1.00  0.00     0.163 HD
ATOM    994  HE1 TRP B2024      24.113  -2.258   7.597  1.00  0.00     0.165 HD
ATOM    995  N   HIS B2025      26.192   4.697   7.460  1.00 14.75    -0.346 N 
ATOM    996  CA  HIS B2025      26.848   5.971   7.803  1.00 17.96     0.182 C 
ATOM    997  C   HIS B2025      25.728   6.877   8.398  1.00 17.01     0.241 C 
ATOM    998  O   HIS B2025      25.924   7.492   9.451  1.00 21.80    -0.271 OA
ATOM    999  CB  HIS B2025      27.460   6.573   6.505  1.00 20.59     0.093 C 
ATOM   1000  CG  HIS B2025      28.115   5.587   5.487  1.00 25.26     0.028 A 
ATOM   1001  CD2 HIS B2025      27.644   4.352   5.062  1.00 22.77     0.114 A 
ATOM   1002  ND1 HIS B2025      29.288   5.744   4.851  1.00 30.56    -0.354 N 
ATOM   1003  CE1 HIS B2025      29.541   4.705   4.082  1.00 25.12     0.180 A 
ATOM   1004  NE2 HIS B2025      28.537   3.877   4.229  1.00 25.42    -0.360 N 
ATOM   1005  HN  HIS B2025      25.854   4.561   6.551  1.00  0.00     0.163 HD
ATOM   1006  HD1 HIS B2025      29.958   6.452   5.023  1.00  0.00     0.166 HD
ATOM   1007  HE2 HIS B2025      28.498   3.018   3.742  1.00  0.00     0.166 HD
ATOM   1008  N   GLU B2026      24.509   6.915   7.826  1.00  9.74    -0.346 N 
ATOM   1009  CA  GLU B2026      23.470   7.674   8.436  1.00  8.92     0.177 C 
ATOM   1010  C   GLU B2026      22.839   7.005   9.566  1.00  7.14     0.241 C 
ATOM   1011  O   GLU B2026      22.388   7.702  10.436  1.00 13.93    -0.271 OA
ATOM   1012  CB  GLU B2026      22.315   8.000   7.570  1.00  9.89     0.045 C 
ATOM   1013  CG  GLU B2026      22.527   9.141   6.718  1.00  9.76     0.116 C 
ATOM   1014  CD  GLU B2026      22.895   8.640   5.355  1.00 16.10     0.172 C 
ATOM   1015  OE1 GLU B2026      24.103   8.459   5.172  1.00 17.03    -0.648 OA
ATOM   1016  OE2 GLU B2026      22.002   8.421   4.529  1.00 19.22    -0.648 OA
ATOM   1017  HN  GLU B2026      24.301   6.357   7.061  1.00  0.00     0.163 HD
ATOM   1018  N   MET B2027      22.727   5.694   9.623  1.00  8.34    -0.346 N 
ATOM   1019  CA  MET B2027      22.154   4.938  10.761  1.00  5.84     0.177 C 
ATOM   1020  C   MET B2027      22.899   5.215  12.018  1.00  5.83     0.241 C 
ATOM   1021  O   MET B2027      22.300   5.609  13.009  1.00 11.80    -0.271 OA
ATOM   1022  CB  MET B2027      22.238   3.428  10.568  1.00  5.23     0.045 C 
ATOM   1023  CG  MET B2027      21.099   3.126   9.657  1.00  8.92     0.076 C 
ATOM   1024  SD  MET B2027      21.372   1.564   8.829  1.00 14.23    -0.173 SA
ATOM   1025  CE  MET B2027      19.994   0.688   9.560  1.00 10.35     0.089 C 
ATOM   1026  HN  MET B2027      23.025   5.184   8.832  1.00  0.00     0.163 HD
ATOM   1027  N   TRP B2028      24.223   5.095  11.889  1.00  8.64    -0.346 N 
ATOM   1028  CA  TRP B2028      25.135   5.411  12.976  1.00  9.71     0.181 C 
ATOM   1029  C   TRP B2028      25.106   6.904  13.341  1.00 12.05     0.241 C 
ATOM   1030  O   TRP B2028      25.135   7.274  14.511  1.00 11.62    -0.271 OA
ATOM   1031  CB  TRP B2028      26.515   4.966  12.534  1.00  4.04     0.075 C 
ATOM   1032  CG  TRP B2028      26.791   3.496  12.825  1.00  8.15    -0.028 A 
ATOM   1033  CD1 TRP B2028      26.956   2.544  11.839  1.00  9.51     0.096 A 
ATOM   1034  CD2 TRP B2028      26.914   2.964  14.107  1.00 12.16    -0.002 A 
ATOM   1035  CE2 TRP B2028      27.186   1.593  13.816  1.00 14.25     0.042 A 
ATOM   1036  CE3 TRP B2028      26.854   3.408  15.473  1.00  8.22     0.014 A 
ATOM   1037  NE1 TRP B2028      27.197   1.410  12.468  1.00 10.75    -0.365 N 
ATOM   1038  CZ2 TRP B2028      27.377   0.707  14.916  1.00 16.40     0.030 A 
ATOM   1039  CZ3 TRP B2028      27.052   2.515  16.545  1.00  6.80     0.001 A 
ATOM   1040  CH2 TRP B2028      27.307   1.172  16.256  1.00  8.37     0.002 A 
ATOM   1041  HN  TRP B2028      24.609   4.779  11.050  1.00  0.00     0.163 HD
ATOM   1042  HE1 TRP B2028      27.328   0.539  12.054  1.00  0.00     0.165 HD
ATOM   1043  N   HIS B2029      24.999   7.812  12.389  1.00 14.77    -0.346 N 
ATOM   1044  CA  HIS B2029      24.902   9.234  12.614  1.00 11.03     0.182 C 
ATOM   1045  C   HIS B2029      23.648   9.614  13.429  1.00 12.91     0.241 C 
ATOM   1046  O   HIS B2029      23.613  10.397  14.398  1.00  5.04    -0.271 OA
ATOM   1047  CB  HIS B2029      24.923   9.872  11.226  1.00 10.03     0.093 C 
ATOM   1048  CG  HIS B2029      25.258  11.375  11.299  1.00 14.61     0.028 A 
ATOM   1049  CD2 HIS B2029      24.274  12.370  11.380  1.00 13.21     0.114 A 
ATOM   1050  ND1 HIS B2029      26.472  11.949  11.301  1.00  9.97    -0.354 N 
ATOM   1051  CE1 HIS B2029      26.262  13.236  11.392  1.00  9.18     0.180 A 
ATOM   1052  NE2 HIS B2029      24.953  13.480  11.436  1.00 11.97    -0.360 N 
ATOM   1053  HN  HIS B2029      25.041   7.479  11.461  1.00  0.00     0.163 HD
ATOM   1054  HD1 HIS B2029      27.327  11.546  11.029  1.00  0.00     0.166 HD
ATOM   1055  HE2 HIS B2029      24.560  14.377  11.524  1.00  0.00     0.166 HD
ATOM   1056  N   GLU B2030      22.515   9.101  12.980  1.00 14.16    -0.346 N 
ATOM   1057  CA  GLU B2030      21.276   9.384  13.653  1.00 14.74     0.177 C 
ATOM   1058  C   GLU B2030      21.317   8.768  15.001  1.00 10.31     0.240 C 
ATOM   1059  O   GLU B2030      20.870   9.427  15.920  1.00  9.70    -0.271 OA
ATOM   1060  CB  GLU B2030      20.141   8.801  12.902  1.00 23.04     0.045 C 
ATOM   1061  CG  GLU B2030      19.977   9.508  11.536  1.00 32.77     0.116 C 
ATOM   1062  CD  GLU B2030      19.104   8.713  10.553  1.00 37.23     0.172 C 
ATOM   1063  OE1 GLU B2030      17.893   8.588  10.811  1.00 37.18    -0.648 OA
ATOM   1064  OE2 GLU B2030      19.650   8.211   9.555  1.00 41.83    -0.648 OA
ATOM   1065  HN  GLU B2030      22.523   8.466  12.234  1.00  0.00     0.163 HD
ATOM   1066  N   GLY B2031      21.846   7.564  15.108  1.00  7.68    -0.351 N 
ATOM   1067  CA  GLY B2031      21.902   6.791  16.328  1.00  3.00     0.225 C 
ATOM   1068  C   GLY B2031      22.732   7.431  17.401  1.00  2.00     0.236 C 
ATOM   1069  O   GLY B2031      22.368   7.537  18.563  1.00  3.57    -0.272 OA
ATOM   1070  HN  GLY B2031      22.134   7.110  14.289  1.00  0.00     0.163 HD
ATOM   1071  N   LEU B2032      23.929   7.833  17.055  1.00  5.34    -0.346 N 
ATOM   1072  CA  LEU B2032      24.827   8.442  18.014  1.00  8.47     0.177 C 
ATOM   1073  C   LEU B2032      24.283   9.772  18.493  1.00 10.81     0.241 C 
ATOM   1074  O   LEU B2032      24.399  10.225  19.630  1.00 16.53    -0.271 OA
ATOM   1075  CB  LEU B2032      26.180   8.583  17.335  1.00  8.02     0.038 C 
ATOM   1076  CG  LEU B2032      26.845   7.205  17.124  1.00 13.10    -0.020 C 
ATOM   1077  CD1 LEU B2032      28.001   7.378  16.160  1.00 11.86     0.009 C 
ATOM   1078  CD2 LEU B2032      27.286   6.578  18.507  1.00 10.36     0.009 C 
ATOM   1079  HN  LEU B2032      24.242   7.701  16.147  1.00  0.00     0.163 HD
ATOM   1080  N   GLU B2033      23.528  10.411  17.642  1.00 12.33    -0.346 N 
ATOM   1081  CA  GLU B2033      22.927  11.638  18.023  1.00  9.54     0.177 C 
ATOM   1082  C   GLU B2033      21.903  11.315  19.062  1.00 11.30     0.241 C 
ATOM   1083  O   GLU B2033      21.936  11.933  20.120  1.00 15.24    -0.271 OA
ATOM   1084  CB  GLU B2033      22.341  12.265  16.754  1.00  7.01     0.045 C 
ATOM   1085  CG  GLU B2033      21.378  13.381  16.909  1.00  4.29     0.116 C 
ATOM   1086  CD  GLU B2033      21.776  14.453  17.892  1.00  8.38     0.172 C 
ATOM   1087  OE1 GLU B2033      22.986  14.639  18.057  1.00  6.88    -0.648 OA
ATOM   1088  OE2 GLU B2033      20.913  15.068  18.504  1.00 13.08    -0.648 OA
ATOM   1089  HN  GLU B2033      23.521  10.108  16.714  1.00  0.00     0.163 HD
ATOM   1090  N   GLU B2034      21.051  10.341  18.832  1.00 10.03    -0.346 N 
ATOM   1091  CA  GLU B2034      19.988  10.048  19.776  1.00  9.47     0.177 C 
ATOM   1092  C   GLU B2034      20.515   9.432  21.081  1.00 11.75     0.241 C 
ATOM   1093  O   GLU B2034      20.024   9.694  22.195  1.00 12.65    -0.271 OA
ATOM   1094  CB  GLU B2034      19.017   9.122  19.089  1.00 14.93     0.045 C 
ATOM   1095  CG  GLU B2034      17.723   8.794  19.855  1.00 19.66     0.116 C 
ATOM   1096  CD  GLU B2034      16.902   9.965  20.420  1.00 22.52     0.172 C 
ATOM   1097  OE1 GLU B2034      17.081  11.150  20.053  1.00 21.08    -0.648 OA
ATOM   1098  OE2 GLU B2034      16.056   9.614  21.252  1.00 23.82    -0.648 OA
ATOM   1099  HN  GLU B2034      21.086   9.847  17.986  1.00  0.00     0.163 HD
ATOM   1100  N   ALA B2035      21.588   8.667  20.956  1.00  7.67    -0.346 N 
ATOM   1101  CA  ALA B2035      22.227   8.106  22.104  1.00 12.43     0.172 C 
ATOM   1102  C   ALA B2035      22.795   9.240  22.927  1.00 15.85     0.240 C 
ATOM   1103  O   ALA B2035      22.626   9.186  24.156  1.00 15.37    -0.271 OA
ATOM   1104  CB  ALA B2035      23.339   7.193  21.680  1.00 11.89     0.042 C 
ATOM   1105  HN  ALA B2035      21.936   8.499  20.066  1.00  0.00     0.163 HD
ATOM   1106  N   SER B2036      23.427  10.251  22.269  1.00 14.27    -0.344 N 
ATOM   1107  CA  SER B2036      23.985  11.378  23.005  1.00 13.67     0.200 C 
ATOM   1108  C   SER B2036      22.858  12.042  23.747  1.00  7.85     0.243 C 
ATOM   1109  O   SER B2036      22.926  12.169  24.951  1.00 11.88    -0.271 OA
ATOM   1110  CB  SER B2036      24.719  12.436  22.087  1.00 13.00     0.199 C 
ATOM   1111  OG  SER B2036      23.930  13.364  21.316  1.00 15.32    -0.398 OA
ATOM   1112  HN  SER B2036      23.485  10.242  21.296  1.00  0.00     0.163 HD
ATOM   1113  HG  SER B2036      23.395  12.792  20.750  1.00  0.00     0.209 HD
ATOM   1114  N   ARG B2037      21.770  12.332  23.089  1.00  4.08    -0.346 N 
ATOM   1115  CA  ARG B2037      20.623  12.955  23.686  1.00  9.63     0.176 C 
ATOM   1116  C   ARG B2037      20.157  12.191  24.938  1.00 14.56     0.241 C 
ATOM   1117  O   ARG B2037      20.023  12.816  26.007  1.00 19.17    -0.271 OA
ATOM   1118  CB  ARG B2037      19.441  12.980  22.709  1.00  2.86     0.036 C 
ATOM   1119  CG  ARG B2037      18.470  13.974  23.293  1.00  5.77     0.023 C 
ATOM   1120  CD  ARG B2037      17.192  14.033  22.616  1.00  3.75     0.138 C 
ATOM   1121  NE  ARG B2037      16.557  12.735  22.650  1.00 13.06    -0.227 N 
ATOM   1122  CZ  ARG B2037      15.574  12.436  23.501  1.00 12.67     0.665 C 
ATOM   1123  NH1 ARG B2037      15.116  13.330  24.383  1.00 13.10    -0.235 N 
ATOM   1124  NH2 ARG B2037      15.049  11.204  23.485  1.00  8.22    -0.235 N 
ATOM   1125  HN  ARG B2037      21.728  12.081  22.157  1.00  0.00     0.163 HD
ATOM   1126  HE  ARG B2037      16.839  12.030  22.030  1.00  0.00     0.177 HD
ATOM   1127  HH  ARG B2037      15.491  14.253  24.415  1.00  0.00     0.174 HD
ATOM   1128  HH  ARG B2037      14.392  13.063  25.020  1.00  0.00     0.174 HD
ATOM   1129  HH  ARG B2037      15.410  10.511  22.868  1.00  0.00     0.174 HD
ATOM   1130  HH  ARG B2037      14.340  10.968  24.152  1.00  0.00     0.174 HD
ATOM   1131  N   LEU B2038      19.957  10.861  24.842  1.00 14.06    -0.346 N 
ATOM   1132  CA  LEU B2038      19.534  10.073  25.978  1.00  8.84     0.177 C 
ATOM   1133  C   LEU B2038      20.599  10.166  27.038  1.00  8.81     0.241 C 
ATOM   1134  O   LEU B2038      20.263  10.426  28.184  1.00 12.00    -0.271 OA
ATOM   1135  CB  LEU B2038      19.327   8.633  25.578  1.00  4.66     0.038 C 
ATOM   1136  CG  LEU B2038      18.092   8.411  24.717  1.00  3.61    -0.020 C 
ATOM   1137  CD1 LEU B2038      18.324   7.168  23.951  1.00  8.04     0.009 C 
ATOM   1138  CD2 LEU B2038      16.841   8.241  25.479  1.00  2.00     0.009 C 
ATOM   1139  HN  LEU B2038      20.120  10.434  23.978  1.00  0.00     0.163 HD
ATOM   1140  N   TYR B2039      21.883  10.012  26.759  1.00  6.24    -0.346 N 
ATOM   1141  CA  TYR B2039      22.877  10.055  27.812  1.00  6.44     0.180 C 
ATOM   1142  C   TYR B2039      23.071  11.491  28.289  1.00 10.56     0.241 C 
ATOM   1143  O   TYR B2039      22.562  11.829  29.340  1.00 11.34    -0.271 OA
ATOM   1144  CB  TYR B2039      24.227   9.501  27.305  1.00  2.02     0.073 C 
ATOM   1145  CG  TYR B2039      25.378   9.296  28.301  1.00  2.54    -0.056 A 
ATOM   1146  CD1 TYR B2039      25.283   8.361  29.348  1.00  3.85     0.010 A 
ATOM   1147  CD2 TYR B2039      26.565  10.039  28.130  1.00 10.29     0.010 A 
ATOM   1148  CE1 TYR B2039      26.377   8.143  30.180  1.00  5.66     0.037 A 
ATOM   1149  CE2 TYR B2039      27.674   9.841  28.971  1.00  8.98     0.037 A 
ATOM   1150  CZ  TYR B2039      27.564   8.889  30.010  1.00 14.93     0.065 A 
ATOM   1151  OH  TYR B2039      28.682   8.632  30.827  1.00 20.44    -0.361 OA
ATOM   1152  HN  TYR B2039      22.161   9.907  25.840  1.00  0.00     0.163 HD
ATOM   1153  HH  TYR B2039      29.356   9.281  30.603  1.00  0.00     0.217 HD
ATOM   1154  N   PHE B2040      23.729  12.397  27.605  1.00 10.84    -0.346 N 
ATOM   1155  CA  PHE B2040      23.994  13.732  28.090  1.00 14.18     0.180 C 
ATOM   1156  C   PHE B2040      22.745  14.538  28.431  1.00 18.70     0.241 C 
ATOM   1157  O   PHE B2040      22.670  15.082  29.533  1.00 21.68    -0.271 OA
ATOM   1158  CB  PHE B2040      24.832  14.467  27.033  1.00 18.54     0.073 C 
ATOM   1159  CG  PHE B2040      26.098  13.682  26.673  1.00 21.19    -0.056 A 
ATOM   1160  CD1 PHE B2040      27.190  13.645  27.555  1.00 23.34     0.007 A 
ATOM   1161  CD2 PHE B2040      26.160  13.014  25.447  1.00 20.54     0.007 A 
ATOM   1162  CE1 PHE B2040      28.332  12.945  27.183  1.00 22.33     0.001 A 
ATOM   1163  CE2 PHE B2040      27.300  12.326  25.100  1.00 17.95     0.001 A 
ATOM   1164  CZ  PHE B2040      28.377  12.294  25.963  1.00 20.14     0.000 A 
ATOM   1165  HN  PHE B2040      23.917  12.186  26.664  1.00  0.00     0.163 HD
ATOM   1166  N   GLY B2041      21.761  14.617  27.535  1.00 18.43    -0.351 N 
ATOM   1167  CA  GLY B2041      20.628  15.461  27.778  1.00 15.08     0.225 C 
ATOM   1168  C   GLY B2041      19.810  14.918  28.892  1.00 15.08     0.236 C 
ATOM   1169  O   GLY B2041      19.394  15.612  29.805  1.00 15.34    -0.272 OA
ATOM   1170  HN  GLY B2041      21.832  14.095  26.710  1.00  0.00     0.163 HD
ATOM   1171  N   GLU B2042      19.525  13.648  28.799  1.00 14.66    -0.346 N 
ATOM   1172  CA  GLU B2042      18.599  13.057  29.747  1.00 16.37     0.177 C 
ATOM   1173  C   GLU B2042      19.247  12.296  30.905  1.00 16.52     0.241 C 
ATOM   1174  O   GLU B2042      18.515  11.793  31.756  1.00 22.53    -0.271 OA
ATOM   1175  CB  GLU B2042      17.671  12.069  29.025  1.00 15.73     0.045 C 
ATOM   1176  CG  GLU B2042      17.124  12.377  27.659  1.00 19.49     0.116 C 
ATOM   1177  CD  GLU B2042      16.015  13.399  27.639  1.00 25.38     0.172 C 
ATOM   1178  OE1 GLU B2042      14.987  13.137  28.277  1.00 32.35    -0.648 OA
ATOM   1179  OE2 GLU B2042      16.180  14.432  26.977  1.00 28.43    -0.648 OA
ATOM   1180  HN  GLU B2042      19.933  13.093  28.106  1.00  0.00     0.163 HD
ATOM   1181  N   ARG B2043      20.566  12.161  30.964  1.00 13.42    -0.346 N 
ATOM   1182  CA  ARG B2043      21.287  11.243  31.841  1.00 16.99     0.176 C 
ATOM   1183  C   ARG B2043      20.741   9.800  31.815  1.00 15.29     0.241 C 
ATOM   1184  O   ARG B2043      20.438   9.145  32.805  1.00 19.49    -0.271 OA
ATOM   1185  CB  ARG B2043      21.299  11.867  33.218  1.00 18.63     0.036 C 
ATOM   1186  CG  ARG B2043      22.526  12.764  33.449  1.00 27.49     0.023 C 
ATOM   1187  CD  ARG B2043      22.523  13.950  32.496  1.00 35.72     0.138 C 
ATOM   1188  NE  ARG B2043      23.450  15.020  32.840  1.00 43.94    -0.227 N 
ATOM   1189  CZ  ARG B2043      23.105  16.043  33.646  1.00 44.21     0.665 C 
ATOM   1190  NH1 ARG B2043      21.881  16.132  34.193  1.00 46.39    -0.235 N 
ATOM   1191  NH2 ARG B2043      23.981  17.035  33.853  1.00 44.28    -0.235 N 
ATOM   1192  HN  ARG B2043      21.085  12.612  30.275  1.00  0.00     0.163 HD
ATOM   1193  HE  ARG B2043      24.357  15.004  32.467  1.00  0.00     0.177 HD
ATOM   1194  HH  ARG B2043      21.198  15.424  34.020  1.00  0.00     0.174 HD
ATOM   1195  HH  ARG B2043      21.671  16.904  34.792  1.00  0.00     0.174 HD
ATOM   1196  HH  ARG B2043      24.879  16.996  33.417  1.00  0.00     0.174 HD
ATOM   1197  HH  ARG B2043      23.735  17.792  34.455  1.00  0.00     0.174 HD
ATOM   1198  N   ASN B2044      20.668   9.170  30.647  1.00 15.46    -0.346 N 
ATOM   1199  CA  ASN B2044      19.943   7.917  30.501  1.00 15.02     0.185 C 
ATOM   1200  C   ASN B2044      20.763   6.829  29.858  1.00 16.39     0.241 C 
ATOM   1201  O   ASN B2044      20.710   6.645  28.645  1.00 17.26    -0.271 OA
ATOM   1202  CB  ASN B2044      18.709   8.286  29.704  1.00  8.81     0.137 C 
ATOM   1203  CG  ASN B2044      17.503   7.405  29.740  1.00  6.97     0.217 C 
ATOM   1204  ND2 ASN B2044      16.288   7.895  29.880  1.00  4.55    -0.370 N 
ATOM   1205  OD1 ASN B2044      17.654   6.212  29.580  1.00 15.36    -0.274 OA
ATOM   1206  HN  ASN B2044      20.986   9.655  29.863  1.00  0.00     0.163 HD
ATOM   1207 1HD2 ASN B2044      15.531   7.275  29.899  1.00  0.00     0.159 HD
ATOM   1208 2HD2 ASN B2044      16.211   8.864  29.992  1.00  0.00     0.159 HD
ATOM   1209  N   VAL B2045      21.528   6.076  30.673  1.00 17.65    -0.346 N 
ATOM   1210  CA  VAL B2045      22.430   4.991  30.227  1.00 15.25     0.180 C 
ATOM   1211  C   VAL B2045      21.728   3.792  29.658  1.00 13.22     0.241 C 
ATOM   1212  O   VAL B2045      22.186   3.189  28.708  1.00 13.99    -0.271 OA
ATOM   1213  CB  VAL B2045      23.339   4.480  31.376  1.00 16.74     0.009 C 
ATOM   1214  CG1 VAL B2045      24.295   3.354  30.881  1.00 13.54     0.012 C 
ATOM   1215  CG2 VAL B2045      24.213   5.642  31.864  1.00 14.34     0.012 C 
ATOM   1216  HN  VAL B2045      21.536   6.335  31.625  1.00  0.00     0.163 HD
ATOM   1217  N   LYS B2046      20.623   3.443  30.272  1.00 12.67    -0.346 N 
ATOM   1218  CA  LYS B2046      19.743   2.388  29.846  1.00 11.16     0.176 C 
ATOM   1219  C   LYS B2046      19.128   2.811  28.530  1.00 10.74     0.240 C 
ATOM   1220  O   LYS B2046      19.066   1.976  27.653  1.00 15.98    -0.271 OA
ATOM   1221  CB  LYS B2046      18.724   2.235  30.934  1.00 14.24     0.035 C 
ATOM   1222  CG  LYS B2046      17.267   1.968  30.507  1.00 27.29     0.004 C 
ATOM   1223  CD  LYS B2046      16.865   0.517  30.321  1.00 32.02     0.027 C 
ATOM   1224  CE  LYS B2046      16.959  -0.218  31.662  1.00 37.22     0.229 C 
ATOM   1225  NZ  LYS B2046      16.324  -1.514  31.548  1.00 44.24    -0.079 N 
ATOM   1226  HN  LYS B2046      20.378   3.971  31.063  1.00  0.00     0.163 HD
ATOM   1227  HZ1 LYS B2046      16.793  -2.072  30.805  1.00  0.00     0.274 HD
ATOM   1228  HZ2 LYS B2046      16.390  -2.021  32.453  1.00  0.00     0.274 HD
ATOM   1229  HZ3 LYS B2046      15.320  -1.393  31.294  1.00  0.00     0.274 HD
ATOM   1230  N   GLY B2047      18.734   4.056  28.326  1.00  7.79    -0.351 N 
ATOM   1231  CA  GLY B2047      18.203   4.537  27.086  1.00  5.41     0.225 C 
ATOM   1232  C   GLY B2047      19.264   4.570  26.052  1.00  5.48     0.236 C 
ATOM   1233  O   GLY B2047      18.993   4.132  24.962  1.00 10.89    -0.272 OA
ATOM   1234  HN  GLY B2047      18.733   4.664  29.084  1.00  0.00     0.163 HD
ATOM   1235  N   MET B2048      20.455   5.051  26.302  1.00  4.31    -0.346 N 
ATOM   1236  CA  MET B2048      21.560   5.072  25.341  1.00 11.03     0.177 C 
ATOM   1237  C   MET B2048      22.030   3.682  24.835  1.00 12.41     0.241 C 
ATOM   1238  O   MET B2048      22.130   3.423  23.626  1.00 13.15    -0.271 OA
ATOM   1239  CB  MET B2048      22.773   5.770  25.974  1.00  6.98     0.045 C 
ATOM   1240  CG  MET B2048      24.022   5.696  25.217  1.00  2.00     0.076 C 
ATOM   1241  SD  MET B2048      25.400   5.784  26.354  1.00 13.66    -0.173 SA
ATOM   1242  CE  MET B2048      26.696   4.844  25.571  1.00 10.58     0.089 C 
ATOM   1243  HN  MET B2048      20.598   5.413  27.186  1.00  0.00     0.163 HD
ATOM   1244  N   PHE B2049      22.336   2.747  25.745  1.00 13.55    -0.346 N 
ATOM   1245  CA  PHE B2049      22.776   1.400  25.409  1.00 15.12     0.180 C 
ATOM   1246  C   PHE B2049      21.731   0.652  24.576  1.00 17.48     0.241 C 
ATOM   1247  O   PHE B2049      22.062  -0.135  23.668  1.00 16.61    -0.271 OA
ATOM   1248  CB  PHE B2049      23.029   0.578  26.668  1.00 17.80     0.073 C 
ATOM   1249  CG  PHE B2049      24.333   0.851  27.417  1.00 18.60    -0.056 A 
ATOM   1250  CD1 PHE B2049      25.176   1.919  27.097  1.00 22.96     0.007 A 
ATOM   1251  CD2 PHE B2049      24.703   0.047  28.482  1.00 19.28     0.007 A 
ATOM   1252  CE1 PHE B2049      26.359   2.178  27.817  1.00 22.57     0.001 A 
ATOM   1253  CE2 PHE B2049      25.887   0.312  29.189  1.00 21.94     0.001 A 
ATOM   1254  CZ  PHE B2049      26.732   1.370  28.877  1.00 19.18     0.000 A 
ATOM   1255  HN  PHE B2049      22.217   2.973  26.702  1.00  0.00     0.163 HD
ATOM   1256  N   GLU B2050      20.455   0.903  24.886  1.00 16.15    -0.346 N 
ATOM   1257  CA  GLU B2050      19.403   0.295  24.128  1.00 19.92     0.177 C 
ATOM   1258  C   GLU B2050      19.243   0.910  22.727  1.00 19.69     0.241 C 
ATOM   1259  O   GLU B2050      18.840   0.165  21.807  1.00 21.07    -0.271 OA
ATOM   1260  CB  GLU B2050      18.127   0.385  24.946  1.00 23.11     0.045 C 
ATOM   1261  CG  GLU B2050      17.927  -0.839  25.899  1.00 32.37     0.116 C 
ATOM   1262  CD  GLU B2050      19.018  -1.144  26.945  1.00 38.77     0.172 C 
ATOM   1263  OE1 GLU B2050      20.077  -1.661  26.574  1.00 46.20    -0.648 OA
ATOM   1264  OE2 GLU B2050      18.813  -0.887  28.136  1.00 41.06    -0.648 OA
ATOM   1265  HN  GLU B2050      20.225   1.439  25.663  1.00  0.00     0.163 HD
ATOM   1266  N   VAL B2051      19.551   2.204  22.523  1.00 13.69    -0.346 N 
ATOM   1267  CA  VAL B2051      19.521   2.732  21.193  1.00 11.92     0.180 C 
ATOM   1268  C   VAL B2051      20.716   2.188  20.428  1.00 13.77     0.241 C 
ATOM   1269  O   VAL B2051      20.627   1.825  19.253  1.00 20.12    -0.271 OA
ATOM   1270  CB  VAL B2051      19.502   4.284  21.253  1.00 11.21     0.009 C 
ATOM   1271  CG1 VAL B2051      19.830   5.001  19.941  1.00  9.34     0.012 C 
ATOM   1272  CG2 VAL B2051      18.061   4.657  21.464  1.00 13.43     0.012 C 
ATOM   1273  HN  VAL B2051      19.701   2.766  23.292  1.00  0.00     0.163 HD
ATOM   1274  N   LEU B2052      21.859   2.095  21.065  1.00 14.78    -0.346 N 
ATOM   1275  CA  LEU B2052      23.043   1.710  20.372  1.00 15.44     0.177 C 
ATOM   1276  C   LEU B2052      23.246   0.233  20.037  1.00 18.65     0.241 C 
ATOM   1277  O   LEU B2052      23.875  -0.105  19.013  1.00 17.36    -0.271 OA
ATOM   1278  CB  LEU B2052      24.181   2.350  21.218  1.00 13.48     0.038 C 
ATOM   1279  CG  LEU B2052      24.994   3.485  20.509  1.00 12.75    -0.020 C 
ATOM   1280  CD1 LEU B2052      24.105   4.422  19.691  1.00 13.27     0.009 C 
ATOM   1281  CD2 LEU B2052      25.760   4.196  21.510  1.00  7.35     0.009 C 
ATOM   1282  HN  LEU B2052      21.903   2.361  21.991  1.00  0.00     0.163 HD
ATOM   1283  N   GLU B2053      22.725  -0.705  20.835  1.00 20.62    -0.346 N 
ATOM   1284  CA  GLU B2053      22.946  -2.109  20.555  1.00 20.84     0.177 C 
ATOM   1285  C   GLU B2053      22.436  -2.547  19.181  1.00 19.28     0.243 C 
ATOM   1286  O   GLU B2053      23.160  -3.239  18.472  1.00 22.70    -0.271 OA
ATOM   1287  CB  GLU B2053      22.300  -2.978  21.668  1.00 24.90     0.045 C 
ATOM   1288  CG  GLU B2053      23.026  -4.334  21.968  1.00 29.30     0.116 C 
ATOM   1289  CD  GLU B2053      23.327  -5.299  20.769  1.00 33.49     0.172 C 
ATOM   1290  OE1 GLU B2053      22.401  -5.907  20.198  1.00 34.08    -0.648 OA
ATOM   1291  OE2 GLU B2053      24.499  -5.459  20.383  1.00 34.90    -0.648 OA
ATOM   1292  HN  GLU B2053      22.239  -0.436  21.636  1.00  0.00     0.163 HD
ATOM   1293  N   PRO B2054      21.282  -2.251  18.613  1.00 20.14    -0.337 N 
ATOM   1294  CA  PRO B2054      20.870  -2.762  17.313  1.00 17.17     0.179 C 
ATOM   1295  C   PRO B2054      21.889  -2.503  16.238  1.00 16.08     0.241 C 
ATOM   1296  O   PRO B2054      22.168  -3.310  15.367  1.00 18.80    -0.271 OA
ATOM   1297  CB  PRO B2054      19.515  -2.054  17.064  1.00 22.18     0.037 C 
ATOM   1298  CG  PRO B2054      18.951  -1.768  18.447  1.00 19.71     0.022 C 
ATOM   1299  CD  PRO B2054      20.231  -1.410  19.194  1.00 20.72     0.127 C 
ATOM   1300  N   LEU B2055      22.479  -1.316  16.335  1.00 19.53    -0.346 N 
ATOM   1301  CA  LEU B2055      23.471  -0.799  15.375  1.00 12.84     0.177 C 
ATOM   1302  C   LEU B2055      24.746  -1.631  15.465  1.00 10.86     0.241 C 
ATOM   1303  O   LEU B2055      25.393  -1.877  14.441  1.00 10.14    -0.271 OA
ATOM   1304  CB  LEU B2055      23.717   0.711  15.716  1.00  7.86     0.038 C 
ATOM   1305  CG  LEU B2055      22.610   1.674  15.390  1.00  2.00    -0.020 C 
ATOM   1306  CD1 LEU B2055      22.714   2.910  16.260  1.00  5.25     0.009 C 
ATOM   1307  CD2 LEU B2055      22.652   1.954  13.983  1.00  2.00     0.009 C 
ATOM   1308  HN  LEU B2055      22.172  -0.673  17.032  1.00  0.00     0.163 HD
ATOM   1309  N   HIS B2056      25.126  -2.052  16.677  1.00  7.58    -0.346 N 
ATOM   1310  CA  HIS B2056      26.267  -2.910  16.817  1.00  3.60     0.182 C 
ATOM   1311  C   HIS B2056      25.900  -4.271  16.299  1.00  5.63     0.241 C 
ATOM   1312  O   HIS B2056      26.760  -4.821  15.636  1.00  6.82    -0.271 OA
ATOM   1313  CB  HIS B2056      26.701  -3.038  18.240  1.00  4.71     0.093 C 
ATOM   1314  CG  HIS B2056      27.459  -1.809  18.746  1.00  2.00     0.028 A 
ATOM   1315  CD2 HIS B2056      26.879  -0.892  19.598  1.00  2.00     0.114 A 
ATOM   1316  ND1 HIS B2056      28.697  -1.393  18.505  1.00  2.00    -0.354 N 
ATOM   1317  CE1 HIS B2056      28.873  -0.281  19.171  1.00  2.00     0.180 A 
ATOM   1318  NE2 HIS B2056      27.772   0.010  19.817  1.00  2.00    -0.360 N 
ATOM   1319  HN  HIS B2056      24.562  -1.817  17.448  1.00  0.00     0.163 HD
ATOM   1320  HD1 HIS B2056      29.361  -1.837  17.969  1.00  0.00     0.166 HD
ATOM   1321  HE2 HIS B2056      27.623   0.770  20.422  1.00  0.00     0.166 HD
ATOM   1322  N   ALA B2057      24.724  -4.827  16.516  1.00  2.49    -0.346 N 
ATOM   1323  CA  ALA B2057      24.343  -6.124  16.024  1.00 13.36     0.172 C 
ATOM   1324  C   ALA B2057      24.426  -6.200  14.465  1.00 20.73     0.240 C 
ATOM   1325  O   ALA B2057      24.965  -7.169  13.858  1.00 20.74    -0.271 OA
ATOM   1326  CB  ALA B2057      22.914  -6.431  16.460  1.00 18.30     0.042 C 
ATOM   1327  HN  ALA B2057      24.093  -4.332  17.059  1.00  0.00     0.163 HD
ATOM   1328  N   MET B2058      23.924  -5.115  13.823  1.00 19.54    -0.346 N 
ATOM   1329  CA  MET B2058      23.999  -4.936  12.386  1.00 14.13     0.177 C 
ATOM   1330  C   MET B2058      25.439  -5.078  11.946  1.00 15.05     0.241 C 
ATOM   1331  O   MET B2058      25.744  -5.830  11.036  1.00 14.93    -0.271 OA
ATOM   1332  CB  MET B2058      23.471  -3.575  12.091  1.00 18.02     0.045 C 
ATOM   1333  CG  MET B2058      23.681  -3.000  10.692  1.00 11.83     0.076 C 
ATOM   1334  SD  MET B2058      23.089  -1.284  10.657  1.00 16.22    -0.173 SA
ATOM   1335  CE  MET B2058      24.582  -0.486  11.124  1.00  3.55     0.089 C 
ATOM   1336  HN  MET B2058      23.493  -4.427  14.386  1.00  0.00     0.163 HD
ATOM   1337  N   MET B2059      26.351  -4.368  12.584  1.00 15.25    -0.346 N 
ATOM   1338  CA  MET B2059      27.739  -4.433  12.195  1.00 18.31     0.177 C 
ATOM   1339  C   MET B2059      28.298  -5.845  12.297  1.00 22.88     0.241 C 
ATOM   1340  O   MET B2059      28.877  -6.421  11.368  1.00 21.29    -0.271 OA
ATOM   1341  CB  MET B2059      28.626  -3.522  13.074  1.00 17.20     0.045 C 
ATOM   1342  CG  MET B2059      28.397  -2.060  12.982  1.00 12.60     0.076 C 
ATOM   1343  SD  MET B2059      28.767  -1.655  11.313  1.00 13.73    -0.173 SA
ATOM   1344  CE  MET B2059      30.391  -1.137  11.396  1.00  3.03     0.089 C 
ATOM   1345  HN  MET B2059      26.084  -3.770  13.298  1.00  0.00     0.163 HD
ATOM   1346  N   GLU B2060      28.080  -6.446  13.460  1.00 25.93    -0.346 N 
ATOM   1347  CA  GLU B2060      28.594  -7.773  13.761  1.00 28.80     0.177 C 
ATOM   1348  C   GLU B2060      28.001  -8.856  12.842  1.00 26.64     0.241 C 
ATOM   1349  O   GLU B2060      28.618  -9.921  12.681  1.00 30.78    -0.271 OA
ATOM   1350  CB  GLU B2060      28.314  -8.098  15.272  1.00 32.39     0.045 C 
ATOM   1351  CG  GLU B2060      29.147  -7.178  16.259  1.00 32.69     0.116 C 
ATOM   1352  CD  GLU B2060      28.934  -7.363  17.795  1.00 30.08     0.172 C 
ATOM   1353  OE1 GLU B2060      27.795  -7.463  18.270  1.00 29.30    -0.648 OA
ATOM   1354  OE2 GLU B2060      29.920  -7.372  18.548  1.00 25.25    -0.648 OA
ATOM   1355  HN  GLU B2060      27.532  -5.999  14.138  1.00  0.00     0.163 HD
ATOM   1356  N   ARG B2061      26.848  -8.602  12.200  1.00 21.72    -0.346 N 
ATOM   1357  CA  ARG B2061      26.242  -9.553  11.279  1.00 13.73     0.177 C 
ATOM   1358  C   ARG B2061      27.015  -9.771   9.996  1.00 13.96     0.244 C 
ATOM   1359  O   ARG B2061      26.982 -10.895   9.491  1.00 20.90    -0.271 OA
ATOM   1360  CB  ARG B2061      24.852  -9.107  10.923  1.00 16.28     0.036 C 
ATOM   1361  CG  ARG B2061      24.003 -10.009  10.061  1.00  8.99     0.023 C 
ATOM   1362  CD  ARG B2061      22.555  -9.714  10.267  1.00 12.21     0.138 C 
ATOM   1363  NE  ARG B2061      22.178  -8.430   9.698  1.00 20.45    -0.227 N 
ATOM   1364  CZ  ARG B2061      21.383  -7.554  10.323  1.00 17.59     0.665 C 
ATOM   1365  NH1 ARG B2061      20.869  -7.772  11.530  1.00 24.26    -0.235 N 
ATOM   1366  NH2 ARG B2061      21.073  -6.421   9.711  1.00 27.01    -0.235 N 
ATOM   1367  HN  ARG B2061      26.421  -7.730  12.351  1.00  0.00     0.163 HD
ATOM   1368  HE  ARG B2061      22.543  -8.160   8.823  1.00  0.00     0.177 HD
ATOM   1369  HH  ARG B2061      21.062  -8.636  11.996  1.00  0.00     0.174 HD
ATOM   1370  HH  ARG B2061      20.276  -7.102  11.972  1.00  0.00     0.174 HD
ATOM   1371  HH  ARG B2061      21.442  -6.217   8.804  1.00  0.00     0.174 HD
ATOM   1372  HH  ARG B2061      20.492  -5.737  10.165  1.00  0.00     0.174 HD
ATOM   1373  N   GLY B2062      27.678  -8.760   9.475  1.00  7.96    -0.330 N 
ATOM   1374  CA  GLY B2062      28.439  -8.854   8.297  1.00  3.79     0.165 C 
ATOM   1375  C   GLY B2062      27.953  -7.891   7.227  1.00  5.64     0.259 C 
ATOM   1376  O   GLY B2062      26.776  -7.697   6.904  1.00  7.44    -0.267 OA
ATOM   1377  HN  GLY B2062      27.694  -7.920   9.907  1.00  0.00     0.168 HD
ATOM   1378  N   PRO B2063      28.913  -7.253   6.561  1.00  6.66    -0.334 N 
ATOM   1379  CA  PRO B2063      28.685  -6.078   5.775  1.00 11.70     0.180 C 
ATOM   1380  C   PRO B2063      28.133  -5.982   4.363  1.00 19.83     0.245 C 
ATOM   1381  O   PRO B2063      27.304  -5.128   4.055  1.00 25.21    -0.271 OA
ATOM   1382  CB  PRO B2063      30.001  -5.408   5.857  1.00  6.69     0.037 C 
ATOM   1383  CG  PRO B2063      31.037  -6.437   5.781  1.00  2.00     0.022 C 
ATOM   1384  CD  PRO B2063      30.352  -7.507   6.613  1.00  6.18     0.127 C 
ATOM   1385  N   GLN B2064      28.451  -6.888   3.428  1.00 24.41    -0.324 N 
ATOM   1386  CA  GLN B2064      28.364  -6.432   2.008  1.00 29.47     0.080 C 
ATOM   1387  C   GLN B2064      27.212  -5.900   1.062  1.00 27.70     0.264 C 
ATOM   1388  O   GLN B2064      26.137  -6.434   0.745  1.00 30.22    -0.266 OA
ATOM   1389  CB  GLN B2064      29.144  -7.493   1.119  1.00 26.99     0.072 C 
ATOM   1390  CG  GLN B2064      30.639  -7.128   1.240  1.00 28.98     0.108 C 
ATOM   1391  CD  GLN B2064      31.574  -7.650   0.187  1.00 28.77     0.215 C 
ATOM   1392  NE2 GLN B2064      32.481  -8.544   0.529  1.00 24.94    -0.370 N 
ATOM   1393  OE1 GLN B2064      31.506  -7.213  -0.951  1.00 31.33    -0.274 OA
ATOM   1394  HN  GLN B2064      28.797  -7.757   3.649  1.00  0.00     0.169 HD
ATOM   1395 1HE2 GLN B2064      33.005  -8.911  -0.203  1.00  0.00     0.159 HD
ATOM   1396 2HE2 GLN B2064      32.535  -8.837   1.460  1.00  0.00     0.159 HD
ATOM   1397  N   THR B2065      27.534  -4.622   0.914  1.00 20.34    -0.340 N 
ATOM   1398  CA  THR B2065      27.285  -3.770  -0.225  1.00 15.37     0.205 C 
ATOM   1399  C   THR B2065      28.705  -3.196  -0.238  1.00 13.24     0.243 C 
ATOM   1400  O   THR B2065      29.387  -3.218   0.818  1.00 12.57    -0.271 OA
ATOM   1401  CB  THR B2065      26.370  -2.569  -0.076  1.00 13.35     0.146 C 
ATOM   1402  CG2 THR B2065      24.948  -3.005   0.075  1.00 10.06     0.042 C 
ATOM   1403  OG1 THR B2065      26.820  -1.805   1.056  1.00 25.87    -0.393 OA
ATOM   1404  HN  THR B2065      28.136  -4.291   1.622  1.00  0.00     0.163 HD
ATOM   1405  HG1 THR B2065      26.590  -2.409   1.827  1.00  0.00     0.210 HD
ATOM   1406  N   LEU B2066      29.291  -2.778  -1.352  1.00  9.31    -0.346 N 
ATOM   1407  CA  LEU B2066      30.631  -2.195  -1.356  1.00  6.76     0.177 C 
ATOM   1408  C   LEU B2066      30.717  -1.044  -0.352  1.00  6.46     0.241 C 
ATOM   1409  O   LEU B2066      31.660  -0.945   0.419  1.00  4.95    -0.271 OA
ATOM   1410  CB  LEU B2066      30.889  -1.797  -2.809  1.00 10.06     0.038 C 
ATOM   1411  CG  LEU B2066      31.746  -2.770  -3.668  1.00 16.02    -0.020 C 
ATOM   1412  CD1 LEU B2066      31.389  -4.231  -3.464  1.00 11.30     0.009 C 
ATOM   1413  CD2 LEU B2066      31.540  -2.403  -5.117  1.00 12.10     0.009 C 
ATOM   1414  HN  LEU B2066      28.833  -2.970  -2.201  1.00  0.00     0.163 HD
ATOM   1415  N   LYS B2067      29.673  -0.248  -0.193  1.00  6.39    -0.346 N 
ATOM   1416  CA  LYS B2067      29.684   0.846   0.750  1.00  8.21     0.176 C 
ATOM   1417  C   LYS B2067      29.554   0.453   2.208  1.00 12.59     0.241 C 
ATOM   1418  O   LYS B2067      29.912   1.228   3.108  1.00 17.45    -0.271 OA
ATOM   1419  CB  LYS B2067      28.577   1.827   0.471  1.00  4.09     0.035 C 
ATOM   1420  CG  LYS B2067      29.001   2.928  -0.522  1.00  6.06     0.004 C 
ATOM   1421  CD  LYS B2067      27.825   3.940  -0.626  1.00  9.88     0.027 C 
ATOM   1422  CE  LYS B2067      28.184   4.964  -1.693  1.00 13.37     0.229 C 
ATOM   1423  NZ  LYS B2067      27.109   5.945  -1.785  1.00 13.74    -0.079 N 
ATOM   1424  HN  LYS B2067      28.888  -0.393  -0.737  1.00  0.00     0.163 HD
ATOM   1425  HZ1 LYS B2067      26.998   6.405  -0.860  1.00  0.00     0.274 HD
ATOM   1426  HZ2 LYS B2067      27.351   6.656  -2.506  1.00  0.00     0.274 HD
ATOM   1427  HZ3 LYS B2067      26.221   5.469  -2.050  1.00  0.00     0.274 HD
ATOM   1428  N   GLU B2068      28.973  -0.698   2.535  1.00 13.25    -0.346 N 
ATOM   1429  CA  GLU B2068      28.977  -1.208   3.920  1.00 10.13     0.177 C 
ATOM   1430  C   GLU B2068      30.339  -1.728   4.387  1.00  8.56     0.241 C 
ATOM   1431  O   GLU B2068      30.865  -1.357   5.436  1.00 12.84    -0.271 OA
ATOM   1432  CB  GLU B2068      27.956  -2.272   4.006  1.00  3.74     0.045 C 
ATOM   1433  CG  GLU B2068      26.587  -1.598   4.185  1.00  5.05     0.116 C 
ATOM   1434  CD  GLU B2068      25.332  -2.436   4.231  1.00  7.04     0.172 C 
ATOM   1435  OE1 GLU B2068      25.468  -3.589   4.572  1.00  6.58    -0.648 OA
ATOM   1436  OE2 GLU B2068      24.226  -2.006   3.921  1.00 10.92    -0.648 OA
ATOM   1437  HN  GLU B2068      28.723  -1.311   1.820  1.00  0.00     0.163 HD
ATOM   1438  N   THR B2069      31.038  -2.418   3.491  1.00 10.17    -0.344 N 
ATOM   1439  CA  THR B2069      32.397  -2.877   3.712  1.00  8.81     0.205 C 
ATOM   1440  C   THR B2069      33.311  -1.675   4.003  1.00 13.16     0.243 C 
ATOM   1441  O   THR B2069      33.998  -1.674   5.043  1.00 15.55    -0.271 OA
ATOM   1442  CB  THR B2069      32.840  -3.631   2.445  1.00  6.11     0.146 C 
ATOM   1443  CG2 THR B2069      34.014  -4.426   2.681  1.00  3.12     0.042 C 
ATOM   1444  OG1 THR B2069      31.757  -4.469   2.029  1.00  2.19    -0.393 OA
ATOM   1445  HN  THR B2069      30.640  -2.616   2.610  1.00  0.00     0.163 HD
ATOM   1446  HG1 THR B2069      31.912  -4.628   1.079  1.00  0.00     0.210 HD
ATOM   1447  N   SER B2070      33.333  -0.596   3.203  1.00 14.15    -0.344 N 
ATOM   1448  CA  SER B2070      34.183   0.544   3.533  1.00 13.48     0.200 C 
ATOM   1449  C   SER B2070      33.842   1.205   4.854  1.00 12.78     0.243 C 
ATOM   1450  O   SER B2070      34.751   1.588   5.559  1.00 17.58    -0.271 OA
ATOM   1451  CB  SER B2070      34.107   1.528   2.386  1.00  9.34     0.199 C 
ATOM   1452  OG  SER B2070      35.159   1.082   1.563  1.00 11.38    -0.398 OA
ATOM   1453  HN  SER B2070      32.809  -0.593   2.369  1.00  0.00     0.163 HD
ATOM   1454  HG  SER B2070      35.014   0.179   1.235  1.00  0.00     0.209 HD
ATOM   1455  N   PHE B2071      32.616   1.308   5.322  1.00 13.63    -0.346 N 
ATOM   1456  CA  PHE B2071      32.309   1.939   6.591  1.00 11.90     0.180 C 
ATOM   1457  C   PHE B2071      32.878   0.988   7.640  1.00 17.23     0.241 C 
ATOM   1458  O   PHE B2071      33.385   1.402   8.694  1.00 14.71    -0.271 OA
ATOM   1459  CB  PHE B2071      30.792   2.051   6.730  1.00  8.62     0.073 C 
ATOM   1460  CG  PHE B2071      30.343   2.767   7.990  1.00 10.94    -0.056 A 
ATOM   1461  CD1 PHE B2071      30.239   2.053   9.196  1.00 10.78     0.007 A 
ATOM   1462  CD2 PHE B2071      30.093   4.146   7.950  1.00  8.19     0.007 A 
ATOM   1463  CE1 PHE B2071      29.883   2.728  10.379  1.00 13.56     0.001 A 
ATOM   1464  CE2 PHE B2071      29.737   4.820   9.135  1.00 11.63     0.001 A 
ATOM   1465  CZ  PHE B2071      29.635   4.117  10.357  1.00  8.97     0.000 A 
ATOM   1466  HN  PHE B2071      31.903   0.928   4.768  1.00  0.00     0.163 HD
ATOM   1467  N   ASN B2072      32.825  -0.309   7.330  1.00 18.61    -0.346 N 
ATOM   1468  CA  ASN B2072      33.262  -1.278   8.289  1.00 21.34     0.185 C 
ATOM   1469  C   ASN B2072      34.745  -1.316   8.430  1.00 21.30     0.241 C 
ATOM   1470  O   ASN B2072      35.184  -1.361   9.568  1.00 23.96    -0.271 OA
ATOM   1471  CB  ASN B2072      32.793  -2.690   7.953  1.00 22.30     0.137 C 
ATOM   1472  CG  ASN B2072      33.088  -3.632   9.111  1.00 23.61     0.217 C 
ATOM   1473  ND2 ASN B2072      33.420  -4.889   8.854  1.00 20.50    -0.370 N 
ATOM   1474  OD1 ASN B2072      33.057  -3.225  10.275  1.00 30.43    -0.274 OA
ATOM   1475  HN  ASN B2072      32.336  -0.624   6.541  1.00  0.00     0.163 HD
ATOM   1476 1HD2 ASN B2072      33.611  -5.461   9.624  1.00  0.00     0.159 HD
ATOM   1477 2HD2 ASN B2072      33.490  -5.166   7.920  1.00  0.00     0.159 HD
ATOM   1478  N   GLN B2073      35.550  -1.255   7.373  1.00 24.02    -0.346 N 
ATOM   1479  CA  GLN B2073      36.997  -1.306   7.534  1.00 21.23     0.177 C 
ATOM   1480  C   GLN B2073      37.574   0.029   8.025  1.00 16.39     0.241 C 
ATOM   1481  O   GLN B2073      38.674   0.090   8.570  1.00 18.70    -0.271 OA
ATOM   1482  CB  GLN B2073      37.628  -1.748   6.196  1.00 24.84     0.044 C 
ATOM   1483  CG  GLN B2073      38.945  -2.561   6.387  1.00 32.41     0.105 C 
ATOM   1484  CD  GLN B2073      38.854  -3.941   7.111  1.00 38.28     0.215 C 
ATOM   1485  NE2 GLN B2073      39.925  -4.726   7.179  1.00 37.07    -0.370 N 
ATOM   1486  OE1 GLN B2073      37.820  -4.385   7.627  1.00 42.54    -0.274 OA
ATOM   1487  HN  GLN B2073      35.171  -1.200   6.478  1.00  0.00     0.163 HD
ATOM   1488 1HE2 GLN B2073      39.813  -5.558   7.667  1.00  0.00     0.159 HD
ATOM   1489 2HE2 GLN B2073      40.754  -4.398   6.782  1.00  0.00     0.159 HD
ATOM   1490  N   ALA B2074      36.897   1.158   7.864  1.00  9.55    -0.346 N 
ATOM   1491  CA  ALA B2074      37.357   2.420   8.453  1.00  6.98     0.172 C 
ATOM   1492  C   ALA B2074      36.831   2.679   9.884  1.00 12.84     0.240 C 
ATOM   1493  O   ALA B2074      37.533   3.342  10.649  1.00 17.99    -0.271 OA
ATOM   1494  CB  ALA B2074      36.908   3.571   7.568  1.00  2.00     0.042 C 
ATOM   1495  HN  ALA B2074      36.053   1.142   7.358  1.00  0.00     0.163 HD
ATOM   1496  N   TYR B2075      35.629   2.229  10.306  1.00 12.77    -0.346 N 
ATOM   1497  CA  TYR B2075      35.078   2.475  11.649  1.00 15.45     0.180 C 
ATOM   1498  C   TYR B2075      34.705   1.270  12.533  1.00 15.43     0.241 C 
ATOM   1499  O   TYR B2075      34.553   1.421  13.750  1.00 16.41    -0.271 OA
ATOM   1500  CB  TYR B2075      33.823   3.327  11.559  1.00 20.19     0.073 C 
ATOM   1501  CG  TYR B2075      33.960   4.536  10.666  1.00 19.02    -0.056 A 
ATOM   1502  CD1 TYR B2075      34.675   5.633  11.122  1.00 16.98     0.010 A 
ATOM   1503  CD2 TYR B2075      33.381   4.540   9.407  1.00 17.31     0.010 A 
ATOM   1504  CE1 TYR B2075      34.816   6.725  10.299  1.00 18.65     0.037 A 
ATOM   1505  CE2 TYR B2075      33.526   5.649   8.603  1.00 16.39     0.037 A 
ATOM   1506  CZ  TYR B2075      34.237   6.731   9.060  1.00 13.20     0.065 A 
ATOM   1507  OH  TYR B2075      34.383   7.837   8.278  1.00 21.69    -0.361 OA
ATOM   1508  HN  TYR B2075      35.101   1.682   9.683  1.00  0.00     0.163 HD
ATOM   1509  HH  TYR B2075      34.934   8.504   8.700  1.00  0.00     0.217 HD
ATOM   1510  N   GLY B2076      34.571   0.063  11.993  1.00 11.93    -0.351 N 
ATOM   1511  CA  GLY B2076      34.149  -1.133  12.664  1.00  8.95     0.225 C 
ATOM   1512  C   GLY B2076      34.870  -1.389  13.922  1.00 12.82     0.236 C 
ATOM   1513  O   GLY B2076      34.236  -1.532  14.951  1.00 18.79    -0.272 OA
ATOM   1514  HN  GLY B2076      34.758  -0.014  11.028  1.00  0.00     0.163 HD
ATOM   1515  N   ARG B2077      36.193  -1.428  13.849  1.00 17.67    -0.346 N 
ATOM   1516  CA  ARG B2077      37.097  -1.628  15.001  1.00 23.70     0.176 C 
ATOM   1517  C   ARG B2077      36.827  -0.622  16.152  1.00 23.18     0.241 C 
ATOM   1518  O   ARG B2077      36.703  -1.002  17.327  1.00 25.55    -0.271 OA
ATOM   1519  CB  ARG B2077      38.547  -1.482  14.488  1.00 31.84     0.036 C 
ATOM   1520  CG  ARG B2077      39.748  -2.066  15.227  1.00 42.37     0.023 C 
ATOM   1521  CD  ARG B2077      40.965  -1.625  14.392  1.00 53.38     0.138 C 
ATOM   1522  NE  ARG B2077      42.278  -2.145  14.799  1.00 62.83    -0.227 N 
ATOM   1523  CZ  ARG B2077      43.036  -1.619  15.789  1.00 66.85     0.665 C 
ATOM   1524  NH1 ARG B2077      42.619  -0.590  16.546  1.00 69.32    -0.235 N 
ATOM   1525  NH2 ARG B2077      44.228  -2.159  16.058  1.00 64.81    -0.235 N 
ATOM   1526  HN  ARG B2077      36.585  -1.295  12.965  1.00  0.00     0.163 HD
ATOM   1527  HE  ARG B2077      42.634  -2.926  14.328  1.00  0.00     0.177 HD
ATOM   1528  HH  ARG B2077      41.721  -0.178  16.376  1.00  0.00     0.174 HD
ATOM   1529  HH  ARG B2077      43.213  -0.224  17.261  1.00  0.00     0.174 HD
ATOM   1530  HH  ARG B2077      44.538  -2.947  15.529  1.00  0.00     0.174 HD
ATOM   1531  HH  ARG B2077      44.790  -1.776  16.788  1.00  0.00     0.174 HD
ATOM   1532  N   ASP B2078      36.640   0.663  15.823  1.00 20.47    -0.346 N 
ATOM   1533  CA  ASP B2078      36.392   1.670  16.833  1.00 20.26     0.186 C 
ATOM   1534  C   ASP B2078      35.087   1.440  17.543  1.00 18.26     0.241 C 
ATOM   1535  O   ASP B2078      35.007   1.516  18.761  1.00 21.25    -0.271 OA
ATOM   1536  CB  ASP B2078      36.367   3.042  16.207  1.00 21.62     0.147 C 
ATOM   1537  CG  ASP B2078      37.667   3.834  16.244  1.00 20.02     0.175 C 
ATOM   1538  OD1 ASP B2078      38.695   3.363  15.784  1.00 25.64    -0.648 OA
ATOM   1539  OD2 ASP B2078      37.687   4.950  16.735  1.00 27.37    -0.648 OA
ATOM   1540  HN  ASP B2078      36.599   0.912  14.882  1.00  0.00     0.163 HD
ATOM   1541  N   LEU B2079      34.049   1.052  16.824  1.00 18.17    -0.346 N 
ATOM   1542  CA  LEU B2079      32.734   0.854  17.417  1.00 16.33     0.177 C 
ATOM   1543  C   LEU B2079      32.652  -0.424  18.201  1.00 13.99     0.241 C 
ATOM   1544  O   LEU B2079      31.754  -0.588  19.022  1.00 14.41    -0.271 OA
ATOM   1545  CB  LEU B2079      31.681   0.818  16.315  1.00 14.84     0.038 C 
ATOM   1546  CG  LEU B2079      31.629   1.913  15.333  1.00  5.94    -0.020 C 
ATOM   1547  CD1 LEU B2079      30.988   1.395  14.082  1.00  7.86     0.009 C 
ATOM   1548  CD2 LEU B2079      30.917   3.055  15.945  1.00  4.12     0.009 C 
ATOM   1549  HN  LEU B2079      34.180   0.942  15.858  1.00  0.00     0.163 HD
ATOM   1550  N   MET B2080      33.487  -1.404  17.917  1.00 14.22    -0.346 N 
ATOM   1551  CA  MET B2080      33.405  -2.639  18.661  1.00 17.56     0.177 C 
ATOM   1552  C   MET B2080      34.020  -2.313  19.991  1.00 18.23     0.241 C 
ATOM   1553  O   MET B2080      33.376  -2.637  20.996  1.00 18.63    -0.271 OA
ATOM   1554  CB  MET B2080      34.190  -3.790  18.002  1.00 17.53     0.045 C 
ATOM   1555  CG  MET B2080      33.384  -4.550  16.961  1.00 23.11     0.076 C 
ATOM   1556  SD  MET B2080      33.991  -6.259  16.774  1.00 31.02    -0.173 SA
ATOM   1557  CE  MET B2080      35.468  -5.937  15.855  1.00 23.42     0.089 C 
ATOM   1558  HN  MET B2080      34.055  -1.356  17.111  1.00  0.00     0.163 HD
ATOM   1559  N   GLU B2081      35.194  -1.654  19.987  1.00 19.32    -0.346 N 
ATOM   1560  CA  GLU B2081      35.879  -1.291  21.213  1.00 18.72     0.177 C 
ATOM   1561  C   GLU B2081      34.949  -0.378  22.041  1.00 18.63     0.241 C 
ATOM   1562  O   GLU B2081      34.888  -0.512  23.276  1.00 18.28    -0.271 OA
ATOM   1563  CB  GLU B2081      37.214  -0.581  20.884  1.00 25.26     0.045 C 
ATOM   1564  CG  GLU B2081      37.976  -0.115  22.200  1.00 31.10     0.116 C 
ATOM   1565  CD  GLU B2081      39.415   0.405  22.142  1.00 28.04     0.172 C 
ATOM   1566  OE1 GLU B2081      39.955   0.634  21.057  1.00 28.89    -0.648 OA
ATOM   1567  OE2 GLU B2081      39.990   0.563  23.222  1.00 32.56    -0.648 OA
ATOM   1568  HN  GLU B2081      35.620  -1.430  19.128  1.00  0.00     0.163 HD
ATOM   1569  N   ALA B2082      34.185   0.511  21.383  1.00 13.84    -0.346 N 
ATOM   1570  CA  ALA B2082      33.267   1.370  22.089  1.00 13.17     0.172 C 
ATOM   1571  C   ALA B2082      32.175   0.594  22.769  1.00 14.68     0.240 C 
ATOM   1572  O   ALA B2082      31.666   0.957  23.815  1.00 17.01    -0.271 OA
ATOM   1573  CB  ALA B2082      32.655   2.300  21.142  1.00 10.55     0.042 C 
ATOM   1574  HN  ALA B2082      34.383   0.664  20.439  1.00  0.00     0.163 HD
ATOM   1575  N   GLN B2083      31.823  -0.538  22.209  1.00 16.70    -0.346 N 
ATOM   1576  CA  GLN B2083      30.868  -1.449  22.799  1.00 15.35     0.177 C 
ATOM   1577  C   GLN B2083      31.568  -2.243  23.938  1.00 17.47     0.241 C 
ATOM   1578  O   GLN B2083      30.982  -2.476  25.006  1.00 13.95    -0.271 OA
ATOM   1579  CB  GLN B2083      30.395  -2.392  21.730  1.00 10.00     0.044 C 
ATOM   1580  CG  GLN B2083      29.116  -3.001  22.270  1.00 15.02     0.105 C 
ATOM   1581  CD  GLN B2083      28.631  -4.175  21.464  1.00 12.80     0.215 C 
ATOM   1582  NE2 GLN B2083      29.499  -4.999  20.900  1.00 23.15    -0.370 N 
ATOM   1583  OE1 GLN B2083      27.432  -4.381  21.283  1.00 13.60    -0.274 OA
ATOM   1584  HN  GLN B2083      32.280  -0.803  21.382  1.00  0.00     0.163 HD
ATOM   1585 1HE2 GLN B2083      29.112  -5.771  20.417  1.00  0.00     0.159 HD
ATOM   1586 2HE2 GLN B2083      30.464  -4.878  21.010  1.00  0.00     0.159 HD
ATOM   1587  N   GLU B2084      32.804  -2.712  23.856  1.00 12.98    -0.346 N 
ATOM   1588  CA  GLU B2084      33.328  -3.407  24.991  1.00 18.74     0.177 C 
ATOM   1589  C   GLU B2084      33.523  -2.369  26.113  1.00 15.23     0.241 C 
ATOM   1590  O   GLU B2084      33.252  -2.738  27.250  1.00 15.32    -0.271 OA
ATOM   1591  CB  GLU B2084      34.671  -4.174  24.608  1.00 24.46     0.045 C 
ATOM   1592  CG  GLU B2084      34.858  -5.591  25.281  1.00 29.69     0.116 C 
ATOM   1593  CD  GLU B2084      35.329  -5.766  26.773  1.00 33.48     0.172 C 
ATOM   1594  OE1 GLU B2084      36.486  -5.446  27.095  1.00 37.12    -0.648 OA
ATOM   1595  OE2 GLU B2084      34.580  -6.280  27.630  1.00 34.03    -0.648 OA
ATOM   1596  HN  GLU B2084      33.331  -2.566  23.059  1.00  0.00     0.163 HD
ATOM   1597  N   TRP B2085      33.976  -1.114  25.991  1.00 14.11    -0.346 N 
ATOM   1598  CA  TRP B2085      34.046  -0.218  27.148  1.00 12.12     0.181 C 
ATOM   1599  C   TRP B2085      32.653  -0.046  27.770  1.00 15.13     0.241 C 
ATOM   1600  O   TRP B2085      32.552   0.083  28.991  1.00 14.57    -0.271 OA
ATOM   1601  CB  TRP B2085      34.571   1.140  26.750  1.00 10.29     0.075 C 
ATOM   1602  CG  TRP B2085      36.090   1.153  26.594  1.00 12.52    -0.028 A 
ATOM   1603  CD1 TRP B2085      36.676   1.223  25.356  1.00 13.53     0.096 A 
ATOM   1604  CD2 TRP B2085      36.999   0.968  27.618  1.00 12.46    -0.002 A 
ATOM   1605  CE2 TRP B2085      38.194   0.892  26.907  1.00 12.70     0.042 A 
ATOM   1606  CE3 TRP B2085      37.004   0.848  29.019  1.00 12.26     0.014 A 
ATOM   1607  NE1 TRP B2085      37.957   1.048  25.588  1.00 13.94    -0.365 N 
ATOM   1608  CZ2 TRP B2085      39.389   0.677  27.595  1.00 14.60     0.030 A 
ATOM   1609  CZ3 TRP B2085      38.205   0.639  29.691  1.00 14.23     0.001 A 
ATOM   1610  CH2 TRP B2085      39.397   0.553  28.985  1.00 10.36     0.002 A 
ATOM   1611  HN  TRP B2085      34.265  -0.811  25.104  1.00  0.00     0.163 HD
ATOM   1612  HE1 TRP B2085      38.649   1.054  24.893  1.00  0.00     0.165 HD
ATOM   1613  N   CYS B2086      31.555  -0.128  27.005  1.00 12.93    -0.345 N 
ATOM   1614  CA  CYS B2086      30.216  -0.114  27.570  1.00 10.84     0.186 C 
ATOM   1615  C   CYS B2086      29.893  -1.443  28.261  1.00 12.91     0.242 C 
ATOM   1616  O   CYS B2086      29.132  -1.440  29.225  1.00 12.85    -0.271 OA
ATOM   1617  CB  CYS B2086      29.138   0.098  26.506  1.00 14.74     0.120 C 
ATOM   1618  SG  CYS B2086      28.904   1.702  25.730  1.00 15.51    -0.095 SA
ATOM   1619  HN  CYS B2086      31.662  -0.131  26.028  1.00  0.00     0.163 HD
ATOM   1620  N   ARG B2087      30.386  -2.623  27.858  1.00 15.21    -0.343 N 
ATOM   1621  CA  ARG B2087      30.069  -3.868  28.548  1.00 11.31     0.199 C 
ATOM   1622  C   ARG B2087      30.986  -3.951  29.747  1.00  9.41     0.244 C 
ATOM   1623  O   ARG B2087      30.545  -4.336  30.811  1.00  8.80    -0.271 OA
ATOM   1624  CB  ARG B2087      30.284  -5.047  27.641  1.00 17.66     0.005 C 
ATOM   1625  CG  ARG B2087      29.710  -5.192  26.158  1.00 22.85    -0.008 C 
ATOM   1626  CD  ARG B2087      28.445  -4.509  25.657  1.00 29.32     0.165 C 
ATOM   1627  NE  ARG B2087      27.180  -4.848  26.305  1.00 41.33    -0.224 N 
ATOM   1628  CZ  ARG B2087      26.017  -4.184  26.046  1.00 45.77     0.665 C 
ATOM   1629  NH1 ARG B2087      25.945  -3.167  25.177  1.00 45.50    -0.235 N 
ATOM   1630  NH2 ARG B2087      24.890  -4.548  26.692  1.00 45.81    -0.235 N 
ATOM   1631  HN  ARG B2087      30.930  -2.637  27.033  1.00  0.00     0.163 HD
ATOM   1632  HE  ARG B2087      27.167  -5.577  26.969  1.00  0.00     0.178 HD
ATOM   1633  HH  ARG B2087      26.780  -2.842  24.737  1.00  0.00     0.174 HD
ATOM   1634  HH  ARG B2087      25.075  -2.699  25.059  1.00  0.00     0.174 HD
ATOM   1635  HH  ARG B2087      24.919  -5.310  27.344  1.00  0.00     0.174 HD
ATOM   1636  HH  ARG B2087      24.040  -4.066  26.505  1.00  0.00     0.174 HD
ATOM   1637  N   LYS B2088      32.238  -3.525  29.685  1.00  7.52    -0.346 N 
ATOM   1638  CA  LYS B2088      33.090  -3.287  30.845  1.00 11.74     0.176 C 
ATOM   1639  C   LYS B2088      32.513  -2.308  31.842  1.00 14.10     0.241 C 
ATOM   1640  O   LYS B2088      32.576  -2.494  33.049  1.00 19.15    -0.271 OA
ATOM   1641  CB  LYS B2088      34.454  -2.727  30.470  1.00  8.23     0.035 C 
ATOM   1642  CG  LYS B2088      35.435  -3.883  30.124  1.00 14.41     0.004 C 
ATOM   1643  CD  LYS B2088      36.875  -3.409  30.047  1.00 18.01     0.027 C 
ATOM   1644  CE  LYS B2088      37.735  -4.639  30.420  1.00 24.19     0.229 C 
ATOM   1645  NZ  LYS B2088      38.963  -4.260  31.108  1.00 23.60    -0.079 N 
ATOM   1646  HN  LYS B2088      32.563  -3.258  28.825  1.00  0.00     0.163 HD
ATOM   1647  HZ1 LYS B2088      38.728  -3.740  31.975  1.00  0.00     0.274 HD
ATOM   1648  HZ2 LYS B2088      39.511  -5.112  31.329  1.00  0.00     0.274 HD
ATOM   1649  HZ3 LYS B2088      39.516  -3.641  30.477  1.00  0.00     0.274 HD
ATOM   1650  N   TYR B2089      31.860  -1.266  31.379  1.00 19.62    -0.346 N 
ATOM   1651  CA  TYR B2089      31.171  -0.320  32.227  1.00 17.35     0.180 C 
ATOM   1652  C   TYR B2089      30.110  -1.034  33.010  1.00 17.77     0.241 C 
ATOM   1653  O   TYR B2089      29.921  -0.784  34.193  1.00 17.45    -0.271 OA
ATOM   1654  CB  TYR B2089      30.525   0.786  31.374  1.00 15.32     0.073 C 
ATOM   1655  CG  TYR B2089      29.528   1.521  32.219  1.00 12.16    -0.056 A 
ATOM   1656  CD1 TYR B2089      29.942   2.339  33.247  1.00  8.76     0.010 A 
ATOM   1657  CD2 TYR B2089      28.183   1.261  32.044  1.00 11.10     0.010 A 
ATOM   1658  CE1 TYR B2089      29.028   2.837  34.134  1.00  6.81     0.037 A 
ATOM   1659  CE2 TYR B2089      27.276   1.751  32.956  1.00 10.75     0.037 A 
ATOM   1660  CZ  TYR B2089      27.700   2.557  33.979  1.00  9.09     0.065 A 
ATOM   1661  OH  TYR B2089      26.793   2.952  34.927  1.00 15.77    -0.361 OA
ATOM   1662  HN  TYR B2089      31.926  -1.087  30.422  1.00  0.00     0.163 HD
ATOM   1663  HH  TYR B2089      27.229   3.460  35.625  1.00  0.00     0.217 HD
ATOM   1664  N   MET B2090      29.381  -1.896  32.344  1.00 18.98    -0.346 N 
ATOM   1665  CA  MET B2090      28.317  -2.655  32.981  1.00 21.33     0.177 C 
ATOM   1666  C   MET B2090      28.730  -3.560  34.144  1.00 25.79     0.241 C 
ATOM   1667  O   MET B2090      27.980  -3.792  35.112  1.00 30.99    -0.271 OA
ATOM   1668  CB  MET B2090      27.649  -3.534  31.988  1.00 21.47     0.045 C 
ATOM   1669  CG  MET B2090      27.023  -2.666  30.967  1.00 16.38     0.076 C 
ATOM   1670  SD  MET B2090      25.642  -3.587  30.359  1.00 20.78    -0.173 SA
ATOM   1671  CE  MET B2090      24.523  -2.911  31.553  1.00 19.85     0.089 C 
ATOM   1672  HN  MET B2090      29.565  -2.059  31.399  1.00  0.00     0.163 HD
ATOM   1673  N   LYS B2091      29.963  -4.057  33.993  1.00 26.80    -0.346 N 
ATOM   1674  CA  LYS B2091      30.582  -4.895  34.989  1.00 25.68     0.176 C 
ATOM   1675  C   LYS B2091      31.112  -4.063  36.169  1.00 24.05     0.241 C 
ATOM   1676  O   LYS B2091      30.968  -4.498  37.327  1.00 23.13    -0.271 OA
ATOM   1677  CB  LYS B2091      31.630  -5.616  34.227  1.00 24.35     0.035 C 
ATOM   1678  CG  LYS B2091      32.443  -6.632  34.985  1.00 32.16     0.004 C 
ATOM   1679  CD  LYS B2091      33.696  -7.027  34.125  1.00 34.68     0.027 C 
ATOM   1680  CE  LYS B2091      34.683  -5.882  33.958  1.00 27.73     0.229 C 
ATOM   1681  NZ  LYS B2091      35.492  -6.073  32.774  1.00 38.19    -0.079 N 
ATOM   1682  HN  LYS B2091      30.445  -3.839  33.168  1.00  0.00     0.163 HD
ATOM   1683  HZ1 LYS B2091      34.890  -6.123  31.930  1.00  0.00     0.274 HD
ATOM   1684  HZ2 LYS B2091      36.155  -5.278  32.696  1.00  0.00     0.274 HD
ATOM   1685  HZ3 LYS B2091      36.025  -6.962  32.875  1.00  0.00     0.274 HD
ATOM   1686  N   SER B2092      31.712  -2.890  35.925  1.00 19.83    -0.344 N 
ATOM   1687  CA  SER B2092      32.266  -2.134  37.022  1.00 18.20     0.200 C 
ATOM   1688  C   SER B2092      31.431  -0.974  37.594  1.00 16.81     0.242 C 
ATOM   1689  O   SER B2092      31.764  -0.463  38.664  1.00 11.82    -0.271 OA
ATOM   1690  CB  SER B2092      33.612  -1.638  36.572  1.00 20.01     0.199 C 
ATOM   1691  OG  SER B2092      33.543  -1.000  35.319  1.00 27.40    -0.398 OA
ATOM   1692  HN  SER B2092      31.823  -2.550  35.017  1.00  0.00     0.163 HD
ATOM   1693  HG  SER B2092      34.022  -1.551  34.666  1.00  0.00     0.209 HD
ATOM   1694  N   GLY B2093      30.368  -0.478  36.932  1.00 16.42    -0.350 N 
ATOM   1695  CA  GLY B2093      29.569   0.686  37.337  1.00 12.82     0.225 C 
ATOM   1696  C   GLY B2093      30.406   1.991  37.291  1.00 17.15     0.236 C 
ATOM   1697  O   GLY B2093      29.915   3.083  37.613  1.00 19.89    -0.272 OA
ATOM   1698  HN  GLY B2093      30.152  -0.916  36.082  1.00  0.00     0.163 HD
ATOM   1699  N   ASN B2094      31.673   1.983  36.852  1.00 14.15    -0.346 N 
ATOM   1700  CA  ASN B2094      32.489   3.178  36.799  1.00 14.64     0.185 C 
ATOM   1701  C   ASN B2094      32.214   3.965  35.500  1.00 21.58     0.241 C 
ATOM   1702  O   ASN B2094      32.504   3.559  34.345  1.00 23.79    -0.271 OA
ATOM   1703  CB  ASN B2094      33.921   2.827  36.792  1.00 11.40     0.137 C 
ATOM   1704  CG  ASN B2094      34.827   4.020  36.890  1.00 12.14     0.217 C 
ATOM   1705  ND2 ASN B2094      36.142   3.884  36.741  1.00 15.27    -0.370 N 
ATOM   1706  OD1 ASN B2094      34.325   5.113  37.149  1.00 17.04    -0.274 OA
ATOM   1707  HN  ASN B2094      32.007   1.150  36.453  1.00  0.00     0.163 HD
ATOM   1708 1HD2 ASN B2094      36.709   4.681  36.836  1.00  0.00     0.159 HD
ATOM   1709 2HD2 ASN B2094      36.516   2.983  36.595  1.00  0.00     0.159 HD
ATOM   1710  N   VAL B2095      31.664   5.175  35.733  1.00 24.43    -0.346 N 
ATOM   1711  CA  VAL B2095      31.273   6.136  34.697  1.00 20.33     0.180 C 
ATOM   1712  C   VAL B2095      32.377   6.184  33.658  1.00 23.43     0.241 C 
ATOM   1713  O   VAL B2095      32.132   5.925  32.489  1.00 20.92    -0.271 OA
ATOM   1714  CB  VAL B2095      31.076   7.550  35.327  1.00 19.63     0.009 C 
ATOM   1715  CG1 VAL B2095      30.692   8.573  34.249  1.00 17.02     0.012 C 
ATOM   1716  CG2 VAL B2095      29.965   7.539  36.336  1.00 19.89     0.012 C 
ATOM   1717  HN  VAL B2095      31.493   5.408  36.678  1.00  0.00     0.163 HD
ATOM   1718  N   LYS B2096      33.624   6.329  34.083  1.00 22.99    -0.346 N 
ATOM   1719  CA  LYS B2096      34.719   6.509  33.160  1.00 26.35     0.176 C 
ATOM   1720  C   LYS B2096      35.065   5.361  32.219  1.00 27.59     0.241 C 
ATOM   1721  O   LYS B2096      35.963   5.540  31.393  1.00 25.04    -0.271 OA
ATOM   1722  CB  LYS B2096      35.921   6.930  33.976  1.00 26.75     0.035 C 
ATOM   1723  CG  LYS B2096      35.609   8.222  34.749  1.00 36.15     0.004 C 
ATOM   1724  CD  LYS B2096      35.052   9.377  33.866  1.00 40.79     0.027 C 
ATOM   1725  CE  LYS B2096      34.408  10.493  34.733  1.00 44.13     0.229 C 
ATOM   1726  NZ  LYS B2096      33.709  11.470  33.907  1.00 45.02    -0.079 N 
ATOM   1727  HN  LYS B2096      33.795   6.278  35.048  1.00  0.00     0.163 HD
ATOM   1728  HZ1 LYS B2096      34.391  11.899  33.248  1.00  0.00     0.274 HD
ATOM   1729  HZ2 LYS B2096      32.960  10.988  33.373  1.00  0.00     0.274 HD
ATOM   1730  HZ3 LYS B2096      33.306  12.199  34.525  1.00  0.00     0.274 HD
ATOM   1731  N   ASP B2097      34.402   4.196  32.247  1.00 27.92    -0.346 N 
ATOM   1732  CA  ASP B2097      34.589   3.193  31.189  1.00 27.76     0.186 C 
ATOM   1733  C   ASP B2097      33.725   3.660  30.009  1.00 27.41     0.241 C 
ATOM   1734  O   ASP B2097      34.103   3.689  28.831  1.00 28.20    -0.271 OA
ATOM   1735  CB  ASP B2097      34.126   1.810  31.640  1.00 26.72     0.147 C 
ATOM   1736  CG  ASP B2097      35.058   1.062  32.597  1.00 24.04     0.175 C 
ATOM   1737  OD1 ASP B2097      36.178   0.740  32.201  1.00 21.71    -0.648 OA
ATOM   1738  OD2 ASP B2097      34.677   0.787  33.734  1.00 21.31    -0.648 OA
ATOM   1739  HN  ASP B2097      33.793   3.994  32.989  1.00  0.00     0.163 HD
ATOM   1740  N   LEU B2098      32.578   4.240  30.378  1.00 29.63    -0.346 N 
ATOM   1741  CA  LEU B2098      31.617   4.850  29.465  1.00 27.15     0.177 C 
ATOM   1742  C   LEU B2098      32.162   6.113  28.801  1.00 24.38     0.241 C 
ATOM   1743  O   LEU B2098      31.941   6.287  27.607  1.00 28.36    -0.271 OA
ATOM   1744  CB  LEU B2098      30.352   5.105  30.281  1.00 26.33     0.038 C 
ATOM   1745  CG  LEU B2098      29.012   5.035  29.618  1.00 28.21    -0.020 C 
ATOM   1746  CD1 LEU B2098      28.991   3.945  28.608  1.00 30.95     0.009 C 
ATOM   1747  CD2 LEU B2098      27.966   4.779  30.677  1.00 31.35     0.009 C 
ATOM   1748  HN  LEU B2098      32.382   4.298  31.341  1.00  0.00     0.163 HD
ATOM   1749  N   THR B2099      32.940   6.974  29.458  1.00 21.87    -0.344 N 
ATOM   1750  CA  THR B2099      33.585   8.103  28.780  1.00 20.26     0.205 C 
ATOM   1751  C   THR B2099      34.582   7.619  27.752  1.00 15.84     0.243 C 
ATOM   1752  O   THR B2099      34.757   8.235  26.711  1.00 11.50    -0.271 OA
ATOM   1753  CB  THR B2099      34.314   8.986  29.772  1.00 24.74     0.146 C 
ATOM   1754  CG2 THR B2099      34.882  10.258  29.073  1.00 23.82     0.042 C 
ATOM   1755  OG1 THR B2099      33.366   9.329  30.804  1.00 30.28    -0.393 OA
ATOM   1756  HN  THR B2099      33.094   6.806  30.413  1.00  0.00     0.163 HD
ATOM   1757  HG1 THR B2099      32.900   8.556  31.135  1.00  0.00     0.210 HD
ATOM   1758  N   GLN B2100      35.249   6.498  27.977  1.00 16.98    -0.346 N 
ATOM   1759  CA  GLN B2100      36.122   5.946  26.957  1.00 16.92     0.177 C 
ATOM   1760  C   GLN B2100      35.298   5.470  25.775  1.00 16.30     0.241 C 
ATOM   1761  O   GLN B2100      35.746   5.711  24.651  1.00 17.74    -0.271 OA
ATOM   1762  CB  GLN B2100      36.925   4.787  27.505  1.00 17.33     0.044 C 
ATOM   1763  CG  GLN B2100      38.411   5.148  27.567  1.00 20.86     0.105 C 
ATOM   1764  CD  GLN B2100      39.119   5.332  26.204  1.00 25.58     0.215 C 
ATOM   1765  NE2 GLN B2100      38.597   5.533  24.981  1.00 26.01    -0.370 N 
ATOM   1766  OE1 GLN B2100      40.345   5.252  26.231  1.00 28.86    -0.274 OA
ATOM   1767  HN  GLN B2100      35.152   6.010  28.827  1.00  0.00     0.163 HD
ATOM   1768 1HE2 GLN B2100      39.260   5.609  24.272  1.00  0.00     0.159 HD
ATOM   1769 2HE2 GLN B2100      37.629   5.564  24.864  1.00  0.00     0.159 HD
ATOM   1770  N   ALA B2101      34.133   4.842  26.010  1.00 14.36    -0.346 N 
ATOM   1771  CA  ALA B2101      33.218   4.465  24.946  1.00 12.36     0.172 C 
ATOM   1772  C   ALA B2101      32.748   5.739  24.271  1.00 18.90     0.240 C 
ATOM   1773  O   ALA B2101      32.779   5.848  23.044  1.00 24.68    -0.271 OA
ATOM   1774  CB  ALA B2101      31.968   3.803  25.429  1.00  2.00     0.042 C 
ATOM   1775  HN  ALA B2101      33.923   4.578  26.930  1.00  0.00     0.163 HD
ATOM   1776  N   TRP B2102      32.367   6.807  24.950  1.00 19.83    -0.346 N 
ATOM   1777  CA  TRP B2102      31.874   7.975  24.257  1.00 18.29     0.181 C 
ATOM   1778  C   TRP B2102      32.950   8.774  23.567  1.00 19.50     0.241 C 
ATOM   1779  O   TRP B2102      32.601   9.514  22.646  1.00 21.27    -0.271 OA
ATOM   1780  CB  TRP B2102      31.079   8.877  25.211  1.00 18.76     0.075 C 
ATOM   1781  CG  TRP B2102      29.583   8.635  25.019  1.00 13.96    -0.028 A 
ATOM   1782  CD1 TRP B2102      28.850   8.072  26.007  1.00 14.77     0.096 A 
ATOM   1783  CD2 TRP B2102      28.825   8.887  23.900  1.00 12.89    -0.002 A 
ATOM   1784  CE2 TRP B2102      27.584   8.423  24.283  1.00 11.95     0.042 A 
ATOM   1785  CE3 TRP B2102      28.974   9.434  22.632  1.00 10.58     0.014 A 
ATOM   1786  NE1 TRP B2102      27.642   7.957  25.524  1.00 13.75    -0.365 N 
ATOM   1787  CZ2 TRP B2102      26.507   8.494  23.427  1.00 13.46     0.030 A 
ATOM   1788  CZ3 TRP B2102      27.900   9.522  21.760  1.00  4.63     0.001 A 
ATOM   1789  CH2 TRP B2102      26.678   9.041  22.160  1.00 11.83     0.002 A 
ATOM   1790  HN  TRP B2102      32.375   6.792  25.911  1.00  0.00     0.163 HD
ATOM   1791  HE1 TRP B2102      26.891   7.573  26.028  1.00  0.00     0.165 HD
ATOM   1792  N   ASP B2103      34.231   8.638  23.918  1.00 17.41    -0.345 N 
ATOM   1793  CA  ASP B2103      35.331   9.248  23.156  1.00 15.65     0.186 C 
ATOM   1794  C   ASP B2103      35.509   8.588  21.785  1.00 15.51     0.241 C 
ATOM   1795  O   ASP B2103      35.836   9.188  20.760  1.00 13.24    -0.271 OA
ATOM   1796  CB  ASP B2103      36.681   9.115  23.875  1.00 16.55     0.147 C 
ATOM   1797  CG  ASP B2103      36.929  10.062  25.018  1.00 17.64     0.175 C 
ATOM   1798  OD1 ASP B2103      36.001  10.575  25.641  1.00 20.29    -0.648 OA
ATOM   1799  OD2 ASP B2103      38.112  10.265  25.263  1.00 20.92    -0.648 OA
ATOM   1800  HN  ASP B2103      34.437   8.127  24.725  1.00  0.00     0.163 HD
ATOM   1801  N   LEU B2104      35.340   7.275  21.710  1.00 19.50    -0.346 N 
ATOM   1802  CA  LEU B2104      35.415   6.555  20.441  1.00 19.66     0.177 C 
ATOM   1803  C   LEU B2104      34.186   6.863  19.602  1.00 17.65     0.241 C 
ATOM   1804  O   LEU B2104      34.292   7.231  18.424  1.00 20.67    -0.271 OA
ATOM   1805  CB  LEU B2104      35.529   5.061  20.734  1.00 18.16     0.038 C 
ATOM   1806  CG  LEU B2104      36.879   4.593  21.225  1.00 16.67    -0.020 C 
ATOM   1807  CD1 LEU B2104      36.767   3.305  22.025  1.00 15.40     0.009 C 
ATOM   1808  CD2 LEU B2104      37.757   4.487  20.015  1.00 12.20     0.009 C 
ATOM   1809  HN  LEU B2104      35.087   6.784  22.525  1.00  0.00     0.163 HD
ATOM   1810  N   TYR B2105      33.021   6.808  20.223  1.00 15.11    -0.346 N 
ATOM   1811  CA  TYR B2105      31.800   7.139  19.528  1.00 14.46     0.180 C 
ATOM   1812  C   TYR B2105      31.714   8.579  18.985  1.00 14.61     0.241 C 
ATOM   1813  O   TYR B2105      31.161   8.695  17.888  1.00 15.10    -0.271 OA
ATOM   1814  CB  TYR B2105      30.654   6.893  20.465  1.00 14.35     0.073 C 
ATOM   1815  CG  TYR B2105      30.160   5.477  20.716  1.00 11.46    -0.056 A 
ATOM   1816  CD1 TYR B2105      30.005   4.529  19.700  1.00  7.94     0.010 A 
ATOM   1817  CD2 TYR B2105      29.772   5.173  22.034  1.00 11.13     0.010 A 
ATOM   1818  CE1 TYR B2105      29.464   3.277  20.037  1.00  9.83     0.037 A 
ATOM   1819  CE2 TYR B2105      29.239   3.927  22.378  1.00 11.42     0.037 A 
ATOM   1820  CZ  TYR B2105      29.078   3.010  21.358  1.00  9.88     0.065 A 
ATOM   1821  OH  TYR B2105      28.533   1.808  21.694  1.00  6.76    -0.361 OA
ATOM   1822  HN  TYR B2105      32.986   6.555  21.168  1.00  0.00     0.163 HD
ATOM   1823  HH  TYR B2105      28.648   1.698  22.654  1.00  0.00     0.217 HD
ATOM   1824  N   TYR B2106      32.131   9.718  19.584  1.00 14.43    -0.343 N 
ATOM   1825  CA  TYR B2106      32.017  10.930  18.801  1.00 23.05     0.200 C 
ATOM   1826  C   TYR B2106      33.208  11.035  17.893  1.00 24.37     0.245 C 
ATOM   1827  O   TYR B2106      33.125  11.785  16.929  1.00 29.06    -0.271 OA
ATOM   1828  CB  TYR B2106      31.905  12.262  19.581  1.00 29.30     0.019 C 
ATOM   1829  CG  TYR B2106      32.783  12.623  20.762  1.00 39.89    -0.037 A 
ATOM   1830  CD1 TYR B2106      34.143  12.932  20.614  1.00 43.73     0.014 A 
ATOM   1831  CD2 TYR B2106      32.186  12.674  22.040  1.00 45.83     0.014 A 
ATOM   1832  CE1 TYR B2106      34.896  13.291  21.761  1.00 51.12     0.037 A 
ATOM   1833  CE2 TYR B2106      32.934  13.036  23.194  1.00 50.51     0.037 A 
ATOM   1834  CZ  TYR B2106      34.301  13.348  23.050  1.00 50.26     0.065 A 
ATOM   1835  OH  TYR B2106      35.050  13.718  24.169  1.00 48.53    -0.361 OA
ATOM   1836  HN  TYR B2106      32.373   9.722  20.532  1.00  0.00     0.163 HD
ATOM   1837  HH  TYR B2106      34.518  13.536  24.943  1.00  0.00     0.217 HD
ATOM   1838  N   HIS B2107      34.291  10.262  18.058  1.00 24.55    -0.345 N 
ATOM   1839  CA  HIS B2107      35.375  10.208  17.071  1.00 21.96     0.182 C 
ATOM   1840  C   HIS B2107      34.785   9.677  15.776  1.00 19.83     0.241 C 
ATOM   1841  O   HIS B2107      35.031  10.273  14.731  1.00 20.93    -0.271 OA
ATOM   1842  CB  HIS B2107      36.503   9.262  17.548  1.00 27.27     0.093 C 
ATOM   1843  CG  HIS B2107      37.804   9.110  16.694  1.00 31.81     0.028 A 
ATOM   1844  CD2 HIS B2107      38.194   9.829  15.561  1.00 30.05     0.114 A 
ATOM   1845  ND1 HIS B2107      38.802   8.256  16.975  1.00 32.30    -0.354 N 
ATOM   1846  CE1 HIS B2107      39.744   8.433  16.079  1.00 32.47     0.180 A 
ATOM   1847  NE2 HIS B2107      39.369   9.372  15.246  1.00 28.07    -0.360 N 
ATOM   1848  HN  HIS B2107      34.353   9.693  18.855  1.00  0.00     0.163 HD
ATOM   1849  HD1 HIS B2107      38.878   7.753  17.827  1.00  0.00     0.166 HD
ATOM   1850  HE2 HIS B2107      39.893   9.694  14.493  1.00  0.00     0.166 HD
ATOM   1851  N   VAL B2108      34.010   8.596  15.799  1.00 15.59    -0.346 N 
ATOM   1852  CA  VAL B2108      33.411   8.035  14.592  1.00 11.47     0.180 C 
ATOM   1853  C   VAL B2108      32.381   9.024  14.133  1.00  9.98     0.241 C 
ATOM   1854  O   VAL B2108      32.383   9.353  12.972  1.00 13.74    -0.271 OA
ATOM   1855  CB  VAL B2108      32.766   6.657  14.890  1.00 13.52     0.009 C 
ATOM   1856  CG1 VAL B2108      31.892   6.211  13.741  1.00  9.39     0.012 C 
ATOM   1857  CG2 VAL B2108      33.883   5.597  15.153  1.00  5.27     0.012 C 
ATOM   1858  HN  VAL B2108      33.895   8.128  16.665  1.00  0.00     0.163 HD
ATOM   1859  N   PHE B2109      31.512   9.542  14.968  1.00  7.56    -0.346 N 
ATOM   1860  CA  PHE B2109      30.547  10.547  14.606  1.00  4.48     0.180 C 
ATOM   1861  C   PHE B2109      31.122  11.758  13.931  1.00  8.06     0.241 C 
ATOM   1862  O   PHE B2109      30.486  12.347  13.066  1.00  7.33    -0.271 OA
ATOM   1863  CB  PHE B2109      29.870  10.986  15.850  1.00  6.42     0.073 C 
ATOM   1864  CG  PHE B2109      28.870  12.134  15.699  1.00 12.34    -0.056 A 
ATOM   1865  CD1 PHE B2109      29.302  13.477  15.761  1.00 10.48     0.007 A 
ATOM   1866  CD2 PHE B2109      27.491  11.853  15.503  1.00 14.14     0.007 A 
ATOM   1867  CE1 PHE B2109      28.363  14.487  15.618  1.00  2.00     0.001 A 
ATOM   1868  CE2 PHE B2109      26.565  12.906  15.363  1.00  4.43     0.001 A 
ATOM   1869  CZ  PHE B2109      27.017  14.213  15.420  1.00  2.00     0.000 A 
ATOM   1870  HN  PHE B2109      31.531   9.212  15.888  1.00  0.00     0.163 HD
ATOM   1871  N   ARG B2110      32.244  12.277  14.357  1.00 13.29    -0.346 N 
ATOM   1872  CA  ARG B2110      32.794  13.471  13.759  1.00 20.15     0.176 C 
ATOM   1873  C   ARG B2110      33.412  13.138  12.428  1.00 23.48     0.241 C 
ATOM   1874  O   ARG B2110      33.332  13.960  11.512  1.00 27.44    -0.271 OA
ATOM   1875  CB  ARG B2110      33.817  14.088  14.691  1.00 23.14     0.036 C 
ATOM   1876  CG  ARG B2110      32.874  15.036  15.413  1.00 34.83     0.023 C 
ATOM   1877  CD  ARG B2110      33.299  15.455  16.816  1.00 43.34     0.138 C 
ATOM   1878  NE  ARG B2110      33.751  16.841  16.869  1.00 51.41    -0.227 N 
ATOM   1879  CZ  ARG B2110      33.080  17.813  17.527  1.00 53.91     0.665 C 
ATOM   1880  NH1 ARG B2110      31.919  17.604  18.177  1.00 49.27    -0.235 N 
ATOM   1881  NH2 ARG B2110      33.616  19.037  17.502  1.00 54.56    -0.235 N 
ATOM   1882  HN  ARG B2110      32.708  11.873  15.103  1.00  0.00     0.163 HD
ATOM   1883  HE  ARG B2110      34.593  17.068  16.410  1.00  0.00     0.177 HD
ATOM   1884  HH  ARG B2110      31.522  16.691  18.180  1.00  0.00     0.174 HD
ATOM   1885  HH  ARG B2110      31.476  18.375  18.623  1.00  0.00     0.174 HD
ATOM   1886  HH  ARG B2110      34.473  19.201  17.006  1.00  0.00     0.174 HD
ATOM   1887  HH  ARG B2110      33.146  19.789  17.956  1.00  0.00     0.174 HD
ATOM   1888  N   ARG B2111      33.955  11.921  12.291  1.00 24.27    -0.346 N 
ATOM   1889  CA  ARG B2111      34.413  11.433  11.009  1.00 23.73     0.176 C 
ATOM   1890  C   ARG B2111      33.214  11.267  10.087  1.00 25.63     0.241 C 
ATOM   1891  O   ARG B2111      33.173  11.821   9.000  1.00 25.95    -0.271 OA
ATOM   1892  CB  ARG B2111      35.109  10.095  11.179  1.00 25.40     0.036 C 
ATOM   1893  CG  ARG B2111      36.507  10.205  11.788  1.00 31.79     0.023 C 
ATOM   1894  CD  ARG B2111      37.358   8.938  11.609  1.00 36.34     0.138 C 
ATOM   1895  NE  ARG B2111      36.946   7.867  12.493  1.00 41.15    -0.227 N 
ATOM   1896  CZ  ARG B2111      37.822   7.077  13.110  1.00 42.03     0.665 C 
ATOM   1897  NH1 ARG B2111      39.142   7.212  12.955  1.00 43.01    -0.235 N 
ATOM   1898  NH2 ARG B2111      37.349   6.149  13.936  1.00 42.02    -0.235 N 
ATOM   1899  HN  ARG B2111      34.037  11.351  13.080  1.00  0.00     0.163 HD
ATOM   1900  HE  ARG B2111      35.990   7.740  12.668  1.00  0.00     0.177 HD
ATOM   1901  HH  ARG B2111      39.512   7.920  12.355  1.00  0.00     0.174 HD
ATOM   1902  HH  ARG B2111      39.758   6.586  13.434  1.00  0.00     0.174 HD
ATOM   1903  HH  ARG B2111      36.366   6.060  14.090  1.00  0.00     0.174 HD
ATOM   1904  HH  ARG B2111      37.988   5.542  14.412  1.00  0.00     0.174 HD
ATOM   1905  N   ILE B2112      32.118  10.626  10.451  1.00 28.55    -0.346 N 
ATOM   1906  CA  ILE B2112      30.968  10.407   9.564  1.00 28.37     0.180 C 
ATOM   1907  C   ILE B2112      29.956  11.588   9.479  1.00 33.09     0.241 C 
ATOM   1908  O   ILE B2112      28.711  11.455   9.630  1.00 31.64    -0.271 OA
ATOM   1909  CB  ILE B2112      30.203   9.047   9.991  1.00 25.04     0.013 C 
ATOM   1910  CG1 ILE B2112      29.689   8.973  11.428  1.00 18.52     0.002 C 
ATOM   1911  CG2 ILE B2112      31.199   7.929   9.803  1.00 19.97     0.012 C 
ATOM   1912  CD1 ILE B2112      28.909   7.687  11.757  1.00 12.18     0.005 C 
ATOM   1913  HN  ILE B2112      32.046  10.314  11.380  1.00  0.00     0.163 HD
ATOM   1914  N   SER B2113      30.584  12.762   9.269  1.00 35.02    -0.344 N 
ATOM   1915  CA  SER B2113      29.906  14.020   9.007  1.00 35.90     0.200 C 
ATOM   1916  C   SER B2113      30.757  14.788   7.972  1.00 38.16     0.243 C 
ATOM   1917  O   SER B2113      30.293  15.769   7.391  1.00 40.65    -0.271 OA
ATOM   1918  CB  SER B2113      29.731  14.829  10.313  1.00 35.28     0.199 C 
ATOM   1919  OG  SER B2113      28.970  14.136  11.310  1.00 28.48    -0.398 OA
ATOM   1920  HN  SER B2113      31.558  12.769   9.291  1.00  0.00     0.163 HD
ATOM   1921  HG  SER B2113      29.621  13.578  11.780  1.00  0.00     0.209 HD
ATOM   1922  N   LYS B2114      32.028  14.446   7.719  1.00 37.40    -0.346 N 
ATOM   1923  CA  LYS B2114      32.696  14.889   6.503  1.00 37.56     0.176 C 
ATOM   1924  C   LYS B2114      33.128  13.507   5.998  1.00 39.49     0.241 C 
ATOM   1925  O   LYS B2114      34.237  12.975   6.149  1.00 40.24    -0.271 OA
ATOM   1926  CB  LYS B2114      33.931  15.735   6.733  1.00 36.71     0.035 C 
ATOM   1927  CG  LYS B2114      34.452  16.201   5.338  1.00 34.46     0.004 C 
ATOM   1928  CD  LYS B2114      35.955  16.448   5.320  1.00 31.74     0.027 C 
ATOM   1929  CE  LYS B2114      36.460  16.262   3.921  1.00 32.14     0.229 C 
ATOM   1930  NZ  LYS B2114      36.370  14.875   3.513  1.00 32.52    -0.079 N 
ATOM   1931  HN  LYS B2114      32.517  13.808   8.284  1.00  0.00     0.163 HD
ATOM   1932  HZ1 LYS B2114      36.926  14.282   4.161  1.00  0.00     0.274 HD
ATOM   1933  HZ2 LYS B2114      35.375  14.575   3.533  1.00  0.00     0.274 HD
ATOM   1934  HZ3 LYS B2114      36.741  14.768   2.546  1.00  0.00     0.274 HD
ATOM   1935  N   GLN B2115      32.063  12.913   5.497  1.00 42.94    -0.345 N 
ATOM   1936  CA  GLN B2115      32.046  11.548   5.066  1.00 44.03     0.186 C 
ATOM   1937  C   GLN B2115      31.864  11.622   3.557  1.00 45.98     0.196 C 
ATOM   1938  O   GLN B2115      31.057  12.460   3.105  1.00 46.43    -0.646 OA
ATOM   1939  CB  GLN B2115      30.872  10.840   5.763  1.00 42.45     0.045 C 
ATOM   1940  CG  GLN B2115      30.656   9.369   5.366  1.00 43.08     0.105 C 
ATOM   1941  CD  GLN B2115      31.747   8.357   5.736  1.00 43.56     0.215 C 
ATOM   1942  NE2 GLN B2115      33.028   8.632   5.879  1.00 43.98    -0.370 N 
ATOM   1943  OE1 GLN B2115      31.438   7.167   5.855  1.00 42.55    -0.274 OA
ATOM   1944  OXT GLN B2115      32.530  10.823   2.885  1.00 48.82    -0.646 OA
ATOM   1945  HN  GLN B2115      31.304  13.448   5.179  1.00  0.00     0.163 HD
ATOM   1946 1HE2 GLN B2115      33.601   7.991   6.345  1.00  0.00     0.159 HD
ATOM   1947 2HE2 GLN B2115      33.341   9.508   5.571  1.00  0.00     0.159 HD
TER    1948      GLN B2115 
