# Supplementary material for: Dauricine Mitigates Hypoxia Through Targeting ESR1, PIK3CA, and MTOR: A Network Pharmacology and Molecular Dynamics Simulation Investigation
Source: Curr Issues Mol Biol. 2026 May 23;48(6):550. doi: 10.3390/cimb48060550 (PMC13297437; doi:10.3390/cimb48060550)
Supplement: Supplementary file 1 [file cimb-48-00550-s001.zip › cimb-4319076-supplementary/Supplementary File/Supplementary File-Initial Submission/Molecular Docking/Document preparation-MTOR/output1.pdbqt]

MODEL 1
REMARK VINA RESULT:      -6.7      0.000      0.000
REMARK  11 active torsions:
REMARK  status: ('A' for Active; 'I' for Inactive)
REMARK    1  A    between atoms: O_1  and  C_29 
REMARK    2  A    between atoms: O_2  and  C_30 
REMARK    3  A    between atoms: O_3  and  C_31 
REMARK    4  A    between atoms: O_4  and  C_32 
REMARK    5  A    between atoms: O_5  and  C_37 
REMARK    6  A    between atoms: O_5  and  C_38 
REMARK    7  A    between atoms: O_6  and  C_42 
REMARK    8  A    between atoms: C_9  and  C_19 
REMARK    9  A    between atoms: C_10  and  C_20 
REMARK   10  A    between atoms: C_19  and  C_25 
REMARK   11  A    between atoms: C_20  and  C_27 
ROOT
ATOM      1  O   *** d   1      22.787  15.634  22.692  0.00  0.00    -0.353 OA
ATOM      2  C   *** d   1      23.376  15.634  23.971  0.00  0.00     0.210 C 
ENDROOT
BRANCH   1   3
ATOM      3  C   *** d   1      22.965  16.702  21.838  0.00  0.00     0.102 A 
ATOM      4  C   *** d   1      24.154  16.758  21.203  0.00  0.00     0.049 A 
ATOM      5  C   *** d   1      24.507  17.703  20.315  0.00  0.00    -0.016 A 
ATOM      6  C   *** d   1      25.876  17.650  19.640  0.00  0.00     0.260 C 
ATOM      7  C   *** d   1      23.602  18.656  20.057  0.00  0.00    -0.045 A 
ATOM      8  N   *** d   1      26.232  18.872  18.908  0.00  0.00     0.093 N 
ATOM      9  C   *** d   1      25.465  20.041  19.302  0.00  0.00     0.277 C 
ATOM     10  C   *** d   1      27.655  19.180  19.013  0.00  0.00     0.310 C 
ATOM     11  C   *** d   1      23.967  19.775  19.122  0.00  0.00     0.069 C 
ATOM     12  C   *** d   1      22.407  18.611  20.666  0.00  0.00     0.047 A 
ATOM     13  C   *** d   1      22.040  17.649  21.537  0.00  0.00     0.102 A 
BRANCH   6  14
ATOM     14  C   *** d   1      25.887  16.440  18.677  0.00  0.00     0.079 C 
BRANCH  14  15
ATOM     15  C   *** d   1      26.658  15.240  19.180  0.00  0.00    -0.053 A 
ATOM     16  C   *** d   1      27.625  15.364  20.104  0.00  0.00     0.047 A 
ATOM     17  C   *** d   1      28.331  14.316  20.570  0.00  0.00     0.109 A 
ATOM     18  C   *** d   1      28.044  13.088  20.089  0.00  0.00     0.099 A 
ATOM     19  C   *** d   1      27.079  12.954  19.163  0.00  0.00     0.040 A 
ATOM     20  C   *** d   1      26.393  14.012  18.708  0.00  0.00     0.010 A 
BRANCH  17  21
ATOM     21  O   *** d   1      29.307  14.502  21.514  0.00  0.00    -0.308 OA
BRANCH  21  22
ATOM     22  C   *** d   1      28.875  15.128  22.654  0.00  0.00     0.076 A 
ATOM     23  C   *** d   1      27.574  15.417  22.843  0.00  0.00     0.038 A 
ATOM     24  C   *** d   1      27.138  16.028  23.955  0.00  0.00     0.010 A 
ATOM     25  C   *** d   1      27.995  16.383  24.927  0.00  0.00    -0.056 A 
ATOM     26  C   *** d   1      29.298  16.107  24.746  0.00  0.00     0.010 A 
ATOM     27  C   *** d   1      29.725  15.496  23.630  0.00  0.00     0.038 A 
BRANCH  25  28
ATOM     28  C   *** d   1      27.522  17.073  26.186  0.00  0.00     0.079 C 
BRANCH  28  29
ATOM     29  C   *** d   1      27.243  18.586  26.028  0.00  0.00     0.260 C 
ATOM     30  N   *** d   1      28.158  19.159  25.035  0.00  0.00     0.093 N 
ATOM     31  C   *** d   1      27.543  20.150  24.167  0.00  0.00     0.277 C 
ATOM     32  C   *** d   1      29.345  19.741  25.653  0.00  0.00     0.310 C 
ATOM     33  C   *** d   1      26.342  19.540  23.438  0.00  0.00     0.069 C 
ATOM     34  C   *** d   1      25.333  19.163  24.486  0.00  0.00    -0.045 A 
ATOM     35  C   *** d   1      25.764  18.760  25.688  0.00  0.00    -0.016 A 
ATOM     36  C   *** d   1      24.014  19.258  24.256  0.00  0.00     0.047 A 
ATOM     37  C   *** d   1      24.823  18.494  26.609  0.00  0.00     0.049 A 
ATOM     38  C   *** d   1      23.493  18.597  26.407  0.00  0.00     0.102 A 
ATOM     39  C   *** d   1      23.067  18.966  25.171  0.00  0.00     0.102 A 
BRANCH  38  40
ATOM     40  O   *** d   1      22.693  18.251  27.474  0.00  0.00    -0.353 OA
ATOM     41  C   *** d   1      22.986  18.716  28.771  0.00  0.00     0.210 C 
ENDBRANCH  38  40
BRANCH  39  42
ATOM     42  O   *** d   1      21.722  19.089  24.914  0.00  0.00    -0.353 OA
ATOM     43  C   *** d   1      21.216  20.286  24.372  0.00  0.00     0.210 C 
ENDBRANCH  39  42
ENDBRANCH  28  29
ENDBRANCH  25  28
ENDBRANCH  21  22
ENDBRANCH  17  21
BRANCH  18  44
ATOM     44  O   *** d   1      28.717  11.987  20.522  0.00  0.00    -0.358 OA
ATOM     45  H   *** d   1      29.249  11.629  19.794  0.00  0.00     0.217 HD
ENDBRANCH  18  44
ENDBRANCH  14  15
ENDBRANCH   6  14
BRANCH  13  46
ATOM     46  O   *** d   1      20.815  17.638  22.158  0.00  0.00    -0.353 OA
ATOM     47  C   *** d   1      19.710  18.264  21.549  0.00  0.00     0.210 C 
ENDBRANCH  13  46
ENDBRANCH   1   3
TORSDOF 11
ENDMDL
MODEL 2
REMARK VINA RESULT:      -6.4      6.670      8.804
REMARK  11 active torsions:
REMARK  status: ('A' for Active; 'I' for Inactive)
REMARK    1  A    between atoms: O_1  and  C_29 
REMARK    2  A    between atoms: O_2  and  C_30 
REMARK    3  A    between atoms: O_3  and  C_31 
REMARK    4  A    between atoms: O_4  and  C_32 
REMARK    5  A    between atoms: O_5  and  C_37 
REMARK    6  A    between atoms: O_5  and  C_38 
REMARK    7  A    between atoms: O_6  and  C_42 
REMARK    8  A    between atoms: C_9  and  C_19 
REMARK    9  A    between atoms: C_10  and  C_20 
REMARK   10  A    between atoms: C_19  and  C_25 
REMARK   11  A    between atoms: C_20  and  C_27 
ROOT
ATOM      1  O   *** d   1      26.233  17.657  26.393  0.00  0.00    -0.353 OA
ATOM      2  C   *** d   1      27.103  17.464  27.483  0.00  0.00     0.210 C 
ENDROOT
BRANCH   1   3
ATOM      3  C   *** d   1      26.518  17.104  25.163  0.00  0.00     0.102 A 
ATOM      4  C   *** d   1      27.820  16.850  24.917  0.00  0.00     0.049 A 
ATOM      5  C   *** d   1      28.295  16.291  23.792  0.00  0.00    -0.016 A 
ATOM      6  C   *** d   1      29.792  16.029  23.635  0.00  0.00     0.260 C 
ATOM      7  C   *** d   1      27.396  15.973  22.851  0.00  0.00    -0.045 A 
ATOM      8  N   *** d   1      30.199  15.670  22.272  0.00  0.00     0.093 N 
ATOM      9  C   *** d   1      29.237  16.044  21.250  0.00  0.00     0.277 C 
ATOM     10  C   *** d   1      31.503  16.225  21.923  0.00  0.00     0.310 C 
ATOM     11  C   *** d   1      27.877  15.405  21.545  0.00  0.00     0.069 C 
ATOM     12  C   *** d   1      26.094  16.202  23.080  0.00  0.00     0.047 A 
ATOM     13  C   *** d   1      25.613  16.739  24.220  0.00  0.00     0.102 A 
BRANCH   6  14
ATOM     14  C   *** d   1      30.184  14.899  24.615  0.00  0.00     0.079 C 
BRANCH  14  15
ATOM     15  C   *** d   1      31.209  15.293  25.656  0.00  0.00    -0.053 A 
ATOM     16  C   *** d   1      31.757  14.385  26.480  0.00  0.00     0.047 A 
ATOM     17  C   *** d   1      32.668  14.704  27.419  0.00  0.00     0.109 A 
ATOM     18  C   *** d   1      33.050  15.994  27.525  0.00  0.00     0.099 A 
ATOM     19  C   *** d   1      32.507  16.910  26.706  0.00  0.00     0.040 A 
ATOM     20  C   *** d   1      31.596  16.571  25.783  0.00  0.00     0.010 A 
BRANCH  17  21
ATOM     21  O   *** d   1      33.194  13.734  28.233  0.00  0.00    -0.308 OA
BRANCH  21  22
ATOM     22  C   *** d   1      32.298  13.199  29.121  0.00  0.00     0.076 A 
ATOM     23  C   *** d   1      32.148  13.710  30.357  0.00  0.00     0.038 A 
ATOM     24  C   *** d   1      31.273  13.196  31.235  0.00  0.00     0.010 A 
ATOM     25  C   *** d   1      30.511  12.138  30.909  0.00  0.00    -0.056 A 
ATOM     26  C   *** d   1      30.657  11.614  29.679  0.00  0.00     0.010 A 
ATOM     27  C   *** d   1      31.535  12.135  28.809  0.00  0.00     0.038 A 
BRANCH  25  28
ATOM     28  C   *** d   1      29.520  11.545  31.884  0.00  0.00     0.079 C 
BRANCH  28  29
ATOM     29  C   *** d   1      28.345  12.479  32.259  0.00  0.00     0.260 C 
ATOM     30  N   *** d   1      27.854  13.167  31.060  0.00  0.00     0.093 N 
ATOM     31  C   *** d   1      26.409  13.305  31.008  0.00  0.00     0.277 C 
ATOM     32  C   *** d   1      28.463  14.482  30.893  0.00  0.00     0.310 C 
ATOM     33  C   *** d   1      25.743  11.929  31.094  0.00  0.00     0.069 C 
ATOM     34  C   *** d   1      26.097  11.349  32.435  0.00  0.00    -0.045 A 
ATOM     35  C   *** d   1      27.287  11.643  32.977  0.00  0.00    -0.016 A 
ATOM     36  C   *** d   1      25.236  10.579  33.117  0.00  0.00     0.047 A 
ATOM     37  C   *** d   1      27.530  11.151  34.203  0.00  0.00     0.049 A 
ATOM     38  C   *** d   1      26.674  10.389  34.913  0.00  0.00     0.102 A 
ATOM     39  C   *** d   1      25.489  10.063  34.337  0.00  0.00     0.102 A 
BRANCH  38  40
ATOM     40  O   *** d   1      27.127   9.961  36.144  0.00  0.00    -0.353 OA
ATOM     41  C   *** d   1      28.160  10.651  36.806  0.00  0.00     0.210 C 
ENDBRANCH  38  40
BRANCH  39  42
ATOM     42  O   *** d   1      24.580   9.290  35.020  0.00  0.00    -0.353 OA
ATOM     43  C   *** d   1      23.681   8.470  34.312  0.00  0.00     0.210 C 
ENDBRANCH  39  42
ENDBRANCH  28  29
ENDBRANCH  25  28
ENDBRANCH  21  22
ENDBRANCH  17  21
BRANCH  18  44
ATOM     44  O   *** d   1      33.971  16.382  28.450  0.00  0.00    -0.358 OA
ATOM     45  H   *** d   1      34.338  17.243  28.196  0.00  0.00     0.217 HD
ENDBRANCH  18  44
ENDBRANCH  14  15
ENDBRANCH   6  14
BRANCH  13  46
ATOM     46  O   *** d   1      24.274  16.977  24.420  0.00  0.00    -0.353 OA
ATOM     47  C   *** d   1      23.330  15.968  24.148  0.00  0.00     0.210 C 
ENDBRANCH  13  46
ENDBRANCH   1   3
TORSDOF 11
ENDMDL
MODEL 3
REMARK VINA RESULT:      -6.3      6.659      9.303
REMARK  11 active torsions:
REMARK  status: ('A' for Active; 'I' for Inactive)
REMARK    1  A    between atoms: O_1  and  C_29 
REMARK    2  A    between atoms: O_2  and  C_30 
REMARK    3  A    between atoms: O_3  and  C_31 
REMARK    4  A    between atoms: O_4  and  C_32 
REMARK    5  A    between atoms: O_5  and  C_37 
REMARK    6  A    between atoms: O_5  and  C_38 
REMARK    7  A    between atoms: O_6  and  C_42 
REMARK    8  A    between atoms: C_9  and  C_19 
REMARK    9  A    between atoms: C_10  and  C_20 
REMARK   10  A    between atoms: C_19  and  C_25 
REMARK   11  A    between atoms: C_20  and  C_27 
ROOT
ATOM      1  O   *** d   1      26.036  15.478  21.190  0.00  0.00    -0.353 OA
ATOM      2  C   *** d   1      25.279  16.440  21.886  0.00  0.00     0.210 C 
ENDROOT
BRANCH   1   3
ATOM      3  C   *** d   1      27.411  15.575  21.134  0.00  0.00     0.102 A 
ATOM      4  C   *** d   1      28.006  16.147  22.201  0.00  0.00     0.049 A 
ATOM      5  C   *** d   1      29.331  16.307  22.347  0.00  0.00    -0.016 A 
ATOM      6  C   *** d   1      29.894  16.950  23.614  0.00  0.00     0.260 C 
ATOM      7  C   *** d   1      30.106  15.867  21.346  0.00  0.00    -0.045 A 
ATOM      8  N   *** d   1      31.315  17.305  23.527  0.00  0.00     0.093 N 
ATOM      9  C   *** d   1      31.818  17.401  22.167  0.00  0.00     0.277 C 
ATOM     10  C   *** d   1      31.616  18.547  24.233  0.00  0.00     0.310 C 
ATOM     11  C   *** d   1      31.592  16.080  21.425  0.00  0.00     0.069 C 
ATOM     12  C   *** d   1      29.536  15.281  20.282  0.00  0.00     0.047 A 
ATOM     13  C   *** d   1      28.207  15.094  20.146  0.00  0.00     0.102 A 
BRANCH   6  14
ATOM     14  C   *** d   1      29.670  15.967  24.787  0.00  0.00     0.079 C 
BRANCH  14  15
ATOM     15  C   *** d   1      28.809  16.508  25.908  0.00  0.00    -0.053 A 
ATOM     16  C   *** d   1      29.241  16.521  27.179  0.00  0.00     0.047 A 
ATOM     17  C   *** d   1      28.499  16.992  28.199  0.00  0.00     0.109 A 
ATOM     18  C   *** d   1      27.270  17.479  27.923  0.00  0.00     0.099 A 
ATOM     19  C   *** d   1      26.829  17.469  26.654  0.00  0.00     0.040 A 
ATOM     20  C   *** d   1      27.582  16.989  25.655  0.00  0.00     0.010 A 
BRANCH  17  21
ATOM     21  O   *** d   1      28.991  16.981  29.479  0.00  0.00    -0.308 OA
BRANCH  21  22
ATOM     22  C   *** d   1      29.012  15.741  30.062  0.00  0.00     0.076 A 
ATOM     23  C   *** d   1      27.918  15.229  30.656  0.00  0.00     0.038 A 
ATOM     24  C   *** d   1      27.926  14.015  31.229  0.00  0.00     0.010 A 
ATOM     25  C   *** d   1      29.040  13.264  31.235  0.00  0.00    -0.056 A 
ATOM     26  C   *** d   1      30.141  13.768  30.651  0.00  0.00     0.010 A 
ATOM     27  C   *** d   1      30.124  14.982  30.081  0.00  0.00     0.038 A 
BRANCH  25  28
ATOM     28  C   *** d   1      29.068  11.894  31.875  0.00  0.00     0.079 C 
BRANCH  28  29
ATOM     29  C   *** d   1      29.022  11.904  33.422  0.00  0.00     0.260 C 
ATOM     30  N   *** d   1      29.327  13.250  33.920  0.00  0.00     0.093 N 
ATOM     31  C   *** d   1      28.525  13.652  35.063  0.00  0.00     0.277 C 
ATOM     32  C   *** d   1      30.739  13.406  34.253  0.00  0.00     0.310 C 
ATOM     33  C   *** d   1      27.035  13.581  34.714  0.00  0.00     0.069 C 
ATOM     34  C   *** d   1      26.718  12.142  34.419  0.00  0.00    -0.045 A 
ATOM     35  C   *** d   1      27.658  11.371  33.858  0.00  0.00    -0.016 A 
ATOM     36  C   *** d   1      25.532  11.604  34.742  0.00  0.00     0.047 A 
ATOM     37  C   *** d   1      27.347  10.078  33.671  0.00  0.00     0.049 A 
ATOM     38  C   *** d   1      26.168   9.512  34.002  0.00  0.00     0.102 A 
ATOM     39  C   *** d   1      25.208  10.312  34.533  0.00  0.00     0.102 A 
BRANCH  38  40
ATOM     40  O   *** d   1      26.038   8.172  33.703  0.00  0.00    -0.353 OA
ATOM     41  C   *** d   1      27.151   7.313  33.764  0.00  0.00     0.210 C 
ENDBRANCH  38  40
BRANCH  39  42
ATOM     42  O   *** d   1      23.990   9.784  34.889  0.00  0.00    -0.353 OA
ATOM     43  C   *** d   1      23.774   9.341  36.209  0.00  0.00     0.210 C 
ENDBRANCH  39  42
ENDBRANCH  28  29
ENDBRANCH  25  28
ENDBRANCH  21  22
ENDBRANCH  17  21
BRANCH  18  44
ATOM     44  O   *** d   1      26.472  17.975  28.908  0.00  0.00    -0.358 OA
ATOM     45  H   *** d   1      25.683  18.377  28.511  0.00  0.00     0.217 HD
ENDBRANCH  18  44
ENDBRANCH  14  15
ENDBRANCH   6  14
BRANCH  13  46
ATOM     46  O   *** d   1      27.651  14.505  19.036  0.00  0.00    -0.353 OA
ATOM     47  C   *** d   1      27.354  13.129  19.043  0.00  0.00     0.210 C 
ENDBRANCH  13  46
ENDBRANCH   1   3
TORSDOF 11
ENDMDL
MODEL 4
REMARK VINA RESULT:      -6.2      4.584      6.798
REMARK  11 active torsions:
REMARK  status: ('A' for Active; 'I' for Inactive)
REMARK    1  A    between atoms: O_1  and  C_29 
REMARK    2  A    between atoms: O_2  and  C_30 
REMARK    3  A    between atoms: O_3  and  C_31 
REMARK    4  A    between atoms: O_4  and  C_32 
REMARK    5  A    between atoms: O_5  and  C_37 
REMARK    6  A    between atoms: O_5  and  C_38 
REMARK    7  A    between atoms: O_6  and  C_42 
REMARK    8  A    between atoms: C_9  and  C_19 
REMARK    9  A    between atoms: C_10  and  C_20 
REMARK   10  A    between atoms: C_19  and  C_25 
REMARK   11  A    between atoms: C_20  and  C_27 
ROOT
ATOM      1  O   *** d   1      25.485  18.556  27.405  0.00  0.00    -0.353 OA
ATOM      2  C   *** d   1      26.697  19.193  27.075  0.00  0.00     0.210 C 
ENDROOT
BRANCH   1   3
ATOM      3  C   *** d   1      24.658  18.067  26.416  0.00  0.00     0.102 A 
ATOM      4  C   *** d   1      25.266  17.686  25.273  0.00  0.00     0.049 A 
ATOM      5  C   *** d   1      24.640  17.162  24.207  0.00  0.00    -0.016 A 
ATOM      6  C   *** d   1      25.438  16.745  22.973  0.00  0.00     0.260 C 
ATOM      7  C   *** d   1      23.311  17.018  24.299  0.00  0.00    -0.045 A 
ATOM      8  N   *** d   1      24.613  16.443  21.798  0.00  0.00     0.093 N 
ATOM      9  C   *** d   1      23.273  17.000  21.859  0.00  0.00     0.277 C 
ATOM     10  C   *** d   1      25.249  16.872  20.555  0.00  0.00     0.310 C 
ATOM     11  C   *** d   1      22.549  16.498  23.112  0.00  0.00     0.069 C 
ATOM     12  C   *** d   1      22.687  17.376  25.432  0.00  0.00     0.047 A 
ATOM     13  C   *** d   1      23.318  17.878  26.513  0.00  0.00     0.102 A 
BRANCH   6  14
ATOM     14  C   *** d   1      26.287  15.507  23.350  0.00  0.00     0.079 C 
BRANCH  14  15
ATOM     15  C   *** d   1      27.782  15.718  23.266  0.00  0.00    -0.053 A 
ATOM     16  C   *** d   1      28.442  16.438  24.188  0.00  0.00     0.047 A 
ATOM     17  C   *** d   1      29.771  16.646  24.140  0.00  0.00     0.109 A 
ATOM     18  C   *** d   1      30.468  16.097  23.123  0.00  0.00     0.099 A 
ATOM     19  C   *** d   1      29.816  15.376  22.195  0.00  0.00     0.040 A 
ATOM     20  C   *** d   1      28.491  15.186  22.258  0.00  0.00     0.010 A 
BRANCH  17  21
ATOM     21  O   *** d   1      30.393  17.390  25.110  0.00  0.00    -0.308 OA
BRANCH  21  22
ATOM     22  C   *** d   1      30.495  16.761  26.322  0.00  0.00     0.076 A 
ATOM     23  C   *** d   1      31.228  15.641  26.469  0.00  0.00     0.038 A 
ATOM     24  C   *** d   1      31.337  15.016  27.651  0.00  0.00     0.010 A 
ATOM     25  C   *** d   1      30.707  15.487  28.741  0.00  0.00    -0.056 A 
ATOM     26  C   *** d   1      29.966  16.601  28.605  0.00  0.00     0.010 A 
ATOM     27  C   *** d   1      29.862  17.218  27.418  0.00  0.00     0.038 A 
BRANCH  25  28
ATOM     28  C   *** d   1      30.818  14.797  30.081  0.00  0.00     0.079 C 
BRANCH  28  29
ATOM     29  C   *** d   1      29.999  13.490  30.204  0.00  0.00     0.260 C 
ATOM     30  N   *** d   1      30.900  12.359  30.451  0.00  0.00     0.093 N 
ATOM     31  C   *** d   1      30.382  11.389  31.401  0.00  0.00     0.277 C 
ATOM     32  C   *** d   1      31.265  11.668  29.219  0.00  0.00     0.310 C 
ATOM     33  C   *** d   1      30.071  12.072  32.736  0.00  0.00     0.069 C 
ATOM     34  C   *** d   1      28.984  13.077  32.475  0.00  0.00    -0.045 A 
ATOM     35  C   *** d   1      28.942  13.696  31.288  0.00  0.00    -0.016 A 
ATOM     36  C   *** d   1      28.035  13.338  33.388  0.00  0.00     0.047 A 
ATOM     37  C   *** d   1      27.917  14.538  31.082  0.00  0.00     0.049 A 
ATOM     38  C   *** d   1      26.944  14.805  31.977  0.00  0.00     0.102 A 
ATOM     39  C   *** d   1      27.020  14.204  33.192  0.00  0.00     0.102 A 
BRANCH  38  40
ATOM     40  O   *** d   1      25.995  15.723  31.581  0.00  0.00    -0.353 OA
ATOM     41  C   *** d   1      26.019  16.263  30.281  0.00  0.00     0.210 C 
ENDBRANCH  38  40
BRANCH  39  42
ATOM     42  O   *** d   1      26.052  14.439  34.140  0.00  0.00    -0.353 OA
ATOM     43  C   *** d   1      26.418  14.895  35.421  0.00  0.00     0.210 C 
ENDBRANCH  39  42
ENDBRANCH  28  29
ENDBRANCH  25  28
ENDBRANCH  21  22
ENDBRANCH  17  21
BRANCH  18  44
ATOM     44  O   *** d   1      31.814  16.264  23.019  0.00  0.00    -0.358 OA
ATOM     45  H   *** d   1      32.023  17.211  23.040  0.00  0.00     0.217 HD
ENDBRANCH  18  44
ENDBRANCH  14  15
ENDBRANCH   6  14
BRANCH  13  46
ATOM     46  O   *** d   1      22.650  18.251  27.655  0.00  0.00    -0.353 OA
ATOM     47  C   *** d   1      22.112  19.548  27.765  0.00  0.00     0.210 C 
ENDBRANCH  13  46
ENDBRANCH   1   3
TORSDOF 11
ENDMDL
MODEL 5
REMARK VINA RESULT:      -6.1      4.684      9.377
REMARK  11 active torsions:
REMARK  status: ('A' for Active; 'I' for Inactive)
REMARK    1  A    between atoms: O_1  and  C_29 
REMARK    2  A    between atoms: O_2  and  C_30 
REMARK    3  A    between atoms: O_3  and  C_31 
REMARK    4  A    between atoms: O_4  and  C_32 
REMARK    5  A    between atoms: O_5  and  C_37 
REMARK    6  A    between atoms: O_5  and  C_38 
REMARK    7  A    between atoms: O_6  and  C_42 
REMARK    8  A    between atoms: C_9  and  C_19 
REMARK    9  A    between atoms: C_10  and  C_20 
REMARK   10  A    between atoms: C_19  and  C_25 
REMARK   11  A    between atoms: C_20  and  C_27 
ROOT
ATOM      1  O   *** d   1      27.309  17.245  28.671  0.00  0.00    -0.353 OA
ATOM      2  C   *** d   1      28.335  18.124  28.274  0.00  0.00     0.210 C 
ENDROOT
BRANCH   1   3
ATOM      3  C   *** d   1      27.262  16.760  29.961  0.00  0.00     0.102 A 
ATOM      4  C   *** d   1      27.890  15.585  30.173  0.00  0.00     0.049 A 
ATOM      5  C   *** d   1      27.978  14.965  31.362  0.00  0.00    -0.016 A 
ATOM      6  C   *** d   1      28.738  13.646  31.486  0.00  0.00     0.260 C 
ATOM      7  C   *** d   1      27.388  15.569  32.402  0.00  0.00    -0.045 A 
ATOM      8  N   *** d   1      28.530  12.952  32.763  0.00  0.00     0.093 N 
ATOM      9  C   *** d   1      27.343  13.380  33.481  0.00  0.00     0.277 C 
ATOM     10  C   *** d   1      28.489  11.502  32.599  0.00  0.00     0.310 C 
ATOM     11  C   *** d   1      27.399  14.889  33.742  0.00  0.00     0.069 C 
ATOM     12  C   *** d   1      26.771  16.746  32.217  0.00  0.00     0.047 A 
ATOM     13  C   *** d   1      26.704  17.383  31.030  0.00  0.00     0.102 A 
BRANCH   6  14
ATOM     14  C   *** d   1      30.243  13.941  31.289  0.00  0.00     0.079 C 
BRANCH  14  15
ATOM     15  C   *** d   1      30.851  13.323  30.049  0.00  0.00    -0.053 A 
ATOM     16  C   *** d   1      31.431  14.078  29.102  0.00  0.00     0.047 A 
ATOM     17  C   *** d   1      31.978  13.559  27.987  0.00  0.00     0.109 A 
ATOM     18  C   *** d   1      31.947  12.219  27.823  0.00  0.00     0.099 A 
ATOM     19  C   *** d   1      31.367  11.457  28.765  0.00  0.00     0.040 A 
ATOM     20  C   *** d   1      30.823  11.995  29.865  0.00  0.00     0.010 A 
BRANCH  17  21
ATOM     21  O   *** d   1      32.558  14.378  27.052  0.00  0.00    -0.308 OA
BRANCH  21  22
ATOM     22  C   *** d   1      31.664  15.120  26.325  0.00  0.00     0.076 A 
ATOM     23  C   *** d   1      31.544  16.448  26.509  0.00  0.00     0.038 A 
ATOM     24  C   *** d   1      30.674  17.186  25.803  0.00  0.00     0.010 A 
ATOM     25  C   *** d   1      29.879  16.617  24.880  0.00  0.00    -0.056 A 
ATOM     26  C   *** d   1      29.985  15.290  24.692  0.00  0.00     0.010 A 
ATOM     27  C   *** d   1      30.857  14.561  25.404  0.00  0.00     0.038 A 
BRANCH  25  28
ATOM     28  C   *** d   1      28.893  17.432  24.074  0.00  0.00     0.079 C 
BRANCH  28  29
ATOM     29  C   *** d   1      29.407  17.879  22.685  0.00  0.00     0.260 C 
ATOM     30  N   *** d   1      30.831  18.224  22.769  0.00  0.00     0.093 N 
ATOM     31  C   *** d   1      31.610  17.798  21.618  0.00  0.00     0.277 C 
ATOM     32  C   *** d   1      31.039  19.653  22.981  0.00  0.00     0.310 C 
ATOM     33  C   *** d   1      31.479  16.285  21.423  0.00  0.00     0.069 C 
ATOM     34  C   *** d   1      30.034  16.001  21.124  0.00  0.00    -0.045 A 
ATOM     35  C   *** d   1      29.091  16.769  21.684  0.00  0.00    -0.016 A 
ATOM     36  C   *** d   1      29.671  15.023  20.280  0.00  0.00     0.047 A 
ATOM     37  C   *** d   1      27.819  16.514  21.337  0.00  0.00     0.049 A 
ATOM     38  C   *** d   1      27.431  15.548  20.480  0.00  0.00     0.102 A 
ATOM     39  C   *** d   1      28.392  14.748  19.950  0.00  0.00     0.102 A 
BRANCH  38  40
ATOM     40  O   *** d   1      26.072  15.431  20.278  0.00  0.00    -0.353 OA
ATOM     41  C   *** d   1      25.297  16.560  19.949  0.00  0.00     0.210 C 
ENDBRANCH  38  40
BRANCH  39  42
ATOM     42  O   *** d   1      28.050  13.750  19.069  0.00  0.00    -0.353 OA
ATOM     43  C   *** d   1      27.972  12.416  19.513  0.00  0.00     0.210 C 
ENDBRANCH  39  42
ENDBRANCH  28  29
ENDBRANCH  25  28
ENDBRANCH  21  22
ENDBRANCH  17  21
BRANCH  18  44
ATOM     44  O   *** d   1      32.486  11.631  26.721  0.00  0.00    -0.358 OA
ATOM     45  H   *** d   1      33.367  12.003  26.557  0.00  0.00     0.217 HD
ENDBRANCH  18  44
ENDBRANCH  14  15
ENDBRANCH   6  14
BRANCH  13  46
ATOM     46  O   *** d   1      26.050  18.581  30.867  0.00  0.00    -0.353 OA
ATOM     47  C   *** d   1      24.695  18.597  30.482  0.00  0.00     0.210 C 
ENDBRANCH  13  46
ENDBRANCH   1   3
TORSDOF 11
ENDMDL
MODEL 6
REMARK VINA RESULT:      -6.0      5.300     10.250
REMARK  11 active torsions:
REMARK  status: ('A' for Active; 'I' for Inactive)
REMARK    1  A    between atoms: O_1  and  C_29 
REMARK    2  A    between atoms: O_2  and  C_30 
REMARK    3  A    between atoms: O_3  and  C_31 
REMARK    4  A    between atoms: O_4  and  C_32 
REMARK    5  A    between atoms: O_5  and  C_37 
REMARK    6  A    between atoms: O_5  and  C_38 
REMARK    7  A    between atoms: O_6  and  C_42 
REMARK    8  A    between atoms: C_9  and  C_19 
REMARK    9  A    between atoms: C_10  and  C_20 
REMARK   10  A    between atoms: C_19  and  C_25 
REMARK   11  A    between atoms: C_20  and  C_27 
ROOT
ATOM      1  O   *** d   1      26.029  12.124  32.407  0.00  0.00    -0.353 OA
ATOM      2  C   *** d   1      25.259  11.529  31.389  0.00  0.00     0.210 C 
ENDROOT
BRANCH   1   3
ATOM      3  C   *** d   1      27.406  12.121  32.337  0.00  0.00     0.102 A 
ATOM      4  C   *** d   1      27.951  12.915  31.392  0.00  0.00     0.049 A 
ATOM      5  C   *** d   1      29.269  13.069  31.184  0.00  0.00    -0.016 A 
ATOM      6  C   *** d   1      29.770  14.017  30.096  0.00  0.00     0.260 C 
ATOM      7  C   *** d   1      30.090  12.370  31.979  0.00  0.00    -0.045 A 
ATOM      8  N   *** d   1      31.202  13.888  29.800  0.00  0.00     0.093 N 
ATOM      9  C   *** d   1      31.785  12.633  30.242  0.00  0.00     0.277 C 
ATOM     10  C   *** d   1      31.488  14.071  28.380  0.00  0.00     0.310 C 
ATOM     11  C   *** d   1      31.573  12.453  31.749  0.00  0.00     0.069 C 
ATOM     12  C   *** d   1      29.571  11.586  32.936  0.00  0.00     0.047 A 
ATOM     13  C   *** d   1      28.248  11.450  33.163  0.00  0.00     0.102 A 
BRANCH   6  14
ATOM     14  C   *** d   1      29.455  15.464  30.543  0.00  0.00     0.079 C 
BRANCH  14  15
ATOM     15  C   *** d   1      28.440  16.184  29.682  0.00  0.00    -0.053 A 
ATOM     16  C   *** d   1      28.780  16.729  28.503  0.00  0.00     0.047 A 
ATOM     17  C   *** d   1      27.902  17.378  27.716  0.00  0.00     0.109 A 
ATOM     18  C   *** d   1      26.621  17.474  28.133  0.00  0.00     0.099 A 
ATOM     19  C   *** d   1      26.272  16.933  29.312  0.00  0.00     0.040 A 
ATOM     20  C   *** d   1      27.164  16.297  30.083  0.00  0.00     0.010 A 
BRANCH  17  21
ATOM     21  O   *** d   1      28.305  17.916  26.521  0.00  0.00    -0.308 OA
BRANCH  21  22
ATOM     22  C   *** d   1      28.464  16.997  25.517  0.00  0.00     0.076 A 
ATOM     23  C   *** d   1      29.620  16.324  25.361  0.00  0.00     0.038 A 
ATOM     24  C   *** d   1      29.788  15.422  24.383  0.00  0.00     0.010 A 
ATOM     25  C   *** d   1      28.799  15.159  23.511  0.00  0.00    -0.056 A 
ATOM     26  C   *** d   1      27.643  15.830  23.652  0.00  0.00     0.010 A 
ATOM     27  C   *** d   1      27.485  16.732  24.633  0.00  0.00     0.038 A 
BRANCH  25  28
ATOM     28  C   *** d   1      28.970  14.145  22.402  0.00  0.00     0.079 C 
BRANCH  28  29
ATOM     29  C   *** d   1      29.131  14.755  20.989  0.00  0.00     0.260 C 
ATOM     30  N   *** d   1      27.846  14.717  20.282  0.00  0.00     0.093 N 
ATOM     31  C   *** d   1      27.577  15.899  19.482  0.00  0.00     0.277 C 
ATOM     32  C   *** d   1      27.719  13.533  19.438  0.00  0.00     0.310 C 
ATOM     33  C   *** d   1      27.619  17.153  20.361  0.00  0.00     0.069 C 
ATOM     34  C   *** d   1      29.019  17.273  20.894  0.00  0.00    -0.045 A 
ATOM     35  C   *** d   1      29.718  16.157  21.143  0.00  0.00    -0.016 A 
ATOM     36  C   *** d   1      29.597  18.468  21.087  0.00  0.00     0.047 A 
ATOM     37  C   *** d   1      30.984  16.318  21.559  0.00  0.00     0.049 A 
ATOM     38  C   *** d   1      31.591  17.508  21.746  0.00  0.00     0.102 A 
ATOM     39  C   *** d   1      30.861  18.632  21.530  0.00  0.00     0.102 A 
BRANCH  38  40
ATOM     40  O   *** d   1      32.890  17.457  22.204  0.00  0.00    -0.353 OA
ATOM     41  C   *** d   1      33.215  16.718  23.358  0.00  0.00     0.210 C 
ENDBRANCH  38  40
BRANCH  39  42
ATOM     42  O   *** d   1      31.432  19.870  21.702  0.00  0.00    -0.353 OA
ATOM     43  C   *** d   1      32.226  20.427  20.681  0.00  0.00     0.210 C 
ENDBRANCH  39  42
ENDBRANCH  28  29
ENDBRANCH  25  28
ENDBRANCH  21  22
ENDBRANCH  17  21
BRANCH  18  44
ATOM     44  O   *** d   1      25.682  18.113  27.382  0.00  0.00    -0.358 OA
ATOM     45  H   *** d   1      24.844  17.628  27.436  0.00  0.00     0.217 HD
ENDBRANCH  18  44
ENDBRANCH  14  15
ENDBRANCH   6  14
BRANCH  13  46
ATOM     46  O   *** d   1      27.745  10.626  34.141  0.00  0.00    -0.353 OA
ATOM     47  C   *** d   1      28.111  10.822  35.486  0.00  0.00     0.210 C 
ENDBRANCH  13  46
ENDBRANCH   1   3
TORSDOF 11
ENDMDL
MODEL 7
REMARK VINA RESULT:      -6.0     13.854     17.663
REMARK  11 active torsions:
REMARK  status: ('A' for Active; 'I' for Inactive)
REMARK    1  A    between atoms: O_1  and  C_29 
REMARK    2  A    between atoms: O_2  and  C_30 
REMARK    3  A    between atoms: O_3  and  C_31 
REMARK    4  A    between atoms: O_4  and  C_32 
REMARK    5  A    between atoms: O_5  and  C_37 
REMARK    6  A    between atoms: O_5  and  C_38 
REMARK    7  A    between atoms: O_6  and  C_42 
REMARK    8  A    between atoms: C_9  and  C_19 
REMARK    9  A    between atoms: C_10  and  C_20 
REMARK   10  A    between atoms: C_19  and  C_25 
REMARK   11  A    between atoms: C_20  and  C_27 
ROOT
ATOM      1  O   *** d   1      29.000  12.545  32.364  0.00  0.00    -0.353 OA
ATOM      2  C   *** d   1      30.152  11.917  31.853  0.00  0.00     0.210 C 
ENDROOT
BRANCH   1   3
ATOM      3  C   *** d   1      27.815  11.850  32.479  0.00  0.00     0.102 A 
ATOM      4  C   *** d   1      27.776  10.906  33.441  0.00  0.00     0.049 A 
ATOM      5  C   *** d   1      26.707  10.144  33.727  0.00  0.00    -0.016 A 
ATOM      6  C   *** d   1      26.773   9.120  34.859  0.00  0.00     0.260 C 
ATOM      7  C   *** d   1      25.609  10.344  32.987  0.00  0.00    -0.045 A 
ATOM      8  N   *** d   1      25.645   8.181  34.886  0.00  0.00     0.093 N 
ATOM      9  C   *** d   1      24.921   8.092  33.630  0.00  0.00     0.277 C 
ATOM     10  C   *** d   1      26.055   6.841  35.294  0.00  0.00     0.310 C 
ATOM     11  C   *** d   1      24.405   9.474  33.218  0.00  0.00     0.069 C 
ATOM     12  C   *** d   1      25.620  11.289  32.034  0.00  0.00     0.047 A 
ATOM     13  C   *** d   1      26.683  12.073  31.764  0.00  0.00     0.102 A 
BRANCH   6  14
ATOM     14  C   *** d   1      26.846   9.892  36.197  0.00  0.00     0.079 C 
BRANCH  14  15
ATOM     15  C   *** d   1      25.513  10.390  36.711  0.00  0.00    -0.053 A 
ATOM     16  C   *** d   1      24.599   9.549  37.222  0.00  0.00     0.047 A 
ATOM     17  C   *** d   1      23.404   9.961  37.685  0.00  0.00     0.109 A 
ATOM     18  C   *** d   1      23.121  11.280  37.639  0.00  0.00     0.099 A 
ATOM     19  C   *** d   1      24.029  12.129  37.129  0.00  0.00     0.040 A 
ATOM     20  C   *** d   1      25.210  11.697  36.667  0.00  0.00     0.010 A 
BRANCH  17  21
ATOM     21  O   *** d   1      22.509   9.056  38.196  0.00  0.00    -0.308 OA
BRANCH  21  22
ATOM     22  C   *** d   1      22.229   8.009  37.358  0.00  0.00     0.076 A 
ATOM     23  C   *** d   1      21.276   8.105  36.412  0.00  0.00     0.038 A 
ATOM     24  C   *** d   1      20.994   7.087  35.585  0.00  0.00     0.010 A 
ATOM     25  C   *** d   1      21.655   5.921  35.677  0.00  0.00    -0.056 A 
ATOM     26  C   *** d   1      22.604   5.810  36.623  0.00  0.00     0.010 A 
ATOM     27  C   *** d   1      22.879   6.833  37.446  0.00  0.00     0.038 A 
BRANCH  25  28
ATOM     28  C   *** d   1      21.350   4.762  34.754  0.00  0.00     0.079 C 
BRANCH  28  29
ATOM     29  C   *** d   1      20.596   3.587  35.421  0.00  0.00     0.260 C 
ATOM     30  N   *** d   1      21.462   2.939  36.412  0.00  0.00     0.093 N 
ATOM     31  C   *** d   1      20.771   2.530  37.623  0.00  0.00     0.277 C 
ATOM     32  C   *** d   1      22.167   1.788  35.857  0.00  0.00     0.310 C 
ATOM     33  C   *** d   1      20.092   3.737  38.276  0.00  0.00     0.069 C 
ATOM     34  C   *** d   1      19.057   4.240  37.308  0.00  0.00    -0.045 A 
ATOM     35  C   *** d   1      19.288   4.129  35.993  0.00  0.00    -0.016 A 
ATOM     36  C   *** d   1      17.894   4.759  37.731  0.00  0.00     0.047 A 
ATOM     37  C   *** d   1      18.307   4.536  35.171  0.00  0.00     0.049 A 
ATOM     38  C   *** d   1      17.125   5.045  35.573  0.00  0.00     0.102 A 
ATOM     39  C   *** d   1      16.918   5.191  36.906  0.00  0.00     0.102 A 
BRANCH  38  40
ATOM     40  O   *** d   1      16.261   5.429  34.568  0.00  0.00    -0.353 OA
ATOM     41  C   *** d   1      16.752   6.024  33.390  0.00  0.00     0.210 C 
ENDBRANCH  38  40
BRANCH  39  42
ATOM     42  O   *** d   1      15.728   5.703  37.368  0.00  0.00    -0.353 OA
ATOM     43  C   *** d   1      15.188   5.242  38.584  0.00  0.00     0.210 C 
ENDBRANCH  39  42
ENDBRANCH  28  29
ENDBRANCH  25  28
ENDBRANCH  21  22
ENDBRANCH  17  21
BRANCH  18  44
ATOM     44  O   *** d   1      21.933  11.762  38.096  0.00  0.00    -0.358 OA
ATOM     45  H   *** d   1      21.445  12.164  37.360  0.00  0.00     0.217 HD
ENDBRANCH  18  44
ENDBRANCH  14  15
ENDBRANCH   6  14
BRANCH  13  46
ATOM     46  O   *** d   1      26.671  13.022  30.770  0.00  0.00    -0.353 OA
ATOM     47  C   *** d   1      26.398  14.368  31.083  0.00  0.00     0.210 C 
ENDBRANCH  13  46
ENDBRANCH   1   3
TORSDOF 11
ENDMDL
MODEL 8
REMARK VINA RESULT:      -5.9      5.160     10.565
REMARK  11 active torsions:
REMARK  status: ('A' for Active; 'I' for Inactive)
REMARK    1  A    between atoms: O_1  and  C_29 
REMARK    2  A    between atoms: O_2  and  C_30 
REMARK    3  A    between atoms: O_3  and  C_31 
REMARK    4  A    between atoms: O_4  and  C_32 
REMARK    5  A    between atoms: O_5  and  C_37 
REMARK    6  A    between atoms: O_5  and  C_38 
REMARK    7  A    between atoms: O_6  and  C_42 
REMARK    8  A    between atoms: C_9  and  C_19 
REMARK    9  A    between atoms: C_10  and  C_20 
REMARK   10  A    between atoms: C_19  and  C_25 
REMARK   11  A    between atoms: C_20  and  C_27 
ROOT
ATOM      1  O   *** d   1      31.240  14.695  28.868  0.00  0.00    -0.353 OA
ATOM      2  C   *** d   1      31.806  15.893  29.345  0.00  0.00     0.210 C 
ENDROOT
BRANCH   1   3
ATOM      3  C   *** d   1      30.527  13.872  29.714  0.00  0.00     0.102 A 
ATOM      4  C   *** d   1      29.561  14.468  30.443  0.00  0.00     0.049 A 
ATOM      5  C   *** d   1      28.744  13.834  31.300  0.00  0.00    -0.016 A 
ATOM      6  C   *** d   1      27.668  14.613  32.055  0.00  0.00     0.260 C 
ATOM      7  C   *** d   1      28.919  12.513  31.435  0.00  0.00    -0.045 A 
ATOM      8  N   *** d   1      27.034  13.859  33.144  0.00  0.00     0.093 N 
ATOM      9  C   *** d   1      27.807  12.716  33.598  0.00  0.00     0.277 C 
ATOM     10  C   *** d   1      26.722  14.707  34.290  0.00  0.00     0.310 C 
ATOM     11  C   *** d   1      28.078  11.763  32.430  0.00  0.00     0.069 C 
ATOM     12  C   *** d   1      29.864  11.896  30.709  0.00  0.00     0.047 A 
ATOM     13  C   *** d   1      30.667  12.526  29.827  0.00  0.00     0.102 A 
BRANCH   6  14
ATOM     14  C   *** d   1      26.596  15.059  31.033  0.00  0.00     0.079 C 
BRANCH  14  15
ATOM     15  C   *** d   1      26.749  16.480  30.538  0.00  0.00    -0.053 A 
ATOM     16  C   *** d   1      26.615  16.788  29.238  0.00  0.00     0.047 A 
ATOM     17  C   *** d   1      26.748  18.042  28.765  0.00  0.00     0.109 A 
ATOM     18  C   *** d   1      27.019  19.030  29.643  0.00  0.00     0.099 A 
ATOM     19  C   *** d   1      27.156  18.731  30.946  0.00  0.00     0.040 A 
ATOM     20  C   *** d   1      27.027  17.475  31.394  0.00  0.00     0.010 A 
BRANCH  17  21
ATOM     21  O   *** d   1      26.601  18.298  27.426  0.00  0.00    -0.308 OA
BRANCH  21  22
ATOM     22  C   *** d   1      27.380  17.516  26.615  0.00  0.00     0.076 A 
ATOM     23  C   *** d   1      26.919  17.052  25.438  0.00  0.00     0.038 A 
ATOM     24  C   *** d   1      27.673  16.286  24.635  0.00  0.00     0.010 A 
ATOM     25  C   *** d   1      28.925  15.946  24.984  0.00  0.00    -0.056 A 
ATOM     26  C   *** d   1      29.394  16.396  26.161  0.00  0.00     0.010 A 
ATOM     27  C   *** d   1      28.632  17.161  26.958  0.00  0.00     0.038 A 
BRANCH  25  28
ATOM     28  C   *** d   1      29.789  15.083  24.092  0.00  0.00     0.079 C 
BRANCH  28  29
ATOM     29  C   *** d   1      30.454  15.835  22.914  0.00  0.00     0.260 C 
ATOM     30  N   *** d   1      29.421  16.426  22.055  0.00  0.00     0.093 N 
ATOM     31  C   *** d   1      29.757  17.747  21.552  0.00  0.00     0.277 C 
ATOM     32  C   *** d   1      29.083  15.561  20.929  0.00  0.00     0.310 C 
ATOM     33  C   *** d   1      30.033  18.701  22.718  0.00  0.00     0.069 C 
ATOM     34  C   *** d   1      31.238  18.172  23.446  0.00  0.00    -0.045 A 
ATOM     35  C   *** d   1      31.438  16.849  23.495  0.00  0.00    -0.016 A 
ATOM     36  C   *** d   1      32.134  18.995  24.011  0.00  0.00     0.047 A 
ATOM     37  C   *** d   1      32.560  16.430  24.103  0.00  0.00     0.049 A 
ATOM     38  C   *** d   1      33.482  17.238  24.664  0.00  0.00     0.102 A 
ATOM     39  C   *** d   1      33.248  18.576  24.645  0.00  0.00     0.102 A 
BRANCH  38  40
ATOM     40  O   *** d   1      34.552  16.608  25.264  0.00  0.00    -0.353 OA
ATOM     41  C   *** d   1      34.454  16.134  26.586  0.00  0.00     0.210 C 
ENDBRANCH  38  40
BRANCH  39  42
ATOM     42  O   *** d   1      34.158  19.443  25.200  0.00  0.00    -0.353 OA
ATOM     43  C   *** d   1      33.971  19.913  26.515  0.00  0.00     0.210 C 
ENDBRANCH  39  42
ENDBRANCH  28  29
ENDBRANCH  25  28
ENDBRANCH  21  22
ENDBRANCH  17  21
BRANCH  18  44
ATOM     44  O   *** d   1      27.161  20.320  29.231  0.00  0.00    -0.358 OA
ATOM     45  H   *** d   1      26.320  20.789  29.349  0.00  0.00     0.217 HD
ENDBRANCH  18  44
ENDBRANCH  14  15
ENDBRANCH   6  14
BRANCH  13  46
ATOM     46  O   *** d   1      31.639  11.871  29.109  0.00  0.00    -0.353 OA
ATOM     47  C   *** d   1      31.285  10.819  28.243  0.00  0.00     0.210 C 
ENDBRANCH  13  46
ENDBRANCH   1   3
TORSDOF 11
ENDMDL
MODEL 9
REMARK VINA RESULT:      -5.9     14.639     18.781
REMARK  11 active torsions:
REMARK  status: ('A' for Active; 'I' for Inactive)
REMARK    1  A    between atoms: O_1  and  C_29 
REMARK    2  A    between atoms: O_2  and  C_30 
REMARK    3  A    between atoms: O_3  and  C_31 
REMARK    4  A    between atoms: O_4  and  C_32 
REMARK    5  A    between atoms: O_5  and  C_37 
REMARK    6  A    between atoms: O_5  and  C_38 
REMARK    7  A    between atoms: O_6  and  C_42 
REMARK    8  A    between atoms: C_9  and  C_19 
REMARK    9  A    between atoms: C_10  and  C_20 
REMARK   10  A    between atoms: C_19  and  C_25 
REMARK   11  A    between atoms: C_20  and  C_27 
ROOT
ATOM      1  O   *** d   1      24.589   9.457  42.215  0.00  0.00    -0.353 OA
ATOM      2  C   *** d   1      23.385   9.757  42.881  0.00  0.00     0.210 C 
ENDROOT
BRANCH   1   3
ATOM      3  C   *** d   1      24.578   8.740  41.037  0.00  0.00     0.102 A 
ATOM      4  C   *** d   1      24.437   7.404  41.161  0.00  0.00     0.049 A 
ATOM      5  C   *** d   1      24.378   6.540  40.135  0.00  0.00    -0.016 A 
ATOM      6  C   *** d   1      24.192   5.046  40.398  0.00  0.00     0.260 C 
ATOM      7  C   *** d   1      24.473   7.058  38.904  0.00  0.00    -0.045 A 
ATOM      8  N   *** d   1      24.412   4.198  39.220  0.00  0.00     0.093 N 
ATOM      9  C   *** d   1      25.174   4.840  38.163  0.00  0.00     0.277 C 
ATOM     10  C   *** d   1      25.053   2.933  39.566  0.00  0.00     0.310 C 
ATOM     11  C   *** d   1      24.478   6.131  37.720  0.00  0.00     0.069 C 
ATOM     12  C   *** d   1      24.598   8.386  38.756  0.00  0.00     0.047 A 
ATOM     13  C   *** d   1      24.632   9.258  39.784  0.00  0.00     0.102 A 
BRANCH   6  14
ATOM     14  C   *** d   1      22.760   4.831  40.939  0.00  0.00     0.079 C 
BRANCH  14  15
ATOM     15  C   *** d   1      21.725   4.515  39.882  0.00  0.00    -0.053 A 
ATOM     16  C   *** d   1      21.214   5.473  39.091  0.00  0.00     0.047 A 
ATOM     17  C   *** d   1      20.291   5.225  38.144  0.00  0.00     0.109 A 
ATOM     18  C   *** d   1      19.871   3.953  37.979  0.00  0.00     0.099 A 
ATOM     19  C   *** d   1      20.376   2.987  38.765  0.00  0.00     0.040 A 
ATOM     20  C   *** d   1      21.289   3.258  39.708  0.00  0.00     0.010 A 
BRANCH  17  21
ATOM     21  O   *** d   1      19.804   6.243  37.365  0.00  0.00    -0.308 OA
BRANCH  21  22
ATOM     22  C   *** d   1      20.751   6.864  36.595  0.00  0.00     0.076 A 
ATOM     23  C   *** d   1      21.099   8.147  36.813  0.00  0.00     0.038 A 
ATOM     24  C   *** d   1      22.027   8.765  36.066  0.00  0.00     0.010 A 
ATOM     25  C   *** d   1      22.643   8.122  35.060  0.00  0.00    -0.056 A 
ATOM     26  C   *** d   1      22.298   6.843  34.828  0.00  0.00     0.010 A 
ATOM     27  C   *** d   1      21.370   6.233  35.580  0.00  0.00     0.038 A 
BRANCH  25  28
ATOM     28  C   *** d   1      23.690   8.803  34.208  0.00  0.00     0.079 C 
BRANCH  28  29
ATOM     29  C   *** d   1      25.068   8.971  34.891  0.00  0.00     0.260 C 
ATOM     30  N   *** d   1      26.099   8.280  34.108  0.00  0.00     0.093 N 
ATOM     31  C   *** d   1      27.361   8.995  34.031  0.00  0.00     0.277 C 
ATOM     32  C   *** d   1      26.348   6.929  34.600  0.00  0.00     0.310 C 
ATOM     33  C   *** d   1      27.143  10.389  33.436  0.00  0.00     0.069 C 
ATOM     34  C   *** d   1      26.251  11.140  34.385  0.00  0.00    -0.045 A 
ATOM     35  C   *** d   1      25.324  10.466  35.077  0.00  0.00    -0.016 A 
ATOM     36  C   *** d   1      26.390  12.460  34.582  0.00  0.00     0.047 A 
ATOM     37  C   *** d   1      24.594  11.172  35.956  0.00  0.00     0.049 A 
ATOM     38  C   *** d   1      24.726  12.495  36.183  0.00  0.00     0.102 A 
ATOM     39  C   *** d   1      25.641  13.176  35.446  0.00  0.00     0.102 A 
BRANCH  38  40
ATOM     40  O   *** d   1      23.861  13.037  37.109  0.00  0.00    -0.353 OA
ATOM     41  C   *** d   1      22.665  12.375  37.445  0.00  0.00     0.210 C 
ENDBRANCH  38  40
BRANCH  39  42
ATOM     42  O   *** d   1      25.817  14.525  35.640  0.00  0.00    -0.353 OA
ATOM     43  C   *** d   1      26.883  15.194  35.008  0.00  0.00     0.210 C 
ENDBRANCH  39  42
ENDBRANCH  28  29
ENDBRANCH  25  28
ENDBRANCH  21  22
ENDBRANCH  17  21
BRANCH  18  44
ATOM     44  O   *** d   1      18.944   3.634  37.035  0.00  0.00    -0.358 OA
ATOM     45  H   *** d   1      19.394   3.373  36.217  0.00  0.00     0.217 HD
ENDBRANCH  18  44
ENDBRANCH  14  15
ENDBRANCH   6  14
BRANCH  13  46
ATOM     46  O   *** d   1      24.778  10.613  39.603  0.00  0.00    -0.353 OA
ATOM     47  C   *** d   1      26.060  11.166  39.425  0.00  0.00     0.210 C 
ENDBRANCH  13  46
ENDBRANCH   1   3
TORSDOF 11
ENDMDL
MODEL 10
REMARK VINA RESULT:      -5.8      7.057     10.030
REMARK  11 active torsions:
REMARK  status: ('A' for Active; 'I' for Inactive)
REMARK    1  A    between atoms: O_1  and  C_29 
REMARK    2  A    between atoms: O_2  and  C_30 
REMARK    3  A    between atoms: O_3  and  C_31 
REMARK    4  A    between atoms: O_4  and  C_32 
REMARK    5  A    between atoms: O_5  and  C_37 
REMARK    6  A    between atoms: O_5  and  C_38 
REMARK    7  A    between atoms: O_6  and  C_42 
REMARK    8  A    between atoms: C_9  and  C_19 
REMARK    9  A    between atoms: C_10  and  C_20 
REMARK   10  A    between atoms: C_19  and  C_25 
REMARK   11  A    between atoms: C_20  and  C_27 
ROOT
ATOM      1  O   *** d   1      29.165  14.509  23.010  0.00  0.00    -0.353 OA
ATOM      2  C   *** d   1      27.815  14.867  22.835  0.00  0.00     0.210 C 
ENDROOT
BRANCH   1   3
ATOM      3  C   *** d   1      30.086  15.436  23.451  0.00  0.00     0.102 A 
ATOM      4  C   *** d   1      30.581  15.233  24.689  0.00  0.00     0.049 A 
ATOM      5  C   *** d   1      31.503  16.007  25.284  0.00  0.00    -0.016 A 
ATOM      6  C   *** d   1      32.007  15.664  26.685  0.00  0.00     0.260 C 
ATOM      7  C   *** d   1      31.950  17.058  24.585  0.00  0.00    -0.045 A 
ATOM      8  N   *** d   1      32.800  16.726  27.315  0.00  0.00     0.093 N 
ATOM      9  C   *** d   1      32.605  18.038  26.723  0.00  0.00     0.277 C 
ATOM     10  C   *** d   1      32.559  16.814  28.752  0.00  0.00     0.310 C 
ATOM     11  C   *** d   1      32.934  17.997  25.227  0.00  0.00     0.069 C 
ATOM     12  C   *** d   1      31.483  17.271  23.345  0.00  0.00     0.047 A 
ATOM     13  C   *** d   1      30.577  16.480  22.736  0.00  0.00     0.102 A 
BRANCH   6  14
ATOM     14  C   *** d   1      32.849  14.370  26.586  0.00  0.00     0.079 C 
BRANCH  14  15
ATOM     15  C   *** d   1      32.324  13.210  27.403  0.00  0.00    -0.053 A 
ATOM     16  C   *** d   1      32.522  13.141  28.730  0.00  0.00     0.047 A 
ATOM     17  C   *** d   1      32.070  12.122  29.484  0.00  0.00     0.109 A 
ATOM     18  C   *** d   1      31.381  11.133  28.876  0.00  0.00     0.099 A 
ATOM     19  C   *** d   1      31.179  11.193  27.550  0.00  0.00     0.040 A 
ATOM     20  C   *** d   1      31.644  12.214  26.816  0.00  0.00     0.010 A 
BRANCH  17  21
ATOM     21  O   *** d   1      32.302  12.102  30.836  0.00  0.00    -0.308 OA
BRANCH  21  22
ATOM     22  C   *** d   1      31.294  12.647  31.587  0.00  0.00     0.076 A 
ATOM     23  C   *** d   1      31.039  13.968  31.562  0.00  0.00     0.038 A 
ATOM     24  C   *** d   1      30.053  14.513  32.291  0.00  0.00     0.010 A 
ATOM     25  C   *** d   1      29.282  13.751  33.086  0.00  0.00    -0.056 A 
ATOM     26  C   *** d   1      29.533  12.431  33.125  0.00  0.00     0.010 A 
ATOM     27  C   *** d   1      30.521  11.895  32.393  0.00  0.00     0.038 A 
BRANCH  25  28
ATOM     28  C   *** d   1      28.168  14.348  33.915  0.00  0.00     0.079 C 
BRANCH  28  29
ATOM     29  C   *** d   1      26.768  14.279  33.261  0.00  0.00     0.260 C 
ATOM     30  N   *** d   1      26.851  14.713  31.861  0.00  0.00     0.093 N 
ATOM     31  C   *** d   1      26.023  13.939  30.953  0.00  0.00     0.277 C 
ATOM     32  C   *** d   1      26.532  16.128  31.705  0.00  0.00     0.310 C 
ATOM     33  C   *** d   1      26.395  12.456  31.032  0.00  0.00     0.069 C 
ATOM     34  C   *** d   1      26.089  11.996  32.430  0.00  0.00    -0.045 A 
ATOM     35  C   *** d   1      26.229  12.861  33.444  0.00  0.00    -0.016 A 
ATOM     36  C   *** d   1      25.641  10.757  32.680  0.00  0.00     0.047 A 
ATOM     37  C   *** d   1      25.884  12.421  34.665  0.00  0.00     0.049 A 
ATOM     38  C   *** d   1      25.417  11.186  34.937  0.00  0.00     0.102 A 
ATOM     39  C   *** d   1      25.318  10.305  33.909  0.00  0.00     0.102 A 
BRANCH  38  40
ATOM     40  O   *** d   1      25.145  10.923  36.263  0.00  0.00    -0.353 OA
ATOM     41  C   *** d   1      25.667  11.747  37.279  0.00  0.00     0.210 C 
ENDBRANCH  38  40
BRANCH  39  42
ATOM     42  O   *** d   1      24.845   9.033  34.133  0.00  0.00    -0.353 OA
ATOM     43  C   *** d   1      25.744   7.992  34.436  0.00  0.00     0.210 C 
ENDBRANCH  39  42
ENDBRANCH  28  29
ENDBRANCH  25  28
ENDBRANCH  21  22
ENDBRANCH  17  21
BRANCH  18  44
ATOM     44  O   *** d   1      30.893  10.077  29.583  0.00  0.00    -0.358 OA
ATOM     45  H   *** d   1      30.842   9.300  29.005  0.00  0.00     0.217 HD
ENDBRANCH  18  44
ENDBRANCH  14  15
ENDBRANCH   6  14
BRANCH  13  46
ATOM     46  O   *** d   1      30.104  16.732  21.470  0.00  0.00    -0.353 OA
ATOM     47  C   *** d   1      30.402  15.846  20.417  0.00  0.00     0.210 C 
ENDBRANCH  13  46
ENDBRANCH   1   3
TORSDOF 11
ENDMDL
MODEL 11
REMARK VINA RESULT:      -5.8     16.610     19.874
REMARK  11 active torsions:
REMARK  status: ('A' for Active; 'I' for Inactive)
REMARK    1  A    between atoms: O_1  and  C_29 
REMARK    2  A    between atoms: O_2  and  C_30 
REMARK    3  A    between atoms: O_3  and  C_31 
REMARK    4  A    between atoms: O_4  and  C_32 
REMARK    5  A    between atoms: O_5  and  C_37 
REMARK    6  A    between atoms: O_5  and  C_38 
REMARK    7  A    between atoms: O_6  and  C_42 
REMARK    8  A    between atoms: C_9  and  C_19 
REMARK    9  A    between atoms: C_10  and  C_20 
REMARK   10  A    between atoms: C_19  and  C_25 
REMARK   11  A    between atoms: C_20  and  C_27 
ROOT
ATOM      1  O   *** d   1      18.553   8.440  37.876  0.00  0.00    -0.353 OA
ATOM      2  C   *** d   1      17.799   7.343  37.417  0.00  0.00     0.210 C 
ENDROOT
BRANCH   1   3
ATOM      3  C   *** d   1      19.706   8.821  37.224  0.00  0.00     0.102 A 
ATOM      4  C   *** d   1      20.501   7.819  36.796  0.00  0.00     0.049 A 
ATOM      5  C   *** d   1      21.649   7.984  36.119  0.00  0.00    -0.016 A 
ATOM      6  C   *** d   1      22.456   6.769  35.664  0.00  0.00     0.260 C 
ATOM      7  C   *** d   1      22.022   9.245  35.864  0.00  0.00    -0.045 A 
ATOM      8  N   *** d   1      23.804   7.090  35.180  0.00  0.00     0.093 N 
ATOM      9  C   *** d   1      24.294   8.387  35.614  0.00  0.00     0.277 C 
ATOM     10  C   *** d   1      24.778   6.067  35.548  0.00  0.00     0.310 C 
ATOM     11  C   *** d   1      23.332   9.492  35.168  0.00  0.00     0.069 C 
ATOM     12  C   *** d   1      21.240  10.258  36.266  0.00  0.00     0.047 A 
ATOM     13  C   *** d   1      20.073  10.093  36.922  0.00  0.00     0.102 A 
BRANCH   6  14
ATOM     14  C   *** d   1      21.655   6.055  34.550  0.00  0.00     0.079 C 
BRANCH  14  15
ATOM     15  C   *** d   1      21.182   4.662  34.906  0.00  0.00    -0.053 A 
ATOM     16  C   *** d   1      20.727   4.369  36.134  0.00  0.00     0.047 A 
ATOM     17  C   *** d   1      20.302   3.140  36.483  0.00  0.00     0.109 A 
ATOM     18  C   *** d   1      20.330   2.165  35.549  0.00  0.00     0.099 A 
ATOM     19  C   *** d   1      20.786   2.449  34.318  0.00  0.00     0.040 A 
ATOM     20  C   *** d   1      21.210   3.679  33.994  0.00  0.00     0.010 A 
BRANCH  17  21
ATOM     21  O   *** d   1      19.847   2.897  37.754  0.00  0.00    -0.308 OA
BRANCH  21  22
ATOM     22  C   *** d   1      20.811   2.986  38.722  0.00  0.00     0.076 A 
ATOM     23  C   *** d   1      21.746   2.028  38.869  0.00  0.00     0.038 A 
ATOM     24  C   *** d   1      22.696   2.104  39.813  0.00  0.00     0.010 A 
ATOM     25  C   *** d   1      22.746   3.148  40.658  0.00  0.00    -0.056 A 
ATOM     26  C   *** d   1      21.813   4.107  40.527  0.00  0.00     0.010 A 
ATOM     27  C   *** d   1      20.866   4.022  39.580  0.00  0.00     0.038 A 
BRANCH  25  28
ATOM     28  C   *** d   1      23.809   3.250  41.728  0.00  0.00     0.079 C 
BRANCH  28  29
ATOM     29  C   *** d   1      25.173   3.788  41.234  0.00  0.00     0.260 C 
ATOM     30  N   *** d   1      25.652   2.973  40.112  0.00  0.00     0.093 N 
ATOM     31  C   *** d   1      26.293   3.739  39.057  0.00  0.00     0.277 C 
ATOM     32  C   *** d   1      26.558   1.916  40.549  0.00  0.00     0.310 C 
ATOM     33  C   *** d   1      25.332   4.802  38.518  0.00  0.00     0.069 C 
ATOM     34  C   *** d   1      25.037   5.746  39.650  0.00  0.00    -0.045 A 
ATOM     35  C   *** d   1      25.004   5.270  40.902  0.00  0.00    -0.016 A 
ATOM     36  C   *** d   1      24.845   7.057  39.439  0.00  0.00     0.047 A 
ATOM     37  C   *** d   1      24.797   6.164  41.882  0.00  0.00     0.049 A 
ATOM     38  C   *** d   1      24.618   7.487  41.696  0.00  0.00     0.102 A 
ATOM     39  C   *** d   1      24.612   7.952  40.421  0.00  0.00     0.102 A 
BRANCH  38  40
ATOM     40  O   *** d   1      24.393   8.231  42.835  0.00  0.00    -0.353 OA
ATOM     41  C   *** d   1      23.109   8.291  43.410  0.00  0.00     0.210 C 
ENDBRANCH  38  40
BRANCH  39  42
ATOM     42  O   *** d   1      24.436   9.294  40.176  0.00  0.00    -0.353 OA
ATOM     43  C   *** d   1      23.502   9.716  39.211  0.00  0.00     0.210 C 
ENDBRANCH  39  42
ENDBRANCH  28  29
ENDBRANCH  25  28
ENDBRANCH  21  22
ENDBRANCH  17  21
BRANCH  18  44
ATOM     44  O   *** d   1      19.910   0.903  35.836  0.00  0.00    -0.358 OA
ATOM     45  H   *** d   1      20.673   0.304  35.844  0.00  0.00     0.217 HD
ENDBRANCH  18  44
ENDBRANCH  14  15
ENDBRANCH   6  14
BRANCH  13  46
ATOM     46  O   *** d   1      19.299  11.151  37.337  0.00  0.00    -0.353 OA
ATOM     47  C   *** d   1      19.592  11.804  38.550  0.00  0.00     0.210 C 
ENDBRANCH  13  46
ENDBRANCH   1   3
TORSDOF 11
ENDMDL
MODEL 12
REMARK VINA RESULT:      -5.8      1.513      2.523
REMARK  11 active torsions:
REMARK  status: ('A' for Active; 'I' for Inactive)
REMARK    1  A    between atoms: O_1  and  C_29 
REMARK    2  A    between atoms: O_2  and  C_30 
REMARK    3  A    between atoms: O_3  and  C_31 
REMARK    4  A    between atoms: O_4  and  C_32 
REMARK    5  A    between atoms: O_5  and  C_37 
REMARK    6  A    between atoms: O_5  and  C_38 
REMARK    7  A    between atoms: O_6  and  C_42 
REMARK    8  A    between atoms: C_9  and  C_19 
REMARK    9  A    between atoms: C_10  and  C_20 
REMARK   10  A    between atoms: C_19  and  C_25 
REMARK   11  A    between atoms: C_20  and  C_27 
ROOT
ATOM      1  O   *** d   1      22.744  15.647  22.707  0.00  0.00    -0.353 OA
ATOM      2  C   *** d   1      23.389  15.633  23.959  0.00  0.00     0.210 C 
ENDROOT
BRANCH   1   3
ATOM      3  C   *** d   1      22.917  16.706  21.841  0.00  0.00     0.102 A 
ATOM      4  C   *** d   1      24.093  16.743  21.181  0.00  0.00     0.049 A 
ATOM      5  C   *** d   1      24.439  17.676  20.279  0.00  0.00    -0.016 A 
ATOM      6  C   *** d   1      25.793  17.601  19.576  0.00  0.00     0.260 C 
ATOM      7  C   *** d   1      23.540  18.638  20.031  0.00  0.00    -0.045 A 
ATOM      8  N   *** d   1      26.148  18.813  18.827  0.00  0.00     0.093 N 
ATOM      9  C   *** d   1      25.403  19.994  19.226  0.00  0.00     0.277 C 
ATOM     10  C   *** d   1      27.577  19.105  18.900  0.00  0.00     0.310 C 
ATOM     11  C   *** d   1      23.899  19.744  19.079  0.00  0.00     0.069 C 
ATOM     12  C   *** d   1      22.357  18.612  20.664  0.00  0.00     0.047 A 
ATOM     13  C   *** d   1      21.997  17.662  21.551  0.00  0.00     0.102 A 
BRANCH   6  14
ATOM     14  C   *** d   1      25.770  16.383  18.623  0.00  0.00     0.079 C 
BRANCH  14  15
ATOM     15  C   *** d   1      26.553  15.185  19.112  0.00  0.00    -0.053 A 
ATOM     16  C   *** d   1      27.590  15.320  19.954  0.00  0.00     0.047 A 
ATOM     17  C   *** d   1      28.309  14.275  20.405  0.00  0.00     0.109 A 
ATOM     18  C   *** d   1      27.961  13.037  19.994  0.00  0.00     0.099 A 
ATOM     19  C   *** d   1      26.926  12.891  19.150  0.00  0.00     0.040 A 
ATOM     20  C   *** d   1      26.228  13.947  18.709  0.00  0.00     0.010 A 
BRANCH  17  21
ATOM     21  O   *** d   1      29.358  14.472  21.265  0.00  0.00    -0.308 OA
BRANCH  21  22
ATOM     22  C   *** d   1      29.004  15.028  22.466  0.00  0.00     0.076 A 
ATOM     23  C   *** d   1      27.778  15.552  22.659  0.00  0.00     0.038 A 
ATOM     24  C   *** d   1      27.419  16.098  23.831  0.00  0.00     0.010 A 
ATOM     25  C   *** d   1      28.280  16.147  24.861  0.00  0.00    -0.056 A 
ATOM     26  C   *** d   1      29.509  15.634  24.677  0.00  0.00     0.010 A 
ATOM     27  C   *** d   1      29.860  15.091  23.502  0.00  0.00     0.038 A 
BRANCH  25  28
ATOM     28  C   *** d   1      27.893  16.759  26.189  0.00  0.00     0.079 C 
BRANCH  28  29
ATOM     29  C   *** d   1      28.490  18.161  26.453  0.00  0.00     0.260 C 
ATOM     30  N   *** d   1      29.932  18.049  26.699  0.00  0.00     0.093 N 
ATOM     31  C   *** d   1      30.718  19.116  26.102  0.00  0.00     0.277 C 
ATOM     32  C   *** d   1      30.242  17.971  28.123  0.00  0.00     0.310 C 
ATOM     33  C   *** d   1      30.478  19.166  24.591  0.00  0.00     0.069 C 
ATOM     34  C   *** d   1      29.027  19.499  24.383  0.00  0.00    -0.045 A 
ATOM     35  C   *** d   1      28.126  19.060  25.272  0.00  0.00    -0.016 A 
ATOM     36  C   *** d   1      28.621  20.257  23.353  0.00  0.00     0.047 A 
ATOM     37  C   *** d   1      26.852  19.435  25.076  0.00  0.00     0.049 A 
ATOM     38  C   *** d   1      26.423  20.209  24.058  0.00  0.00     0.102 A 
ATOM     39  C   *** d   1      27.338  20.614  23.140  0.00  0.00     0.102 A 
BRANCH  38  40
ATOM     40  O   *** d   1      25.067  20.458  24.020  0.00  0.00    -0.353 OA
ATOM     41  C   *** d   1      24.141  19.400  24.094  0.00  0.00     0.210 C 
ENDBRANCH  38  40
BRANCH  39  42
ATOM     42  O   *** d   1      26.953  21.406  22.085  0.00  0.00    -0.353 OA
ATOM     43  C   *** d   1      27.849  22.352  21.551  0.00  0.00     0.210 C 
ENDBRANCH  39  42
ENDBRANCH  28  29
ENDBRANCH  25  28
ENDBRANCH  21  22
ENDBRANCH  17  21
BRANCH  18  44
ATOM     44  O   *** d   1      28.643  11.937  20.416  0.00  0.00    -0.358 OA
ATOM     45  H   *** d   1      28.416  11.753  21.341  0.00  0.00     0.217 HD
ENDBRANCH  18  44
ENDBRANCH  14  15
ENDBRANCH   6  14
BRANCH  13  46
ATOM     46  O   *** d   1      20.785  17.671  22.197  0.00  0.00    -0.353 OA
ATOM     47  C   *** d   1      20.585  18.510  23.310  0.00  0.00     0.210 C 
ENDBRANCH  13  46
ENDBRANCH   1   3
TORSDOF 11
ENDMDL
MODEL 13
REMARK VINA RESULT:      -5.8      4.928      8.174
REMARK  11 active torsions:
REMARK  status: ('A' for Active; 'I' for Inactive)
REMARK    1  A    between atoms: O_1  and  C_29 
REMARK    2  A    between atoms: O_2  and  C_30 
REMARK    3  A    between atoms: O_3  and  C_31 
REMARK    4  A    between atoms: O_4  and  C_32 
REMARK    5  A    between atoms: O_5  and  C_37 
REMARK    6  A    between atoms: O_5  and  C_38 
REMARK    7  A    between atoms: O_6  and  C_42 
REMARK    8  A    between atoms: C_9  and  C_19 
REMARK    9  A    between atoms: C_10  and  C_20 
REMARK   10  A    between atoms: C_19  and  C_25 
REMARK   11  A    between atoms: C_20  and  C_27 
ROOT
ATOM      1  O   *** d   1      29.260  16.217  18.355  0.00  0.00    -0.353 OA
ATOM      2  C   *** d   1      28.314  17.144  17.879  0.00  0.00     0.210 C 
ENDROOT
BRANCH   1   3
ATOM      3  C   *** d   1      29.219  15.781  19.663  0.00  0.00     0.102 A 
ATOM      4  C   *** d   1      29.573  16.686  20.598  0.00  0.00     0.049 A 
ATOM      5  C   *** d   1      29.572  16.463  21.923  0.00  0.00    -0.016 A 
ATOM      6  C   *** d   1      29.972  17.575  22.890  0.00  0.00     0.260 C 
ATOM      7  C   *** d   1      29.194  15.243  22.328  0.00  0.00    -0.045 A 
ATOM      8  N   *** d   1      30.184  17.123  24.270  0.00  0.00     0.093 N 
ATOM      9  C   *** d   1      30.413  15.694  24.395  0.00  0.00     0.277 C 
ATOM     10  C   *** d   1      31.278  17.837  24.921  0.00  0.00     0.310 C 
ATOM     11  C   *** d   1      29.237  14.916  23.795  0.00  0.00     0.069 C 
ATOM     12  C   *** d   1      28.823  14.332  21.416  0.00  0.00     0.047 A 
ATOM     13  C   *** d   1      28.798  14.562  20.088  0.00  0.00     0.102 A 
BRANCH   6  14
ATOM     14  C   *** d   1      28.866  18.657  22.857  0.00  0.00     0.079 C 
BRANCH  14  15
ATOM     15  C   *** d   1      27.677  18.371  23.746  0.00  0.00    -0.053 A 
ATOM     16  C   *** d   1      27.664  18.734  25.039  0.00  0.00     0.047 A 
ATOM     17  C   *** d   1      26.622  18.491  25.857  0.00  0.00     0.109 A 
ATOM     18  C   *** d   1      25.542  17.863  25.347  0.00  0.00     0.099 A 
ATOM     19  C   *** d   1      25.546  17.496  24.055  0.00  0.00     0.040 A 
ATOM     20  C   *** d   1      26.597  17.741  23.260  0.00  0.00     0.010 A 
BRANCH  17  21
ATOM     21  O   *** d   1      26.665  18.884  27.170  0.00  0.00    -0.308 OA
BRANCH  21  22
ATOM     22  C   *** d   1      27.432  18.081  27.972  0.00  0.00     0.076 A 
ATOM     23  C   *** d   1      26.871  17.232  28.853  0.00  0.00     0.038 A 
ATOM     24  C   *** d   1      27.612  16.439  29.643  0.00  0.00     0.010 A 
ATOM     25  C   *** d   1      28.954  16.471  29.586  0.00  0.00    -0.056 A 
ATOM     26  C   *** d   1      29.526  17.321  28.716  0.00  0.00     0.010 A 
ATOM     27  C   *** d   1      28.777  18.110  27.931  0.00  0.00     0.038 A 
BRANCH  25  28
ATOM     28  C   *** d   1      29.805  15.586  30.469  0.00  0.00     0.079 C 
BRANCH  28  29
ATOM     29  C   *** d   1      30.023  14.153  29.928  0.00  0.00     0.260 C 
ATOM     30  N   *** d   1      31.439  13.956  29.599  0.00  0.00     0.093 N 
ATOM     31  C   *** d   1      31.948  12.640  29.947  0.00  0.00     0.277 C 
ATOM     32  C   *** d   1      31.717  14.215  28.190  0.00  0.00     0.310 C 
ATOM     33  C   *** d   1      31.747  12.374  31.441  0.00  0.00     0.069 C 
ATOM     34  C   *** d   1      30.266  12.370  31.695  0.00  0.00    -0.045 A 
ATOM     35  C   *** d   1      29.479  13.169  30.962  0.00  0.00    -0.016 A 
ATOM     36  C   *** d   1      29.712  11.558  32.608  0.00  0.00     0.047 A 
ATOM     37  C   *** d   1      28.157  13.084  31.185  0.00  0.00     0.049 A 
ATOM     38  C   *** d   1      27.577  12.265  32.085  0.00  0.00     0.102 A 
ATOM     39  C   *** d   1      28.387  11.490  32.851  0.00  0.00     0.102 A 
BRANCH  38  40
ATOM     40  O   *** d   1      26.204  12.348  32.179  0.00  0.00    -0.353 OA
ATOM     41  C   *** d   1      25.386  11.917  31.117  0.00  0.00     0.210 C 
ENDBRANCH  38  40
BRANCH  39  42
ATOM     42  O   *** d   1      27.846  10.635  33.782  0.00  0.00    -0.353 OA
ATOM     43  C   *** d   1      27.674  11.062  35.113  0.00  0.00     0.210 C 
ENDBRANCH  39  42
ENDBRANCH  28  29
ENDBRANCH  25  28
ENDBRANCH  21  22
ENDBRANCH  17  21
BRANCH  18  44
ATOM     44  O   *** d   1      24.454  17.593  26.119  0.00  0.00    -0.358 OA
ATOM     45  H   *** d   1      24.644  17.834  27.039  0.00  0.00     0.217 HD
ENDBRANCH  18  44
ENDBRANCH  14  15
ENDBRANCH   6  14
BRANCH  13  46
ATOM     46  O   *** d   1      28.428  13.603  19.175  0.00  0.00    -0.353 OA
ATOM     47  C   *** d   1      27.459  12.641  19.517  0.00  0.00     0.210 C 
ENDBRANCH  13  46
ENDBRANCH   1   3
TORSDOF 11
ENDMDL
MODEL 14
REMARK VINA RESULT:      -5.7      4.410      9.969
REMARK  11 active torsions:
REMARK  status: ('A' for Active; 'I' for Inactive)
REMARK    1  A    between atoms: O_1  and  C_29 
REMARK    2  A    between atoms: O_2  and  C_30 
REMARK    3  A    between atoms: O_3  and  C_31 
REMARK    4  A    between atoms: O_4  and  C_32 
REMARK    5  A    between atoms: O_5  and  C_37 
REMARK    6  A    between atoms: O_5  and  C_38 
REMARK    7  A    between atoms: O_6  and  C_42 
REMARK    8  A    between atoms: C_9  and  C_19 
REMARK    9  A    between atoms: C_10  and  C_20 
REMARK   10  A    between atoms: C_19  and  C_25 
REMARK   11  A    between atoms: C_20  and  C_27 
ROOT
ATOM      1  O   *** d   1      31.673  14.921  27.806  0.00  0.00    -0.353 OA
ATOM      2  C   *** d   1      32.633  15.939  27.961  0.00  0.00     0.210 C 
ENDROOT
BRANCH   1   3
ATOM      3  C   *** d   1      31.023  14.399  28.905  0.00  0.00     0.102 A 
ATOM      4  C   *** d   1      30.115  15.206  29.492  0.00  0.00     0.049 A 
ATOM      5  C   *** d   1      29.362  14.872  30.553  0.00  0.00    -0.016 A 
ATOM      6  C   *** d   1      28.348  15.864  31.119  0.00  0.00     0.260 C 
ATOM      7  C   *** d   1      29.542  13.644  31.057  0.00  0.00    -0.045 A 
ATOM      8  N   *** d   1      27.794  15.478  32.423  0.00  0.00     0.093 N 
ATOM      9  C   *** d   1      28.594  14.498  33.138  0.00  0.00     0.277 C 
ATOM     10  C   *** d   1      27.571  16.632  33.288  0.00  0.00     0.310 C 
ATOM     11  C   *** d   1      28.774  13.239  32.284  0.00  0.00     0.069 C 
ATOM     12  C   *** d   1      30.428  12.818  30.479  0.00  0.00     0.047 A 
ATOM     13  C   *** d   1      31.166  13.142  29.398  0.00  0.00     0.102 A 
BRANCH   6  14
ATOM     14  C   *** d   1      27.205  16.018  30.089  0.00  0.00     0.079 C 
BRANCH  14  15
ATOM     15  C   *** d   1      27.362  17.188  29.142  0.00  0.00    -0.053 A 
ATOM     16  C   *** d   1      26.863  17.153  27.896  0.00  0.00     0.047 A 
ATOM     17  C   *** d   1      26.989  18.176  27.029  0.00  0.00     0.109 A 
ATOM     18  C   *** d   1      27.638  19.285  27.439  0.00  0.00     0.099 A 
ATOM     19  C   *** d   1      28.142  19.329  28.684  0.00  0.00     0.040 A 
ATOM     20  C   *** d   1      28.011  18.296  29.529  0.00  0.00     0.010 A 
BRANCH  17  21
ATOM     21  O   *** d   1      26.459  18.085  25.767  0.00  0.00    -0.308 OA
BRANCH  21  22
ATOM     22  C   *** d   1      27.060  17.145  24.972  0.00  0.00     0.076 A 
ATOM     23  C   *** d   1      26.395  16.555  23.961  0.00  0.00     0.038 A 
ATOM     24  C   *** d   1      26.973  15.635  23.175  0.00  0.00     0.010 A 
ATOM     25  C   *** d   1      28.249  15.261  23.374  0.00  0.00    -0.056 A 
ATOM     26  C   *** d   1      28.921  15.838  24.385  0.00  0.00     0.010 A 
ATOM     27  C   *** d   1      28.334  16.757  25.167  0.00  0.00     0.038 A 
BRANCH  25  28
ATOM     28  C   *** d   1      28.917  14.226  22.498  0.00  0.00     0.079 C 
BRANCH  28  29
ATOM     29  C   *** d   1      29.330  14.735  21.097  0.00  0.00     0.260 C 
ATOM     30  N   *** d   1      28.162  14.751  20.209  0.00  0.00     0.093 N 
ATOM     31  C   *** d   1      28.111  15.900  19.321  0.00  0.00     0.277 C 
ATOM     32  C   *** d   1      28.060  13.531  19.414  0.00  0.00     0.310 C 
ATOM     33  C   *** d   1      28.130  17.197  20.134  0.00  0.00     0.069 C 
ATOM     34  C   *** d   1      29.444  17.243  20.863  0.00  0.00    -0.045 A 
ATOM     35  C   *** d   1      30.004  16.096  21.268  0.00  0.00    -0.016 A 
ATOM     36  C   *** d   1      30.085  18.401  21.082  0.00  0.00     0.047 A 
ATOM     37  C   *** d   1      31.206  16.186  21.859  0.00  0.00     0.049 A 
ATOM     38  C   *** d   1      31.876  17.336  22.075  0.00  0.00     0.102 A 
ATOM     39  C   *** d   1      31.281  18.496  21.698  0.00  0.00     0.102 A 
BRANCH  38  40
ATOM     40  O   *** d   1      33.087  17.215  22.723  0.00  0.00    -0.353 OA
ATOM     41  C   *** d   1      33.145  16.757  24.053  0.00  0.00     0.210 C 
ENDBRANCH  38  40
BRANCH  39  42
ATOM     42  O   *** d   1      31.923  19.696  21.893  0.00  0.00    -0.353 OA
ATOM     43  C   *** d   1      31.842  20.705  20.914  0.00  0.00     0.210 C 
ENDBRANCH  39  42
ENDBRANCH  28  29
ENDBRANCH  25  28
ENDBRANCH  21  22
ENDBRANCH  17  21
BRANCH  18  44
ATOM     44  O   *** d   1      27.795  20.356  26.614  0.00  0.00    -0.358 OA
ATOM     45  H   *** d   1      28.175  21.095  27.114  0.00  0.00     0.217 HD
ENDBRANCH  18  44
ENDBRANCH  14  15
ENDBRANCH   6  14
BRANCH  13  46
ATOM     46  O   *** d   1      32.079  12.281  28.837  0.00  0.00    -0.353 OA
ATOM     47  C   *** d   1      31.682  11.406  27.808  0.00  0.00     0.210 C 
ENDBRANCH  13  46
ENDBRANCH   1   3
TORSDOF 11
ENDMDL
MODEL 15
REMARK VINA RESULT:      -5.7     12.873     17.807
REMARK  11 active torsions:
REMARK  status: ('A' for Active; 'I' for Inactive)
REMARK    1  A    between atoms: O_1  and  C_29 
REMARK    2  A    between atoms: O_2  and  C_30 
REMARK    3  A    between atoms: O_3  and  C_31 
REMARK    4  A    between atoms: O_4  and  C_32 
REMARK    5  A    between atoms: O_5  and  C_37 
REMARK    6  A    between atoms: O_5  and  C_38 
REMARK    7  A    between atoms: O_6  and  C_42 
REMARK    8  A    between atoms: C_9  and  C_19 
REMARK    9  A    between atoms: C_10  and  C_20 
REMARK   10  A    between atoms: C_19  and  C_25 
REMARK   11  A    between atoms: C_20  and  C_27 
ROOT
ATOM      1  O   *** d   1      17.447   5.844  38.185  0.00  0.00    -0.353 OA
ATOM      2  C   *** d   1      16.268   5.820  38.955  0.00  0.00     0.210 C 
ENDROOT
BRANCH   1   3
ATOM      3  C   *** d   1      17.864   7.009  37.577  0.00  0.00     0.102 A 
ATOM      4  C   *** d   1      17.001   8.044  37.631  0.00  0.00     0.049 A 
ATOM      5  C   *** d   1      17.233   9.266  37.122  0.00  0.00    -0.016 A 
ATOM      6  C   *** d   1      16.187  10.370  37.264  0.00  0.00     0.260 C 
ATOM      7  C   *** d   1      18.412   9.452  36.515  0.00  0.00    -0.045 A 
ATOM      8  N   *** d   1      16.451  11.556  36.441  0.00  0.00     0.093 N 
ATOM      9  C   *** d   1      17.368  11.319  35.341  0.00  0.00     0.277 C 
ATOM     10  C   *** d   1      15.222  12.145  35.917  0.00  0.00     0.310 C 
ATOM     11  C   *** d   1      18.700  10.779  35.870  0.00  0.00     0.069 C 
ATOM     12  C   *** d   1      19.293   8.440  36.464  0.00  0.00     0.047 A 
ATOM     13  C   *** d   1      19.073   7.221  36.997  0.00  0.00     0.102 A 
BRANCH   6  14
ATOM     14  C   *** d   1      16.116  10.771  38.756  0.00  0.00     0.079 C 
BRANCH  14  15
ATOM     15  C   *** d   1      17.119  11.823  39.175  0.00  0.00    -0.053 A 
ATOM     16  C   *** d   1      18.395  11.507  39.448  0.00  0.00     0.047 A 
ATOM     17  C   *** d   1      19.310  12.419  39.826  0.00  0.00     0.109 A 
ATOM     18  C   *** d   1      18.925  13.708  39.925  0.00  0.00     0.099 A 
ATOM     19  C   *** d   1      17.649  14.035  39.655  0.00  0.00     0.040 A 
ATOM     20  C   *** d   1      16.752  13.109  39.287  0.00  0.00     0.010 A 
BRANCH  17  21
ATOM     21  O   *** d   1      20.601  12.038  40.092  0.00  0.00    -0.308 OA
BRANCH  21  22
ATOM     22  C   *** d   1      21.248  11.465  39.030  0.00  0.00     0.076 A 
ATOM     23  C   *** d   1      21.619  10.171  39.051  0.00  0.00     0.038 A 
ATOM     24  C   *** d   1      22.252   9.598  38.016  0.00  0.00     0.010 A 
ATOM     25  C   *** d   1      22.547  10.305  36.912  0.00  0.00    -0.056 A 
ATOM     26  C   *** d   1      22.189  11.601  36.882  0.00  0.00     0.010 A 
ATOM     27  C   *** d   1      21.557  12.165  37.922  0.00  0.00     0.038 A 
BRANCH  25  28
ATOM     28  C   *** d   1      23.261   9.677  35.737  0.00  0.00     0.079 C 
BRANCH  28  29
ATOM     29  C   *** d   1      24.787   9.503  35.925  0.00  0.00     0.260 C 
ATOM     30  N   *** d   1      25.140   8.082  35.830  0.00  0.00     0.093 N 
ATOM     31  C   *** d   1      26.384   7.829  35.122  0.00  0.00     0.277 C 
ATOM     32  C   *** d   1      25.200   7.441  37.140  0.00  0.00     0.310 C 
ATOM     33  C   *** d   1      26.317   8.417  33.710  0.00  0.00     0.069 C 
ATOM     34  C   *** d   1      26.171   9.906  33.856  0.00  0.00    -0.045 A 
ATOM     35  C   *** d   1      25.494  10.392  34.905  0.00  0.00    -0.016 A 
ATOM     36  C   *** d   1      26.735  10.755  32.985  0.00  0.00     0.047 A 
ATOM     37  C   *** d   1      25.445  11.729  35.024  0.00  0.00     0.049 A 
ATOM     38  C   *** d   1      26.017  12.602  34.170  0.00  0.00     0.102 A 
ATOM     39  C   *** d   1      26.665  12.098  33.089  0.00  0.00     0.102 A 
BRANCH  38  40
ATOM     40  O   *** d   1      25.827  13.938  34.456  0.00  0.00    -0.353 OA
ATOM     41  C   *** d   1      26.685  14.608  35.348  0.00  0.00     0.210 C 
ENDBRANCH  38  40
BRANCH  39  42
ATOM     42  O   *** d   1      27.269  12.945  32.190  0.00  0.00    -0.353 OA
ATOM     43  C   *** d   1      28.671  13.067  32.169  0.00  0.00     0.210 C 
ENDBRANCH  39  42
ENDBRANCH  28  29
ENDBRANCH  25  28
ENDBRANCH  21  22
ENDBRANCH  17  21
BRANCH  18  44
ATOM     44  O   *** d   1      19.802  14.680  40.297  0.00  0.00    -0.358 OA
ATOM     45  H   *** d   1      20.613  14.599  39.771  0.00  0.00     0.217 HD
ENDBRANCH  18  44
ENDBRANCH  14  15
ENDBRANCH   6  14
BRANCH  13  46
ATOM     46  O   *** d   1      19.987   6.199  36.914  0.00  0.00    -0.353 OA
ATOM     47  C   *** d   1      21.094   6.312  36.051  0.00  0.00     0.210 C 
ENDBRANCH  13  46
ENDBRANCH   1   3
TORSDOF 11
ENDMDL
MODEL 16
REMARK VINA RESULT:      -5.6     17.616     21.138
REMARK  11 active torsions:
REMARK  status: ('A' for Active; 'I' for Inactive)
REMARK    1  A    between atoms: O_1  and  C_29 
REMARK    2  A    between atoms: O_2  and  C_30 
REMARK    3  A    between atoms: O_3  and  C_31 
REMARK    4  A    between atoms: O_4  and  C_32 
REMARK    5  A    between atoms: O_5  and  C_37 
REMARK    6  A    between atoms: O_5  and  C_38 
REMARK    7  A    between atoms: O_6  and  C_42 
REMARK    8  A    between atoms: C_9  and  C_19 
REMARK    9  A    between atoms: C_10  and  C_20 
REMARK   10  A    between atoms: C_19  and  C_25 
REMARK   11  A    between atoms: C_20  and  C_27 
ROOT
ATOM      1  O   *** d   1      21.939  10.026  36.842  0.00  0.00    -0.353 OA
ATOM      2  C   *** d   1      21.680  11.363  37.199  0.00  0.00     0.210 C 
ENDROOT
BRANCH   1   3
ATOM      3  C   *** d   1      20.993   9.046  37.061  0.00  0.00     0.102 A 
ATOM      4  C   *** d   1      19.709   9.414  36.875  0.00  0.00     0.049 A 
ATOM      5  C   *** d   1      18.649   8.600  37.011  0.00  0.00    -0.016 A 
ATOM      6  C   *** d   1      17.238   9.124  36.750  0.00  0.00     0.260 C 
ATOM      7  C   *** d   1      18.904   7.334  37.366  0.00  0.00    -0.045 A 
ATOM      8  N   *** d   1      16.170   8.219  37.192  0.00  0.00     0.093 N 
ATOM      9  C   *** d   1      16.599   7.230  38.165  0.00  0.00     0.277 C 
ATOM     10  C   *** d   1      15.021   8.944  37.726  0.00  0.00     0.310 C 
ATOM     11  C   *** d   1      17.752   6.395  37.598  0.00  0.00     0.069 C 
ATOM     12  C   *** d   1      20.175   6.942  37.542  0.00  0.00     0.047 A 
ATOM     13  C   *** d   1      21.242   7.750  37.379  0.00  0.00     0.102 A 
BRANCH   6  14
ATOM     14  C   *** d   1      17.103   9.394  35.233  0.00  0.00     0.079 C 
BRANCH  14  15
ATOM     15  C   *** d   1      16.764   8.176  34.403  0.00  0.00    -0.053 A 
ATOM     16  C   *** d   1      17.709   7.300  34.024  0.00  0.00     0.047 A 
ATOM     17  C   *** d   1      17.440   6.209  33.282  0.00  0.00     0.109 A 
ATOM     18  C   *** d   1      16.161   5.986  32.914  0.00  0.00     0.099 A 
ATOM     19  C   *** d   1      15.209   6.857  33.287  0.00  0.00     0.040 A 
ATOM     20  C   *** d   1      15.499   7.942  34.020  0.00  0.00     0.010 A 
BRANCH  17  21
ATOM     21  O   *** d   1      18.446   5.349  32.924  0.00  0.00    -0.308 OA
BRANCH  21  22
ATOM     22  C   *** d   1      18.964   4.625  33.966  0.00  0.00     0.076 A 
ATOM     23  C   *** d   1      18.229   3.697  34.606  0.00  0.00     0.038 A 
ATOM     24  C   *** d   1      18.725   2.981  35.627  0.00  0.00     0.010 A 
ATOM     25  C   *** d   1      19.985   3.171  36.054  0.00  0.00    -0.056 A 
ATOM     26  C   *** d   1      20.726   4.101  35.427  0.00  0.00     0.010 A 
ATOM     27  C   *** d   1      20.221   4.813  34.408  0.00  0.00     0.038 A 
BRANCH  25  28
ATOM     28  C   *** d   1      20.561   2.374  37.202  0.00  0.00     0.079 C 
BRANCH  28  29
ATOM     29  C   *** d   1      21.333   1.101  36.781  0.00  0.00     0.260 C 
ATOM     30  N   *** d   1      22.703   1.154  37.306  0.00  0.00     0.093 N 
ATOM     31  C   *** d   1      23.200  -0.123  37.787  0.00  0.00     0.277 C 
ATOM     32  C   *** d   1      23.644   1.694  36.330  0.00  0.00     0.310 C 
ATOM     33  C   *** d   1      22.276  -0.674  38.876  0.00  0.00     0.069 C 
ATOM     34  C   *** d   1      20.936  -0.918  38.239  0.00  0.00    -0.045 A 
ATOM     35  C   *** d   1      20.532  -0.113  37.247  0.00  0.00    -0.016 A 
ATOM     36  C   *** d   1      20.158  -1.945  38.612  0.00  0.00     0.047 A 
ATOM     37  C   *** d   1      19.357  -0.410  36.669  0.00  0.00     0.049 A 
ATOM     38  C   *** d   1      18.565  -1.445  37.017  0.00  0.00     0.102 A 
ATOM     39  C   *** d   1      18.965  -2.230  38.050  0.00  0.00     0.102 A 
BRANCH  38  40
ATOM     40  O   *** d   1      17.383  -1.562  36.316  0.00  0.00    -0.353 OA
ATOM     41  C   *** d   1      16.916  -0.500  35.518  0.00  0.00     0.210 C 
ENDBRANCH  38  40
BRANCH  39  42
ATOM     42  O   *** d   1      18.196  -3.299  38.442  0.00  0.00    -0.353 OA
ATOM     43  C   *** d   1      18.809  -4.524  38.771  0.00  0.00     0.210 C 
ENDBRANCH  39  42
ENDBRANCH  28  29
ENDBRANCH  25  28
ENDBRANCH  21  22
ENDBRANCH  17  21
BRANCH  18  44
ATOM     44  O   *** d   1      15.822   4.899  32.169  0.00  0.00    -0.358 OA
ATOM     45  H   *** d   1      14.930   5.022  31.808  0.00  0.00     0.217 HD
ENDBRANCH  18  44
ENDBRANCH  14  15
ENDBRANCH   6  14
BRANCH  13  46
ATOM     46  O   *** d   1      22.533   7.325  37.583  0.00  0.00    -0.353 OA
ATOM     47  C   *** d   1      23.297   6.850  36.500  0.00  0.00     0.210 C 
ENDBRANCH  13  46
ENDBRANCH   1   3
TORSDOF 11
ENDMDL
MODEL 17
REMARK VINA RESULT:      -5.6      8.198     12.060
REMARK  11 active torsions:
REMARK  status: ('A' for Active; 'I' for Inactive)
REMARK    1  A    between atoms: O_1  and  C_29 
REMARK    2  A    between atoms: O_2  and  C_30 
REMARK    3  A    between atoms: O_3  and  C_31 
REMARK    4  A    between atoms: O_4  and  C_32 
REMARK    5  A    between atoms: O_5  and  C_37 
REMARK    6  A    between atoms: O_5  and  C_38 
REMARK    7  A    between atoms: O_6  and  C_42 
REMARK    8  A    between atoms: C_9  and  C_19 
REMARK    9  A    between atoms: C_10  and  C_20 
REMARK   10  A    between atoms: C_19  and  C_25 
REMARK   11  A    between atoms: C_20  and  C_27 
ROOT
ATOM      1  O   *** d   1      31.563  13.265  31.255  0.00  0.00    -0.353 OA
ATOM      2  C   *** d   1      31.276  11.887  31.231  0.00  0.00     0.210 C 
ENDROOT
BRANCH   1   3
ATOM      3  C   *** d   1      31.873  13.937  30.091  0.00  0.00     0.102 A 
ATOM      4  C   *** d   1      30.863  14.624  29.519  0.00  0.00     0.049 A 
ATOM      5  C   *** d   1      30.971  15.360  28.401  0.00  0.00    -0.016 A 
ATOM      6  C   *** d   1      29.760  16.116  27.857  0.00  0.00     0.260 C 
ATOM      7  C   *** d   1      32.177  15.400  27.820  0.00  0.00    -0.045 A 
ATOM      8  N   *** d   1      29.945  16.652  26.503  0.00  0.00     0.093 N 
ATOM      9  C   *** d   1      31.023  16.023  25.761  0.00  0.00     0.277 C 
ATOM     10  C   *** d   1      28.720  16.583  25.713  0.00  0.00     0.310 C 
ATOM     11  C   *** d   1      32.342  16.155  26.530  0.00  0.00     0.069 C 
ATOM     12  C   *** d   1      33.201  14.737  28.380  0.00  0.00     0.047 A 
ATOM     13  C   *** d   1      33.100  14.019  29.517  0.00  0.00     0.102 A 
BRANCH   6  14
ATOM     14  C   *** d   1      29.436  17.267  28.838  0.00  0.00     0.079 C 
BRANCH  14  15
ATOM     15  C   *** d   1      28.023  17.258  29.377  0.00  0.00    -0.053 A 
ATOM     16  C   *** d   1      27.441  16.125  29.803  0.00  0.00     0.047 A 
ATOM     17  C   *** d   1      26.185  16.083  30.285  0.00  0.00     0.109 A 
ATOM     18  C   *** d   1      25.487  17.236  30.349  0.00  0.00     0.099 A 
ATOM     19  C   *** d   1      26.060  18.375  29.925  0.00  0.00     0.040 A 
ATOM     20  C   *** d   1      27.310  18.393  29.442  0.00  0.00     0.010 A 
BRANCH  17  21
ATOM     21  O   *** d   1      25.642  14.896  30.706  0.00  0.00    -0.308 OA
BRANCH  21  22
ATOM     22  C   *** d   1      26.463  14.160  31.520  0.00  0.00     0.076 A 
ATOM     23  C   *** d   1      26.771  12.882  31.231  0.00  0.00     0.038 A 
ATOM     24  C   *** d   1      27.574  12.151  32.019  0.00  0.00     0.010 A 
ATOM     25  C   *** d   1      28.100  12.673  33.140  0.00  0.00    -0.056 A 
ATOM     26  C   *** d   1      27.793  13.947  33.443  0.00  0.00     0.010 A 
ATOM     27  C   *** d   1      26.989  14.669  32.649  0.00  0.00     0.038 A 
BRANCH  25  28
ATOM     28  C   *** d   1      29.007  11.865  34.040  0.00  0.00     0.079 C 
BRANCH  28  29
ATOM     29  C   *** d   1      28.357  11.406  35.367  0.00  0.00     0.260 C 
ATOM     30  N   *** d   1      28.155  12.562  36.248  0.00  0.00     0.093 N 
ATOM     31  C   *** d   1      26.905  12.529  36.987  0.00  0.00     0.277 C 
ATOM     32  C   *** d   1      29.258  12.734  37.188  0.00  0.00     0.310 C 
ATOM     33  C   *** d   1      25.722  12.435  36.020  0.00  0.00     0.069 C 
ATOM     34  C   *** d   1      25.851  11.129  35.288  0.00  0.00    -0.045 A 
ATOM     35  C   *** d   1      27.074  10.648  35.028  0.00  0.00    -0.016 A 
ATOM     36  C   *** d   1      24.773  10.416  34.927  0.00  0.00     0.047 A 
ATOM     37  C   *** d   1      27.136   9.449  34.427  0.00  0.00     0.049 A 
ATOM     38  C   *** d   1      26.068   8.708  34.069  0.00  0.00     0.102 A 
ATOM     39  C   *** d   1      24.833   9.223  34.301  0.00  0.00     0.102 A 
BRANCH  38  40
ATOM     40  O   *** d   1      26.346   7.514  33.438  0.00  0.00    -0.353 OA
ATOM     41  C   *** d   1      27.513   6.791  33.755  0.00  0.00     0.210 C 
ENDBRANCH  38  40
BRANCH  39  42
ATOM     42  O   *** d   1      23.711   8.507  33.957  0.00  0.00    -0.353 OA
ATOM     43  C   *** d   1      23.127   7.627  34.888  0.00  0.00     0.210 C 
ENDBRANCH  39  42
ENDBRANCH  28  29
ENDBRANCH  25  28
ENDBRANCH  21  22
ENDBRANCH  17  21
BRANCH  18  44
ATOM     44  O   *** d   1      24.214  17.264  30.832  0.00  0.00    -0.358 OA
ATOM     45  H   *** d   1      23.816  16.384  30.738  0.00  0.00     0.217 HD
ENDBRANCH  18  44
ENDBRANCH  14  15
ENDBRANCH   6  14
BRANCH  13  46
ATOM     46  O   *** d   1      34.162  13.336  30.059  0.00  0.00    -0.353 OA
ATOM     47  C   *** d   1      34.939  13.930  31.072  0.00  0.00     0.210 C 
ENDBRANCH  13  46
ENDBRANCH   1   3
TORSDOF 11
ENDMDL
MODEL 18
REMARK VINA RESULT:      -5.5     19.912     22.454
REMARK  11 active torsions:
REMARK  status: ('A' for Active; 'I' for Inactive)
REMARK    1  A    between atoms: O_1  and  C_29 
REMARK    2  A    between atoms: O_2  and  C_30 
REMARK    3  A    between atoms: O_3  and  C_31 
REMARK    4  A    between atoms: O_4  and  C_32 
REMARK    5  A    between atoms: O_5  and  C_37 
REMARK    6  A    between atoms: O_5  and  C_38 
REMARK    7  A    between atoms: O_6  and  C_42 
REMARK    8  A    between atoms: C_9  and  C_19 
REMARK    9  A    between atoms: C_10  and  C_20 
REMARK   10  A    between atoms: C_19  and  C_25 
REMARK   11  A    between atoms: C_20  and  C_27 
ROOT
ATOM      1  O   *** d   1      21.020  -2.680  30.807  0.00  0.00    -0.353 OA
ATOM      2  C   *** d   1      20.844  -4.075  30.732  0.00  0.00     0.210 C 
ENDROOT
BRANCH   1   3
ATOM      3  C   *** d   1      20.572  -1.975  31.904  0.00  0.00     0.102 A 
ATOM      4  C   *** d   1      19.774  -2.652  32.755  0.00  0.00     0.049 A 
ATOM      5  C   *** d   1      19.259  -2.150  33.890  0.00  0.00    -0.016 A 
ATOM      6  C   *** d   1      18.384  -3.022  34.789  0.00  0.00     0.260 C 
ATOM      7  C   *** d   1      19.567  -0.879  34.181  0.00  0.00    -0.045 A 
ATOM      8  N   *** d   1      17.678  -2.280  35.841  0.00  0.00     0.093 N 
ATOM      9  C   *** d   1      17.572  -0.853  35.588  0.00  0.00     0.277 C 
ATOM     10  C   *** d   1      16.345  -2.818  36.092  0.00  0.00     0.310 C 
ATOM     11  C   *** d   1      18.966  -0.244  35.404  0.00  0.00     0.069 C 
ATOM     12  C   *** d   1      20.372  -0.191  33.357  0.00  0.00     0.047 A 
ATOM     13  C   *** d   1      20.911  -0.702  32.231  0.00  0.00     0.102 A 
BRANCH   6  14
ATOM     14  C   *** d   1      19.285  -4.105  35.427  0.00  0.00     0.079 C 
BRANCH  14  15
ATOM     15  C   *** d   1      20.585  -3.588  36.001  0.00  0.00    -0.053 A 
ATOM     16  C   *** d   1      20.639  -3.026  37.220  0.00  0.00     0.047 A 
ATOM     17  C   *** d   1      21.779  -2.553  37.758  0.00  0.00     0.109 A 
ATOM     18  C   *** d   1      22.917  -2.660  37.040  0.00  0.00     0.099 A 
ATOM     19  C   *** d   1      22.873  -3.219  35.819  0.00  0.00     0.040 A 
ATOM     20  C   *** d   1      21.725  -3.677  35.299  0.00  0.00     0.010 A 
BRANCH  17  21
ATOM     21  O   *** d   1      21.775  -1.989  39.008  0.00  0.00    -0.308 OA
BRANCH  21  22
ATOM     22  C   *** d   1      21.646  -0.625  39.007  0.00  0.00     0.076 A 
ATOM     23  C   *** d   1      22.640   0.172  39.442  0.00  0.00     0.038 A 
ATOM     24  C   *** d   1      22.526   1.509  39.445  0.00  0.00     0.010 A 
ATOM     25  C   *** d   1      21.401   2.106  39.016  0.00  0.00    -0.056 A 
ATOM     26  C   *** d   1      20.398   1.320  38.587  0.00  0.00     0.010 A 
ATOM     27  C   *** d   1      20.521  -0.016  38.588  0.00  0.00     0.038 A 
BRANCH  25  28
ATOM     28  C   *** d   1      21.255   3.610  39.013  0.00  0.00     0.079 C 
BRANCH  28  29
ATOM     29  C   *** d   1      21.677   4.297  37.692  0.00  0.00     0.260 C 
ATOM     30  N   *** d   1      22.943   3.727  37.218  0.00  0.00     0.093 N 
ATOM     31  C   *** d   1      23.008   3.551  35.777  0.00  0.00     0.277 C 
ATOM     32  C   *** d   1      24.095   4.510  37.652  0.00  0.00     0.310 C 
ATOM     33  C   *** d   1      21.857   2.659  35.302  0.00  0.00     0.069 C 
ATOM     34  C   *** d   1      20.578   3.384  35.615  0.00  0.00    -0.045 A 
ATOM     35  C   *** d   1      20.522   4.166  36.701  0.00  0.00    -0.016 A 
ATOM     36  C   *** d   1      19.507   3.297  34.811  0.00  0.00     0.047 A 
ATOM     37  C   *** d   1      19.378   4.840  36.902  0.00  0.00     0.049 A 
ATOM     38  C   *** d   1      18.295   4.781  36.100  0.00  0.00     0.102 A 
ATOM     39  C   *** d   1      18.348   3.953  35.025  0.00  0.00     0.102 A 
BRANCH  38  40
ATOM     40  O   *** d   1      17.209   5.530  36.498  0.00  0.00    -0.353 OA
ATOM     41  C   *** d   1      16.322   5.043  37.477  0.00  0.00     0.210 C 
ENDBRANCH  38  40
BRANCH  39  42
ATOM     42  O   *** d   1      17.272   3.857  34.175  0.00  0.00    -0.353 OA
ATOM     43  C   *** d   1      17.144   4.757  33.099  0.00  0.00     0.210 C 
ENDBRANCH  39  42
ENDBRANCH  28  29
ENDBRANCH  25  28
ENDBRANCH  21  22
ENDBRANCH  17  21
BRANCH  18  44
ATOM     44  O   *** d   1      24.104  -2.206  37.528  0.00  0.00    -0.358 OA
ATOM     45  H   *** d   1      23.941  -1.459  38.125  0.00  0.00     0.217 HD
ENDBRANCH  18  44
ENDBRANCH  14  15
ENDBRANCH   6  14
BRANCH  13  46
ATOM     46  O   *** d   1      21.720   0.032  31.396  0.00  0.00    -0.353 OA
ATOM     47  C   *** d   1      22.996   0.438  31.830  0.00  0.00     0.210 C 
ENDBRANCH  13  46
ENDBRANCH   1   3
TORSDOF 11
ENDMDL
MODEL 19
REMARK VINA RESULT:      -5.4     22.988     26.645
REMARK  11 active torsions:
REMARK  status: ('A' for Active; 'I' for Inactive)
REMARK    1  A    between atoms: O_1  and  C_29 
REMARK    2  A    between atoms: O_2  and  C_30 
REMARK    3  A    between atoms: O_3  and  C_31 
REMARK    4  A    between atoms: O_4  and  C_32 
REMARK    5  A    between atoms: O_5  and  C_37 
REMARK    6  A    between atoms: O_5  and  C_38 
REMARK    7  A    between atoms: O_6  and  C_42 
REMARK    8  A    between atoms: C_9  and  C_19 
REMARK    9  A    between atoms: C_10  and  C_20 
REMARK   10  A    between atoms: C_19  and  C_25 
REMARK   11  A    between atoms: C_20  and  C_27 
ROOT
ATOM      1  O   *** d   1      22.377  -2.849  42.793  0.00  0.00    -0.353 OA
ATOM      2  C   *** d   1      23.710  -3.280  42.652  0.00  0.00     0.210 C 
ENDROOT
BRANCH   1   3
ATOM      3  C   *** d   1      21.790  -2.781  44.039  0.00  0.00     0.102 A 
ATOM      4  C   *** d   1      22.502  -2.143  44.992  0.00  0.00     0.049 A 
ATOM      5  C   *** d   1      22.092  -1.950  46.257  0.00  0.00    -0.016 A 
ATOM      6  C   *** d   1      22.977  -1.191  47.244  0.00  0.00     0.260 C 
ATOM      7  C   *** d   1      20.888  -2.438  46.581  0.00  0.00    -0.045 A 
ATOM      8  N   *** d   1      22.535  -1.286  48.641  0.00  0.00     0.093 N 
ATOM      9  C   *** d   1      21.640  -2.399  48.903  0.00  0.00     0.277 C 
ATOM     10  C   *** d   1      23.660  -1.352  49.569  0.00  0.00     0.310 C 
ATOM     11  C   *** d   1      20.406  -2.309  47.999  0.00  0.00     0.069 C 
ATOM     12  C   *** d   1      20.156  -3.062  45.645  0.00  0.00     0.047 A 
ATOM     13  C   *** d   1      20.554  -3.234  44.368  0.00  0.00     0.102 A 
BRANCH   6  14
ATOM     14  C   *** d   1      23.017   0.292  46.806  0.00  0.00     0.079 C 
BRANCH  14  15
ATOM     15  C   *** d   1      24.349   0.751  46.256  0.00  0.00    -0.053 A 
ATOM     16  C   *** d   1      24.555   0.885  44.936  0.00  0.00     0.047 A 
ATOM     17  C   *** d   1      25.728   1.289  44.414  0.00  0.00     0.109 A 
ATOM     18  C   *** d   1      26.738   1.578  45.262  0.00  0.00     0.099 A 
ATOM     19  C   *** d   1      26.543   1.446  46.585  0.00  0.00     0.040 A 
ATOM     20  C   *** d   1      25.367   1.036  47.082  0.00  0.00     0.010 A 
BRANCH  17  21
ATOM     21  O   *** d   1      25.881   1.407  43.057  0.00  0.00    -0.308 OA
BRANCH  21  22
ATOM     22  C   *** d   1      24.933   2.190  42.451  0.00  0.00     0.076 A 
ATOM     23  C   *** d   1      24.191   1.724  41.429  0.00  0.00     0.038 A 
ATOM     24  C   *** d   1      23.259   2.480  40.829  0.00  0.00     0.010 A 
ATOM     25  C   *** d   1      23.036   3.743  41.227  0.00  0.00    -0.056 A 
ATOM     26  C   *** d   1      23.776   4.222  42.242  0.00  0.00     0.010 A 
ATOM     27  C   *** d   1      24.706   3.459  42.836  0.00  0.00     0.038 A 
BRANCH  25  28
ATOM     28  C   *** d   1      21.990   4.610  40.562  0.00  0.00     0.079 C 
BRANCH  28  29
ATOM     29  C   *** d   1      22.457   5.300  39.259  0.00  0.00     0.260 C 
ATOM     30  N   *** d   1      23.853   5.729  39.396  0.00  0.00     0.093 N 
ATOM     31  C   *** d   1      24.649   5.542  38.194  0.00  0.00     0.277 C 
ATOM     32  C   *** d   1      23.962   7.119  39.825  0.00  0.00     0.310 C 
ATOM     33  C   *** d   1      24.624   4.071  37.768  0.00  0.00     0.069 C 
ATOM     34  C   *** d   1      23.199   3.733  37.428  0.00  0.00    -0.045 A 
ATOM     35  C   *** d   1      22.209   4.338  38.099  0.00  0.00    -0.016 A 
ATOM     36  C   *** d   1      22.897   2.874  36.443  0.00  0.00     0.047 A 
ATOM     37  C   *** d   1      20.955   4.048  37.716  0.00  0.00     0.049 A 
ATOM     38  C   *** d   1      20.628   3.200  36.720  0.00  0.00     0.102 A 
ATOM     39  C   *** d   1      21.638   2.562  36.074  0.00  0.00     0.102 A 
BRANCH  38  40
ATOM     40  O   *** d   1      19.279   3.019  36.500  0.00  0.00    -0.353 OA
ATOM     41  C   *** d   1      18.510   4.031  35.894  0.00  0.00     0.210 C 
ENDBRANCH  38  40
BRANCH  39  42
ATOM     42  O   *** d   1      21.358   1.690  35.049  0.00  0.00    -0.353 OA
ATOM     43  C   *** d   1      21.420   2.130  33.713  0.00  0.00     0.210 C 
ENDBRANCH  39  42
ENDBRANCH  28  29
ENDBRANCH  25  28
ENDBRANCH  21  22
ENDBRANCH  17  21
BRANCH  18  44
ATOM     44  O   *** d   1      27.948   1.997  44.801  0.00  0.00    -0.358 OA
ATOM     45  H   *** d   1      28.568   1.251  44.803  0.00  0.00     0.217 HD
ENDBRANCH  18  44
ENDBRANCH  14  15
ENDBRANCH   6  14
BRANCH  13  46
ATOM     46  O   *** d   1      19.789  -3.892  43.435  0.00  0.00    -0.353 OA
ATOM     47  C   *** d   1      18.893  -3.171  42.623  0.00  0.00     0.210 C 
ENDBRANCH  13  46
ENDBRANCH   1   3
TORSDOF 11
ENDMDL
MODEL 20
REMARK VINA RESULT:      -5.4      4.909      7.537
REMARK  11 active torsions:
REMARK  status: ('A' for Active; 'I' for Inactive)
REMARK    1  A    between atoms: O_1  and  C_29 
REMARK    2  A    between atoms: O_2  and  C_30 
REMARK    3  A    between atoms: O_3  and  C_31 
REMARK    4  A    between atoms: O_4  and  C_32 
REMARK    5  A    between atoms: O_5  and  C_37 
REMARK    6  A    between atoms: O_5  and  C_38 
REMARK    7  A    between atoms: O_6  and  C_42 
REMARK    8  A    between atoms: C_9  and  C_19 
REMARK    9  A    between atoms: C_10  and  C_20 
REMARK   10  A    between atoms: C_19  and  C_25 
REMARK   11  A    between atoms: C_20  and  C_27 
ROOT
ATOM      1  O   *** d   1      26.059  19.815  24.490  0.00  0.00    -0.353 OA
ATOM      2  C   *** d   1      25.015  19.968  23.557  0.00  0.00     0.210 C 
ENDROOT
BRANCH   1   3
ATOM      3  C   *** d   1      26.784  18.644  24.545  0.00  0.00     0.102 A 
ATOM      4  C   *** d   1      27.452  18.310  23.422  0.00  0.00     0.049 A 
ATOM      5  C   *** d   1      28.232  17.225  23.285  0.00  0.00    -0.016 A 
ATOM      6  C   *** d   1      28.959  16.961  21.968  0.00  0.00     0.260 C 
ATOM      7  C   *** d   1      28.340  16.422  24.352  0.00  0.00    -0.045 A 
ATOM      8  N   *** d   1      29.552  15.622  21.867  0.00  0.00     0.093 N 
ATOM      9  C   *** d   1      28.993  14.657  22.798  0.00  0.00     0.277 C 
ATOM     10  C   *** d   1      29.464  15.083  20.514  0.00  0.00     0.310 C 
ATOM     11  C   *** d   1      29.147  15.159  24.237  0.00  0.00     0.069 C 
ATOM     12  C   *** d   1      27.698  16.743  25.486  0.00  0.00     0.047 A 
ATOM     13  C   *** d   1      26.935  17.846  25.633  0.00  0.00     0.102 A 
BRANCH   6  14
ATOM     14  C   *** d   1      30.060  18.035  21.807  0.00  0.00     0.079 C 
BRANCH  14  15
ATOM     15  C   *** d   1      31.388  17.678  22.437  0.00  0.00    -0.053 A 
ATOM     16  C   *** d   1      31.650  17.952  23.725  0.00  0.00     0.047 A 
ATOM     17  C   *** d   1      32.822  17.649  24.314  0.00  0.00     0.109 A 
ATOM     18  C   *** d   1      33.770  17.036  23.574  0.00  0.00     0.099 A 
ATOM     19  C   *** d   1      33.517  16.758  22.284  0.00  0.00     0.040 A 
ATOM     20  C   *** d   1      32.345  17.074  21.716  0.00  0.00     0.010 A 
BRANCH  17  21
ATOM     21  O   *** d   1      33.035  17.953  25.635  0.00  0.00    -0.308 OA
BRANCH  21  22
ATOM     22  C   *** d   1      32.029  17.549  26.473  0.00  0.00     0.076 A 
ATOM     23  C   *** d   1      31.819  16.246  26.736  0.00  0.00     0.038 A 
ATOM     24  C   *** d   1      30.839  15.837  27.556  0.00  0.00     0.010 A 
ATOM     25  C   *** d   1      30.020  16.725  28.145  0.00  0.00    -0.056 A 
ATOM     26  C   *** d   1      30.215  18.029  27.885  0.00  0.00     0.010 A 
ATOM     27  C   *** d   1      31.197  18.428  27.063  0.00  0.00     0.038 A 
BRANCH  25  28
ATOM     28  C   *** d   1      28.910  16.283  29.072  0.00  0.00     0.079 C 
BRANCH  28  29
ATOM     29  C   *** d   1      29.301  16.227  30.568  0.00  0.00     0.260 C 
ATOM     30  N   *** d   1      28.648  17.322  31.294  0.00  0.00     0.093 N 
ATOM     31  C   *** d   1      28.169  16.951  32.615  0.00  0.00     0.277 C 
ATOM     32  C   *** d   1      29.511  18.493  31.414  0.00  0.00     0.310 C 
ATOM     33  C   *** d   1      27.192  15.776  32.511  0.00  0.00     0.069 C 
ATOM     34  C   *** d   1      27.961  14.608  31.962  0.00  0.00    -0.045 A 
ATOM     35  C   *** d   1      28.957  14.835  31.095  0.00  0.00    -0.016 A 
ATOM     36  C   *** d   1      27.700  13.350  32.349  0.00  0.00     0.047 A 
ATOM     37  C   *** d   1      29.653  13.764  30.681  0.00  0.00     0.049 A 
ATOM     38  C   *** d   1      29.420  12.494  31.069  0.00  0.00     0.102 A 
ATOM     39  C   *** d   1      28.382  12.271  31.915  0.00  0.00     0.102 A 
BRANCH  38  40
ATOM     40  O   *** d   1      30.232  11.532  30.506  0.00  0.00    -0.353 OA
ATOM     41  C   *** d   1      31.349  11.902  29.732  0.00  0.00     0.210 C 
ENDBRANCH  38  40
BRANCH  39  42
ATOM     42  O   *** d   1      28.103  10.994  32.343  0.00  0.00    -0.353 OA
ATOM     43  C   *** d   1      27.345  10.794  33.513  0.00  0.00     0.210 C 
ENDBRANCH  39  42
ENDBRANCH  28  29
ENDBRANCH  25  28
ENDBRANCH  21  22
ENDBRANCH  17  21
BRANCH  18  44
ATOM     44  O   *** d   1      34.974  16.698  24.111  0.00  0.00    -0.358 OA
ATOM     45  H   *** d   1      35.370  15.983  23.588  0.00  0.00     0.217 HD
ENDBRANCH  18  44
ENDBRANCH  14  15
ENDBRANCH   6  14
BRANCH  13  46
ATOM     46  O   *** d   1      26.275  18.140  26.801  0.00  0.00    -0.353 OA
ATOM     47  C   *** d   1      26.765  19.149  27.653  0.00  0.00     0.210 C 
ENDBRANCH  13  46
ENDBRANCH   1   3
TORSDOF 11
ENDMDL
