# Supplementary material for: Dauricine Mitigates Hypoxia Through Targeting ESR1, PIK3CA, and MTOR: A Network Pharmacology and Molecular Dynamics Simulation Investigation
Source: Curr Issues Mol Biol. 2026 May 23;48(6):550. doi: 10.3390/cimb48060550 (PMC13297437; doi:10.3390/cimb48060550)
Supplement: Supplementary file 1 [file cimb-48-00550-s001.zip › cimb-4319076-supplementary/Supplementary File/Supplementary File-Initial Submission/Molecular Docking/Document preparation-MTOR/output2.pdbqt]

MODEL 1
REMARK VINA RESULT:      -7.8      0.000      0.000
REMARK  11 active torsions:
REMARK  status: ('A' for Active; 'I' for Inactive)
REMARK    1  A    between atoms: O_1  and  C_29 
REMARK    2  A    between atoms: O_2  and  C_30 
REMARK    3  A    between atoms: O_3  and  C_31 
REMARK    4  A    between atoms: O_4  and  C_32 
REMARK    5  A    between atoms: O_5  and  C_37 
REMARK    6  A    between atoms: O_5  and  C_38 
REMARK    7  A    between atoms: O_6  and  C_42 
REMARK    8  A    between atoms: C_9  and  C_19 
REMARK    9  A    between atoms: C_10  and  C_20 
REMARK   10  A    between atoms: C_19  and  C_25 
REMARK   11  A    between atoms: C_20  and  C_27 
ROOT
ATOM      1  O   *** d   1      26.570  11.264  36.109  0.00  0.00    -0.353 OA
ATOM      2  C   *** d   1      27.608  10.424  36.556  0.00  0.00     0.210 C 
ENDROOT
BRANCH   1   3
ATOM      3  C   *** d   1      26.424  11.545  34.767  0.00  0.00     0.102 A 
ATOM      4  C   *** d   1      27.031  12.668  34.331  0.00  0.00     0.049 A 
ATOM      5  C   *** d   1      27.029  13.098  33.058  0.00  0.00    -0.016 A 
ATOM      6  C   *** d   1      27.773  14.376  32.677  0.00  0.00     0.260 C 
ATOM      7  C   *** d   1      26.364  12.347  32.170  0.00  0.00    -0.045 A 
ATOM      8  N   *** d   1      27.468  14.869  31.328  0.00  0.00     0.093 N 
ATOM      9  C   *** d   1      26.231  14.345  30.774  0.00  0.00     0.277 C 
ATOM     10  C   *** d   1      27.434  16.327  31.270  0.00  0.00     0.310 C 
ATOM     11  C   *** d   1      26.272  12.814  30.744  0.00  0.00     0.069 C 
ATOM     12  C   *** d   1      25.766  11.218  32.579  0.00  0.00     0.047 A 
ATOM     13  C   *** d   1      25.790  10.771  33.851  0.00  0.00     0.102 A 
BRANCH   6  14
ATOM     14  C   *** d   1      29.290  14.102  32.804  0.00  0.00     0.079 C 
BRANCH  14  15
ATOM     15  C   *** d   1      29.952  13.614  31.534  0.00  0.00    -0.053 A 
ATOM     16  C   *** d   1      30.507  14.469  30.660  0.00  0.00     0.047 A 
ATOM     17  C   *** d   1      31.101  14.068  29.520  0.00  0.00     0.109 A 
ATOM     18  C   *** d   1      31.145  12.746  29.254  0.00  0.00     0.099 A 
ATOM     19  C   *** d   1      30.591  11.882  30.122  0.00  0.00     0.040 A 
ATOM     20  C   *** d   1      29.999  12.304  31.248  0.00  0.00     0.010 A 
BRANCH  17  21
ATOM     21  O   *** d   1      31.651  14.987  28.664  0.00  0.00    -0.308 OA
BRANCH  21  22
ATOM     22  C   *** d   1      30.794  15.434  27.694  0.00  0.00     0.076 A 
ATOM     23  C   *** d   1      30.897  15.013  26.419  0.00  0.00     0.038 A 
ATOM     24  C   *** d   1      30.063  15.443  25.461  0.00  0.00     0.010 A 
ATOM     25  C   *** d   1      29.088  16.324  25.741  0.00  0.00    -0.056 A 
ATOM     26  C   *** d   1      28.979  16.758  27.009  0.00  0.00     0.010 A 
ATOM     27  C   *** d   1      29.819  16.323  27.960  0.00  0.00     0.038 A 
BRANCH  25  28
ATOM     28  C   *** d   1      28.138  16.820  24.674  0.00  0.00     0.079 C 
BRANCH  28  29
ATOM     29  C   *** d   1      28.822  17.514  23.473  0.00  0.00     0.260 C 
ATOM     30  N   *** d   1      30.182  17.924  23.843  0.00  0.00     0.093 N 
ATOM     31  C   *** d   1      31.163  17.735  22.788  0.00  0.00     0.277 C 
ATOM     32  C   *** d   1      30.233  19.310  24.298  0.00  0.00     0.310 C 
ATOM     33  C   *** d   1      31.193  16.268  22.350  0.00  0.00     0.069 C 
ATOM     34  C   *** d   1      29.840  15.951  21.775  0.00  0.00    -0.045 A 
ATOM     35  C   *** d   1      28.760  16.563  22.279  0.00  0.00    -0.016 A 
ATOM     36  C   *** d   1      29.696  15.102  20.746  0.00  0.00     0.047 A 
ATOM     37  C   *** d   1      27.584  16.292  21.691  0.00  0.00     0.049 A 
ATOM     38  C   *** d   1      27.417  15.455  20.646  0.00  0.00     0.102 A 
ATOM     39  C   *** d   1      28.512  14.809  20.171  0.00  0.00     0.102 A 
BRANCH  38  40
ATOM     40  O   *** d   1      26.121  15.293  20.205  0.00  0.00    -0.353 OA
ATOM     41  C   *** d   1      25.255  16.399  20.102  0.00  0.00     0.210 C 
ENDBRANCH  38  40
BRANCH  39  42
ATOM     42  O   *** d   1      28.397  13.948  19.106  0.00  0.00    -0.353 OA
ATOM     43  C   *** d   1      28.197  12.572  19.332  0.00  0.00     0.210 C 
ENDBRANCH  39  42
ENDBRANCH  28  29
ENDBRANCH  25  28
ENDBRANCH  21  22
ENDBRANCH  17  21
BRANCH  18  44
ATOM     44  O   *** d   1      31.735  12.274  28.122  0.00  0.00    -0.358 OA
ATOM     45  H   *** d   1      31.312  11.441  27.863  0.00  0.00     0.217 HD
ENDBRANCH  18  44
ENDBRANCH  14  15
ENDBRANCH   6  14
BRANCH  13  46
ATOM     46  O   *** d   1      25.153   9.618  34.244  0.00  0.00    -0.353 OA
ATOM     47  C   *** d   1      24.213   9.006  33.393  0.00  0.00     0.210 C 
ENDBRANCH  13  46
ENDBRANCH   1   3
TORSDOF 11
ENDMDL
MODEL 2
REMARK VINA RESULT:      -7.8      2.051     10.470
REMARK  11 active torsions:
REMARK  status: ('A' for Active; 'I' for Inactive)
REMARK    1  A    between atoms: O_1  and  C_29 
REMARK    2  A    between atoms: O_2  and  C_30 
REMARK    3  A    between atoms: O_3  and  C_31 
REMARK    4  A    between atoms: O_4  and  C_32 
REMARK    5  A    between atoms: O_5  and  C_37 
REMARK    6  A    between atoms: O_5  and  C_38 
REMARK    7  A    between atoms: O_6  and  C_42 
REMARK    8  A    between atoms: C_9  and  C_19 
REMARK    9  A    between atoms: C_10  and  C_20 
REMARK   10  A    between atoms: C_19  and  C_25 
REMARK   11  A    between atoms: C_20  and  C_27 
ROOT
ATOM      1  O   *** d   1      26.026  17.569  26.109  0.00  0.00    -0.353 OA
ATOM      2  C   *** d   1      26.902  17.503  27.210  0.00  0.00     0.210 C 
ENDROOT
BRANCH   1   3
ATOM      3  C   *** d   1      26.362  16.977  24.910  0.00  0.00     0.102 A 
ATOM      4  C   *** d   1      27.678  16.761  24.707  0.00  0.00     0.049 A 
ATOM      5  C   *** d   1      28.201  16.174  23.618  0.00  0.00    -0.016 A 
ATOM      6  C   *** d   1      29.710  15.960  23.509  0.00  0.00     0.260 C 
ATOM      7  C   *** d   1      27.338  15.786  22.669  0.00  0.00    -0.045 A 
ATOM      8  N   *** d   1      30.164  15.560  22.172  0.00  0.00     0.093 N 
ATOM      9  C   *** d   1      29.217  15.859  21.112  0.00  0.00     0.277 C 
ATOM     10  C   *** d   1      31.457  16.148  21.832  0.00  0.00     0.310 C 
ATOM     11  C   *** d   1      27.872  15.183  21.400  0.00  0.00     0.069 C 
ATOM     12  C   *** d   1      26.024  15.977  22.857  0.00  0.00     0.047 A 
ATOM     13  C   *** d   1      25.495  16.542  23.961  0.00  0.00     0.102 A 
BRANCH   6  14
ATOM     14  C   *** d   1      30.115  14.884  24.544  0.00  0.00     0.079 C 
BRANCH  14  15
ATOM     15  C   *** d   1      31.055  15.371  25.625  0.00  0.00    -0.053 A 
ATOM     16  C   *** d   1      31.652  14.518  26.472  0.00  0.00     0.047 A 
ATOM     17  C   *** d   1      32.490  14.919  27.446  0.00  0.00     0.109 A 
ATOM     18  C   *** d   1      32.745  16.239  27.565  0.00  0.00     0.099 A 
ATOM     19  C   *** d   1      32.152  17.101  26.723  0.00  0.00     0.040 A 
ATOM     20  C   *** d   1      31.315  16.680  25.764  0.00  0.00     0.010 A 
BRANCH  17  21
ATOM     21  O   *** d   1      33.071  14.002  28.284  0.00  0.00    -0.308 OA
BRANCH  21  22
ATOM     22  C   *** d   1      32.196  13.396  29.146  0.00  0.00     0.076 A 
ATOM     23  C   *** d   1      31.507  12.297  28.786  0.00  0.00     0.038 A 
ATOM     24  C   *** d   1      30.648  11.693  29.622  0.00  0.00     0.010 A 
ATOM     25  C   *** d   1      30.440  12.173  30.860  0.00  0.00    -0.056 A 
ATOM     26  C   *** d   1      31.117  13.275  31.228  0.00  0.00     0.010 A 
ATOM     27  C   *** d   1      31.973  13.872  30.385  0.00  0.00     0.038 A 
BRANCH  25  28
ATOM     28  C   *** d   1      29.476  11.507  31.815  0.00  0.00     0.079 C 
BRANCH  28  29
ATOM     29  C   *** d   1      28.290  12.395  32.261  0.00  0.00     0.260 C 
ATOM     30  N   *** d   1      27.778  13.153  31.114  0.00  0.00     0.093 N 
ATOM     31  C   *** d   1      26.330  13.272  31.084  0.00  0.00     0.277 C 
ATOM     32  C   *** d   1      28.365  14.487  31.030  0.00  0.00     0.310 C 
ATOM     33  C   *** d   1      25.687  11.882  31.084  0.00  0.00     0.069 C 
ATOM     34  C   *** d   1      26.062  11.221  32.380  0.00  0.00    -0.045 A 
ATOM     35  C   *** d   1      27.252  11.497  32.930  0.00  0.00    -0.016 A 
ATOM     36  C   *** d   1      25.219  10.394  33.016  0.00  0.00     0.047 A 
ATOM     37  C   *** d   1      27.514  10.929  34.118  0.00  0.00     0.049 A 
ATOM     38  C   *** d   1      26.676  10.108  34.784  0.00  0.00     0.102 A 
ATOM     39  C   *** d   1      25.491   9.802  34.197  0.00  0.00     0.102 A 
BRANCH  38  40
ATOM     40  O   *** d   1      27.147   9.607  35.979  0.00  0.00    -0.353 OA
ATOM     41  C   *** d   1      27.691  10.467  36.952  0.00  0.00     0.210 C 
ENDBRANCH  38  40
BRANCH  39  42
ATOM     42  O   *** d   1      24.600   8.971  34.835  0.00  0.00    -0.353 OA
ATOM     43  C   *** d   1      23.303   9.430  35.137  0.00  0.00     0.210 C 
ENDBRANCH  39  42
ENDBRANCH  28  29
ENDBRANCH  25  28
ENDBRANCH  21  22
ENDBRANCH  17  21
BRANCH  18  44
ATOM     44  O   *** d   1      33.587  16.710  28.525  0.00  0.00    -0.358 OA
ATOM     45  H   *** d   1      34.451  16.279  28.434  0.00  0.00     0.217 HD
ENDBRANCH  18  44
ENDBRANCH  14  15
ENDBRANCH   6  14
BRANCH  13  46
ATOM     46  O   *** d   1      24.144  16.741  24.119  0.00  0.00    -0.353 OA
ATOM     47  C   *** d   1      23.250  15.665  23.958  0.00  0.00     0.210 C 
ENDBRANCH  13  46
ENDBRANCH   1   3
TORSDOF 11
ENDMDL
MODEL 3
REMARK VINA RESULT:      -7.5      2.973      5.331
REMARK  11 active torsions:
REMARK  status: ('A' for Active; 'I' for Inactive)
REMARK    1  A    between atoms: O_1  and  C_29 
REMARK    2  A    between atoms: O_2  and  C_30 
REMARK    3  A    between atoms: O_3  and  C_31 
REMARK    4  A    between atoms: O_4  and  C_32 
REMARK    5  A    between atoms: O_5  and  C_37 
REMARK    6  A    between atoms: O_5  and  C_38 
REMARK    7  A    between atoms: O_6  and  C_42 
REMARK    8  A    between atoms: C_9  and  C_19 
REMARK    9  A    between atoms: C_10  and  C_20 
REMARK   10  A    between atoms: C_19  and  C_25 
REMARK   11  A    between atoms: C_20  and  C_27 
ROOT
ATOM      1  O   *** d   1      31.350  14.479  28.642  0.00  0.00    -0.353 OA
ATOM      2  C   *** d   1      32.336  15.404  29.038  0.00  0.00     0.210 C 
ENDROOT
BRANCH   1   3
ATOM      3  C   *** d   1      30.664  13.741  29.583  0.00  0.00     0.102 A 
ATOM      4  C   *** d   1      29.663  14.382  30.221  0.00  0.00     0.049 A 
ATOM      5  C   *** d   1      28.864  13.829  31.148  0.00  0.00    -0.016 A 
ATOM      6  C   *** d   1      27.745  14.650  31.788  0.00  0.00     0.260 C 
ATOM      7  C   *** d   1      29.094  12.546  31.454  0.00  0.00    -0.045 A 
ATOM      8  N   *** d   1      27.131  14.016  32.960  0.00  0.00     0.093 N 
ATOM      9  C   *** d   1      27.947  12.977  33.565  0.00  0.00     0.277 C 
ATOM     10  C   *** d   1      26.768  14.990  33.985  0.00  0.00     0.310 C 
ATOM     11  C   *** d   1      28.274  11.894  32.532  0.00  0.00     0.069 C 
ATOM     12  C   *** d   1      30.074  11.883  30.821  0.00  0.00     0.047 A 
ATOM     13  C   *** d   1      30.861  12.429  29.870  0.00  0.00     0.102 A 
BRANCH   6  14
ATOM     14  C   *** d   1      26.668  14.912  30.709  0.00  0.00     0.079 C 
BRANCH  14  15
ATOM     15  C   *** d   1      26.665  16.317  30.148  0.00  0.00    -0.053 A 
ATOM     16  C   *** d   1      27.390  16.642  29.066  0.00  0.00     0.047 A 
ATOM     17  C   *** d   1      27.411  17.883  28.544  0.00  0.00     0.109 A 
ATOM     18  C   *** d   1      26.660  18.836  29.135  0.00  0.00     0.099 A 
ATOM     19  C   *** d   1      25.932  18.521  30.219  0.00  0.00     0.040 A 
ATOM     20  C   *** d   1      25.931  17.280  30.726  0.00  0.00     0.010 A 
BRANCH  17  21
ATOM     21  O   *** d   1      28.171  18.158  27.437  0.00  0.00    -0.308 OA
BRANCH  21  22
ATOM     22  C   *** d   1      27.776  17.494  26.305  0.00  0.00     0.076 A 
ATOM     23  C   *** d   1      28.613  16.665  25.653  0.00  0.00     0.038 A 
ATOM     24  C   *** d   1      28.238  16.008  24.545  0.00  0.00     0.010 A 
ATOM     25  C   *** d   1      27.003  16.161  24.039  0.00  0.00    -0.056 A 
ATOM     26  C   *** d   1      26.160  16.991  24.677  0.00  0.00     0.010 A 
ATOM     27  C   *** d   1      26.545  17.645  25.784  0.00  0.00     0.038 A 
BRANCH  25  28
ATOM     28  C   *** d   1      26.562  15.429  22.791  0.00  0.00     0.079 C 
BRANCH  28  29
ATOM     29  C   *** d   1      27.649  15.306  21.697  0.00  0.00     0.260 C 
ATOM     30  N   *** d   1      27.893  13.891  21.395  0.00  0.00     0.093 N 
ATOM     31  C   *** d   1      28.105  13.617  19.983  0.00  0.00     0.277 C 
ATOM     32  C   *** d   1      29.015  13.353  22.157  0.00  0.00     0.310 C 
ATOM     33  C   *** d   1      26.902  14.095  19.166  0.00  0.00     0.069 C 
ATOM     34  C   *** d   1      26.819  15.587  19.332  0.00  0.00    -0.045 A 
ATOM     35  C   *** d   1      27.203  16.134  20.492  0.00  0.00    -0.016 A 
ATOM     36  C   *** d   1      26.407  16.383  18.333  0.00  0.00     0.047 A 
ATOM     37  C   *** d   1      27.168  17.474  20.569  0.00  0.00     0.049 A 
ATOM     38  C   *** d   1      26.774  18.295  19.574  0.00  0.00     0.102 A 
ATOM     39  C   *** d   1      26.347  17.727  18.417  0.00  0.00     0.102 A 
BRANCH  38  40
ATOM     40  O   *** d   1      26.785  19.643  19.864  0.00  0.00    -0.353 OA
ATOM     41  C   *** d   1      25.651  20.266  20.418  0.00  0.00     0.210 C 
ENDBRANCH  38  40
BRANCH  39  42
ATOM     42  O   *** d   1      25.937  18.519  17.370  0.00  0.00    -0.353 OA
ATOM     43  C   *** d   1      26.880  19.004  16.443  0.00  0.00     0.210 C 
ENDBRANCH  39  42
ENDBRANCH  28  29
ENDBRANCH  25  28
ENDBRANCH  21  22
ENDBRANCH  17  21
BRANCH  18  44
ATOM     44  O   *** d   1      26.633  20.110  28.655  0.00  0.00    -0.358 OA
ATOM     45  H   *** d   1      27.429  20.580  28.945  0.00  0.00     0.217 HD
ENDBRANCH  18  44
ENDBRANCH  14  15
ENDBRANCH   6  14
BRANCH  13  46
ATOM     46  O   *** d   1      31.868  11.731  29.250  0.00  0.00    -0.353 OA
ATOM     47  C   *** d   1      31.642  11.134  27.995  0.00  0.00     0.210 C 
ENDBRANCH  13  46
ENDBRANCH   1   3
TORSDOF 11
ENDMDL
MODEL 4
REMARK VINA RESULT:      -7.5     14.834     18.940
REMARK  11 active torsions:
REMARK  status: ('A' for Active; 'I' for Inactive)
REMARK    1  A    between atoms: O_1  and  C_29 
REMARK    2  A    between atoms: O_2  and  C_30 
REMARK    3  A    between atoms: O_3  and  C_31 
REMARK    4  A    between atoms: O_4  and  C_32 
REMARK    5  A    between atoms: O_5  and  C_37 
REMARK    6  A    between atoms: O_5  and  C_38 
REMARK    7  A    between atoms: O_6  and  C_42 
REMARK    8  A    between atoms: C_9  and  C_19 
REMARK    9  A    between atoms: C_10  and  C_20 
REMARK   10  A    between atoms: C_19  and  C_25 
REMARK   11  A    between atoms: C_20  and  C_27 
ROOT
ATOM      1  O   *** d   1      24.347   2.880  36.553  0.00  0.00    -0.353 OA
ATOM      2  C   *** d   1      23.777   4.157  36.385  0.00  0.00     0.210 C 
ENDROOT
BRANCH   1   3
ATOM      3  C   *** d   1      23.702   1.757  36.080  0.00  0.00     0.102 A 
ATOM      4  C   *** d   1      22.385   1.896  35.826  0.00  0.00     0.049 A 
ATOM      5  C   *** d   1      21.590   0.929  35.338  0.00  0.00    -0.016 A 
ATOM      6  C   *** d   1      20.113   1.210  35.068  0.00  0.00     0.260 C 
ATOM      7  C   *** d   1      22.163  -0.257  35.096  0.00  0.00    -0.045 A 
ATOM      8  N   *** d   1      19.313   0.010  34.796  0.00  0.00     0.093 N 
ATOM      9  C   *** d   1      19.928  -1.225  35.251  0.00  0.00     0.277 C 
ATOM     10  C   *** d   1      17.969   0.107  35.357  0.00  0.00     0.310 C 
ATOM     11  C   *** d   1      21.309  -1.395  34.611  0.00  0.00     0.069 C 
ATOM     12  C   *** d   1      23.476  -0.414  35.326  0.00  0.00     0.047 A 
ATOM     13  C   *** d   1      24.281   0.563  35.791  0.00  0.00     0.102 A 
BRANCH   6  14
ATOM     14  C   *** d   1      20.024   2.183  33.869  0.00  0.00     0.079 C 
BRANCH  14  15
ATOM     15  C   *** d   1      19.812   3.633  34.247  0.00  0.00    -0.053 A 
ATOM     16  C   *** d   1      19.466   3.989  35.494  0.00  0.00     0.047 A 
ATOM     17  C   *** d   1      19.267   5.269  35.861  0.00  0.00     0.109 A 
ATOM     18  C   *** d   1      19.432   6.233  34.931  0.00  0.00     0.099 A 
ATOM     19  C   *** d   1      19.776   5.886  33.679  0.00  0.00     0.040 A 
ATOM     20  C   *** d   1      19.963   4.605  33.334  0.00  0.00     0.010 A 
BRANCH  17  21
ATOM     21  O   *** d   1      18.915   5.575  37.150  0.00  0.00    -0.308 OA
BRANCH  21  22
ATOM     22  C   *** d   1      19.823   5.170  38.092  0.00  0.00     0.076 A 
ATOM     23  C   *** d   1      20.927   5.894  38.357  0.00  0.00     0.038 A 
ATOM     24  C   *** d   1      21.823   5.508  39.278  0.00  0.00     0.010 A 
ATOM     25  C   *** d   1      21.652   4.369  39.971  0.00  0.00    -0.056 A 
ATOM     26  C   *** d   1      20.558   3.633  39.710  0.00  0.00     0.010 A 
ATOM     27  C   *** d   1      19.667   4.027  38.787  0.00  0.00     0.038 A 
BRANCH  25  28
ATOM     28  C   *** d   1      22.651   3.918  41.012  0.00  0.00     0.079 C 
BRANCH  28  29
ATOM     29  C   *** d   1      23.977   3.365  40.438  0.00  0.00     0.260 C 
ATOM     30  N   *** d   1      25.110   3.887  41.211  0.00  0.00     0.093 N 
ATOM     31  C   *** d   1      26.167   2.917  41.437  0.00  0.00     0.277 C 
ATOM     32  C   *** d   1      25.685   5.083  40.603  0.00  0.00     0.310 C 
ATOM     33  C   *** d   1      25.608   1.684  42.153  0.00  0.00     0.069 C 
ATOM     34  C   *** d   1      24.603   1.054  41.230  0.00  0.00    -0.045 A 
ATOM     35  C   *** d   1      23.885   1.840  40.417  0.00  0.00    -0.016 A 
ATOM     36  C   *** d   1      24.437  -0.276  41.174  0.00  0.00     0.047 A 
ATOM     37  C   *** d   1      23.045   1.225  39.569  0.00  0.00     0.049 A 
ATOM     38  C   *** d   1      22.874  -0.110  39.484  0.00  0.00     0.102 A 
ATOM     39  C   *** d   1      23.576  -0.894  40.341  0.00  0.00     0.102 A 
BRANCH  38  40
ATOM     40  O   *** d   1      21.941  -0.540  38.564  0.00  0.00    -0.353 OA
ATOM     41  C   *** d   1      20.573  -0.265  38.748  0.00  0.00     0.210 C 
ENDBRANCH  38  40
BRANCH  39  42
ATOM     42  O   *** d   1      23.440  -2.261  40.294  0.00  0.00    -0.353 OA
ATOM     43  C   *** d   1      24.322  -3.030  39.510  0.00  0.00     0.210 C 
ENDBRANCH  39  42
ENDBRANCH  28  29
ENDBRANCH  25  28
ENDBRANCH  21  22
ENDBRANCH  17  21
BRANCH  18  44
ATOM     44  O   *** d   1      19.251   7.547  35.238  0.00  0.00    -0.358 OA
ATOM     45  H   *** d   1      19.489   8.092  34.472  0.00  0.00     0.217 HD
ENDBRANCH  18  44
ENDBRANCH  14  15
ENDBRANCH   6  14
BRANCH  13  46
ATOM     46  O   *** d   1      25.620   0.369  36.033  0.00  0.00    -0.353 OA
ATOM     47  C   *** d   1      26.054  -0.791  36.703  0.00  0.00     0.210 C 
ENDBRANCH  13  46
ENDBRANCH   1   3
TORSDOF 11
ENDMDL
MODEL 5
REMARK VINA RESULT:      -7.5      3.981     11.118
REMARK  11 active torsions:
REMARK  status: ('A' for Active; 'I' for Inactive)
REMARK    1  A    between atoms: O_1  and  C_29 
REMARK    2  A    between atoms: O_2  and  C_30 
REMARK    3  A    between atoms: O_3  and  C_31 
REMARK    4  A    between atoms: O_4  and  C_32 
REMARK    5  A    between atoms: O_5  and  C_37 
REMARK    6  A    between atoms: O_5  and  C_38 
REMARK    7  A    between atoms: O_6  and  C_42 
REMARK    8  A    between atoms: C_9  and  C_19 
REMARK    9  A    between atoms: C_10  and  C_20 
REMARK   10  A    between atoms: C_19  and  C_25 
REMARK   11  A    between atoms: C_20  and  C_27 
ROOT
ATOM      1  O   *** d   1      28.416  21.299  19.228  0.00  0.00    -0.353 OA
ATOM      2  C   *** d   1      27.794  21.456  17.975  0.00  0.00     0.210 C 
ENDROOT
BRANCH   1   3
ATOM      3  C   *** d   1      28.025  20.290  20.084  0.00  0.00     0.102 A 
ATOM      4  C   *** d   1      26.968  19.554  19.684  0.00  0.00     0.049 A 
ATOM      5  C   *** d   1      26.455  18.515  20.362  0.00  0.00    -0.016 A 
ATOM      6  C   *** d   1      25.266  17.739  19.797  0.00  0.00     0.260 C 
ATOM      7  C   *** d   1      27.045  18.202  21.523  0.00  0.00    -0.045 A 
ATOM      8  N   *** d   1      24.645  16.813  20.752  0.00  0.00     0.093 N 
ATOM      9  C   *** d   1      24.956  17.101  22.141  0.00  0.00     0.277 C 
ATOM     10  C   *** d   1      23.195  16.751  20.592  0.00  0.00     0.310 C 
ATOM     11  C   *** d   1      26.472  17.090  22.357  0.00  0.00     0.069 C 
ATOM     12  C   *** d   1      28.108  18.911  21.933  0.00  0.00     0.047 A 
ATOM     13  C   *** d   1      28.641  19.938  21.241  0.00  0.00     0.102 A 
BRANCH   6  14
ATOM     14  C   *** d   1      25.753  16.960  18.552  0.00  0.00     0.079 C 
BRANCH  14  15
ATOM     15  C   *** d   1      26.499  15.681  18.860  0.00  0.00    -0.053 A 
ATOM     16  C   *** d   1      27.759  15.698  19.324  0.00  0.00     0.047 A 
ATOM     17  C   *** d   1      28.452  14.578  19.604  0.00  0.00     0.109 A 
ATOM     18  C   *** d   1      27.844  13.387  19.417  0.00  0.00     0.099 A 
ATOM     19  C   *** d   1      26.583  13.360  18.952  0.00  0.00     0.040 A 
ATOM     20  C   *** d   1      25.915  14.488  18.673  0.00  0.00     0.010 A 
BRANCH  17  21
ATOM     21  O   *** d   1      29.737  14.656  20.076  0.00  0.00    -0.308 OA
BRANCH  21  22
ATOM     22  C   *** d   1      29.837  15.127  21.358  0.00  0.00     0.076 A 
ATOM     23  C   *** d   1      29.073  14.629  22.349  0.00  0.00     0.038 A 
ATOM     24  C   *** d   1      29.163  15.081  23.609  0.00  0.00     0.010 A 
ATOM     25  C   *** d   1      30.024  16.062  23.929  0.00  0.00    -0.056 A 
ATOM     26  C   *** d   1      30.786  16.574  22.946  0.00  0.00     0.010 A 
ATOM     27  C   *** d   1      30.689  16.116  21.689  0.00  0.00     0.038 A 
BRANCH  25  28
ATOM     28  C   *** d   1      30.139  16.585  25.343  0.00  0.00     0.079 C 
BRANCH  28  29
ATOM     29  C   *** d   1      31.584  16.658  25.889  0.00  0.00     0.260 C 
ATOM     30  N   *** d   1      31.861  18.010  26.386  0.00  0.00     0.093 N 
ATOM     31  C   *** d   1      32.649  18.041  27.606  0.00  0.00     0.277 C 
ATOM     32  C   *** d   1      32.512  18.843  25.379  0.00  0.00     0.310 C 
ATOM     33  C   *** d   1      31.946  17.245  28.709  0.00  0.00     0.069 C 
ATOM     34  C   *** d   1      31.877  15.816  28.248  0.00  0.00    -0.045 A 
ATOM     35  C   *** d   1      31.749  15.561  26.939  0.00  0.00    -0.016 A 
ATOM     36  C   *** d   1      31.982  14.794  29.111  0.00  0.00     0.047 A 
ATOM     37  C   *** d   1      31.754  14.269  26.573  0.00  0.00     0.049 A 
ATOM     38  C   *** d   1      31.874  13.226  27.419  0.00  0.00     0.102 A 
ATOM     39  C   *** d   1      31.962  13.495  28.747  0.00  0.00     0.102 A 
BRANCH  38  40
ATOM     40  O   *** d   1      31.829  11.974  26.844  0.00  0.00    -0.353 OA
ATOM     41  C   *** d   1      33.008  11.351  26.391  0.00  0.00     0.210 C 
ENDBRANCH  38  40
BRANCH  39  42
ATOM     42  O   *** d   1      32.089  12.469  29.652  0.00  0.00    -0.353 OA
ATOM     43  C   *** d   1      30.939  11.885  30.219  0.00  0.00     0.210 C 
ENDBRANCH  39  42
ENDBRANCH  28  29
ENDBRANCH  25  28
ENDBRANCH  21  22
ENDBRANCH  17  21
BRANCH  18  44
ATOM     44  O   *** d   1      28.486  12.218  19.686  0.00  0.00    -0.358 OA
ATOM     45  H   *** d   1      28.235  11.554  19.025  0.00  0.00     0.217 HD
ENDBRANCH  18  44
ENDBRANCH  14  15
ENDBRANCH   6  14
BRANCH  13  46
ATOM     46  O   *** d   1      29.721  20.658  21.694  0.00  0.00    -0.353 OA
ATOM     47  C   *** d   1      31.003  20.075  21.701  0.00  0.00     0.210 C 
ENDBRANCH  13  46
ENDBRANCH   1   3
TORSDOF 11
ENDMDL
MODEL 6
REMARK VINA RESULT:      -7.4      3.765     10.021
REMARK  11 active torsions:
REMARK  status: ('A' for Active; 'I' for Inactive)
REMARK    1  A    between atoms: O_1  and  C_29 
REMARK    2  A    between atoms: O_2  and  C_30 
REMARK    3  A    between atoms: O_3  and  C_31 
REMARK    4  A    between atoms: O_4  and  C_32 
REMARK    5  A    between atoms: O_5  and  C_37 
REMARK    6  A    between atoms: O_5  and  C_38 
REMARK    7  A    between atoms: O_6  and  C_42 
REMARK    8  A    between atoms: C_9  and  C_19 
REMARK    9  A    between atoms: C_10  and  C_20 
REMARK   10  A    between atoms: C_19  and  C_25 
REMARK   11  A    between atoms: C_20  and  C_27 
ROOT
ATOM      1  O   *** d   1      27.811  21.203  23.591  0.00  0.00    -0.353 OA
ATOM      2  C   *** d   1      27.038  22.322  23.953  0.00  0.00     0.210 C 
ENDROOT
BRANCH   1   3
ATOM      3  C   *** d   1      27.281  19.932  23.661  0.00  0.00     0.102 A 
ATOM      4  C   *** d   1      26.488  19.566  22.633  0.00  0.00     0.049 A 
ATOM      5  C   *** d   1      25.901  18.364  22.505  0.00  0.00    -0.016 A 
ATOM      6  C   *** d   1      25.040  18.055  21.282  0.00  0.00     0.260 C 
ATOM      7  C   *** d   1      26.126  17.477  23.483  0.00  0.00    -0.045 A 
ATOM      8  N   *** d   1      24.252  16.822  21.398  0.00  0.00     0.093 N 
ATOM      9  C   *** d   1      24.078  16.360  22.764  0.00  0.00     0.277 C 
ATOM     10  C   *** d   1      22.942  16.946  20.768  0.00  0.00     0.310 C 
ATOM     11  C   *** d   1      25.442  16.139  23.426  0.00  0.00     0.069 C 
ATOM     12  C   *** d   1      26.924  17.814  24.508  0.00  0.00     0.047 A 
ATOM     13  C   *** d   1      27.535  19.010  24.624  0.00  0.00     0.102 A 
BRANCH   6  14
ATOM     14  C   *** d   1      25.974  17.966  20.051  0.00  0.00     0.079 C 
BRANCH  14  15
ATOM     15  C   *** d   1      26.670  16.634  19.882  0.00  0.00    -0.053 A 
ATOM     16  C   *** d   1      27.895  16.414  20.385  0.00  0.00     0.047 A 
ATOM     17  C   *** d   1      28.543  15.241  20.249  0.00  0.00     0.109 A 
ATOM     18  C   *** d   1      27.924  14.244  19.583  0.00  0.00     0.099 A 
ATOM     19  C   *** d   1      26.698  14.455  19.075  0.00  0.00     0.040 A 
ATOM     20  C   *** d   1      26.074  15.633  19.216  0.00  0.00     0.010 A 
BRANCH  17  21
ATOM     21  O   *** d   1      29.794  15.073  20.784  0.00  0.00    -0.308 OA
BRANCH  21  22
ATOM     22  C   *** d   1      29.887  15.402  22.110  0.00  0.00     0.076 A 
ATOM     23  C   *** d   1      30.883  16.182  22.570  0.00  0.00     0.038 A 
ATOM     24  C   *** d   1      30.984  16.513  23.866  0.00  0.00     0.010 A 
ATOM     25  C   *** d   1      30.088  16.066  24.762  0.00  0.00    -0.056 A 
ATOM     26  C   *** d   1      29.093  15.280  24.317  0.00  0.00     0.010 A 
ATOM     27  C   *** d   1      29.000  14.954  23.019  0.00  0.00     0.038 A 
BRANCH  25  28
ATOM     28  C   *** d   1      30.186  16.428  26.227  0.00  0.00     0.079 C 
BRANCH  28  29
ATOM     29  C   *** d   1      31.625  16.447  26.793  0.00  0.00     0.260 C 
ATOM     30  N   *** d   1      31.909  17.759  27.387  0.00  0.00     0.093 N 
ATOM     31  C   *** d   1      32.683  17.696  28.615  0.00  0.00     0.277 C 
ATOM     32  C   *** d   1      32.579  18.653  26.448  0.00  0.00     0.310 C 
ATOM     33  C   *** d   1      31.960  16.831  29.651  0.00  0.00     0.069 C 
ATOM     34  C   *** d   1      31.883  15.439  29.090  0.00  0.00    -0.045 A 
ATOM     35  C   *** d   1      31.767  15.277  27.766  0.00  0.00    -0.016 A 
ATOM     36  C   *** d   1      31.968  14.358  29.880  0.00  0.00     0.047 A 
ATOM     37  C   *** d   1      31.765  14.015  27.309  0.00  0.00     0.049 A 
ATOM     38  C   *** d   1      31.864  12.914  28.082  0.00  0.00     0.102 A 
ATOM     39  C   *** d   1      31.940  13.088  29.426  0.00  0.00     0.102 A 
BRANCH  38  40
ATOM     40  O   *** d   1      31.815  11.706  27.419  0.00  0.00    -0.353 OA
ATOM     41  C   *** d   1      32.836  11.338  26.522  0.00  0.00     0.210 C 
ENDBRANCH  38  40
BRANCH  39  42
ATOM     42  O   *** d   1      32.046  11.999  30.258  0.00  0.00    -0.353 OA
ATOM     43  C   *** d   1      30.939  11.591  31.027  0.00  0.00     0.210 C 
ENDBRANCH  39  42
ENDBRANCH  28  29
ENDBRANCH  25  28
ENDBRANCH  21  22
ENDBRANCH  17  21
BRANCH  18  44
ATOM     44  O   *** d   1      28.521  13.032  19.415  0.00  0.00    -0.358 OA
ATOM     45  H   *** d   1      28.258  12.660  18.559  0.00  0.00     0.217 HD
ENDBRANCH  18  44
ENDBRANCH  14  15
ENDBRANCH   6  14
BRANCH  13  46
ATOM     46  O   *** d   1      28.335  19.334  25.694  0.00  0.00    -0.353 OA
ATOM     47  C   *** d   1      27.753  19.725  26.916  0.00  0.00     0.210 C 
ENDBRANCH  13  46
ENDBRANCH   1   3
TORSDOF 11
ENDMDL
MODEL 7
REMARK VINA RESULT:      -7.3      2.437     10.928
REMARK  11 active torsions:
REMARK  status: ('A' for Active; 'I' for Inactive)
REMARK    1  A    between atoms: O_1  and  C_29 
REMARK    2  A    between atoms: O_2  and  C_30 
REMARK    3  A    between atoms: O_3  and  C_31 
REMARK    4  A    between atoms: O_4  and  C_32 
REMARK    5  A    between atoms: O_5  and  C_37 
REMARK    6  A    between atoms: O_5  and  C_38 
REMARK    7  A    between atoms: O_6  and  C_42 
REMARK    8  A    between atoms: C_9  and  C_19 
REMARK    9  A    between atoms: C_10  and  C_20 
REMARK   10  A    between atoms: C_19  and  C_25 
REMARK   11  A    between atoms: C_20  and  C_27 
ROOT
ATOM      1  O   *** d   1      25.940  17.879  26.249  0.00  0.00    -0.353 OA
ATOM      2  C   *** d   1      27.040  18.211  27.063  0.00  0.00     0.210 C 
ENDROOT
BRANCH   1   3
ATOM      3  C   *** d   1      26.122  17.178  25.076  0.00  0.00     0.102 A 
ATOM      4  C   *** d   1      27.402  16.925  24.732  0.00  0.00     0.049 A 
ATOM      5  C   *** d   1      27.784  16.236  23.644  0.00  0.00    -0.016 A 
ATOM      6  C   *** d   1      29.267  15.992  23.370  0.00  0.00     0.260 C 
ATOM      7  C   *** d   1      26.809  15.777  22.848  0.00  0.00    -0.045 A 
ATOM      8  N   *** d   1      29.550  15.468  22.028  0.00  0.00     0.093 N 
ATOM      9  C   *** d   1      28.479  15.684  21.071  0.00  0.00     0.277 C 
ATOM     10  C   *** d   1      30.792  16.004  21.480  0.00  0.00     0.310 C 
ATOM     11  C   *** d   1      27.179  15.056  21.582  0.00  0.00     0.069 C 
ATOM     12  C   *** d   1      25.528  16.003  23.179  0.00  0.00     0.047 A 
ATOM     13  C   *** d   1      25.142  16.672  24.285  0.00  0.00     0.102 A 
BRANCH   6  14
ATOM     14  C   *** d   1      29.795  15.008  24.440  0.00  0.00     0.079 C 
BRANCH  14  15
ATOM     15  C   *** d   1      30.751  15.617  25.441  0.00  0.00    -0.053 A 
ATOM     16  C   *** d   1      30.383  15.848  26.712  0.00  0.00     0.047 A 
ATOM     17  C   *** d   1      31.208  16.391  27.626  0.00  0.00     0.109 A 
ATOM     18  C   *** d   1      32.464  16.708  27.244  0.00  0.00     0.099 A 
ATOM     19  C   *** d   1      32.841  16.482  25.974  0.00  0.00     0.040 A 
ATOM     20  C   *** d   1      32.000  15.946  25.079  0.00  0.00     0.010 A 
BRANCH  17  21
ATOM     21  O   *** d   1      30.778  16.605  28.910  0.00  0.00    -0.308 OA
BRANCH  21  22
ATOM     22  C   *** d   1      30.311  15.481  29.540  0.00  0.00     0.076 A 
ATOM     23  C   *** d   1      31.020  14.337  29.547  0.00  0.00     0.038 A 
ATOM     24  C   *** d   1      30.574  13.231  30.161  0.00  0.00     0.010 A 
ATOM     25  C   *** d   1      29.388  13.225  30.793  0.00  0.00    -0.056 A 
ATOM     26  C   *** d   1      28.667  14.360  30.787  0.00  0.00     0.010 A 
ATOM     27  C   *** d   1      29.121  15.460  30.169  0.00  0.00     0.038 A 
BRANCH  25  28
ATOM     28  C   *** d   1      28.869  11.988  31.491  0.00  0.00     0.079 C 
BRANCH  28  29
ATOM     29  C   *** d   1      27.631  12.224  32.388  0.00  0.00     0.260 C 
ATOM     30  N   *** d   1      26.475  11.507  31.839  0.00  0.00     0.093 N 
ATOM     31  C   *** d   1      25.628  10.893  32.848  0.00  0.00     0.277 C 
ATOM     32  C   *** d   1      25.654  12.359  30.985  0.00  0.00     0.310 C 
ATOM     33  C   *** d   1      26.447   9.925  33.707  0.00  0.00     0.069 C 
ATOM     34  C   *** d   1      27.488  10.740  34.422  0.00  0.00    -0.045 A 
ATOM     35  C   *** d   1      27.997  11.820  33.815  0.00  0.00    -0.016 A 
ATOM     36  C   *** d   1      27.887  10.433  35.665  0.00  0.00     0.047 A 
ATOM     37  C   *** d   1      28.878  12.549  34.520  0.00  0.00     0.049 A 
ATOM     38  C   *** d   1      29.282  12.270  35.776  0.00  0.00     0.102 A 
ATOM     39  C   *** d   1      28.791  11.150  36.365  0.00  0.00     0.102 A 
BRANCH  38  40
ATOM     40  O   *** d   1      30.216  13.130  36.314  0.00  0.00    -0.353 OA
ATOM     41  C   *** d   1      31.325  13.550  35.555  0.00  0.00     0.210 C 
ENDBRANCH  38  40
BRANCH  39  42
ATOM     42  O   *** d   1      29.169  10.821  37.645  0.00  0.00    -0.353 OA
ATOM     43  C   *** d   1      28.201  10.730  38.663  0.00  0.00     0.210 C 
ENDBRANCH  39  42
ENDBRANCH  28  29
ENDBRANCH  25  28
ENDBRANCH  21  22
ENDBRANCH  17  21
BRANCH  18  44
ATOM     44  O   *** d   1      33.350  17.255  28.121  0.00  0.00    -0.358 OA
ATOM     45  H   *** d   1      34.183  17.442  27.661  0.00  0.00     0.217 HD
ENDBRANCH  18  44
ENDBRANCH  14  15
ENDBRANCH   6  14
BRANCH  13  46
ATOM     46  O   *** d   1      23.822  16.903  24.589  0.00  0.00    -0.353 OA
ATOM     47  C   *** d   1      22.843  15.949  24.250  0.00  0.00     0.210 C 
ENDBRANCH  13  46
ENDBRANCH   1   3
TORSDOF 11
ENDMDL
MODEL 8
REMARK VINA RESULT:      -7.2     15.129     20.291
REMARK  11 active torsions:
REMARK  status: ('A' for Active; 'I' for Inactive)
REMARK    1  A    between atoms: O_1  and  C_29 
REMARK    2  A    between atoms: O_2  and  C_30 
REMARK    3  A    between atoms: O_3  and  C_31 
REMARK    4  A    between atoms: O_4  and  C_32 
REMARK    5  A    between atoms: O_5  and  C_37 
REMARK    6  A    between atoms: O_5  and  C_38 
REMARK    7  A    between atoms: O_6  and  C_42 
REMARK    8  A    between atoms: C_9  and  C_19 
REMARK    9  A    between atoms: C_10  and  C_20 
REMARK   10  A    between atoms: C_19  and  C_25 
REMARK   11  A    between atoms: C_20  and  C_27 
ROOT
ATOM      1  O   *** d   1      19.046  -0.058  34.977  0.00  0.00    -0.353 OA
ATOM      2  C   *** d   1      17.778  -0.312  35.535  0.00  0.00     0.210 C 
ENDROOT
BRANCH   1   3
ATOM      3  C   *** d   1      19.410   1.223  34.619  0.00  0.00     0.102 A 
ATOM      4  C   *** d   1      18.472   2.175  34.798  0.00  0.00     0.049 A 
ATOM      5  C   *** d   1      18.644   3.481  34.536  0.00  0.00    -0.016 A 
ATOM      6  C   *** d   1      17.513   4.474  34.802  0.00  0.00     0.260 C 
ATOM      7  C   *** d   1      19.839   3.848  34.054  0.00  0.00    -0.045 A 
ATOM      8  N   *** d   1      17.736   5.806  34.226  0.00  0.00     0.093 N 
ATOM      9  C   *** d   1      18.729   5.832  33.166  0.00  0.00     0.277 C 
ATOM     10  C   *** d   1      16.500   6.405  33.733  0.00  0.00     0.310 C 
ATOM     11  C   *** d   1      20.065   5.286  33.680  0.00  0.00     0.069 C 
ATOM     12  C   *** d   1      20.792   2.919  33.882  0.00  0.00     0.047 A 
ATOM     13  C   *** d   1      20.631   1.612  34.170  0.00  0.00     0.102 A 
BRANCH   6  14
ATOM     14  C   *** d   1      17.330   4.589  36.333  0.00  0.00     0.079 C 
BRANCH  14  15
ATOM     15  C   *** d   1      18.547   5.089  37.079  0.00  0.00    -0.053 A 
ATOM     16  C   *** d   1      19.295   4.267  37.832  0.00  0.00     0.047 A 
ATOM     17  C   *** d   1      20.382   4.681  38.510  0.00  0.00     0.109 A 
ATOM     18  C   *** d   1      20.734   5.981  38.419  0.00  0.00     0.099 A 
ATOM     19  C   *** d   1      19.991   6.812  37.669  0.00  0.00     0.040 A 
ATOM     20  C   *** d   1      18.909   6.379  37.007  0.00  0.00     0.010 A 
BRANCH  17  21
ATOM     21  O   *** d   1      21.109   3.797  39.264  0.00  0.00    -0.308 OA
BRANCH  21  22
ATOM     22  C   *** d   1      21.275   2.567  38.683  0.00  0.00     0.076 A 
ATOM     23  C   *** d   1      22.344   2.296  37.911  0.00  0.00     0.038 A 
ATOM     24  C   *** d   1      22.518   1.096  37.338  0.00  0.00     0.010 A 
ATOM     25  C   *** d   1      21.618   0.113  37.511  0.00  0.00    -0.056 A 
ATOM     26  C   *** d   1      20.542   0.374  38.274  0.00  0.00     0.010 A 
ATOM     27  C   *** d   1      20.376   1.577  38.843  0.00  0.00     0.038 A 
BRANCH  25  28
ATOM     28  C   *** d   1      21.797  -1.246  36.873  0.00  0.00     0.079 C 
BRANCH  28  29
ATOM     29  C   *** d   1      22.571  -2.269  37.738  0.00  0.00     0.260 C 
ATOM     30  N   *** d   1      23.866  -1.705  38.136  0.00  0.00     0.093 N 
ATOM     31  C   *** d   1      24.256  -2.026  39.498  0.00  0.00     0.277 C 
ATOM     32  C   *** d   1      24.939  -2.101  37.229  0.00  0.00     0.310 C 
ATOM     33  C   *** d   1      23.185  -1.543  40.481  0.00  0.00     0.069 C 
ATOM     34  C   *** d   1      21.928  -2.308  40.176  0.00  0.00    -0.045 A 
ATOM     35  C   *** d   1      21.677  -2.669  38.911  0.00  0.00    -0.016 A 
ATOM     36  C   *** d   1      21.074  -2.671  41.146  0.00  0.00     0.047 A 
ATOM     37  C   *** d   1      20.573  -3.403  38.700  0.00  0.00     0.049 A 
ATOM     38  C   *** d   1      19.709  -3.793  39.659  0.00  0.00     0.102 A 
ATOM     39  C   *** d   1      19.951  -3.386  40.932  0.00  0.00     0.102 A 
BRANCH  38  40
ATOM     40  O   *** d   1      18.620  -4.521  39.230  0.00  0.00    -0.353 OA
ATOM     41  C   *** d   1      18.702  -5.318  38.073  0.00  0.00     0.210 C 
ENDBRANCH  38  40
BRANCH  39  42
ATOM     42  O   *** d   1      19.103  -3.758  41.948  0.00  0.00    -0.353 OA
ATOM     43  C   *** d   1      19.017  -2.975  43.115  0.00  0.00     0.210 C 
ENDBRANCH  39  42
ENDBRANCH  28  29
ENDBRANCH  25  28
ENDBRANCH  21  22
ENDBRANCH  17  21
BRANCH  18  44
ATOM     44  O   *** d   1      21.825   6.463  39.076  0.00  0.00    -0.358 OA
ATOM     45  H   *** d   1      21.936   5.982  39.910  0.00  0.00     0.217 HD
ENDBRANCH  18  44
ENDBRANCH  14  15
ENDBRANCH   6  14
BRANCH  13  46
ATOM     46  O   *** d   1      21.621   0.680  33.968  0.00  0.00    -0.353 OA
ATOM     47  C   *** d   1      21.843   0.156  32.680  0.00  0.00     0.210 C 
ENDBRANCH  13  46
ENDBRANCH   1   3
TORSDOF 11
ENDMDL
MODEL 9
REMARK VINA RESULT:      -7.1      9.929     17.055
REMARK  11 active torsions:
REMARK  status: ('A' for Active; 'I' for Inactive)
REMARK    1  A    between atoms: O_1  and  C_29 
REMARK    2  A    between atoms: O_2  and  C_30 
REMARK    3  A    between atoms: O_3  and  C_31 
REMARK    4  A    between atoms: O_4  and  C_32 
REMARK    5  A    between atoms: O_5  and  C_37 
REMARK    6  A    between atoms: O_5  and  C_38 
REMARK    7  A    between atoms: O_6  and  C_42 
REMARK    8  A    between atoms: C_9  and  C_19 
REMARK    9  A    between atoms: C_10  and  C_20 
REMARK   10  A    between atoms: C_19  and  C_25 
REMARK   11  A    between atoms: C_20  and  C_27 
ROOT
ATOM      1  O   *** d   1      24.646   8.873  33.055  0.00  0.00    -0.353 OA
ATOM      2  C   *** d   1      24.832  10.239  32.766  0.00  0.00     0.210 C 
ENDROOT
BRANCH   1   3
ATOM      3  C   *** d   1      24.310   8.465  34.329  0.00  0.00     0.102 A 
ATOM      4  C   *** d   1      23.001   8.223  34.545  0.00  0.00     0.049 A 
ATOM      5  C   *** d   1      22.480   7.794  35.706  0.00  0.00    -0.016 A 
ATOM      6  C   *** d   1      20.980   7.530  35.826  0.00  0.00     0.260 C 
ATOM      7  C   *** d   1      23.338   7.603  36.717  0.00  0.00    -0.045 A 
ATOM      8  N   *** d   1      20.514   7.328  37.204  0.00  0.00     0.093 N 
ATOM      9  C   *** d   1      21.425   7.836  38.215  0.00  0.00     0.277 C 
ATOM     10  C   *** d   1      19.190   7.902  37.425  0.00  0.00     0.310 C 
ATOM     11  C   *** d   1      22.804   7.186  38.059  0.00  0.00     0.069 C 
ATOM     12  C   *** d   1      24.647   7.823  36.521  0.00  0.00     0.047 A 
ATOM     13  C   *** d   1      25.175   8.228  35.348  0.00  0.00     0.102 A 
BRANCH   6  14
ATOM     14  C   *** d   1      20.644   6.286  34.971  0.00  0.00     0.079 C 
BRANCH  14  15
ATOM     15  C   *** d   1      21.291   5.002  35.443  0.00  0.00    -0.053 A 
ATOM     16  C   *** d   1      20.932   4.419  36.598  0.00  0.00     0.047 A 
ATOM     17  C   *** d   1      21.490   3.279  37.047  0.00  0.00     0.109 A 
ATOM     18  C   *** d   1      22.446   2.696  36.294  0.00  0.00     0.099 A 
ATOM     19  C   *** d   1      22.813   3.273  35.137  0.00  0.00     0.040 A 
ATOM     20  C   *** d   1      22.249   4.412  34.712  0.00  0.00     0.010 A 
BRANCH  17  21
ATOM     21  O   *** d   1      21.084   2.729  38.236  0.00  0.00    -0.308 OA
BRANCH  21  22
ATOM     22  C   *** d   1      21.807   3.143  39.323  0.00  0.00     0.076 A 
ATOM     23  C   *** d   1      21.618   4.360  39.867  0.00  0.00     0.038 A 
ATOM     24  C   *** d   1      22.319   4.776  40.932  0.00  0.00     0.010 A 
ATOM     25  C   *** d   1      23.249   3.987  41.496  0.00  0.00    -0.056 A 
ATOM     26  C   *** d   1      23.453   2.773  40.957  0.00  0.00     0.010 A 
ATOM     27  C   *** d   1      22.748   2.365  39.891  0.00  0.00     0.038 A 
BRANCH  25  28
ATOM     28  C   *** d   1      24.049   4.440  42.697  0.00  0.00     0.079 C 
BRANCH  28  29
ATOM     29  C   *** d   1      25.433   5.044  42.360  0.00  0.00     0.260 C 
ATOM     30  N   *** d   1      26.129   4.185  41.395  0.00  0.00     0.093 N 
ATOM     31  C   *** d   1      26.870   4.916  40.381  0.00  0.00     0.277 C 
ATOM     32  C   *** d   1      27.027   3.239  42.050  0.00  0.00     0.310 C 
ATOM     33  C   *** d   1      25.933   5.857  39.618  0.00  0.00     0.069 C 
ATOM     34  C   *** d   1      25.408   6.858  40.609  0.00  0.00    -0.045 A 
ATOM     35  C   *** d   1      25.219   6.478  41.879  0.00  0.00    -0.016 A 
ATOM     36  C   *** d   1      25.165   8.130  40.259  0.00  0.00     0.047 A 
ATOM     37  C   *** d   1      24.808   7.425  42.738  0.00  0.00     0.049 A 
ATOM     38  C   *** d   1      24.571   8.712  42.413  0.00  0.00     0.102 A 
ATOM     39  C   *** d   1      24.727   9.077  41.114  0.00  0.00     0.102 A 
BRANCH  38  40
ATOM     40  O   *** d   1      24.128   9.521  43.438  0.00  0.00    -0.353 OA
ATOM     41  C   *** d   1      22.855   9.325  44.006  0.00  0.00     0.210 C 
ENDBRANCH  38  40
BRANCH  39  42
ATOM     42  O   *** d   1      24.502  10.377  40.731  0.00  0.00    -0.353 OA
ATOM     43  C   *** d   1      23.286  10.728  40.113  0.00  0.00     0.210 C 
ENDBRANCH  39  42
ENDBRANCH  28  29
ENDBRANCH  25  28
ENDBRANCH  21  22
ENDBRANCH  17  21
BRANCH  18  44
ATOM     44  O   *** d   1      23.046   1.540  36.688  0.00  0.00    -0.358 OA
ATOM     45  H   *** d   1      24.009   1.641  36.629  0.00  0.00     0.217 HD
ENDBRANCH  18  44
ENDBRANCH  14  15
ENDBRANCH   6  14
BRANCH  13  46
ATOM     46  O   *** d   1      26.519   8.462  35.180  0.00  0.00    -0.353 OA
ATOM     47  C   *** d   1      27.086   9.670  35.629  0.00  0.00     0.210 C 
ENDBRANCH  13  46
ENDBRANCH   1   3
TORSDOF 11
ENDMDL
MODEL 10
REMARK VINA RESULT:      -7.1      6.961     15.143
REMARK  11 active torsions:
REMARK  status: ('A' for Active; 'I' for Inactive)
REMARK    1  A    between atoms: O_1  and  C_29 
REMARK    2  A    between atoms: O_2  and  C_30 
REMARK    3  A    between atoms: O_3  and  C_31 
REMARK    4  A    between atoms: O_4  and  C_32 
REMARK    5  A    between atoms: O_5  and  C_37 
REMARK    6  A    between atoms: O_5  and  C_38 
REMARK    7  A    between atoms: O_6  and  C_42 
REMARK    8  A    between atoms: C_9  and  C_19 
REMARK    9  A    between atoms: C_10  and  C_20 
REMARK   10  A    between atoms: C_19  and  C_25 
REMARK   11  A    between atoms: C_20  and  C_27 
ROOT
ATOM      1  O   *** d   1      29.096  12.669  32.175  0.00  0.00    -0.353 OA
ATOM      2  C   *** d   1      29.415  13.762  33.004  0.00  0.00     0.210 C 
ENDROOT
BRANCH   1   3
ATOM      3  C   *** d   1      27.915  11.978  32.349  0.00  0.00     0.102 A 
ATOM      4  C   *** d   1      27.918  11.037  33.316  0.00  0.00     0.049 A 
ATOM      5  C   *** d   1      26.862  10.280  33.655  0.00  0.00    -0.016 A 
ATOM      6  C   *** d   1      26.978   9.260  34.786  0.00  0.00     0.260 C 
ATOM      7  C   *** d   1      25.730  10.482  32.968  0.00  0.00    -0.045 A 
ATOM      8  N   *** d   1      25.849   8.326  34.870  0.00  0.00     0.093 N 
ATOM      9  C   *** d   1      25.065   8.235  33.651  0.00  0.00     0.277 C 
ATOM     10  C   *** d   1      26.272   6.985  35.263  0.00  0.00     0.310 C 
ATOM     11  C   *** d   1      24.535   9.618  33.259  0.00  0.00     0.069 C 
ATOM     12  C   *** d   1      25.699  11.424  32.012  0.00  0.00     0.047 A 
ATOM     13  C   *** d   1      26.751  12.204  31.689  0.00  0.00     0.102 A 
BRANCH   6  14
ATOM     14  C   *** d   1      27.117  10.036  36.117  0.00  0.00     0.079 C 
BRANCH  14  15
ATOM     15  C   *** d   1      25.836  10.664  36.619  0.00  0.00    -0.053 A 
ATOM     16  C   *** d   1      24.934   9.954  37.317  0.00  0.00     0.047 A 
ATOM     17  C   *** d   1      23.783  10.482  37.775  0.00  0.00     0.109 A 
ATOM     18  C   *** d   1      23.534  11.785  37.525  0.00  0.00     0.099 A 
ATOM     19  C   *** d   1      24.430  12.503  36.827  0.00  0.00     0.040 A 
ATOM     20  C   *** d   1      25.567  11.955  36.374  0.00  0.00     0.010 A 
BRANCH  17  21
ATOM     21  O   *** d   1      22.898   9.710  38.482  0.00  0.00    -0.308 OA
BRANCH  21  22
ATOM     22  C   *** d   1      22.328   8.699  37.754  0.00  0.00     0.076 A 
ATOM     23  C   *** d   1      22.005   7.522  38.324  0.00  0.00     0.038 A 
ATOM     24  C   *** d   1      21.446   6.525  37.622  0.00  0.00     0.010 A 
ATOM     25  C   *** d   1      21.192   6.664  36.310  0.00  0.00    -0.056 A 
ATOM     26  C   *** d   1      21.517   7.832  35.728  0.00  0.00     0.010 A 
ATOM     27  C   *** d   1      22.077   8.823  36.438  0.00  0.00     0.038 A 
BRANCH  25  28
ATOM     28  C   *** d   1      20.562   5.552  35.503  0.00  0.00     0.079 C 
BRANCH  28  29
ATOM     29  C   *** d   1      19.164   5.109  35.995  0.00  0.00     0.260 C 
ATOM     30  N   *** d   1      18.128   5.921  35.346  0.00  0.00     0.093 N 
ATOM     31  C   *** d   1      16.940   5.173  34.971  0.00  0.00     0.277 C 
ATOM     32  C   *** d   1      17.732   7.062  36.164  0.00  0.00     0.310 C 
ATOM     33  C   *** d   1      17.316   4.017  34.039  0.00  0.00     0.069 C 
ATOM     34  C   *** d   1      18.209   3.092  34.819  0.00  0.00    -0.045 A 
ATOM     35  C   *** d   1      19.028   3.608  35.745  0.00  0.00    -0.016 A 
ATOM     36  C   *** d   1      18.173   1.764  34.637  0.00  0.00     0.047 A 
ATOM     37  C   *** d   1      19.760   2.735  36.456  0.00  0.00     0.049 A 
ATOM     38  C   *** d   1      19.729   1.395  36.302  0.00  0.00     0.102 A 
ATOM     39  C   *** d   1      18.926   0.887  35.333  0.00  0.00     0.102 A 
BRANCH  38  40
ATOM     40  O   *** d   1      20.579   0.676  37.116  0.00  0.00    -0.353 OA
ATOM     41  C   *** d   1      20.588   0.886  38.508  0.00  0.00     0.210 C 
ENDBRANCH  38  40
BRANCH  39  42
ATOM     42  O   *** d   1      18.856  -0.472  35.137  0.00  0.00    -0.353 OA
ATOM     43  C   *** d   1      17.883  -1.231  35.814  0.00  0.00     0.210 C 
ENDBRANCH  39  42
ENDBRANCH  28  29
ENDBRANCH  25  28
ENDBRANCH  21  22
ENDBRANCH  17  21
BRANCH  18  44
ATOM     44  O   *** d   1      22.392  12.381  37.965  0.00  0.00    -0.358 OA
ATOM     45  H   *** d   1      21.627  11.956  37.548  0.00  0.00     0.217 HD
ENDBRANCH  18  44
ENDBRANCH  14  15
ENDBRANCH   6  14
BRANCH  13  46
ATOM     46  O   *** d   1      26.695  13.149  30.693  0.00  0.00    -0.353 OA
ATOM     47  C   *** d   1      26.343  14.477  31.002  0.00  0.00     0.210 C 
ENDBRANCH  13  46
ENDBRANCH   1   3
TORSDOF 11
ENDMDL
MODEL 11
REMARK VINA RESULT:      -7.0      2.661      4.779
REMARK  11 active torsions:
REMARK  status: ('A' for Active; 'I' for Inactive)
REMARK    1  A    between atoms: O_1  and  C_29 
REMARK    2  A    between atoms: O_2  and  C_30 
REMARK    3  A    between atoms: O_3  and  C_31 
REMARK    4  A    between atoms: O_4  and  C_32 
REMARK    5  A    between atoms: O_5  and  C_37 
REMARK    6  A    between atoms: O_5  and  C_38 
REMARK    7  A    between atoms: O_6  and  C_42 
REMARK    8  A    between atoms: C_9  and  C_19 
REMARK    9  A    between atoms: C_10  and  C_20 
REMARK   10  A    between atoms: C_19  and  C_25 
REMARK   11  A    between atoms: C_20  and  C_27 
ROOT
ATOM      1  O   *** d   1      33.408  15.061  29.281  0.00  0.00    -0.353 OA
ATOM      2  C   *** d   1      34.481  15.361  30.142  0.00  0.00     0.210 C 
ENDROOT
BRANCH   1   3
ATOM      3  C   *** d   1      32.377  14.247  29.702  0.00  0.00     0.102 A 
ATOM      4  C   *** d   1      32.033  14.356  31.002  0.00  0.00     0.049 A 
ATOM      5  C   *** d   1      31.041  13.671  31.594  0.00  0.00    -0.016 A 
ATOM      6  C   *** d   1      30.727  13.895  33.072  0.00  0.00     0.260 C 
ATOM      7  C   *** d   1      30.356  12.816  30.824  0.00  0.00    -0.045 A 
ATOM      8  N   *** d   1      29.813  12.902  33.649  0.00  0.00     0.093 N 
ATOM      9  C   *** d   1      29.719  11.671  32.884  0.00  0.00     0.277 C 
ATOM     10  C   *** d   1      30.156  12.577  35.031  0.00  0.00     0.310 C 
ATOM     11  C   *** d   1      29.278  11.975  31.448  0.00  0.00     0.069 C 
ATOM     12  C   *** d   1      30.670  12.703  29.524  0.00  0.00     0.047 A 
ATOM     13  C   *** d   1      31.648  13.409  28.922  0.00  0.00     0.102 A 
BRANCH   6  14
ATOM     14  C   *** d   1      30.126  15.312  33.223  0.00  0.00     0.079 C 
BRANCH  14  15
ATOM     15  C   *** d   1      28.931  15.588  32.337  0.00  0.00    -0.053 A 
ATOM     16  C   *** d   1      28.985  16.498  31.351  0.00  0.00     0.047 A 
ATOM     17  C   *** d   1      27.940  16.769  30.547  0.00  0.00     0.109 A 
ATOM     18  C   *** d   1      26.792  16.087  30.740  0.00  0.00     0.099 A 
ATOM     19  C   *** d   1      26.728  15.175  31.725  0.00  0.00     0.040 A 
ATOM     20  C   *** d   1      27.779  14.926  32.518  0.00  0.00     0.010 A 
BRANCH  17  21
ATOM     21  O   *** d   1      28.052  17.710  29.555  0.00  0.00    -0.308 OA
BRANCH  21  22
ATOM     22  C   *** d   1      28.472  17.209  28.351  0.00  0.00     0.076 A 
ATOM     23  C   *** d   1      29.709  16.700  28.198  0.00  0.00     0.038 A 
ATOM     24  C   *** d   1      30.132  16.206  27.025  0.00  0.00     0.010 A 
ATOM     25  C   *** d   1      29.329  16.207  25.947  0.00  0.00    -0.056 A 
ATOM     26  C   *** d   1      28.094  16.720  26.085  0.00  0.00     0.010 A 
ATOM     27  C   *** d   1      27.680  17.213  27.263  0.00  0.00     0.038 A 
BRANCH  25  28
ATOM     28  C   *** d   1      29.788  15.655  24.617  0.00  0.00     0.079 C 
BRANCH  28  29
ATOM     29  C   *** d   1      29.891  16.703  23.483  0.00  0.00     0.260 C 
ATOM     30  N   *** d   1      31.294  16.873  23.089  0.00  0.00     0.093 N 
ATOM     31  C   *** d   1      31.490  17.031  21.658  0.00  0.00     0.277 C 
ATOM     32  C   *** d   1      31.927  17.990  23.782  0.00  0.00     0.310 C 
ATOM     33  C   *** d   1      30.910  15.828  20.910  0.00  0.00     0.069 C 
ATOM     34  C   *** d   1      29.429  15.818  21.167  0.00  0.00    -0.045 A 
ATOM     35  C   *** d   1      28.971  16.260  22.346  0.00  0.00    -0.016 A 
ATOM     36  C   *** d   1      28.556  15.415  20.232  0.00  0.00     0.047 A 
ATOM     37  C   *** d   1      27.638  16.289  22.504  0.00  0.00     0.049 A 
ATOM     38  C   *** d   1      26.742  15.904  21.573  0.00  0.00     0.102 A 
ATOM     39  C   *** d   1      27.218  15.419  20.398  0.00  0.00     0.102 A 
BRANCH  38  40
ATOM     40  O   *** d   1      25.416  15.986  21.943  0.00  0.00    -0.353 OA
ATOM     41  C   *** d   1      25.051  15.996  23.302  0.00  0.00     0.210 C 
ENDBRANCH  38  40
BRANCH  39  42
ATOM     42  O   *** d   1      26.346  15.016  19.414  0.00  0.00    -0.353 OA
ATOM     43  C   *** d   1      26.021  15.891  18.360  0.00  0.00     0.210 C 
ENDBRANCH  39  42
ENDBRANCH  28  29
ENDBRANCH  25  28
ENDBRANCH  21  22
ENDBRANCH  17  21
BRANCH  18  44
ATOM     44  O   *** d   1      25.699  16.309  29.959  0.00  0.00    -0.358 OA
ATOM     45  H   *** d   1      25.953  16.244  29.025  0.00  0.00     0.217 HD
ENDBRANCH  18  44
ENDBRANCH  14  15
ENDBRANCH   6  14
BRANCH  13  46
ATOM     46  O   *** d   1      31.959  13.261  27.591  0.00  0.00    -0.353 OA
ATOM     47  C   *** d   1      32.362  12.005  27.098  0.00  0.00     0.210 C 
ENDBRANCH  13  46
ENDBRANCH   1   3
TORSDOF 11
ENDMDL
MODEL 12
REMARK VINA RESULT:      -6.9      9.837     14.670
REMARK  11 active torsions:
REMARK  status: ('A' for Active; 'I' for Inactive)
REMARK    1  A    between atoms: O_1  and  C_29 
REMARK    2  A    between atoms: O_2  and  C_30 
REMARK    3  A    between atoms: O_3  and  C_31 
REMARK    4  A    between atoms: O_4  and  C_32 
REMARK    5  A    between atoms: O_5  and  C_37 
REMARK    6  A    between atoms: O_5  and  C_38 
REMARK    7  A    between atoms: O_6  and  C_42 
REMARK    8  A    between atoms: C_9  and  C_19 
REMARK    9  A    between atoms: C_10  and  C_20 
REMARK   10  A    between atoms: C_19  and  C_25 
REMARK   11  A    between atoms: C_20  and  C_27 
ROOT
ATOM      1  O   *** d   1      23.556   9.092  43.512  0.00  0.00    -0.353 OA
ATOM      2  C   *** d   1      22.258   9.535  43.832  0.00  0.00     0.210 C 
ENDROOT
BRANCH   1   3
ATOM      3  C   *** d   1      23.827   8.556  42.270  0.00  0.00     0.102 A 
ATOM      4  C   *** d   1      23.846   7.209  42.202  0.00  0.00     0.049 A 
ATOM      5  C   *** d   1      24.064   6.500  41.082  0.00  0.00    -0.016 A 
ATOM      6  C   *** d   1      24.040   4.973  41.121  0.00  0.00     0.260 C 
ATOM      7  C   *** d   1      24.283   7.198  39.959  0.00  0.00    -0.045 A 
ATOM      8  N   *** d   1      24.553   4.333  39.904  0.00  0.00     0.093 N 
ATOM      9  C   *** d   1      25.380   5.201  39.084  0.00  0.00     0.277 C 
ATOM     10  C   *** d   1      25.294   3.109  40.197  0.00  0.00     0.310 C 
ATOM     11  C   *** d   1      24.598   6.458  38.689  0.00  0.00     0.069 C 
ATOM     12  C   *** d   1      24.252   8.539  40.001  0.00  0.00     0.047 A 
ATOM     13  C   *** d   1      24.007   9.252  41.119  0.00  0.00     0.102 A 
BRANCH   6  14
ATOM     14  C   *** d   1      22.581   4.525  41.374  0.00  0.00     0.079 C 
BRANCH  14  15
ATOM     15  C   *** d   1      21.767   4.290  40.121  0.00  0.00    -0.053 A 
ATOM     16  C   *** d   1      21.216   5.309  39.441  0.00  0.00     0.047 A 
ATOM     17  C   *** d   1      20.484   5.133  38.325  0.00  0.00     0.109 A 
ATOM     18  C   *** d   1      20.306   3.875  37.870  0.00  0.00     0.099 A 
ATOM     19  C   *** d   1      20.852   2.849  38.544  0.00  0.00     0.040 A 
ATOM     20  C   *** d   1      21.572   3.046  39.657  0.00  0.00     0.010 A 
BRANCH  17  21
ATOM     21  O   *** d   1      19.945   6.211  37.671  0.00  0.00    -0.308 OA
BRANCH  21  22
ATOM     22  C   *** d   1      20.860   7.163  37.308  0.00  0.00     0.076 A 
ATOM     23  C   *** d   1      20.856   8.388  37.867  0.00  0.00     0.038 A 
ATOM     24  C   *** d   1      21.748   9.328  37.520  0.00  0.00     0.010 A 
ATOM     25  C   *** d   1      22.684   9.079  36.588  0.00  0.00    -0.056 A 
ATOM     26  C   *** d   1      22.694   7.862  36.017  0.00  0.00     0.010 A 
ATOM     27  C   *** d   1      21.797   6.928  36.370  0.00  0.00     0.038 A 
BRANCH  25  28
ATOM     28  C   *** d   1      23.697  10.126  36.184  0.00  0.00     0.079 C 
BRANCH  28  29
ATOM     29  C   *** d   1      24.916   9.578  35.405  0.00  0.00     0.260 C 
ATOM     30  N   *** d   1      24.863  10.036  34.012  0.00  0.00     0.093 N 
ATOM     31  C   *** d   1      26.157  10.400  33.460  0.00  0.00     0.277 C 
ATOM     32  C   *** d   1      24.232   9.055  33.135  0.00  0.00     0.310 C 
ATOM     33  C   *** d   1      26.806  11.493  34.314  0.00  0.00     0.069 C 
ATOM     34  C   *** d   1      27.042  10.907  35.678  0.00  0.00    -0.045 A 
ATOM     35  C   *** d   1      26.182   9.996  36.152  0.00  0.00    -0.016 A 
ATOM     36  C   *** d   1      28.113  11.245  36.412  0.00  0.00     0.047 A 
ATOM     37  C   *** d   1      26.470   9.458  37.348  0.00  0.00     0.049 A 
ATOM     38  C   *** d   1      27.548   9.771  38.096  0.00  0.00     0.102 A 
ATOM     39  C   *** d   1      28.391  10.725  37.625  0.00  0.00     0.102 A 
BRANCH  38  40
ATOM     40  O   *** d   1      27.647   9.124  39.310  0.00  0.00    -0.353 OA
ATOM     41  C   *** d   1      27.994   7.760  39.368  0.00  0.00     0.210 C 
ENDBRANCH  38  40
BRANCH  39  42
ATOM     42  O   *** d   1      29.506  11.078  38.347  0.00  0.00    -0.353 OA
ATOM     43  C   *** d   1      29.472  12.211  39.184  0.00  0.00     0.210 C 
ENDBRANCH  39  42
ENDBRANCH  28  29
ENDBRANCH  25  28
ENDBRANCH  21  22
ENDBRANCH  17  21
BRANCH  18  44
ATOM     44  O   *** d   1      19.580   3.628  36.745  0.00  0.00    -0.358 OA
ATOM     45  H   *** d   1      19.148   2.764  36.824  0.00  0.00     0.217 HD
ENDBRANCH  18  44
ENDBRANCH  14  15
ENDBRANCH   6  14
BRANCH  13  46
ATOM     46  O   *** d   1      23.999  10.626  41.136  0.00  0.00    -0.353 OA
ATOM     47  C   *** d   1      25.206  11.337  41.275  0.00  0.00     0.210 C 
ENDBRANCH  13  46
ENDBRANCH   1   3
TORSDOF 11
ENDMDL
MODEL 13
REMARK VINA RESULT:      -6.7      2.850      5.121
REMARK  11 active torsions:
REMARK  status: ('A' for Active; 'I' for Inactive)
REMARK    1  A    between atoms: O_1  and  C_29 
REMARK    2  A    between atoms: O_2  and  C_30 
REMARK    3  A    between atoms: O_3  and  C_31 
REMARK    4  A    between atoms: O_4  and  C_32 
REMARK    5  A    between atoms: O_5  and  C_37 
REMARK    6  A    between atoms: O_5  and  C_38 
REMARK    7  A    between atoms: O_6  and  C_42 
REMARK    8  A    between atoms: C_9  and  C_19 
REMARK    9  A    between atoms: C_10  and  C_20 
REMARK   10  A    between atoms: C_19  and  C_25 
REMARK   11  A    between atoms: C_20  and  C_27 
ROOT
ATOM      1  O   *** d   1      32.173  13.491  29.223  0.00  0.00    -0.353 OA
ATOM      2  C   *** d   1      33.379  13.611  29.941  0.00  0.00     0.210 C 
ENDROOT
BRANCH   1   3
ATOM      3  C   *** d   1      30.977  13.313  29.886  0.00  0.00     0.102 A 
ATOM      4  C   *** d   1      30.292  14.438  30.179  0.00  0.00     0.049 A 
ATOM      5  C   *** d   1      29.099  14.472  30.796  0.00  0.00    -0.016 A 
ATOM      6  C   *** d   1      28.406  15.809  31.054  0.00  0.00     0.260 C 
ATOM      7  C   *** d   1      28.567  13.294  31.144  0.00  0.00    -0.045 A 
ATOM      8  N   *** d   1      27.255  15.722  31.962  0.00  0.00     0.093 N 
ATOM      9  C   *** d   1      27.240  14.524  32.783  0.00  0.00     0.277 C 
ATOM     10  C   *** d   1      27.150  16.892  32.828  0.00  0.00     0.310 C 
ATOM     11  C   *** d   1      27.265  13.275  31.895  0.00  0.00     0.069 C 
ATOM     12  C   *** d   1      29.223  12.161  30.849  0.00  0.00     0.047 A 
ATOM     13  C   *** d   1      30.408  12.123  30.206  0.00  0.00     0.102 A 
BRANCH   6  14
ATOM     14  C   *** d   1      27.956  16.385  29.691  0.00  0.00     0.079 C 
BRANCH  14  15
ATOM     15  C   *** d   1      28.962  17.302  29.031  0.00  0.00    -0.053 A 
ATOM     16  C   *** d   1      29.544  16.981  27.864  0.00  0.00     0.047 A 
ATOM     17  C   *** d   1      30.445  17.773  27.253  0.00  0.00     0.109 A 
ATOM     18  C   *** d   1      30.766  18.946  27.839  0.00  0.00     0.099 A 
ATOM     19  C   *** d   1      30.189  19.276  29.007  0.00  0.00     0.040 A 
ATOM     20  C   *** d   1      29.300  18.468  29.602  0.00  0.00     0.010 A 
BRANCH  17  21
ATOM     21  O   *** d   1      31.008  17.393  26.062  0.00  0.00    -0.308 OA
BRANCH  21  22
ATOM     22  C   *** d   1      30.113  16.905  25.147  0.00  0.00     0.076 A 
ATOM     23  C   *** d   1      30.186  15.635  24.706  0.00  0.00     0.038 A 
ATOM     24  C   *** d   1      29.314  15.145  23.811  0.00  0.00     0.010 A 
ATOM     25  C   *** d   1      28.331  15.915  23.315  0.00  0.00    -0.056 A 
ATOM     26  C   *** d   1      28.252  17.187  23.742  0.00  0.00     0.010 A 
ATOM     27  C   *** d   1      29.129  17.668  24.636  0.00  0.00     0.038 A 
BRANCH  25  28
ATOM     28  C   *** d   1      27.340  15.380  22.306  0.00  0.00     0.079 C 
BRANCH  28  29
ATOM     29  C   *** d   1      27.948  15.023  20.929  0.00  0.00     0.260 C 
ATOM     30  N   *** d   1      27.669  13.618  20.611  0.00  0.00     0.093 N 
ATOM     31  C   *** d   1      27.343  13.382  19.215  0.00  0.00     0.277 C 
ATOM     32  C   *** d   1      28.768  12.739  20.997  0.00  0.00     0.310 C 
ATOM     33  C   *** d   1      26.136  14.230  18.804  0.00  0.00     0.069 C 
ATOM     34  C   *** d   1      26.541  15.671  18.939  0.00  0.00    -0.045 A 
ATOM     35  C   *** d   1      27.407  16.015  19.901  0.00  0.00    -0.016 A 
ATOM     36  C   *** d   1      26.086  16.611  18.096  0.00  0.00     0.047 A 
ATOM     37  C   *** d   1      27.784  17.304  19.942  0.00  0.00     0.049 A 
ATOM     38  C   *** d   1      27.353  18.262  19.096  0.00  0.00     0.102 A 
ATOM     39  C   *** d   1      26.443  17.910  18.152  0.00  0.00     0.102 A 
BRANCH  38  40
ATOM     40  O   *** d   1      27.841  19.531  19.324  0.00  0.00    -0.353 OA
ATOM     41  C   *** d   1      28.759  19.769  20.364  0.00  0.00     0.210 C 
ENDBRANCH  38  40
BRANCH  39  42
ATOM     42  O   *** d   1      25.974  18.848  17.263  0.00  0.00    -0.353 OA
ATOM     43  C   *** d   1      26.538  18.942  15.976  0.00  0.00     0.210 C 
ENDBRANCH  39  42
ENDBRANCH  28  29
ENDBRANCH  25  28
ENDBRANCH  21  22
ENDBRANCH  17  21
BRANCH  18  44
ATOM     44  O   *** d   1      31.665  19.795  27.270  0.00  0.00    -0.358 OA
ATOM     45  H   *** d   1      31.190  20.496  26.798  0.00  0.00     0.217 HD
ENDBRANCH  18  44
ENDBRANCH  14  15
ENDBRANCH   6  14
BRANCH  13  46
ATOM     46  O   *** d   1      31.066  10.948  29.932  0.00  0.00    -0.353 OA
ATOM     47  C   *** d   1      30.968  10.368  28.652  0.00  0.00     0.210 C 
ENDBRANCH  13  46
ENDBRANCH   1   3
TORSDOF 11
ENDMDL
MODEL 14
REMARK VINA RESULT:      -6.7      1.778      2.485
REMARK  11 active torsions:
REMARK  status: ('A' for Active; 'I' for Inactive)
REMARK    1  A    between atoms: O_1  and  C_29 
REMARK    2  A    between atoms: O_2  and  C_30 
REMARK    3  A    between atoms: O_3  and  C_31 
REMARK    4  A    between atoms: O_4  and  C_32 
REMARK    5  A    between atoms: O_5  and  C_37 
REMARK    6  A    between atoms: O_5  and  C_38 
REMARK    7  A    between atoms: O_6  and  C_42 
REMARK    8  A    between atoms: C_9  and  C_19 
REMARK    9  A    between atoms: C_10  and  C_20 
REMARK   10  A    between atoms: C_19  and  C_25 
REMARK   11  A    between atoms: C_20  and  C_27 
ROOT
ATOM      1  O   *** d   1      26.006  10.528  36.154  0.00  0.00    -0.353 OA
ATOM      2  C   *** d   1      26.785   9.424  36.552  0.00  0.00     0.210 C 
ENDROOT
BRANCH   1   3
ATOM      3  C   *** d   1      25.946  10.901  34.828  0.00  0.00     0.102 A 
ATOM      4  C   *** d   1      26.536  12.074  34.518  0.00  0.00     0.049 A 
ATOM      5  C   *** d   1      26.606  12.595  33.282  0.00  0.00    -0.016 A 
ATOM      6  C   *** d   1      27.323  13.924  33.047  0.00  0.00     0.260 C 
ATOM      7  C   *** d   1      26.038  11.888  32.296  0.00  0.00    -0.045 A 
ATOM      8  N   *** d   1      27.095  14.502  31.718  0.00  0.00     0.093 N 
ATOM      9  C   *** d   1      25.923  13.977  31.038  0.00  0.00     0.277 C 
ATOM     10  C   *** d   1      27.006  15.958  31.760  0.00  0.00     0.310 C 
ATOM     11  C   *** d   1      26.028  12.454  30.904  0.00  0.00     0.069 C 
ATOM     12  C   *** d   1      25.458  10.711  32.579  0.00  0.00     0.047 A 
ATOM     13  C   *** d   1      25.410  10.174  33.815  0.00  0.00     0.102 A 
BRANCH   6  14
ATOM     14  C   *** d   1      28.837  13.694  33.267  0.00  0.00     0.079 C 
BRANCH  14  15
ATOM     15  C   *** d   1      29.607  13.325  32.018  0.00  0.00    -0.053 A 
ATOM     16  C   *** d   1      30.207  14.258  31.262  0.00  0.00     0.047 A 
ATOM     17  C   *** d   1      30.897  13.962  30.144  0.00  0.00     0.109 A 
ATOM     18  C   *** d   1      30.994  12.667  29.778  0.00  0.00     0.099 A 
ATOM     19  C   *** d   1      30.396  11.726  30.528  0.00  0.00     0.040 A 
ATOM     20  C   *** d   1      29.708  12.043  31.633  0.00  0.00     0.010 A 
BRANCH  17  21
ATOM     21  O   *** d   1      31.489  14.957  29.410  0.00  0.00    -0.308 OA
BRANCH  21  22
ATOM     22  C   *** d   1      30.666  15.533  28.478  0.00  0.00     0.076 A 
ATOM     23  C   *** d   1      30.888  15.380  27.159  0.00  0.00     0.038 A 
ATOM     24  C   *** d   1      30.088  15.938  26.237  0.00  0.00     0.010 A 
ATOM     25  C   *** d   1      29.030  16.682  26.602  0.00  0.00    -0.056 A 
ATOM     26  C   *** d   1      28.803  16.848  27.916  0.00  0.00     0.010 A 
ATOM     27  C   *** d   1      29.608  16.288  28.831  0.00  0.00     0.038 A 
BRANCH  25  28
ATOM     28  C   *** d   1      28.119  17.318  25.577  0.00  0.00     0.079 C 
BRANCH  28  29
ATOM     29  C   *** d   1      28.589  18.699  25.063  0.00  0.00     0.260 C 
ATOM     30  N   *** d   1      29.014  19.532  26.194  0.00  0.00     0.093 N 
ATOM     31  C   *** d   1      30.192  20.339  25.923  0.00  0.00     0.277 C 
ATOM     32  C   *** d   1      27.942  20.401  26.670  0.00  0.00     0.310 C 
ATOM     33  C   *** d   1      31.361  19.443  25.504  0.00  0.00     0.069 C 
ATOM     34  C   *** d   1      30.965  18.771  24.219  0.00  0.00    -0.045 A 
ATOM     35  C   *** d   1      29.676  18.469  24.014  0.00  0.00    -0.016 A 
ATOM     36  C   *** d   1      31.864  18.505  23.259  0.00  0.00     0.047 A 
ATOM     37  C   *** d   1      29.365  17.926  22.826  0.00  0.00     0.049 A 
ATOM     38  C   *** d   1      30.248  17.664  21.841  0.00  0.00     0.102 A 
ATOM     39  C   *** d   1      31.557  17.936  22.076  0.00  0.00     0.102 A 
BRANCH  38  40
ATOM     40  O   *** d   1      29.729  17.079  20.706  0.00  0.00    -0.353 OA
ATOM     41  C   *** d   1      28.899  17.813  19.837  0.00  0.00     0.210 C 
ENDBRANCH  38  40
BRANCH  39  42
ATOM     42  O   *** d   1      32.498  17.691  21.104  0.00  0.00    -0.353 OA
ATOM     43  C   *** d   1      33.327  16.557  21.198  0.00  0.00     0.210 C 
ENDBRANCH  39  42
ENDBRANCH  28  29
ENDBRANCH  25  28
ENDBRANCH  21  22
ENDBRANCH  17  21
BRANCH  18  44
ATOM     44  O   *** d   1      31.681  12.300  28.662  0.00  0.00    -0.358 OA
ATOM     45  H   *** d   1      31.442  11.391  28.421  0.00  0.00     0.217 HD
ENDBRANCH  18  44
ENDBRANCH  14  15
ENDBRANCH   6  14
BRANCH  13  46
ATOM     46  O   *** d   1      24.795   8.973  34.079  0.00  0.00    -0.353 OA
ATOM     47  C   *** d   1      23.427   8.941  34.410  0.00  0.00     0.210 C 
ENDBRANCH  13  46
ENDBRANCH   1   3
TORSDOF 11
ENDMDL
MODEL 15
REMARK VINA RESULT:      -6.6      4.512     10.528
REMARK  11 active torsions:
REMARK  status: ('A' for Active; 'I' for Inactive)
REMARK    1  A    between atoms: O_1  and  C_29 
REMARK    2  A    between atoms: O_2  and  C_30 
REMARK    3  A    between atoms: O_3  and  C_31 
REMARK    4  A    between atoms: O_4  and  C_32 
REMARK    5  A    between atoms: O_5  and  C_37 
REMARK    6  A    between atoms: O_5  and  C_38 
REMARK    7  A    between atoms: O_6  and  C_42 
REMARK    8  A    between atoms: C_9  and  C_19 
REMARK    9  A    between atoms: C_10  and  C_20 
REMARK   10  A    between atoms: C_19  and  C_25 
REMARK   11  A    between atoms: C_20  and  C_27 
ROOT
ATOM      1  O   *** d   1      31.460  16.805  33.964  0.00  0.00    -0.353 OA
ATOM      2  C   *** d   1      32.726  16.240  34.211  0.00  0.00     0.210 C 
ENDROOT
BRANCH   1   3
ATOM      3  C   *** d   1      30.828  16.608  32.754  0.00  0.00     0.102 A 
ATOM      4  C   *** d   1      31.578  16.829  31.655  0.00  0.00     0.049 A 
ATOM      5  C   *** d   1      31.154  16.668  30.390  0.00  0.00    -0.016 A 
ATOM      6  C   *** d   1      32.104  16.927  29.222  0.00  0.00     0.260 C 
ATOM      7  C   *** d   1      29.888  16.262  30.226  0.00  0.00    -0.045 A 
ATOM      8  N   *** d   1      31.444  16.974  27.911  0.00  0.00     0.093 N 
ATOM      9  C   *** d   1      30.012  17.208  27.979  0.00  0.00     0.277 C 
ATOM     10  C   *** d   1      32.047  17.968  27.028  0.00  0.00     0.310 C 
ATOM     11  C   *** d   1      29.340  16.128  28.833  0.00  0.00     0.069 C 
ATOM     12  C   *** d   1      29.129  16.022  31.306  0.00  0.00     0.047 A 
ATOM     13  C   *** d   1      29.560  16.157  32.576  0.00  0.00     0.102 A 
BRANCH   6  14
ATOM     14  C   *** d   1      33.181  15.817  29.227  0.00  0.00     0.079 C 
BRANCH  14  15
ATOM     15  C   *** d   1      32.660  14.430  28.923  0.00  0.00    -0.053 A 
ATOM     16  C   *** d   1      32.318  13.578  29.903  0.00  0.00     0.047 A 
ATOM     17  C   *** d   1      31.854  12.337  29.666  0.00  0.00     0.109 A 
ATOM     18  C   *** d   1      31.721  11.939  28.383  0.00  0.00     0.099 A 
ATOM     19  C   *** d   1      32.062  12.784  27.395  0.00  0.00     0.040 A 
ATOM     20  C   *** d   1      32.528  14.013  27.654  0.00  0.00     0.010 A 
BRANCH  17  21
ATOM     21  O   *** d   1      31.521  11.509  30.707  0.00  0.00    -0.308 OA
BRANCH  21  22
ATOM     22  C   *** d   1      30.382  11.878  31.375  0.00  0.00     0.076 A 
ATOM     23  C   *** d   1      29.274  12.259  30.712  0.00  0.00     0.038 A 
ATOM     24  C   *** d   1      28.154  12.620  31.354  0.00  0.00     0.010 A 
ATOM     25  C   *** d   1      28.099  12.621  32.697  0.00  0.00    -0.056 A 
ATOM     26  C   *** d   1      29.201  12.250  33.371  0.00  0.00     0.010 A 
ATOM     27  C   *** d   1      30.318  11.890  32.720  0.00  0.00     0.038 A 
BRANCH  25  28
ATOM     28  C   *** d   1      26.844  13.025  33.438  0.00  0.00     0.079 C 
BRANCH  28  29
ATOM     29  C   *** d   1      25.922  11.849  33.836  0.00  0.00     0.260 C 
ATOM     30  N   *** d   1      25.973  10.806  32.806  0.00  0.00     0.093 N 
ATOM     31  C   *** d   1      25.967   9.452  33.335  0.00  0.00     0.277 C 
ATOM     32  C   *** d   1      24.892  10.940  31.834  0.00  0.00     0.310 C 
ATOM     33  C   *** d   1      27.144   9.256  34.294  0.00  0.00     0.069 C 
ATOM     34  C   *** d   1      26.936  10.196  35.449  0.00  0.00    -0.045 A 
ATOM     35  C   *** d   1      26.336  11.373  35.228  0.00  0.00    -0.016 A 
ATOM     36  C   *** d   1      27.301   9.867  36.697  0.00  0.00     0.047 A 
ATOM     37  C   *** d   1      26.119  12.151  36.301  0.00  0.00     0.049 A 
ATOM     38  C   *** d   1      26.462  11.834  37.566  0.00  0.00     0.102 A 
ATOM     39  C   *** d   1      27.106  10.657  37.772  0.00  0.00     0.102 A 
BRANCH  38  40
ATOM     40  O   *** d   1      26.174  12.784  38.524  0.00  0.00    -0.353 OA
ATOM     41  C   *** d   1      25.104  13.682  38.344  0.00  0.00     0.210 C 
ENDBRANCH  38  40
BRANCH  39  42
ATOM     42  O   *** d   1      27.475  10.286  39.044  0.00  0.00    -0.353 OA
ATOM     43  C   *** d   1      26.792   9.243  39.698  0.00  0.00     0.210 C 
ENDBRANCH  39  42
ENDBRANCH  28  29
ENDBRANCH  25  28
ENDBRANCH  21  22
ENDBRANCH  17  21
BRANCH  18  44
ATOM     44  O   *** d   1      31.253  10.699  28.075  0.00  0.00    -0.358 OA
ATOM     45  H   *** d   1      30.768  10.738  27.236  0.00  0.00     0.217 HD
ENDBRANCH  18  44
ENDBRANCH  14  15
ENDBRANCH   6  14
BRANCH  13  46
ATOM     46  O   *** d   1      28.754  15.919  33.663  0.00  0.00    -0.353 OA
ATOM     47  C   *** d   1      27.900  16.931  34.142  0.00  0.00     0.210 C 
ENDBRANCH  13  46
ENDBRANCH   1   3
TORSDOF 11
ENDMDL
MODEL 16
REMARK VINA RESULT:      -6.6      2.532      4.512
REMARK  11 active torsions:
REMARK  status: ('A' for Active; 'I' for Inactive)
REMARK    1  A    between atoms: O_1  and  C_29 
REMARK    2  A    between atoms: O_2  and  C_30 
REMARK    3  A    between atoms: O_3  and  C_31 
REMARK    4  A    between atoms: O_4  and  C_32 
REMARK    5  A    between atoms: O_5  and  C_37 
REMARK    6  A    between atoms: O_5  and  C_38 
REMARK    7  A    between atoms: O_6  and  C_42 
REMARK    8  A    between atoms: C_9  and  C_19 
REMARK    9  A    between atoms: C_10  and  C_20 
REMARK   10  A    between atoms: C_19  and  C_25 
REMARK   11  A    between atoms: C_20  and  C_27 
ROOT
ATOM      1  O   *** d   1      30.039  11.052  31.507  0.00  0.00    -0.353 OA
ATOM      2  C   *** d   1      30.518  11.585  30.295  0.00  0.00     0.210 C 
ENDROOT
BRANCH   1   3
ATOM      3  C   *** d   1      29.102  11.736  32.252  0.00  0.00     0.102 A 
ATOM      4  C   *** d   1      29.053  13.070  32.058  0.00  0.00     0.049 A 
ATOM      5  C   *** d   1      28.195  13.905  32.667  0.00  0.00    -0.016 A 
ATOM      6  C   *** d   1      28.218  15.399  32.350  0.00  0.00     0.260 C 
ATOM      7  C   *** d   1      27.333  13.356  33.533  0.00  0.00    -0.045 A 
ATOM      8  N   *** d   1      27.423  16.220  33.271  0.00  0.00     0.093 N 
ATOM      9  C   *** d   1      27.128  15.572  34.536  0.00  0.00     0.277 C 
ATOM     10  C   *** d   1      28.050  17.512  33.534  0.00  0.00     0.310 C 
ATOM     11  C   *** d   1      26.393  14.249  34.293  0.00  0.00     0.069 C 
ATOM     12  C   *** d   1      27.352  12.028  33.730  0.00  0.00     0.047 A 
ATOM     13  C   *** d   1      28.195  11.186  33.099  0.00  0.00     0.102 A 
BRANCH   6  14
ATOM     14  C   *** d   1      27.706  15.588  30.903  0.00  0.00     0.079 C 
BRANCH  14  15
ATOM     15  C   *** d   1      28.609  16.415  30.016  0.00  0.00    -0.053 A 
ATOM     16  C   *** d   1      28.199  16.861  28.818  0.00  0.00     0.047 A 
ATOM     17  C   *** d   1      28.979  17.597  28.004  0.00  0.00     0.109 A 
ATOM     18  C   *** d   1      30.226  17.905  28.421  0.00  0.00     0.099 A 
ATOM     19  C   *** d   1      30.646  17.463  29.618  0.00  0.00     0.040 A 
ATOM     20  C   *** d   1      29.854  16.725  30.410  0.00  0.00     0.010 A 
BRANCH  17  21
ATOM     21  O   *** d   1      28.508  18.025  26.790  0.00  0.00    -0.308 OA
BRANCH  21  22
ATOM     22  C   *** d   1      28.629  17.103  25.784  0.00  0.00     0.076 A 
ATOM     23  C   *** d   1      29.790  16.459  25.561  0.00  0.00     0.038 A 
ATOM     24  C   *** d   1      29.921  15.553  24.580  0.00  0.00     0.010 A 
ATOM     25  C   *** d   1      28.888  15.259  23.772  0.00  0.00    -0.056 A 
ATOM     26  C   *** d   1      27.725  15.901  23.980  0.00  0.00     0.010 A 
ATOM     27  C   *** d   1      27.604  16.806  24.963  0.00  0.00     0.038 A 
BRANCH  25  28
ATOM     28  C   *** d   1      29.017  14.241  22.661  0.00  0.00     0.079 C 
BRANCH  28  29
ATOM     29  C   *** d   1      29.125  14.846  21.241  0.00  0.00     0.260 C 
ATOM     30  N   *** d   1      27.783  15.068  20.692  0.00  0.00     0.093 N 
ATOM     31  C   *** d   1      27.653  16.301  19.933  0.00  0.00     0.277 C 
ATOM     32  C   *** d   1      27.336  13.952  19.865  0.00  0.00     0.310 C 
ATOM     33  C   *** d   1      28.034  17.500  20.805  0.00  0.00     0.069 C 
ATOM     34  C   *** d   1      29.484  17.341  21.168  0.00  0.00    -0.045 A 
ATOM     35  C   *** d   1      29.982  16.108  21.329  0.00  0.00    -0.016 A 
ATOM     36  C   *** d   1      30.297  18.401  21.295  0.00  0.00     0.047 A 
ATOM     37  C   *** d   1      31.296  16.016  21.592  0.00  0.00     0.049 A 
ATOM     38  C   *** d   1      32.135  17.066  21.708  0.00  0.00     0.102 A 
ATOM     39  C   *** d   1      31.611  18.312  21.584  0.00  0.00     0.102 A 
BRANCH  38  40
ATOM     40  O   *** d   1      33.445  16.759  22.008  0.00  0.00    -0.353 OA
ATOM     41  C   *** d   1      34.429  16.758  21.002  0.00  0.00     0.210 C 
ENDBRANCH  38  40
BRANCH  39  42
ATOM     42  O   *** d   1      32.424  19.416  21.692  0.00  0.00    -0.353 OA
ATOM     43  C   *** d   1      32.101  20.441  22.601  0.00  0.00     0.210 C 
ENDBRANCH  39  42
ENDBRANCH  28  29
ENDBRANCH  25  28
ENDBRANCH  21  22
ENDBRANCH  17  21
BRANCH  18  44
ATOM     44  O   *** d   1      31.063  18.650  27.649  0.00  0.00    -0.358 OA
ATOM     45  H   *** d   1      30.990  19.583  27.903  0.00  0.00     0.217 HD
ENDBRANCH  18  44
ENDBRANCH  14  15
ENDBRANCH   6  14
BRANCH  13  46
ATOM     46  O   *** d   1      28.204   9.832  33.333  0.00  0.00    -0.353 OA
ATOM     47  C   *** d   1      27.141   9.231  34.036  0.00  0.00     0.210 C 
ENDBRANCH  13  46
ENDBRANCH   1   3
TORSDOF 11
ENDMDL
MODEL 17
REMARK VINA RESULT:      -6.5      9.691     16.917
REMARK  11 active torsions:
REMARK  status: ('A' for Active; 'I' for Inactive)
REMARK    1  A    between atoms: O_1  and  C_29 
REMARK    2  A    between atoms: O_2  and  C_30 
REMARK    3  A    between atoms: O_3  and  C_31 
REMARK    4  A    between atoms: O_4  and  C_32 
REMARK    5  A    between atoms: O_5  and  C_37 
REMARK    6  A    between atoms: O_5  and  C_38 
REMARK    7  A    between atoms: O_6  and  C_42 
REMARK    8  A    between atoms: C_9  and  C_19 
REMARK    9  A    between atoms: C_10  and  C_20 
REMARK   10  A    between atoms: C_19  and  C_25 
REMARK   11  A    between atoms: C_20  and  C_27 
ROOT
ATOM      1  O   *** d   1      26.032  11.351  36.825  0.00  0.00    -0.353 OA
ATOM      2  C   *** d   1      25.067  12.260  36.350  0.00  0.00     0.210 C 
ENDROOT
BRANCH   1   3
ATOM      3  C   *** d   1      25.942  10.010  36.519  0.00  0.00     0.102 A 
ATOM      4  C   *** d   1      25.373   9.227  37.459  0.00  0.00     0.049 A 
ATOM      5  C   *** d   1      25.171   7.905  37.338  0.00  0.00    -0.016 A 
ATOM      6  C   *** d   1      24.493   7.124  38.463  0.00  0.00     0.260 C 
ATOM      7  C   *** d   1      25.577   7.335  36.196  0.00  0.00    -0.045 A 
ATOM      8  N   *** d   1      24.578   5.666  38.318  0.00  0.00     0.093 N 
ATOM      9  C   *** d   1      25.629   5.222  37.419  0.00  0.00     0.277 C 
ATOM     10  C   *** d   1      24.739   4.995  39.604  0.00  0.00     0.310 C 
ATOM     11  C   *** d   1      25.437   5.847  36.033  0.00  0.00     0.069 C 
ATOM     12  C   *** d   1      26.132   8.096  35.241  0.00  0.00     0.047 A 
ATOM     13  C   *** d   1      26.311   9.429  35.349  0.00  0.00     0.102 A 
BRANCH   6  14
ATOM     14  C   *** d   1      23.010   7.560  38.519  0.00  0.00     0.079 C 
BRANCH  14  15
ATOM     15  C   *** d   1      22.029   6.528  38.010  0.00  0.00    -0.053 A 
ATOM     16  C   *** d   1      21.920   6.250  36.700  0.00  0.00     0.047 A 
ATOM     17  C   *** d   1      21.055   5.340  36.215  0.00  0.00     0.109 A 
ATOM     18  C   *** d   1      20.271   4.674  37.089  0.00  0.00     0.099 A 
ATOM     19  C   *** d   1      20.372   4.946  38.401  0.00  0.00     0.040 A 
ATOM     20  C   *** d   1      21.235   5.861  38.862  0.00  0.00     0.010 A 
BRANCH  17  21
ATOM     21  O   *** d   1      20.987   5.097  34.867  0.00  0.00    -0.308 OA
BRANCH  21  22
ATOM     22  C   *** d   1      21.561   3.915  34.479  0.00  0.00     0.076 A 
ATOM     23  C   *** d   1      22.819   3.598  34.839  0.00  0.00     0.038 A 
ATOM     24  C   *** d   1      23.392   2.443  34.467  0.00  0.00     0.010 A 
ATOM     25  C   *** d   1      22.726   1.556  33.708  0.00  0.00    -0.056 A 
ATOM     26  C   *** d   1      21.471   1.866  33.335  0.00  0.00     0.010 A 
ATOM     27  C   *** d   1      20.907   3.023  33.712  0.00  0.00     0.038 A 
BRANCH  25  28
ATOM     28  C   *** d   1      23.355   0.251  33.278  0.00  0.00     0.079 C 
BRANCH  28  29
ATOM     29  C   *** d   1      23.375  -0.846  34.369  0.00  0.00     0.260 C 
ATOM     30  N   *** d   1      24.330  -0.483  35.422  0.00  0.00     0.093 N 
ATOM     31  C   *** d   1      23.879  -0.804  36.766  0.00  0.00     0.277 C 
ATOM     32  C   *** d   1      25.642  -1.085  35.206  0.00  0.00     0.310 C 
ATOM     33  C   *** d   1      22.542  -0.113  37.052  0.00  0.00     0.069 C 
ATOM     34  C   *** d   1      21.537  -0.677  36.087  0.00  0.00    -0.045 A 
ATOM     35  C   *** d   1      21.944  -1.046  34.866  0.00  0.00    -0.016 A 
ATOM     36  C   *** d   1      20.253  -0.855  36.435  0.00  0.00     0.047 A 
ATOM     37  C   *** d   1      21.022  -1.600  34.063  0.00  0.00     0.049 A 
ATOM     38  C   *** d   1      19.730  -1.804  34.396  0.00  0.00     0.102 A 
ATOM     39  C   *** d   1      19.319  -1.388  35.621  0.00  0.00     0.102 A 
BRANCH  38  40
ATOM     40  O   *** d   1      18.937  -2.364  33.417  0.00  0.00    -0.353 OA
ATOM     41  C   *** d   1      18.622  -3.736  33.449  0.00  0.00     0.210 C 
ENDBRANCH  38  40
BRANCH  39  42
ATOM     42  O   *** d   1      18.014  -1.574  36.011  0.00  0.00    -0.353 OA
ATOM     43  C   *** d   1      17.019  -0.671  35.591  0.00  0.00     0.210 C 
ENDBRANCH  39  42
ENDBRANCH  28  29
ENDBRANCH  25  28
ENDBRANCH  21  22
ENDBRANCH  17  21
BRANCH  18  44
ATOM     44  O   *** d   1      19.380   3.737  36.663  0.00  0.00    -0.358 OA
ATOM     45  H   *** d   1      18.478   4.052  36.832  0.00  0.00     0.217 HD
ENDBRANCH  18  44
ENDBRANCH  14  15
ENDBRANCH   6  14
BRANCH  13  46
ATOM     46  O   *** d   1      26.899  10.181  34.361  0.00  0.00    -0.353 OA
ATOM     47  C   *** d   1      26.168  10.520  33.205  0.00  0.00     0.210 C 
ENDBRANCH  13  46
ENDBRANCH   1   3
TORSDOF 11
ENDMDL
MODEL 18
REMARK VINA RESULT:      -6.5     15.416     18.807
REMARK  11 active torsions:
REMARK  status: ('A' for Active; 'I' for Inactive)
REMARK    1  A    between atoms: O_1  and  C_29 
REMARK    2  A    between atoms: O_2  and  C_30 
REMARK    3  A    between atoms: O_3  and  C_31 
REMARK    4  A    between atoms: O_4  and  C_32 
REMARK    5  A    between atoms: O_5  and  C_37 
REMARK    6  A    between atoms: O_5  and  C_38 
REMARK    7  A    between atoms: O_6  and  C_42 
REMARK    8  A    between atoms: C_9  and  C_19 
REMARK    9  A    between atoms: C_10  and  C_20 
REMARK   10  A    between atoms: C_19  and  C_25 
REMARK   11  A    between atoms: C_20  and  C_27 
ROOT
ATOM      1  O   *** d   1      20.555  -0.238  32.292  0.00  0.00    -0.353 OA
ATOM      2  C   *** d   1      21.142  -1.144  31.387  0.00  0.00     0.210 C 
ENDROOT
BRANCH   1   3
ATOM      3  C   *** d   1      20.639  -0.452  33.652  0.00  0.00     0.102 A 
ATOM      4  C   *** d   1      21.201  -1.618  34.032  0.00  0.00     0.049 A 
ATOM      5  C   *** d   1      21.397  -1.997  35.305  0.00  0.00    -0.016 A 
ATOM      6  C   *** d   1      22.066  -3.335  35.615  0.00  0.00     0.260 C 
ATOM      7  C   *** d   1      20.993  -1.146  36.257  0.00  0.00    -0.045 A 
ATOM      8  N   *** d   1      21.975  -3.740  37.023  0.00  0.00     0.093 N 
ATOM      9  C   *** d   1      20.926  -3.063  37.766  0.00  0.00     0.277 C 
ATOM     10  C   *** d   1      21.805  -5.183  37.170  0.00  0.00     0.310 C 
ATOM     11  C   *** d   1      21.127  -1.546  37.700  0.00  0.00     0.069 C 
ATOM     12  C   *** d   1      20.446   0.027  35.902  0.00  0.00     0.047 A 
ATOM     13  C   *** d   1      20.272   0.421  34.624  0.00  0.00     0.102 A 
BRANCH   6  14
ATOM     14  C   *** d   1      23.551  -3.234  35.194  0.00  0.00     0.079 C 
BRANCH  14  15
ATOM     15  C   *** d   1      24.465  -2.636  36.240  0.00  0.00    -0.053 A 
ATOM     16  C   *** d   1      24.536  -1.308  36.433  0.00  0.00     0.047 A 
ATOM     17  C   *** d   1      25.341  -0.744  37.353  0.00  0.00     0.109 A 
ATOM     18  C   *** d   1      26.102  -1.555  38.118  0.00  0.00     0.099 A 
ATOM     19  C   *** d   1      26.039  -2.884  37.932  0.00  0.00     0.040 A 
ATOM     20  C   *** d   1      25.235  -3.424  37.005  0.00  0.00     0.010 A 
BRANCH  17  21
ATOM     21  O   *** d   1      25.372   0.618  37.506  0.00  0.00    -0.308 OA
BRANCH  21  22
ATOM     22  C   *** d   1      24.182   1.166  37.907  0.00  0.00     0.076 A 
ATOM     23  C   *** d   1      23.707   0.973  39.152  0.00  0.00     0.038 A 
ATOM     24  C   *** d   1      22.544   1.505  39.557  0.00  0.00     0.010 A 
ATOM     25  C   *** d   1      21.801   2.253  38.723  0.00  0.00    -0.056 A 
ATOM     26  C   *** d   1      22.261   2.446  37.474  0.00  0.00     0.010 A 
ATOM     27  C   *** d   1      23.425   1.909  37.078  0.00  0.00     0.038 A 
BRANCH  25  28
ATOM     28  C   *** d   1      20.488   2.860  39.161  0.00  0.00     0.079 C 
BRANCH  28  29
ATOM     29  C   *** d   1      20.522   4.394  39.363  0.00  0.00     0.260 C 
ATOM     30  N   *** d   1      21.906   4.840  39.555  0.00  0.00     0.093 N 
ATOM     31  C   *** d   1      22.217   6.099  38.900  0.00  0.00     0.277 C 
ATOM     32  C   *** d   1      22.260   4.940  40.968  0.00  0.00     0.310 C 
ATOM     33  C   *** d   1      21.936   5.995  37.398  0.00  0.00     0.069 C 
ATOM     34  C   *** d   1      20.461   5.752  37.239  0.00  0.00    -0.045 A 
ATOM     35  C   *** d   1      19.815   5.043  38.174  0.00  0.00    -0.016 A 
ATOM     36  C   *** d   1      19.773   6.261  36.206  0.00  0.00     0.047 A 
ATOM     37  C   *** d   1      18.488   4.906  38.019  0.00  0.00     0.049 A 
ATOM     38  C   *** d   1      17.773   5.421  36.998  0.00  0.00     0.102 A 
ATOM     39  C   *** d   1      18.444   6.103  36.035  0.00  0.00     0.102 A 
BRANCH  38  40
ATOM     40  O   *** d   1      16.422   5.143  37.008  0.00  0.00    -0.353 OA
ATOM     41  C   *** d   1      15.721   5.042  38.225  0.00  0.00     0.210 C 
ENDBRANCH  38  40
BRANCH  39  42
ATOM     42  O   *** d   1      17.762   6.650  34.975  0.00  0.00    -0.353 OA
ATOM     43  C   *** d   1      17.574   8.044  34.903  0.00  0.00     0.210 C 
ENDBRANCH  39  42
ENDBRANCH  28  29
ENDBRANCH  25  28
ENDBRANCH  21  22
ENDBRANCH  17  21
BRANCH  18  44
ATOM     44  O   *** d   1      26.933  -1.048  39.070  0.00  0.00    -0.358 OA
ATOM     45  H   *** d   1      27.277  -0.192  38.774  0.00  0.00     0.217 HD
ENDBRANCH  18  44
ENDBRANCH  14  15
ENDBRANCH   6  14
BRANCH  13  46
ATOM     46  O   *** d   1      19.693   1.622  34.290  0.00  0.00    -0.353 OA
ATOM     47  C   *** d   1      19.108   2.424  35.288  0.00  0.00     0.210 C 
ENDBRANCH  13  46
ENDBRANCH   1   3
TORSDOF 11
ENDMDL
MODEL 19
REMARK VINA RESULT:      -6.5      4.296     10.052
REMARK  11 active torsions:
REMARK  status: ('A' for Active; 'I' for Inactive)
REMARK    1  A    between atoms: O_1  and  C_29 
REMARK    2  A    between atoms: O_2  and  C_30 
REMARK    3  A    between atoms: O_3  and  C_31 
REMARK    4  A    between atoms: O_4  and  C_32 
REMARK    5  A    between atoms: O_5  and  C_37 
REMARK    6  A    between atoms: O_5  and  C_38 
REMARK    7  A    between atoms: O_6  and  C_42 
REMARK    8  A    between atoms: C_9  and  C_19 
REMARK    9  A    between atoms: C_10  and  C_20 
REMARK   10  A    between atoms: C_19  and  C_25 
REMARK   11  A    between atoms: C_20  and  C_27 
ROOT
ATOM      1  O   *** d   1      25.133  20.543  25.534  0.00  0.00    -0.353 OA
ATOM      2  C   *** d   1      26.453  20.962  25.282  0.00  0.00     0.210 C 
ENDROOT
BRANCH   1   3
ATOM      3  C   *** d   1      24.629  19.412  24.928  0.00  0.00     0.102 A 
ATOM      4  C   *** d   1      24.483  19.475  23.588  0.00  0.00     0.049 A 
ATOM      5  C   *** d   1      24.035  18.472  22.816  0.00  0.00    -0.016 A 
ATOM      6  C   *** d   1      23.934  18.653  21.302  0.00  0.00     0.260 C 
ATOM      7  C   *** d   1      23.707  17.332  23.438  0.00  0.00    -0.045 A 
ATOM      8  N   *** d   1      23.186  17.590  20.619  0.00  0.00     0.093 N 
ATOM      9  C   *** d   1      22.320  16.821  21.495  0.00  0.00     0.277 C 
ATOM     10  C   *** d   1      22.397  18.104  19.503  0.00  0.00     0.310 C 
ATOM     11  C   *** d   1      23.137  16.198  22.632  0.00  0.00     0.069 C 
ATOM     12  C   *** d   1      23.858  17.241  24.768  0.00  0.00     0.047 A 
ATOM     13  C   *** d   1      24.333  18.238  25.542  0.00  0.00     0.102 A 
BRANCH   6  14
ATOM     14  C   *** d   1      25.370  18.732  20.734  0.00  0.00     0.079 C 
BRANCH  14  15
ATOM     15  C   *** d   1      25.945  17.407  20.285  0.00  0.00    -0.053 A 
ATOM     16  C   *** d   1      26.365  16.488  21.170  0.00  0.00     0.047 A 
ATOM     17  C   *** d   1      26.884  15.301  20.803  0.00  0.00     0.109 A 
ATOM     18  C   *** d   1      26.976  15.025  19.485  0.00  0.00     0.099 A 
ATOM     19  C   *** d   1      26.559  15.938  18.592  0.00  0.00     0.040 A 
ATOM     20  C   *** d   1      26.052  17.117  18.979  0.00  0.00     0.010 A 
BRANCH  17  21
ATOM     21  O   *** d   1      27.297  14.401  21.751  0.00  0.00    -0.308 OA
BRANCH  21  22
ATOM     22  C   *** d   1      28.014  14.956  22.778  0.00  0.00     0.076 A 
ATOM     23  C   *** d   1      27.420  15.724  23.711  0.00  0.00     0.038 A 
ATOM     24  C   *** d   1      28.110  16.271  24.722  0.00  0.00     0.010 A 
ATOM     25  C   *** d   1      29.435  16.076  24.837  0.00  0.00    -0.056 A 
ATOM     26  C   *** d   1      30.041  15.318  23.907  0.00  0.00     0.010 A 
ATOM     27  C   *** d   1      29.342  14.775  22.899  0.00  0.00     0.038 A 
BRANCH  25  28
ATOM     28  C   *** d   1      30.230  16.686  25.969  0.00  0.00     0.079 C 
BRANCH  28  29
ATOM     29  C   *** d   1      30.403  15.769  27.204  0.00  0.00     0.260 C 
ATOM     30  N   *** d   1      31.806  15.356  27.323  0.00  0.00     0.093 N 
ATOM     31  C   *** d   1      32.295  15.317  28.691  0.00  0.00     0.277 C 
ATOM     32  C   *** d   1      32.053  14.063  26.694  0.00  0.00     0.310 C 
ATOM     33  C   *** d   1      32.128  16.688  29.351  0.00  0.00     0.069 C 
ATOM     34  C   *** d   1      30.653  16.977  29.403  0.00  0.00    -0.045 A 
ATOM     35  C   *** d   1      29.865  16.513  28.425  0.00  0.00    -0.016 A 
ATOM     36  C   *** d   1      30.106  17.651  30.426  0.00  0.00     0.047 A 
ATOM     37  C   *** d   1      28.548  16.744  28.549  0.00  0.00     0.049 A 
ATOM     38  C   *** d   1      27.974  17.406  29.575  0.00  0.00     0.102 A 
ATOM     39  C   *** d   1      28.786  17.907  30.540  0.00  0.00     0.102 A 
BRANCH  38  40
ATOM     40  O   *** d   1      26.605  17.560  29.501  0.00  0.00    -0.353 OA
ATOM     41  C   *** d   1      25.744  16.584  30.037  0.00  0.00     0.210 C 
ENDBRANCH  38  40
BRANCH  39  42
ATOM     42  O   *** d   1      28.251  18.586  31.608  0.00  0.00    -0.353 OA
ATOM     43  C   *** d   1      27.947  17.899  32.799  0.00  0.00     0.210 C 
ENDBRANCH  39  42
ENDBRANCH  28  29
ENDBRANCH  25  28
ENDBRANCH  21  22
ENDBRANCH  17  21
BRANCH  18  44
ATOM     44  O   *** d   1      27.486  13.841  19.047  0.00  0.00    -0.358 OA
ATOM     45  H   *** d   1      28.421  13.959  18.819  0.00  0.00     0.217 HD
ENDBRANCH  18  44
ENDBRANCH  14  15
ENDBRANCH   6  14
BRANCH  13  46
ATOM     46  O   *** d   1      24.462  18.122  26.906  0.00  0.00    -0.353 OA
ATOM     47  C   *** d   1      23.329  18.237  27.733  0.00  0.00     0.210 C 
ENDBRANCH  13  46
ENDBRANCH   1   3
TORSDOF 11
ENDMDL
MODEL 20
REMARK VINA RESULT:      -6.5     18.460     25.861
REMARK  11 active torsions:
REMARK  status: ('A' for Active; 'I' for Inactive)
REMARK    1  A    between atoms: O_1  and  C_29 
REMARK    2  A    between atoms: O_2  and  C_30 
REMARK    3  A    between atoms: O_3  and  C_31 
REMARK    4  A    between atoms: O_4  and  C_32 
REMARK    5  A    between atoms: O_5  and  C_37 
REMARK    6  A    between atoms: O_5  and  C_38 
REMARK    7  A    between atoms: O_6  and  C_42 
REMARK    8  A    between atoms: C_9  and  C_19 
REMARK    9  A    between atoms: C_10  and  C_20 
REMARK   10  A    between atoms: C_19  and  C_25 
REMARK   11  A    between atoms: C_20  and  C_27 
ROOT
ATOM      1  O   *** d   1      26.329  -1.014  49.410  0.00  0.00    -0.353 OA
ATOM      2  C   *** d   1      25.553   0.159  49.462  0.00  0.00     0.210 C 
ENDROOT
BRANCH   1   3
ATOM      3  C   *** d   1      25.744  -2.250  49.587  0.00  0.00     0.102 A 
ATOM      4  C   *** d   1      24.825  -2.333  50.571  0.00  0.00     0.049 A 
ATOM      5  C   *** d   1      24.128  -3.438  50.881  0.00  0.00    -0.016 A 
ATOM      6  C   *** d   1      23.094  -3.406  52.004  0.00  0.00     0.260 C 
ATOM      7  C   *** d   1      24.380  -4.534  50.152  0.00  0.00    -0.045 A 
ATOM      8  N   *** d   1      22.607  -4.730  52.411  0.00  0.00     0.093 N 
ATOM      9  C   *** d   1      23.475  -5.825  52.015  0.00  0.00     0.277 C 
ATOM     10  C   *** d   1      22.366  -4.809  53.848  0.00  0.00     0.310 C 
ATOM     11  C   *** d   1      23.678  -5.817  50.497  0.00  0.00     0.069 C 
ATOM     12  C   *** d   1      25.279  -4.471  49.158  0.00  0.00     0.047 A 
ATOM     13  C   *** d   1      25.961  -3.355  48.828  0.00  0.00     0.102 A 
BRANCH   6  14
ATOM     14  C   *** d   1      21.907  -2.532  51.535  0.00  0.00     0.079 C 
BRANCH  14  15
ATOM     15  C   *** d   1      21.268  -2.978  50.239  0.00  0.00    -0.053 A 
ATOM     16  C   *** d   1      21.380  -2.252  49.115  0.00  0.00     0.047 A 
ATOM     17  C   *** d   1      20.821  -2.620  47.947  0.00  0.00     0.109 A 
ATOM     18  C   *** d   1      20.124  -3.776  47.908  0.00  0.00     0.099 A 
ATOM     19  C   *** d   1      20.006  -4.509  49.028  0.00  0.00     0.040 A 
ATOM     20  C   *** d   1      20.565  -4.120  50.182  0.00  0.00     0.010 A 
BRANCH  17  21
ATOM     21  O   *** d   1      20.968  -1.838  46.830  0.00  0.00    -0.308 OA
BRANCH  21  22
ATOM     22  C   *** d   1      22.270  -1.608  46.473  0.00  0.00     0.076 A 
ATOM     23  C   *** d   1      22.797  -0.370  46.508  0.00  0.00     0.038 A 
ATOM     24  C   *** d   1      24.071  -0.132  46.162  0.00  0.00     0.010 A 
ATOM     25  C   *** d   1      24.873  -1.132  45.758  0.00  0.00    -0.056 A 
ATOM     26  C   *** d   1      24.356  -2.372  45.711  0.00  0.00     0.010 A 
ATOM     27  C   *** d   1      23.080  -2.600  46.058  0.00  0.00     0.038 A 
BRANCH  25  28
ATOM     28  C   *** d   1      26.312  -0.883  45.364  0.00  0.00     0.079 C 
BRANCH  28  29
ATOM     29  C   *** d   1      26.528  -0.588  43.860  0.00  0.00     0.260 C 
ATOM     30  N   *** d   1      25.893  -1.635  43.052  0.00  0.00     0.093 N 
ATOM     31  C   *** d   1      25.239  -1.139  41.852  0.00  0.00     0.277 C 
ATOM     32  C   *** d   1      26.833  -2.687  42.680  0.00  0.00     0.310 C 
ATOM     33  C   *** d   1      24.184  -0.093  42.220  0.00  0.00     0.069 C 
ATOM     34  C   *** d   1      24.908   1.062  42.854  0.00  0.00    -0.045 A 
ATOM     35  C   *** d   1      26.010   0.821  43.576  0.00  0.00    -0.016 A 
ATOM     36  C   *** d   1      24.499   2.328  42.679  0.00  0.00     0.047 A 
ATOM     37  C   *** d   1      26.655   1.891  44.070  0.00  0.00     0.049 A 
ATOM     38  C   *** d   1      26.272   3.172  43.894  0.00  0.00     0.102 A 
ATOM     39  C   *** d   1      25.131   3.402  43.195  0.00  0.00     0.102 A 
BRANCH  38  40
ATOM     40  O   *** d   1      27.058   4.125  44.507  0.00  0.00    -0.353 OA
ATOM     41  C   *** d   1      28.172   4.670  43.841  0.00  0.00     0.210 C 
ENDBRANCH  38  40
BRANCH  39  42
ATOM     42  O   *** d   1      24.699   4.690  42.985  0.00  0.00    -0.353 OA
ATOM     43  C   *** d   1      25.053   5.367  41.802  0.00  0.00     0.210 C 
ENDBRANCH  39  42
ENDBRANCH  28  29
ENDBRANCH  25  28
ENDBRANCH  21  22
ENDBRANCH  17  21
BRANCH  18  44
ATOM     44  O   *** d   1      19.539  -4.207  46.758  0.00  0.00    -0.358 OA
ATOM     45  H   *** d   1      20.220  -4.340  46.080  0.00  0.00     0.217 HD
ENDBRANCH  18  44
ENDBRANCH  14  15
ENDBRANCH   6  14
BRANCH  13  46
ATOM     46  O   *** d   1      26.888  -3.324  47.815  0.00  0.00    -0.353 OA
ATOM     47  C   *** d   1      28.013  -4.170  47.863  0.00  0.00     0.210 C 
ENDBRANCH  13  46
ENDBRANCH   1   3
TORSDOF 11
ENDMDL
