# Supplementary material for: Dauricine Mitigates Hypoxia Through Targeting ESR1, PIK3CA, and MTOR: A Network Pharmacology and Molecular Dynamics Simulation Investigation
Source: Curr Issues Mol Biol. 2026 May 23;48(6):550. doi: 10.3390/cimb48060550 (PMC13297437; doi:10.3390/cimb48060550)
Supplement: Supplementary file 1 [file cimb-48-00550-s001.zip › cimb-4319076-supplementary/Supplementary File/Supplementary File-Initial Submission/Molecular Docking/Document preparation-MTOR/output3.pdbqt]

MODEL 1
REMARK VINA RESULT:      -6.8      0.000      0.000
REMARK  11 active torsions:
REMARK  status: ('A' for Active; 'I' for Inactive)
REMARK    1  A    between atoms: O_1  and  C_29 
REMARK    2  A    between atoms: O_2  and  C_30 
REMARK    3  A    between atoms: O_3  and  C_31 
REMARK    4  A    between atoms: O_4  and  C_32 
REMARK    5  A    between atoms: O_5  and  C_37 
REMARK    6  A    between atoms: O_5  and  C_38 
REMARK    7  A    between atoms: O_6  and  C_42 
REMARK    8  A    between atoms: C_9  and  C_19 
REMARK    9  A    between atoms: C_10  and  C_20 
REMARK   10  A    between atoms: C_19  and  C_25 
REMARK   11  A    between atoms: C_20  and  C_27 
ROOT
ATOM      1  O   *** d   1      22.700  15.595  22.720  0.00  0.00    -0.353 OA
ATOM      2  C   *** d   1      23.249  15.498  24.013  0.00  0.00     0.210 C 
ENDROOT
BRANCH   1   3
ATOM      3  C   *** d   1      22.898  16.728  21.958  0.00  0.00     0.102 A 
ATOM      4  C   *** d   1      24.092  16.821  21.337  0.00  0.00     0.049 A 
ATOM      5  C   *** d   1      24.463  17.830  20.533  0.00  0.00    -0.016 A 
ATOM      6  C   *** d   1      25.836  17.815  19.864  0.00  0.00     0.260 C 
ATOM      7  C   *** d   1      23.572  18.813  20.349  0.00  0.00    -0.045 A 
ATOM      8  N   *** d   1      26.212  19.088  19.237  0.00  0.00     0.093 N 
ATOM      9  C   *** d   1      25.457  20.231  19.721  0.00  0.00     0.277 C 
ATOM     10  C   *** d   1      27.638  19.369  19.376  0.00  0.00     0.310 C 
ATOM     11  C   *** d   1      23.957  20.000  19.511  0.00  0.00     0.069 C 
ATOM     12  C   *** d   1      22.372  18.734  20.944  0.00  0.00     0.047 A 
ATOM     13  C   *** d   1      21.987  17.708  21.731  0.00  0.00     0.102 A 
BRANCH   6  14
ATOM     14  C   *** d   1      25.839  16.689  18.804  0.00  0.00     0.079 C 
BRANCH  14  15
ATOM     15  C   *** d   1      26.581  15.436  19.216  0.00  0.00    -0.053 A 
ATOM     16  C   *** d   1      27.587  15.477  20.105  0.00  0.00     0.047 A 
ATOM     17  C   *** d   1      28.268  14.382  20.490  0.00  0.00     0.109 A 
ATOM     18  C   *** d   1      27.914  13.191  19.962  0.00  0.00     0.099 A 
ATOM     19  C   *** d   1      26.910  13.140  19.071  0.00  0.00     0.040 A 
ATOM     20  C   *** d   1      26.249  14.244  18.697  0.00  0.00     0.010 A 
BRANCH  17  21
ATOM     21  O   *** d   1      29.288  14.483  21.401  0.00  0.00    -0.308 OA
BRANCH  21  22
ATOM     22  C   *** d   1      28.930  15.084  22.579  0.00  0.00     0.076 A 
ATOM     23  C   *** d   1      29.850  15.407  23.508  0.00  0.00     0.038 A 
ATOM     24  C   *** d   1      29.513  15.997  24.664  0.00  0.00     0.010 A 
ATOM     25  C   *** d   1      28.230  16.284  24.943  0.00  0.00    -0.056 A 
ATOM     26  C   *** d   1      27.301  15.960  24.027  0.00  0.00     0.010 A 
ATOM     27  C   *** d   1      27.648  15.369  22.873  0.00  0.00     0.038 A 
BRANCH  25  28
ATOM     28  C   *** d   1      27.831  16.949  26.241  0.00  0.00     0.079 C 
BRANCH  28  29
ATOM     29  C   *** d   1      27.520  18.460  26.124  0.00  0.00     0.260 C 
ATOM     30  N   *** d   1      28.410  19.075  25.132  0.00  0.00     0.093 N 
ATOM     31  C   *** d   1      27.763  20.074  24.299  0.00  0.00     0.277 C 
ATOM     32  C   *** d   1      29.594  19.665  25.748  0.00  0.00     0.310 C 
ATOM     33  C   *** d   1      26.564  19.459  23.572  0.00  0.00     0.069 C 
ATOM     34  C   *** d   1      25.577  19.037  24.624  0.00  0.00    -0.045 A 
ATOM     35  C   *** d   1      26.033  18.614  25.810  0.00  0.00    -0.016 A 
ATOM     36  C   *** d   1      24.254  19.112  24.416  0.00  0.00     0.047 A 
ATOM     37  C   *** d   1      25.111  18.307  26.737  0.00  0.00     0.049 A 
ATOM     38  C   *** d   1      23.777  18.389  26.556  0.00  0.00     0.102 A 
ATOM     39  C   *** d   1      23.326  18.779  25.337  0.00  0.00     0.102 A 
BRANCH  38  40
ATOM     40  O   *** d   1      22.999  18.001  27.626  0.00  0.00    -0.353 OA
ATOM     41  C   *** d   1      22.840  18.847  28.740  0.00  0.00     0.210 C 
ENDBRANCH  38  40
BRANCH  39  42
ATOM     42  O   *** d   1      21.975  18.882  25.101  0.00  0.00    -0.353 OA
ATOM     43  C   *** d   1      21.386  20.149  24.925  0.00  0.00     0.210 C 
ENDBRANCH  39  42
ENDBRANCH  28  29
ENDBRANCH  25  28
ENDBRANCH  21  22
ENDBRANCH  17  21
BRANCH  18  44
ATOM     44  O   *** d   1      28.559  12.045  20.313  0.00  0.00    -0.358 OA
ATOM     45  H   *** d   1      28.048  11.281  20.005  0.00  0.00     0.217 HD
ENDBRANCH  18  44
ENDBRANCH  14  15
ENDBRANCH   6  14
BRANCH  13  46
ATOM     46  O   *** d   1      20.757  17.662  22.341  0.00  0.00    -0.353 OA
ATOM     47  C   *** d   1      19.637  17.186  21.634  0.00  0.00     0.210 C 
ENDBRANCH  13  46
ENDBRANCH   1   3
TORSDOF 11
ENDMDL
MODEL 2
REMARK VINA RESULT:      -6.6      2.538      4.893
REMARK  11 active torsions:
REMARK  status: ('A' for Active; 'I' for Inactive)
REMARK    1  A    between atoms: O_1  and  C_29 
REMARK    2  A    between atoms: O_2  and  C_30 
REMARK    3  A    between atoms: O_3  and  C_31 
REMARK    4  A    between atoms: O_4  and  C_32 
REMARK    5  A    between atoms: O_5  and  C_37 
REMARK    6  A    between atoms: O_5  and  C_38 
REMARK    7  A    between atoms: O_6  and  C_42 
REMARK    8  A    between atoms: C_9  and  C_19 
REMARK    9  A    between atoms: C_10  and  C_20 
REMARK   10  A    between atoms: C_19  and  C_25 
REMARK   11  A    between atoms: C_20  and  C_27 
ROOT
ATOM      1  O   *** d   1      28.582  21.026  21.083  0.00  0.00    -0.353 OA
ATOM      2  C   *** d   1      28.104  22.289  21.481  0.00  0.00     0.210 C 
ENDROOT
BRANCH   1   3
ATOM      3  C   *** d   1      28.047  19.873  21.617  0.00  0.00     0.102 A 
ATOM      4  C   *** d   1      26.979  19.363  20.971  0.00  0.00     0.049 A 
ATOM      5  C   *** d   1      26.336  18.236  21.319  0.00  0.00    -0.016 A 
ATOM      6  C   *** d   1      25.149  17.742  20.495  0.00  0.00     0.260 C 
ATOM      7  C   *** d   1      26.799  17.586  22.395  0.00  0.00    -0.045 A 
ATOM      8  N   *** d   1      24.382  16.664  21.132  0.00  0.00     0.093 N 
ATOM      9  C   *** d   1      24.591  16.560  22.566  0.00  0.00     0.277 C 
ATOM     10  C   *** d   1      22.951  16.777  20.867  0.00  0.00     0.310 C 
ATOM     11  C   *** d   1      26.078  16.355  22.870  0.00  0.00     0.069 C 
ATOM     12  C   *** d   1      27.870  18.066  23.045  0.00  0.00     0.047 A 
ATOM     13  C   *** d   1      28.533  19.183  22.681  0.00  0.00     0.102 A 
BRANCH   6  14
ATOM     14  C   *** d   1      25.685  17.264  19.125  0.00  0.00     0.079 C 
BRANCH  14  15
ATOM     15  C   *** d   1      26.466  15.969  19.169  0.00  0.00    -0.053 A 
ATOM     16  C   *** d   1      27.778  15.951  19.455  0.00  0.00     0.047 A 
ATOM     17  C   *** d   1      28.502  14.817  19.500  0.00  0.00     0.109 A 
ATOM     18  C   *** d   1      27.874  13.648  19.253  0.00  0.00     0.099 A 
ATOM     19  C   *** d   1      26.561  13.656  18.965  0.00  0.00     0.040 A 
ATOM     20  C   *** d   1      25.861  14.798  18.919  0.00  0.00     0.010 A 
BRANCH  17  21
ATOM     21  O   *** d   1      29.840  14.858  19.797  0.00  0.00    -0.308 OA
BRANCH  21  22
ATOM     22  C   *** d   1      30.119  15.263  21.076  0.00  0.00     0.076 A 
ATOM     23  C   *** d   1      29.469  14.739  22.133  0.00  0.00     0.038 A 
ATOM     24  C   *** d   1      29.734  15.126  23.390  0.00  0.00     0.010 A 
ATOM     25  C   *** d   1      30.664  16.064  23.640  0.00  0.00    -0.056 A 
ATOM     26  C   *** d   1      31.314  16.600  22.592  0.00  0.00     0.010 A 
ATOM     27  C   *** d   1      31.041  16.207  21.339  0.00  0.00     0.038 A 
BRANCH  25  28
ATOM     28  C   *** d   1      30.976  16.513  25.050  0.00  0.00     0.079 C 
BRANCH  28  29
ATOM     29  C   *** d   1      30.394  15.605  26.160  0.00  0.00     0.260 C 
ATOM     30  N   *** d   1      31.480  15.090  27.001  0.00  0.00     0.093 N 
ATOM     31  C   *** d   1      31.156  15.037  28.417  0.00  0.00     0.277 C 
ATOM     32  C   *** d   1      31.933  13.772  26.568  0.00  0.00     0.310 C 
ATOM     33  C   *** d   1      30.759  16.428  28.920  0.00  0.00     0.069 C 
ATOM     34  C   *** d   1      29.511  16.826  28.183  0.00  0.00    -0.045 A 
ATOM     35  C   *** d   1      29.340  16.407  26.922  0.00  0.00    -0.016 A 
ATOM     36  C   *** d   1      28.551  17.556  28.770  0.00  0.00     0.047 A 
ATOM     37  C   *** d   1      28.182  16.738  26.328  0.00  0.00     0.049 A 
ATOM     38  C   *** d   1      27.196  17.457  26.903  0.00  0.00     0.102 A 
ATOM     39  C   *** d   1      27.398  17.911  28.167  0.00  0.00     0.102 A 
BRANCH  38  40
ATOM     40  O   *** d   1      26.096  17.712  26.112  0.00  0.00    -0.353 OA
ATOM     41  C   *** d   1      25.779  19.029  25.730  0.00  0.00     0.210 C 
ENDBRANCH  38  40
BRANCH  39  42
ATOM     42  O   *** d   1      26.424  18.646  28.799  0.00  0.00    -0.353 OA
ATOM     43  C   *** d   1      25.480  18.002  29.622  0.00  0.00     0.210 C 
ENDBRANCH  39  42
ENDBRANCH  28  29
ENDBRANCH  25  28
ENDBRANCH  21  22
ENDBRANCH  17  21
BRANCH  18  44
ATOM     44  O   *** d   1      28.546  12.465  19.287  0.00  0.00    -0.358 OA
ATOM     45  H   *** d   1      27.998  11.796  19.725  0.00  0.00     0.217 HD
ENDBRANCH  18  44
ENDBRANCH  14  15
ENDBRANCH   6  14
BRANCH  13  46
ATOM     46  O   *** d   1      29.618  19.661  23.376  0.00  0.00    -0.353 OA
ATOM     47  C   *** d   1      29.511  19.926  24.754  0.00  0.00     0.210 C 
ENDBRANCH  13  46
ENDBRANCH   1   3
TORSDOF 11
ENDMDL
MODEL 3
REMARK VINA RESULT:      -6.4      6.551      9.060
REMARK  11 active torsions:
REMARK  status: ('A' for Active; 'I' for Inactive)
REMARK    1  A    between atoms: O_1  and  C_29 
REMARK    2  A    between atoms: O_2  and  C_30 
REMARK    3  A    between atoms: O_3  and  C_31 
REMARK    4  A    between atoms: O_4  and  C_32 
REMARK    5  A    between atoms: O_5  and  C_37 
REMARK    6  A    between atoms: O_5  and  C_38 
REMARK    7  A    between atoms: O_6  and  C_42 
REMARK    8  A    between atoms: C_9  and  C_19 
REMARK    9  A    between atoms: C_10  and  C_20 
REMARK   10  A    between atoms: C_19  and  C_25 
REMARK   11  A    between atoms: C_20  and  C_27 
ROOT
ATOM      1  O   *** d   1      28.845  14.521  22.338  0.00  0.00    -0.353 OA
ATOM      2  C   *** d   1      28.075  13.661  21.530  0.00  0.00     0.210 C 
ENDROOT
BRANCH   1   3
ATOM      3  C   *** d   1      28.233  15.426  23.179  0.00  0.00     0.102 A 
ATOM      4  C   *** d   1      28.784  15.559  24.403  0.00  0.00     0.049 A 
ATOM      5  C   *** d   1      28.351  16.405  25.353  0.00  0.00    -0.016 A 
ATOM      6  C   *** d   1      29.072  16.486  26.698  0.00  0.00     0.260 C 
ATOM      7  C   *** d   1      27.289  17.161  25.048  0.00  0.00    -0.045 A 
ATOM      8  N   *** d   1      28.344  17.241  27.724  0.00  0.00     0.093 N 
ATOM      9  C   *** d   1      26.926  17.395  27.450  0.00  0.00     0.277 C 
ATOM     10  C   *** d   1      28.511  16.663  29.054  0.00  0.00     0.310 C 
ATOM     11  C   *** d   1      26.721  18.078  26.094  0.00  0.00     0.069 C 
ATOM     12  C   *** d   1      26.734  17.057  23.830  0.00  0.00     0.047 A 
ATOM     13  C   *** d   1      27.183  16.227  22.866  0.00  0.00     0.102 A 
BRANCH   6  14
ATOM     14  C   *** d   1      30.459  17.128  26.458  0.00  0.00     0.079 C 
BRANCH  14  15
ATOM     15  C   *** d   1      31.631  16.198  26.679  0.00  0.00    -0.053 A 
ATOM     16  C   *** d   1      31.455  14.929  27.082  0.00  0.00     0.047 A 
ATOM     17  C   *** d   1      32.477  14.078  27.290  0.00  0.00     0.109 A 
ATOM     18  C   *** d   1      33.733  14.524  27.075  0.00  0.00     0.099 A 
ATOM     19  C   *** d   1      33.920  15.792  26.673  0.00  0.00     0.040 A 
ATOM     20  C   *** d   1      32.888  16.624  26.478  0.00  0.00     0.010 A 
BRANCH  17  21
ATOM     21  O   *** d   1      32.237  12.793  27.702  0.00  0.00    -0.308 OA
BRANCH  21  22
ATOM     22  C   *** d   1      31.774  12.692  28.988  0.00  0.00     0.076 A 
ATOM     23  C   *** d   1      32.218  13.513  29.958  0.00  0.00     0.038 A 
ATOM     24  C   *** d   1      31.772  13.425  31.220  0.00  0.00     0.010 A 
ATOM     25  C   *** d   1      30.861  12.500  31.566  0.00  0.00    -0.056 A 
ATOM     26  C   *** d   1      30.415  11.669  30.607  0.00  0.00     0.010 A 
ATOM     27  C   *** d   1      30.868  11.764  29.348  0.00  0.00     0.038 A 
BRANCH  25  28
ATOM     28  C   *** d   1      30.346  12.386  32.983  0.00  0.00     0.079 C 
BRANCH  28  29
ATOM     29  C   *** d   1      28.987  13.081  33.234  0.00  0.00     0.260 C 
ATOM     30  N   *** d   1      28.770  14.128  32.230  0.00  0.00     0.093 N 
ATOM     31  C   *** d   1      27.399  14.219  31.758  0.00  0.00     0.277 C 
ATOM     32  C   *** d   1      29.197  15.441  32.705  0.00  0.00     0.310 C 
ATOM     33  C   *** d   1      26.952  12.876  31.174  0.00  0.00     0.069 C 
ATOM     34  C   *** d   1      26.982  11.874  32.294  0.00  0.00    -0.045 A 
ATOM     35  C   *** d   1      27.903  12.004  33.258  0.00  0.00    -0.016 A 
ATOM     36  C   *** d   1      26.084  10.880  32.371  0.00  0.00     0.047 A 
ATOM     37  C   *** d   1      27.849  11.121  34.268  0.00  0.00     0.049 A 
ATOM     38  C   *** d   1      26.947  10.124  34.374  0.00  0.00     0.102 A 
ATOM     39  C   *** d   1      26.044   9.976  33.371  0.00  0.00     0.102 A 
BRANCH  38  40
ATOM     40  O   *** d   1      27.079   9.307  35.477  0.00  0.00    -0.353 OA
ATOM     41  C   *** d   1      26.462   9.645  36.697  0.00  0.00     0.210 C 
ENDBRANCH  38  40
BRANCH  39  42
ATOM     42  O   *** d   1      25.102   8.977  33.432  0.00  0.00    -0.353 OA
ATOM     43  C   *** d   1      23.844   9.231  34.012  0.00  0.00     0.210 C 
ENDBRANCH  39  42
ENDBRANCH  28  29
ENDBRANCH  25  28
ENDBRANCH  21  22
ENDBRANCH  17  21
BRANCH  18  44
ATOM     44  O   *** d   1      34.810  13.713  27.262  0.00  0.00    -0.358 OA
ATOM     45  H   *** d   1      35.324  14.031  28.020  0.00  0.00     0.217 HD
ENDBRANCH  18  44
ENDBRANCH  14  15
ENDBRANCH   6  14
BRANCH  13  46
ATOM     46  O   *** d   1      26.584  16.129  21.633  0.00  0.00    -0.353 OA
ATOM     47  C   *** d   1      26.802  17.126  20.663  0.00  0.00     0.210 C 
ENDBRANCH  13  46
ENDBRANCH   1   3
TORSDOF 11
ENDMDL
MODEL 4
REMARK VINA RESULT:      -6.3     17.296     20.207
REMARK  11 active torsions:
REMARK  status: ('A' for Active; 'I' for Inactive)
REMARK    1  A    between atoms: O_1  and  C_29 
REMARK    2  A    between atoms: O_2  and  C_30 
REMARK    3  A    between atoms: O_3  and  C_31 
REMARK    4  A    between atoms: O_4  and  C_32 
REMARK    5  A    between atoms: O_5  and  C_37 
REMARK    6  A    between atoms: O_5  and  C_38 
REMARK    7  A    between atoms: O_6  and  C_42 
REMARK    8  A    between atoms: C_9  and  C_19 
REMARK    9  A    between atoms: C_10  and  C_20 
REMARK   10  A    between atoms: C_19  and  C_25 
REMARK   11  A    between atoms: C_20  and  C_27 
ROOT
ATOM      1  O   *** d   1      19.174   9.355  35.566  0.00  0.00    -0.353 OA
ATOM      2  C   *** d   1      17.891   9.934  35.554  0.00  0.00     0.210 C 
ENDROOT
BRANCH   1   3
ATOM      3  C   *** d   1      19.392   8.147  36.195  0.00  0.00     0.102 A 
ATOM      4  C   *** d   1      19.103   7.045  35.472  0.00  0.00     0.049 A 
ATOM      5  C   *** d   1      19.272   5.782  35.897  0.00  0.00    -0.016 A 
ATOM      6  C   *** d   1      18.930   4.610  34.978  0.00  0.00     0.260 C 
ATOM      7  C   *** d   1      19.759   5.622  37.134  0.00  0.00    -0.045 A 
ATOM      8  N   *** d   1      18.906   3.306  35.653  0.00  0.00     0.093 N 
ATOM      9  C   *** d   1      18.770   3.390  37.096  0.00  0.00     0.277 C 
ATOM     10  C   *** d   1      17.859   2.435  35.127  0.00  0.00     0.310 C 
ATOM     11  C   *** d   1      19.906   4.231  37.686  0.00  0.00     0.069 C 
ATOM     12  C   *** d   1      20.068   6.704  37.865  0.00  0.00     0.047 A 
ATOM     13  C   *** d   1      19.925   7.972  37.431  0.00  0.00     0.102 A 
BRANCH   6  14
ATOM     14  C   *** d   1      19.965   4.587  33.829  0.00  0.00     0.079 C 
BRANCH  14  15
ATOM     15  C   *** d   1      21.173   3.713  34.085  0.00  0.00    -0.053 A 
ATOM     16  C   *** d   1      22.174   4.117  34.883  0.00  0.00     0.047 A 
ATOM     17  C   *** d   1      23.264   3.364  35.128  0.00  0.00     0.109 A 
ATOM     18  C   *** d   1      23.343   2.148  34.549  0.00  0.00     0.099 A 
ATOM     19  C   *** d   1      22.347   1.735  33.748  0.00  0.00     0.040 A 
ATOM     20  C   *** d   1      21.274   2.504  33.512  0.00  0.00     0.010 A 
BRANCH  17  21
ATOM     21  O   *** d   1      24.257   3.828  35.953  0.00  0.00    -0.308 OA
BRANCH  21  22
ATOM     22  C   *** d   1      23.855   4.054  37.243  0.00  0.00     0.076 A 
ATOM     23  C   *** d   1      23.807   5.299  37.753  0.00  0.00     0.038 A 
ATOM     24  C   *** d   1      23.414   5.533  39.015  0.00  0.00     0.010 A 
ATOM     25  C   *** d   1      23.058   4.521  39.824  0.00  0.00    -0.056 A 
ATOM     26  C   *** d   1      23.110   3.272  39.329  0.00  0.00     0.010 A 
ATOM     27  C   *** d   1      23.504   3.048  38.066  0.00  0.00     0.038 A 
BRANCH  25  28
ATOM     28  C   *** d   1      22.613   4.765  41.249  0.00  0.00     0.079 C 
BRANCH  28  29
ATOM     29  C   *** d   1      23.764   4.841  42.280  0.00  0.00     0.260 C 
ATOM     30  N   *** d   1      24.755   3.797  41.997  0.00  0.00     0.093 N 
ATOM     31  C   *** d   1      26.132   4.224  42.184  0.00  0.00     0.277 C 
ATOM     32  C   *** d   1      24.522   2.590  42.784  0.00  0.00     0.310 C 
ATOM     33  C   *** d   1      26.431   5.440  41.303  0.00  0.00     0.069 C 
ATOM     34  C   *** d   1      25.541   6.557  41.772  0.00  0.00    -0.045 A 
ATOM     35  C   *** d   1      24.328   6.261  42.256  0.00  0.00    -0.016 A 
ATOM     36  C   *** d   1      25.950   7.834  41.755  0.00  0.00     0.047 A 
ATOM     37  C   *** d   1      23.596   7.287  42.719  0.00  0.00     0.049 A 
ATOM     38  C   *** d   1      23.991   8.576  42.727  0.00  0.00     0.102 A 
ATOM     39  C   *** d   1      25.206   8.869  42.196  0.00  0.00     0.102 A 
BRANCH  38  40
ATOM     40  O   *** d   1      23.079   9.484  43.222  0.00  0.00    -0.353 OA
ATOM     41  C   *** d   1      23.099   9.850  44.582  0.00  0.00     0.210 C 
ENDBRANCH  38  40
BRANCH  39  42
ATOM     42  O   *** d   1      25.657  10.168  42.181  0.00  0.00    -0.353 OA
ATOM     43  C   *** d   1      26.939  10.473  42.678  0.00  0.00     0.210 C 
ENDBRANCH  39  42
ENDBRANCH  28  29
ENDBRANCH  25  28
ENDBRANCH  21  22
ENDBRANCH  17  21
BRANCH  18  44
ATOM     44  O   *** d   1      24.415   1.336  34.760  0.00  0.00    -0.358 OA
ATOM     45  H   *** d   1      24.203   0.439  34.459  0.00  0.00     0.217 HD
ENDBRANCH  18  44
ENDBRANCH  14  15
ENDBRANCH   6  14
BRANCH  13  46
ATOM     46  O   *** d   1      20.234   9.062  38.209  0.00  0.00    -0.353 OA
ATOM     47  C   *** d   1      21.532   9.607  38.174  0.00  0.00     0.210 C 
ENDBRANCH  13  46
ENDBRANCH   1   3
TORSDOF 11
ENDMDL
MODEL 5
REMARK VINA RESULT:      -6.3     15.305     18.808
REMARK  11 active torsions:
REMARK  status: ('A' for Active; 'I' for Inactive)
REMARK    1  A    between atoms: O_1  and  C_29 
REMARK    2  A    between atoms: O_2  and  C_30 
REMARK    3  A    between atoms: O_3  and  C_31 
REMARK    4  A    between atoms: O_4  and  C_32 
REMARK    5  A    between atoms: O_5  and  C_37 
REMARK    6  A    between atoms: O_5  and  C_38 
REMARK    7  A    between atoms: O_6  and  C_42 
REMARK    8  A    between atoms: C_9  and  C_19 
REMARK    9  A    between atoms: C_10  and  C_20 
REMARK   10  A    between atoms: C_19  and  C_25 
REMARK   11  A    between atoms: C_20  and  C_27 
ROOT
ATOM      1  O   *** d   1      21.006  11.519  38.315  0.00  0.00    -0.353 OA
ATOM      2  C   *** d   1      21.051  11.129  39.667  0.00  0.00     0.210 C 
ENDROOT
BRANCH   1   3
ATOM      3  C   *** d   1      21.423  10.658  37.322  0.00  0.00     0.102 A 
ATOM      4  C   *** d   1      22.732  10.716  37.002  0.00  0.00     0.049 A 
ATOM      5  C   *** d   1      23.334   9.942  36.084  0.00  0.00    -0.016 A 
ATOM      6  C   *** d   1      24.832  10.082  35.822  0.00  0.00     0.260 C 
ATOM      7  C   *** d   1      22.561   9.056  35.442  0.00  0.00    -0.045 A 
ATOM      8  N   *** d   1      25.301   9.377  34.623  0.00  0.00     0.093 N 
ATOM      9  C   *** d   1      24.246   9.056  33.677  0.00  0.00     0.277 C 
ATOM     10  C   *** d   1      26.353  10.113  33.929  0.00  0.00     0.310 C 
ATOM     11  C   *** d   1      23.166   8.209  34.358  0.00  0.00     0.069 C 
ATOM     12  C   *** d   1      21.259   8.970  35.756  0.00  0.00     0.047 A 
ATOM     13  C   *** d   1      20.658   9.727  36.696  0.00  0.00     0.102 A 
BRANCH   6  14
ATOM     14  C   *** d   1      25.585   9.557  37.067  0.00  0.00     0.079 C 
BRANCH  14  15
ATOM     15  C   *** d   1      25.568   8.053  37.227  0.00  0.00    -0.053 A 
ATOM     16  C   *** d   1      24.752   7.450  38.106  0.00  0.00     0.047 A 
ATOM     17  C   *** d   1      24.715   6.114  38.275  0.00  0.00     0.109 A 
ATOM     18  C   *** d   1      25.532   5.352  37.516  0.00  0.00     0.099 A 
ATOM     19  C   *** d   1      26.353   5.947  36.635  0.00  0.00     0.040 A 
ATOM     20  C   *** d   1      26.378   7.279  36.488  0.00  0.00     0.010 A 
BRANCH  17  21
ATOM     21  O   *** d   1      23.861   5.553  39.188  0.00  0.00    -0.308 OA
BRANCH  21  22
ATOM     22  C   *** d   1      22.605   5.300  38.702  0.00  0.00     0.076 A 
ATOM     23  C   *** d   1      22.173   4.040  38.503  0.00  0.00     0.038 A 
ATOM     24  C   *** d   1      20.946   3.780  38.028  0.00  0.00     0.010 A 
ATOM     25  C   *** d   1      20.097   4.777  37.726  0.00  0.00    -0.056 A 
ATOM     26  C   *** d   1      20.521   6.040  37.914  0.00  0.00     0.010 A 
ATOM     27  C   *** d   1      21.750   6.291  38.388  0.00  0.00     0.038 A 
BRANCH  25  28
ATOM     28  C   *** d   1      18.711   4.503  37.190  0.00  0.00     0.079 C 
BRANCH  28  29
ATOM     29  C   *** d   1      18.569   4.653  35.657  0.00  0.00     0.260 C 
ATOM     30  N   *** d   1      18.990   5.998  35.248  0.00  0.00     0.093 N 
ATOM     31  C   *** d   1      19.738   6.030  34.003  0.00  0.00     0.277 C 
ATOM     32  C   *** d   1      17.862   6.919  35.148  0.00  0.00     0.310 C 
ATOM     33  C   *** d   1      20.977   5.137  34.109  0.00  0.00     0.069 C 
ATOM     34  C   *** d   1      20.492   3.729  34.312  0.00  0.00    -0.045 A 
ATOM     35  C   *** d   1      19.359   3.524  34.996  0.00  0.00    -0.016 A 
ATOM     36  C   *** d   1      21.146   2.679  33.792  0.00  0.00     0.047 A 
ATOM     37  C   *** d   1      18.936   2.254  35.098  0.00  0.00     0.049 A 
ATOM     38  C   *** d   1      19.567   1.185  34.570  0.00  0.00     0.102 A 
ATOM     39  C   *** d   1      20.736   1.400  33.914  0.00  0.00     0.102 A 
BRANCH  38  40
ATOM     40  O   *** d   1      18.981  -0.040  34.810  0.00  0.00    -0.353 OA
ATOM     41  C   *** d   1      17.671  -0.120  35.319  0.00  0.00     0.210 C 
ENDBRANCH  38  40
BRANCH  39  42
ATOM     42  O   *** d   1      21.417   0.345  33.355  0.00  0.00    -0.353 OA
ATOM     43  C   *** d   1      22.170   0.537  32.180  0.00  0.00     0.210 C 
ENDBRANCH  39  42
ENDBRANCH  28  29
ENDBRANCH  25  28
ENDBRANCH  21  22
ENDBRANCH  17  21
BRANCH  18  44
ATOM     44  O   *** d   1      25.540   3.996  37.634  0.00  0.00    -0.358 OA
ATOM     45  H   *** d   1      25.143   3.603  36.841  0.00  0.00     0.217 HD
ENDBRANCH  18  44
ENDBRANCH  14  15
ENDBRANCH   6  14
BRANCH  13  46
ATOM     46  O   *** d   1      19.318   9.629  36.984  0.00  0.00    -0.353 OA
ATOM     47  C   *** d   1      18.383  10.390  36.257  0.00  0.00     0.210 C 
ENDBRANCH  13  46
ENDBRANCH   1   3
TORSDOF 11
ENDMDL
MODEL 6
REMARK VINA RESULT:      -6.1     21.184     23.673
REMARK  11 active torsions:
REMARK  status: ('A' for Active; 'I' for Inactive)
REMARK    1  A    between atoms: O_1  and  C_29 
REMARK    2  A    between atoms: O_2  and  C_30 
REMARK    3  A    between atoms: O_3  and  C_31 
REMARK    4  A    between atoms: O_4  and  C_32 
REMARK    5  A    between atoms: O_5  and  C_37 
REMARK    6  A    between atoms: O_5  and  C_38 
REMARK    7  A    between atoms: O_6  and  C_42 
REMARK    8  A    between atoms: C_9  and  C_19 
REMARK    9  A    between atoms: C_10  and  C_20 
REMARK   10  A    between atoms: C_19  and  C_25 
REMARK   11  A    between atoms: C_20  and  C_27 
ROOT
ATOM      1  O   *** d   1      20.616   5.252  34.424  0.00  0.00    -0.353 OA
ATOM      2  C   *** d   1      21.725   5.874  35.029  0.00  0.00     0.210 C 
ENDROOT
BRANCH   1   3
ATOM      3  C   *** d   1      20.383   3.905  34.605  0.00  0.00     0.102 A 
ATOM      4  C   *** d   1      21.015   3.076  33.748  0.00  0.00     0.049 A 
ATOM      5  C   *** d   1      20.937   1.736  33.777  0.00  0.00    -0.016 A 
ATOM      6  C   *** d   1      21.718   0.898  32.767  0.00  0.00     0.260 C 
ATOM      7  C   *** d   1      20.166   1.197  34.731  0.00  0.00    -0.045 A 
ATOM      8  N   *** d   1      21.337  -0.519  32.740  0.00  0.00     0.093 N 
ATOM      9  C   *** d   1      20.035  -0.792  33.323  0.00  0.00     0.277 C 
ATOM     10  C   *** d   1      21.379  -1.074  31.390  0.00  0.00     0.310 C 
ATOM     11  C   *** d   1      19.990  -0.295  34.771  0.00  0.00     0.069 C 
ATOM     12  C   *** d   1      19.540   2.001  35.604  0.00  0.00     0.047 A 
ATOM     13  C   *** d   1      19.638   3.347  35.593  0.00  0.00     0.102 A 
BRANCH   6  14
ATOM     14  C   *** d   1      23.223   1.030  33.099  0.00  0.00     0.079 C 
BRANCH  14  15
ATOM     15  C   *** d   1      23.614   0.528  34.471  0.00  0.00    -0.053 A 
ATOM     16  C   *** d   1      23.811  -0.779  34.710  0.00  0.00     0.047 A 
ATOM     17  C   *** d   1      24.156  -1.258  35.920  0.00  0.00     0.109 A 
ATOM     18  C   *** d   1      24.317  -0.380  36.932  0.00  0.00     0.099 A 
ATOM     19  C   *** d   1      24.121   0.929  36.703  0.00  0.00     0.040 A 
ATOM     20  C   *** d   1      23.771   1.384  35.492  0.00  0.00     0.010 A 
BRANCH  17  21
ATOM     21  O   *** d   1      24.345  -2.604  36.105  0.00  0.00    -0.308 OA
BRANCH  21  22
ATOM     22  C   *** d   1      23.227  -3.275  36.524  0.00  0.00     0.076 A 
ATOM     23  C   *** d   1      23.199  -3.921  37.705  0.00  0.00     0.038 A 
ATOM     24  C   *** d   1      22.109  -4.581  38.126  0.00  0.00     0.010 A 
ATOM     25  C   *** d   1      20.997  -4.626  37.372  0.00  0.00    -0.056 A 
ATOM     26  C   *** d   1      21.015  -3.992  36.187  0.00  0.00     0.010 A 
ATOM     27  C   *** d   1      22.110  -3.335  35.774  0.00  0.00     0.038 A 
BRANCH  25  28
ATOM     28  C   *** d   1      19.760  -5.365  37.830  0.00  0.00     0.079 C 
BRANCH  28  29
ATOM     29  C   *** d   1      18.712  -4.485  38.552  0.00  0.00     0.260 C 
ATOM     30  N   *** d   1      19.376  -3.637  39.548  0.00  0.00     0.093 N 
ATOM     31  C   *** d   1      18.838  -2.290  39.630  0.00  0.00     0.277 C 
ATOM     32  C   *** d   1      19.358  -4.237  40.879  0.00  0.00     0.310 C 
ATOM     33  C   *** d   1      18.924  -1.604  38.263  0.00  0.00     0.069 C 
ATOM     34  C   *** d   1      18.052  -2.385  37.320  0.00  0.00    -0.045 A 
ATOM     35  C   *** d   1      17.935  -3.709  37.490  0.00  0.00    -0.016 A 
ATOM     36  C   *** d   1      17.361  -1.783  36.341  0.00  0.00     0.047 A 
ATOM     37  C   *** d   1      17.097  -4.352  36.661  0.00  0.00     0.049 A 
ATOM     38  C   *** d   1      16.380  -3.766  35.680  0.00  0.00     0.102 A 
ATOM     39  C   *** d   1      16.538  -2.431  35.491  0.00  0.00     0.102 A 
BRANCH  38  40
ATOM     40  O   *** d   1      15.596  -4.608  34.920  0.00  0.00    -0.353 OA
ATOM     41  C   *** d   1      16.139  -5.284  33.810  0.00  0.00     0.210 C 
ENDBRANCH  38  40
BRANCH  39  42
ATOM     42  O   *** d   1      15.828  -1.784  34.507  0.00  0.00    -0.353 OA
ATOM     43  C   *** d   1      14.553  -1.259  34.789  0.00  0.00     0.210 C 
ENDBRANCH  39  42
ENDBRANCH  28  29
ENDBRANCH  25  28
ENDBRANCH  21  22
ENDBRANCH  17  21
BRANCH  18  44
ATOM     44  O   *** d   1      24.671  -0.799  38.178  0.00  0.00    -0.358 OA
ATOM     45  H   *** d   1      23.924  -0.672  38.784  0.00  0.00     0.217 HD
ENDBRANCH  18  44
ENDBRANCH  14  15
ENDBRANCH   6  14
BRANCH  13  46
ATOM     46  O   *** d   1      18.972   4.146  36.490  0.00  0.00    -0.353 OA
ATOM     47  C   *** d   1      17.608   4.439  36.296  0.00  0.00     0.210 C 
ENDBRANCH  13  46
ENDBRANCH   1   3
TORSDOF 11
ENDMDL
MODEL 7
REMARK VINA RESULT:      -6.1      4.878      9.942
REMARK  11 active torsions:
REMARK  status: ('A' for Active; 'I' for Inactive)
REMARK    1  A    between atoms: O_1  and  C_29 
REMARK    2  A    between atoms: O_2  and  C_30 
REMARK    3  A    between atoms: O_3  and  C_31 
REMARK    4  A    between atoms: O_4  and  C_32 
REMARK    5  A    between atoms: O_5  and  C_37 
REMARK    6  A    between atoms: O_5  and  C_38 
REMARK    7  A    between atoms: O_6  and  C_42 
REMARK    8  A    between atoms: C_9  and  C_19 
REMARK    9  A    between atoms: C_10  and  C_20 
REMARK   10  A    between atoms: C_19  and  C_25 
REMARK   11  A    between atoms: C_20  and  C_27 
ROOT
ATOM      1  O   *** d   1      26.010  14.969  31.357  0.00  0.00    -0.353 OA
ATOM      2  C   *** d   1      26.251  16.203  30.722  0.00  0.00     0.210 C 
ENDROOT
BRANCH   1   3
ATOM      3  C   *** d   1      27.029  14.054  31.520  0.00  0.00     0.102 A 
ATOM      4  C   *** d   1      28.096  14.208  30.709  0.00  0.00     0.049 A 
ATOM      5  C   *** d   1      29.196  13.438  30.731  0.00  0.00    -0.016 A 
ATOM      6  C   *** d   1      30.355  13.724  29.777  0.00  0.00     0.260 C 
ATOM      7  C   *** d   1      29.217  12.442  31.627  0.00  0.00    -0.045 A 
ATOM      8  N   *** d   1      31.363  12.658  29.722  0.00  0.00     0.093 N 
ATOM      9  C   *** d   1      30.893  11.374  30.211  0.00  0.00     0.277 C 
ATOM     10  C   *** d   1      31.906  12.485  28.378  0.00  0.00     0.310 C 
ATOM     11  C   *** d   1      30.394  11.508  31.653  0.00  0.00     0.069 C 
ATOM     12  C   *** d   1      28.173  12.279  32.455  0.00  0.00     0.047 A 
ATOM     13  C   *** d   1      27.079  13.068  32.452  0.00  0.00     0.102 A 
BRANCH   6  14
ATOM     14  C   *** d   1      31.017  15.051  30.215  0.00  0.00     0.079 C 
BRANCH  14  15
ATOM     15  C   *** d   1      30.855  16.191  29.235  0.00  0.00    -0.053 A 
ATOM     16  C   *** d   1      29.796  16.265  28.413  0.00  0.00     0.047 A 
ATOM     17  C   *** d   1      29.624  17.264  27.528  0.00  0.00     0.109 A 
ATOM     18  C   *** d   1      30.557  18.238  27.474  0.00  0.00     0.099 A 
ATOM     19  C   *** d   1      31.622  18.172  28.292  0.00  0.00     0.040 A 
ATOM     20  C   *** d   1      31.776  17.164  29.161  0.00  0.00     0.010 A 
BRANCH  17  21
ATOM     21  O   *** d   1      28.522  17.288  26.712  0.00  0.00    -0.308 OA
BRANCH  21  22
ATOM     22  C   *** d   1      28.640  16.517  25.586  0.00  0.00     0.076 A 
ATOM     23  C   *** d   1      29.782  15.865  25.301  0.00  0.00     0.038 A 
ATOM     24  C   *** d   1      29.910  15.106  24.202  0.00  0.00     0.010 A 
ATOM     25  C   *** d   1      28.892  14.973  23.334  0.00  0.00    -0.056 A 
ATOM     26  C   *** d   1      27.748  15.626  23.604  0.00  0.00     0.010 A 
ATOM     27  C   *** d   1      27.630  16.384  24.705  0.00  0.00     0.038 A 
BRANCH  25  28
ATOM     28  C   *** d   1      29.017  14.123  22.091  0.00  0.00     0.079 C 
BRANCH  28  29
ATOM     29  C   *** d   1      29.172  14.922  20.775  0.00  0.00     0.260 C 
ATOM     30  N   *** d   1      27.848  15.226  20.220  0.00  0.00     0.093 N 
ATOM     31  C   *** d   1      27.743  16.554  19.639  0.00  0.00     0.277 C 
ATOM     32  C   *** d   1      27.428  14.240  19.229  0.00  0.00     0.310 C 
ATOM     33  C   *** d   1      28.095  17.617  20.684  0.00  0.00     0.069 C 
ATOM     34  C   *** d   1      29.533  17.401  21.067  0.00  0.00    -0.045 A 
ATOM     35  C   *** d   1      30.025  16.155  21.068  0.00  0.00    -0.016 A 
ATOM     36  C   *** d   1      30.341  18.428  21.369  0.00  0.00     0.047 A 
ATOM     37  C   *** d   1      31.329  16.021  21.357  0.00  0.00     0.049 A 
ATOM     38  C   *** d   1      32.164  17.040  21.648  0.00  0.00     0.102 A 
ATOM     39  C   *** d   1      31.645  18.294  21.685  0.00  0.00     0.102 A 
BRANCH  38  40
ATOM     40  O   *** d   1      33.464  16.688  21.944  0.00  0.00    -0.353 OA
ATOM     41  C   *** d   1      34.468  16.759  20.958  0.00  0.00     0.210 C 
ENDBRANCH  38  40
BRANCH  39  42
ATOM     42  O   *** d   1      32.454  19.367  21.974  0.00  0.00    -0.353 OA
ATOM     43  C   *** d   1      31.883  20.625  22.246  0.00  0.00     0.210 C 
ENDBRANCH  39  42
ENDBRANCH  28  29
ENDBRANCH  25  28
ENDBRANCH  21  22
ENDBRANCH  17  21
BRANCH  18  44
ATOM     44  O   *** d   1      30.441  19.279  26.605  0.00  0.00    -0.358 OA
ATOM     45  H   *** d   1      29.583  19.229  26.157  0.00  0.00     0.217 HD
ENDBRANCH  18  44
ENDBRANCH  14  15
ENDBRANCH   6  14
BRANCH  13  46
ATOM     46  O   *** d   1      26.017  12.867  33.301  0.00  0.00    -0.353 OA
ATOM     47  C   *** d   1      26.059  13.374  34.614  0.00  0.00     0.210 C 
ENDBRANCH  13  46
ENDBRANCH   1   3
TORSDOF 11
ENDMDL
MODEL 8
REMARK VINA RESULT:      -6.0      3.648      6.445
REMARK  11 active torsions:
REMARK  status: ('A' for Active; 'I' for Inactive)
REMARK    1  A    between atoms: O_1  and  C_29 
REMARK    2  A    between atoms: O_2  and  C_30 
REMARK    3  A    between atoms: O_3  and  C_31 
REMARK    4  A    between atoms: O_4  and  C_32 
REMARK    5  A    between atoms: O_5  and  C_37 
REMARK    6  A    between atoms: O_5  and  C_38 
REMARK    7  A    between atoms: O_6  and  C_42 
REMARK    8  A    between atoms: C_9  and  C_19 
REMARK    9  A    between atoms: C_10  and  C_20 
REMARK   10  A    between atoms: C_19  and  C_25 
REMARK   11  A    between atoms: C_20  and  C_27 
ROOT
ATOM      1  O   *** d   1      29.044  20.919  19.282  0.00  0.00    -0.353 OA
ATOM      2  C   *** d   1      28.612  21.060  17.949  0.00  0.00     0.210 C 
ENDROOT
BRANCH   1   3
ATOM      3  C   *** d   1      28.452  19.995  20.116  0.00  0.00     0.102 A 
ATOM      4  C   *** d   1      27.352  19.381  19.632  0.00  0.00     0.049 A 
ATOM      5  C   *** d   1      26.652  18.435  20.280  0.00  0.00    -0.016 A 
ATOM      6  C   *** d   1      25.433  17.793  19.619  0.00  0.00     0.260 C 
ATOM      7  C   *** d   1      27.087  18.092  21.499  0.00  0.00    -0.045 A 
ATOM      8  N   *** d   1      24.615  16.983  20.529  0.00  0.00     0.093 N 
ATOM      9  C   *** d   1      24.828  17.277  21.936  0.00  0.00     0.277 C 
ATOM     10  C   *** d   1      23.190  17.094  20.232  0.00  0.00     0.310 C 
ATOM     11  C   *** d   1      26.305  17.086  22.297  0.00  0.00     0.069 C 
ATOM     12  C   *** d   1      28.188  18.678  21.995  0.00  0.00     0.047 A 
ATOM     13  C   *** d   1      28.908  19.608  21.335  0.00  0.00     0.102 A 
BRANCH   6  14
ATOM     14  C   *** d   1      25.932  16.919  18.445  0.00  0.00     0.079 C 
BRANCH  14  15
ATOM     15  C   *** d   1      26.656  15.657  18.859  0.00  0.00    -0.053 A 
ATOM     16  C   *** d   1      27.902  15.695  19.357  0.00  0.00     0.047 A 
ATOM     17  C   *** d   1      28.574  14.590  19.733  0.00  0.00     0.109 A 
ATOM     18  C   *** d   1      27.959  13.395  19.608  0.00  0.00     0.099 A 
ATOM     19  C   *** d   1      26.712  13.347  19.109  0.00  0.00     0.040 A 
ATOM     20  C   *** d   1      26.064  14.460  18.735  0.00  0.00     0.010 A 
BRANCH  17  21
ATOM     21  O   *** d   1      29.846  14.688  20.235  0.00  0.00    -0.308 OA
BRANCH  21  22
ATOM     22  C   *** d   1      29.909  15.182  21.511  0.00  0.00     0.076 A 
ATOM     23  C   *** d   1      30.829  16.101  21.861  0.00  0.00     0.038 A 
ATOM     24  C   *** d   1      30.900  16.593  23.107  0.00  0.00     0.010 A 
ATOM     25  C   *** d   1      30.051  16.178  24.062  0.00  0.00    -0.056 A 
ATOM     26  C   *** d   1      29.133  15.255  23.726  0.00  0.00     0.010 A 
ATOM     27  C   *** d   1      29.069  14.767  22.478  0.00  0.00     0.038 A 
BRANCH  25  28
ATOM     28  C   *** d   1      30.116  16.721  25.471  0.00  0.00     0.079 C 
BRANCH  28  29
ATOM     29  C   *** d   1      31.537  16.766  26.081  0.00  0.00     0.260 C 
ATOM     30  N   *** d   1      31.768  18.071  26.710  0.00  0.00     0.093 N 
ATOM     31  C   *** d   1      32.506  18.002  27.959  0.00  0.00     0.277 C 
ATOM     32  C   *** d   1      32.441  19.003  25.811  0.00  0.00     0.310 C 
ATOM     33  C   *** d   1      31.776  17.097  28.955  0.00  0.00     0.069 C 
ATOM     34  C   *** d   1      31.753  15.716  28.363  0.00  0.00    -0.045 A 
ATOM     35  C   *** d   1      31.681  15.580  27.033  0.00  0.00    -0.016 A 
ATOM     36  C   *** d   1      31.844  14.620  29.133  0.00  0.00     0.047 A 
ATOM     37  C   *** d   1      31.727  14.327  26.550  0.00  0.00     0.049 A 
ATOM     38  C   *** d   1      31.833  13.213  27.303  0.00  0.00     0.102 A 
ATOM     39  C   *** d   1      31.864  13.360  28.652  0.00  0.00     0.102 A 
BRANCH  38  40
ATOM     40  O   *** d   1      31.836  12.018  26.614  0.00  0.00    -0.353 OA
ATOM     41  C   *** d   1      33.048  11.371  26.308  0.00  0.00     0.210 C 
ENDBRANCH  38  40
BRANCH  39  42
ATOM     42  O   *** d   1      31.974  12.257  29.464  0.00  0.00    -0.353 OA
ATOM     43  C   *** d   1      30.833  11.738  30.106  0.00  0.00     0.210 C 
ENDBRANCH  39  42
ENDBRANCH  28  29
ENDBRANCH  25  28
ENDBRANCH  21  22
ENDBRANCH  17  21
BRANCH  18  44
ATOM     44  O   *** d   1      28.580  12.241  19.974  0.00  0.00    -0.358 OA
ATOM     45  H   *** d   1      28.483  12.113  20.930  0.00  0.00     0.217 HD
ENDBRANCH  18  44
ENDBRANCH  14  15
ENDBRANCH   6  14
BRANCH  13  46
ATOM     46  O   *** d   1      30.023  20.204  21.875  0.00  0.00    -0.353 OA
ATOM     47  C   *** d   1      30.123  20.379  23.268  0.00  0.00     0.210 C 
ENDBRANCH  13  46
ENDBRANCH   1   3
TORSDOF 11
ENDMDL
MODEL 9
REMARK VINA RESULT:      -6.0     18.717     21.413
REMARK  11 active torsions:
REMARK  status: ('A' for Active; 'I' for Inactive)
REMARK    1  A    between atoms: O_1  and  C_29 
REMARK    2  A    between atoms: O_2  and  C_30 
REMARK    3  A    between atoms: O_3  and  C_31 
REMARK    4  A    between atoms: O_4  and  C_32 
REMARK    5  A    between atoms: O_5  and  C_37 
REMARK    6  A    between atoms: O_5  and  C_38 
REMARK    7  A    between atoms: O_6  and  C_42 
REMARK    8  A    between atoms: C_9  and  C_19 
REMARK    9  A    between atoms: C_10  and  C_20 
REMARK   10  A    between atoms: C_19  and  C_25 
REMARK   11  A    between atoms: C_20  and  C_27 
ROOT
ATOM      1  O   *** d   1      20.973   6.781  35.810  0.00  0.00    -0.353 OA
ATOM      2  C   *** d   1      19.822   7.592  35.833  0.00  0.00     0.210 C 
ENDROOT
BRANCH   1   3
ATOM      3  C   *** d   1      20.951   5.518  36.364  0.00  0.00     0.102 A 
ATOM      4  C   *** d   1      20.797   4.496  35.496  0.00  0.00     0.049 A 
ATOM      5  C   *** d   1      20.777   3.197  35.836  0.00  0.00    -0.016 A 
ATOM      6  C   *** d   1      20.619   2.123  34.760  0.00  0.00     0.260 C 
ATOM      7  C   *** d   1      20.916   2.911  37.137  0.00  0.00    -0.045 A 
ATOM      8  N   *** d   1      20.346   0.781  35.288  0.00  0.00     0.093 N 
ATOM      9  C   *** d   1      19.845   0.772  36.651  0.00  0.00     0.277 C 
ATOM     10  C   *** d   1      19.423   0.034  34.438  0.00  0.00     0.310 C 
ATOM     11  C   *** d   1      20.836   1.478  37.583  0.00  0.00     0.069 C 
ATOM     12  C   *** d   1      21.087   3.911  38.016  0.00  0.00     0.047 A 
ATOM     13  C   *** d   1      21.134   5.215  37.674  0.00  0.00     0.102 A 
BRANCH   6  14
ATOM     14  C   *** d   1      21.913   2.101  33.914  0.00  0.00     0.079 C 
BRANCH  14  15
ATOM     15  C   *** d   1      22.971   1.138  34.404  0.00  0.00    -0.053 A 
ATOM     16  C   *** d   1      23.845   1.484  35.363  0.00  0.00     0.047 A 
ATOM     17  C   *** d   1      24.800   0.651  35.818  0.00  0.00     0.109 A 
ATOM     18  C   *** d   1      24.872  -0.589  35.289  0.00  0.00     0.099 A 
ATOM     19  C   *** d   1      24.002  -0.944  34.328  0.00  0.00     0.040 A 
ATOM     20  C   *** d   1      23.063  -0.096  33.885  0.00  0.00     0.010 A 
BRANCH  17  21
ATOM     21  O   *** d   1      25.666   1.059  36.800  0.00  0.00    -0.308 OA
BRANCH  21  22
ATOM     22  C   *** d   1      25.057   1.639  37.881  0.00  0.00     0.076 A 
ATOM     23  C   *** d   1      25.166   2.960  38.119  0.00  0.00     0.038 A 
ATOM     24  C   *** d   1      24.573   3.540  39.174  0.00  0.00     0.010 A 
ATOM     25  C   *** d   1      23.847   2.815  40.042  0.00  0.00    -0.056 A 
ATOM     26  C   *** d   1      23.738   1.493  39.818  0.00  0.00     0.010 A 
ATOM     27  C   *** d   1      24.335   0.922  38.762  0.00  0.00     0.038 A 
BRANCH  25  28
ATOM     28  C   *** d   1      23.172   3.451  41.235  0.00  0.00     0.079 C 
BRANCH  28  29
ATOM     29  C   *** d   1      24.097   3.681  42.454  0.00  0.00     0.260 C 
ATOM     30  N   *** d   1      25.100   2.612  42.525  0.00  0.00     0.093 N 
ATOM     31  C   *** d   1      26.422   3.068  42.919  0.00  0.00     0.277 C 
ATOM     32  C   *** d   1      24.688   1.529  43.412  0.00  0.00     0.310 C 
ATOM     33  C   *** d   1      26.919   4.147  41.952  0.00  0.00     0.069 C 
ATOM     34  C   *** d   1      25.980   5.315  42.072  0.00  0.00    -0.045 A 
ATOM     35  C   *** d   1      24.688   5.085  42.342  0.00  0.00    -0.016 A 
ATOM     36  C   *** d   1      26.414   6.579  41.956  0.00  0.00     0.047 A 
ATOM     37  C   *** d   1      23.903   6.163  42.500  0.00  0.00     0.049 A 
ATOM     38  C   *** d   1      24.319   7.442  42.403  0.00  0.00     0.102 A 
ATOM     39  C   *** d   1      25.622   7.663  42.089  0.00  0.00     0.102 A 
BRANCH  38  40
ATOM     40  O   *** d   1      23.349   8.407  42.573  0.00  0.00    -0.353 OA
ATOM     41  C   *** d   1      23.061   8.915  43.854  0.00  0.00     0.210 C 
ENDBRANCH  38  40
BRANCH  39  42
ATOM     42  O   *** d   1      26.097   8.948  41.980  0.00  0.00    -0.353 OA
ATOM     43  C   *** d   1      27.479   9.177  41.835  0.00  0.00     0.210 C 
ENDBRANCH  39  42
ENDBRANCH  28  29
ENDBRANCH  25  28
ENDBRANCH  21  22
ENDBRANCH  17  21
BRANCH  18  44
ATOM     44  O   *** d   1      25.810  -1.481  35.709  0.00  0.00    -0.358 OA
ATOM     45  H   *** d   1      25.447  -2.012  36.434  0.00  0.00     0.217 HD
ENDBRANCH  18  44
ENDBRANCH  14  15
ENDBRANCH   6  14
BRANCH  13  46
ATOM     46  O   *** d   1      21.293   6.219  38.598  0.00  0.00    -0.353 OA
ATOM     47  C   *** d   1      22.586   6.629  38.978  0.00  0.00     0.210 C 
ENDBRANCH  13  46
ENDBRANCH   1   3
TORSDOF 11
ENDMDL
MODEL 10
REMARK VINA RESULT:      -5.9     19.046     21.755
REMARK  11 active torsions:
REMARK  status: ('A' for Active; 'I' for Inactive)
REMARK    1  A    between atoms: O_1  and  C_29 
REMARK    2  A    between atoms: O_2  and  C_30 
REMARK    3  A    between atoms: O_3  and  C_31 
REMARK    4  A    between atoms: O_4  and  C_32 
REMARK    5  A    between atoms: O_5  and  C_37 
REMARK    6  A    between atoms: O_5  and  C_38 
REMARK    7  A    between atoms: O_6  and  C_42 
REMARK    8  A    between atoms: C_9  and  C_19 
REMARK    9  A    between atoms: C_10  and  C_20 
REMARK   10  A    between atoms: C_19  and  C_25 
REMARK   11  A    between atoms: C_20  and  C_27 
ROOT
ATOM      1  O   *** d   1      25.656   5.820  35.249  0.00  0.00    -0.353 OA
ATOM      2  C   *** d   1      25.979   7.170  35.014  0.00  0.00     0.210 C 
ENDROOT
BRANCH   1   3
ATOM      3  C   *** d   1      24.529   5.484  35.970  0.00  0.00     0.102 A 
ATOM      4  C   *** d   1      23.373   6.035  35.548  0.00  0.00     0.049 A 
ATOM      5  C   *** d   1      22.169   5.811  36.099  0.00  0.00    -0.016 A 
ATOM      6  C   *** d   1      20.921   6.475  35.518  0.00  0.00     0.260 C 
ATOM      7  C   *** d   1      22.132   4.981  37.150  0.00  0.00    -0.045 A 
ATOM      8  N   *** d   1      19.730   6.361  36.368  0.00  0.00     0.093 N 
ATOM      9  C   *** d   1      20.022   6.049  37.756  0.00  0.00     0.277 C 
ATOM     10  C   *** d   1      18.900   7.561  36.315  0.00  0.00     0.310 C 
ATOM     11  C   *** d   1      20.821   4.745  37.848  0.00  0.00     0.069 C 
ATOM     12  C   *** d   1      23.268   4.410  37.578  0.00  0.00     0.047 A 
ATOM     13  C   *** d   1      24.474   4.612  37.009  0.00  0.00     0.102 A 
BRANCH   6  14
ATOM     14  C   *** d   1      20.642   5.839  34.136  0.00  0.00     0.079 C 
BRANCH  14  15
ATOM     15  C   *** d   1      20.331   4.359  34.172  0.00  0.00    -0.053 A 
ATOM     16  C   *** d   1      21.241   3.442  33.806  0.00  0.00     0.047 A 
ATOM     17  C   *** d   1      20.994   2.119  33.824  0.00  0.00     0.109 A 
ATOM     18  C   *** d   1      19.780   1.701  34.239  0.00  0.00     0.099 A 
ATOM     19  C   *** d   1      18.863   2.611  34.607  0.00  0.00     0.040 A 
ATOM     20  C   *** d   1      19.127   3.925  34.574  0.00  0.00     0.010 A 
BRANCH  17  21
ATOM     21  O   *** d   1      21.962   1.227  33.438  0.00  0.00    -0.308 OA
BRANCH  21  22
ATOM     22  C   *** d   1      22.685   0.699  34.474  0.00  0.00     0.076 A 
ATOM     23  C   *** d   1      23.438   1.481  35.271  0.00  0.00     0.038 A 
ATOM     24  C   *** d   1      24.150   0.976  36.290  0.00  0.00     0.010 A 
ATOM     25  C   *** d   1      24.142  -0.342  36.550  0.00  0.00    -0.056 A 
ATOM     26  C   *** d   1      23.400  -1.134  35.757  0.00  0.00     0.010 A 
ATOM     27  C   *** d   1      22.692  -0.621  34.739  0.00  0.00     0.038 A 
BRANCH  25  28
ATOM     28  C   *** d   1      24.938  -0.929  37.694  0.00  0.00     0.079 C 
BRANCH  28  29
ATOM     29  C   *** d   1      24.360  -0.638  39.099  0.00  0.00     0.260 C 
ATOM     30  N   *** d   1      24.666   0.745  39.486  0.00  0.00     0.093 N 
ATOM     31  C   *** d   1      23.585   1.413  40.189  0.00  0.00     0.277 C 
ATOM     32  C   *** d   1      25.882   0.835  40.288  0.00  0.00     0.310 C 
ATOM     33  C   *** d   1      22.315   1.410  39.333  0.00  0.00     0.069 C 
ATOM     34  C   *** d   1      21.914  -0.026  39.142  0.00  0.00    -0.045 A 
ATOM     35  C   *** d   1      22.868  -0.964  39.074  0.00  0.00    -0.016 A 
ATOM     36  C   *** d   1      20.625  -0.392  39.079  0.00  0.00     0.047 A 
ATOM     37  C   *** d   1      22.456  -2.238  38.966  0.00  0.00     0.049 A 
ATOM     38  C   *** d   1      21.167  -2.631  38.916  0.00  0.00     0.102 A 
ATOM     39  C   *** d   1      20.209  -1.669  38.944  0.00  0.00     0.102 A 
BRANCH  38  40
ATOM     40  O   *** d   1      20.955  -3.986  38.776  0.00  0.00    -0.353 OA
ATOM     41  C   *** d   1      21.201  -4.626  37.546  0.00  0.00     0.210 C 
ENDBRANCH  38  40
BRANCH  39  42
ATOM     42  O   *** d   1      18.880  -2.016  38.899  0.00  0.00    -0.353 OA
ATOM     43  C   *** d   1      18.208  -2.067  37.662  0.00  0.00     0.210 C 
ENDBRANCH  39  42
ENDBRANCH  28  29
ENDBRANCH  25  28
ENDBRANCH  21  22
ENDBRANCH  17  21
BRANCH  18  44
ATOM     44  O   *** d   1      19.468   0.377  34.286  0.00  0.00    -0.358 OA
ATOM     45  H   *** d   1      20.199  -0.139  33.911  0.00  0.00     0.217 HD
ENDBRANCH  18  44
ENDBRANCH  14  15
ENDBRANCH   6  14
BRANCH  13  46
ATOM     46  O   *** d   1      25.624   4.026  37.480  0.00  0.00    -0.353 OA
ATOM     47  C   *** d   1      26.052   4.272  38.798  0.00  0.00     0.210 C 
ENDBRANCH  13  46
ENDBRANCH   1   3
TORSDOF 11
ENDMDL
MODEL 11
REMARK VINA RESULT:      -5.8     12.745     17.086
REMARK  11 active torsions:
REMARK  status: ('A' for Active; 'I' for Inactive)
REMARK    1  A    between atoms: O_1  and  C_29 
REMARK    2  A    between atoms: O_2  and  C_30 
REMARK    3  A    between atoms: O_3  and  C_31 
REMARK    4  A    between atoms: O_4  and  C_32 
REMARK    5  A    between atoms: O_5  and  C_37 
REMARK    6  A    between atoms: O_5  and  C_38 
REMARK    7  A    between atoms: O_6  and  C_42 
REMARK    8  A    between atoms: C_9  and  C_19 
REMARK    9  A    between atoms: C_10  and  C_20 
REMARK   10  A    between atoms: C_19  and  C_25 
REMARK   11  A    between atoms: C_20  and  C_27 
ROOT
ATOM      1  O   *** d   1      22.062   6.149  36.763  0.00  0.00    -0.353 OA
ATOM      2  C   *** d   1      22.826   5.984  37.934  0.00  0.00     0.210 C 
ENDROOT
BRANCH   1   3
ATOM      3  C   *** d   1      20.685   6.192  36.825  0.00  0.00     0.102 A 
ATOM      4  C   *** d   1      20.143   7.405  37.061  0.00  0.00     0.049 A 
ATOM      5  C   *** d   1      18.825   7.656  37.130  0.00  0.00    -0.016 A 
ATOM      6  C   *** d   1      18.325   9.078  37.379  0.00  0.00     0.260 C 
ATOM      7  C   *** d   1      18.002   6.614  36.956  0.00  0.00    -0.045 A 
ATOM      8  N   *** d   1      16.895   9.165  37.696  0.00  0.00     0.093 N 
ATOM      9  C   *** d   1      16.313   7.913  38.146  0.00  0.00     0.277 C 
ATOM     10  C   *** d   1      16.613  10.202  38.685  0.00  0.00     0.310 C 
ATOM     11  C   *** d   1      16.519   6.824  37.088  0.00  0.00     0.069 C 
ATOM     12  C   *** d   1      18.519   5.401  36.705  0.00  0.00     0.047 A 
ATOM     13  C   *** d   1      19.841   5.151  36.608  0.00  0.00     0.102 A 
BRANCH   6  14
ATOM     14  C   *** d   1      18.636   9.921  36.120  0.00  0.00     0.079 C 
BRANCH  14  15
ATOM     15  C   *** d   1      19.369  11.216  36.392  0.00  0.00    -0.053 A 
ATOM     16  C   *** d   1      20.403  11.270  37.248  0.00  0.00     0.047 A 
ATOM     17  C   *** d   1      21.074  12.407  37.513  0.00  0.00     0.109 A 
ATOM     18  C   *** d   1      20.692  13.537  36.881  0.00  0.00     0.099 A 
ATOM     19  C   *** d   1      19.658  13.492  36.024  0.00  0.00     0.040 A 
ATOM     20  C   *** d   1      19.000  12.351  35.779  0.00  0.00     0.010 A 
BRANCH  17  21
ATOM     21  O   *** d   1      22.122  12.404  38.397  0.00  0.00    -0.308 OA
BRANCH  21  22
ATOM     22  C   *** d   1      23.258  11.805  37.920  0.00  0.00     0.076 A 
ATOM     23  C   *** d   1      23.671  10.613  38.389  0.00  0.00     0.038 A 
ATOM     24  C   *** d   1      24.781  10.016  37.929  0.00  0.00     0.010 A 
ATOM     25  C   *** d   1      25.531  10.596  36.977  0.00  0.00    -0.056 A 
ATOM     26  C   *** d   1      25.133  11.791  36.505  0.00  0.00     0.010 A 
ATOM     27  C   *** d   1      24.022  12.380  36.972  0.00  0.00     0.038 A 
BRANCH  25  28
ATOM     28  C   *** d   1      26.784   9.939  36.446  0.00  0.00     0.079 C 
BRANCH  28  29
ATOM     29  C   *** d   1      26.573   9.068  35.185  0.00  0.00     0.260 C 
ATOM     30  N   *** d   1      25.395   8.212  35.364  0.00  0.00     0.093 N 
ATOM     31  C   *** d   1      24.584   8.066  34.167  0.00  0.00     0.277 C 
ATOM     32  C   *** d   1      25.749   6.887  35.862  0.00  0.00     0.310 C 
ATOM     33  C   *** d   1      24.124   9.439  33.670  0.00  0.00     0.069 C 
ATOM     34  C   *** d   1      25.358  10.209  33.291  0.00  0.00    -0.045 A 
ATOM     35  C   *** d   1      26.491   9.999  33.976  0.00  0.00    -0.016 A 
ATOM     36  C   *** d   1      25.362  11.069  32.262  0.00  0.00     0.047 A 
ATOM     37  C   *** d   1      27.580  10.664  33.560  0.00  0.00     0.049 A 
ATOM     38  C   *** d   1      27.611  11.521  32.519  0.00  0.00     0.102 A 
ATOM     39  C   *** d   1      26.449  11.758  31.858  0.00  0.00     0.102 A 
BRANCH  38  40
ATOM     40  O   *** d   1      28.826  12.124  32.270  0.00  0.00    -0.353 OA
ATOM     41  C   *** d   1      29.827  12.154  33.260  0.00  0.00     0.210 C 
ENDBRANCH  38  40
BRANCH  39  42
ATOM     42  O   *** d   1      26.426  12.621  30.789  0.00  0.00    -0.353 OA
ATOM     43  C   *** d   1      26.252  14.002  31.002  0.00  0.00     0.210 C 
ENDBRANCH  39  42
ENDBRANCH  28  29
ENDBRANCH  25  28
ENDBRANCH  21  22
ENDBRANCH  17  21
BRANCH  18  44
ATOM     44  O   *** d   1      21.332  14.718  37.101  0.00  0.00    -0.358 OA
ATOM     45  H   *** d   1      20.698  15.447  37.019  0.00  0.00     0.217 HD
ENDBRANCH  18  44
ENDBRANCH  14  15
ENDBRANCH   6  14
BRANCH  13  46
ATOM     46  O   *** d   1      20.343   3.895  36.367  0.00  0.00    -0.353 OA
ATOM     47  C   *** d   1      20.038   2.834  37.240  0.00  0.00     0.210 C 
ENDBRANCH  13  46
ENDBRANCH   1   3
TORSDOF 11
ENDMDL
MODEL 12
REMARK VINA RESULT:      -5.6     20.790     23.524
REMARK  11 active torsions:
REMARK  status: ('A' for Active; 'I' for Inactive)
REMARK    1  A    between atoms: O_1  and  C_29 
REMARK    2  A    between atoms: O_2  and  C_30 
REMARK    3  A    between atoms: O_3  and  C_31 
REMARK    4  A    between atoms: O_4  and  C_32 
REMARK    5  A    between atoms: O_5  and  C_37 
REMARK    6  A    between atoms: O_5  and  C_38 
REMARK    7  A    between atoms: O_6  and  C_42 
REMARK    8  A    between atoms: C_9  and  C_19 
REMARK    9  A    between atoms: C_10  and  C_20 
REMARK   10  A    between atoms: C_19  and  C_25 
REMARK   11  A    between atoms: C_20  and  C_27 
ROOT
ATOM      1  O   *** d   1      17.497   3.599  35.378  0.00  0.00    -0.353 OA
ATOM      2  C   *** d   1      17.765   4.114  34.096  0.00  0.00     0.210 C 
ENDROOT
BRANCH   1   3
ATOM      3  C   *** d   1      18.322   3.901  36.441  0.00  0.00     0.102 A 
ATOM      4  C   *** d   1      19.444   3.160  36.547  0.00  0.00     0.049 A 
ATOM      5  C   *** d   1      20.383   3.318  37.494  0.00  0.00    -0.016 A 
ATOM      6  C   *** d   1      21.627   2.431  37.499  0.00  0.00     0.260 C 
ATOM      7  C   *** d   1      20.172   4.284  38.398  0.00  0.00    -0.045 A 
ATOM      8  N   *** d   1      22.428   2.527  38.726  0.00  0.00     0.093 N 
ATOM      9  C   *** d   1      21.705   3.074  39.862  0.00  0.00     0.277 C 
ATOM     10  C   *** d   1      23.007   1.242  39.106  0.00  0.00     0.310 C 
ATOM     11  C   *** d   1      21.156   4.463  39.520  0.00  0.00     0.069 C 
ATOM     12  C   *** d   1      19.070   5.044  38.303  0.00  0.00     0.047 A 
ATOM     13  C   *** d   1      18.139   4.904  37.337  0.00  0.00     0.102 A 
BRANCH   6  14
ATOM     14  C   *** d   1      22.493   2.817  36.277  0.00  0.00     0.079 C 
BRANCH  14  15
ATOM     15  C   *** d   1      22.414   1.850  35.117  0.00  0.00    -0.053 A 
ATOM     16  C   *** d   1      22.903   0.602  35.209  0.00  0.00     0.047 A 
ATOM     17  C   *** d   1      22.851  -0.281  34.194  0.00  0.00     0.109 A 
ATOM     18  C   *** d   1      22.273   0.108  33.038  0.00  0.00     0.099 A 
ATOM     19  C   *** d   1      21.782   1.354  32.936  0.00  0.00     0.040 A 
ATOM     20  C   *** d   1      21.850   2.220  33.957  0.00  0.00     0.010 A 
BRANCH  17  21
ATOM     21  O   *** d   1      23.366  -1.543  34.345  0.00  0.00    -0.308 OA
BRANCH  21  22
ATOM     22  C   *** d   1      22.580  -2.387  35.083  0.00  0.00     0.076 A 
ATOM     23  C   *** d   1      21.573  -3.079  34.518  0.00  0.00     0.038 A 
ATOM     24  C   *** d   1      20.796  -3.909  35.230  0.00  0.00     0.010 A 
ATOM     25  C   *** d   1      20.994  -4.077  36.549  0.00  0.00    -0.056 A 
ATOM     26  C   *** d   1      21.992  -3.385  37.126  0.00  0.00     0.010 A 
ATOM     27  C   *** d   1      22.763  -2.556  36.406  0.00  0.00     0.038 A 
BRANCH  25  28
ATOM     28  C   *** d   1      20.129  -5.008  37.367  0.00  0.00     0.079 C 
BRANCH  28  29
ATOM     29  C   *** d   1      19.033  -4.304  38.202  0.00  0.00     0.260 C 
ATOM     30  N   *** d   1      19.653  -3.494  39.256  0.00  0.00     0.093 N 
ATOM     31  C   *** d   1      18.996  -2.219  39.484  0.00  0.00     0.277 C 
ATOM     32  C   *** d   1      19.742  -4.215  40.522  0.00  0.00     0.310 C 
ATOM     33  C   *** d   1      18.965  -1.402  38.189  0.00  0.00     0.069 C 
ATOM     34  C   *** d   1      18.134  -2.171  37.201  0.00  0.00    -0.045 A 
ATOM     35  C   *** d   1      18.147  -3.510  37.244  0.00  0.00    -0.016 A 
ATOM     36  C   *** d   1      17.353  -1.549  36.305  0.00  0.00     0.047 A 
ATOM     37  C   *** d   1      17.341  -4.150  36.381  0.00  0.00     0.049 A 
ATOM     38  C   *** d   1      16.535  -3.545  35.483  0.00  0.00     0.102 A 
ATOM     39  C   *** d   1      16.562  -2.189  35.421  0.00  0.00     0.102 A 
BRANCH  38  40
ATOM     40  O   *** d   1      15.805  -4.384  34.668  0.00  0.00    -0.353 OA
ATOM     41  C   *** d   1      16.341  -4.845  33.451  0.00  0.00     0.210 C 
ENDBRANCH  38  40
BRANCH  39  42
ATOM     42  O   *** d   1      15.758  -1.525  34.525  0.00  0.00    -0.353 OA
ATOM     43  C   *** d   1      14.378  -1.397  34.779  0.00  0.00     0.210 C 
ENDBRANCH  39  42
ENDBRANCH  28  29
ENDBRANCH  25  28
ENDBRANCH  21  22
ENDBRANCH  17  21
BRANCH  18  44
ATOM     44  O   *** d   1      22.183  -0.739  31.976  0.00  0.00    -0.358 OA
ATOM     45  H   *** d   1      22.838  -1.447  32.073  0.00  0.00     0.217 HD
ENDBRANCH  18  44
ENDBRANCH  14  15
ENDBRANCH   6  14
BRANCH  13  46
ATOM     46  O   *** d   1      17.011   5.687  37.275  0.00  0.00    -0.353 OA
ATOM     47  C   *** d   1      15.869   5.338  38.022  0.00  0.00     0.210 C 
ENDBRANCH  13  46
ENDBRANCH   1   3
TORSDOF 11
ENDMDL
MODEL 13
REMARK VINA RESULT:      -5.5     25.286     28.116
REMARK  11 active torsions:
REMARK  status: ('A' for Active; 'I' for Inactive)
REMARK    1  A    between atoms: O_1  and  C_29 
REMARK    2  A    between atoms: O_2  and  C_30 
REMARK    3  A    between atoms: O_3  and  C_31 
REMARK    4  A    between atoms: O_4  and  C_32 
REMARK    5  A    between atoms: O_5  and  C_37 
REMARK    6  A    between atoms: O_5  and  C_38 
REMARK    7  A    between atoms: O_6  and  C_42 
REMARK    8  A    between atoms: C_9  and  C_19 
REMARK    9  A    between atoms: C_10  and  C_20 
REMARK   10  A    between atoms: C_19  and  C_25 
REMARK   11  A    between atoms: C_20  and  C_27 
ROOT
ATOM      1  O   *** d   1      23.733   2.334  41.424  0.00  0.00    -0.353 OA
ATOM      2  C   *** d   1      24.989   1.801  41.075  0.00  0.00     0.210 C 
ENDROOT
BRANCH   1   3
ATOM      3  C   *** d   1      22.852   2.749  40.447  0.00  0.00     0.102 A 
ATOM      4  C   *** d   1      22.318   1.776  39.681  0.00  0.00     0.049 A 
ATOM      5  C   *** d   1      21.424   1.975  38.699  0.00  0.00    -0.016 A 
ATOM      6  C   *** d   1      20.869   0.789  37.911  0.00  0.00     0.260 C 
ATOM      7  C   *** d   1      21.049   3.241  38.472  0.00  0.00    -0.045 A 
ATOM      8  N   *** d   1      20.118   1.166  36.708  0.00  0.00     0.093 N 
ATOM      9  C   *** d   1      20.396   2.512  36.236  0.00  0.00     0.277 C 
ATOM     10  C   *** d   1      20.330   0.226  35.611  0.00  0.00     0.310 C 
ATOM     11  C   *** d   1      20.101   3.531  37.342  0.00  0.00     0.069 C 
ATOM     12  C   *** d   1      21.556   4.224  39.232  0.00  0.00     0.047 A 
ATOM     13  C   *** d   1      22.434   4.023  40.236  0.00  0.00     0.102 A 
BRANCH   6  14
ATOM     14  C   *** d   1      19.963  -0.031  38.859  0.00  0.00     0.079 C 
BRANCH  14  15
ATOM     15  C   *** d   1      20.484  -1.412  39.192  0.00  0.00    -0.053 A 
ATOM     16  C   *** d   1      20.131  -2.040  40.325  0.00  0.00     0.047 A 
ATOM     17  C   *** d   1      20.579  -3.267  40.651  0.00  0.00     0.109 A 
ATOM     18  C   *** d   1      21.412  -3.892  39.792  0.00  0.00     0.099 A 
ATOM     19  C   *** d   1      21.771  -3.271  38.656  0.00  0.00     0.040 A 
ATOM     20  C   *** d   1      21.319  -2.046  38.355  0.00  0.00     0.010 A 
BRANCH  17  21
ATOM     21  O   *** d   1      20.186  -3.861  41.823  0.00  0.00    -0.308 OA
BRANCH  21  22
ATOM     22  C   *** d   1      20.605  -3.208  42.952  0.00  0.00     0.076 A 
ATOM     23  C   *** d   1      21.912  -3.115  43.262  0.00  0.00     0.038 A 
ATOM     24  C   *** d   1      22.335  -2.477  44.364  0.00  0.00     0.010 A 
ATOM     25  C   *** d   1      21.459  -1.906  45.209  0.00  0.00    -0.056 A 
ATOM     26  C   *** d   1      20.151  -1.999  44.913  0.00  0.00     0.010 A 
ATOM     27  C   *** d   1      19.737  -2.640  43.810  0.00  0.00     0.038 A 
BRANCH  25  28
ATOM     28  C   *** d   1      21.917  -1.183  46.455  0.00  0.00     0.079 C 
BRANCH  28  29
ATOM     29  C   *** d   1      23.159  -1.800  47.140  0.00  0.00     0.260 C 
ATOM     30  N   *** d   1      24.312  -0.908  46.975  0.00  0.00     0.093 N 
ATOM     31  C   *** d   1      25.164  -0.820  48.149  0.00  0.00     0.277 C 
ATOM     32  C   *** d   1      25.129  -1.274  45.822  0.00  0.00     0.310 C 
ATOM     33  C   *** d   1      24.349  -0.354  49.358  0.00  0.00     0.069 C 
ATOM     34  C   *** d   1      23.312  -1.409  49.626  0.00  0.00    -0.045 A 
ATOM     35  C   *** d   1      22.800  -2.094  48.595  0.00  0.00    -0.016 A 
ATOM     36  C   *** d   1      22.919  -1.705  50.874  0.00  0.00     0.047 A 
ATOM     37  C   *** d   1      21.923  -3.066  48.893  0.00  0.00     0.049 A 
ATOM     38  C   *** d   1      21.525  -3.393  50.139  0.00  0.00     0.102 A 
ATOM     39  C   *** d   1      22.019  -2.665  51.173  0.00  0.00     0.102 A 
BRANCH  38  40
ATOM     40  O   *** d   1      20.595  -4.407  50.228  0.00  0.00    -0.353 OA
ATOM     41  C   *** d   1      20.317  -5.224  49.116  0.00  0.00     0.210 C 
ENDBRANCH  38  40
BRANCH  39  42
ATOM     42  O   *** d   1      21.647  -2.958  52.463  0.00  0.00    -0.353 OA
ATOM     43  C   *** d   1      22.506  -3.707  53.290  0.00  0.00     0.210 C 
ENDBRANCH  39  42
ENDBRANCH  28  29
ENDBRANCH  25  28
ENDBRANCH  21  22
ENDBRANCH  17  21
BRANCH  18  44
ATOM     44  O   *** d   1      21.897  -5.136  40.060  0.00  0.00    -0.358 OA
ATOM     45  H   *** d   1      22.394  -5.459  39.293  0.00  0.00     0.217 HD
ENDBRANCH  18  44
ENDBRANCH  14  15
ENDBRANCH   6  14
BRANCH  13  46
ATOM     46  O   *** d   1      22.949   5.052  40.988  0.00  0.00    -0.353 OA
ATOM     47  C   *** d   1      23.341   6.252  40.365  0.00  0.00     0.210 C 
ENDBRANCH  13  46
ENDBRANCH   1   3
TORSDOF 11
ENDMDL
MODEL 14
REMARK VINA RESULT:      -5.5     18.466     21.674
REMARK  11 active torsions:
REMARK  status: ('A' for Active; 'I' for Inactive)
REMARK    1  A    between atoms: O_1  and  C_29 
REMARK    2  A    between atoms: O_2  and  C_30 
REMARK    3  A    between atoms: O_3  and  C_31 
REMARK    4  A    between atoms: O_4  and  C_32 
REMARK    5  A    between atoms: O_5  and  C_37 
REMARK    6  A    between atoms: O_5  and  C_38 
REMARK    7  A    between atoms: O_6  and  C_42 
REMARK    8  A    between atoms: C_9  and  C_19 
REMARK    9  A    between atoms: C_10  and  C_20 
REMARK   10  A    between atoms: C_19  and  C_25 
REMARK   11  A    between atoms: C_20  and  C_27 
ROOT
ATOM      1  O   *** d   1      26.824  -1.566  37.638  0.00  0.00    -0.353 OA
ATOM      2  C   *** d   1      27.371  -2.196  38.772  0.00  0.00     0.210 C 
ENDROOT
BRANCH   1   3
ATOM      3  C   *** d   1      25.849  -0.600  37.774  0.00  0.00     0.102 A 
ATOM      4  C   *** d   1      25.953   0.194  38.860  0.00  0.00     0.049 A 
ATOM      5  C   *** d   1      25.120   1.205  39.155  0.00  0.00    -0.016 A 
ATOM      6  C   *** d   1      25.352   2.053  40.404  0.00  0.00     0.260 C 
ATOM      7  C   *** d   1      24.113   1.425  38.300  0.00  0.00    -0.045 A 
ATOM      8  N   *** d   1      24.231   2.938  40.746  0.00  0.00     0.093 N 
ATOM      9  C   *** d   1      22.969   2.554  40.137  0.00  0.00     0.277 C 
ATOM     10  C   *** d   1      24.046   3.057  42.189  0.00  0.00     0.310 C 
ATOM     11  C   *** d   1      23.111   2.502  38.613  0.00  0.00     0.069 C 
ATOM     12  C   *** d   1      23.999   0.658  37.205  0.00  0.00     0.047 A 
ATOM     13  C   *** d   1      24.849  -0.341  36.893  0.00  0.00     0.102 A 
BRANCH   6  14
ATOM     14  C   *** d   1      26.632   2.892  40.181  0.00  0.00     0.079 C 
BRANCH  14  15
ATOM     15  C   *** d   1      26.394   4.262  39.587  0.00  0.00    -0.053 A 
ATOM     16  C   *** d   1      26.294   4.444  38.260  0.00  0.00     0.047 A 
ATOM     17  C   *** d   1      26.086   5.650  37.700  0.00  0.00     0.109 A 
ATOM     18  C   *** d   1      25.964   6.720  38.514  0.00  0.00     0.099 A 
ATOM     19  C   *** d   1      26.064   6.548  39.843  0.00  0.00     0.040 A 
ATOM     20  C   *** d   1      26.278   5.339  40.379  0.00  0.00     0.010 A 
BRANCH  17  21
ATOM     21  O   *** d   1      25.992   5.776  36.337  0.00  0.00    -0.308 OA
BRANCH  21  22
ATOM     22  C   *** d   1      24.735   5.562  35.838  0.00  0.00     0.076 A 
ATOM     23  C   *** d   1      23.903   6.588  35.575  0.00  0.00     0.038 A 
ATOM     24  C   *** d   1      22.669   6.391  35.085  0.00  0.00     0.010 A 
ATOM     25  C   *** d   1      22.214   5.150  34.843  0.00  0.00    -0.056 A 
ATOM     26  C   *** d   1      23.033   4.117  35.109  0.00  0.00     0.010 A 
ATOM     27  C   *** d   1      24.264   4.324  35.600  0.00  0.00     0.038 A 
BRANCH  25  28
ATOM     28  C   *** d   1      20.827   4.909  34.291  0.00  0.00     0.079 C 
BRANCH  28  29
ATOM     29  C   *** d   1      19.727   4.731  35.364  0.00  0.00     0.260 C 
ATOM     30  N   *** d   1      18.694   5.759  35.193  0.00  0.00     0.093 N 
ATOM     31  C   *** d   1      17.340   5.278  35.411  0.00  0.00     0.277 C 
ATOM     32  C   *** d   1      18.928   6.921  36.045  0.00  0.00     0.310 C 
ATOM     33  C   *** d   1      17.036   4.111  34.466  0.00  0.00     0.069 C 
ATOM     34  C   *** d   1      17.979   2.996  34.824  0.00  0.00    -0.045 A 
ATOM     35  C   *** d   1      19.204   3.299  35.273  0.00  0.00    -0.016 A 
ATOM     36  C   *** d   1      17.607   1.709  34.741  0.00  0.00     0.047 A 
ATOM     37  C   *** d   1      19.985   2.269  35.637  0.00  0.00     0.049 A 
ATOM     38  C   *** d   1      19.628   0.970  35.577  0.00  0.00     0.102 A 
ATOM     39  C   *** d   1      18.400   0.673  35.082  0.00  0.00     0.102 A 
BRANCH  38  40
ATOM     40  O   *** d   1      20.588   0.062  35.973  0.00  0.00    -0.353 OA
ATOM     41  C   *** d   1      21.315  -0.674  35.018  0.00  0.00     0.210 C 
ENDBRANCH  38  40
BRANCH  39  42
ATOM     42  O   *** d   1      17.986  -0.636  35.002  0.00  0.00    -0.353 OA
ATOM     43  C   *** d   1      16.851  -1.060  35.721  0.00  0.00     0.210 C 
ENDBRANCH  39  42
ENDBRANCH  28  29
ENDBRANCH  25  28
ENDBRANCH  21  22
ENDBRANCH  17  21
BRANCH  18  44
ATOM     44  O   *** d   1      25.747   7.966  38.012  0.00  0.00    -0.358 OA
ATOM     45  H   *** d   1      26.517   8.241  37.489  0.00  0.00     0.217 HD
ENDBRANCH  18  44
ENDBRANCH  14  15
ENDBRANCH   6  14
BRANCH  13  46
ATOM     46  O   *** d   1      24.698  -1.122  35.773  0.00  0.00    -0.353 OA
ATOM     47  C   *** d   1      25.126  -0.645  34.518  0.00  0.00     0.210 C 
ENDBRANCH  13  46
ENDBRANCH   1   3
TORSDOF 11
ENDMDL
MODEL 15
REMARK VINA RESULT:      -5.4     17.347     20.040
REMARK  11 active torsions:
REMARK  status: ('A' for Active; 'I' for Inactive)
REMARK    1  A    between atoms: O_1  and  C_29 
REMARK    2  A    between atoms: O_2  and  C_30 
REMARK    3  A    between atoms: O_3  and  C_31 
REMARK    4  A    between atoms: O_4  and  C_32 
REMARK    5  A    between atoms: O_5  and  C_37 
REMARK    6  A    between atoms: O_5  and  C_38 
REMARK    7  A    between atoms: O_6  and  C_42 
REMARK    8  A    between atoms: C_9  and  C_19 
REMARK    9  A    between atoms: C_10  and  C_20 
REMARK   10  A    between atoms: C_19  and  C_25 
REMARK   11  A    between atoms: C_20  and  C_27 
ROOT
ATOM      1  O   *** d   1      18.999   5.983  34.236  0.00  0.00    -0.353 OA
ATOM      2  C   *** d   1      18.423   5.771  32.969  0.00  0.00     0.210 C 
ENDROOT
BRANCH   1   3
ATOM      3  C   *** d   1      19.318   4.915  35.048  0.00  0.00     0.102 A 
ATOM      4  C   *** d   1      19.697   3.785  34.416  0.00  0.00     0.049 A 
ATOM      5  C   *** d   1      20.070   2.650  35.029  0.00  0.00    -0.016 A 
ATOM      6  C   *** d   1      20.503   1.437  34.205  0.00  0.00     0.260 C 
ATOM      7  C   *** d   1      20.055   2.654  36.368  0.00  0.00    -0.045 A 
ATOM      8  N   *** d   1      20.624   0.197  34.981  0.00  0.00     0.093 N 
ATOM      9  C   *** d   1      19.912   0.220  36.247  0.00  0.00     0.277 C 
ATOM     10  C   *** d   1      20.198  -0.972  34.218  0.00  0.00     0.310 C 
ATOM     11  C   *** d   1      20.400   1.391  37.106  0.00  0.00     0.069 C 
ATOM     12  C   *** d   1      19.697   3.772  37.019  0.00  0.00     0.047 A 
ATOM     13  C   *** d   1      19.347   4.921  36.405  0.00  0.00     0.102 A 
BRANCH   6  14
ATOM     14  C   *** d   1      21.856   1.773  33.537  0.00  0.00     0.079 C 
BRANCH  14  15
ATOM     15  C   *** d   1      23.046   1.041  34.118  0.00  0.00    -0.053 A 
ATOM     16  C   *** d   1      23.458   1.260  35.377  0.00  0.00     0.047 A 
ATOM     17  C   *** d   1      24.514   0.628  35.922  0.00  0.00     0.109 A 
ATOM     18  C   *** d   1      25.179  -0.272  35.168  0.00  0.00     0.099 A 
ATOM     19  C   *** d   1      24.775  -0.498  33.906  0.00  0.00     0.040 A 
ATOM     20  C   *** d   1      23.725   0.148  33.381  0.00  0.00     0.010 A 
BRANCH  17  21
ATOM     21  O   *** d   1      24.890   0.892  37.214  0.00  0.00    -0.308 OA
BRANCH  21  22
ATOM     22  C   *** d   1      24.218   1.936  37.793  0.00  0.00     0.076 A 
ATOM     23  C   *** d   1      24.142   3.139  37.192  0.00  0.00     0.038 A 
ATOM     24  C   *** d   1      23.486   4.168  37.748  0.00  0.00     0.010 A 
ATOM     25  C   *** d   1      22.879   4.036  38.939  0.00  0.00    -0.056 A 
ATOM     26  C   *** d   1      22.954   2.842  39.553  0.00  0.00     0.010 A 
ATOM     27  C   *** d   1      23.613   1.818  38.990  0.00  0.00     0.038 A 
BRANCH  25  28
ATOM     28  C   *** d   1      22.134   5.185  39.581  0.00  0.00     0.079 C 
BRANCH  28  29
ATOM     29  C   *** d   1      23.027   6.170  40.374  0.00  0.00     0.260 C 
ATOM     30  N   *** d   1      23.802   5.438  41.381  0.00  0.00     0.093 N 
ATOM     31  C   *** d   1      25.166   5.913  41.536  0.00  0.00     0.277 C 
ATOM     32  C   *** d   1      23.148   5.439  42.686  0.00  0.00     0.310 C 
ATOM     33  C   *** d   1      25.906   5.842  40.197  0.00  0.00     0.069 C 
ATOM     34  C   *** d   1      25.203   6.777  39.253  0.00  0.00    -0.045 A 
ATOM     35  C   *** d   1      23.879   6.946  39.372  0.00  0.00    -0.016 A 
ATOM     36  C   *** d   1      25.875   7.473  38.324  0.00  0.00     0.047 A 
ATOM     37  C   *** d   1      23.308   7.838  38.546  0.00  0.00     0.049 A 
ATOM     38  C   *** d   1      23.965   8.560  37.615  0.00  0.00     0.102 A 
ATOM     39  C   *** d   1      25.299   8.350  37.476  0.00  0.00     0.102 A 
BRANCH  38  40
ATOM     40  O   *** d   1      23.190   9.403  36.848  0.00  0.00    -0.353 OA
ATOM     41  C   *** d   1      22.666   8.970  35.615  0.00  0.00     0.210 C 
ENDBRANCH  38  40
BRANCH  39  42
ATOM     42  O   *** d   1      26.016   9.062  36.544  0.00  0.00    -0.353 OA
ATOM     43  C   *** d   1      26.424   8.443  35.346  0.00  0.00     0.210 C 
ENDBRANCH  39  42
ENDBRANCH  28  29
ENDBRANCH  25  28
ENDBRANCH  21  22
ENDBRANCH  17  21
BRANCH  18  44
ATOM     44  O   *** d   1      26.252  -0.949  35.661  0.00  0.00    -0.358 OA
ATOM     45  H   *** d   1      27.055  -0.423  35.524  0.00  0.00     0.217 HD
ENDBRANCH  18  44
ENDBRANCH  14  15
ENDBRANCH   6  14
BRANCH  13  46
ATOM     46  O   *** d   1      18.968   6.046  37.098  0.00  0.00    -0.353 OA
ATOM     47  C   *** d   1      19.920   7.037  37.407  0.00  0.00     0.210 C 
ENDBRANCH  13  46
ENDBRANCH   1   3
TORSDOF 11
ENDMDL
MODEL 16
REMARK VINA RESULT:      -5.4      6.107      9.198
REMARK  11 active torsions:
REMARK  status: ('A' for Active; 'I' for Inactive)
REMARK    1  A    between atoms: O_1  and  C_29 
REMARK    2  A    between atoms: O_2  and  C_30 
REMARK    3  A    between atoms: O_3  and  C_31 
REMARK    4  A    between atoms: O_4  and  C_32 
REMARK    5  A    between atoms: O_5  and  C_37 
REMARK    6  A    between atoms: O_5  and  C_38 
REMARK    7  A    between atoms: O_6  and  C_42 
REMARK    8  A    between atoms: C_9  and  C_19 
REMARK    9  A    between atoms: C_10  and  C_20 
REMARK   10  A    between atoms: C_19  and  C_25 
REMARK   11  A    between atoms: C_20  and  C_27 
ROOT
ATOM      1  O   *** d   1      29.873  14.845  24.116  0.00  0.00    -0.353 OA
ATOM      2  C   *** d   1      30.500  15.655  25.083  0.00  0.00     0.210 C 
ENDROOT
BRANCH   1   3
ATOM      3  C   *** d   1      28.663  15.216  23.569  0.00  0.00     0.102 A 
ATOM      4  C   *** d   1      27.852  15.941  24.367  0.00  0.00     0.049 A 
ATOM      5  C   *** d   1      26.649  16.418  24.010  0.00  0.00    -0.016 A 
ATOM      6  C   *** d   1      25.827  17.249  24.995  0.00  0.00     0.260 C 
ATOM      7  C   *** d   1      26.234  16.139  22.767  0.00  0.00    -0.045 A 
ATOM      8  N   *** d   1      24.438  17.474  24.577  0.00  0.00     0.093 N 
ATOM      9  C   *** d   1      23.965  16.539  23.571  0.00  0.00     0.277 C 
ATOM     10  C   *** d   1      23.516  17.462  25.708  0.00  0.00     0.310 C 
ATOM     11  C   *** d   1      24.867  16.591  22.335  0.00  0.00     0.069 C 
ATOM     12  C   *** d   1      27.031  15.433  21.950  0.00  0.00     0.047 A 
ATOM     13  C   *** d   1      28.251  14.976  22.298  0.00  0.00     0.102 A 
BRANCH   6  14
ATOM     14  C   *** d   1      26.544  18.606  25.187  0.00  0.00     0.079 C 
BRANCH  14  15
ATOM     15  C   *** d   1      26.933  18.917  26.616  0.00  0.00    -0.053 A 
ATOM     16  C   *** d   1      26.387  18.259  27.651  0.00  0.00     0.047 A 
ATOM     17  C   *** d   1      26.709  18.514  28.933  0.00  0.00     0.109 A 
ATOM     18  C   *** d   1      27.629  19.470  29.182  0.00  0.00     0.099 A 
ATOM     19  C   *** d   1      28.181  20.134  28.153  0.00  0.00     0.040 A 
ATOM     20  C   *** d   1      27.840  19.869  26.884  0.00  0.00     0.010 A 
BRANCH  17  21
ATOM     21  O   *** d   1      26.119  17.810  29.951  0.00  0.00    -0.308 OA
BRANCH  21  22
ATOM     22  C   *** d   1      26.733  16.620  30.241  0.00  0.00     0.076 A 
ATOM     23  C   *** d   1      26.032  15.564  30.695  0.00  0.00     0.038 A 
ATOM     24  C   *** d   1      26.622  14.393  30.981  0.00  0.00     0.010 A 
ATOM     25  C   *** d   1      27.947  14.234  30.828  0.00  0.00    -0.056 A 
ATOM     26  C   *** d   1      28.659  15.284  30.382  0.00  0.00     0.010 A 
ATOM     27  C   *** d   1      28.061  16.451  30.099  0.00  0.00     0.038 A 
BRANCH  25  28
ATOM     28  C   *** d   1      28.629  12.922  31.146  0.00  0.00     0.079 C 
BRANCH  28  29
ATOM     29  C   *** d   1      29.058  12.758  32.623  0.00  0.00     0.260 C 
ATOM     30  N   *** d   1      29.577  14.032  33.135  0.00  0.00     0.093 N 
ATOM     31  C   *** d   1      29.187  14.322  34.504  0.00  0.00     0.277 C 
ATOM     32  C   *** d   1      31.031  14.114  33.028  0.00  0.00     0.310 C 
ATOM     33  C   *** d   1      27.661  14.327  34.628  0.00  0.00     0.069 C 
ATOM     34  C   *** d   1      27.186  12.938  34.304  0.00  0.00    -0.045 A 
ATOM     35  C   *** d   1      27.863  12.212  33.404  0.00  0.00    -0.016 A 
ATOM     36  C   *** d   1      26.126  12.396  34.922  0.00  0.00     0.047 A 
ATOM     37  C   *** d   1      27.436  10.957  33.195  0.00  0.00     0.049 A 
ATOM     38  C   *** d   1      26.383  10.386  33.816  0.00  0.00     0.102 A 
ATOM     39  C   *** d   1      25.679  11.144  34.695  0.00  0.00     0.102 A 
BRANCH  38  40
ATOM     40  O   *** d   1      26.091   9.092  33.440  0.00  0.00    -0.353 OA
ATOM     41  C   *** d   1      26.915   8.025  33.844  0.00  0.00     0.210 C 
ENDBRANCH  38  40
BRANCH  39  42
ATOM     42  O   *** d   1      24.599  10.609  35.357  0.00  0.00    -0.353 OA
ATOM     43  C   *** d   1      24.421  10.860  36.731  0.00  0.00     0.210 C 
ENDBRANCH  39  42
ENDBRANCH  28  29
ENDBRANCH  25  28
ENDBRANCH  21  22
ENDBRANCH  17  21
BRANCH  18  44
ATOM     44  O   *** d   1      28.004  19.773  30.455  0.00  0.00    -0.358 OA
ATOM     45  H   *** d   1      28.890  20.166  30.444  0.00  0.00     0.217 HD
ENDBRANCH  18  44
ENDBRANCH  14  15
ENDBRANCH   6  14
BRANCH  13  46
ATOM     46  O   *** d   1      29.039  14.240  21.446  0.00  0.00    -0.353 OA
ATOM     47  C   *** d   1      28.447  13.331  20.548  0.00  0.00     0.210 C 
ENDBRANCH  13  46
ENDBRANCH   1   3
TORSDOF 11
ENDMDL
MODEL 17
REMARK VINA RESULT:      -5.4     18.657     21.873
REMARK  11 active torsions:
REMARK  status: ('A' for Active; 'I' for Inactive)
REMARK    1  A    between atoms: O_1  and  C_29 
REMARK    2  A    between atoms: O_2  and  C_30 
REMARK    3  A    between atoms: O_3  and  C_31 
REMARK    4  A    between atoms: O_4  and  C_32 
REMARK    5  A    between atoms: O_5  and  C_37 
REMARK    6  A    between atoms: O_5  and  C_38 
REMARK    7  A    between atoms: O_6  and  C_42 
REMARK    8  A    between atoms: C_9  and  C_19 
REMARK    9  A    between atoms: C_10  and  C_20 
REMARK   10  A    between atoms: C_19  and  C_25 
REMARK   11  A    between atoms: C_20  and  C_27 
ROOT
ATOM      1  O   *** d   1      23.958  -0.630  43.478  0.00  0.00    -0.353 OA
ATOM      2  C   *** d   1      23.786  -2.025  43.403  0.00  0.00     0.210 C 
ENDROOT
BRANCH   1   3
ATOM      3  C   *** d   1      24.188   0.111  42.338  0.00  0.00     0.102 A 
ATOM      4  C   *** d   1      23.981  -0.527  41.168  0.00  0.00     0.049 A 
ATOM      5  C   *** d   1      24.124   0.028  39.954  0.00  0.00    -0.016 A 
ATOM      6  C   *** d   1      23.838  -0.789  38.695  0.00  0.00     0.260 C 
ATOM      7  C   *** d   1      24.507   1.311  39.920  0.00  0.00    -0.045 A 
ATOM      8  N   *** d   1      24.288  -0.153  37.451  0.00  0.00     0.093 N 
ATOM      9  C   *** d   1      25.286   0.885  37.646  0.00  0.00     0.277 C 
ATOM     10  C   *** d   1      24.796  -1.125  36.489  0.00  0.00     0.310 C 
ATOM     11  C   *** d   1      24.747   1.966  38.588  0.00  0.00     0.069 C 
ATOM     12  C   *** d   1      24.704   1.971  41.071  0.00  0.00     0.047 A 
ATOM     13  C   *** d   1      24.535   1.423  42.292  0.00  0.00     0.102 A 
BRANCH   6  14
ATOM     14  C   *** d   1      22.315  -1.049  38.631  0.00  0.00     0.079 C 
BRANCH  14  15
ATOM     15  C   *** d   1      21.506   0.085  38.042  0.00  0.00    -0.053 A 
ATOM     16  C   *** d   1      21.071   1.105  38.800  0.00  0.00     0.047 A 
ATOM     17  C   *** d   1      20.347   2.127  38.307  0.00  0.00     0.109 A 
ATOM     18  C   *** d   1      20.054   2.125  36.989  0.00  0.00     0.099 A 
ATOM     19  C   *** d   1      20.483   1.109  36.223  0.00  0.00     0.040 A 
ATOM     20  C   *** d   1      21.198   0.098  36.736  0.00  0.00     0.010 A 
BRANCH  17  21
ATOM     21  O   *** d   1      19.929   3.142  39.129  0.00  0.00    -0.308 OA
BRANCH  21  22
ATOM     22  C   *** d   1      20.855   4.135  39.310  0.00  0.00     0.076 A 
ATOM     23  C   *** d   1      21.777   4.063  40.288  0.00  0.00     0.038 A 
ATOM     24  C   *** d   1      22.690   5.028  40.474  0.00  0.00     0.010 A 
ATOM     25  C   *** d   1      22.712   6.116  39.686  0.00  0.00    -0.056 A 
ATOM     26  C   *** d   1      21.792   6.204  38.710  0.00  0.00     0.010 A 
ATOM     27  C   *** d   1      20.883   5.233  38.532  0.00  0.00     0.038 A 
BRANCH  25  28
ATOM     28  C   *** d   1      23.733   7.214  39.881  0.00  0.00     0.079 C 
BRANCH  28  29
ATOM     29  C   *** d   1      24.996   7.087  38.996  0.00  0.00     0.260 C 
ATOM     30  N   *** d   1      25.525   5.721  39.079  0.00  0.00     0.093 N 
ATOM     31  C   *** d   1      26.019   5.202  37.815  0.00  0.00     0.277 C 
ATOM     32  C   *** d   1      26.575   5.599  40.085  0.00  0.00     0.310 C 
ATOM     33  C   *** d   1      24.910   5.237  36.760  0.00  0.00     0.069 C 
ATOM     34  C   *** d   1      24.547   6.681  36.548  0.00  0.00    -0.045 A 
ATOM     35  C   *** d   1      24.628   7.530  37.581  0.00  0.00    -0.016 A 
ATOM     36  C   *** d   1      24.184   7.144  35.342  0.00  0.00     0.047 A 
ATOM     37  C   *** d   1      24.353   8.819  37.326  0.00  0.00     0.049 A 
ATOM     38  C   *** d   1      24.001   9.310  36.120  0.00  0.00     0.102 A 
ATOM     39  C   *** d   1      23.882   8.434  35.090  0.00  0.00     0.102 A 
BRANCH  38  40
ATOM     40  O   *** d   1      23.734  10.662  36.074  0.00  0.00    -0.353 OA
ATOM     41  C   *** d   1      24.587  11.583  36.712  0.00  0.00     0.210 C 
ENDBRANCH  38  40
BRANCH  39  42
ATOM     42  O   *** d   1      23.529   8.883  33.840  0.00  0.00    -0.353 OA
ATOM     43  C   *** d   1      24.471   9.564  33.044  0.00  0.00     0.210 C 
ENDBRANCH  39  42
ENDBRANCH  28  29
ENDBRANCH  25  28
ENDBRANCH  21  22
ENDBRANCH  17  21
BRANCH  18  44
ATOM     44  O   *** d   1      19.330   3.131  36.427  0.00  0.00    -0.358 OA
ATOM     45  H   *** d   1      19.386   3.067  35.461  0.00  0.00     0.217 HD
ENDBRANCH  18  44
ENDBRANCH  14  15
ENDBRANCH   6  14
BRANCH  13  46
ATOM     46  O   *** d   1      24.760   2.118  43.456  0.00  0.00    -0.353 OA
ATOM     47  C   *** d   1      25.056   3.494  43.408  0.00  0.00     0.210 C 
ENDBRANCH  13  46
ENDBRANCH   1   3
TORSDOF 11
ENDMDL
MODEL 18
REMARK VINA RESULT:      -5.3      3.290      6.029
REMARK  11 active torsions:
REMARK  status: ('A' for Active; 'I' for Inactive)
REMARK    1  A    between atoms: O_1  and  C_29 
REMARK    2  A    between atoms: O_2  and  C_30 
REMARK    3  A    between atoms: O_3  and  C_31 
REMARK    4  A    between atoms: O_4  and  C_32 
REMARK    5  A    between atoms: O_5  and  C_37 
REMARK    6  A    between atoms: O_5  and  C_38 
REMARK    7  A    between atoms: O_6  and  C_42 
REMARK    8  A    between atoms: C_9  and  C_19 
REMARK    9  A    between atoms: C_10  and  C_20 
REMARK   10  A    between atoms: C_19  and  C_25 
REMARK   11  A    between atoms: C_20  and  C_27 
ROOT
ATOM      1  O   *** d   1      25.657  20.301  25.511  0.00  0.00    -0.353 OA
ATOM      2  C   *** d   1      24.959  21.489  25.801  0.00  0.00     0.210 C 
ENDROOT
BRANCH   1   3
ATOM      3  C   *** d   1      25.024  19.254  24.875  0.00  0.00     0.102 A 
ATOM      4  C   *** d   1      24.827  19.402  23.549  0.00  0.00     0.049 A 
ATOM      5  C   *** d   1      24.254  18.486  22.750  0.00  0.00    -0.016 A 
ATOM      6  C   *** d   1      24.104  18.756  21.254  0.00  0.00     0.260 C 
ATOM      7  C   *** d   1      23.849  17.349  23.331  0.00  0.00    -0.045 A 
ATOM      8  N   *** d   1      23.232  17.804  20.556  0.00  0.00     0.093 N 
ATOM      9  C   *** d   1      22.337  17.070  21.434  0.00  0.00     0.277 C 
ATOM     10  C   *** d   1      22.447  18.445  19.506  0.00  0.00     0.310 C 
ATOM     11  C   *** d   1      23.142  16.316  22.498  0.00  0.00     0.069 C 
ATOM     12  C   *** d   1      24.049  17.173  24.646  0.00  0.00     0.047 A 
ATOM     13  C   *** d   1      24.648  18.081  25.444  0.00  0.00     0.102 A 
BRANCH   6  14
ATOM     14  C   *** d   1      25.516  18.735  20.622  0.00  0.00     0.079 C 
BRANCH  14  15
ATOM     15  C   *** d   1      25.958  17.382  20.110  0.00  0.00    -0.053 A 
ATOM     16  C   *** d   1      26.463  16.451  20.936  0.00  0.00     0.047 A 
ATOM     17  C   *** d   1      26.868  15.239  20.512  0.00  0.00     0.109 A 
ATOM     18  C   *** d   1      26.752  14.950  19.199  0.00  0.00     0.099 A 
ATOM     19  C   *** d   1      26.250  15.875  18.365  0.00  0.00     0.040 A 
ATOM     20  C   *** d   1      25.858  17.079  18.807  0.00  0.00     0.010 A 
BRANCH  17  21
ATOM     21  O   *** d   1      27.376  14.326  21.401  0.00  0.00    -0.308 OA
BRANCH  21  22
ATOM     22  C   *** d   1      27.921  14.883  22.528  0.00  0.00     0.076 A 
ATOM     23  C   *** d   1      29.216  14.697  22.844  0.00  0.00     0.038 A 
ATOM     24  C   *** d   1      29.762  15.238  23.944  0.00  0.00     0.010 A 
ATOM     25  C   *** d   1      29.025  15.988  24.781  0.00  0.00    -0.056 A 
ATOM     26  C   *** d   1      27.728  16.175  24.480  0.00  0.00     0.010 A 
ATOM     27  C   *** d   1      27.191  15.629  23.378  0.00  0.00     0.038 A 
BRANCH  25  28
ATOM     28  C   *** d   1      29.623  16.606  26.025  0.00  0.00     0.079 C 
BRANCH  28  29
ATOM     29  C   *** d   1      31.166  16.707  26.018  0.00  0.00     0.260 C 
ATOM     30  N   *** d   1      31.573  18.113  26.123  0.00  0.00     0.093 N 
ATOM     31  C   *** d   1      32.734  18.330  26.970  0.00  0.00     0.277 C 
ATOM     32  C   *** d   1      31.820  18.713  24.816  0.00  0.00     0.310 C 
ATOM     33  C   *** d   1      32.470  17.786  28.377  0.00  0.00     0.069 C 
ATOM     34  C   *** d   1      32.272  16.302  28.248  0.00  0.00    -0.045 A 
ATOM     35  C   *** d   1      31.704  15.816  27.136  0.00  0.00    -0.016 A 
ATOM     36  C   *** d   1      32.688  15.453  29.200  0.00  0.00     0.047 A 
ATOM     37  C   *** d   1      31.606  14.480  27.042  0.00  0.00     0.049 A 
ATOM     38  C   *** d   1      32.030  13.607  27.979  0.00  0.00     0.102 A 
ATOM     39  C   *** d   1      32.567  14.112  29.119  0.00  0.00     0.102 A 
BRANCH  38  40
ATOM     40  O   *** d   1      31.812  12.274  27.702  0.00  0.00    -0.353 OA
ATOM     41  C   *** d   1      32.415  11.666  26.584  0.00  0.00     0.210 C 
ENDBRANCH  38  40
BRANCH  39  42
ATOM     42  O   *** d   1      33.018  13.265  30.103  0.00  0.00    -0.353 OA
ATOM     43  C   *** d   1      32.123  12.778  31.076  0.00  0.00     0.210 C 
ENDBRANCH  39  42
ENDBRANCH  28  29
ENDBRANCH  25  28
ENDBRANCH  21  22
ENDBRANCH  17  21
BRANCH  18  44
ATOM     44  O   *** d   1      27.139  13.741  18.706  0.00  0.00    -0.358 OA
ATOM     45  H   *** d   1      27.230  13.110  19.438  0.00  0.00     0.217 HD
ENDBRANCH  18  44
ENDBRANCH  14  15
ENDBRANCH   6  14
BRANCH  13  46
ATOM     46  O   *** d   1      24.824  17.880  26.792  0.00  0.00    -0.353 OA
ATOM     47  C   *** d   1      23.771  18.146  27.688  0.00  0.00     0.210 C 
ENDBRANCH  13  46
ENDBRANCH   1   3
TORSDOF 11
ENDMDL
MODEL 19
REMARK VINA RESULT:      -5.3     20.209     22.630
REMARK  11 active torsions:
REMARK  status: ('A' for Active; 'I' for Inactive)
REMARK    1  A    between atoms: O_1  and  C_29 
REMARK    2  A    between atoms: O_2  and  C_30 
REMARK    3  A    between atoms: O_3  and  C_31 
REMARK    4  A    between atoms: O_4  and  C_32 
REMARK    5  A    between atoms: O_5  and  C_37 
REMARK    6  A    between atoms: O_5  and  C_38 
REMARK    7  A    between atoms: O_6  and  C_42 
REMARK    8  A    between atoms: C_9  and  C_19 
REMARK    9  A    between atoms: C_10  and  C_20 
REMARK   10  A    between atoms: C_19  and  C_25 
REMARK   11  A    between atoms: C_20  and  C_27 
ROOT
ATOM      1  O   *** d   1      17.597   3.547  35.875  0.00  0.00    -0.353 OA
ATOM      2  C   *** d   1      17.484   3.671  34.477  0.00  0.00     0.210 C 
ENDROOT
BRANCH   1   3
ATOM      3  C   *** d   1      18.503   4.315  36.576  0.00  0.00     0.102 A 
ATOM      4  C   *** d   1      19.785   3.899  36.535  0.00  0.00     0.049 A 
ATOM      5  C   *** d   1      20.815   4.524  37.129  0.00  0.00    -0.016 A 
ATOM      6  C   *** d   1      22.232   3.970  36.994  0.00  0.00     0.260 C 
ATOM      7  C   *** d   1      20.529   5.639  37.814  0.00  0.00    -0.045 A 
ATOM      8  N   *** d   1      23.207   4.588  37.901  0.00  0.00     0.093 N 
ATOM      9  C   *** d   1      22.609   5.268  39.037  0.00  0.00     0.277 C 
ATOM     10  C   *** d   1      24.191   3.625  38.388  0.00  0.00     0.310 C 
ATOM     11  C   *** d   1      21.632   6.344  38.554  0.00  0.00     0.069 C 
ATOM     12  C   *** d   1      19.262   6.080  37.855  0.00  0.00     0.047 A 
ATOM     13  C   *** d   1      18.231   5.469  37.237  0.00  0.00     0.102 A 
BRANCH   6  14
ATOM     14  C   *** d   1      22.683   4.166  35.527  0.00  0.00     0.079 C 
BRANCH  14  15
ATOM     15  C   *** d   1      22.599   2.923  34.669  0.00  0.00    -0.053 A 
ATOM     16  C   *** d   1      23.590   2.018  34.647  0.00  0.00     0.047 A 
ATOM     17  C   *** d   1      23.547   0.903  33.893  0.00  0.00     0.109 A 
ATOM     18  C   *** d   1      22.451   0.688  33.133  0.00  0.00     0.099 A 
ATOM     19  C   *** d   1      21.455   1.589  33.148  0.00  0.00     0.040 A 
ATOM     20  C   *** d   1      21.522   2.696  33.902  0.00  0.00     0.010 A 
BRANCH  17  21
ATOM     21  O   *** d   1      24.589   0.013  33.909  0.00  0.00    -0.308 OA
BRANCH  21  22
ATOM     22  C   *** d   1      24.743  -0.650  35.098  0.00  0.00     0.076 A 
ATOM     23  C   *** d   1      23.815  -1.521  35.538  0.00  0.00     0.038 A 
ATOM     24  C   *** d   1      23.955  -2.178  36.700  0.00  0.00     0.010 A 
ATOM     25  C   *** d   1      25.034  -1.982  37.476  0.00  0.00    -0.056 A 
ATOM     26  C   *** d   1      25.964  -1.109  37.051  0.00  0.00     0.010 A 
ATOM     27  C   *** d   1      25.815  -0.457  35.888  0.00  0.00     0.038 A 
BRANCH  25  28
ATOM     28  C   *** d   1      25.208  -2.713  38.788  0.00  0.00     0.079 C 
BRANCH  28  29
ATOM     29  C   *** d   1      24.543  -2.025  40.004  0.00  0.00     0.260 C 
ATOM     30  N   *** d   1      25.064  -0.661  40.150  0.00  0.00     0.093 N 
ATOM     31  C   *** d   1      24.059   0.316  40.535  0.00  0.00     0.277 C 
ATOM     32  C   *** d   1      26.176  -0.595  41.093  0.00  0.00     0.310 C 
ATOM     33  C   *** d   1      22.918   0.331  39.514  0.00  0.00     0.069 C 
ATOM     34  C   *** d   1      22.272  -1.026  39.553  0.00  0.00    -0.045 A 
ATOM     35  C   *** d   1      23.028  -2.099  39.818  0.00  0.00    -0.016 A 
ATOM     36  C   *** d   1      20.952  -1.180  39.369  0.00  0.00     0.047 A 
ATOM     37  C   *** d   1      22.393  -3.279  39.904  0.00  0.00     0.049 A 
ATOM     38  C   *** d   1      21.067  -3.456  39.738  0.00  0.00     0.102 A 
ATOM     39  C   *** d   1      20.316  -2.368  39.429  0.00  0.00     0.102 A 
BRANCH  38  40
ATOM     40  O   *** d   1      20.615  -4.755  39.840  0.00  0.00    -0.353 OA
ATOM     41  C   *** d   1      20.472  -5.367  41.100  0.00  0.00     0.210 C 
ENDBRANCH  38  40
BRANCH  39  42
ATOM     42  O   *** d   1      18.959  -2.494  39.253  0.00  0.00    -0.353 OA
ATOM     43  C   *** d   1      18.373  -2.143  38.021  0.00  0.00     0.210 C 
ENDBRANCH  39  42
ENDBRANCH  28  29
ENDBRANCH  25  28
ENDBRANCH  21  22
ENDBRANCH  17  21
BRANCH  18  44
ATOM     44  O   *** d   1      22.342  -0.421  32.352  0.00  0.00    -0.358 OA
ATOM     45  H   *** d   1      23.225  -0.790  32.193  0.00  0.00     0.217 HD
ENDBRANCH  18  44
ENDBRANCH  14  15
ENDBRANCH   6  14
BRANCH  13  46
ATOM     46  O   *** d   1      16.941   5.935  37.311  0.00  0.00    -0.353 OA
ATOM     47  C   *** d   1      16.021   5.329  38.188  0.00  0.00     0.210 C 
ENDBRANCH  13  46
ENDBRANCH   1   3
TORSDOF 11
ENDMDL
MODEL 20
REMARK VINA RESULT:      -5.3     19.680     22.644
REMARK  11 active torsions:
REMARK  status: ('A' for Active; 'I' for Inactive)
REMARK    1  A    between atoms: O_1  and  C_29 
REMARK    2  A    between atoms: O_2  and  C_30 
REMARK    3  A    between atoms: O_3  and  C_31 
REMARK    4  A    between atoms: O_4  and  C_32 
REMARK    5  A    between atoms: O_5  and  C_37 
REMARK    6  A    between atoms: O_5  and  C_38 
REMARK    7  A    between atoms: O_6  and  C_42 
REMARK    8  A    between atoms: C_9  and  C_19 
REMARK    9  A    between atoms: C_10  and  C_20 
REMARK   10  A    between atoms: C_19  and  C_25 
REMARK   11  A    between atoms: C_20  and  C_27 
ROOT
ATOM      1  O   *** d   1      22.684  -1.194  39.169  0.00  0.00    -0.353 OA
ATOM      2  C   *** d   1      22.185  -2.473  38.854  0.00  0.00     0.210 C 
ENDROOT
BRANCH   1   3
ATOM      3  C   *** d   1      22.998  -0.298  38.169  0.00  0.00     0.102 A 
ATOM      4  C   *** d   1      22.369  -0.484  36.991  0.00  0.00     0.049 A 
ATOM      5  C   *** d   1      22.520   0.295  35.908  0.00  0.00    -0.016 A 
ATOM      6  C   *** d   1      21.733  -0.000  34.632  0.00  0.00     0.260 C 
ATOM      7  C   *** d   1      23.367   1.326  36.020  0.00  0.00    -0.045 A 
ATOM      8  N   *** d   1      22.188   0.754  33.458  0.00  0.00     0.093 N 
ATOM      9  C   *** d   1      23.532   1.291  33.585  0.00  0.00     0.277 C 
ATOM     10  C   *** d   1      22.106  -0.035  32.232  0.00  0.00     0.310 C 
ATOM     11  C   *** d   1      23.626   2.193  34.820  0.00  0.00     0.069 C 
ATOM     12  C   *** d   1      23.993   1.540  37.188  0.00  0.00     0.047 A 
ATOM     13  C   *** d   1      23.823   0.774  38.285  0.00  0.00     0.102 A 
BRANCH   6  14
ATOM     14  C   *** d   1      20.243   0.308  34.907  0.00  0.00     0.079 C 
BRANCH  14  15
ATOM     15  C   *** d   1      19.922   1.776  35.076  0.00  0.00    -0.053 A 
ATOM     16  C   *** d   1      19.602   2.292  36.273  0.00  0.00     0.047 A 
ATOM     17  C   *** d   1      19.309   3.593  36.456  0.00  0.00     0.109 A 
ATOM     18  C   *** d   1      19.348   4.413  35.384  0.00  0.00     0.099 A 
ATOM     19  C   *** d   1      19.667   3.906  34.181  0.00  0.00     0.040 A 
ATOM     20  C   *** d   1      19.949   2.606  34.021  0.00  0.00     0.010 A 
BRANCH  17  21
ATOM     21  O   *** d   1      18.988   4.064  37.703  0.00  0.00    -0.308 OA
BRANCH  21  22
ATOM     22  C   *** d   1      20.069   4.292  38.513  0.00  0.00     0.076 A 
ATOM     23  C   *** d   1      20.724   5.468  38.491  0.00  0.00     0.038 A 
ATOM     24  C   *** d   1      21.783   5.703  39.280  0.00  0.00     0.010 A 
ATOM     25  C   *** d   1      22.237   4.761  40.124  0.00  0.00    -0.056 A 
ATOM     26  C   *** d   1      21.595   3.580  40.149  0.00  0.00     0.010 A 
ATOM     27  C   *** d   1      20.538   3.353  39.356  0.00  0.00     0.038 A 
BRANCH  25  28
ATOM     28  C   *** d   1      23.429   5.008  41.021  0.00  0.00     0.079 C 
BRANCH  28  29
ATOM     29  C   *** d   1      24.701   4.217  40.635  0.00  0.00     0.260 C 
ATOM     30  N   *** d   1      25.593   5.067  39.838  0.00  0.00     0.093 N 
ATOM     31  C   *** d   1      27.002   4.898  40.147  0.00  0.00     0.277 C 
ATOM     32  C   *** d   1      25.395   4.877  38.404  0.00  0.00     0.310 C 
ATOM     33  C   *** d   1      27.254   5.176  41.632  0.00  0.00     0.069 C 
ATOM     34  C   *** d   1      26.490   4.143  42.411  0.00  0.00    -0.045 A 
ATOM     35  C   *** d   1      25.332   3.682  41.920  0.00  0.00    -0.016 A 
ATOM     36  C   *** d   1      26.960   3.644  43.565  0.00  0.00     0.047 A 
ATOM     37  C   *** d   1      24.720   2.716  42.623  0.00  0.00     0.049 A 
ATOM     38  C   *** d   1      25.181   2.188  43.775  0.00  0.00     0.102 A 
ATOM     39  C   *** d   1      26.334   2.692  44.286  0.00  0.00     0.102 A 
BRANCH  38  40
ATOM     40  O   *** d   1      24.387   1.222  44.356  0.00  0.00    -0.353 OA
ATOM     41  C   *** d   1      24.495  -0.125  43.963  0.00  0.00     0.210 C 
ENDBRANCH  38  40
BRANCH  39  42
ATOM     42  O   *** d   1      26.848   2.187  45.456  0.00  0.00    -0.353 OA
ATOM     43  C   *** d   1      26.538   2.803  46.684  0.00  0.00     0.210 C 
ENDBRANCH  39  42
ENDBRANCH  28  29
ENDBRANCH  25  28
ENDBRANCH  21  22
ENDBRANCH  17  21
BRANCH  18  44
ATOM     44  O   *** d   1      19.068   5.740  35.501  0.00  0.00    -0.358 OA
ATOM     45  H   *** d   1      18.583   6.036  34.716  0.00  0.00     0.217 HD
ENDBRANCH  18  44
ENDBRANCH  14  15
ENDBRANCH   6  14
BRANCH  13  46
ATOM     46  O   *** d   1      24.490   1.007  39.463  0.00  0.00    -0.353 OA
ATOM     47  C   *** d   1      25.890   0.861  39.521  0.00  0.00     0.210 C 
ENDBRANCH  13  46
ENDBRANCH   1   3
TORSDOF 11
ENDMDL
