# Supplementary material for: Dauricine Mitigates Hypoxia Through Targeting ESR1, PIK3CA, and MTOR: A Network Pharmacology and Molecular Dynamics Simulation Investigation
Source: Curr Issues Mol Biol. 2026 May 23;48(6):550. doi: 10.3390/cimb48060550 (PMC13297437; doi:10.3390/cimb48060550)
Supplement: Supplementary file 1 [file cimb-48-00550-s001.zip › cimb-4319076-supplementary/Supplementary File/Supplementary File-Initial Submission/Molecular Docking/Document preparation-MTOR/result3.pdb]

ATOM      1  N   *** d   1      26.212  19.088  19.237  0.00  0.00           N  
ATOM      2  N   *** d   1      28.410  19.075  25.132  0.00  0.00           N  
ATOM      3  C   *** d   1      23.249  15.498  24.013  0.00  0.00           C  
ATOM      4  C   *** d   1      22.898  16.728  21.958  0.00  0.00           C  
ATOM      5  C   *** d   1      24.092  16.821  21.337  0.00  0.00           C  
ATOM      6  C   *** d   1      24.463  17.830  20.533  0.00  0.00           C  
ATOM      7  C   *** d   1      25.836  17.815  19.864  0.00  0.00           C  
ATOM      8  C   *** d   1      23.572  18.813  20.349  0.00  0.00           C  
ATOM      9  C   *** d   1      25.457  20.231  19.721  0.00  0.00           C  
ATOM     10  C   *** d   1      27.638  19.369  19.376  0.00  0.00           C  
ATOM     11  C   *** d   1      23.957  20.000  19.511  0.00  0.00           C  
ATOM     12  C   *** d   1      22.372  18.734  20.944  0.00  0.00           C  
ATOM     13  C   *** d   1      21.987  17.708  21.731  0.00  0.00           C  
ATOM     14  C   *** d   1      25.839  16.689  18.804  0.00  0.00           C  
ATOM     15  C   *** d   1      26.581  15.436  19.216  0.00  0.00           C  
ATOM     16  C   *** d   1      27.587  15.477  20.105  0.00  0.00           C  
ATOM     17  C   *** d   1      28.268  14.382  20.490  0.00  0.00           C  
ATOM     18  C   *** d   1      27.914  13.191  19.962  0.00  0.00           C  
ATOM     19  C   *** d   1      26.910  13.140  19.071  0.00  0.00           C  
ATOM     20  C   *** d   1      26.249  14.244  18.697  0.00  0.00           C  
ATOM     21  C   *** d   1      28.930  15.084  22.579  0.00  0.00           C  
ATOM     22  C   *** d   1      29.850  15.407  23.508  0.00  0.00           C  
ATOM     23  C   *** d   1      29.513  15.997  24.664  0.00  0.00           C  
ATOM     24  C   *** d   1      28.230  16.284  24.943  0.00  0.00           C  
ATOM     25  C   *** d   1      27.301  15.960  24.027  0.00  0.00           C  
ATOM     26  C   *** d   1      27.648  15.369  22.873  0.00  0.00           C  
ATOM     27  C   *** d   1      27.831  16.949  26.241  0.00  0.00           C  
ATOM     28  C   *** d   1      27.520  18.460  26.124  0.00  0.00           C  
ATOM     29  C   *** d   1      27.763  20.074  24.299  0.00  0.00           C  
ATOM     30  C   *** d   1      29.594  19.665  25.748  0.00  0.00           C  
ATOM     31  C   *** d   1      26.564  19.459  23.572  0.00  0.00           C  
ATOM     32  C   *** d   1      25.577  19.037  24.624  0.00  0.00           C  
ATOM     33  C   *** d   1      26.033  18.614  25.810  0.00  0.00           C  
ATOM     34  C   *** d   1      24.254  19.112  24.416  0.00  0.00           C  
ATOM     35  C   *** d   1      25.111  18.307  26.737  0.00  0.00           C  
ATOM     36  C   *** d   1      23.777  18.389  26.556  0.00  0.00           C  
ATOM     37  C   *** d   1      23.326  18.779  25.337  0.00  0.00           C  
ATOM     38  C   *** d   1      22.840  18.847  28.740  0.00  0.00           C  
ATOM     39  C   *** d   1      21.386  20.149  24.925  0.00  0.00           C  
ATOM     40  C   *** d   1      19.637  17.186  21.634  0.00  0.00           C  
ATOM     41  O   *** d   1      22.700  15.595  22.720  0.00  0.00           O  
ATOM     42  O   *** d   1      29.288  14.483  21.401  0.00  0.00           O  
ATOM     43  O   *** d   1      22.999  18.001  27.626  0.00  0.00           O  
ATOM     44  O   *** d   1      21.975  18.882  25.101  0.00  0.00           O  
ATOM     45  O   *** d   1      28.559  12.045  20.313  0.00  0.00           O  
ATOM     46  O   *** d   1      20.757  17.662  22.341  0.00  0.00           O  
ATOM     47  H   *** d   1      28.048  11.281  20.005  0.00  0.00           H  
ATOM     48  N   LEU A2023      14.864 -11.639  46.559  1.00 23.01           N  
ATOM     49  CA  LEU A2023      14.870 -10.499  45.663  1.00 18.66           C  
ATOM     50  C   LEU A2023      13.934  -9.430  46.278  1.00 12.76           C  
ATOM     51  O   LEU A2023      13.991  -9.329  47.499  1.00 12.06           O  
ATOM     52  CB  LEU A2023      14.400 -10.963  44.226  1.00 13.62           C  
ATOM     53  HN1 LEU A2023      15.167 -11.340  47.486  1.00  0.00           H  
ATOM     54  HN2 LEU A2023      15.421 -12.415  46.202  1.00  0.00           H  
ATOM     55  HN3 LEU A2023      13.959 -12.109  46.581  1.00  0.00           H  
ATOM     56  N   TRP A2024      12.966  -8.781  45.617  1.00  9.87           N  
ATOM     57  CA  TRP A2024      12.291  -7.527  45.978  1.00  5.93           C  
ATOM     58  C   TRP A2024      11.923  -7.113  47.391  1.00  5.40           C  
ATOM     59  O   TRP A2024      12.390  -6.092  47.873  1.00  2.00           O  
ATOM     60  CB  TRP A2024      11.108  -7.511  45.064  1.00  2.00           C  
ATOM     61  CG  TRP A2024      11.368  -7.029  43.631  1.00  2.00           C  
ATOM     62  CD1 TRP A2024      12.562  -7.202  42.972  1.00  2.00           C  
ATOM     63  CD2 TRP A2024      10.439  -6.386  42.833  1.00  3.34           C  
ATOM     64  CE2 TRP A2024      11.148  -6.183  41.646  1.00  2.00           C  
ATOM     65  CE3 TRP A2024       9.103  -5.952  42.923  1.00  6.20           C  
ATOM     66  NE1 TRP A2024      12.386  -6.675  41.788  1.00  2.00           N  
ATOM     67  CZ2 TRP A2024      10.523  -5.558  40.562  1.00 10.05           C  
ATOM     68  CZ3 TRP A2024       8.480  -5.331  41.832  1.00  3.94           C  
ATOM     69  CH2 TRP A2024       9.189  -5.138  40.650  1.00  2.00           C  
ATOM     70  HN  TRP A2024      12.865  -9.046  44.674  1.00  0.00           H  
ATOM     71  HE1 TRP A2024      13.056  -6.656  41.076  1.00  0.00           H  
ATOM     72  N   HIS A2025      11.229  -7.919  48.175  1.00  7.91           N  
ATOM     73  CA  HIS A2025      10.928  -7.598  49.569  1.00  6.92           C  
ATOM     74  C   HIS A2025      12.132  -7.546  50.474  1.00  7.52           C  
ATOM     75  O   HIS A2025      12.138  -6.818  51.459  1.00 15.05           O  
ATOM     76  CB  HIS A2025       9.972  -8.609  50.262  1.00  4.63           C  
ATOM     77  CG  HIS A2025       8.530  -8.723  49.702  1.00 11.77           C  
ATOM     78  CD2 HIS A2025       8.211  -9.263  48.443  1.00 13.93           C  
ATOM     79  ND1 HIS A2025       7.363  -8.453  50.338  1.00 11.28           N  
ATOM     80  CE1 HIS A2025       6.355  -8.821  49.566  1.00 13.22           C  
ATOM     81  NE2 HIS A2025       6.881  -9.299  48.431  1.00 19.79           N  
ATOM     82  HN  HIS A2025      10.922  -8.766  47.795  1.00  0.00           H  
ATOM     83  HD1 HIS A2025       7.256  -8.043  51.227  1.00  0.00           H  
ATOM     84  HE2 HIS A2025       6.333  -9.519  47.625  1.00  0.00           H  
ATOM     85  N   GLU A2026      13.130  -8.348  50.143  1.00  5.87           N  
ATOM     86  CA  GLU A2026      14.285  -8.518  50.988  1.00  8.37           C  
ATOM     87  C   GLU A2026      15.198  -7.344  50.758  1.00 11.78           C  
ATOM     88  O   GLU A2026      15.668  -6.669  51.682  1.00 16.08           O  
ATOM     89  CB  GLU A2026      15.079  -9.758  50.624  1.00 11.82           C  
ATOM     90  CG  GLU A2026      15.169 -10.793  51.724  1.00 18.54           C  
ATOM     91  CD  GLU A2026      14.368 -12.040  51.360  1.00 25.05           C  
ATOM     92  OE1 GLU A2026      14.926 -12.910  50.681  1.00 28.76           O  
ATOM     93  OE2 GLU A2026      13.195 -12.128  51.748  1.00 27.00           O1-
ATOM     94  HN  GLU A2026      13.066  -8.865  49.329  1.00  0.00           H  
ATOM     95  N   MET A2027      15.462  -7.128  49.464  1.00  8.71           N  
ATOM     96  CA  MET A2027      16.348  -6.069  49.054  1.00  5.47           C  
ATOM     97  C   MET A2027      15.863  -4.731  49.539  1.00  6.06           C  
ATOM     98  O   MET A2027      16.697  -3.955  49.984  1.00  9.64           O  
ATOM     99  CB  MET A2027      16.421  -6.091  47.586  1.00  5.66           C  
ATOM    100  CG  MET A2027      17.329  -7.221  47.139  1.00  9.48           C  
ATOM    101  SD  MET A2027      16.755  -7.677  45.498  1.00 25.79           S  
ATOM    102  CE  MET A2027      18.070  -6.937  44.533  1.00 21.89           C  
ATOM    103  HN  MET A2027      15.001  -7.667  48.805  1.00  0.00           H  
ATOM    104  N   TRP A2028      14.577  -4.423  49.470  1.00  3.95           N  
ATOM    105  CA  TRP A2028      14.085  -3.151  49.938  1.00  9.20           C  
ATOM    106  C   TRP A2028      14.189  -2.956  51.459  1.00 10.42           C  
ATOM    107  O   TRP A2028      14.481  -1.849  51.954  1.00  6.02           O  
ATOM    108  CB  TRP A2028      12.611  -2.951  49.506  1.00  6.44           C  
ATOM    109  CG  TRP A2028      12.445  -2.186  48.185  1.00 10.97           C  
ATOM    110  CD1 TRP A2028      11.846  -2.772  47.105  1.00 12.06           C  
ATOM    111  CD2 TRP A2028      12.779  -0.874  47.924  1.00  7.87           C  
ATOM    112  CE2 TRP A2028      12.301  -0.713  46.620  1.00  4.91           C  
ATOM    113  CE3 TRP A2028      13.398   0.196  48.583  1.00  4.40           C  
ATOM    114  NE1 TRP A2028      11.763  -1.850  46.185  1.00  9.49           N  
ATOM    115  CZ2 TRP A2028      12.430   0.487  45.946  1.00  2.92           C  
ATOM    116  CZ3 TRP A2028      13.535   1.415  47.920  1.00  3.55           C  
ATOM    117  CH2 TRP A2028      13.051   1.552  46.610  1.00  9.21           C  
ATOM    118  HN  TRP A2028      13.953  -5.028  49.025  1.00  0.00           H  
ATOM    119  HE1 TRP A2028      11.481  -2.023  45.265  1.00  0.00           H  
ATOM    120  N   HIS A2029      13.981  -4.050  52.214  1.00 10.65           N  
ATOM    121  CA  HIS A2029      14.091  -4.036  53.666  1.00  2.00           C  
ATOM    122  C   HIS A2029      15.536  -3.801  54.032  1.00  2.67           C  
ATOM    123  O   HIS A2029      15.816  -3.083  54.969  1.00  5.49           O  
ATOM    124  CB  HIS A2029      13.546  -5.374  54.158  1.00  6.15           C  
ATOM    125  CG  HIS A2029      13.232  -5.460  55.655  1.00  4.63           C  
ATOM    126  CD2 HIS A2029      12.078  -5.017  56.241  1.00  2.00           C  
ATOM    127  ND1 HIS A2029      14.017  -5.953  56.622  1.00  3.84           N  
ATOM    128  CE1 HIS A2029      13.392  -5.802  57.762  1.00  2.00           C  
ATOM    129  NE2 HIS A2029      12.250  -5.243  57.508  1.00  2.00           N  
ATOM    130  HN  HIS A2029      13.766  -4.901  51.750  1.00  0.00           H  
ATOM    131  HD1 HIS A2029      14.790  -6.549  56.465  1.00  0.00           H  
ATOM    132  HE2 HIS A2029      11.603  -5.063  58.211  1.00  0.00           H  
ATOM    133  N   GLU A2030      16.521  -4.372  53.381  1.00  2.00           N  
ATOM    134  CA  GLU A2030      17.917  -4.149  53.724  1.00  7.48           C  
ATOM    135  C   GLU A2030      18.417  -2.766  53.316  1.00  9.18           C  
ATOM    136  O   GLU A2030      19.134  -2.082  54.046  1.00 10.47           O  
ATOM    137  CB  GLU A2030      18.851  -5.158  53.037  1.00 13.37           C  
ATOM    138  CG  GLU A2030      18.569  -6.671  53.303  1.00 28.48           C  
ATOM    139  CD  GLU A2030      19.764  -7.630  52.970  1.00 37.13           C  
ATOM    140  OE1 GLU A2030      20.329  -7.566  51.842  1.00 42.21           O  
ATOM    141  OE2 GLU A2030      20.118  -8.422  53.883  1.00 31.21           O1-
ATOM    142  HN  GLU A2030      16.318  -4.974  52.642  1.00  0.00           H  
ATOM    143  N   GLY A2031      18.098  -2.334  52.116  1.00  3.80           N  
ATOM    144  CA  GLY A2031      18.549  -1.064  51.640  1.00  7.53           C  
ATOM    145  C   GLY A2031      17.988   0.114  52.417  1.00  6.26           C  
ATOM    146  O   GLY A2031      18.761   1.034  52.700  1.00  6.76           O  
ATOM    147  HN  GLY A2031      17.546  -2.897  51.549  1.00  0.00           H  
ATOM    148  N   LEU A2032      16.689   0.105  52.750  1.00  4.97           N  
ATOM    149  CA  LEU A2032      15.988   1.179  53.453  1.00  5.86           C  
ATOM    150  C   LEU A2032      16.580   1.370  54.894  1.00  9.92           C  
ATOM    151  O   LEU A2032      16.812   2.543  55.288  1.00  5.04           O  
ATOM    152  CB  LEU A2032      14.557   0.732  53.402  1.00  5.32           C  
ATOM    153  CG  LEU A2032      13.421   1.688  53.001  1.00  6.71           C  
ATOM    154  CD1 LEU A2032      13.845   2.505  51.818  1.00  3.12           C  
ATOM    155  CD2 LEU A2032      12.121   0.881  52.711  1.00  6.85           C  
ATOM    156  HN  LEU A2032      16.174  -0.695  52.483  1.00  0.00           H  
ATOM    157  N   GLU A2033      16.860   0.261  55.670  1.00  9.00           N  
ATOM    158  CA  GLU A2033      17.674   0.294  56.903  1.00 11.03           C  
ATOM    159  C   GLU A2033      18.950   1.082  56.601  1.00 11.86           C  
ATOM    160  O   GLU A2033      19.215   2.110  57.223  1.00 14.28           O  
ATOM    161  CB  GLU A2033      18.075  -1.150  57.384  1.00 12.23           C  
ATOM    162  CG  GLU A2033      19.385  -1.444  58.196  1.00 15.12           C  
ATOM    163  CD  GLU A2033      20.809  -1.736  57.506  1.00 19.94           C  
ATOM    164  OE1 GLU A2033      20.889  -2.541  56.537  1.00 15.49           O  
ATOM    165  OE2 GLU A2033      21.857  -1.172  57.941  1.00 14.15           O1-
ATOM    166  HN  GLU A2033      16.608  -0.624  55.298  1.00  0.00           H  
ATOM    167  N   GLU A2034      19.707   0.664  55.582  1.00 10.11           N  
ATOM    168  CA  GLU A2034      21.027   1.184  55.285  1.00  8.94           C  
ATOM    169  C   GLU A2034      21.022   2.642  54.931  1.00  8.49           C  
ATOM    170  O   GLU A2034      21.854   3.384  55.455  1.00 11.27           O  
ATOM    171  CB  GLU A2034      21.632   0.251  54.167  1.00  4.54           C  
ATOM    172  CG  GLU A2034      23.088   0.345  53.904  1.00  4.17           C  
ATOM    173  CD  GLU A2034      23.997   0.641  55.109  1.00 10.50           C  
ATOM    174  OE1 GLU A2034      23.717   0.303  56.261  1.00 13.16           O  
ATOM    175  OE2 GLU A2034      25.053   1.222  54.894  1.00 18.14           O1-
ATOM    176  HN  GLU A2034      19.385  -0.108  55.059  1.00  0.00           H  
ATOM    177  N   ALA A2035      20.048   3.043  54.125  1.00  8.13           N  
ATOM    178  CA  ALA A2035      19.878   4.404  53.677  1.00 13.19           C  
ATOM    179  C   ALA A2035      19.490   5.321  54.812  1.00 14.22           C  
ATOM    180  O   ALA A2035      19.876   6.494  54.787  1.00 10.83           O  
ATOM    181  CB  ALA A2035      18.792   4.492  52.618  1.00 14.03           C  
ATOM    182  HN  ALA A2035      19.438   2.364  53.779  1.00  0.00           H  
ATOM    183  N   SER A2036      18.769   4.792  55.815  1.00 15.89           N  
ATOM    184  CA  SER A2036      18.363   5.568  56.967  1.00 12.14           C  
ATOM    185  C   SER A2036      19.482   5.647  57.912  1.00  9.30           C  
ATOM    186  O   SER A2036      19.542   6.641  58.597  1.00 16.31           O  
ATOM    187  CB  SER A2036      17.120   4.963  57.671  1.00 16.77           C  
ATOM    188  OG  SER A2036      17.180   3.624  58.168  1.00 19.55           O  
ATOM    189  HN  SER A2036      18.399   3.875  55.711  1.00  0.00           H  
ATOM    190  HG  SER A2036      17.377   3.086  57.374  1.00  0.00           H  
ATOM    191  N   ARG A2037      20.361   4.661  57.945  1.00  8.85           N  
ATOM    192  CA  ARG A2037      21.512   4.698  58.819  1.00 11.14           C  
ATOM    193  C   ARG A2037      22.360   5.877  58.355  1.00 14.13           C  
ATOM    194  O   ARG A2037      22.658   6.804  59.124  1.00 18.50           O  
ATOM    195  CB  ARG A2037      22.304   3.437  58.700  1.00  3.01           C  
ATOM    196  CG  ARG A2037      23.355   3.342  59.740  1.00  4.41           C  
ATOM    197  CD  ARG A2037      24.248   2.169  59.571  1.00  2.00           C  
ATOM    198  NE  ARG A2037      24.953   2.133  58.296  1.00  9.71           N  
ATOM    199  CZ  ARG A2037      26.018   2.893  58.012  1.00 12.42           C  
ATOM    200  NH1 ARG A2037      26.511   3.762  58.899  1.00 19.94           N1+
ATOM    201  NH2 ARG A2037      26.625   2.775  56.833  1.00 13.76           N  
ATOM    202  HN  ARG A2037      20.181   3.854  57.441  1.00  0.00           H  
ATOM    203  HE  ARG A2037      24.660   1.506  57.611  1.00  0.00           H  
ATOM    204  HH  ARG A2037      26.102   3.860  59.809  1.00  0.00           H  
ATOM    205  HH  ARG A2037      27.302   4.326  58.652  1.00  0.00           H  
ATOM    206  HH  ARG A2037      26.285   2.113  56.174  1.00  0.00           H  
ATOM    207  HH  ARG A2037      27.408   3.359  56.619  1.00  0.00           H  
ATOM    208  N   LEU A2038      22.603   5.908  57.039  1.00 14.01           N  
ATOM    209  CA  LEU A2038      23.276   7.005  56.340  1.00  8.02           C  
ATOM    210  C   LEU A2038      22.636   8.372  56.540  1.00  4.28           C  
ATOM    211  O   LEU A2038      23.274   9.363  56.821  1.00  7.04           O  
ATOM    212  CB  LEU A2038      23.286   6.668  54.874  1.00 11.04           C  
ATOM    213  CG  LEU A2038      24.107   5.424  54.507  1.00 13.33           C  
ATOM    214  CD1 LEU A2038      23.683   4.960  53.123  1.00 17.79           C  
ATOM    215  CD2 LEU A2038      25.599   5.721  54.588  1.00  9.67           C  
ATOM    216  HN  LEU A2038      22.273   5.148  56.512  1.00  0.00           H  
ATOM    217  N   TYR A2039      21.337   8.462  56.432  1.00  4.62           N  
ATOM    218  CA  TYR A2039      20.573   9.688  56.526  1.00  6.19           C  
ATOM    219  C   TYR A2039      20.409  10.195  57.956  1.00 11.65           C  
ATOM    220  O   TYR A2039      20.921  11.280  58.263  1.00 11.97           O  
ATOM    221  CB  TYR A2039      19.175   9.460  55.946  1.00  6.25           C  
ATOM    222  CG  TYR A2039      18.351  10.739  55.884  1.00 13.21           C  
ATOM    223  CD1 TYR A2039      18.801  11.828  55.127  1.00 11.70           C  
ATOM    224  CD2 TYR A2039      17.182  10.837  56.636  1.00 13.55           C  
ATOM    225  CE1 TYR A2039      18.094  13.013  55.142  1.00  6.20           C  
ATOM    226  CE2 TYR A2039      16.478  12.029  56.639  1.00  9.84           C  
ATOM    227  CZ  TYR A2039      16.943  13.101  55.895  1.00  6.81           C  
ATOM    228  OH  TYR A2039      16.255  14.291  55.911  1.00 14.79           O  
ATOM    229  HN  TYR A2039      20.859   7.652  56.139  1.00  0.00           H  
ATOM    230  HH  TYR A2039      15.538  14.230  56.556  1.00  0.00           H  
ATOM    231  N   PHE A2040      19.712   9.423  58.821  1.00  7.58           N  
ATOM    232  CA  PHE A2040      19.478   9.796  60.207  1.00  8.69           C  
ATOM    233  C   PHE A2040      20.648   9.675  61.150  1.00  7.64           C  
ATOM    234  O   PHE A2040      20.697  10.445  62.122  1.00  7.62           O  
ATOM    235  CB  PHE A2040      18.361   8.984  60.795  1.00  2.00           C  
ATOM    236  CG  PHE A2040      17.051   9.304  60.146  1.00  3.45           C  
ATOM    237  CD1 PHE A2040      16.409  10.494  60.478  1.00  6.36           C  
ATOM    238  CD2 PHE A2040      16.546   8.407  59.203  1.00  5.65           C  
ATOM    239  CE1 PHE A2040      15.204  10.780  59.832  1.00 10.67           C  
ATOM    240  CE2 PHE A2040      15.350   8.709  58.564  1.00  7.93           C  
ATOM    241  CZ  PHE A2040      14.672   9.897  58.879  1.00 12.49           C  
ATOM    242  HN  PHE A2040      19.421   8.538  58.533  1.00  0.00           H  
ATOM    243  N   GLY A2041      21.519   8.693  60.918  1.00  4.24           N  
ATOM    244  CA  GLY A2041      22.674   8.513  61.761  1.00  2.71           C  
ATOM    245  C   GLY A2041      23.858   9.296  61.245  1.00  5.71           C  
ATOM    246  O   GLY A2041      24.589   9.898  62.028  1.00  7.99           O  
ATOM    247  HN  GLY A2041      21.361   8.070  60.179  1.00  0.00           H  
ATOM    248  N   GLU A2042      24.108   9.324  59.952  1.00  4.58           N  
ATOM    249  CA  GLU A2042      25.303   9.984  59.489  1.00  6.70           C  
ATOM    250  C   GLU A2042      25.154  11.284  58.700  1.00  9.20           C  
ATOM    251  O   GLU A2042      26.145  11.843  58.207  1.00  7.56           O  
ATOM    252  CB  GLU A2042      26.072   8.989  58.683  1.00  8.33           C  
ATOM    253  CG  GLU A2042      27.120   8.174  59.507  1.00 18.46           C  
ATOM    254  CD  GLU A2042      28.419   7.975  58.685  1.00 25.85           C  
ATOM    255  OE1 GLU A2042      28.341   7.591  57.501  1.00 30.61           O  
ATOM    256  OE2 GLU A2042      29.518   8.238  59.205  1.00 32.56           O1-
ATOM    257  HN  GLU A2042      23.546   8.821  59.334  1.00  0.00           H  
ATOM    258  N   ARG A2043      23.900  11.768  58.605  1.00  7.05           N  
ATOM    259  CA  ARG A2043      23.502  12.981  57.886  1.00 11.01           C  
ATOM    260  C   ARG A2043      24.079  13.044  56.461  1.00 11.94           C  
ATOM    261  O   ARG A2043      24.536  14.047  55.898  1.00 17.63           O  
ATOM    262  CB  ARG A2043      23.897  14.175  58.784  1.00  3.65           C  
ATOM    263  CG  ARG A2043      23.052  14.176  60.053  1.00  2.00           C  
ATOM    264  CD  ARG A2043      23.656  15.061  61.138  1.00  6.33           C  
ATOM    265  NE  ARG A2043      22.772  15.095  62.304  1.00 11.30           N  
ATOM    266  CZ  ARG A2043      22.511  16.216  63.014  1.00  9.64           C  
ATOM    267  NH1 ARG A2043      23.073  17.397  62.684  1.00  2.00           N1+
ATOM    268  NH2 ARG A2043      21.645  16.134  64.042  1.00  2.00           N  
ATOM    269  HN  ARG A2043      23.167  11.206  58.941  1.00  0.00           H  
ATOM    270  HE  ARG A2043      22.329  14.262  62.569  1.00  0.00           H  
ATOM    271  HH  ARG A2043      23.696  17.470  61.905  1.00  0.00           H  
ATOM    272  HH  ARG A2043      22.854  18.191  63.248  1.00  0.00           H  
ATOM    273  HH  ARG A2043      21.225  15.253  64.257  1.00  0.00           H  
ATOM    274  HH  ARG A2043      21.457  16.954  64.575  1.00  0.00           H  
ATOM    275  N   ASN A2044      23.974  11.902  55.806  1.00 11.96           N  
ATOM    276  CA  ASN A2044      24.573  11.783  54.522  1.00 11.32           C  
ATOM    277  C   ASN A2044      23.496  11.478  53.507  1.00 12.17           C  
ATOM    278  O   ASN A2044      23.073  10.342  53.247  1.00 12.15           O  
ATOM    279  CB  ASN A2044      25.596  10.701  54.613  1.00 10.94           C  
ATOM    280  CG  ASN A2044      26.485  10.594  53.379  1.00 15.45           C  
ATOM    281  ND2 ASN A2044      26.281  11.334  52.278  1.00 19.29           N  
ATOM    282  OD1 ASN A2044      27.438   9.802  53.336  1.00 14.71           O  
ATOM    283  HN  ASN A2044      23.540  11.151  56.247  1.00  0.00           H  
ATOM    284 1HD2 ASN A2044      27.008  11.221  51.617  1.00  0.00           H  
ATOM    285 2HD2 ASN A2044      25.586  12.007  52.198  1.00  0.00           H  
ATOM    286  N   VAL A2045      23.126  12.587  52.874  1.00  5.95           N  
ATOM    287  CA  VAL A2045      22.125  12.549  51.832  1.00  6.78           C  
ATOM    288  C   VAL A2045      22.613  11.888  50.554  1.00  8.18           C  
ATOM    289  O   VAL A2045      21.927  11.054  49.999  1.00  8.12           O  
ATOM    290  CB  VAL A2045      21.652  13.997  51.617  1.00  8.79           C  
ATOM    291  CG1 VAL A2045      20.718  14.105  50.412  1.00 11.86           C  
ATOM    292  CG2 VAL A2045      20.874  14.458  52.887  1.00  4.73           C  
ATOM    293  HN  VAL A2045      23.419  13.444  53.229  1.00  0.00           H  
ATOM    294  N   LYS A2046      23.796  12.137  50.017  1.00  8.72           N  
ATOM    295  CA  LYS A2046      24.382  11.389  48.876  1.00 10.74           C  
ATOM    296  C   LYS A2046      24.456   9.859  49.065  1.00  9.47           C  
ATOM    297  O   LYS A2046      23.940   9.166  48.204  1.00 13.93           O  
ATOM    298  CB  LYS A2046      25.792  11.973  48.631  1.00  9.97           C  
ATOM    299  CG  LYS A2046      26.825  11.460  47.635  1.00 14.13           C  
ATOM    300  CD  LYS A2046      28.184  12.039  48.066  1.00 15.04           C  
ATOM    301  CE  LYS A2046      28.411  11.584  49.569  1.00 11.84           C  
ATOM    302  NZ  LYS A2046      29.543  12.225  50.205  1.00 13.41           N1+
ATOM    303  HN  LYS A2046      24.310  12.881  50.384  1.00  0.00           H  
ATOM    304  HZ1 LYS A2046      30.415  12.045  49.657  1.00  0.00           H  
ATOM    305  HZ2 LYS A2046      29.374  13.251  50.218  1.00  0.00           H  
ATOM    306  HZ3 LYS A2046      29.661  11.865  51.168  1.00  0.00           H  
ATOM    307  N   GLY A2047      25.001   9.288  50.139  1.00  3.87           N  
ATOM    308  CA  GLY A2047      24.950   7.862  50.407  1.00  3.40           C  
ATOM    309  C   GLY A2047      23.546   7.230  50.452  1.00  8.60           C  
ATOM    310  O   GLY A2047      23.334   6.113  49.949  1.00  3.57           O  
ATOM    311  HN  GLY A2047      25.353   9.864  50.837  1.00  0.00           H  
ATOM    312  N   MET A2048      22.591   7.942  51.079  1.00 10.53           N  
ATOM    313  CA  MET A2048      21.156   7.580  51.138  1.00 12.28           C  
ATOM    314  C   MET A2048      20.486   7.392  49.761  1.00 10.79           C  
ATOM    315  O   MET A2048      19.758   6.431  49.491  1.00  9.14           O  
ATOM    316  CB  MET A2048      20.381   8.684  51.968  1.00  9.83           C  
ATOM    317  CG  MET A2048      18.887   8.564  51.987  1.00  9.56           C  
ATOM    318  SD  MET A2048      17.958  10.101  51.983  1.00  7.10           S  
ATOM    319  CE  MET A2048      16.381   9.698  51.310  1.00  2.00           C  
ATOM    320  HN  MET A2048      22.838   8.790  51.513  1.00  0.00           H  
ATOM    321  N   PHE A2049      20.694   8.372  48.880  1.00 13.97           N  
ATOM    322  CA  PHE A2049      20.243   8.341  47.483  1.00 12.31           C  
ATOM    323  C   PHE A2049      21.003   7.303  46.636  1.00 10.12           C  
ATOM    324  O   PHE A2049      20.371   6.708  45.757  1.00 11.18           O  
ATOM    325  CB  PHE A2049      20.434   9.734  46.873  1.00 14.24           C  
ATOM    326  CG  PHE A2049      19.426  10.818  47.274  1.00 12.06           C  
ATOM    327  CD1 PHE A2049      18.387  10.569  48.182  1.00  9.29           C  
ATOM    328  CD2 PHE A2049      19.529  12.087  46.669  1.00 13.69           C  
ATOM    329  CE1 PHE A2049      17.475  11.594  48.462  1.00 12.21           C  
ATOM    330  CE2 PHE A2049      18.600  13.093  46.972  1.00 11.12           C  
ATOM    331  CZ  PHE A2049      17.569  12.852  47.869  1.00  5.80           C  
ATOM    332  HN  PHE A2049      21.233   9.157  49.174  1.00  0.00           H  
ATOM    333  N   GLU A2050      22.299   7.049  46.921  1.00 11.57           N  
ATOM    334  CA  GLU A2050      23.133   6.003  46.327  1.00  8.02           C  
ATOM    335  C   GLU A2050      22.654   4.569  46.649  1.00 11.78           C  
ATOM    336  O   GLU A2050      22.761   3.699  45.762  1.00 14.62           O  
ATOM    337  CB  GLU A2050      24.560   6.134  46.817  1.00  7.66           C  
ATOM    338  CG  GLU A2050      25.513   6.708  45.726  1.00 11.03           C  
ATOM    339  CD  GLU A2050      26.694   7.617  46.153  1.00 14.67           C  
ATOM    340  OE1 GLU A2050      27.083   7.647  47.328  1.00 23.41           O  
ATOM    341  OE2 GLU A2050      27.241   8.323  45.293  1.00 15.62           O1-
ATOM    342  HN  GLU A2050      22.720   7.632  47.600  1.00  0.00           H  
ATOM    343  N   VAL A2051      22.153   4.268  47.880  1.00 11.32           N  
ATOM    344  CA  VAL A2051      21.655   2.943  48.230  1.00  9.15           C  
ATOM    345  C   VAL A2051      20.277   2.758  47.659  1.00  9.10           C  
ATOM    346  O   VAL A2051      19.964   1.691  47.137  1.00 14.17           O  
ATOM    347  CB  VAL A2051      21.598   2.798  49.744  1.00  9.53           C  
ATOM    348  CG1 VAL A2051      20.868   1.504  50.116  1.00 14.03           C  
ATOM    349  CG2 VAL A2051      22.969   2.690  50.282  1.00  7.71           C  
ATOM    350  HN  VAL A2051      22.227   4.972  48.563  1.00  0.00           H  
ATOM    351  N   LEU A2052      19.483   3.820  47.724  1.00 10.05           N  
ATOM    352  CA  LEU A2052      18.119   3.812  47.250  1.00 10.86           C  
ATOM    353  C   LEU A2052      17.792   3.815  45.774  1.00  9.96           C  
ATOM    354  O   LEU A2052      16.885   3.078  45.333  1.00  6.90           O  
ATOM    355  CB  LEU A2052      17.415   4.987  47.882  1.00 12.25           C  
ATOM    356  CG  LEU A2052      16.404   4.733  48.987  1.00 18.45           C  
ATOM    357  CD1 LEU A2052      16.751   3.542  49.837  1.00 14.06           C  
ATOM    358  CD2 LEU A2052      16.330   6.022  49.787  1.00 20.76           C  
ATOM    359  HN  LEU A2052      19.810   4.628  48.165  1.00  0.00           H  
ATOM    360  N   GLU A2053      18.482   4.650  45.003  1.00 10.14           N  
ATOM    361  CA  GLU A2053      18.186   4.794  43.592  1.00 13.53           C  
ATOM    362  C   GLU A2053      18.285   3.551  42.758  1.00  8.57           C  
ATOM    363  O   GLU A2053      17.343   3.310  42.004  1.00 10.02           O  
ATOM    364  CB  GLU A2053      19.068   5.883  43.009  1.00 22.82           C  
ATOM    365  CG  GLU A2053      18.852   6.293  41.527  1.00 31.56           C  
ATOM    366  CD  GLU A2053      19.279   7.757  41.287  1.00 38.63           C  
ATOM    367  OE1 GLU A2053      20.487   8.051  41.376  1.00 40.22           O  
ATOM    368  OE2 GLU A2053      18.392   8.600  41.058  1.00 43.02           O1-
ATOM    369  HN  GLU A2053      19.193   5.199  45.395  1.00  0.00           H  
ATOM    370  N   PRO A2054      19.296   2.670  42.870  1.00  7.20           N  
ATOM    371  CA  PRO A2054      19.285   1.377  42.150  1.00  8.47           C  
ATOM    372  C   PRO A2054      18.044   0.504  42.482  1.00 10.02           C  
ATOM    373  O   PRO A2054      17.449  -0.154  41.625  1.00  9.54           O  
ATOM    374  CB  PRO A2054      20.642   0.759  42.544  1.00  8.53           C  
ATOM    375  CG  PRO A2054      21.056   1.466  43.833  1.00  7.81           C  
ATOM    376  CD  PRO A2054      20.564   2.864  43.594  1.00  7.68           C  
ATOM    377  N   LEU A2055      17.512   0.610  43.703  1.00 10.10           N  
ATOM    378  CA  LEU A2055      16.364  -0.141  44.106  1.00  6.39           C  
ATOM    379  C   LEU A2055      15.179   0.430  43.433  1.00  6.27           C  
ATOM    380  O   LEU A2055      14.259  -0.306  43.104  1.00  6.53           O  
ATOM    381  CB  LEU A2055      16.211  -0.115  45.641  1.00  9.62           C  
ATOM    382  CG  LEU A2055      17.121  -0.990  46.569  1.00  5.41           C  
ATOM    383  CD1 LEU A2055      16.945  -0.578  48.006  1.00  4.32           C  
ATOM    384  CD2 LEU A2055      16.745  -2.401  46.499  1.00  4.34           C  
ATOM    385  HN  LEU A2055      17.994   1.123  44.383  1.00  0.00           H  
ATOM    386  N   HIS A2056      15.180   1.729  43.148  1.00  8.65           N  
ATOM    387  CA  HIS A2056      14.020   2.279  42.429  1.00  8.71           C  
ATOM    388  C   HIS A2056      14.038   1.901  40.946  1.00  6.64           C  
ATOM    389  O   HIS A2056      13.007   1.614  40.315  1.00  4.24           O  
ATOM    390  CB  HIS A2056      13.929   3.827  42.491  1.00  7.49           C  
ATOM    391  CG  HIS A2056      13.417   4.410  43.782  1.00  2.00           C  
ATOM    392  CD2 HIS A2056      14.221   4.997  44.712  1.00  2.00           C  
ATOM    393  ND1 HIS A2056      12.164   4.471  44.224  1.00  8.63           N  
ATOM    394  CE1 HIS A2056      12.173   5.084  45.397  1.00  3.79           C  
ATOM    395  NE2 HIS A2056      13.422   5.389  45.664  1.00  2.00           N  
ATOM    396  HN  HIS A2056      15.902   2.309  43.438  1.00  0.00           H  
ATOM    397  HD1 HIS A2056      11.357   4.152  43.768  1.00  0.00           H  
ATOM    398  HE2 HIS A2056      13.715   5.766  46.528  1.00  0.00           H  
ATOM    399  N   ALA A2057      15.276   1.810  40.434  1.00  7.06           N  
ATOM    400  CA  ALA A2057      15.466   1.356  39.069  1.00  6.48           C  
ATOM    401  C   ALA A2057      15.012  -0.066  38.806  1.00  3.45           C  
ATOM    402  O   ALA A2057      14.125  -0.179  37.965  1.00  9.98           O  
ATOM    403  CB  ALA A2057      16.889   1.439  38.682  1.00  2.00           C  
ATOM    404  HN  ALA A2057      16.063   2.027  40.982  1.00  0.00           H  
ATOM    405  N   MET A2058      15.366  -1.114  39.563  1.00  3.72           N  
ATOM    406  CA  MET A2058      14.890  -2.469  39.268  1.00  8.94           C  
ATOM    407  C   MET A2058      13.384  -2.672  39.111  1.00  7.61           C  
ATOM    408  O   MET A2058      12.925  -3.560  38.392  1.00  6.10           O  
ATOM    409  CB  MET A2058      15.355  -3.432  40.339  1.00 14.70           C  
ATOM    410  CG  MET A2058      14.621  -3.356  41.689  1.00 20.98           C  
ATOM    411  SD  MET A2058      15.428  -4.372  42.945  1.00 23.44           S  
ATOM    412  CE  MET A2058      14.202  -4.241  44.213  1.00  6.95           C  
ATOM    413  HN  MET A2058      15.961  -0.942  40.318  1.00  0.00           H  
ATOM    414  N   MET A2059      12.658  -1.728  39.717  1.00  9.68           N  
ATOM    415  CA  MET A2059      11.211  -1.643  39.762  1.00  9.55           C  
ATOM    416  C   MET A2059      10.637  -1.245  38.427  1.00 11.61           C  
ATOM    417  O   MET A2059       9.553  -1.725  38.088  1.00 15.21           O  
ATOM    418  CB  MET A2059      10.703  -0.580  40.788  1.00 13.67           C  
ATOM    419  CG  MET A2059      11.050  -0.735  42.290  1.00  7.64           C  
ATOM    420  SD  MET A2059      10.200  -2.186  42.946  1.00 10.97           S  
ATOM    421  CE  MET A2059       8.701  -1.378  43.463  1.00  2.00           C  
ATOM    422  HN  MET A2059      13.146  -1.063  40.266  1.00  0.00           H  
ATOM    423  N   GLU A2060      11.342  -0.393  37.678  1.00 12.18           N  
ATOM    424  CA  GLU A2060      10.843   0.178  36.437  1.00 10.69           C  
ATOM    425  C   GLU A2060      10.359  -0.846  35.459  1.00 12.82           C  
ATOM    426  O   GLU A2060       9.393  -0.674  34.735  1.00 13.32           O  
ATOM    427  CB  GLU A2060      11.916   0.973  35.791  1.00 13.99           C  
ATOM    428  CG  GLU A2060      12.356   2.199  36.572  1.00 13.62           C  
ATOM    429  CD  GLU A2060      13.473   3.003  35.872  1.00 20.83           C  
ATOM    430  OE1 GLU A2060      14.486   2.439  35.384  1.00 20.30           O  
ATOM    431  OE2 GLU A2060      13.271   4.233  35.837  1.00 25.44           O1-
ATOM    432  HN  GLU A2060      12.198  -0.082  38.031  1.00  0.00           H  
ATOM    433  N   ARG A2061      11.122  -1.926  35.539  1.00 15.86           N  
ATOM    434  CA  ARG A2061      10.884  -3.180  34.864  1.00 16.02           C  
ATOM    435  C   ARG A2061       9.391  -3.556  34.967  1.00 17.45           C  
ATOM    436  O   ARG A2061       8.648  -3.704  33.970  1.00 24.92           O  
ATOM    437  CB  ARG A2061      11.853  -4.189  35.550  1.00 13.21           C  
ATOM    438  CG  ARG A2061      11.945  -5.564  34.950  1.00 12.56           C  
ATOM    439  CD  ARG A2061      12.739  -6.435  35.854  1.00 15.38           C  
ATOM    440  NE  ARG A2061      11.974  -7.646  36.092  1.00 23.85           N  
ATOM    441  CZ  ARG A2061      11.754  -8.157  37.308  1.00 24.80           C  
ATOM    442  NH1 ARG A2061      12.228  -7.614  38.436  1.00 22.16           N1+
ATOM    443  NH2 ARG A2061      10.990  -9.237  37.362  1.00 25.86           N  
ATOM    444  HN  ARG A2061      11.886  -1.904  36.147  1.00  0.00           H  
ATOM    445  HE  ARG A2061      11.602  -8.115  35.313  1.00  0.00           H  
ATOM    446  HH  ARG A2061      12.773  -6.776  38.396  1.00  0.00           H  
ATOM    447  HH  ARG A2061      12.023  -8.043  39.313  1.00  0.00           H  
ATOM    448  HH  ARG A2061      10.614  -9.641  36.528  1.00  0.00           H  
ATOM    449  HH  ARG A2061      10.828  -9.671  38.245  1.00  0.00           H  
ATOM    450  N   GLY A2062       8.952  -3.618  36.222  1.00 11.89           N  
ATOM    451  CA  GLY A2062       7.584  -3.980  36.465  1.00  9.63           C  
ATOM    452  C   GLY A2062       7.423  -5.302  37.166  1.00  6.54           C  
ATOM    453  O   GLY A2062       8.345  -6.092  37.203  1.00  6.82           O  
ATOM    454  HN  GLY A2062       9.557  -3.468  36.963  1.00  0.00           H  
ATOM    455  N   PRO A2063       6.280  -5.587  37.767  1.00  5.19           N  
ATOM    456  CA  PRO A2063       6.054  -6.748  38.613  1.00  9.35           C  
ATOM    457  C   PRO A2063       6.440  -8.133  38.071  1.00 15.57           C  
ATOM    458  O   PRO A2063       7.338  -8.630  38.724  1.00 23.03           O  
ATOM    459  CB  PRO A2063       4.582  -6.656  39.005  1.00  8.68           C  
ATOM    460  CG  PRO A2063       3.966  -5.719  37.955  1.00  5.63           C  
ATOM    461  CD  PRO A2063       5.096  -4.750  37.665  1.00  2.00           C  
ATOM    462  N   GLN A2064       5.927  -8.858  37.049  1.00 13.07           N  
ATOM    463  CA  GLN A2064       6.419 -10.208  36.649  1.00 19.27           C  
ATOM    464  C   GLN A2064       6.502 -11.475  37.579  1.00 18.93           C  
ATOM    465  O   GLN A2064       6.713 -12.565  37.029  1.00 18.01           O  
ATOM    466  CB  GLN A2064       7.835 -10.035  36.006  1.00 23.27           C  
ATOM    467  CG  GLN A2064       7.884  -9.006  34.914  1.00 33.16           C  
ATOM    468  CD  GLN A2064       9.200  -8.846  34.142  1.00 42.34           C  
ATOM    469  NE2 GLN A2064      10.249  -9.619  34.456  1.00 46.29           N  
ATOM    470  OE1 GLN A2064       9.306  -8.011  33.221  1.00 41.64           O  
ATOM    471  HN  GLN A2064       5.124  -8.520  36.624  1.00  0.00           H  
ATOM    472 1HE2 GLN A2064      11.043  -9.432  33.915  1.00  0.00           H  
ATOM    473 2HE2 GLN A2064      10.196 -10.279  35.172  1.00  0.00           H  
ATOM    474  N   THR A2065       6.539 -11.525  38.931  1.00 17.15           N  
ATOM    475  CA  THR A2065       6.385 -12.788  39.682  1.00 18.08           C  
ATOM    476  C   THR A2065       5.274 -12.606  40.698  1.00 16.20           C  
ATOM    477  O   THR A2065       4.823 -11.483  40.943  1.00 16.75           O  
ATOM    478  CB  THR A2065       7.587 -13.288  40.544  1.00 17.76           C  
ATOM    479  CG2 THR A2065       8.854 -13.291  39.700  1.00 16.40           C  
ATOM    480  OG1 THR A2065       7.711 -12.511  41.737  1.00 13.18           O  
ATOM    481  HN  THR A2065       6.668 -10.691  39.429  1.00  0.00           H  
ATOM    482  HG1 THR A2065       8.673 -12.542  41.910  1.00  0.00           H  
ATOM    483  N   LEU A2066       4.786 -13.676  41.326  1.00 18.20           N  
ATOM    484  CA  LEU A2066       3.714 -13.606  42.319  1.00 11.88           C  
ATOM    485  C   LEU A2066       3.965 -12.575  43.432  1.00 10.33           C  
ATOM    486  O   LEU A2066       3.182 -11.634  43.668  1.00  6.19           O  
ATOM    487  CB  LEU A2066       3.582 -15.025  42.840  1.00  9.21           C  
ATOM    488  CG  LEU A2066       2.332 -15.868  42.583  1.00 13.04           C  
ATOM    489  CD1 LEU A2066       1.682 -15.502  41.264  1.00  9.34           C  
ATOM    490  CD2 LEU A2066       2.736 -17.333  42.635  1.00 13.91           C  
ATOM    491  HN  LEU A2066       5.118 -14.553  41.039  1.00  0.00           H  
ATOM    492  N   LYS A2067       5.163 -12.675  44.011  1.00  9.25           N  
ATOM    493  CA  LYS A2067       5.562 -11.775  45.087  1.00  9.41           C  
ATOM    494  C   LYS A2067       5.890 -10.398  44.547  1.00  7.50           C  
ATOM    495  O   LYS A2067       5.638  -9.423  45.257  1.00  9.79           O  
ATOM    496  CB  LYS A2067       6.810 -12.252  45.879  1.00  2.00           C  
ATOM    497  CG  LYS A2067       6.598 -13.328  46.992  1.00  5.64           C  
ATOM    498  CD  LYS A2067       7.992 -13.638  47.495  1.00  2.75           C  
ATOM    499  CE  LYS A2067       8.090 -14.909  48.231  1.00 14.49           C  
ATOM    500  NZ  LYS A2067       9.478 -15.201  48.584  1.00 21.23           N1+
ATOM    501  HN  LYS A2067       5.825 -13.273  43.626  1.00  0.00           H  
ATOM    502  HZ1 LYS A2067       9.853 -14.428  49.171  1.00  0.00           H  
ATOM    503  HZ2 LYS A2067       9.529 -16.100  49.111  1.00  0.00           H  
ATOM    504  HZ3 LYS A2067      10.029 -15.277  47.705  1.00  0.00           H  
ATOM    505  N   GLU A2068       6.495 -10.244  43.375  1.00  4.67           N  
ATOM    506  CA  GLU A2068       6.725  -8.904  42.881  1.00  2.00           C  
ATOM    507  C   GLU A2068       5.410  -8.201  42.526  1.00  4.88           C  
ATOM    508  O   GLU A2068       5.270  -6.980  42.662  1.00  6.82           O  
ATOM    509  CB  GLU A2068       7.587  -8.954  41.685  1.00  2.00           C  
ATOM    510  CG  GLU A2068       8.989  -9.478  41.976  1.00  2.00           C  
ATOM    511  CD  GLU A2068       9.933  -9.516  40.785  1.00  5.60           C  
ATOM    512  OE1 GLU A2068       9.443  -9.724  39.692  1.00 10.17           O  
ATOM    513  OE2 GLU A2068      11.151  -9.407  40.903  1.00  2.00           O1-
ATOM    514  HN  GLU A2068       6.665 -11.022  42.818  1.00  0.00           H  
ATOM    515  N   THR A2069       4.374  -8.966  42.186  1.00  3.91           N  
ATOM    516  CA  THR A2069       3.083  -8.413  41.847  1.00  5.26           C  
ATOM    517  C   THR A2069       2.403  -7.952  43.141  1.00  8.35           C  
ATOM    518  O   THR A2069       1.858  -6.834  43.182  1.00  7.55           O  
ATOM    519  CB  THR A2069       2.238  -9.509  41.099  1.00  4.96           C  
ATOM    520  CG2 THR A2069       0.839  -8.992  40.733  1.00  3.62           C  
ATOM    521  OG1 THR A2069       2.930  -9.891  39.886  1.00  3.96           O  
ATOM    522  HN  THR A2069       4.482  -9.934  42.141  1.00  0.00           H  
ATOM    523  HG1 THR A2069       3.831 -10.080  40.168  1.00  0.00           H  
ATOM    524  N   SER A2070       2.385  -8.760  44.219  1.00  8.83           N  
ATOM    525  CA  SER A2070       1.778  -8.248  45.423  1.00  6.10           C  
ATOM    526  C   SER A2070       2.649  -7.126  45.993  1.00  4.49           C  
ATOM    527  O   SER A2070       2.128  -6.148  46.532  1.00  5.24           O  
ATOM    528  CB  SER A2070       1.594  -9.398  46.430  1.00  5.93           C  
ATOM    529  OG  SER A2070       2.753  -9.993  47.048  1.00 13.08           O  
ATOM    530  HN  SER A2070       2.760  -9.662  44.199  1.00  0.00           H  
ATOM    531  HG  SER A2070       2.429 -10.655  47.657  1.00  0.00           H  
ATOM    532  N   PHE A2071       3.992  -7.153  45.887  1.00  7.76           N  
ATOM    533  CA  PHE A2071       4.863  -6.092  46.436  1.00  8.25           C  
ATOM    534  C   PHE A2071       4.512  -4.752  45.800  1.00 11.55           C  
ATOM    535  O   PHE A2071       4.277  -3.779  46.531  1.00 11.82           O  
ATOM    536  CB  PHE A2071       6.322  -6.397  46.143  1.00  3.52           C  
ATOM    537  CG  PHE A2071       7.311  -5.407  46.763  1.00  7.33           C  
ATOM    538  CD1 PHE A2071       7.697  -4.232  46.083  1.00  2.00           C  
ATOM    539  CD2 PHE A2071       7.819  -5.677  48.042  1.00  3.70           C  
ATOM    540  CE1 PHE A2071       8.573  -3.341  46.689  1.00  3.91           C  
ATOM    541  CE2 PHE A2071       8.699  -4.775  48.639  1.00  2.00           C  
ATOM    542  CZ  PHE A2071       9.066  -3.614  47.962  1.00  6.05           C  
ATOM    543  HN  PHE A2071       4.379  -7.941  45.456  1.00  0.00           H  
ATOM    544  N   ASN A2072       4.444  -4.750  44.452  1.00 13.06           N  
ATOM    545  CA  ASN A2072       4.101  -3.586  43.642  1.00  8.46           C  
ATOM    546  C   ASN A2072       2.748  -3.020  44.026  1.00  9.75           C  
ATOM    547  O   ASN A2072       2.598  -1.840  44.338  1.00 11.16           O  
ATOM    548  CB  ASN A2072       4.097  -3.986  42.183  1.00  6.48           C  
ATOM    549  CG  ASN A2072       3.846  -2.822  41.192  1.00  6.47           C  
ATOM    550  ND2 ASN A2072       4.829  -1.936  41.033  1.00  2.00           N  
ATOM    551  OD1 ASN A2072       2.803  -2.699  40.529  1.00  2.00           O  
ATOM    552  HN  ASN A2072       4.597  -5.608  43.984  1.00  0.00           H  
ATOM    553 1HD2 ASN A2072       4.599  -1.146  40.494  1.00  0.00           H  
ATOM    554 2HD2 ASN A2072       5.679  -2.048  41.501  1.00  0.00           H  
ATOM    555  N   GLN A2073       1.748  -3.880  44.127  1.00 12.10           N  
ATOM    556  CA  GLN A2073       0.400  -3.483  44.533  1.00 14.51           C  
ATOM    557  C   GLN A2073       0.359  -2.747  45.936  1.00 17.42           C  
ATOM    558  O   GLN A2073      -0.305  -1.687  46.078  1.00 19.40           O  
ATOM    559  CB  GLN A2073      -0.458  -4.788  44.502  1.00 11.96           C  
ATOM    560  CG  GLN A2073      -1.962  -4.658  44.602  1.00 19.95           C  
ATOM    561  CD  GLN A2073      -2.648  -6.036  44.730  1.00 30.44           C  
ATOM    562  NE2 GLN A2073      -3.928  -6.171  44.353  1.00 29.38           N  
ATOM    563  OE1 GLN A2073      -2.066  -7.032  45.203  1.00 36.51           O  
ATOM    564  HN  GLN A2073       1.892  -4.829  43.938  1.00  0.00           H  
ATOM    565 1HE2 GLN A2073      -4.307  -7.067  44.459  1.00  0.00           H  
ATOM    566 2HE2 GLN A2073      -4.396  -5.382  44.012  1.00  0.00           H  
ATOM    567  N   ALA A2074       1.028  -3.216  47.009  1.00 15.76           N  
ATOM    568  CA  ALA A2074       0.982  -2.459  48.254  1.00 14.62           C  
ATOM    569  C   ALA A2074       1.975  -1.260  48.312  1.00 15.03           C  
ATOM    570  O   ALA A2074       1.668  -0.159  48.792  1.00 12.60           O  
ATOM    571  CB  ALA A2074       1.240  -3.422  49.394  1.00 14.17           C  
ATOM    572  HN  ALA A2074       1.576  -4.028  46.915  1.00  0.00           H  
ATOM    573  N   TYR A2075       3.197  -1.406  47.806  1.00 11.74           N  
ATOM    574  CA  TYR A2075       4.201  -0.370  47.964  1.00 10.18           C  
ATOM    575  C   TYR A2075       4.651   0.377  46.703  1.00  9.77           C  
ATOM    576  O   TYR A2075       5.469   1.310  46.789  1.00  7.16           O  
ATOM    577  CB  TYR A2075       5.412  -0.976  48.570  1.00 13.05           C  
ATOM    578  CG  TYR A2075       5.123  -2.037  49.581  1.00 16.49           C  
ATOM    579  CD1 TYR A2075       4.618  -1.698  50.836  1.00 18.97           C  
ATOM    580  CD2 TYR A2075       5.336  -3.357  49.224  1.00 13.18           C  
ATOM    581  CE1 TYR A2075       4.310  -2.719  51.750  1.00 19.42           C  
ATOM    582  CE2 TYR A2075       5.020  -4.360  50.142  1.00 14.69           C  
ATOM    583  CZ  TYR A2075       4.510  -4.040  51.388  1.00 13.17           C  
ATOM    584  OH  TYR A2075       4.153  -5.063  52.219  1.00 10.08           O  
ATOM    585  HN  TYR A2075       3.383  -2.206  47.270  1.00  0.00           H  
ATOM    586  HH  TYR A2075       3.720  -4.744  53.016  1.00  0.00           H  
ATOM    587  N   GLY A2076       4.197  -0.004  45.504  1.00  9.22           N  
ATOM    588  CA  GLY A2076       4.701   0.554  44.248  1.00  6.94           C  
ATOM    589  C   GLY A2076       4.444   2.050  44.209  1.00  6.19           C  
ATOM    590  O   GLY A2076       5.358   2.869  44.097  1.00  2.71           O  
ATOM    591  HN  GLY A2076       3.525  -0.712  45.493  1.00  0.00           H  
ATOM    592  N   ARG A2077       3.159   2.387  44.292  1.00  6.81           N  
ATOM    593  CA  ARG A2077       2.693   3.773  44.268  1.00 10.84           C  
ATOM    594  C   ARG A2077       3.385   4.664  45.339  1.00  9.83           C  
ATOM    595  O   ARG A2077       3.771   5.823  45.104  1.00  9.19           O  
ATOM    596  CB  ARG A2077       1.138   3.764  44.421  1.00  9.58           C  
ATOM    597  CG  ARG A2077       0.548   2.555  45.145  1.00 22.27           C  
ATOM    598  CD  ARG A2077      -0.859   2.687  45.755  1.00 28.93           C  
ATOM    599  NE  ARG A2077      -1.276   1.394  46.298  1.00 38.30           N  
ATOM    600  CZ  ARG A2077      -2.318   1.243  47.128  1.00 43.58           C  
ATOM    601  NH1 ARG A2077      -3.049   2.276  47.540  1.00 49.94           N1+
ATOM    602  NH2 ARG A2077      -2.714   0.020  47.474  1.00 43.84           N  
ATOM    603  HN  ARG A2077       2.538   1.640  44.228  1.00  0.00           H  
ATOM    604  HE  ARG A2077      -0.789   0.589  46.022  1.00  0.00           H  
ATOM    605  HH  ARG A2077      -2.832   3.205  47.235  1.00  0.00           H  
ATOM    606  HH  ARG A2077      -3.829   2.127  48.148  1.00  0.00           H  
ATOM    607  HH  ARG A2077      -2.194  -0.770  47.151  1.00  0.00           H  
ATOM    608  HH  ARG A2077      -3.478  -0.100  48.104  1.00  0.00           H  
ATOM    609  N   ASP A2078       3.633   4.031  46.496  1.00  8.78           N  
ATOM    610  CA  ASP A2078       4.254   4.634  47.654  1.00  9.06           C  
ATOM    611  C   ASP A2078       5.710   4.944  47.436  1.00 10.77           C  
ATOM    612  O   ASP A2078       6.168   6.021  47.828  1.00 14.31           O  
ATOM    613  CB  ASP A2078       4.158   3.699  48.847  1.00  9.98           C  
ATOM    614  CG  ASP A2078       2.822   3.566  49.513  1.00 10.81           C  
ATOM    615  OD1 ASP A2078       1.830   4.028  48.991  1.00 19.46           O  
ATOM    616  OD2 ASP A2078       2.751   3.043  50.600  1.00 13.17           O1-
ATOM    617  HN  ASP A2078       3.348   3.094  46.569  1.00  0.00           H  
ATOM    618  N   LEU A2079       6.446   4.006  46.832  1.00 10.08           N  
ATOM    619  CA  LEU A2079       7.877   4.159  46.621  1.00  4.58           C  
ATOM    620  C   LEU A2079       8.197   5.102  45.482  1.00  4.73           C  
ATOM    621  O   LEU A2079       9.227   5.794  45.442  1.00  4.10           O  
ATOM    622  CB  LEU A2079       8.469   2.760  46.398  1.00 11.25           C  
ATOM    623  CG  LEU A2079       8.500   1.791  47.578  1.00  5.52           C  
ATOM    624  CD1 LEU A2079       8.781   0.406  47.121  1.00  6.61           C  
ATOM    625  CD2 LEU A2079       9.574   2.240  48.531  1.00  8.30           C  
ATOM    626  HN  LEU A2079       6.022   3.161  46.582  1.00  0.00           H  
ATOM    627  N   MET A2080       7.310   5.043  44.481  1.00  7.85           N  
ATOM    628  CA  MET A2080       7.349   5.993  43.351  1.00 12.68           C  
ATOM    629  C   MET A2080       7.192   7.415  43.899  1.00  9.53           C  
ATOM    630  O   MET A2080       7.902   8.344  43.505  1.00  9.42           O  
ATOM    631  CB  MET A2080       6.173   5.808  42.326  1.00 17.51           C  
ATOM    632  CG  MET A2080       6.160   4.780  41.198  1.00 24.02           C  
ATOM    633  SD  MET A2080       4.532   4.928  40.371  1.00 40.09           S  
ATOM    634  CE  MET A2080       3.609   3.455  40.757  1.00 27.39           C  
ATOM    635  HN  MET A2080       6.560   4.407  44.508  1.00  0.00           H  
ATOM    636  N   GLU A2081       6.246   7.603  44.814  1.00 10.11           N  
ATOM    637  CA  GLU A2081       6.014   8.901  45.425  1.00 14.01           C  
ATOM    638  C   GLU A2081       7.186   9.373  46.324  1.00 15.94           C  
ATOM    639  O   GLU A2081       7.539  10.570  46.334  1.00 16.51           O  
ATOM    640  CB  GLU A2081       4.697   8.816  46.214  1.00 15.58           C  
ATOM    641  CG  GLU A2081       4.189  10.215  46.511  1.00 19.82           C  
ATOM    642  CD  GLU A2081       2.903  10.224  47.295  1.00 22.74           C  
ATOM    643  OE1 GLU A2081       1.932   9.671  46.762  1.00 26.27           O  
ATOM    644  OE2 GLU A2081       2.898  10.812  48.387  1.00 25.34           O1-
ATOM    645  HN  GLU A2081       5.660   6.856  45.055  1.00  0.00           H  
ATOM    646  N   ALA A2082       7.830   8.445  47.066  1.00 12.55           N  
ATOM    647  CA  ALA A2082       8.981   8.779  47.888  1.00  6.87           C  
ATOM    648  C   ALA A2082      10.050   9.304  47.012  1.00  3.17           C  
ATOM    649  O   ALA A2082      10.531  10.382  47.269  1.00  6.37           O  
ATOM    650  CB  ALA A2082       9.479   7.546  48.623  1.00  2.00           C  
ATOM    651  HN  ALA A2082       7.399   7.556  47.132  1.00  0.00           H  
ATOM    652  N   GLN A2083      10.383   8.617  45.955  1.00  4.08           N  
ATOM    653  CA  GLN A2083      11.403   9.036  45.020  1.00  2.00           C  
ATOM    654  C   GLN A2083      11.076  10.412  44.449  1.00  3.10           C  
ATOM    655  O   GLN A2083      11.952  11.247  44.236  1.00  2.03           O  
ATOM    656  CB  GLN A2083      11.494   8.005  43.892  1.00  4.70           C  
ATOM    657  CG  GLN A2083      12.401   8.364  42.693  1.00  6.46           C  
ATOM    658  CD  GLN A2083      12.613   7.255  41.662  1.00  2.18           C  
ATOM    659  NE2 GLN A2083      11.554   6.836  41.006  1.00  4.98           N  
ATOM    660  OE1 GLN A2083      13.699   6.742  41.402  1.00  2.00           O  
ATOM    661  HN  GLN A2083       9.856   7.819  45.759  1.00  0.00           H  
ATOM    662 1HE2 GLN A2083      11.689   6.179  40.289  1.00  0.00           H  
ATOM    663 2HE2 GLN A2083      10.690   7.266  41.156  1.00  0.00           H  
ATOM    664  N   GLU A2084       9.832  10.761  44.153  1.00  5.15           N  
ATOM    665  CA  GLU A2084       9.525  12.099  43.650  1.00  9.84           C  
ATOM    666  C   GLU A2084       9.761  13.168  44.709  1.00  9.77           C  
ATOM    667  O   GLU A2084      10.168  14.242  44.280  1.00  8.59           O  
ATOM    668  CB  GLU A2084       8.067  12.192  43.171  1.00 13.80           C  
ATOM    669  CG  GLU A2084       8.057  12.559  41.712  1.00 23.34           C  
ATOM    670  CD  GLU A2084       8.623  13.959  41.416  1.00 29.17           C  
ATOM    671  OE1 GLU A2084       7.877  14.952  41.476  1.00 26.73           O  
ATOM    672  OE2 GLU A2084       9.826  14.036  41.123  1.00 35.54           O1-
ATOM    673  HN  GLU A2084       9.104  10.100  44.244  1.00  0.00           H  
ATOM    674  N   TRP A2085       9.590  12.944  46.029  1.00  8.62           N  
ATOM    675  CA  TRP A2085       9.968  13.917  47.058  1.00  5.67           C  
ATOM    676  C   TRP A2085      11.477  14.058  47.167  1.00  3.99           C  
ATOM    677  O   TRP A2085      11.930  15.199  47.342  1.00  4.37           O  
ATOM    678  CB  TRP A2085       9.432  13.538  48.414  1.00  6.84           C  
ATOM    679  CG  TRP A2085       7.952  13.886  48.639  1.00  3.64           C  
ATOM    680  CD1 TRP A2085       7.032  12.886  48.746  1.00  4.13           C  
ATOM    681  CD2 TRP A2085       7.362  15.150  48.718  1.00  7.36           C  
ATOM    682  CE2 TRP A2085       6.004  14.828  48.860  1.00  8.79           C  
ATOM    683  CE3 TRP A2085       7.719  16.512  48.706  1.00  4.52           C  
ATOM    684  NE1 TRP A2085       5.870  13.491  48.881  1.00  8.97           N  
ATOM    685  CZ2 TRP A2085       5.037  15.838  48.956  1.00  9.79           C  
ATOM    686  CZ3 TRP A2085       6.737  17.496  48.813  1.00  2.00           C  
ATOM    687  CH2 TRP A2085       5.401  17.176  48.933  1.00  2.00           C  
ATOM    688  HN  TRP A2085       9.165  12.089  46.319  1.00  0.00           H  
ATOM    689  HE1 TRP A2085       5.023  13.017  49.029  1.00  0.00           H  
ATOM    690  N   CYS A2086      12.225  12.954  46.984  1.00  2.78           N  
ATOM    691  CA  CYS A2086      13.690  13.007  46.797  1.00  3.01           C  
ATOM    692  C   CYS A2086      14.159  13.808  45.567  1.00  3.59           C  
ATOM    693  O   CYS A2086      15.207  14.444  45.476  1.00  2.00           O  
ATOM    694  CB  CYS A2086      14.300  11.635  46.610  1.00  2.27           C  
ATOM    695  SG  CYS A2086      14.432  10.609  48.081  1.00  9.75           S  
ATOM    696  HN  CYS A2086      11.773  12.084  46.904  1.00  0.00           H  
ATOM    697  N   ARG A2087      13.434  13.690  44.480  1.00  7.55           N  
ATOM    698  CA  ARG A2087      13.714  14.419  43.264  1.00 11.91           C  
ATOM    699  C   ARG A2087      13.153  15.836  43.387  1.00 12.01           C  
ATOM    700  O   ARG A2087      13.740  16.736  42.800  1.00 11.43           O  
ATOM    701  CB  ARG A2087      13.138  13.546  42.094  1.00 13.56           C  
ATOM    702  CG  ARG A2087      14.142  12.335  41.723  1.00 22.34           C  
ATOM    703  CD  ARG A2087      14.593  11.185  42.740  1.00 24.77           C  
ATOM    704  NE  ARG A2087      16.033  10.843  42.833  1.00 24.69           N  
ATOM    705  CZ  ARG A2087      16.579  10.012  43.778  1.00 23.36           C  
ATOM    706  NH1 ARG A2087      15.882   9.341  44.716  1.00 14.90           N1+
ATOM    707  NH2 ARG A2087      17.883   9.818  43.758  1.00 18.36           N  
ATOM    708  HN  ARG A2087      12.639  13.110  44.492  1.00  0.00           H  
ATOM    709  HE  ARG A2087      16.610  11.216  42.134  1.00  0.00           H  
ATOM    710  HH  ARG A2087      14.883   9.461  44.743  1.00  0.00           H  
ATOM    711  HH  ARG A2087      16.348   8.762  45.370  1.00  0.00           H  
ATOM    712  HH  ARG A2087      18.428  10.251  43.042  1.00  0.00           H  
ATOM    713  HH  ARG A2087      18.298   9.207  44.418  1.00  0.00           H  
ATOM    714  N   LYS A2088      12.129  16.117  44.216  1.00 14.63           N  
ATOM    715  CA  LYS A2088      11.684  17.484  44.546  1.00 15.69           C  
ATOM    716  C   LYS A2088      12.739  18.202  45.388  1.00 16.36           C  
ATOM    717  O   LYS A2088      13.043  19.387  45.245  1.00 19.28           O  
ATOM    718  CB  LYS A2088      10.347  17.497  45.344  1.00 17.23           C  
ATOM    719  CG  LYS A2088       9.139  17.177  44.456  1.00 19.35           C  
ATOM    720  CD  LYS A2088       7.734  17.499  44.901  1.00 22.57           C  
ATOM    721  CE  LYS A2088       7.468  19.022  44.917  1.00 32.80           C  
ATOM    722  NZ  LYS A2088       7.856  19.673  46.178  1.00 31.41           N1+
ATOM    723  HN  LYS A2088      11.664  15.375  44.646  1.00  0.00           H  
ATOM    724  HZ1 LYS A2088       7.337  19.233  46.967  1.00  0.00           H  
ATOM    725  HZ2 LYS A2088       8.880  19.535  46.321  1.00  0.00           H  
ATOM    726  HZ3 LYS A2088       7.639  20.688  46.126  1.00  0.00           H  
ATOM    727  N   TYR A2089      13.352  17.462  46.308  1.00 20.64           N  
ATOM    728  CA  TYR A2089      14.463  17.905  47.147  1.00 13.05           C  
ATOM    729  C   TYR A2089      15.596  18.468  46.319  1.00 14.38           C  
ATOM    730  O   TYR A2089      16.138  19.510  46.684  1.00 16.20           O  
ATOM    731  CB  TYR A2089      15.011  16.715  47.999  1.00  5.05           C  
ATOM    732  CG  TYR A2089      16.251  17.049  48.788  1.00  2.57           C  
ATOM    733  CD1 TYR A2089      16.120  17.817  49.941  1.00  2.00           C  
ATOM    734  CD2 TYR A2089      17.506  16.695  48.299  1.00  2.00           C  
ATOM    735  CE1 TYR A2089      17.263  18.231  50.620  1.00  2.98           C  
ATOM    736  CE2 TYR A2089      18.640  17.120  48.982  1.00  2.00           C  
ATOM    737  CZ  TYR A2089      18.524  17.904  50.135  1.00  2.00           C  
ATOM    738  OH  TYR A2089      19.637  18.412  50.775  1.00  5.82           O  
ATOM    739  HN  TYR A2089      13.020  16.541  46.425  1.00  0.00           H  
ATOM    740  HH  TYR A2089      19.404  19.058  51.438  1.00  0.00           H  
ATOM    741  N   MET A2090      16.030  17.757  45.270  1.00 18.36           N  
ATOM    742  CA  MET A2090      17.207  18.151  44.482  1.00 20.67           C  
ATOM    743  C   MET A2090      17.027  19.496  43.805  1.00 24.14           C  
ATOM    744  O   MET A2090      18.034  20.150  43.530  1.00 20.64           O  
ATOM    745  CB  MET A2090      17.504  17.128  43.420  1.00 20.52           C  
ATOM    746  CG  MET A2090      17.780  15.755  43.994  1.00 21.74           C  
ATOM    747  SD  MET A2090      19.014  15.676  45.317  1.00 27.44           S  
ATOM    748  CE  MET A2090      20.432  15.669  44.282  1.00 21.45           C  
ATOM    749  HN  MET A2090      15.577  16.908  45.060  1.00  0.00           H  
ATOM    750  N   LYS A2091      15.757  19.890  43.573  1.00 27.17           N  
ATOM    751  CA  LYS A2091      15.377  21.206  43.076  1.00 32.19           C  
ATOM    752  C   LYS A2091      15.095  22.213  44.181  1.00 32.33           C  
ATOM    753  O   LYS A2091      15.092  23.404  43.854  1.00 34.43           O  
ATOM    754  CB  LYS A2091      14.118  21.148  42.191  1.00 33.64           C  
ATOM    755  CG  LYS A2091      14.425  20.837  40.739  1.00 39.33           C  
ATOM    756  CD  LYS A2091      14.296  22.116  39.897  1.00 41.88           C  
ATOM    757  CE  LYS A2091      14.816  21.895  38.470  1.00 39.72           C  
ATOM    758  NZ  LYS A2091      14.303  22.936  37.602  1.00 39.38           N1+
ATOM    759  HN  LYS A2091      15.024  19.267  43.774  1.00  0.00           H  
ATOM    760  HZ1 LYS A2091      13.264  22.913  37.590  1.00  0.00           H  
ATOM    761  HZ2 LYS A2091      14.631  23.860  37.946  1.00  0.00           H  
ATOM    762  HZ3 LYS A2091      14.667  22.777  36.642  1.00  0.00           H  
ATOM    763  N   SER A2092      14.846  21.818  45.440  1.00 32.15           N  
ATOM    764  CA  SER A2092      14.563  22.789  46.495  1.00 32.81           C  
ATOM    765  C   SER A2092      15.560  22.949  47.667  1.00 32.30           C  
ATOM    766  O   SER A2092      15.507  23.901  48.462  1.00 30.88           O  
ATOM    767  CB  SER A2092      13.193  22.453  47.033  1.00 33.30           C  
ATOM    768  OG  SER A2092      13.169  21.080  47.374  1.00 36.70           O  
ATOM    769  HN  SER A2092      14.752  20.872  45.654  1.00  0.00           H  
ATOM    770  HG  SER A2092      13.278  20.974  48.316  1.00  0.00           H  
ATOM    771  N   GLY A2093      16.462  21.981  47.837  1.00 32.50           N  
ATOM    772  CA  GLY A2093      17.428  21.982  48.913  1.00 27.95           C  
ATOM    773  C   GLY A2093      16.782  22.068  50.288  1.00 27.13           C  
ATOM    774  O   GLY A2093      17.406  22.411  51.296  1.00 27.86           O  
ATOM    775  HN  GLY A2093      16.525  21.285  47.155  1.00  0.00           H  
ATOM    776  N   ASN A2094      15.533  21.598  50.365  1.00 26.93           N  
ATOM    777  CA  ASN A2094      14.765  21.679  51.606  1.00 24.32           C  
ATOM    778  C   ASN A2094      14.302  20.346  52.177  1.00 18.82           C  
ATOM    779  O   ASN A2094      13.399  19.690  51.638  1.00 16.66           O  
ATOM    780  CB  ASN A2094      13.576  22.572  51.337  1.00 25.81           C  
ATOM    781  CG  ASN A2094      12.743  22.797  52.583  1.00 25.89           C  
ATOM    782  ND2 ASN A2094      11.750  21.956  52.790  1.00 29.08           N  
ATOM    783  OD1 ASN A2094      12.945  23.718  53.369  1.00 24.30           O  
ATOM    784  HN  ASN A2094      15.170  21.098  49.603  1.00  0.00           H  
ATOM    785 1HD2 ASN A2094      11.144  22.213  53.520  1.00  0.00           H  
ATOM    786 2HD2 ASN A2094      11.580  21.241  52.139  1.00  0.00           H  
ATOM    787  N   VAL A2095      14.905  20.020  53.329  1.00 12.80           N  
ATOM    788  CA  VAL A2095      14.665  18.768  54.060  1.00 11.56           C  
ATOM    789  C   VAL A2095      13.218  18.435  54.326  1.00  9.16           C  
ATOM    790  O   VAL A2095      12.952  17.240  54.367  1.00 11.77           O  
ATOM    791  CB  VAL A2095      15.469  18.782  55.413  1.00 10.87           C  
ATOM    792  CG1 VAL A2095      15.070  17.723  56.446  1.00 15.28           C  
ATOM    793  CG2 VAL A2095      16.887  18.406  55.064  1.00 15.30           C  
ATOM    794  HN  VAL A2095      15.567  20.651  53.705  1.00  0.00           H  
ATOM    795  N   LYS A2096      12.265  19.354  54.430  1.00  5.26           N  
ATOM    796  CA  LYS A2096      10.862  18.952  54.490  1.00  9.60           C  
ATOM    797  C   LYS A2096      10.520  17.910  53.399  1.00  8.57           C  
ATOM    798  O   LYS A2096       9.716  16.996  53.612  1.00  7.24           O  
ATOM    799  CB  LYS A2096       9.900  20.154  54.275  1.00 14.98           C  
ATOM    800  CG  LYS A2096       9.320  21.186  55.281  1.00 21.80           C  
ATOM    801  CD  LYS A2096      10.305  22.000  56.133  1.00 22.50           C  
ATOM    802  CE  LYS A2096       9.693  23.378  56.540  1.00 22.79           C  
ATOM    803  NZ  LYS A2096       8.431  23.311  57.247  1.00 19.82           N1+
ATOM    804  HN  LYS A2096      12.500  20.291  54.482  1.00  0.00           H  
ATOM    805  HZ1 LYS A2096       7.727  22.831  56.652  1.00  0.00           H  
ATOM    806  HZ2 LYS A2096       8.572  22.763  58.117  1.00  0.00           H  
ATOM    807  HZ3 LYS A2096       8.120  24.270  57.471  1.00  0.00           H  
ATOM    808  N   ASP A2097      11.094  18.006  52.204  1.00  8.75           N  
ATOM    809  CA  ASP A2097      10.807  17.083  51.118  1.00  9.42           C  
ATOM    810  C   ASP A2097      11.263  15.703  51.477  1.00  7.37           C  
ATOM    811  O   ASP A2097      10.571  14.717  51.245  1.00  6.40           O  
ATOM    812  CB  ASP A2097      11.516  17.515  49.836  1.00 11.36           C  
ATOM    813  CG  ASP A2097      11.038  18.849  49.349  1.00  9.55           C  
ATOM    814  OD1 ASP A2097       9.845  18.962  49.119  1.00 11.65           O  
ATOM    815  OD2 ASP A2097      11.843  19.755  49.235  1.00  9.51           O1-
ATOM    816  HN  ASP A2097      11.716  18.741  52.035  1.00  0.00           H  
ATOM    817  N   LEU A2098      12.414  15.645  52.144  1.00  9.05           N  
ATOM    818  CA  LEU A2098      12.964  14.373  52.594  1.00 11.36           C  
ATOM    819  C   LEU A2098      12.230  13.842  53.816  1.00  8.18           C  
ATOM    820  O   LEU A2098      12.136  12.625  53.935  1.00 11.40           O  
ATOM    821  CB  LEU A2098      14.455  14.562  52.885  1.00  3.63           C  
ATOM    822  CG  LEU A2098      15.501  13.969  51.942  1.00  5.62           C  
ATOM    823  CD1 LEU A2098      15.053  13.934  50.510  1.00  3.65           C  
ATOM    824  CD2 LEU A2098      16.730  14.831  52.037  1.00  3.16           C  
ATOM    825  HN  LEU A2098      12.889  16.471  52.373  1.00  0.00           H  
ATOM    826  N   THR A2099      11.668  14.685  54.687  1.00  7.24           N  
ATOM    827  CA  THR A2099      10.938  14.223  55.844  1.00  3.36           C  
ATOM    828  C   THR A2099       9.718  13.561  55.253  1.00  3.72           C  
ATOM    829  O   THR A2099       9.255  12.560  55.779  1.00  3.62           O  
ATOM    830  CB  THR A2099      10.584  15.431  56.715  1.00  2.00           C  
ATOM    831  CG2 THR A2099       9.771  15.057  57.839  1.00  2.00           C  
ATOM    832  OG1 THR A2099      11.784  15.994  57.196  1.00  2.00           O  
ATOM    833  HN  THR A2099      11.829  15.637  54.540  1.00  0.00           H  
ATOM    834  HG1 THR A2099      12.462  15.979  56.504  1.00  0.00           H  
ATOM    835  N   GLN A2100       9.197  14.061  54.129  1.00  2.90           N  
ATOM    836  CA  GLN A2100       8.015  13.494  53.494  1.00  6.73           C  
ATOM    837  C   GLN A2100       8.300  12.163  52.839  1.00  7.17           C  
ATOM    838  O   GLN A2100       7.496  11.247  52.984  1.00 16.11           O  
ATOM    839  CB  GLN A2100       7.467  14.455  52.444  1.00 10.43           C  
ATOM    840  CG  GLN A2100       6.515  15.511  52.935  1.00 17.35           C  
ATOM    841  CD  GLN A2100       5.088  15.033  53.121  1.00 23.40           C  
ATOM    842  NE2 GLN A2100       4.153  15.944  53.317  1.00 31.54           N  
ATOM    843  OE1 GLN A2100       4.741  13.855  53.070  1.00 29.88           O  
ATOM    844  HN  GLN A2100       9.510  14.928  53.800  1.00  0.00           H  
ATOM    845 1HE2 GLN A2100       3.228  15.642  53.439  1.00  0.00           H  
ATOM    846 2HE2 GLN A2100       4.383  16.900  53.293  1.00  0.00           H  
ATOM    847  N   ALA A2101       9.460  12.030  52.199  1.00  5.00           N  
ATOM    848  CA  ALA A2101       9.923  10.783  51.591  1.00  5.09           C  
ATOM    849  C   ALA A2101      10.074   9.649  52.605  1.00  6.80           C  
ATOM    850  O   ALA A2101       9.677   8.486  52.445  1.00  7.66           O  
ATOM    851  CB  ALA A2101      11.291  10.965  50.965  1.00  2.00           C  
ATOM    852  HN  ALA A2101       9.992  12.843  52.071  1.00  0.00           H  
ATOM    853  N   TRP A2102      10.671   9.982  53.736  1.00  5.77           N  
ATOM    854  CA  TRP A2102      10.882   8.985  54.742  1.00  5.30           C  
ATOM    855  C   TRP A2102       9.590   8.562  55.410  1.00  4.08           C  
ATOM    856  O   TRP A2102       9.508   7.440  55.904  1.00  8.65           O  
ATOM    857  CB  TRP A2102      11.947   9.524  55.738  1.00  3.02           C  
ATOM    858  CG  TRP A2102      13.356   9.341  55.152  1.00  9.41           C  
ATOM    859  CD1 TRP A2102      14.151  10.405  54.831  1.00 12.44           C  
ATOM    860  CD2 TRP A2102      13.998   8.144  54.915  1.00 13.06           C  
ATOM    861  CE2 TRP A2102      15.247   8.577  54.460  1.00 11.64           C  
ATOM    862  CE3 TRP A2102      13.723   6.769  55.028  1.00 16.87           C  
ATOM    863  NE1 TRP A2102      15.285   9.904  54.421  1.00 10.78           N  
ATOM    864  CZ2 TRP A2102      16.225   7.663  54.090  1.00 16.67           C  
ATOM    865  CZ3 TRP A2102      14.705   5.833  54.660  1.00 13.24           C  
ATOM    866  CH2 TRP A2102      15.953   6.289  54.198  1.00 15.67           C  
ATOM    867  HN  TRP A2102      11.019  10.882  53.869  1.00  0.00           H  
ATOM    868  HE1 TRP A2102      16.005  10.436  54.043  1.00  0.00           H  
ATOM    869  N   ASP A2103       8.511   9.328  55.395  1.00  7.53           N  
ATOM    870  CA  ASP A2103       7.274   8.878  56.001  1.00  6.21           C  
ATOM    871  C   ASP A2103       6.731   7.702  55.221  1.00  8.07           C  
ATOM    872  O   ASP A2103       6.346   6.654  55.744  1.00  5.93           O  
ATOM    873  CB  ASP A2103       6.292  10.029  55.997  1.00 12.02           C  
ATOM    874  CG  ASP A2103       6.654  11.199  56.919  1.00 19.47           C  
ATOM    875  OD1 ASP A2103       7.638  11.120  57.681  1.00 22.99           O  
ATOM    876  OD2 ASP A2103       5.925  12.200  56.858  1.00 26.18           O1-
ATOM    877  HN  ASP A2103       8.580  10.240  55.059  1.00  0.00           H  
ATOM    878  N   LEU A2104       6.792   7.867  53.915  1.00  9.16           N  
ATOM    879  CA  LEU A2104       6.374   6.851  52.989  1.00  7.83           C  
ATOM    880  C   LEU A2104       7.338   5.686  53.048  1.00  6.60           C  
ATOM    881  O   LEU A2104       6.861   4.557  52.946  1.00 10.66           O  
ATOM    882  CB  LEU A2104       6.376   7.460  51.634  1.00  8.40           C  
ATOM    883  CG  LEU A2104       5.207   8.307  51.203  1.00 10.51           C  
ATOM    884  CD1 LEU A2104       5.706   9.318  50.151  1.00  2.00           C  
ATOM    885  CD2 LEU A2104       4.061   7.376  50.756  1.00  2.00           C  
ATOM    886  HN  LEU A2104       7.089   8.743  53.573  1.00  0.00           H  
ATOM    887  N   TYR A2105       8.638   5.918  53.225  1.00  2.28           N  
ATOM    888  CA  TYR A2105       9.622   4.870  53.161  1.00  4.17           C  
ATOM    889  C   TYR A2105       9.487   3.952  54.332  1.00  5.13           C  
ATOM    890  O   TYR A2105       9.482   2.738  54.215  1.00  7.21           O  
ATOM    891  CB  TYR A2105      11.043   5.450  53.126  1.00  5.71           C  
ATOM    892  CG  TYR A2105      11.617   5.768  51.755  1.00  2.46           C  
ATOM    893  CD1 TYR A2105      11.409   4.941  50.648  1.00  2.04           C  
ATOM    894  CD2 TYR A2105      12.373   6.931  51.600  1.00  4.74           C  
ATOM    895  CE1 TYR A2105      11.916   5.266  49.383  1.00  2.00           C  
ATOM    896  CE2 TYR A2105      12.874   7.269  50.314  1.00  6.73           C  
ATOM    897  CZ  TYR A2105      12.664   6.424  49.211  1.00  5.23           C  
ATOM    898  OH  TYR A2105      13.194   6.768  47.980  1.00  2.00           O  
ATOM    899  HN  TYR A2105       8.938   6.841  53.147  1.00  0.00           H  
ATOM    900  HH  TYR A2105      13.410   7.716  48.083  1.00  0.00           H  
ATOM    901  N   TYR A2106       9.379   4.548  55.493  1.00  5.31           N  
ATOM    902  CA  TYR A2106       9.208   3.846  56.737  1.00  6.22           C  
ATOM    903  C   TYR A2106       7.833   3.190  56.730  1.00  6.17           C  
ATOM    904  O   TYR A2106       7.647   2.142  57.331  1.00 12.61           O  
ATOM    905  CB  TYR A2106       9.295   4.843  57.898  1.00  2.00           C  
ATOM    906  CG  TYR A2106       9.265   4.144  59.242  1.00  6.47           C  
ATOM    907  CD1 TYR A2106      10.106   3.045  59.483  1.00 11.23           C  
ATOM    908  CD2 TYR A2106       8.374   4.562  60.226  1.00  5.59           C  
ATOM    909  CE1 TYR A2106      10.059   2.367  60.691  1.00  3.81           C  
ATOM    910  CE2 TYR A2106       8.323   3.865  61.425  1.00  4.21           C  
ATOM    911  CZ  TYR A2106       9.164   2.790  61.640  1.00  2.00           C  
ATOM    912  OH  TYR A2106       9.114   2.109  62.830  1.00 10.05           O  
ATOM    913  HN  TYR A2106       9.402   5.528  55.515  1.00  0.00           H  
ATOM    914  HH  TYR A2106       8.357   2.411  63.354  1.00  0.00           H  
ATOM    915  N   HIS A2107       6.818   3.737  56.081  1.00  3.64           N  
ATOM    916  CA  HIS A2107       5.547   3.074  56.011  1.00  2.57           C  
ATOM    917  C   HIS A2107       5.662   1.764  55.268  1.00  6.19           C  
ATOM    918  O   HIS A2107       5.005   0.807  55.670  1.00 12.11           O  
ATOM    919  CB  HIS A2107       4.568   3.945  55.292  1.00  2.00           C  
ATOM    920  CG  HIS A2107       3.166   3.381  55.306  1.00  2.87           C  
ATOM    921  CD2 HIS A2107       2.252   3.433  54.257  1.00  8.91           C  
ATOM    922  ND1 HIS A2107       2.594   2.709  56.284  1.00  7.49           N  
ATOM    923  CE1 HIS A2107       1.390   2.354  55.856  1.00 11.75           C  
ATOM    924  NE2 HIS A2107       1.173   2.788  54.634  1.00  6.87           N  
ATOM    925  HN  HIS A2107       6.935   4.640  55.737  1.00  0.00           H  
ATOM    926  HD1 HIS A2107       2.925   2.538  57.189  1.00  0.00           H  
ATOM    927  HE2 HIS A2107       0.342   2.677  54.121  1.00  0.00           H  
ATOM    928  N   VAL A2108       6.426   1.733  54.188  1.00  2.10           N  
ATOM    929  CA  VAL A2108       6.611   0.526  53.426  1.00  5.25           C  
ATOM    930  C   VAL A2108       7.359  -0.540  54.281  1.00  3.93           C  
ATOM    931  O   VAL A2108       6.953  -1.724  54.391  1.00  2.00           O  
ATOM    932  CB  VAL A2108       7.383   0.930  52.115  1.00  2.00           C  
ATOM    933  CG1 VAL A2108       7.793  -0.263  51.241  1.00  2.10           C  
ATOM    934  CG2 VAL A2108       6.426   1.740  51.275  1.00  6.79           C  
ATOM    935  HN  VAL A2108       6.878   2.539  53.896  1.00  0.00           H  
ATOM    936  N   PHE A2109       8.497  -0.070  54.883  1.00  5.16           N  
ATOM    937  CA  PHE A2109       9.345  -0.852  55.798  1.00  5.78           C  
ATOM    938  C   PHE A2109       8.593  -1.495  56.971  1.00  7.78           C  
ATOM    939  O   PHE A2109       8.856  -2.651  57.284  1.00 10.11           O  
ATOM    940  CB  PHE A2109      10.435   0.047  56.334  1.00  2.00           C  
ATOM    941  CG  PHE A2109      11.399  -0.674  57.251  1.00  2.35           C  
ATOM    942  CD1 PHE A2109      12.478  -1.355  56.719  1.00  2.00           C  
ATOM    943  CD2 PHE A2109      11.160  -0.697  58.637  1.00  5.85           C  
ATOM    944  CE1 PHE A2109      13.322  -2.064  57.580  1.00  2.00           C  
ATOM    945  CE2 PHE A2109      11.999  -1.412  59.500  1.00  2.00           C  
ATOM    946  CZ  PHE A2109      13.087  -2.099  58.962  1.00  2.00           C  
ATOM    947  HN  PHE A2109       8.735   0.873  54.719  1.00  0.00           H  
ATOM    948  N   ARG A2110       7.663  -0.831  57.641  1.00  7.56           N  
ATOM    949  CA  ARG A2110       6.854  -1.420  58.695  1.00 11.27           C  
ATOM    950  C   ARG A2110       6.123  -2.613  58.135  1.00 12.68           C  
ATOM    951  O   ARG A2110       6.156  -3.720  58.654  1.00 13.89           O  
ATOM    952  CB  ARG A2110       5.768  -0.451  59.237  1.00  7.92           C  
ATOM    953  CG  ARG A2110       6.300   0.835  59.775  1.00  6.66           C  
ATOM    954  CD  ARG A2110       5.344   1.446  60.775  1.00  7.31           C  
ATOM    955  NE  ARG A2110       4.041   1.853  60.246  1.00 12.45           N  
ATOM    956  CZ  ARG A2110       3.803   3.036  59.670  1.00  4.55           C  
ATOM    957  NH1 ARG A2110       4.760   3.925  59.448  1.00 10.58           N1+
ATOM    958  NH2 ARG A2110       2.582   3.306  59.249  1.00  7.17           N  
ATOM    959  HN  ARG A2110       7.532   0.111  57.406  1.00  0.00           H  
ATOM    960  HE  ARG A2110       3.295   1.218  60.323  1.00  0.00           H  
ATOM    961  HH  ARG A2110       5.700   3.738  59.742  1.00  0.00           H  
ATOM    962  HH  ARG A2110       4.547   4.800  59.016  1.00  0.00           H  
ATOM    963  HH  ARG A2110       1.856   2.625  59.344  1.00  0.00           H  
ATOM    964  HH  ARG A2110       2.391   4.173  58.790  1.00  0.00           H  
ATOM    965  N   ARG A2111       5.476  -2.380  57.002  1.00 18.38           N  
ATOM    966  CA  ARG A2111       4.664  -3.379  56.316  1.00 13.90           C  
ATOM    967  C   ARG A2111       5.530  -4.511  55.805  1.00  9.84           C  
ATOM    968  O   ARG A2111       5.042  -5.614  55.900  1.00  6.49           O  
ATOM    969  CB  ARG A2111       3.889  -2.651  55.176  1.00 12.82           C  
ATOM    970  CG  ARG A2111       2.880  -1.627  55.736  1.00 12.81           C  
ATOM    971  CD  ARG A2111       1.878  -1.119  54.670  1.00 14.54           C  
ATOM    972  NE  ARG A2111       2.490  -0.187  53.741  1.00 13.56           N  
ATOM    973  CZ  ARG A2111       2.157  -0.149  52.452  1.00 14.86           C  
ATOM    974  NH1 ARG A2111       1.232  -0.933  51.896  1.00 17.15           N1+
ATOM    975  NH2 ARG A2111       2.871   0.627  51.678  1.00 16.55           N  
ATOM    976  HN  ARG A2111       5.587  -1.494  56.572  1.00  0.00           H  
ATOM    977  HE  ARG A2111       3.191   0.409  54.075  1.00  0.00           H  
ATOM    978  HH  ARG A2111       0.735  -1.601  52.457  1.00  0.00           H  
ATOM    979  HH  ARG A2111       1.022  -0.850  50.924  1.00  0.00           H  
ATOM    980  HH  ARG A2111       3.615   1.176  52.054  1.00  0.00           H  
ATOM    981  HH  ARG A2111       2.641   0.699  50.708  1.00  0.00           H  
ATOM    982  N   ILE A2112       6.763  -4.345  55.304  1.00  9.89           N  
ATOM    983  CA  ILE A2112       7.634  -5.439  54.816  1.00 13.92           C  
ATOM    984  C   ILE A2112       8.162  -6.256  56.011  1.00 15.72           C  
ATOM    985  O   ILE A2112       9.075  -7.070  55.886  1.00 19.73           O  
ATOM    986  CB  ILE A2112       8.900  -4.864  53.949  1.00  9.54           C  
ATOM    987  CG1 ILE A2112       8.482  -4.061  52.743  1.00  8.80           C  
ATOM    988  CG2 ILE A2112       9.723  -6.024  53.362  1.00 10.55           C  
ATOM    989  CD1 ILE A2112       9.702  -3.469  52.021  1.00  2.00           C  
ATOM    990  HN  ILE A2112       7.109  -3.425  55.238  1.00  0.00           H  
ATOM    991  N   SER A2113       7.685  -6.092  57.225  1.00 18.44           N  
ATOM    992  CA  SER A2113       8.243  -6.787  58.360  1.00 21.46           C  
ATOM    993  C   SER A2113       7.076  -7.276  59.225  1.00 28.93           C  
ATOM    994  O   SER A2113       7.296  -7.579  60.415  1.00 34.95           O  
ATOM    995  CB  SER A2113       9.089  -5.817  59.177  1.00 24.99           C  
ATOM    996  OG  SER A2113       9.846  -4.880  58.403  1.00 25.36           O  
ATOM    997  HN  SER A2113       6.891  -5.543  57.386  1.00  0.00           H  
ATOM    998  HG  SER A2113       9.191  -4.211  58.162  1.00  0.00           H  
ATOM    999  N   LYS A2114       5.858  -7.372  58.679  1.00 28.38           N  
ATOM   1000  CA  LYS A2114       4.665  -7.599  59.471  1.00 29.75           C  
ATOM   1001  C   LYS A2114       3.693  -8.360  58.557  1.00 34.79           C  
ATOM   1002  O   LYS A2114       3.824  -8.259  57.328  1.00 40.17           O  
ATOM   1003  CB  LYS A2114       4.230  -6.186  59.878  1.00 24.63           C  
ATOM   1004  CG  LYS A2114       3.008  -5.869  60.713  1.00 27.42           C  
ATOM   1005  CD  LYS A2114       1.746  -5.853  59.869  1.00 27.12           C  
ATOM   1006  CE  LYS A2114       0.587  -5.065  60.493  1.00 30.10           C  
ATOM   1007  NZ  LYS A2114       0.121  -5.632  61.740  1.00 34.78           N1+
ATOM   1008  HN  LYS A2114       5.724  -7.368  57.707  1.00  0.00           H  
ATOM   1009  HZ1 LYS A2114      -0.205  -6.605  61.570  1.00  0.00           H  
ATOM   1010  HZ2 LYS A2114       0.904  -5.643  62.422  1.00  0.00           H  
ATOM   1011  HZ3 LYS A2114      -0.662  -5.062  62.113  1.00  0.00           H  
TER   
ATOM   1012  N   ILE B2022      18.319   2.840   4.812  1.00 38.80           N  
ATOM   1013  CA  ILE B2022      19.450   2.005   5.161  1.00 36.17           C  
ATOM   1014  C   ILE B2022      20.635   2.982   4.988  1.00 32.62           C  
ATOM   1015  O   ILE B2022      20.369   4.194   4.880  1.00 36.25           O  
ATOM   1016  CB  ILE B2022      19.587   0.826   4.176  1.00 35.98           C  
ATOM   1017  HN1 ILE B2022      18.228   3.620   5.463  1.00  0.00           H  
ATOM   1018  HN2 ILE B2022      17.456   2.299   4.749  1.00  0.00           H  
ATOM   1019  HN3 ILE B2022      18.371   3.161   3.845  1.00  0.00           H  
ATOM   1020  N   LEU B2023      21.874   2.465   4.943  1.00 24.09           N  
ATOM   1021  CA  LEU B2023      23.130   3.177   4.791  1.00 16.62           C  
ATOM   1022  C   LEU B2023      23.673   3.483   6.141  1.00 13.09           C  
ATOM   1023  O   LEU B2023      23.251   4.413   6.823  1.00  6.83           O  
ATOM   1024  CB  LEU B2023      23.078   4.528   4.041  1.00 22.97           C  
ATOM   1025  HN  LEU B2023      21.942   1.489   5.000  1.00  0.00           H  
ATOM   1026  N   TRP B2024      24.697   2.685   6.410  1.00  9.75           N  
ATOM   1027  CA  TRP B2024      25.345   2.558   7.682  1.00  6.08           C  
ATOM   1028  C   TRP B2024      25.760   3.832   8.360  1.00 10.25           C  
ATOM   1029  O   TRP B2024      25.597   4.111   9.541  1.00 10.42           O  
ATOM   1030  CB  TRP B2024      26.507   1.571   7.438  1.00  7.68           C  
ATOM   1031  CG  TRP B2024      26.161   0.070   7.522  1.00  2.73           C  
ATOM   1032  CD1 TRP B2024      24.870  -0.371   7.433  1.00  4.58           C  
ATOM   1033  CD2 TRP B2024      27.034  -0.975   7.754  1.00  4.22           C  
ATOM   1034  CE2 TRP B2024      26.152  -2.082   7.805  1.00  3.94           C  
ATOM   1035  CE3 TRP B2024      28.410  -1.159   7.929  1.00  2.00           C  
ATOM   1036  NE1 TRP B2024      24.893  -1.665   7.615  1.00  8.96           N  
ATOM   1037  CZ2 TRP B2024      26.581  -3.399   8.029  1.00  2.00           C  
ATOM   1038  CZ3 TRP B2024      28.842  -2.490   8.164  1.00  7.88           C  
ATOM   1039  CH2 TRP B2024      27.956  -3.616   8.211  1.00  4.21           C  
ATOM   1040  HN  TRP B2024      24.884   1.987   5.746  1.00  0.00           H  
ATOM   1041  HE1 TRP B2024      24.113  -2.258   7.597  1.00  0.00           H  
ATOM   1042  N   HIS B2025      26.192   4.697   7.460  1.00 14.75           N  
ATOM   1043  CA  HIS B2025      26.848   5.971   7.803  1.00 17.96           C  
ATOM   1044  C   HIS B2025      25.728   6.877   8.398  1.00 17.01           C  
ATOM   1045  O   HIS B2025      25.924   7.492   9.451  1.00 21.80           O  
ATOM   1046  CB  HIS B2025      27.460   6.573   6.505  1.00 20.59           C  
ATOM   1047  CG  HIS B2025      28.115   5.587   5.487  1.00 25.26           C  
ATOM   1048  CD2 HIS B2025      27.644   4.352   5.062  1.00 22.77           C  
ATOM   1049  ND1 HIS B2025      29.288   5.744   4.851  1.00 30.56           N  
ATOM   1050  CE1 HIS B2025      29.541   4.705   4.082  1.00 25.12           C  
ATOM   1051  NE2 HIS B2025      28.537   3.877   4.229  1.00 25.42           N  
ATOM   1052  HN  HIS B2025      25.854   4.561   6.551  1.00  0.00           H  
ATOM   1053  HD1 HIS B2025      29.958   6.452   5.023  1.00  0.00           H  
ATOM   1054  HE2 HIS B2025      28.498   3.018   3.742  1.00  0.00           H  
ATOM   1055  N   GLU B2026      24.509   6.915   7.826  1.00  9.74           N  
ATOM   1056  CA  GLU B2026      23.470   7.674   8.436  1.00  8.92           C  
ATOM   1057  C   GLU B2026      22.839   7.005   9.566  1.00  7.14           C  
ATOM   1058  O   GLU B2026      22.388   7.702  10.436  1.00 13.93           O  
ATOM   1059  CB  GLU B2026      22.315   8.000   7.570  1.00  9.89           C  
ATOM   1060  CG  GLU B2026      22.527   9.141   6.718  1.00  9.76           C  
ATOM   1061  CD  GLU B2026      22.895   8.640   5.355  1.00 16.10           C  
ATOM   1062  OE1 GLU B2026      24.103   8.459   5.172  1.00 17.03           O  
ATOM   1063  OE2 GLU B2026      22.002   8.421   4.529  1.00 19.22           O1-
ATOM   1064  HN  GLU B2026      24.301   6.357   7.061  1.00  0.00           H  
ATOM   1065  N   MET B2027      22.727   5.694   9.623  1.00  8.34           N  
ATOM   1066  CA  MET B2027      22.154   4.938  10.761  1.00  5.84           C  
ATOM   1067  C   MET B2027      22.899   5.215  12.018  1.00  5.83           C  
ATOM   1068  O   MET B2027      22.300   5.609  13.009  1.00 11.80           O  
ATOM   1069  CB  MET B2027      22.238   3.428  10.568  1.00  5.23           C  
ATOM   1070  CG  MET B2027      21.099   3.126   9.657  1.00  8.92           C  
ATOM   1071  SD  MET B2027      21.372   1.564   8.829  1.00 14.23           S  
ATOM   1072  CE  MET B2027      19.994   0.688   9.560  1.00 10.35           C  
ATOM   1073  HN  MET B2027      23.025   5.184   8.832  1.00  0.00           H  
ATOM   1074  N   TRP B2028      24.223   5.095  11.889  1.00  8.64           N  
ATOM   1075  CA  TRP B2028      25.135   5.411  12.976  1.00  9.71           C  
ATOM   1076  C   TRP B2028      25.106   6.904  13.341  1.00 12.05           C  
ATOM   1077  O   TRP B2028      25.135   7.274  14.511  1.00 11.62           O  
ATOM   1078  CB  TRP B2028      26.515   4.966  12.534  1.00  4.04           C  
ATOM   1079  CG  TRP B2028      26.791   3.496  12.825  1.00  8.15           C  
ATOM   1080  CD1 TRP B2028      26.956   2.544  11.839  1.00  9.51           C  
ATOM   1081  CD2 TRP B2028      26.914   2.964  14.107  1.00 12.16           C  
ATOM   1082  CE2 TRP B2028      27.186   1.593  13.816  1.00 14.25           C  
ATOM   1083  CE3 TRP B2028      26.854   3.408  15.473  1.00  8.22           C  
ATOM   1084  NE1 TRP B2028      27.197   1.410  12.468  1.00 10.75           N  
ATOM   1085  CZ2 TRP B2028      27.377   0.707  14.916  1.00 16.40           C  
ATOM   1086  CZ3 TRP B2028      27.052   2.515  16.545  1.00  6.80           C  
ATOM   1087  CH2 TRP B2028      27.307   1.172  16.256  1.00  8.37           C  
ATOM   1088  HN  TRP B2028      24.609   4.779  11.050  1.00  0.00           H  
ATOM   1089  HE1 TRP B2028      27.328   0.539  12.054  1.00  0.00           H  
ATOM   1090  N   HIS B2029      24.999   7.812  12.389  1.00 14.77           N  
ATOM   1091  CA  HIS B2029      24.902   9.234  12.614  1.00 11.03           C  
ATOM   1092  C   HIS B2029      23.648   9.614  13.429  1.00 12.91           C  
ATOM   1093  O   HIS B2029      23.613  10.397  14.398  1.00  5.04           O  
ATOM   1094  CB  HIS B2029      24.923   9.872  11.226  1.00 10.03           C  
ATOM   1095  CG  HIS B2029      25.258  11.375  11.299  1.00 14.61           C  
ATOM   1096  CD2 HIS B2029      24.274  12.370  11.380  1.00 13.21           C  
ATOM   1097  ND1 HIS B2029      26.472  11.949  11.301  1.00  9.97           N  
ATOM   1098  CE1 HIS B2029      26.262  13.236  11.392  1.00  9.18           C  
ATOM   1099  NE2 HIS B2029      24.953  13.480  11.436  1.00 11.97           N  
ATOM   1100  HN  HIS B2029      25.041   7.479  11.461  1.00  0.00           H  
ATOM   1101  HD1 HIS B2029      27.327  11.546  11.029  1.00  0.00           H  
ATOM   1102  HE2 HIS B2029      24.560  14.377  11.524  1.00  0.00           H  
ATOM   1103  N   GLU B2030      22.515   9.101  12.980  1.00 14.16           N  
ATOM   1104  CA  GLU B2030      21.276   9.384  13.653  1.00 14.74           C  
ATOM   1105  C   GLU B2030      21.317   8.768  15.001  1.00 10.31           C  
ATOM   1106  O   GLU B2030      20.870   9.427  15.920  1.00  9.70           O  
ATOM   1107  CB  GLU B2030      20.141   8.801  12.902  1.00 23.04           C  
ATOM   1108  CG  GLU B2030      19.977   9.508  11.536  1.00 32.77           C  
ATOM   1109  CD  GLU B2030      19.104   8.713  10.553  1.00 37.23           C  
ATOM   1110  OE1 GLU B2030      17.893   8.588  10.811  1.00 37.18           O  
ATOM   1111  OE2 GLU B2030      19.650   8.211   9.555  1.00 41.83           O1-
ATOM   1112  HN  GLU B2030      22.523   8.466  12.234  1.00  0.00           H  
ATOM   1113  N   GLY B2031      21.846   7.564  15.108  1.00  7.68           N  
ATOM   1114  CA  GLY B2031      21.902   6.791  16.328  1.00  3.00           C  
ATOM   1115  C   GLY B2031      22.732   7.431  17.401  1.00  2.00           C  
ATOM   1116  O   GLY B2031      22.368   7.537  18.563  1.00  3.57           O  
ATOM   1117  HN  GLY B2031      22.134   7.110  14.289  1.00  0.00           H  
ATOM   1118  N   LEU B2032      23.929   7.833  17.055  1.00  5.34           N  
ATOM   1119  CA  LEU B2032      24.827   8.442  18.014  1.00  8.47           C  
ATOM   1120  C   LEU B2032      24.283   9.772  18.493  1.00 10.81           C  
ATOM   1121  O   LEU B2032      24.399  10.225  19.630  1.00 16.53           O  
ATOM   1122  CB  LEU B2032      26.180   8.583  17.335  1.00  8.02           C  
ATOM   1123  CG  LEU B2032      26.845   7.205  17.124  1.00 13.10           C  
ATOM   1124  CD1 LEU B2032      28.001   7.378  16.160  1.00 11.86           C  
ATOM   1125  CD2 LEU B2032      27.286   6.578  18.507  1.00 10.36           C  
ATOM   1126  HN  LEU B2032      24.242   7.701  16.147  1.00  0.00           H  
ATOM   1127  N   GLU B2033      23.528  10.411  17.642  1.00 12.33           N  
ATOM   1128  CA  GLU B2033      22.927  11.638  18.023  1.00  9.54           C  
ATOM   1129  C   GLU B2033      21.903  11.315  19.062  1.00 11.30           C  
ATOM   1130  O   GLU B2033      21.936  11.933  20.120  1.00 15.24           O  
ATOM   1131  CB  GLU B2033      22.341  12.265  16.754  1.00  7.01           C  
ATOM   1132  CG  GLU B2033      21.378  13.381  16.909  1.00  4.29           C  
ATOM   1133  CD  GLU B2033      21.776  14.453  17.892  1.00  8.38           C  
ATOM   1134  OE1 GLU B2033      22.986  14.639  18.057  1.00  6.88           O  
ATOM   1135  OE2 GLU B2033      20.913  15.068  18.504  1.00 13.08           O1-
ATOM   1136  HN  GLU B2033      23.521  10.108  16.714  1.00  0.00           H  
ATOM   1137  N   GLU B2034      21.051  10.341  18.832  1.00 10.03           N  
ATOM   1138  CA  GLU B2034      19.988  10.048  19.776  1.00  9.47           C  
ATOM   1139  C   GLU B2034      20.515   9.432  21.081  1.00 11.75           C  
ATOM   1140  O   GLU B2034      20.024   9.694  22.195  1.00 12.65           O  
ATOM   1141  CB  GLU B2034      19.017   9.122  19.089  1.00 14.93           C  
ATOM   1142  CG  GLU B2034      17.723   8.794  19.855  1.00 19.66           C  
ATOM   1143  CD  GLU B2034      16.902   9.965  20.420  1.00 22.52           C  
ATOM   1144  OE1 GLU B2034      17.081  11.150  20.053  1.00 21.08           O  
ATOM   1145  OE2 GLU B2034      16.056   9.614  21.252  1.00 23.82           O1-
ATOM   1146  HN  GLU B2034      21.086   9.847  17.986  1.00  0.00           H  
ATOM   1147  N   ALA B2035      21.588   8.667  20.956  1.00  7.67           N  
ATOM   1148  CA  ALA B2035      22.227   8.106  22.104  1.00 12.43           C  
ATOM   1149  C   ALA B2035      22.795   9.240  22.927  1.00 15.85           C  
ATOM   1150  O   ALA B2035      22.626   9.186  24.156  1.00 15.37           O  
ATOM   1151  CB  ALA B2035      23.339   7.193  21.680  1.00 11.89           C  
ATOM   1152  HN  ALA B2035      21.936   8.499  20.066  1.00  0.00           H  
ATOM   1153  N   SER B2036      23.427  10.251  22.269  1.00 14.27           N  
ATOM   1154  CA  SER B2036      23.985  11.378  23.005  1.00 13.67           C  
ATOM   1155  C   SER B2036      22.858  12.042  23.747  1.00  7.85           C  
ATOM   1156  O   SER B2036      22.926  12.169  24.951  1.00 11.88           O  
ATOM   1157  CB  SER B2036      24.719  12.436  22.087  1.00 13.00           C  
ATOM   1158  OG  SER B2036      23.930  13.364  21.316  1.00 15.32           O  
ATOM   1159  HN  SER B2036      23.485  10.242  21.296  1.00  0.00           H  
ATOM   1160  HG  SER B2036      23.395  12.792  20.750  1.00  0.00           H  
ATOM   1161  N   ARG B2037      21.770  12.332  23.089  1.00  4.08           N  
ATOM   1162  CA  ARG B2037      20.623  12.955  23.686  1.00  9.63           C  
ATOM   1163  C   ARG B2037      20.157  12.191  24.938  1.00 14.56           C  
ATOM   1164  O   ARG B2037      20.023  12.816  26.007  1.00 19.17           O  
ATOM   1165  CB  ARG B2037      19.441  12.980  22.709  1.00  2.86           C  
ATOM   1166  CG  ARG B2037      18.470  13.974  23.293  1.00  5.77           C  
ATOM   1167  CD  ARG B2037      17.192  14.033  22.616  1.00  3.75           C  
ATOM   1168  NE  ARG B2037      16.557  12.735  22.650  1.00 13.06           N  
ATOM   1169  CZ  ARG B2037      15.574  12.436  23.501  1.00 12.67           C  
ATOM   1170  NH1 ARG B2037      15.116  13.330  24.383  1.00 13.10           N1+
ATOM   1171  NH2 ARG B2037      15.049  11.204  23.485  1.00  8.22           N  
ATOM   1172  HN  ARG B2037      21.728  12.081  22.157  1.00  0.00           H  
ATOM   1173  HE  ARG B2037      16.839  12.030  22.030  1.00  0.00           H  
ATOM   1174  HH  ARG B2037      15.491  14.253  24.415  1.00  0.00           H  
ATOM   1175  HH  ARG B2037      14.392  13.063  25.020  1.00  0.00           H  
ATOM   1176  HH  ARG B2037      15.410  10.511  22.868  1.00  0.00           H  
ATOM   1177  HH  ARG B2037      14.340  10.968  24.152  1.00  0.00           H  
ATOM   1178  N   LEU B2038      19.957  10.861  24.842  1.00 14.06           N  
ATOM   1179  CA  LEU B2038      19.534  10.073  25.978  1.00  8.84           C  
ATOM   1180  C   LEU B2038      20.599  10.166  27.038  1.00  8.81           C  
ATOM   1181  O   LEU B2038      20.263  10.426  28.184  1.00 12.00           O  
ATOM   1182  CB  LEU B2038      19.327   8.633  25.578  1.00  4.66           C  
ATOM   1183  CG  LEU B2038      18.092   8.411  24.717  1.00  3.61           C  
ATOM   1184  CD1 LEU B2038      18.324   7.168  23.951  1.00  8.04           C  
ATOM   1185  CD2 LEU B2038      16.841   8.241  25.479  1.00  2.00           C  
ATOM   1186  HN  LEU B2038      20.120  10.434  23.978  1.00  0.00           H  
ATOM   1187  N   TYR B2039      21.883  10.012  26.759  1.00  6.24           N  
ATOM   1188  CA  TYR B2039      22.877  10.055  27.812  1.00  6.44           C  
ATOM   1189  C   TYR B2039      23.071  11.491  28.289  1.00 10.56           C  
ATOM   1190  O   TYR B2039      22.562  11.829  29.340  1.00 11.34           O  
ATOM   1191  CB  TYR B2039      24.227   9.501  27.305  1.00  2.02           C  
ATOM   1192  CG  TYR B2039      25.378   9.296  28.301  1.00  2.54           C  
ATOM   1193  CD1 TYR B2039      25.283   8.361  29.348  1.00  3.85           C  
ATOM   1194  CD2 TYR B2039      26.565  10.039  28.130  1.00 10.29           C  
ATOM   1195  CE1 TYR B2039      26.377   8.143  30.180  1.00  5.66           C  
ATOM   1196  CE2 TYR B2039      27.674   9.841  28.971  1.00  8.98           C  
ATOM   1197  CZ  TYR B2039      27.564   8.889  30.010  1.00 14.93           C  
ATOM   1198  OH  TYR B2039      28.682   8.632  30.827  1.00 20.44           O  
ATOM   1199  HN  TYR B2039      22.161   9.907  25.840  1.00  0.00           H  
ATOM   1200  HH  TYR B2039      29.356   9.281  30.603  1.00  0.00           H  
ATOM   1201  N   PHE B2040      23.729  12.397  27.605  1.00 10.84           N  
ATOM   1202  CA  PHE B2040      23.994  13.732  28.090  1.00 14.18           C  
ATOM   1203  C   PHE B2040      22.745  14.538  28.431  1.00 18.70           C  
ATOM   1204  O   PHE B2040      22.670  15.082  29.533  1.00 21.68           O  
ATOM   1205  CB  PHE B2040      24.832  14.467  27.033  1.00 18.54           C  
ATOM   1206  CG  PHE B2040      26.098  13.682  26.673  1.00 21.19           C  
ATOM   1207  CD1 PHE B2040      27.190  13.645  27.555  1.00 23.34           C  
ATOM   1208  CD2 PHE B2040      26.160  13.014  25.447  1.00 20.54           C  
ATOM   1209  CE1 PHE B2040      28.332  12.945  27.183  1.00 22.33           C  
ATOM   1210  CE2 PHE B2040      27.300  12.326  25.100  1.00 17.95           C  
ATOM   1211  CZ  PHE B2040      28.377  12.294  25.963  1.00 20.14           C  
ATOM   1212  HN  PHE B2040      23.917  12.186  26.664  1.00  0.00           H  
ATOM   1213  N   GLY B2041      21.761  14.617  27.535  1.00 18.43           N  
ATOM   1214  CA  GLY B2041      20.628  15.461  27.778  1.00 15.08           C  
ATOM   1215  C   GLY B2041      19.810  14.918  28.892  1.00 15.08           C  
ATOM   1216  O   GLY B2041      19.394  15.612  29.805  1.00 15.34           O  
ATOM   1217  HN  GLY B2041      21.832  14.095  26.710  1.00  0.00           H  
ATOM   1218  N   GLU B2042      19.525  13.648  28.799  1.00 14.66           N  
ATOM   1219  CA  GLU B2042      18.599  13.057  29.747  1.00 16.37           C  
ATOM   1220  C   GLU B2042      19.247  12.296  30.905  1.00 16.52           C  
ATOM   1221  O   GLU B2042      18.515  11.793  31.756  1.00 22.53           O  
ATOM   1222  CB  GLU B2042      17.671  12.069  29.025  1.00 15.73           C  
ATOM   1223  CG  GLU B2042      17.124  12.377  27.659  1.00 19.49           C  
ATOM   1224  CD  GLU B2042      16.015  13.399  27.639  1.00 25.38           C  
ATOM   1225  OE1 GLU B2042      14.987  13.137  28.277  1.00 32.35           O  
ATOM   1226  OE2 GLU B2042      16.180  14.432  26.977  1.00 28.43           O1-
ATOM   1227  HN  GLU B2042      19.933  13.093  28.106  1.00  0.00           H  
ATOM   1228  N   ARG B2043      20.566  12.161  30.964  1.00 13.42           N  
ATOM   1229  CA  ARG B2043      21.287  11.243  31.841  1.00 16.99           C  
ATOM   1230  C   ARG B2043      20.741   9.800  31.815  1.00 15.29           C  
ATOM   1231  O   ARG B2043      20.438   9.145  32.805  1.00 19.49           O  
ATOM   1232  CB  ARG B2043      21.299  11.867  33.218  1.00 18.63           C  
ATOM   1233  CG  ARG B2043      22.526  12.764  33.449  1.00 27.49           C  
ATOM   1234  CD  ARG B2043      22.523  13.950  32.496  1.00 35.72           C  
ATOM   1235  NE  ARG B2043      23.450  15.020  32.840  1.00 43.94           N  
ATOM   1236  CZ  ARG B2043      23.105  16.043  33.646  1.00 44.21           C  
ATOM   1237  NH1 ARG B2043      21.881  16.132  34.193  1.00 46.39           N1+
ATOM   1238  NH2 ARG B2043      23.981  17.035  33.853  1.00 44.28           N  
ATOM   1239  HN  ARG B2043      21.085  12.612  30.275  1.00  0.00           H  
ATOM   1240  HE  ARG B2043      24.357  15.004  32.467  1.00  0.00           H  
ATOM   1241  HH  ARG B2043      21.198  15.424  34.020  1.00  0.00           H  
ATOM   1242  HH  ARG B2043      21.671  16.904  34.792  1.00  0.00           H  
ATOM   1243  HH  ARG B2043      24.879  16.996  33.417  1.00  0.00           H  
ATOM   1244  HH  ARG B2043      23.735  17.792  34.455  1.00  0.00           H  
ATOM   1245  N   ASN B2044      20.668   9.170  30.647  1.00 15.46           N  
ATOM   1246  CA  ASN B2044      19.943   7.917  30.501  1.00 15.02           C  
ATOM   1247  C   ASN B2044      20.763   6.829  29.858  1.00 16.39           C  
ATOM   1248  O   ASN B2044      20.710   6.645  28.645  1.00 17.26           O  
ATOM   1249  CB  ASN B2044      18.709   8.286  29.704  1.00  8.81           C  
ATOM   1250  CG  ASN B2044      17.503   7.405  29.740  1.00  6.97           C  
ATOM   1251  ND2 ASN B2044      16.288   7.895  29.880  1.00  4.55           N  
ATOM   1252  OD1 ASN B2044      17.654   6.212  29.580  1.00 15.36           O  
ATOM   1253  HN  ASN B2044      20.986   9.655  29.863  1.00  0.00           H  
ATOM   1254 1HD2 ASN B2044      15.531   7.275  29.899  1.00  0.00           H  
ATOM   1255 2HD2 ASN B2044      16.211   8.864  29.992  1.00  0.00           H  
ATOM   1256  N   VAL B2045      21.528   6.076  30.673  1.00 17.65           N  
ATOM   1257  CA  VAL B2045      22.430   4.991  30.227  1.00 15.25           C  
ATOM   1258  C   VAL B2045      21.728   3.792  29.658  1.00 13.22           C  
ATOM   1259  O   VAL B2045      22.186   3.189  28.708  1.00 13.99           O  
ATOM   1260  CB  VAL B2045      23.339   4.480  31.376  1.00 16.74           C  
ATOM   1261  CG1 VAL B2045      24.295   3.354  30.881  1.00 13.54           C  
ATOM   1262  CG2 VAL B2045      24.213   5.642  31.864  1.00 14.34           C  
ATOM   1263  HN  VAL B2045      21.536   6.335  31.625  1.00  0.00           H  
ATOM   1264  N   LYS B2046      20.623   3.443  30.272  1.00 12.67           N  
ATOM   1265  CA  LYS B2046      19.743   2.388  29.846  1.00 11.16           C  
ATOM   1266  C   LYS B2046      19.128   2.811  28.530  1.00 10.74           C  
ATOM   1267  O   LYS B2046      19.066   1.976  27.653  1.00 15.98           O  
ATOM   1268  CB  LYS B2046      18.724   2.235  30.934  1.00 14.24           C  
ATOM   1269  CG  LYS B2046      17.267   1.968  30.507  1.00 27.29           C  
ATOM   1270  CD  LYS B2046      16.865   0.517  30.321  1.00 32.02           C  
ATOM   1271  CE  LYS B2046      16.959  -0.218  31.662  1.00 37.22           C  
ATOM   1272  NZ  LYS B2046      16.324  -1.514  31.548  1.00 44.24           N1+
ATOM   1273  HN  LYS B2046      20.378   3.971  31.063  1.00  0.00           H  
ATOM   1274  HZ1 LYS B2046      16.793  -2.072  30.805  1.00  0.00           H  
ATOM   1275  HZ2 LYS B2046      16.390  -2.021  32.453  1.00  0.00           H  
ATOM   1276  HZ3 LYS B2046      15.320  -1.393  31.294  1.00  0.00           H  
ATOM   1277  N   GLY B2047      18.734   4.056  28.326  1.00  7.79           N  
ATOM   1278  CA  GLY B2047      18.203   4.537  27.086  1.00  5.41           C  
ATOM   1279  C   GLY B2047      19.264   4.570  26.052  1.00  5.48           C  
ATOM   1280  O   GLY B2047      18.993   4.132  24.962  1.00 10.89           O  
ATOM   1281  HN  GLY B2047      18.733   4.664  29.084  1.00  0.00           H  
ATOM   1282  N   MET B2048      20.455   5.051  26.302  1.00  4.31           N  
ATOM   1283  CA  MET B2048      21.560   5.072  25.341  1.00 11.03           C  
ATOM   1284  C   MET B2048      22.030   3.682  24.835  1.00 12.41           C  
ATOM   1285  O   MET B2048      22.130   3.423  23.626  1.00 13.15           O  
ATOM   1286  CB  MET B2048      22.773   5.770  25.974  1.00  6.98           C  
ATOM   1287  CG  MET B2048      24.022   5.696  25.217  1.00  2.00           C  
ATOM   1288  SD  MET B2048      25.400   5.784  26.354  1.00 13.66           S  
ATOM   1289  CE  MET B2048      26.696   4.844  25.571  1.00 10.58           C  
ATOM   1290  HN  MET B2048      20.598   5.413  27.186  1.00  0.00           H  
ATOM   1291  N   PHE B2049      22.336   2.747  25.745  1.00 13.55           N  
ATOM   1292  CA  PHE B2049      22.776   1.400  25.409  1.00 15.12           C  
ATOM   1293  C   PHE B2049      21.731   0.652  24.576  1.00 17.48           C  
ATOM   1294  O   PHE B2049      22.062  -0.135  23.668  1.00 16.61           O  
ATOM   1295  CB  PHE B2049      23.029   0.578  26.668  1.00 17.80           C  
ATOM   1296  CG  PHE B2049      24.333   0.851  27.417  1.00 18.60           C  
ATOM   1297  CD1 PHE B2049      25.176   1.919  27.097  1.00 22.96           C  
ATOM   1298  CD2 PHE B2049      24.703   0.047  28.482  1.00 19.28           C  
ATOM   1299  CE1 PHE B2049      26.359   2.178  27.817  1.00 22.57           C  
ATOM   1300  CE2 PHE B2049      25.887   0.312  29.189  1.00 21.94           C  
ATOM   1301  CZ  PHE B2049      26.732   1.370  28.877  1.00 19.18           C  
ATOM   1302  HN  PHE B2049      22.217   2.973  26.702  1.00  0.00           H  
ATOM   1303  N   GLU B2050      20.455   0.903  24.886  1.00 16.15           N  
ATOM   1304  CA  GLU B2050      19.403   0.295  24.128  1.00 19.92           C  
ATOM   1305  C   GLU B2050      19.243   0.910  22.727  1.00 19.69           C  
ATOM   1306  O   GLU B2050      18.840   0.165  21.807  1.00 21.07           O  
ATOM   1307  CB  GLU B2050      18.127   0.385  24.946  1.00 23.11           C  
ATOM   1308  CG  GLU B2050      17.927  -0.839  25.899  1.00 32.37           C  
ATOM   1309  CD  GLU B2050      19.018  -1.144  26.945  1.00 38.77           C  
ATOM   1310  OE1 GLU B2050      20.077  -1.661  26.574  1.00 46.20           O  
ATOM   1311  OE2 GLU B2050      18.813  -0.887  28.136  1.00 41.06           O1-
ATOM   1312  HN  GLU B2050      20.225   1.439  25.663  1.00  0.00           H  
ATOM   1313  N   VAL B2051      19.551   2.204  22.523  1.00 13.69           N  
ATOM   1314  CA  VAL B2051      19.521   2.732  21.193  1.00 11.92           C  
ATOM   1315  C   VAL B2051      20.716   2.188  20.428  1.00 13.77           C  
ATOM   1316  O   VAL B2051      20.627   1.825  19.253  1.00 20.12           O  
ATOM   1317  CB  VAL B2051      19.502   4.284  21.253  1.00 11.21           C  
ATOM   1318  CG1 VAL B2051      19.830   5.001  19.941  1.00  9.34           C  
ATOM   1319  CG2 VAL B2051      18.061   4.657  21.464  1.00 13.43           C  
ATOM   1320  HN  VAL B2051      19.701   2.766  23.292  1.00  0.00           H  
ATOM   1321  N   LEU B2052      21.859   2.095  21.065  1.00 14.78           N  
ATOM   1322  CA  LEU B2052      23.043   1.710  20.372  1.00 15.44           C  
ATOM   1323  C   LEU B2052      23.246   0.233  20.037  1.00 18.65           C  
ATOM   1324  O   LEU B2052      23.875  -0.105  19.013  1.00 17.36           O  
ATOM   1325  CB  LEU B2052      24.181   2.350  21.218  1.00 13.48           C  
ATOM   1326  CG  LEU B2052      24.994   3.485  20.509  1.00 12.75           C  
ATOM   1327  CD1 LEU B2052      24.105   4.422  19.691  1.00 13.27           C  
ATOM   1328  CD2 LEU B2052      25.760   4.196  21.510  1.00  7.35           C  
ATOM   1329  HN  LEU B2052      21.903   2.361  21.991  1.00  0.00           H  
ATOM   1330  N   GLU B2053      22.725  -0.705  20.835  1.00 20.62           N  
ATOM   1331  CA  GLU B2053      22.946  -2.109  20.555  1.00 20.84           C  
ATOM   1332  C   GLU B2053      22.436  -2.547  19.181  1.00 19.28           C  
ATOM   1333  O   GLU B2053      23.160  -3.239  18.472  1.00 22.70           O  
ATOM   1334  CB  GLU B2053      22.300  -2.978  21.668  1.00 24.90           C  
ATOM   1335  CG  GLU B2053      23.026  -4.334  21.968  1.00 29.30           C  
ATOM   1336  CD  GLU B2053      23.327  -5.299  20.769  1.00 33.49           C  
ATOM   1337  OE1 GLU B2053      22.401  -5.907  20.198  1.00 34.08           O  
ATOM   1338  OE2 GLU B2053      24.499  -5.459  20.383  1.00 34.90           O1-
ATOM   1339  HN  GLU B2053      22.239  -0.436  21.636  1.00  0.00           H  
ATOM   1340  N   PRO B2054      21.282  -2.251  18.613  1.00 20.14           N  
ATOM   1341  CA  PRO B2054      20.870  -2.762  17.313  1.00 17.17           C  
ATOM   1342  C   PRO B2054      21.889  -2.503  16.238  1.00 16.08           C  
ATOM   1343  O   PRO B2054      22.168  -3.310  15.367  1.00 18.80           O  
ATOM   1344  CB  PRO B2054      19.515  -2.054  17.064  1.00 22.18           C  
ATOM   1345  CG  PRO B2054      18.951  -1.768  18.447  1.00 19.71           C  
ATOM   1346  CD  PRO B2054      20.231  -1.410  19.194  1.00 20.72           C  
ATOM   1347  N   LEU B2055      22.479  -1.316  16.335  1.00 19.53           N  
ATOM   1348  CA  LEU B2055      23.471  -0.799  15.375  1.00 12.84           C  
ATOM   1349  C   LEU B2055      24.746  -1.631  15.465  1.00 10.86           C  
ATOM   1350  O   LEU B2055      25.393  -1.877  14.441  1.00 10.14           O  
ATOM   1351  CB  LEU B2055      23.717   0.711  15.716  1.00  7.86           C  
ATOM   1352  CG  LEU B2055      22.610   1.674  15.390  1.00  2.00           C  
ATOM   1353  CD1 LEU B2055      22.714   2.910  16.260  1.00  5.25           C  
ATOM   1354  CD2 LEU B2055      22.652   1.954  13.983  1.00  2.00           C  
ATOM   1355  HN  LEU B2055      22.172  -0.673  17.032  1.00  0.00           H  
ATOM   1356  N   HIS B2056      25.126  -2.052  16.677  1.00  7.58           N  
ATOM   1357  CA  HIS B2056      26.267  -2.910  16.817  1.00  3.60           C  
ATOM   1358  C   HIS B2056      25.900  -4.271  16.299  1.00  5.63           C  
ATOM   1359  O   HIS B2056      26.760  -4.821  15.636  1.00  6.82           O  
ATOM   1360  CB  HIS B2056      26.701  -3.038  18.240  1.00  4.71           C  
ATOM   1361  CG  HIS B2056      27.459  -1.809  18.746  1.00  2.00           C  
ATOM   1362  CD2 HIS B2056      26.879  -0.892  19.598  1.00  2.00           C  
ATOM   1363  ND1 HIS B2056      28.697  -1.393  18.505  1.00  2.00           N  
ATOM   1364  CE1 HIS B2056      28.873  -0.281  19.171  1.00  2.00           C  
ATOM   1365  NE2 HIS B2056      27.772   0.010  19.817  1.00  2.00           N  
ATOM   1366  HN  HIS B2056      24.562  -1.817  17.448  1.00  0.00           H  
ATOM   1367  HD1 HIS B2056      29.361  -1.837  17.969  1.00  0.00           H  
ATOM   1368  HE2 HIS B2056      27.623   0.770  20.422  1.00  0.00           H  
ATOM   1369  N   ALA B2057      24.724  -4.827  16.516  1.00  2.49           N  
ATOM   1370  CA  ALA B2057      24.343  -6.124  16.024  1.00 13.36           C  
ATOM   1371  C   ALA B2057      24.426  -6.200  14.465  1.00 20.73           C  
ATOM   1372  O   ALA B2057      24.965  -7.169  13.858  1.00 20.74           O  
ATOM   1373  CB  ALA B2057      22.914  -6.431  16.460  1.00 18.30           C  
ATOM   1374  HN  ALA B2057      24.093  -4.332  17.059  1.00  0.00           H  
ATOM   1375  N   MET B2058      23.924  -5.115  13.823  1.00 19.54           N  
ATOM   1376  CA  MET B2058      23.999  -4.936  12.386  1.00 14.13           C  
ATOM   1377  C   MET B2058      25.439  -5.078  11.946  1.00 15.05           C  
ATOM   1378  O   MET B2058      25.744  -5.830  11.036  1.00 14.93           O  
ATOM   1379  CB  MET B2058      23.471  -3.575  12.091  1.00 18.02           C  
ATOM   1380  CG  MET B2058      23.681  -3.000  10.692  1.00 11.83           C  
ATOM   1381  SD  MET B2058      23.089  -1.284  10.657  1.00 16.22           S  
ATOM   1382  CE  MET B2058      24.582  -0.486  11.124  1.00  3.55           C  
ATOM   1383  HN  MET B2058      23.493  -4.427  14.386  1.00  0.00           H  
ATOM   1384  N   MET B2059      26.351  -4.368  12.584  1.00 15.25           N  
ATOM   1385  CA  MET B2059      27.739  -4.433  12.195  1.00 18.31           C  
ATOM   1386  C   MET B2059      28.298  -5.845  12.297  1.00 22.88           C  
ATOM   1387  O   MET B2059      28.877  -6.421  11.368  1.00 21.29           O  
ATOM   1388  CB  MET B2059      28.626  -3.522  13.074  1.00 17.20           C  
ATOM   1389  CG  MET B2059      28.397  -2.060  12.982  1.00 12.60           C  
ATOM   1390  SD  MET B2059      28.767  -1.655  11.313  1.00 13.73           S  
ATOM   1391  CE  MET B2059      30.391  -1.137  11.396  1.00  3.03           C  
ATOM   1392  HN  MET B2059      26.084  -3.770  13.298  1.00  0.00           H  
ATOM   1393  N   GLU B2060      28.080  -6.446  13.460  1.00 25.93           N  
ATOM   1394  CA  GLU B2060      28.594  -7.773  13.761  1.00 28.80           C  
ATOM   1395  C   GLU B2060      28.001  -8.856  12.842  1.00 26.64           C  
ATOM   1396  O   GLU B2060      28.618  -9.921  12.681  1.00 30.78           O  
ATOM   1397  CB  GLU B2060      28.314  -8.098  15.272  1.00 32.39           C  
ATOM   1398  CG  GLU B2060      29.147  -7.178  16.259  1.00 32.69           C  
ATOM   1399  CD  GLU B2060      28.934  -7.363  17.795  1.00 30.08           C  
ATOM   1400  OE1 GLU B2060      27.795  -7.463  18.270  1.00 29.30           O  
ATOM   1401  OE2 GLU B2060      29.920  -7.372  18.548  1.00 25.25           O1-
ATOM   1402  HN  GLU B2060      27.532  -5.999  14.138  1.00  0.00           H  
ATOM   1403  N   ARG B2061      26.848  -8.602  12.200  1.00 21.72           N  
ATOM   1404  CA  ARG B2061      26.242  -9.553  11.279  1.00 13.73           C  
ATOM   1405  C   ARG B2061      27.015  -9.771   9.996  1.00 13.96           C  
ATOM   1406  O   ARG B2061      26.982 -10.895   9.491  1.00 20.90           O  
ATOM   1407  CB  ARG B2061      24.852  -9.107  10.923  1.00 16.28           C  
ATOM   1408  CG  ARG B2061      24.003 -10.009  10.061  1.00  8.99           C  
ATOM   1409  CD  ARG B2061      22.555  -9.714  10.267  1.00 12.21           C  
ATOM   1410  NE  ARG B2061      22.178  -8.430   9.698  1.00 20.45           N  
ATOM   1411  CZ  ARG B2061      21.383  -7.554  10.323  1.00 17.59           C  
ATOM   1412  NH1 ARG B2061      20.869  -7.772  11.530  1.00 24.26           N1+
ATOM   1413  NH2 ARG B2061      21.073  -6.421   9.711  1.00 27.01           N  
ATOM   1414  HN  ARG B2061      26.421  -7.730  12.351  1.00  0.00           H  
ATOM   1415  HE  ARG B2061      22.543  -8.160   8.823  1.00  0.00           H  
ATOM   1416  HH  ARG B2061      21.062  -8.636  11.996  1.00  0.00           H  
ATOM   1417  HH  ARG B2061      20.276  -7.102  11.972  1.00  0.00           H  
ATOM   1418  HH  ARG B2061      21.442  -6.217   8.804  1.00  0.00           H  
ATOM   1419  HH  ARG B2061      20.492  -5.737  10.165  1.00  0.00           H  
ATOM   1420  N   GLY B2062      27.678  -8.760   9.475  1.00  7.96           N  
ATOM   1421  CA  GLY B2062      28.439  -8.854   8.297  1.00  3.79           C  
ATOM   1422  C   GLY B2062      27.953  -7.891   7.227  1.00  5.64           C  
ATOM   1423  O   GLY B2062      26.776  -7.697   6.904  1.00  7.44           O  
ATOM   1424  HN  GLY B2062      27.694  -7.920   9.907  1.00  0.00           H  
ATOM   1425  N   PRO B2063      28.913  -7.253   6.561  1.00  6.66           N  
ATOM   1426  CA  PRO B2063      28.685  -6.078   5.775  1.00 11.70           C  
ATOM   1427  C   PRO B2063      28.133  -5.982   4.363  1.00 19.83           C  
ATOM   1428  O   PRO B2063      27.304  -5.128   4.055  1.00 25.21           O  
ATOM   1429  CB  PRO B2063      30.001  -5.408   5.857  1.00  6.69           C  
ATOM   1430  CG  PRO B2063      31.037  -6.437   5.781  1.00  2.00           C  
ATOM   1431  CD  PRO B2063      30.352  -7.507   6.613  1.00  6.18           C  
ATOM   1432  N   GLN B2064      28.451  -6.888   3.428  1.00 24.41           N  
ATOM   1433  CA  GLN B2064      28.364  -6.432   2.008  1.00 29.47           C  
ATOM   1434  C   GLN B2064      27.212  -5.900   1.062  1.00 27.70           C  
ATOM   1435  O   GLN B2064      26.137  -6.434   0.745  1.00 30.22           O  
ATOM   1436  CB  GLN B2064      29.144  -7.493   1.119  1.00 26.99           C  
ATOM   1437  CG  GLN B2064      30.639  -7.128   1.240  1.00 28.98           C  
ATOM   1438  CD  GLN B2064      31.574  -7.650   0.187  1.00 28.77           C  
ATOM   1439  NE2 GLN B2064      32.481  -8.544   0.529  1.00 24.94           N  
ATOM   1440  OE1 GLN B2064      31.506  -7.213  -0.951  1.00 31.33           O  
ATOM   1441  HN  GLN B2064      28.797  -7.757   3.649  1.00  0.00           H  
ATOM   1442 1HE2 GLN B2064      33.005  -8.911  -0.203  1.00  0.00           H  
ATOM   1443 2HE2 GLN B2064      32.535  -8.837   1.460  1.00  0.00           H  
ATOM   1444  N   THR B2065      27.534  -4.622   0.914  1.00 20.34           N  
ATOM   1445  CA  THR B2065      27.285  -3.770  -0.225  1.00 15.37           C  
ATOM   1446  C   THR B2065      28.705  -3.196  -0.238  1.00 13.24           C  
ATOM   1447  O   THR B2065      29.387  -3.218   0.818  1.00 12.57           O  
ATOM   1448  CB  THR B2065      26.370  -2.569  -0.076  1.00 13.35           C  
ATOM   1449  CG2 THR B2065      24.948  -3.005   0.075  1.00 10.06           C  
ATOM   1450  OG1 THR B2065      26.820  -1.805   1.056  1.00 25.87           O  
ATOM   1451  HN  THR B2065      28.136  -4.291   1.622  1.00  0.00           H  
ATOM   1452  HG1 THR B2065      26.590  -2.409   1.827  1.00  0.00           H  
ATOM   1453  N   LEU B2066      29.291  -2.778  -1.352  1.00  9.31           N  
ATOM   1454  CA  LEU B2066      30.631  -2.195  -1.356  1.00  6.76           C  
ATOM   1455  C   LEU B2066      30.717  -1.044  -0.352  1.00  6.46           C  
ATOM   1456  O   LEU B2066      31.660  -0.945   0.419  1.00  4.95           O  
ATOM   1457  CB  LEU B2066      30.889  -1.797  -2.809  1.00 10.06           C  
ATOM   1458  CG  LEU B2066      31.746  -2.770  -3.668  1.00 16.02           C  
ATOM   1459  CD1 LEU B2066      31.389  -4.231  -3.464  1.00 11.30           C  
ATOM   1460  CD2 LEU B2066      31.540  -2.403  -5.117  1.00 12.10           C  
ATOM   1461  HN  LEU B2066      28.833  -2.970  -2.201  1.00  0.00           H  
ATOM   1462  N   LYS B2067      29.673  -0.248  -0.193  1.00  6.39           N  
ATOM   1463  CA  LYS B2067      29.684   0.846   0.750  1.00  8.21           C  
ATOM   1464  C   LYS B2067      29.554   0.453   2.208  1.00 12.59           C  
ATOM   1465  O   LYS B2067      29.912   1.228   3.108  1.00 17.45           O  
ATOM   1466  CB  LYS B2067      28.577   1.827   0.471  1.00  4.09           C  
ATOM   1467  CG  LYS B2067      29.001   2.928  -0.522  1.00  6.06           C  
ATOM   1468  CD  LYS B2067      27.825   3.940  -0.626  1.00  9.88           C  
ATOM   1469  CE  LYS B2067      28.184   4.964  -1.693  1.00 13.37           C  
ATOM   1470  NZ  LYS B2067      27.109   5.945  -1.785  1.00 13.74           N1+
ATOM   1471  HN  LYS B2067      28.888  -0.393  -0.737  1.00  0.00           H  
ATOM   1472  HZ1 LYS B2067      26.998   6.405  -0.860  1.00  0.00           H  
ATOM   1473  HZ2 LYS B2067      27.351   6.656  -2.506  1.00  0.00           H  
ATOM   1474  HZ3 LYS B2067      26.221   5.469  -2.050  1.00  0.00           H  
ATOM   1475  N   GLU B2068      28.973  -0.698   2.535  1.00 13.25           N  
ATOM   1476  CA  GLU B2068      28.977  -1.208   3.920  1.00 10.13           C  
ATOM   1477  C   GLU B2068      30.339  -1.728   4.387  1.00  8.56           C  
ATOM   1478  O   GLU B2068      30.865  -1.357   5.436  1.00 12.84           O  
ATOM   1479  CB  GLU B2068      27.956  -2.272   4.006  1.00  3.74           C  
ATOM   1480  CG  GLU B2068      26.587  -1.598   4.185  1.00  5.05           C  
ATOM   1481  CD  GLU B2068      25.332  -2.436   4.231  1.00  7.04           C  
ATOM   1482  OE1 GLU B2068      25.468  -3.589   4.572  1.00  6.58           O  
ATOM   1483  OE2 GLU B2068      24.226  -2.006   3.921  1.00 10.92           O1-
ATOM   1484  HN  GLU B2068      28.723  -1.311   1.820  1.00  0.00           H  
ATOM   1485  N   THR B2069      31.038  -2.418   3.491  1.00 10.17           N  
ATOM   1486  CA  THR B2069      32.397  -2.877   3.712  1.00  8.81           C  
ATOM   1487  C   THR B2069      33.311  -1.675   4.003  1.00 13.16           C  
ATOM   1488  O   THR B2069      33.998  -1.674   5.043  1.00 15.55           O  
ATOM   1489  CB  THR B2069      32.840  -3.631   2.445  1.00  6.11           C  
ATOM   1490  CG2 THR B2069      34.014  -4.426   2.681  1.00  3.12           C  
ATOM   1491  OG1 THR B2069      31.757  -4.469   2.029  1.00  2.19           O  
ATOM   1492  HN  THR B2069      30.640  -2.616   2.610  1.00  0.00           H  
ATOM   1493  HG1 THR B2069      31.912  -4.628   1.079  1.00  0.00           H  
ATOM   1494  N   SER B2070      33.333  -0.596   3.203  1.00 14.15           N  
ATOM   1495  CA  SER B2070      34.183   0.544   3.533  1.00 13.48           C  
ATOM   1496  C   SER B2070      33.842   1.205   4.854  1.00 12.78           C  
ATOM   1497  O   SER B2070      34.751   1.588   5.559  1.00 17.58           O  
ATOM   1498  CB  SER B2070      34.107   1.528   2.386  1.00  9.34           C  
ATOM   1499  OG  SER B2070      35.159   1.082   1.563  1.00 11.38           O  
ATOM   1500  HN  SER B2070      32.809  -0.593   2.369  1.00  0.00           H  
ATOM   1501  HG  SER B2070      35.014   0.179   1.235  1.00  0.00           H  
ATOM   1502  N   PHE B2071      32.616   1.308   5.322  1.00 13.63           N  
ATOM   1503  CA  PHE B2071      32.309   1.939   6.591  1.00 11.90           C  
ATOM   1504  C   PHE B2071      32.878   0.988   7.640  1.00 17.23           C  
ATOM   1505  O   PHE B2071      33.385   1.402   8.694  1.00 14.71           O  
ATOM   1506  CB  PHE B2071      30.792   2.051   6.730  1.00  8.62           C  
ATOM   1507  CG  PHE B2071      30.343   2.767   7.990  1.00 10.94           C  
ATOM   1508  CD1 PHE B2071      30.239   2.053   9.196  1.00 10.78           C  
ATOM   1509  CD2 PHE B2071      30.093   4.146   7.950  1.00  8.19           C  
ATOM   1510  CE1 PHE B2071      29.883   2.728  10.379  1.00 13.56           C  
ATOM   1511  CE2 PHE B2071      29.737   4.820   9.135  1.00 11.63           C  
ATOM   1512  CZ  PHE B2071      29.635   4.117  10.357  1.00  8.97           C  
ATOM   1513  HN  PHE B2071      31.903   0.928   4.768  1.00  0.00           H  
ATOM   1514  N   ASN B2072      32.825  -0.309   7.330  1.00 18.61           N  
ATOM   1515  CA  ASN B2072      33.262  -1.278   8.289  1.00 21.34           C  
ATOM   1516  C   ASN B2072      34.745  -1.316   8.430  1.00 21.30           C  
ATOM   1517  O   ASN B2072      35.184  -1.361   9.568  1.00 23.96           O  
ATOM   1518  CB  ASN B2072      32.793  -2.690   7.953  1.00 22.30           C  
ATOM   1519  CG  ASN B2072      33.088  -3.632   9.111  1.00 23.61           C  
ATOM   1520  ND2 ASN B2072      33.420  -4.889   8.854  1.00 20.50           N  
ATOM   1521  OD1 ASN B2072      33.057  -3.225  10.275  1.00 30.43           O  
ATOM   1522  HN  ASN B2072      32.336  -0.624   6.541  1.00  0.00           H  
ATOM   1523 1HD2 ASN B2072      33.611  -5.461   9.624  1.00  0.00           H  
ATOM   1524 2HD2 ASN B2072      33.490  -5.166   7.920  1.00  0.00           H  
ATOM   1525  N   GLN B2073      35.550  -1.255   7.373  1.00 24.02           N  
ATOM   1526  CA  GLN B2073      36.997  -1.306   7.534  1.00 21.23           C  
ATOM   1527  C   GLN B2073      37.574   0.029   8.025  1.00 16.39           C  
ATOM   1528  O   GLN B2073      38.674   0.090   8.570  1.00 18.70           O  
ATOM   1529  CB  GLN B2073      37.628  -1.748   6.196  1.00 24.84           C  
ATOM   1530  CG  GLN B2073      38.945  -2.561   6.387  1.00 32.41           C  
ATOM   1531  CD  GLN B2073      38.854  -3.941   7.111  1.00 38.28           C  
ATOM   1532  NE2 GLN B2073      39.925  -4.726   7.179  1.00 37.07           N  
ATOM   1533  OE1 GLN B2073      37.820  -4.385   7.627  1.00 42.54           O  
ATOM   1534  HN  GLN B2073      35.171  -1.200   6.478  1.00  0.00           H  
ATOM   1535 1HE2 GLN B2073      39.813  -5.558   7.667  1.00  0.00           H  
ATOM   1536 2HE2 GLN B2073      40.754  -4.398   6.782  1.00  0.00           H  
ATOM   1537  N   ALA B2074      36.897   1.158   7.864  1.00  9.55           N  
ATOM   1538  CA  ALA B2074      37.357   2.420   8.453  1.00  6.98           C  
ATOM   1539  C   ALA B2074      36.831   2.679   9.884  1.00 12.84           C  
ATOM   1540  O   ALA B2074      37.533   3.342  10.649  1.00 17.99           O  
ATOM   1541  CB  ALA B2074      36.908   3.571   7.568  1.00  2.00           C  
ATOM   1542  HN  ALA B2074      36.053   1.142   7.358  1.00  0.00           H  
ATOM   1543  N   TYR B2075      35.629   2.229  10.306  1.00 12.77           N  
ATOM   1544  CA  TYR B2075      35.078   2.475  11.649  1.00 15.45           C  
ATOM   1545  C   TYR B2075      34.705   1.270  12.533  1.00 15.43           C  
ATOM   1546  O   TYR B2075      34.553   1.421  13.750  1.00 16.41           O  
ATOM   1547  CB  TYR B2075      33.823   3.327  11.559  1.00 20.19           C  
ATOM   1548  CG  TYR B2075      33.960   4.536  10.666  1.00 19.02           C  
ATOM   1549  CD1 TYR B2075      34.675   5.633  11.122  1.00 16.98           C  
ATOM   1550  CD2 TYR B2075      33.381   4.540   9.407  1.00 17.31           C  
ATOM   1551  CE1 TYR B2075      34.816   6.725  10.299  1.00 18.65           C  
ATOM   1552  CE2 TYR B2075      33.526   5.649   8.603  1.00 16.39           C  
ATOM   1553  CZ  TYR B2075      34.237   6.731   9.060  1.00 13.20           C  
ATOM   1554  OH  TYR B2075      34.383   7.837   8.278  1.00 21.69           O  
ATOM   1555  HN  TYR B2075      35.101   1.682   9.683  1.00  0.00           H  
ATOM   1556  HH  TYR B2075      34.934   8.504   8.700  1.00  0.00           H  
ATOM   1557  N   GLY B2076      34.571   0.063  11.993  1.00 11.93           N  
ATOM   1558  CA  GLY B2076      34.149  -1.133  12.664  1.00  8.95           C  
ATOM   1559  C   GLY B2076      34.870  -1.389  13.922  1.00 12.82           C  
ATOM   1560  O   GLY B2076      34.236  -1.532  14.951  1.00 18.79           O  
ATOM   1561  HN  GLY B2076      34.758  -0.014  11.028  1.00  0.00           H  
ATOM   1562  N   ARG B2077      36.193  -1.428  13.849  1.00 17.67           N  
ATOM   1563  CA  ARG B2077      37.097  -1.628  15.001  1.00 23.70           C  
ATOM   1564  C   ARG B2077      36.827  -0.622  16.152  1.00 23.18           C  
ATOM   1565  O   ARG B2077      36.703  -1.002  17.327  1.00 25.55           O  
ATOM   1566  CB  ARG B2077      38.547  -1.482  14.488  1.00 31.84           C  
ATOM   1567  CG  ARG B2077      39.748  -2.066  15.227  1.00 42.37           C  
ATOM   1568  CD  ARG B2077      40.965  -1.625  14.392  1.00 53.38           C  
ATOM   1569  NE  ARG B2077      42.278  -2.145  14.799  1.00 62.83           N  
ATOM   1570  CZ  ARG B2077      43.036  -1.619  15.789  1.00 66.85           C  
ATOM   1571  NH1 ARG B2077      42.619  -0.590  16.546  1.00 69.32           N1+
ATOM   1572  NH2 ARG B2077      44.228  -2.159  16.058  1.00 64.81           N  
ATOM   1573  HN  ARG B2077      36.585  -1.295  12.965  1.00  0.00           H  
ATOM   1574  HE  ARG B2077      42.634  -2.926  14.328  1.00  0.00           H  
ATOM   1575  HH  ARG B2077      41.721  -0.178  16.376  1.00  0.00           H  
ATOM   1576  HH  ARG B2077      43.213  -0.224  17.261  1.00  0.00           H  
ATOM   1577  HH  ARG B2077      44.538  -2.947  15.529  1.00  0.00           H  
ATOM   1578  HH  ARG B2077      44.790  -1.776  16.788  1.00  0.00           H  
ATOM   1579  N   ASP B2078      36.640   0.663  15.823  1.00 20.47           N  
ATOM   1580  CA  ASP B2078      36.392   1.670  16.833  1.00 20.26           C  
ATOM   1581  C   ASP B2078      35.087   1.440  17.543  1.00 18.26           C  
ATOM   1582  O   ASP B2078      35.007   1.516  18.761  1.00 21.25           O  
ATOM   1583  CB  ASP B2078      36.367   3.042  16.207  1.00 21.62           C  
ATOM   1584  CG  ASP B2078      37.667   3.834  16.244  1.00 20.02           C  
ATOM   1585  OD1 ASP B2078      38.695   3.363  15.784  1.00 25.64           O  
ATOM   1586  OD2 ASP B2078      37.687   4.950  16.735  1.00 27.37           O1-
ATOM   1587  HN  ASP B2078      36.599   0.912  14.882  1.00  0.00           H  
ATOM   1588  N   LEU B2079      34.049   1.052  16.824  1.00 18.17           N  
ATOM   1589  CA  LEU B2079      32.734   0.854  17.417  1.00 16.33           C  
ATOM   1590  C   LEU B2079      32.652  -0.424  18.201  1.00 13.99           C  
ATOM   1591  O   LEU B2079      31.754  -0.588  19.022  1.00 14.41           O  
ATOM   1592  CB  LEU B2079      31.681   0.818  16.315  1.00 14.84           C  
ATOM   1593  CG  LEU B2079      31.629   1.913  15.333  1.00  5.94           C  
ATOM   1594  CD1 LEU B2079      30.988   1.395  14.082  1.00  7.86           C  
ATOM   1595  CD2 LEU B2079      30.917   3.055  15.945  1.00  4.12           C  
ATOM   1596  HN  LEU B2079      34.180   0.942  15.858  1.00  0.00           H  
ATOM   1597  N   MET B2080      33.487  -1.404  17.917  1.00 14.22           N  
ATOM   1598  CA  MET B2080      33.405  -2.639  18.661  1.00 17.56           C  
ATOM   1599  C   MET B2080      34.020  -2.313  19.991  1.00 18.23           C  
ATOM   1600  O   MET B2080      33.376  -2.637  20.996  1.00 18.63           O  
ATOM   1601  CB  MET B2080      34.190  -3.790  18.002  1.00 17.53           C  
ATOM   1602  CG  MET B2080      33.384  -4.550  16.961  1.00 23.11           C  
ATOM   1603  SD  MET B2080      33.991  -6.259  16.774  1.00 31.02           S  
ATOM   1604  CE  MET B2080      35.468  -5.937  15.855  1.00 23.42           C  
ATOM   1605  HN  MET B2080      34.055  -1.356  17.111  1.00  0.00           H  
ATOM   1606  N   GLU B2081      35.194  -1.654  19.987  1.00 19.32           N  
ATOM   1607  CA  GLU B2081      35.879  -1.291  21.213  1.00 18.72           C  
ATOM   1608  C   GLU B2081      34.949  -0.378  22.041  1.00 18.63           C  
ATOM   1609  O   GLU B2081      34.888  -0.512  23.276  1.00 18.28           O  
ATOM   1610  CB  GLU B2081      37.214  -0.581  20.884  1.00 25.26           C  
ATOM   1611  CG  GLU B2081      37.976  -0.115  22.200  1.00 31.10           C  
ATOM   1612  CD  GLU B2081      39.415   0.405  22.142  1.00 28.04           C  
ATOM   1613  OE1 GLU B2081      39.955   0.634  21.057  1.00 28.89           O  
ATOM   1614  OE2 GLU B2081      39.990   0.563  23.222  1.00 32.56           O1-
ATOM   1615  HN  GLU B2081      35.620  -1.430  19.128  1.00  0.00           H  
ATOM   1616  N   ALA B2082      34.185   0.511  21.383  1.00 13.84           N  
ATOM   1617  CA  ALA B2082      33.267   1.370  22.089  1.00 13.17           C  
ATOM   1618  C   ALA B2082      32.175   0.594  22.769  1.00 14.68           C  
ATOM   1619  O   ALA B2082      31.666   0.957  23.815  1.00 17.01           O  
ATOM   1620  CB  ALA B2082      32.655   2.300  21.142  1.00 10.55           C  
ATOM   1621  HN  ALA B2082      34.383   0.664  20.439  1.00  0.00           H  
ATOM   1622  N   GLN B2083      31.823  -0.538  22.209  1.00 16.70           N  
ATOM   1623  CA  GLN B2083      30.868  -1.449  22.799  1.00 15.35           C  
ATOM   1624  C   GLN B2083      31.568  -2.243  23.938  1.00 17.47           C  
ATOM   1625  O   GLN B2083      30.982  -2.476  25.006  1.00 13.95           O  
ATOM   1626  CB  GLN B2083      30.395  -2.392  21.730  1.00 10.00           C  
ATOM   1627  CG  GLN B2083      29.116  -3.001  22.270  1.00 15.02           C  
ATOM   1628  CD  GLN B2083      28.631  -4.175  21.464  1.00 12.80           C  
ATOM   1629  NE2 GLN B2083      29.499  -4.999  20.900  1.00 23.15           N  
ATOM   1630  OE1 GLN B2083      27.432  -4.381  21.283  1.00 13.60           O  
ATOM   1631  HN  GLN B2083      32.280  -0.803  21.382  1.00  0.00           H  
ATOM   1632 1HE2 GLN B2083      29.112  -5.771  20.417  1.00  0.00           H  
ATOM   1633 2HE2 GLN B2083      30.464  -4.878  21.010  1.00  0.00           H  
ATOM   1634  N   GLU B2084      32.804  -2.712  23.856  1.00 12.98           N  
ATOM   1635  CA  GLU B2084      33.328  -3.407  24.991  1.00 18.74           C  
ATOM   1636  C   GLU B2084      33.523  -2.369  26.113  1.00 15.23           C  
ATOM   1637  O   GLU B2084      33.252  -2.738  27.250  1.00 15.32           O  
ATOM   1638  CB  GLU B2084      34.671  -4.174  24.608  1.00 24.46           C  
ATOM   1639  CG  GLU B2084      34.858  -5.591  25.281  1.00 29.69           C  
ATOM   1640  CD  GLU B2084      35.329  -5.766  26.773  1.00 33.48           C  
ATOM   1641  OE1 GLU B2084      36.486  -5.446  27.095  1.00 37.12           O  
ATOM   1642  OE2 GLU B2084      34.580  -6.280  27.630  1.00 34.03           O1-
ATOM   1643  HN  GLU B2084      33.331  -2.566  23.059  1.00  0.00           H  
ATOM   1644  N   TRP B2085      33.976  -1.114  25.991  1.00 14.11           N  
ATOM   1645  CA  TRP B2085      34.046  -0.218  27.148  1.00 12.12           C  
ATOM   1646  C   TRP B2085      32.653  -0.046  27.770  1.00 15.13           C  
ATOM   1647  O   TRP B2085      32.552   0.083  28.991  1.00 14.57           O  
ATOM   1648  CB  TRP B2085      34.571   1.140  26.750  1.00 10.29           C  
ATOM   1649  CG  TRP B2085      36.090   1.153  26.594  1.00 12.52           C  
ATOM   1650  CD1 TRP B2085      36.676   1.223  25.356  1.00 13.53           C  
ATOM   1651  CD2 TRP B2085      36.999   0.968  27.618  1.00 12.46           C  
ATOM   1652  CE2 TRP B2085      38.194   0.892  26.907  1.00 12.70           C  
ATOM   1653  CE3 TRP B2085      37.004   0.848  29.019  1.00 12.26           C  
ATOM   1654  NE1 TRP B2085      37.957   1.048  25.588  1.00 13.94           N  
ATOM   1655  CZ2 TRP B2085      39.389   0.677  27.595  1.00 14.60           C  
ATOM   1656  CZ3 TRP B2085      38.205   0.639  29.691  1.00 14.23           C  
ATOM   1657  CH2 TRP B2085      39.397   0.553  28.985  1.00 10.36           C  
ATOM   1658  HN  TRP B2085      34.265  -0.811  25.104  1.00  0.00           H  
ATOM   1659  HE1 TRP B2085      38.649   1.054  24.893  1.00  0.00           H  
ATOM   1660  N   CYS B2086      31.555  -0.128  27.005  1.00 12.93           N  
ATOM   1661  CA  CYS B2086      30.216  -0.114  27.570  1.00 10.84           C  
ATOM   1662  C   CYS B2086      29.893  -1.443  28.261  1.00 12.91           C  
ATOM   1663  O   CYS B2086      29.132  -1.440  29.225  1.00 12.85           O  
ATOM   1664  CB  CYS B2086      29.138   0.098  26.506  1.00 14.74           C  
ATOM   1665  SG  CYS B2086      28.904   1.702  25.730  1.00 15.51           S  
ATOM   1666  HN  CYS B2086      31.662  -0.131  26.028  1.00  0.00           H  
ATOM   1667  N   ARG B2087      30.386  -2.623  27.858  1.00 15.21           N  
ATOM   1668  CA  ARG B2087      30.069  -3.868  28.548  1.00 11.31           C  
ATOM   1669  C   ARG B2087      30.986  -3.951  29.747  1.00  9.41           C  
ATOM   1670  O   ARG B2087      30.545  -4.336  30.811  1.00  8.80           O  
ATOM   1671  CB  ARG B2087      30.284  -5.047  27.641  1.00 17.66           C  
ATOM   1672  CG  ARG B2087      29.710  -5.192  26.158  1.00 22.85           C  
ATOM   1673  CD  ARG B2087      28.445  -4.509  25.657  1.00 29.32           C  
ATOM   1674  NE  ARG B2087      27.180  -4.848  26.305  1.00 41.33           N  
ATOM   1675  CZ  ARG B2087      26.017  -4.184  26.046  1.00 45.77           C  
ATOM   1676  NH1 ARG B2087      25.945  -3.167  25.177  1.00 45.50           N1+
ATOM   1677  NH2 ARG B2087      24.890  -4.548  26.692  1.00 45.81           N  
ATOM   1678  HN  ARG B2087      30.930  -2.637  27.033  1.00  0.00           H  
ATOM   1679  HE  ARG B2087      27.167  -5.577  26.969  1.00  0.00           H  
ATOM   1680  HH  ARG B2087      26.780  -2.842  24.737  1.00  0.00           H  
ATOM   1681  HH  ARG B2087      25.075  -2.699  25.059  1.00  0.00           H  
ATOM   1682  HH  ARG B2087      24.919  -5.310  27.344  1.00  0.00           H  
ATOM   1683  HH  ARG B2087      24.040  -4.066  26.505  1.00  0.00           H  
ATOM   1684  N   LYS B2088      32.238  -3.525  29.685  1.00  7.52           N  
ATOM   1685  CA  LYS B2088      33.090  -3.287  30.845  1.00 11.74           C  
ATOM   1686  C   LYS B2088      32.513  -2.308  31.842  1.00 14.10           C  
ATOM   1687  O   LYS B2088      32.576  -2.494  33.049  1.00 19.15           O  
ATOM   1688  CB  LYS B2088      34.454  -2.727  30.470  1.00  8.23           C  
ATOM   1689  CG  LYS B2088      35.435  -3.883  30.124  1.00 14.41           C  
ATOM   1690  CD  LYS B2088      36.875  -3.409  30.047  1.00 18.01           C  
ATOM   1691  CE  LYS B2088      37.735  -4.639  30.420  1.00 24.19           C  
ATOM   1692  NZ  LYS B2088      38.963  -4.260  31.108  1.00 23.60           N1+
ATOM   1693  HN  LYS B2088      32.563  -3.258  28.825  1.00  0.00           H  
ATOM   1694  HZ1 LYS B2088      38.728  -3.740  31.975  1.00  0.00           H  
ATOM   1695  HZ2 LYS B2088      39.511  -5.112  31.329  1.00  0.00           H  
ATOM   1696  HZ3 LYS B2088      39.516  -3.641  30.477  1.00  0.00           H  
ATOM   1697  N   TYR B2089      31.860  -1.266  31.379  1.00 19.62           N  
ATOM   1698  CA  TYR B2089      31.171  -0.320  32.227  1.00 17.35           C  
ATOM   1699  C   TYR B2089      30.110  -1.034  33.010  1.00 17.77           C  
ATOM   1700  O   TYR B2089      29.921  -0.784  34.193  1.00 17.45           O  
ATOM   1701  CB  TYR B2089      30.525   0.786  31.374  1.00 15.32           C  
ATOM   1702  CG  TYR B2089      29.528   1.521  32.219  1.00 12.16           C  
ATOM   1703  CD1 TYR B2089      29.942   2.339  33.247  1.00  8.76           C  
ATOM   1704  CD2 TYR B2089      28.183   1.261  32.044  1.00 11.10           C  
ATOM   1705  CE1 TYR B2089      29.028   2.837  34.134  1.00  6.81           C  
ATOM   1706  CE2 TYR B2089      27.276   1.751  32.956  1.00 10.75           C  
ATOM   1707  CZ  TYR B2089      27.700   2.557  33.979  1.00  9.09           C  
ATOM   1708  OH  TYR B2089      26.793   2.952  34.927  1.00 15.77           O  
ATOM   1709  HN  TYR B2089      31.926  -1.087  30.422  1.00  0.00           H  
ATOM   1710  HH  TYR B2089      27.229   3.460  35.625  1.00  0.00           H  
ATOM   1711  N   MET B2090      29.381  -1.896  32.344  1.00 18.98           N  
ATOM   1712  CA  MET B2090      28.317  -2.655  32.981  1.00 21.33           C  
ATOM   1713  C   MET B2090      28.730  -3.560  34.144  1.00 25.79           C  
ATOM   1714  O   MET B2090      27.980  -3.792  35.112  1.00 30.99           O  
ATOM   1715  CB  MET B2090      27.649  -3.534  31.988  1.00 21.47           C  
ATOM   1716  CG  MET B2090      27.023  -2.666  30.967  1.00 16.38           C  
ATOM   1717  SD  MET B2090      25.642  -3.587  30.359  1.00 20.78           S  
ATOM   1718  CE  MET B2090      24.523  -2.911  31.553  1.00 19.85           C  
ATOM   1719  HN  MET B2090      29.565  -2.059  31.399  1.00  0.00           H  
ATOM   1720  N   LYS B2091      29.963  -4.057  33.993  1.00 26.80           N  
ATOM   1721  CA  LYS B2091      30.582  -4.895  34.989  1.00 25.68           C  
ATOM   1722  C   LYS B2091      31.112  -4.063  36.169  1.00 24.05           C  
ATOM   1723  O   LYS B2091      30.968  -4.498  37.327  1.00 23.13           O  
ATOM   1724  CB  LYS B2091      31.630  -5.616  34.227  1.00 24.35           C  
ATOM   1725  CG  LYS B2091      32.443  -6.632  34.985  1.00 32.16           C  
ATOM   1726  CD  LYS B2091      33.696  -7.027  34.125  1.00 34.68           C  
ATOM   1727  CE  LYS B2091      34.683  -5.882  33.958  1.00 27.73           C  
ATOM   1728  NZ  LYS B2091      35.492  -6.073  32.774  1.00 38.19           N1+
ATOM   1729  HN  LYS B2091      30.445  -3.839  33.168  1.00  0.00           H  
ATOM   1730  HZ1 LYS B2091      34.890  -6.123  31.930  1.00  0.00           H  
ATOM   1731  HZ2 LYS B2091      36.155  -5.278  32.696  1.00  0.00           H  
ATOM   1732  HZ3 LYS B2091      36.025  -6.962  32.875  1.00  0.00           H  
ATOM   1733  N   SER B2092      31.712  -2.890  35.925  1.00 19.83           N  
ATOM   1734  CA  SER B2092      32.266  -2.134  37.022  1.00 18.20           C  
ATOM   1735  C   SER B2092      31.431  -0.974  37.594  1.00 16.81           C  
ATOM   1736  O   SER B2092      31.764  -0.463  38.664  1.00 11.82           O  
ATOM   1737  CB  SER B2092      33.612  -1.638  36.572  1.00 20.01           C  
ATOM   1738  OG  SER B2092      33.543  -1.000  35.319  1.00 27.40           O  
ATOM   1739  HN  SER B2092      31.823  -2.550  35.017  1.00  0.00           H  
ATOM   1740  HG  SER B2092      34.022  -1.551  34.666  1.00  0.00           H  
ATOM   1741  N   GLY B2093      30.368  -0.478  36.932  1.00 16.42           N  
ATOM   1742  CA  GLY B2093      29.569   0.686  37.337  1.00 12.82           C  
ATOM   1743  C   GLY B2093      30.406   1.991  37.291  1.00 17.15           C  
ATOM   1744  O   GLY B2093      29.915   3.083  37.613  1.00 19.89           O  
ATOM   1745  HN  GLY B2093      30.152  -0.916  36.082  1.00  0.00           H  
ATOM   1746  N   ASN B2094      31.673   1.983  36.852  1.00 14.15           N  
ATOM   1747  CA  ASN B2094      32.489   3.178  36.799  1.00 14.64           C  
ATOM   1748  C   ASN B2094      32.214   3.965  35.500  1.00 21.58           C  
ATOM   1749  O   ASN B2094      32.504   3.559  34.345  1.00 23.79           O  
ATOM   1750  CB  ASN B2094      33.921   2.827  36.792  1.00 11.40           C  
ATOM   1751  CG  ASN B2094      34.827   4.020  36.890  1.00 12.14           C  
ATOM   1752  ND2 ASN B2094      36.142   3.884  36.741  1.00 15.27           N  
ATOM   1753  OD1 ASN B2094      34.325   5.113  37.149  1.00 17.04           O  
ATOM   1754  HN  ASN B2094      32.007   1.150  36.453  1.00  0.00           H  
ATOM   1755 1HD2 ASN B2094      36.709   4.681  36.836  1.00  0.00           H  
ATOM   1756 2HD2 ASN B2094      36.516   2.983  36.595  1.00  0.00           H  
ATOM   1757  N   VAL B2095      31.664   5.175  35.733  1.00 24.43           N  
ATOM   1758  CA  VAL B2095      31.273   6.136  34.697  1.00 20.33           C  
ATOM   1759  C   VAL B2095      32.377   6.184  33.658  1.00 23.43           C  
ATOM   1760  O   VAL B2095      32.132   5.925  32.489  1.00 20.92           O  
ATOM   1761  CB  VAL B2095      31.076   7.550  35.327  1.00 19.63           C  
ATOM   1762  CG1 VAL B2095      30.692   8.573  34.249  1.00 17.02           C  
ATOM   1763  CG2 VAL B2095      29.965   7.539  36.336  1.00 19.89           C  
ATOM   1764  HN  VAL B2095      31.493   5.408  36.678  1.00  0.00           H  
ATOM   1765  N   LYS B2096      33.624   6.329  34.083  1.00 22.99           N  
ATOM   1766  CA  LYS B2096      34.719   6.509  33.160  1.00 26.35           C  
ATOM   1767  C   LYS B2096      35.065   5.361  32.219  1.00 27.59           C  
ATOM   1768  O   LYS B2096      35.963   5.540  31.393  1.00 25.04           O  
ATOM   1769  CB  LYS B2096      35.921   6.930  33.976  1.00 26.75           C  
ATOM   1770  CG  LYS B2096      35.609   8.222  34.749  1.00 36.15           C  
ATOM   1771  CD  LYS B2096      35.052   9.377  33.866  1.00 40.79           C  
ATOM   1772  CE  LYS B2096      34.408  10.493  34.733  1.00 44.13           C  
ATOM   1773  NZ  LYS B2096      33.709  11.470  33.907  1.00 45.02           N1+
ATOM   1774  HN  LYS B2096      33.795   6.278  35.048  1.00  0.00           H  
ATOM   1775  HZ1 LYS B2096      34.391  11.899  33.248  1.00  0.00           H  
ATOM   1776  HZ2 LYS B2096      32.960  10.988  33.373  1.00  0.00           H  
ATOM   1777  HZ3 LYS B2096      33.306  12.199  34.525  1.00  0.00           H  
ATOM   1778  N   ASP B2097      34.402   4.196  32.247  1.00 27.92           N  
ATOM   1779  CA  ASP B2097      34.589   3.193  31.189  1.00 27.76           C  
ATOM   1780  C   ASP B2097      33.725   3.660  30.009  1.00 27.41           C  
ATOM   1781  O   ASP B2097      34.103   3.689  28.831  1.00 28.20           O  
ATOM   1782  CB  ASP B2097      34.126   1.810  31.640  1.00 26.72           C  
ATOM   1783  CG  ASP B2097      35.058   1.062  32.597  1.00 24.04           C  
ATOM   1784  OD1 ASP B2097      36.178   0.740  32.201  1.00 21.71           O  
ATOM   1785  OD2 ASP B2097      34.677   0.787  33.734  1.00 21.31           O1-
ATOM   1786  HN  ASP B2097      33.793   3.994  32.989  1.00  0.00           H  
ATOM   1787  N   LEU B2098      32.578   4.240  30.378  1.00 29.63           N  
ATOM   1788  CA  LEU B2098      31.617   4.850  29.465  1.00 27.15           C  
ATOM   1789  C   LEU B2098      32.162   6.113  28.801  1.00 24.38           C  
ATOM   1790  O   LEU B2098      31.941   6.287  27.607  1.00 28.36           O  
ATOM   1791  CB  LEU B2098      30.352   5.105  30.281  1.00 26.33           C  
ATOM   1792  CG  LEU B2098      29.012   5.035  29.618  1.00 28.21           C  
ATOM   1793  CD1 LEU B2098      28.991   3.945  28.608  1.00 30.95           C  
ATOM   1794  CD2 LEU B2098      27.966   4.779  30.677  1.00 31.35           C  
ATOM   1795  HN  LEU B2098      32.382   4.298  31.341  1.00  0.00           H  
ATOM   1796  N   THR B2099      32.940   6.974  29.458  1.00 21.87           N  
ATOM   1797  CA  THR B2099      33.585   8.103  28.780  1.00 20.26           C  
ATOM   1798  C   THR B2099      34.582   7.619  27.752  1.00 15.84           C  
ATOM   1799  O   THR B2099      34.757   8.235  26.711  1.00 11.50           O  
ATOM   1800  CB  THR B2099      34.314   8.986  29.772  1.00 24.74           C  
ATOM   1801  CG2 THR B2099      34.882  10.258  29.073  1.00 23.82           C  
ATOM   1802  OG1 THR B2099      33.366   9.329  30.804  1.00 30.28           O  
ATOM   1803  HN  THR B2099      33.094   6.806  30.413  1.00  0.00           H  
ATOM   1804  HG1 THR B2099      32.900   8.556  31.135  1.00  0.00           H  
ATOM   1805  N   GLN B2100      35.249   6.498  27.977  1.00 16.98           N  
ATOM   1806  CA  GLN B2100      36.122   5.946  26.957  1.00 16.92           C  
ATOM   1807  C   GLN B2100      35.298   5.470  25.775  1.00 16.30           C  
ATOM   1808  O   GLN B2100      35.746   5.711  24.651  1.00 17.74           O  
ATOM   1809  CB  GLN B2100      36.925   4.787  27.505  1.00 17.33           C  
ATOM   1810  CG  GLN B2100      38.411   5.148  27.567  1.00 20.86           C  
ATOM   1811  CD  GLN B2100      39.119   5.332  26.204  1.00 25.58           C  
ATOM   1812  NE2 GLN B2100      38.597   5.533  24.981  1.00 26.01           N  
ATOM   1813  OE1 GLN B2100      40.345   5.252  26.231  1.00 28.86           O  
ATOM   1814  HN  GLN B2100      35.152   6.010  28.827  1.00  0.00           H  
ATOM   1815 1HE2 GLN B2100      39.260   5.609  24.272  1.00  0.00           H  
ATOM   1816 2HE2 GLN B2100      37.629   5.564  24.864  1.00  0.00           H  
ATOM   1817  N   ALA B2101      34.133   4.842  26.010  1.00 14.36           N  
ATOM   1818  CA  ALA B2101      33.218   4.465  24.946  1.00 12.36           C  
ATOM   1819  C   ALA B2101      32.748   5.739  24.271  1.00 18.90           C  
ATOM   1820  O   ALA B2101      32.779   5.848  23.044  1.00 24.68           O  
ATOM   1821  CB  ALA B2101      31.968   3.803  25.429  1.00  2.00           C  
ATOM   1822  HN  ALA B2101      33.923   4.578  26.930  1.00  0.00           H  
ATOM   1823  N   TRP B2102      32.367   6.807  24.950  1.00 19.83           N  
ATOM   1824  CA  TRP B2102      31.874   7.975  24.257  1.00 18.29           C  
ATOM   1825  C   TRP B2102      32.950   8.774  23.567  1.00 19.50           C  
ATOM   1826  O   TRP B2102      32.601   9.514  22.646  1.00 21.27           O  
ATOM   1827  CB  TRP B2102      31.079   8.877  25.211  1.00 18.76           C  
ATOM   1828  CG  TRP B2102      29.583   8.635  25.019  1.00 13.96           C  
ATOM   1829  CD1 TRP B2102      28.850   8.072  26.007  1.00 14.77           C  
ATOM   1830  CD2 TRP B2102      28.825   8.887  23.900  1.00 12.89           C  
ATOM   1831  CE2 TRP B2102      27.584   8.423  24.283  1.00 11.95           C  
ATOM   1832  CE3 TRP B2102      28.974   9.434  22.632  1.00 10.58           C  
ATOM   1833  NE1 TRP B2102      27.642   7.957  25.524  1.00 13.75           N  
ATOM   1834  CZ2 TRP B2102      26.507   8.494  23.427  1.00 13.46           C  
ATOM   1835  CZ3 TRP B2102      27.900   9.522  21.760  1.00  4.63           C  
ATOM   1836  CH2 TRP B2102      26.678   9.041  22.160  1.00 11.83           C  
ATOM   1837  HN  TRP B2102      32.375   6.792  25.911  1.00  0.00           H  
ATOM   1838  HE1 TRP B2102      26.891   7.573  26.028  1.00  0.00           H  
ATOM   1839  N   ASP B2103      34.231   8.638  23.918  1.00 17.41           N  
ATOM   1840  CA  ASP B2103      35.331   9.248  23.156  1.00 15.65           C  
ATOM   1841  C   ASP B2103      35.509   8.588  21.785  1.00 15.51           C  
ATOM   1842  O   ASP B2103      35.836   9.188  20.760  1.00 13.24           O  
ATOM   1843  CB  ASP B2103      36.681   9.115  23.875  1.00 16.55           C  
ATOM   1844  CG  ASP B2103      36.929  10.062  25.018  1.00 17.64           C  
ATOM   1845  OD1 ASP B2103      36.001  10.575  25.641  1.00 20.29           O  
ATOM   1846  OD2 ASP B2103      38.112  10.265  25.263  1.00 20.92           O1-
ATOM   1847  HN  ASP B2103      34.437   8.127  24.725  1.00  0.00           H  
ATOM   1848  N   LEU B2104      35.340   7.275  21.710  1.00 19.50           N  
ATOM   1849  CA  LEU B2104      35.415   6.555  20.441  1.00 19.66           C  
ATOM   1850  C   LEU B2104      34.186   6.863  19.602  1.00 17.65           C  
ATOM   1851  O   LEU B2104      34.292   7.231  18.424  1.00 20.67           O  
ATOM   1852  CB  LEU B2104      35.529   5.061  20.734  1.00 18.16           C  
ATOM   1853  CG  LEU B2104      36.879   4.593  21.225  1.00 16.67           C  
ATOM   1854  CD1 LEU B2104      36.767   3.305  22.025  1.00 15.40           C  
ATOM   1855  CD2 LEU B2104      37.757   4.487  20.015  1.00 12.20           C  
ATOM   1856  HN  LEU B2104      35.087   6.784  22.525  1.00  0.00           H  
ATOM   1857  N   TYR B2105      33.021   6.808  20.223  1.00 15.11           N  
ATOM   1858  CA  TYR B2105      31.800   7.139  19.528  1.00 14.46           C  
ATOM   1859  C   TYR B2105      31.714   8.579  18.985  1.00 14.61           C  
ATOM   1860  O   TYR B2105      31.161   8.695  17.888  1.00 15.10           O  
ATOM   1861  CB  TYR B2105      30.654   6.893  20.465  1.00 14.35           C  
ATOM   1862  CG  TYR B2105      30.160   5.477  20.716  1.00 11.46           C  
ATOM   1863  CD1 TYR B2105      30.005   4.529  19.700  1.00  7.94           C  
ATOM   1864  CD2 TYR B2105      29.772   5.173  22.034  1.00 11.13           C  
ATOM   1865  CE1 TYR B2105      29.464   3.277  20.037  1.00  9.83           C  
ATOM   1866  CE2 TYR B2105      29.239   3.927  22.378  1.00 11.42           C  
ATOM   1867  CZ  TYR B2105      29.078   3.010  21.358  1.00  9.88           C  
ATOM   1868  OH  TYR B2105      28.533   1.808  21.694  1.00  6.76           O  
ATOM   1869  HN  TYR B2105      32.986   6.555  21.168  1.00  0.00           H  
ATOM   1870  HH  TYR B2105      28.648   1.698  22.654  1.00  0.00           H  
ATOM   1871  N   TYR B2106      32.131   9.718  19.584  1.00 14.43           N  
ATOM   1872  CA  TYR B2106      32.017  10.930  18.801  1.00 23.05           C  
ATOM   1873  C   TYR B2106      33.208  11.035  17.893  1.00 24.37           C  
ATOM   1874  O   TYR B2106      33.125  11.785  16.929  1.00 29.06           O  
ATOM   1875  CB  TYR B2106      31.905  12.262  19.581  1.00 29.30           C  
ATOM   1876  CG  TYR B2106      32.783  12.623  20.762  1.00 39.89           C  
ATOM   1877  CD1 TYR B2106      34.143  12.932  20.614  1.00 43.73           C  
ATOM   1878  CD2 TYR B2106      32.186  12.674  22.040  1.00 45.83           C  
ATOM   1879  CE1 TYR B2106      34.896  13.291  21.761  1.00 51.12           C  
ATOM   1880  CE2 TYR B2106      32.934  13.036  23.194  1.00 50.51           C  
ATOM   1881  CZ  TYR B2106      34.301  13.348  23.050  1.00 50.26           C  
ATOM   1882  OH  TYR B2106      35.050  13.718  24.169  1.00 48.53           O  
ATOM   1883  HN  TYR B2106      32.373   9.722  20.532  1.00  0.00           H  
ATOM   1884  HH  TYR B2106      34.518  13.536  24.943  1.00  0.00           H  
ATOM   1885  N   HIS B2107      34.291  10.262  18.058  1.00 24.55           N  
ATOM   1886  CA  HIS B2107      35.375  10.208  17.071  1.00 21.96           C  
ATOM   1887  C   HIS B2107      34.785   9.677  15.776  1.00 19.83           C  
ATOM   1888  O   HIS B2107      35.031  10.273  14.731  1.00 20.93           O  
ATOM   1889  CB  HIS B2107      36.503   9.262  17.548  1.00 27.27           C  
ATOM   1890  CG  HIS B2107      37.804   9.110  16.694  1.00 31.81           C  
ATOM   1891  CD2 HIS B2107      38.194   9.829  15.561  1.00 30.05           C  
ATOM   1892  ND1 HIS B2107      38.802   8.256  16.975  1.00 32.30           N  
ATOM   1893  CE1 HIS B2107      39.744   8.433  16.079  1.00 32.47           C  
ATOM   1894  NE2 HIS B2107      39.369   9.372  15.246  1.00 28.07           N  
ATOM   1895  HN  HIS B2107      34.353   9.693  18.855  1.00  0.00           H  
ATOM   1896  HD1 HIS B2107      38.878   7.753  17.827  1.00  0.00           H  
ATOM   1897  HE2 HIS B2107      39.893   9.694  14.493  1.00  0.00           H  
ATOM   1898  N   VAL B2108      34.010   8.596  15.799  1.00 15.59           N  
ATOM   1899  CA  VAL B2108      33.411   8.035  14.592  1.00 11.47           C  
ATOM   1900  C   VAL B2108      32.381   9.024  14.133  1.00  9.98           C  
ATOM   1901  O   VAL B2108      32.383   9.353  12.972  1.00 13.74           O  
ATOM   1902  CB  VAL B2108      32.766   6.657  14.890  1.00 13.52           C  
ATOM   1903  CG1 VAL B2108      31.892   6.211  13.741  1.00  9.39           C  
ATOM   1904  CG2 VAL B2108      33.883   5.597  15.153  1.00  5.27           C  
ATOM   1905  HN  VAL B2108      33.895   8.128  16.665  1.00  0.00           H  
ATOM   1906  N   PHE B2109      31.512   9.542  14.968  1.00  7.56           N  
ATOM   1907  CA  PHE B2109      30.547  10.547  14.606  1.00  4.48           C  
ATOM   1908  C   PHE B2109      31.122  11.758  13.931  1.00  8.06           C  
ATOM   1909  O   PHE B2109      30.486  12.347  13.066  1.00  7.33           O  
ATOM   1910  CB  PHE B2109      29.870  10.986  15.850  1.00  6.42           C  
ATOM   1911  CG  PHE B2109      28.870  12.134  15.699  1.00 12.34           C  
ATOM   1912  CD1 PHE B2109      29.302  13.477  15.761  1.00 10.48           C  
ATOM   1913  CD2 PHE B2109      27.491  11.853  15.503  1.00 14.14           C  
ATOM   1914  CE1 PHE B2109      28.363  14.487  15.618  1.00  2.00           C  
ATOM   1915  CE2 PHE B2109      26.565  12.906  15.363  1.00  4.43           C  
ATOM   1916  CZ  PHE B2109      27.017  14.213  15.420  1.00  2.00           C  
ATOM   1917  HN  PHE B2109      31.531   9.212  15.888  1.00  0.00           H  
ATOM   1918  N   ARG B2110      32.244  12.277  14.357  1.00 13.29           N  
ATOM   1919  CA  ARG B2110      32.794  13.471  13.759  1.00 20.15           C  
ATOM   1920  C   ARG B2110      33.412  13.138  12.428  1.00 23.48           C  
ATOM   1921  O   ARG B2110      33.332  13.960  11.512  1.00 27.44           O  
ATOM   1922  CB  ARG B2110      33.817  14.088  14.691  1.00 23.14           C  
ATOM   1923  CG  ARG B2110      32.874  15.036  15.413  1.00 34.83           C  
ATOM   1924  CD  ARG B2110      33.299  15.455  16.816  1.00 43.34           C  
ATOM   1925  NE  ARG B2110      33.751  16.841  16.869  1.00 51.41           N  
ATOM   1926  CZ  ARG B2110      33.080  17.813  17.527  1.00 53.91           C  
ATOM   1927  NH1 ARG B2110      31.919  17.604  18.177  1.00 49.27           N1+
ATOM   1928  NH2 ARG B2110      33.616  19.037  17.502  1.00 54.56           N  
ATOM   1929  HN  ARG B2110      32.708  11.873  15.103  1.00  0.00           H  
ATOM   1930  HE  ARG B2110      34.593  17.068  16.410  1.00  0.00           H  
ATOM   1931  HH  ARG B2110      31.522  16.691  18.180  1.00  0.00           H  
ATOM   1932  HH  ARG B2110      31.476  18.375  18.623  1.00  0.00           H  
ATOM   1933  HH  ARG B2110      34.473  19.201  17.006  1.00  0.00           H  
ATOM   1934  HH  ARG B2110      33.146  19.789  17.956  1.00  0.00           H  
ATOM   1935  N   ARG B2111      33.955  11.921  12.291  1.00 24.27           N  
ATOM   1936  CA  ARG B2111      34.413  11.433  11.009  1.00 23.73           C  
ATOM   1937  C   ARG B2111      33.214  11.267  10.087  1.00 25.63           C  
ATOM   1938  O   ARG B2111      33.173  11.821   9.000  1.00 25.95           O  
ATOM   1939  CB  ARG B2111      35.109  10.095  11.179  1.00 25.40           C  
ATOM   1940  CG  ARG B2111      36.507  10.205  11.788  1.00 31.79           C  
ATOM   1941  CD  ARG B2111      37.358   8.938  11.609  1.00 36.34           C  
ATOM   1942  NE  ARG B2111      36.946   7.867  12.493  1.00 41.15           N  
ATOM   1943  CZ  ARG B2111      37.822   7.077  13.110  1.00 42.03           C  
ATOM   1944  NH1 ARG B2111      39.142   7.212  12.955  1.00 43.01           N1+
ATOM   1945  NH2 ARG B2111      37.349   6.149  13.936  1.00 42.02           N  
ATOM   1946  HN  ARG B2111      34.037  11.351  13.080  1.00  0.00           H  
ATOM   1947  HE  ARG B2111      35.990   7.740  12.668  1.00  0.00           H  
ATOM   1948  HH  ARG B2111      39.512   7.920  12.355  1.00  0.00           H  
ATOM   1949  HH  ARG B2111      39.758   6.586  13.434  1.00  0.00           H  
ATOM   1950  HH  ARG B2111      36.366   6.060  14.090  1.00  0.00           H  
ATOM   1951  HH  ARG B2111      37.988   5.542  14.412  1.00  0.00           H  
ATOM   1952  N   ILE B2112      32.118  10.626  10.451  1.00 28.55           N  
ATOM   1953  CA  ILE B2112      30.968  10.407   9.564  1.00 28.37           C  
ATOM   1954  C   ILE B2112      29.956  11.588   9.479  1.00 33.09           C  
ATOM   1955  O   ILE B2112      28.711  11.455   9.630  1.00 31.64           O  
ATOM   1956  CB  ILE B2112      30.203   9.047   9.991  1.00 25.04           C  
ATOM   1957  CG1 ILE B2112      29.689   8.973  11.428  1.00 18.52           C  
ATOM   1958  CG2 ILE B2112      31.199   7.929   9.803  1.00 19.97           C  
ATOM   1959  CD1 ILE B2112      28.909   7.687  11.757  1.00 12.18           C  
ATOM   1960  HN  ILE B2112      32.046  10.314  11.380  1.00  0.00           H  
ATOM   1961  N   SER B2113      30.584  12.762   9.269  1.00 35.02           N  
ATOM   1962  CA  SER B2113      29.906  14.020   9.007  1.00 35.90           C  
ATOM   1963  C   SER B2113      30.757  14.788   7.972  1.00 38.16           C  
ATOM   1964  O   SER B2113      30.293  15.769   7.391  1.00 40.65           O  
ATOM   1965  CB  SER B2113      29.731  14.829  10.313  1.00 35.28           C  
ATOM   1966  OG  SER B2113      28.970  14.136  11.310  1.00 28.48           O  
ATOM   1967  HN  SER B2113      31.558  12.769   9.291  1.00  0.00           H  
ATOM   1968  HG  SER B2113      29.621  13.578  11.780  1.00  0.00           H  
ATOM   1969  N   LYS B2114      32.028  14.446   7.719  1.00 37.40           N  
ATOM   1970  CA  LYS B2114      32.696  14.889   6.503  1.00 37.56           C  
ATOM   1971  C   LYS B2114      33.128  13.507   5.998  1.00 39.49           C  
ATOM   1972  O   LYS B2114      34.237  12.975   6.149  1.00 40.24           O  
ATOM   1973  CB  LYS B2114      33.931  15.735   6.733  1.00 36.71           C  
ATOM   1974  CG  LYS B2114      34.452  16.201   5.338  1.00 34.46           C  
ATOM   1975  CD  LYS B2114      35.955  16.448   5.320  1.00 31.74           C  
ATOM   1976  CE  LYS B2114      36.460  16.262   3.921  1.00 32.14           C  
ATOM   1977  NZ  LYS B2114      36.370  14.875   3.513  1.00 32.52           N1+
ATOM   1978  HN  LYS B2114      32.517  13.808   8.284  1.00  0.00           H  
ATOM   1979  HZ1 LYS B2114      36.926  14.282   4.161  1.00  0.00           H  
ATOM   1980  HZ2 LYS B2114      35.375  14.575   3.533  1.00  0.00           H  
ATOM   1981  HZ3 LYS B2114      36.741  14.768   2.546  1.00  0.00           H  
ATOM   1982  N   GLN B2115      32.063  12.913   5.497  1.00 42.94           N  
ATOM   1983  CA  GLN B2115      32.046  11.548   5.066  1.00 44.03           C  
ATOM   1984  C   GLN B2115      31.864  11.622   3.557  1.00 45.98           C  
ATOM   1985  O   GLN B2115      31.057  12.460   3.105  1.00 46.43           O  
ATOM   1986  CB  GLN B2115      30.872  10.840   5.763  1.00 42.45           C  
ATOM   1987  CG  GLN B2115      30.656   9.369   5.366  1.00 43.08           C  
ATOM   1988  CD  GLN B2115      31.747   8.357   5.736  1.00 43.56           C  
ATOM   1989  NE2 GLN B2115      33.028   8.632   5.879  1.00 43.98           N  
ATOM   1990  OE1 GLN B2115      31.438   7.167   5.855  1.00 42.55           O  
ATOM   1991  OXT GLN B2115      32.530  10.823   2.885  1.00 48.82           O1-
ATOM   1992  HN  GLN B2115      31.304  13.448   5.179  1.00  0.00           H  
ATOM   1993 1HE2 GLN B2115      33.601   7.991   6.345  1.00  0.00           H  
ATOM   1994 2HE2 GLN B2115      33.341   9.508   5.571  1.00  0.00           H  
TER   
END
