# Supplementary material for: Dauricine Mitigates Hypoxia Through Targeting ESR1, PIK3CA, and MTOR: A Network Pharmacology and Molecular Dynamics Simulation Investigation
Source: Curr Issues Mol Biol. 2026 May 23;48(6):550. doi: 10.3390/cimb48060550 (PMC13297437; doi:10.3390/cimb48060550)
Supplement: Supplementary file 1 [file cimb-48-00550-s001.zip › cimb-4319076-supplementary/Supplementary File/Supplementary File-Initial Submission/Molecular Docking/Document preparation-PIK3CA/2ENQ-PIK3CA.pdb]

HEADER    TRANSFERASE                             28-MAR-07   2ENQ              
TITLE     SOLUTION STRUCTURE OF THE C2 DOMAIN FROM HUMAN PI3-KINASE P110 SUBUNIT
TITLE    2 ALPHA                                                                
COMPND    MOL_ID: 1;                                                            
COMPND   2 MOLECULE: PHOSPHATIDYLINOSITOL-4,5-BISPHOSPHATE 3-KINASE CATALYTIC   
COMPND   3 SUBUNIT ALPHA ISOFORM;                                               
COMPND   4 CHAIN: A;                                                            
COMPND   5 FRAGMENT: C2 DOMAIN;                                                 
COMPND   6 SYNONYM: PI3-KINASE P110 SUBUNIT ALPHA, PTDINS-3- KINASE P110, PI3K; 
COMPND   7 EC: 2.7.1.153;                                                       
COMPND   8 ENGINEERED: YES                                                      
SOURCE    MOL_ID: 1;                                                            
SOURCE   2 ORGANISM_SCIENTIFIC: HOMO SAPIENS;                                   
SOURCE   3 ORGANISM_COMMON: HUMAN;                                              
SOURCE   4 ORGANISM_TAXID: 9606;                                                
SOURCE   5 GENE: PIK3CA;                                                        
SOURCE   6 EXPRESSION_SYSTEM_VECTOR_TYPE: PLASMID;                              
SOURCE   7 EXPRESSION_SYSTEM_PLASMID: P060417-17;                               
SOURCE   8 OTHER_DETAILS: CELL FREE PROTEIN SYNTHESIS                           
KEYWDS    PI3-KINASE P110 SUBUNIT ALPHA, PHOSPHATIDYLINOSITOL-4, 5-BISPHOSPHATE 
KEYWDS   2 3-KINASE CATALYTIC SUBUNIT ALPHA ISOFORM, PI3K, C2 TYPE2, BETA       
KEYWDS   3 SANDWICHX, STRUCTURAL GENOMICS, NPPSFA, NATIONAL PROJECT ON PROTEIN  
KEYWDS   4 STRUCTURAL AND FUNCTIONAL ANALYSES, RIKEN STRUCTURAL                 
KEYWDS   5 GENOMICS/PROTEOMICS INITIATIVE, RSGI, TRANSFERASE                    
EXPDTA    SOLUTION NMR                                                          
NUMMDL    20                                                                    
AUTHOR    H.ENDO,T.NAGASHIMA,M.YOSHIDA,F.HAYASHI,S.YOKOYAMA,RIKEN STRUCTURAL    
AUTHOR   2 GENOMICS/PROTEOMICS INITIATIVE (RSGI)                                
REVDAT   4   29-MAY-24 2ENQ    1       REMARK                                   
REVDAT   3   09-MAR-22 2ENQ    1       REMARK SEQADV                            
REVDAT   2   24-FEB-09 2ENQ    1       VERSN                                    
REVDAT   1   01-APR-08 2ENQ    0                                                
JRNL        AUTH   H.ENDO,T.NAGASHIMA,M.YOSHIDA,F.HAYASHI,S.YOKOYAMA            
JRNL        TITL   SOLUTION STRUCTURE OF THE C2 DOMAIN FROM HUMAN PI3-KINASE    
JRNL        TITL 2 P110 SUBUNIT ALPHA                                           
JRNL        REF    TO BE PUBLISHED                                              
JRNL        REFN                                                                
REMARK   2                                                                      
REMARK   2 RESOLUTION. NOT APPLICABLE.                                          
REMARK   3                                                                      
REMARK   3 REFINEMENT.                                                          
REMARK   3   PROGRAM     : VNMR 6.1C, CYANA 2.0.17                              
REMARK   3   AUTHORS     : VARIAN (VNMR), GUNTERT, P. (CYANA)                   
REMARK   3                                                                      
REMARK   3  OTHER REFINEMENT REMARKS: NULL                                      
REMARK   4                                                                      
REMARK   4 2ENQ COMPLIES WITH FORMAT V. 3.15, 01-DEC-08                         
REMARK 100                                                                      
REMARK 100 THIS ENTRY HAS BEEN PROCESSED BY PDBJ ON 01-JUN-07.                  
REMARK 100 THE DEPOSITION ID IS D_1000026885.                                   
REMARK 210                                                                      
REMARK 210 EXPERIMENTAL DETAILS                                                 
REMARK 210  EXPERIMENT TYPE                : NMR                                
REMARK 210  TEMPERATURE           (KELVIN) : 293                                
REMARK 210  PH                             : 7.0                                
REMARK 210  IONIC STRENGTH                 : 120MM                              
REMARK 210  PRESSURE                       : AMBIENT                            
REMARK 210  SAMPLE CONTENTS                : 0.77MM 13C, 15N-LABELED PROTEIN;   
REMARK 210                                   20MM D-TRIS-HCL(PH7.0), 100MM      
REMARK 210                                   NACL; 1MM D-DTT; 0.02% NAN3; 10%   
REMARK 210                                   D2O; 90% H2O                       
REMARK 210                                                                      
REMARK 210  NMR EXPERIMENTS CONDUCTED      : 3D_13C-SEPARATED_NOESY; 3D_15N     
REMARK 210                                   -SEPARATED_NOESY                   
REMARK 210  SPECTROMETER FIELD STRENGTH    : 900 MHZ; 800 MHZ                   
REMARK 210  SPECTROMETER MODEL             : INOVA                              
REMARK 210  SPECTROMETER MANUFACTURER      : VARIAN                             
REMARK 210                                                                      
REMARK 210  STRUCTURE DETERMINATION.                                            
REMARK 210   SOFTWARE USED                 : NMRPIPE 20060702, NMRVIEW 5.0.4,   
REMARK 210                                   KUJIRA 0.9820, CYANA 2.0.17        
REMARK 210   METHOD USED                   : TORSION ANGLE DYNAMICS             
REMARK 210                                                                      
REMARK 210 CONFORMERS, NUMBER CALCULATED   : 100                                
REMARK 210 CONFORMERS, NUMBER SUBMITTED    : 20                                 
REMARK 210 CONFORMERS, SELECTION CRITERIA  : STRUCTURES WITH THE LEAST          
REMARK 210                                   RESTRAINT VIOLATIONS,TARGET        
REMARK 210                                   FUNCTION                           
REMARK 210                                                                      
REMARK 210 BEST REPRESENTATIVE CONFORMER IN THIS ENSEMBLE : 1                   
REMARK 210                                                                      
REMARK 210 REMARK: NULL                                                         
REMARK 215                                                                      
REMARK 215 NMR STUDY                                                            
REMARK 215 THE COORDINATES IN THIS ENTRY WERE GENERATED FROM SOLUTION           
REMARK 215 NMR DATA.  PROTEIN DATA BANK CONVENTIONS REQUIRE THAT                
REMARK 215 CRYST1 AND SCALE RECORDS BE INCLUDED, BUT THE VALUES ON              
REMARK 215 THESE RECORDS ARE MEANINGLESS.                                       
REMARK 300                                                                      
REMARK 300 BIOMOLECULE: 1                                                       
REMARK 300 SEE REMARK 350 FOR THE AUTHOR PROVIDED AND/OR PROGRAM                
REMARK 300 GENERATED ASSEMBLY INFORMATION FOR THE STRUCTURE IN                  
REMARK 300 THIS ENTRY. THE REMARK MAY ALSO PROVIDE INFORMATION ON               
REMARK 300 BURIED SURFACE AREA.                                                 
REMARK 350                                                                      
REMARK 350 COORDINATES FOR A COMPLETE MULTIMER REPRESENTING THE KNOWN           
REMARK 350 BIOLOGICALLY SIGNIFICANT OLIGOMERIZATION STATE OF THE                
REMARK 350 MOLECULE CAN BE GENERATED BY APPLYING BIOMT TRANSFORMATIONS          
REMARK 350 GIVEN BELOW.  BOTH NON-CRYSTALLOGRAPHIC AND                          
REMARK 350 CRYSTALLOGRAPHIC OPERATIONS ARE GIVEN.                               
REMARK 350                                                                      
REMARK 350 BIOMOLECULE: 1                                                       
REMARK 350 AUTHOR DETERMINED BIOLOGICAL UNIT: MONOMERIC                         
REMARK 350 APPLY THE FOLLOWING TO CHAINS: A                                     
REMARK 350   BIOMT1   1  1.000000  0.000000  0.000000        0.00000            
REMARK 350   BIOMT2   1  0.000000  1.000000  0.000000        0.00000            
REMARK 350   BIOMT3   1  0.000000  0.000000  1.000000        0.00000            
REMARK 500                                                                      
REMARK 500 GEOMETRY AND STEREOCHEMISTRY                                         
REMARK 500 SUBTOPIC: TORSION ANGLES                                             
REMARK 500                                                                      
REMARK 500 TORSION ANGLES OUTSIDE THE EXPECTED RAMACHANDRAN REGIONS:            
REMARK 500 (M=MODEL NUMBER; RES=RESIDUE NAME; C=CHAIN IDENTIFIER;               
REMARK 500 SSEQ=SEQUENCE NUMBER; I=INSERTION CODE).                             
REMARK 500                                                                      
REMARK 500 STANDARD TABLE:                                                      
REMARK 500 FORMAT:(10X,I3,1X,A3,1X,A1,I4,A1,4X,F7.2,3X,F7.2)                    
REMARK 500                                                                      
REMARK 500 EXPECTED VALUES: GJ KLEYWEGT AND TA JONES (1996). PHI/PSI-           
REMARK 500 CHOLOGY: RAMACHANDRAN REVISITED. STRUCTURE 4, 1395 - 1400            
REMARK 500                                                                      
REMARK 500  M RES CSSEQI        PSI       PHI                                   
REMARK 500  1 SER A   6       36.07     34.49                                   
REMARK 500  1 LEU A  16      -69.19   -100.87                                   
REMARK 500  1 TYR A  20       52.16     39.47                                   
REMARK 500  1 ASN A  22       34.31    -83.79                                   
REMARK 500  1 ASN A  24      -74.66    -79.38                                   
REMARK 500  1 ILE A  25      173.22    -46.09                                   
REMARK 500  1 GLN A  51      170.39    -52.75                                   
REMARK 500  1 PRO A  58        3.31    -69.75                                   
REMARK 500  1 TRP A  60      -63.46   -106.22                                   
REMARK 500  1 ASP A  67       38.08    -82.49                                   
REMARK 500  1 PRO A  71        2.94    -69.74                                   
REMARK 500  1 ASN A 105       98.91    -68.87                                   
REMARK 500  1 ASP A 108      170.22    -51.65                                   
REMARK 500  1 LEU A 113      132.95    -34.20                                   
REMARK 500  1 LYS A 117      150.44    -43.01                                   
REMARK 500  1 HIS A 127      110.38    -35.25                                   
REMARK 500  1 LEU A 129      105.80    -55.61                                   
REMARK 500  2 SER A   9      -35.86   -130.01                                   
REMARK 500  2 LEU A  16      -73.66   -100.23                                   
REMARK 500  2 TYR A  20       45.04     35.59                                   
REMARK 500  2 VAL A  23       99.83    -53.23                                   
REMARK 500  2 ASN A  24      -62.14    -94.91                                   
REMARK 500  2 ILE A  25     -174.95    -64.61                                   
REMARK 500  2 PRO A  58        3.73    -69.75                                   
REMARK 500  2 TRP A  60      -68.45   -120.88                                   
REMARK 500  2 ASP A  67       30.29    -84.33                                   
REMARK 500  2 PRO A  71        2.43    -69.73                                   
REMARK 500  2 ASP A 108     -176.20    -56.75                                   
REMARK 500  2 LEU A 129       94.69    -41.06                                   
REMARK 500  2 VAL A 138      176.87    -56.85                                   
REMARK 500  3 SER A   6      165.08    -42.57                                   
REMARK 500  3 SER A   9      -36.81   -132.02                                   
REMARK 500  3 LEU A  16      -73.22    -97.35                                   
REMARK 500  3 ASN A  24      -73.49    -98.47                                   
REMARK 500  3 ARG A  26       57.93   -118.49                                   
REMARK 500  3 ILE A  28      123.45    -39.42                                   
REMARK 500  3 GLN A  51      179.88    -49.95                                   
REMARK 500  3 PRO A  58        3.63    -69.75                                   
REMARK 500  3 TRP A  60      -56.35   -128.93                                   
REMARK 500  3 ASN A  61       37.93     38.37                                   
REMARK 500  3 ASP A  67       47.66    -81.34                                   
REMARK 500  3 PRO A  71        3.11    -69.82                                   
REMARK 500  3 LYS A  90      -72.83    -44.28                                   
REMARK 500  3 LEU A 106      -34.85    -35.08                                   
REMARK 500  3 ASP A 108     -178.10    -52.92                                   
REMARK 500  3 THR A 110       33.86    -93.99                                   
REMARK 500  3 LEU A 113      140.06    -34.66                                   
REMARK 500  3 HIS A 127      108.84    -42.46                                   
REMARK 500  3 GLU A 146       34.56    -84.30                                   
REMARK 500  4 LEU A  16      -73.00   -102.06                                   
REMARK 500                                                                      
REMARK 500 THIS ENTRY HAS     317 RAMACHANDRAN OUTLIERS.                        
REMARK 500                                                                      
REMARK 500 REMARK: NULL                                                         
REMARK 900                                                                      
REMARK 900 RELATED ENTRIES                                                      
REMARK 900 RELATED ID: HSO002000026.1   RELATED DB: TARGETDB                    
DBREF  2ENQ A    8   158  UNP    P42336   PK3CA_HUMAN    331    481             
SEQADV 2ENQ GLY A    1  UNP  P42336              EXPRESSION TAG                 
SEQADV 2ENQ SER A    2  UNP  P42336              EXPRESSION TAG                 
SEQADV 2ENQ SER A    3  UNP  P42336              EXPRESSION TAG                 
SEQADV 2ENQ GLY A    4  UNP  P42336              EXPRESSION TAG                 
SEQADV 2ENQ SER A    5  UNP  P42336              EXPRESSION TAG                 
SEQADV 2ENQ SER A    6  UNP  P42336              EXPRESSION TAG                 
SEQADV 2ENQ GLY A    7  UNP  P42336              EXPRESSION TAG                 
SEQRES   1 A  158  GLY SER SER GLY SER SER GLY ASN SER ALA LEU ARG ILE          
SEQRES   2 A  158  LYS ILE LEU CYS ALA THR TYR VAL ASN VAL ASN ILE ARG          
SEQRES   3 A  158  ASP ILE ASP LYS ILE TYR VAL ARG THR GLY ILE TYR HIS          
SEQRES   4 A  158  GLY GLY GLU PRO LEU CYS ASP ASN VAL ASN THR GLN ARG          
SEQRES   5 A  158  VAL PRO CYS SER ASN PRO ARG TRP ASN GLU TRP LEU ASN          
SEQRES   6 A  158  TYR ASP ILE TYR ILE PRO ASP LEU PRO ARG ALA ALA ARG          
SEQRES   7 A  158  LEU CYS LEU SER ILE CYS SER VAL LYS GLY ARG LYS GLY          
SEQRES   8 A  158  ALA LYS GLU GLU HIS CYS PRO LEU ALA TRP GLY ASN ILE          
SEQRES   9 A  158  ASN LEU PHE ASP TYR THR ASP THR LEU VAL SER GLY LYS          
SEQRES  10 A  158  MET ALA LEU ASN LEU TRP PRO VAL PRO HIS GLY LEU GLU          
SEQRES  11 A  158  ASP LEU LEU ASN PRO ILE GLY VAL THR GLY SER ASN PRO          
SEQRES  12 A  158  ASN LYS GLU THR PRO CYS LEU GLU LEU GLU PHE ASP TRP          
SEQRES  13 A  158  PHE SER                                                      
HELIX    1   1 PRO A   71  LEU A   73  5                                   3    
SHEET    1   A 4 GLU A  62  TYR A  69  0                                        
SHEET    2   A 4 ALA A  10  THR A  19 -1  N  ILE A  13   O  LEU A  64           
SHEET    3   A 4 CYS A 149  ASP A 155 -1  O  GLU A 151   N  LEU A  16           
SHEET    4   A 4 MET A 118  ASN A 121 -1  N  MET A 118   O  LEU A 152           
SHEET    1   B 3 GLU A  42  PRO A  43  0                                        
SHEET    2   B 3 LYS A  30  HIS A  39 -1  N  HIS A  39   O  GLU A  42           
SHEET    3   B 3 VAL A  48  ASN A  49 -1  O  VAL A  48   N  THR A  35           
SHEET    1   C 5 GLU A  42  PRO A  43  0                                        
SHEET    2   C 5 LYS A  30  HIS A  39 -1  N  HIS A  39   O  GLU A  42           
SHEET    3   C 5 ALA A  77  GLY A  88 -1  O  CYS A  80   N  GLY A  36           
SHEET    4   C 5 GLU A  94  ILE A 104 -1  O  GLY A 102   N  LEU A  81           
SHEET    5   C 5 TRP A 123  PRO A 124 -1  O  TRP A 123   N  TRP A 101           
CRYST1    1.000    1.000    1.000  90.00  90.00  90.00 P 1           1          
ORIGX1      1.000000  0.000000  0.000000        0.00000                         
ORIGX2      0.000000  1.000000  0.000000        0.00000                         
ORIGX3      0.000000  0.000000  1.000000        0.00000                         
SCALE1      1.000000  0.000000  0.000000        0.00000                         
SCALE2      0.000000  1.000000  0.000000        0.00000                         
SCALE3      0.000000  0.000000  1.000000        0.00000                         
MODEL        1                                                                  
ATOM      1  N   GLY A   1       4.430  29.646  -9.613  1.00  0.00           N  
ATOM      2  CA  GLY A   1       4.289  28.314 -10.173  1.00  0.00           C  
ATOM      3  C   GLY A   1       5.419  27.390  -9.763  1.00  0.00           C  
ATOM      4  O   GLY A   1       6.143  27.670  -8.807  1.00  0.00           O  
ATOM      5  H1  GLY A   1       4.598  29.757  -8.654  1.00  0.00           H  
ATOM      6  HA2 GLY A   1       3.353  27.892  -9.838  1.00  0.00           H  
ATOM      7  HA3 GLY A   1       4.274  28.389 -11.250  1.00  0.00           H  
ATOM      8  N   SER A   2       5.570  26.285 -10.486  1.00  0.00           N  
ATOM      9  CA  SER A   2       6.616  25.314 -10.189  1.00  0.00           C  
ATOM     10  C   SER A   2       6.910  24.443 -11.406  1.00  0.00           C  
ATOM     11  O   SER A   2       5.997  24.009 -12.108  1.00  0.00           O  
ATOM     12  CB  SER A   2       6.204  24.435  -9.006  1.00  0.00           C  
ATOM     13  OG  SER A   2       7.198  23.466  -8.720  1.00  0.00           O  
ATOM     14  H   SER A   2       4.960  26.118 -11.235  1.00  0.00           H  
ATOM     15  HA  SER A   2       7.510  25.860  -9.927  1.00  0.00           H  
ATOM     16  HB2 SER A   2       6.062  25.054  -8.133  1.00  0.00           H  
ATOM     17  HB3 SER A   2       5.281  23.927  -9.243  1.00  0.00           H  
ATOM     18  HG  SER A   2       8.055  23.791  -9.008  1.00  0.00           H  
ATOM     19  N   SER A   3       8.192  24.191 -11.650  1.00  0.00           N  
ATOM     20  CA  SER A   3       8.609  23.375 -12.785  1.00  0.00           C  
ATOM     21  C   SER A   3       7.639  22.219 -13.007  1.00  0.00           C  
ATOM     22  O   SER A   3       7.237  21.939 -14.135  1.00  0.00           O  
ATOM     23  CB  SER A   3      10.022  22.835 -12.560  1.00  0.00           C  
ATOM     24  OG  SER A   3      10.549  22.275 -13.750  1.00  0.00           O  
ATOM     25  H   SER A   3       8.874  24.566 -11.054  1.00  0.00           H  
ATOM     26  HA  SER A   3       8.608  24.004 -13.663  1.00  0.00           H  
ATOM     27  HB2 SER A   3      10.666  23.640 -12.239  1.00  0.00           H  
ATOM     28  HB3 SER A   3       9.995  22.070 -11.797  1.00  0.00           H  
ATOM     29  HG  SER A   3      11.439  22.605 -13.892  1.00  0.00           H  
ATOM     30  N   GLY A   4       7.268  21.549 -11.920  1.00  0.00           N  
ATOM     31  CA  GLY A   4       6.349  20.430 -12.016  1.00  0.00           C  
ATOM     32  C   GLY A   4       7.022  19.100 -11.739  1.00  0.00           C  
ATOM     33  O   GLY A   4       7.446  18.407 -12.663  1.00  0.00           O  
ATOM     34  H   GLY A   4       7.621  21.816 -11.046  1.00  0.00           H  
ATOM     35  HA2 GLY A   4       5.550  20.572 -11.304  1.00  0.00           H  
ATOM     36  HA3 GLY A   4       5.930  20.407 -13.012  1.00  0.00           H  
ATOM     37  N   SER A   5       7.124  18.745 -10.462  1.00  0.00           N  
ATOM     38  CA  SER A   5       7.756  17.492 -10.065  1.00  0.00           C  
ATOM     39  C   SER A   5       6.982  16.828  -8.931  1.00  0.00           C  
ATOM     40  O   SER A   5       6.044  17.407  -8.383  1.00  0.00           O  
ATOM     41  CB  SER A   5       9.203  17.741  -9.633  1.00  0.00           C  
ATOM     42  OG  SER A   5       9.988  18.198 -10.720  1.00  0.00           O  
ATOM     43  H   SER A   5       6.767  19.341  -9.770  1.00  0.00           H  
ATOM     44  HA  SER A   5       7.753  16.834 -10.921  1.00  0.00           H  
ATOM     45  HB2 SER A   5       9.219  18.488  -8.854  1.00  0.00           H  
ATOM     46  HB3 SER A   5       9.627  16.821  -9.259  1.00  0.00           H  
ATOM     47  HG  SER A   5      10.013  17.524 -11.404  1.00  0.00           H  
ATOM     48  N   SER A   6       7.382  15.609  -8.583  1.00  0.00           N  
ATOM     49  CA  SER A   6       6.724  14.864  -7.517  1.00  0.00           C  
ATOM     50  C   SER A   6       5.228  15.161  -7.490  1.00  0.00           C  
ATOM     51  O   SER A   6       4.616  15.226  -6.424  1.00  0.00           O  
ATOM     52  CB  SER A   6       7.349  15.209  -6.164  1.00  0.00           C  
ATOM     53  OG  SER A   6       6.962  16.504  -5.739  1.00  0.00           O  
ATOM     54  H   SER A   6       8.136  15.201  -9.058  1.00  0.00           H  
ATOM     55  HA  SER A   6       6.867  13.811  -7.712  1.00  0.00           H  
ATOM     56  HB2 SER A   6       7.026  14.490  -5.427  1.00  0.00           H  
ATOM     57  HB3 SER A   6       8.426  15.178  -6.250  1.00  0.00           H  
ATOM     58  HG  SER A   6       7.353  16.690  -4.882  1.00  0.00           H  
ATOM     59  N   GLY A   7       4.645  15.341  -8.671  1.00  0.00           N  
ATOM     60  CA  GLY A   7       3.225  15.629  -8.761  1.00  0.00           C  
ATOM     61  C   GLY A   7       2.396  14.386  -9.018  1.00  0.00           C  
ATOM     62  O   GLY A   7       1.753  14.265 -10.059  1.00  0.00           O  
ATOM     63  H   GLY A   7       5.183  15.277  -9.488  1.00  0.00           H  
ATOM     64  HA2 GLY A   7       2.901  16.081  -7.835  1.00  0.00           H  
ATOM     65  HA3 GLY A   7       3.062  16.329  -9.568  1.00  0.00           H  
ATOM     66  N   ASN A   8       2.413  13.459  -8.065  1.00  0.00           N  
ATOM     67  CA  ASN A   8       1.658  12.218  -8.194  1.00  0.00           C  
ATOM     68  C   ASN A   8       0.373  12.274  -7.374  1.00  0.00           C  
ATOM     69  O   ASN A   8       0.304  12.964  -6.357  1.00  0.00           O  
ATOM     70  CB  ASN A   8       2.511  11.029  -7.746  1.00  0.00           C  
ATOM     71  CG  ASN A   8       2.034   9.718  -8.341  1.00  0.00           C  
ATOM     72  OD1 ASN A   8       1.772   8.755  -7.620  1.00  0.00           O  
ATOM     73  ND2 ASN A   8       1.919   9.676  -9.663  1.00  0.00           N  
ATOM     74  H   ASN A   8       2.945  13.613  -7.257  1.00  0.00           H  
ATOM     75  HA  ASN A   8       1.401  12.093  -9.235  1.00  0.00           H  
ATOM     76  HB2 ASN A   8       3.534  11.191  -8.055  1.00  0.00           H  
ATOM     77  HB3 ASN A   8       2.472  10.951  -6.670  1.00  0.00           H  
ATOM     78 HD21 ASN A   8       2.145  10.481 -10.174  1.00  0.00           H  
ATOM     79 HD22 ASN A   8       1.612   8.841 -10.074  1.00  0.00           H  
ATOM     80  N   SER A   9      -0.642  11.543  -7.822  1.00  0.00           N  
ATOM     81  CA  SER A   9      -1.926  11.512  -7.132  1.00  0.00           C  
ATOM     82  C   SER A   9      -2.335  10.077  -6.810  1.00  0.00           C  
ATOM     83  O   SER A   9      -3.000   9.820  -5.807  1.00  0.00           O  
ATOM     84  CB  SER A   9      -3.004  12.183  -7.984  1.00  0.00           C  
ATOM     85  OG  SER A   9      -2.651  13.521  -8.291  1.00  0.00           O  
ATOM     86  H   SER A   9      -0.525  11.013  -8.639  1.00  0.00           H  
ATOM     87  HA  SER A   9      -1.818  12.058  -6.207  1.00  0.00           H  
ATOM     88  HB2 SER A   9      -3.124  11.635  -8.906  1.00  0.00           H  
ATOM     89  HB3 SER A   9      -3.938  12.185  -7.442  1.00  0.00           H  
ATOM     90  HG  SER A   9      -3.351  14.111  -8.002  1.00  0.00           H  
ATOM     91  N   ALA A  10      -1.933   9.147  -7.670  1.00  0.00           N  
ATOM     92  CA  ALA A  10      -2.256   7.739  -7.479  1.00  0.00           C  
ATOM     93  C   ALA A  10      -0.990   6.896  -7.364  1.00  0.00           C  
ATOM     94  O   ALA A  10      -0.046   7.067  -8.136  1.00  0.00           O  
ATOM     95  CB  ALA A  10      -3.125   7.236  -8.622  1.00  0.00           C  
ATOM     96  H   ALA A  10      -1.406   9.415  -8.452  1.00  0.00           H  
ATOM     97  HA  ALA A  10      -2.821   7.648  -6.562  1.00  0.00           H  
ATOM     98  HB1 ALA A  10      -3.591   8.077  -9.115  1.00  0.00           H  
ATOM     99  HB2 ALA A  10      -2.512   6.698  -9.330  1.00  0.00           H  
ATOM    100  HB3 ALA A  10      -3.887   6.579  -8.232  1.00  0.00           H  
ATOM    101  N   LEU A  11      -0.976   5.988  -6.395  1.00  0.00           N  
ATOM    102  CA  LEU A  11       0.175   5.118  -6.178  1.00  0.00           C  
ATOM    103  C   LEU A  11      -0.037   3.760  -6.838  1.00  0.00           C  
ATOM    104  O   LEU A  11      -1.064   3.112  -6.633  1.00  0.00           O  
ATOM    105  CB  LEU A  11       0.427   4.937  -4.680  1.00  0.00           C  
ATOM    106  CG  LEU A  11       1.207   3.685  -4.278  1.00  0.00           C  
ATOM    107  CD1 LEU A  11       2.690   3.864  -4.565  1.00  0.00           C  
ATOM    108  CD2 LEU A  11       0.982   3.366  -2.807  1.00  0.00           C  
ATOM    109  H   LEU A  11      -1.757   5.899  -5.811  1.00  0.00           H  
ATOM    110  HA  LEU A  11       1.037   5.592  -6.625  1.00  0.00           H  
ATOM    111  HB2 LEU A  11       0.979   5.796  -4.331  1.00  0.00           H  
ATOM    112  HB3 LEU A  11      -0.533   4.903  -4.186  1.00  0.00           H  
ATOM    113  HG  LEU A  11       0.854   2.845  -4.860  1.00  0.00           H  
ATOM    114 HD11 LEU A  11       3.050   3.023  -5.137  1.00  0.00           H  
ATOM    115 HD12 LEU A  11       3.232   3.924  -3.633  1.00  0.00           H  
ATOM    116 HD13 LEU A  11       2.840   4.774  -5.128  1.00  0.00           H  
ATOM    117 HD21 LEU A  11      -0.020   3.655  -2.526  1.00  0.00           H  
ATOM    118 HD22 LEU A  11       1.696   3.912  -2.207  1.00  0.00           H  
ATOM    119 HD23 LEU A  11       1.111   2.306  -2.644  1.00  0.00           H  
ATOM    120  N   ARG A  12       0.942   3.333  -7.629  1.00  0.00           N  
ATOM    121  CA  ARG A  12       0.864   2.050  -8.318  1.00  0.00           C  
ATOM    122  C   ARG A  12       2.106   1.208  -8.043  1.00  0.00           C  
ATOM    123  O   ARG A  12       3.230   1.642  -8.297  1.00  0.00           O  
ATOM    124  CB  ARG A  12       0.703   2.266  -9.824  1.00  0.00           C  
ATOM    125  CG  ARG A  12       1.981   2.708 -10.516  1.00  0.00           C  
ATOM    126  CD  ARG A  12       1.706   3.217 -11.922  1.00  0.00           C  
ATOM    127  NE  ARG A  12       1.756   2.144 -12.912  1.00  0.00           N  
ATOM    128  CZ  ARG A  12       0.733   1.337 -13.173  1.00  0.00           C  
ATOM    129  NH1 ARG A  12      -0.412   1.481 -12.521  1.00  0.00           N  
ATOM    130  NH2 ARG A  12       0.855   0.384 -14.088  1.00  0.00           N  
ATOM    131  H   ARG A  12       1.737   3.893  -7.752  1.00  0.00           H  
ATOM    132  HA  ARG A  12      -0.002   1.525  -7.944  1.00  0.00           H  
ATOM    133  HB2 ARG A  12       0.377   1.340 -10.275  1.00  0.00           H  
ATOM    134  HB3 ARG A  12      -0.050   3.022  -9.988  1.00  0.00           H  
ATOM    135  HG2 ARG A  12       2.435   3.501  -9.940  1.00  0.00           H  
ATOM    136  HG3 ARG A  12       2.658   1.868 -10.572  1.00  0.00           H  
ATOM    137  HD2 ARG A  12       0.725   3.667 -11.942  1.00  0.00           H  
ATOM    138  HD3 ARG A  12       2.448   3.960 -12.173  1.00  0.00           H  
ATOM    139  HE  ARG A  12       2.593   2.020 -13.405  1.00  0.00           H  
ATOM    140 HH11 ARG A  12      -0.508   2.199 -11.831  1.00  0.00           H  
ATOM    141 HH12 ARG A  12      -1.181   0.873 -12.720  1.00  0.00           H  
ATOM    142 HH21 ARG A  12       1.717   0.273 -14.581  1.00  0.00           H  
ATOM    143 HH22 ARG A  12       0.085  -0.222 -14.283  1.00  0.00           H  
ATOM    144  N   ILE A  13       1.896   0.004  -7.524  1.00  0.00           N  
ATOM    145  CA  ILE A  13       2.998  -0.899  -7.216  1.00  0.00           C  
ATOM    146  C   ILE A  13       2.819  -2.244  -7.912  1.00  0.00           C  
ATOM    147  O   ILE A  13       1.720  -2.799  -7.940  1.00  0.00           O  
ATOM    148  CB  ILE A  13       3.129  -1.131  -5.699  1.00  0.00           C  
ATOM    149  CG1 ILE A  13       3.158   0.207  -4.957  1.00  0.00           C  
ATOM    150  CG2 ILE A  13       4.380  -1.940  -5.393  1.00  0.00           C  
ATOM    151  CD1 ILE A  13       2.620   0.126  -3.545  1.00  0.00           C  
ATOM    152  H   ILE A  13       0.977  -0.285  -7.344  1.00  0.00           H  
ATOM    153  HA  ILE A  13       3.911  -0.441  -7.570  1.00  0.00           H  
ATOM    154  HB  ILE A  13       2.272  -1.699  -5.370  1.00  0.00           H  
ATOM    155 HG12 ILE A  13       4.175   0.560  -4.903  1.00  0.00           H  
ATOM    156 HG13 ILE A  13       2.560   0.924  -5.500  1.00  0.00           H  
ATOM    157 HG21 ILE A  13       5.192  -1.597  -6.016  1.00  0.00           H  
ATOM    158 HG22 ILE A  13       4.646  -1.813  -4.354  1.00  0.00           H  
ATOM    159 HG23 ILE A  13       4.191  -2.985  -5.591  1.00  0.00           H  
ATOM    160 HD11 ILE A  13       3.007   0.950  -2.964  1.00  0.00           H  
ATOM    161 HD12 ILE A  13       1.542   0.175  -3.567  1.00  0.00           H  
ATOM    162 HD13 ILE A  13       2.928  -0.807  -3.095  1.00  0.00           H  
ATOM    163  N   LYS A  14       3.906  -2.764  -8.471  1.00  0.00           N  
ATOM    164  CA  LYS A  14       3.871  -4.046  -9.165  1.00  0.00           C  
ATOM    165  C   LYS A  14       4.704  -5.088  -8.425  1.00  0.00           C  
ATOM    166  O   LYS A  14       5.822  -4.808  -7.991  1.00  0.00           O  
ATOM    167  CB  LYS A  14       4.387  -3.889 -10.597  1.00  0.00           C  
ATOM    168  CG  LYS A  14       4.554  -5.208 -11.331  1.00  0.00           C  
ATOM    169  CD  LYS A  14       5.513  -5.076 -12.502  1.00  0.00           C  
ATOM    170  CE  LYS A  14       5.492  -6.316 -13.383  1.00  0.00           C  
ATOM    171  NZ  LYS A  14       6.365  -6.162 -14.580  1.00  0.00           N  
ATOM    172  H   LYS A  14       4.753  -2.273  -8.416  1.00  0.00           H  
ATOM    173  HA  LYS A  14       2.844  -4.379  -9.195  1.00  0.00           H  
ATOM    174  HB2 LYS A  14       3.691  -3.277 -11.152  1.00  0.00           H  
ATOM    175  HB3 LYS A  14       5.346  -3.392 -10.569  1.00  0.00           H  
ATOM    176  HG2 LYS A  14       4.942  -5.945 -10.644  1.00  0.00           H  
ATOM    177  HG3 LYS A  14       3.591  -5.528 -11.701  1.00  0.00           H  
ATOM    178  HD2 LYS A  14       5.226  -4.221 -13.097  1.00  0.00           H  
ATOM    179  HD3 LYS A  14       6.515  -4.932 -12.122  1.00  0.00           H  
ATOM    180  HE2 LYS A  14       5.837  -7.158 -12.803  1.00  0.00           H  
ATOM    181  HE3 LYS A  14       4.478  -6.493 -13.708  1.00  0.00           H  
ATOM    182  HZ1 LYS A  14       6.235  -6.969 -15.222  1.00  0.00           H  
ATOM    183  HZ2 LYS A  14       7.363  -6.120 -14.291  1.00  0.00           H  
ATOM    184  HZ3 LYS A  14       6.125  -5.286 -15.087  1.00  0.00           H  
ATOM    185  N   ILE A  15       4.153  -6.289  -8.285  1.00  0.00           N  
ATOM    186  CA  ILE A  15       4.847  -7.372  -7.600  1.00  0.00           C  
ATOM    187  C   ILE A  15       5.593  -8.260  -8.590  1.00  0.00           C  
ATOM    188  O   ILE A  15       5.109  -8.523  -9.692  1.00  0.00           O  
ATOM    189  CB  ILE A  15       3.870  -8.239  -6.784  1.00  0.00           C  
ATOM    190  CG1 ILE A  15       3.096  -7.374  -5.787  1.00  0.00           C  
ATOM    191  CG2 ILE A  15       4.623  -9.346  -6.061  1.00  0.00           C  
ATOM    192  CD1 ILE A  15       3.961  -6.799  -4.688  1.00  0.00           C  
ATOM    193  H   ILE A  15       3.259  -6.450  -8.652  1.00  0.00           H  
ATOM    194  HA  ILE A  15       5.561  -6.932  -6.919  1.00  0.00           H  
ATOM    195  HB  ILE A  15       3.174  -8.698  -7.469  1.00  0.00           H  
ATOM    196 HG12 ILE A  15       2.639  -6.552  -6.313  1.00  0.00           H  
ATOM    197 HG13 ILE A  15       2.325  -7.974  -5.325  1.00  0.00           H  
ATOM    198 HG21 ILE A  15       3.994  -9.762  -5.287  1.00  0.00           H  
ATOM    199 HG22 ILE A  15       4.885 -10.122  -6.765  1.00  0.00           H  
ATOM    200 HG23 ILE A  15       5.520  -8.942  -5.618  1.00  0.00           H  
ATOM    201 HD11 ILE A  15       4.440  -5.898  -5.040  1.00  0.00           H  
ATOM    202 HD12 ILE A  15       3.348  -6.569  -3.829  1.00  0.00           H  
ATOM    203 HD13 ILE A  15       4.715  -7.521  -4.408  1.00  0.00           H  
ATOM    204  N   LEU A  16       6.773  -8.721  -8.190  1.00  0.00           N  
ATOM    205  CA  LEU A  16       7.586  -9.583  -9.041  1.00  0.00           C  
ATOM    206  C   LEU A  16       7.453 -11.043  -8.623  1.00  0.00           C  
ATOM    207  O   LEU A  16       6.871 -11.855  -9.343  1.00  0.00           O  
ATOM    208  CB  LEU A  16       9.053  -9.154  -8.980  1.00  0.00           C  
ATOM    209  CG  LEU A  16       9.495  -8.124 -10.021  1.00  0.00           C  
ATOM    210  CD1 LEU A  16       9.355  -8.690 -11.425  1.00  0.00           C  
ATOM    211  CD2 LEU A  16       8.690  -6.842  -9.877  1.00  0.00           C  
ATOM    212  H   LEU A  16       7.106  -8.478  -7.301  1.00  0.00           H  
ATOM    213  HA  LEU A  16       7.230  -9.477 -10.055  1.00  0.00           H  
ATOM    214  HB2 LEU A  16       9.235  -8.735  -8.003  1.00  0.00           H  
ATOM    215  HB3 LEU A  16       9.661 -10.039  -9.110  1.00  0.00           H  
ATOM    216  HG  LEU A  16      10.538  -7.885  -9.861  1.00  0.00           H  
ATOM    217 HD11 LEU A  16      10.294  -8.593 -11.948  1.00  0.00           H  
ATOM    218 HD12 LEU A  16       8.588  -8.146 -11.957  1.00  0.00           H  
ATOM    219 HD13 LEU A  16       9.080  -9.733 -11.367  1.00  0.00           H  
ATOM    220 HD21 LEU A  16       7.643  -7.055 -10.036  1.00  0.00           H  
ATOM    221 HD22 LEU A  16       9.025  -6.122 -10.610  1.00  0.00           H  
ATOM    222 HD23 LEU A  16       8.829  -6.438  -8.885  1.00  0.00           H  
ATOM    223  N   CYS A  17       7.995 -11.370  -7.455  1.00  0.00           N  
ATOM    224  CA  CYS A  17       7.936 -12.734  -6.940  1.00  0.00           C  
ATOM    225  C   CYS A  17       8.461 -12.798  -5.509  1.00  0.00           C  
ATOM    226  O   CYS A  17       8.965 -11.809  -4.978  1.00  0.00           O  
ATOM    227  CB  CYS A  17       8.743 -13.675  -7.835  1.00  0.00           C  
ATOM    228  SG  CYS A  17      10.534 -13.484  -7.681  1.00  0.00           S  
ATOM    229  H   CYS A  17       8.446 -10.679  -6.926  1.00  0.00           H  
ATOM    230  HA  CYS A  17       6.902 -13.044  -6.944  1.00  0.00           H  
ATOM    231  HB2 CYS A  17       8.499 -14.697  -7.583  1.00  0.00           H  
ATOM    232  HB3 CYS A  17       8.479 -13.493  -8.866  1.00  0.00           H  
ATOM    233  HG  CYS A  17      10.964 -12.803  -8.732  1.00  0.00           H  
ATOM    234  N   ALA A  18       8.338 -13.968  -4.891  1.00  0.00           N  
ATOM    235  CA  ALA A  18       8.801 -14.161  -3.522  1.00  0.00           C  
ATOM    236  C   ALA A  18       9.857 -15.259  -3.450  1.00  0.00           C  
ATOM    237  O   ALA A  18       9.975 -16.083  -4.357  1.00  0.00           O  
ATOM    238  CB  ALA A  18       7.629 -14.492  -2.611  1.00  0.00           C  
ATOM    239  H   ALA A  18       7.928 -14.719  -5.367  1.00  0.00           H  
ATOM    240  HA  ALA A  18       9.238 -13.232  -3.184  1.00  0.00           H  
ATOM    241  HB1 ALA A  18       7.792 -14.046  -1.640  1.00  0.00           H  
ATOM    242  HB2 ALA A  18       6.718 -14.101  -3.039  1.00  0.00           H  
ATOM    243  HB3 ALA A  18       7.546 -15.563  -2.505  1.00  0.00           H  
ATOM    244  N   THR A  19      10.624 -15.265  -2.364  1.00  0.00           N  
ATOM    245  CA  THR A  19      11.671 -16.260  -2.174  1.00  0.00           C  
ATOM    246  C   THR A  19      11.544 -16.940  -0.815  1.00  0.00           C  
ATOM    247  O   THR A  19      10.932 -16.398   0.106  1.00  0.00           O  
ATOM    248  CB  THR A  19      13.072 -15.631  -2.290  1.00  0.00           C  
ATOM    249  OG1 THR A  19      14.068 -16.573  -1.877  1.00  0.00           O  
ATOM    250  CG2 THR A  19      13.173 -14.373  -1.441  1.00  0.00           C  
ATOM    251  H   THR A  19      10.481 -14.583  -1.675  1.00  0.00           H  
ATOM    252  HA  THR A  19      11.568 -17.006  -2.949  1.00  0.00           H  
ATOM    253  HB  THR A  19      13.246 -15.366  -3.324  1.00  0.00           H  
ATOM    254  HG1 THR A  19      14.854 -16.467  -2.419  1.00  0.00           H  
ATOM    255 HG21 THR A  19      13.133 -14.640  -0.396  1.00  0.00           H  
ATOM    256 HG22 THR A  19      12.351 -13.713  -1.677  1.00  0.00           H  
ATOM    257 HG23 THR A  19      14.107 -13.873  -1.649  1.00  0.00           H  
ATOM    258  N   TYR A  20      12.125 -18.129  -0.696  1.00  0.00           N  
ATOM    259  CA  TYR A  20      12.074 -18.883   0.550  1.00  0.00           C  
ATOM    260  C   TYR A  20      10.702 -18.761   1.206  1.00  0.00           C  
ATOM    261  O   TYR A  20      10.591 -18.417   2.382  1.00  0.00           O  
ATOM    262  CB  TYR A  20      13.157 -18.392   1.512  1.00  0.00           C  
ATOM    263  CG  TYR A  20      14.496 -18.159   0.850  1.00  0.00           C  
ATOM    264  CD1 TYR A  20      15.181 -19.202   0.238  1.00  0.00           C  
ATOM    265  CD2 TYR A  20      15.076 -16.897   0.835  1.00  0.00           C  
ATOM    266  CE1 TYR A  20      16.405 -18.994  -0.368  1.00  0.00           C  
ATOM    267  CE2 TYR A  20      16.299 -16.679   0.230  1.00  0.00           C  
ATOM    268  CZ  TYR A  20      16.959 -17.731  -0.370  1.00  0.00           C  
ATOM    269  OH  TYR A  20      18.178 -17.520  -0.973  1.00  0.00           O  
ATOM    270  H   TYR A  20      12.598 -18.509  -1.466  1.00  0.00           H  
ATOM    271  HA  TYR A  20      12.258 -19.922   0.317  1.00  0.00           H  
ATOM    272  HB2 TYR A  20      12.840 -17.459   1.954  1.00  0.00           H  
ATOM    273  HB3 TYR A  20      13.296 -19.126   2.293  1.00  0.00           H  
ATOM    274  HD1 TYR A  20      14.743 -20.190   0.241  1.00  0.00           H  
ATOM    275  HD2 TYR A  20      14.556 -16.074   1.305  1.00  0.00           H  
ATOM    276  HE1 TYR A  20      16.922 -19.817  -0.838  1.00  0.00           H  
ATOM    277  HE2 TYR A  20      16.734 -15.691   0.228  1.00  0.00           H  
ATOM    278  HH  TYR A  20      18.139 -17.818  -1.885  1.00  0.00           H  
ATOM    279  N   VAL A  21       9.658 -19.047   0.435  1.00  0.00           N  
ATOM    280  CA  VAL A  21       8.292 -18.972   0.939  1.00  0.00           C  
ATOM    281  C   VAL A  21       8.047 -20.018   2.020  1.00  0.00           C  
ATOM    282  O   VAL A  21       8.760 -21.017   2.104  1.00  0.00           O  
ATOM    283  CB  VAL A  21       7.264 -19.167  -0.192  1.00  0.00           C  
ATOM    284  CG1 VAL A  21       5.869 -18.793   0.284  1.00  0.00           C  
ATOM    285  CG2 VAL A  21       7.657 -18.351  -1.414  1.00  0.00           C  
ATOM    286  H   VAL A  21       9.810 -19.315  -0.496  1.00  0.00           H  
ATOM    287  HA  VAL A  21       8.146 -17.989   1.363  1.00  0.00           H  
ATOM    288  HB  VAL A  21       7.258 -20.211  -0.469  1.00  0.00           H  
ATOM    289 HG11 VAL A  21       5.944 -18.115   1.122  1.00  0.00           H  
ATOM    290 HG12 VAL A  21       5.330 -18.314  -0.521  1.00  0.00           H  
ATOM    291 HG13 VAL A  21       5.342 -19.685   0.589  1.00  0.00           H  
ATOM    292 HG21 VAL A  21       8.351 -17.577  -1.122  1.00  0.00           H  
ATOM    293 HG22 VAL A  21       8.123 -18.996  -2.144  1.00  0.00           H  
ATOM    294 HG23 VAL A  21       6.775 -17.900  -1.845  1.00  0.00           H  
ATOM    295  N   ASN A  22       7.032 -19.783   2.845  1.00  0.00           N  
ATOM    296  CA  ASN A  22       6.691 -20.706   3.921  1.00  0.00           C  
ATOM    297  C   ASN A  22       5.809 -21.839   3.408  1.00  0.00           C  
ATOM    298  O   ASN A  22       4.933 -22.330   4.120  1.00  0.00           O  
ATOM    299  CB  ASN A  22       5.979 -19.962   5.053  1.00  0.00           C  
ATOM    300  CG  ASN A  22       6.233 -20.592   6.409  1.00  0.00           C  
ATOM    301  OD1 ASN A  22       5.817 -21.721   6.669  1.00  0.00           O  
ATOM    302  ND2 ASN A  22       6.918 -19.861   7.281  1.00  0.00           N  
ATOM    303  H   ASN A  22       6.499 -18.969   2.727  1.00  0.00           H  
ATOM    304  HA  ASN A  22       7.611 -21.125   4.301  1.00  0.00           H  
ATOM    305  HB2 ASN A  22       6.329 -18.940   5.081  1.00  0.00           H  
ATOM    306  HB3 ASN A  22       4.915 -19.968   4.866  1.00  0.00           H  
ATOM    307 HD21 ASN A  22       7.218 -18.970   7.004  1.00  0.00           H  
ATOM    308 HD22 ASN A  22       7.097 -20.245   8.165  1.00  0.00           H  
ATOM    309  N   VAL A  23       6.047 -22.251   2.166  1.00  0.00           N  
ATOM    310  CA  VAL A  23       5.275 -23.328   1.557  1.00  0.00           C  
ATOM    311  C   VAL A  23       6.071 -24.628   1.533  1.00  0.00           C  
ATOM    312  O   VAL A  23       6.671 -24.981   0.518  1.00  0.00           O  
ATOM    313  CB  VAL A  23       4.852 -22.971   0.120  1.00  0.00           C  
ATOM    314  CG1 VAL A  23       3.935 -21.757   0.119  1.00  0.00           C  
ATOM    315  CG2 VAL A  23       6.075 -22.726  -0.750  1.00  0.00           C  
ATOM    316  H   VAL A  23       6.759 -21.821   1.648  1.00  0.00           H  
ATOM    317  HA  VAL A  23       4.383 -23.475   2.147  1.00  0.00           H  
ATOM    318  HB  VAL A  23       4.305 -23.807  -0.291  1.00  0.00           H  
ATOM    319 HG11 VAL A  23       4.184 -21.119  -0.715  1.00  0.00           H  
ATOM    320 HG12 VAL A  23       2.908 -22.082   0.032  1.00  0.00           H  
ATOM    321 HG13 VAL A  23       4.062 -21.210   1.041  1.00  0.00           H  
ATOM    322 HG21 VAL A  23       6.045 -21.718  -1.136  1.00  0.00           H  
ATOM    323 HG22 VAL A  23       6.970 -22.859  -0.160  1.00  0.00           H  
ATOM    324 HG23 VAL A  23       6.079 -23.426  -1.572  1.00  0.00           H  
ATOM    325  N   ASN A  24       6.071 -25.336   2.657  1.00  0.00           N  
ATOM    326  CA  ASN A  24       6.794 -26.599   2.765  1.00  0.00           C  
ATOM    327  C   ASN A  24       6.004 -27.734   2.122  1.00  0.00           C  
ATOM    328  O   ASN A  24       6.339 -28.198   1.032  1.00  0.00           O  
ATOM    329  CB  ASN A  24       7.075 -26.925   4.233  1.00  0.00           C  
ATOM    330  CG  ASN A  24       8.092 -25.985   4.850  1.00  0.00           C  
ATOM    331  OD1 ASN A  24       8.737 -25.204   4.150  1.00  0.00           O  
ATOM    332  ND2 ASN A  24       8.240 -26.056   6.168  1.00  0.00           N  
ATOM    333  H   ASN A  24       5.574 -25.003   3.433  1.00  0.00           H  
ATOM    334  HA  ASN A  24       7.733 -26.489   2.244  1.00  0.00           H  
ATOM    335  HB2 ASN A  24       6.156 -26.849   4.795  1.00  0.00           H  
ATOM    336  HB3 ASN A  24       7.454 -27.934   4.306  1.00  0.00           H  
ATOM    337 HD21 ASN A  24       7.692 -26.701   6.662  1.00  0.00           H  
ATOM    338 HD22 ASN A  24       8.890 -25.458   6.593  1.00  0.00           H  
ATOM    339  N   ILE A  25       4.953 -28.178   2.805  1.00  0.00           N  
ATOM    340  CA  ILE A  25       4.115 -29.257   2.300  1.00  0.00           C  
ATOM    341  C   ILE A  25       3.768 -29.042   0.831  1.00  0.00           C  
ATOM    342  O   ILE A  25       4.076 -27.998   0.256  1.00  0.00           O  
ATOM    343  CB  ILE A  25       2.811 -29.384   3.110  1.00  0.00           C  
ATOM    344  CG1 ILE A  25       2.162 -28.011   3.291  1.00  0.00           C  
ATOM    345  CG2 ILE A  25       3.088 -30.027   4.461  1.00  0.00           C  
ATOM    346  CD1 ILE A  25       1.191 -27.652   2.188  1.00  0.00           C  
ATOM    347  H   ILE A  25       4.737 -27.768   3.668  1.00  0.00           H  
ATOM    348  HA  ILE A  25       4.667 -30.181   2.397  1.00  0.00           H  
ATOM    349  HB  ILE A  25       2.136 -30.026   2.565  1.00  0.00           H  
ATOM    350 HG12 ILE A  25       1.622 -27.995   4.225  1.00  0.00           H  
ATOM    351 HG13 ILE A  25       2.934 -27.256   3.313  1.00  0.00           H  
ATOM    352 HG21 ILE A  25       3.013 -31.101   4.371  1.00  0.00           H  
ATOM    353 HG22 ILE A  25       4.083 -29.764   4.787  1.00  0.00           H  
ATOM    354 HG23 ILE A  25       2.367 -29.674   5.183  1.00  0.00           H  
ATOM    355 HD11 ILE A  25       1.741 -27.384   1.297  1.00  0.00           H  
ATOM    356 HD12 ILE A  25       0.554 -28.498   1.979  1.00  0.00           H  
ATOM    357 HD13 ILE A  25       0.585 -26.814   2.501  1.00  0.00           H  
ATOM    358  N   ARG A  26       3.123 -30.037   0.229  1.00  0.00           N  
ATOM    359  CA  ARG A  26       2.733 -29.956  -1.174  1.00  0.00           C  
ATOM    360  C   ARG A  26       1.237 -30.213  -1.337  1.00  0.00           C  
ATOM    361  O   ARG A  26       0.828 -31.096  -2.092  1.00  0.00           O  
ATOM    362  CB  ARG A  26       3.528 -30.964  -2.005  1.00  0.00           C  
ATOM    363  CG  ARG A  26       3.555 -32.361  -1.407  1.00  0.00           C  
ATOM    364  CD  ARG A  26       4.695 -32.520  -0.413  1.00  0.00           C  
ATOM    365  NE  ARG A  26       4.371 -33.474   0.644  1.00  0.00           N  
ATOM    366  CZ  ARG A  26       5.286 -34.143   1.336  1.00  0.00           C  
ATOM    367  NH1 ARG A  26       6.575 -33.963   1.084  1.00  0.00           N  
ATOM    368  NH2 ARG A  26       4.913 -34.995   2.283  1.00  0.00           N  
ATOM    369  H   ARG A  26       2.905 -30.844   0.740  1.00  0.00           H  
ATOM    370  HA  ARG A  26       2.955 -28.959  -1.523  1.00  0.00           H  
ATOM    371  HB2 ARG A  26       3.090 -31.027  -2.990  1.00  0.00           H  
ATOM    372  HB3 ARG A  26       4.546 -30.615  -2.094  1.00  0.00           H  
ATOM    373  HG2 ARG A  26       2.620 -32.542  -0.897  1.00  0.00           H  
ATOM    374  HG3 ARG A  26       3.679 -33.081  -2.202  1.00  0.00           H  
ATOM    375  HD2 ARG A  26       5.570 -32.867  -0.942  1.00  0.00           H  
ATOM    376  HD3 ARG A  26       4.902 -31.559   0.033  1.00  0.00           H  
ATOM    377  HE  ARG A  26       3.424 -33.623   0.847  1.00  0.00           H  
ATOM    378 HH11 ARG A  26       6.860 -33.321   0.372  1.00  0.00           H  
ATOM    379 HH12 ARG A  26       7.263 -34.467   1.608  1.00  0.00           H  
ATOM    380 HH21 ARG A  26       3.942 -35.133   2.476  1.00  0.00           H  
ATOM    381 HH22 ARG A  26       5.602 -35.498   2.803  1.00  0.00           H  
ATOM    382  N   ASP A  27       0.428 -29.437  -0.626  1.00  0.00           N  
ATOM    383  CA  ASP A  27      -1.022 -29.579  -0.693  1.00  0.00           C  
ATOM    384  C   ASP A  27      -1.674 -28.286  -1.171  1.00  0.00           C  
ATOM    385  O   ASP A  27      -2.705 -28.311  -1.844  1.00  0.00           O  
ATOM    386  CB  ASP A  27      -1.581 -29.971   0.676  1.00  0.00           C  
ATOM    387  CG  ASP A  27      -1.201 -31.383   1.075  1.00  0.00           C  
ATOM    388  OD1 ASP A  27      -1.630 -32.330   0.384  1.00  0.00           O  
ATOM    389  OD2 ASP A  27      -0.474 -31.541   2.079  1.00  0.00           O  
ATOM    390  H   ASP A  27       0.814 -28.751  -0.042  1.00  0.00           H  
ATOM    391  HA  ASP A  27      -1.246 -30.364  -1.400  1.00  0.00           H  
ATOM    392  HB2 ASP A  27      -1.197 -29.290   1.423  1.00  0.00           H  
ATOM    393  HB3 ASP A  27      -2.658 -29.900   0.652  1.00  0.00           H  
ATOM    394  N   ILE A  28      -1.066 -27.158  -0.819  1.00  0.00           N  
ATOM    395  CA  ILE A  28      -1.588 -25.855  -1.213  1.00  0.00           C  
ATOM    396  C   ILE A  28      -1.825 -25.790  -2.718  1.00  0.00           C  
ATOM    397  O   ILE A  28      -0.986 -26.223  -3.508  1.00  0.00           O  
ATOM    398  CB  ILE A  28      -0.631 -24.719  -0.806  1.00  0.00           C  
ATOM    399  CG1 ILE A  28      -0.349 -24.775   0.697  1.00  0.00           C  
ATOM    400  CG2 ILE A  28      -1.218 -23.369  -1.190  1.00  0.00           C  
ATOM    401  CD1 ILE A  28       1.019 -24.252   1.075  1.00  0.00           C  
ATOM    402  H   ILE A  28      -0.248 -27.203  -0.283  1.00  0.00           H  
ATOM    403  HA  ILE A  28      -2.530 -25.706  -0.705  1.00  0.00           H  
ATOM    404  HB  ILE A  28       0.295 -24.848  -1.344  1.00  0.00           H  
ATOM    405 HG12 ILE A  28      -1.085 -24.183   1.218  1.00  0.00           H  
ATOM    406 HG13 ILE A  28      -0.417 -25.801   1.030  1.00  0.00           H  
ATOM    407 HG21 ILE A  28      -1.012 -23.170  -2.231  1.00  0.00           H  
ATOM    408 HG22 ILE A  28      -2.286 -23.383  -1.032  1.00  0.00           H  
ATOM    409 HG23 ILE A  28      -0.774 -22.596  -0.581  1.00  0.00           H  
ATOM    410 HD11 ILE A  28       0.927 -23.567   1.904  1.00  0.00           H  
ATOM    411 HD12 ILE A  28       1.655 -25.077   1.357  1.00  0.00           H  
ATOM    412 HD13 ILE A  28       1.453 -23.736   0.230  1.00  0.00           H  
ATOM    413  N   ASP A  29      -2.971 -25.244  -3.108  1.00  0.00           N  
ATOM    414  CA  ASP A  29      -3.318 -25.119  -4.519  1.00  0.00           C  
ATOM    415  C   ASP A  29      -2.674 -23.877  -5.129  1.00  0.00           C  
ATOM    416  O   ASP A  29      -1.949 -23.964  -6.119  1.00  0.00           O  
ATOM    417  CB  ASP A  29      -4.837 -25.057  -4.690  1.00  0.00           C  
ATOM    418  CG  ASP A  29      -5.266 -25.247  -6.131  1.00  0.00           C  
ATOM    419  OD1 ASP A  29      -4.989 -26.326  -6.696  1.00  0.00           O  
ATOM    420  OD2 ASP A  29      -5.878 -24.316  -6.695  1.00  0.00           O  
ATOM    421  H   ASP A  29      -3.600 -24.917  -2.430  1.00  0.00           H  
ATOM    422  HA  ASP A  29      -2.943 -25.992  -5.031  1.00  0.00           H  
ATOM    423  HB2 ASP A  29      -5.291 -25.834  -4.093  1.00  0.00           H  
ATOM    424  HB3 ASP A  29      -5.191 -24.095  -4.351  1.00  0.00           H  
ATOM    425  N   LYS A  30      -2.945 -22.722  -4.530  1.00  0.00           N  
ATOM    426  CA  LYS A  30      -2.393 -21.462  -5.013  1.00  0.00           C  
ATOM    427  C   LYS A  30      -2.119 -20.509  -3.854  1.00  0.00           C  
ATOM    428  O   LYS A  30      -2.313 -20.861  -2.690  1.00  0.00           O  
ATOM    429  CB  LYS A  30      -3.355 -20.808  -6.008  1.00  0.00           C  
ATOM    430  CG  LYS A  30      -3.609 -21.646  -7.249  1.00  0.00           C  
ATOM    431  CD  LYS A  30      -2.610 -21.332  -8.349  1.00  0.00           C  
ATOM    432  CE  LYS A  30      -2.649 -22.376  -9.453  1.00  0.00           C  
ATOM    433  NZ  LYS A  30      -2.261 -21.804 -10.772  1.00  0.00           N  
ATOM    434  H   LYS A  30      -3.531 -22.717  -3.744  1.00  0.00           H  
ATOM    435  HA  LYS A  30      -1.462 -21.678  -5.514  1.00  0.00           H  
ATOM    436  HB2 LYS A  30      -4.300 -20.635  -5.516  1.00  0.00           H  
ATOM    437  HB3 LYS A  30      -2.942 -19.859  -6.319  1.00  0.00           H  
ATOM    438  HG2 LYS A  30      -3.526 -22.691  -6.989  1.00  0.00           H  
ATOM    439  HG3 LYS A  30      -4.607 -21.442  -7.612  1.00  0.00           H  
ATOM    440  HD2 LYS A  30      -2.845 -20.367  -8.773  1.00  0.00           H  
ATOM    441  HD3 LYS A  30      -1.616 -21.307  -7.924  1.00  0.00           H  
ATOM    442  HE2 LYS A  30      -1.967 -23.174  -9.202  1.00  0.00           H  
ATOM    443  HE3 LYS A  30      -3.653 -22.770  -9.522  1.00  0.00           H  
ATOM    444  HZ1 LYS A  30      -2.536 -20.802 -10.821  1.00  0.00           H  
ATOM    445  HZ2 LYS A  30      -2.737 -22.320 -11.540  1.00  0.00           H  
ATOM    446  HZ3 LYS A  30      -1.233 -21.878 -10.905  1.00  0.00           H  
ATOM    447  N   ILE A  31      -1.668 -19.302  -4.180  1.00  0.00           N  
ATOM    448  CA  ILE A  31      -1.370 -18.299  -3.166  1.00  0.00           C  
ATOM    449  C   ILE A  31      -1.695 -16.896  -3.668  1.00  0.00           C  
ATOM    450  O   ILE A  31      -1.978 -16.699  -4.850  1.00  0.00           O  
ATOM    451  CB  ILE A  31       0.110 -18.350  -2.742  1.00  0.00           C  
ATOM    452  CG1 ILE A  31       1.005 -18.587  -3.960  1.00  0.00           C  
ATOM    453  CG2 ILE A  31       0.325 -19.438  -1.700  1.00  0.00           C  
ATOM    454  CD1 ILE A  31       2.432 -18.126  -3.761  1.00  0.00           C  
ATOM    455  H   ILE A  31      -1.533 -19.082  -5.125  1.00  0.00           H  
ATOM    456  HA  ILE A  31      -1.979 -18.510  -2.299  1.00  0.00           H  
ATOM    457  HB  ILE A  31       0.366 -17.402  -2.295  1.00  0.00           H  
ATOM    458 HG12 ILE A  31       1.026 -19.642  -4.183  1.00  0.00           H  
ATOM    459 HG13 ILE A  31       0.597 -18.053  -4.806  1.00  0.00           H  
ATOM    460 HG21 ILE A  31       0.066 -19.057  -0.723  1.00  0.00           H  
ATOM    461 HG22 ILE A  31      -0.301 -20.286  -1.931  1.00  0.00           H  
ATOM    462 HG23 ILE A  31       1.361 -19.742  -1.705  1.00  0.00           H  
ATOM    463 HD11 ILE A  31       3.070 -18.604  -4.490  1.00  0.00           H  
ATOM    464 HD12 ILE A  31       2.484 -17.055  -3.881  1.00  0.00           H  
ATOM    465 HD13 ILE A  31       2.761 -18.394  -2.766  1.00  0.00           H  
ATOM    466  N   TYR A  32      -1.650 -15.925  -2.763  1.00  0.00           N  
ATOM    467  CA  TYR A  32      -1.940 -14.540  -3.114  1.00  0.00           C  
ATOM    468  C   TYR A  32      -1.330 -13.581  -2.096  1.00  0.00           C  
ATOM    469  O   TYR A  32      -0.912 -13.990  -1.013  1.00  0.00           O  
ATOM    470  CB  TYR A  32      -3.451 -14.319  -3.197  1.00  0.00           C  
ATOM    471  CG  TYR A  32      -4.124 -14.218  -1.846  1.00  0.00           C  
ATOM    472  CD1 TYR A  32      -3.960 -13.092  -1.049  1.00  0.00           C  
ATOM    473  CD2 TYR A  32      -4.924 -15.248  -1.368  1.00  0.00           C  
ATOM    474  CE1 TYR A  32      -4.571 -12.996   0.186  1.00  0.00           C  
ATOM    475  CE2 TYR A  32      -5.540 -15.161  -0.135  1.00  0.00           C  
ATOM    476  CZ  TYR A  32      -5.361 -14.033   0.639  1.00  0.00           C  
ATOM    477  OH  TYR A  32      -5.973 -13.940   1.868  1.00  0.00           O  
ATOM    478  H   TYR A  32      -1.418 -16.145  -1.837  1.00  0.00           H  
ATOM    479  HA  TYR A  32      -1.504 -14.344  -4.082  1.00  0.00           H  
ATOM    480  HB2 TYR A  32      -3.645 -13.402  -3.732  1.00  0.00           H  
ATOM    481  HB3 TYR A  32      -3.900 -15.144  -3.730  1.00  0.00           H  
ATOM    482  HD1 TYR A  32      -3.341 -12.282  -1.406  1.00  0.00           H  
ATOM    483  HD2 TYR A  32      -5.062 -16.131  -1.976  1.00  0.00           H  
ATOM    484  HE1 TYR A  32      -4.431 -12.113   0.792  1.00  0.00           H  
ATOM    485  HE2 TYR A  32      -6.159 -15.972   0.220  1.00  0.00           H  
ATOM    486  HH  TYR A  32      -5.863 -14.767   2.343  1.00  0.00           H  
ATOM    487  N   VAL A  33      -1.281 -12.301  -2.453  1.00  0.00           N  
ATOM    488  CA  VAL A  33      -0.724 -11.282  -1.572  1.00  0.00           C  
ATOM    489  C   VAL A  33      -1.747 -10.190  -1.279  1.00  0.00           C  
ATOM    490  O   VAL A  33      -2.489  -9.767  -2.165  1.00  0.00           O  
ATOM    491  CB  VAL A  33       0.535 -10.640  -2.183  1.00  0.00           C  
ATOM    492  CG1 VAL A  33       1.052  -9.522  -1.290  1.00  0.00           C  
ATOM    493  CG2 VAL A  33       1.611 -11.691  -2.413  1.00  0.00           C  
ATOM    494  H   VAL A  33      -1.630 -12.037  -3.330  1.00  0.00           H  
ATOM    495  HA  VAL A  33      -0.445 -11.759  -0.644  1.00  0.00           H  
ATOM    496  HB  VAL A  33       0.269 -10.212  -3.139  1.00  0.00           H  
ATOM    497 HG11 VAL A  33       0.237  -8.861  -1.033  1.00  0.00           H  
ATOM    498 HG12 VAL A  33       1.471  -9.946  -0.389  1.00  0.00           H  
ATOM    499 HG13 VAL A  33       1.815  -8.966  -1.815  1.00  0.00           H  
ATOM    500 HG21 VAL A  33       2.229 -11.395  -3.247  1.00  0.00           H  
ATOM    501 HG22 VAL A  33       2.222 -11.781  -1.526  1.00  0.00           H  
ATOM    502 HG23 VAL A  33       1.146 -12.641  -2.627  1.00  0.00           H  
ATOM    503  N   ARG A  34      -1.780  -9.738  -0.030  1.00  0.00           N  
ATOM    504  CA  ARG A  34      -2.713  -8.696   0.381  1.00  0.00           C  
ATOM    505  C   ARG A  34      -1.965  -7.436   0.808  1.00  0.00           C  
ATOM    506  O   ARG A  34      -1.147  -7.466   1.728  1.00  0.00           O  
ATOM    507  CB  ARG A  34      -3.593  -9.193   1.529  1.00  0.00           C  
ATOM    508  CG  ARG A  34      -4.349  -8.083   2.242  1.00  0.00           C  
ATOM    509  CD  ARG A  34      -5.582  -8.617   2.954  1.00  0.00           C  
ATOM    510  NE  ARG A  34      -6.606  -9.066   2.014  1.00  0.00           N  
ATOM    511  CZ  ARG A  34      -7.875  -9.267   2.350  1.00  0.00           C  
ATOM    512  NH1 ARG A  34      -8.274  -9.059   3.597  1.00  0.00           N  
ATOM    513  NH2 ARG A  34      -8.747  -9.676   1.438  1.00  0.00           N  
ATOM    514  H   ARG A  34      -1.163 -10.116   0.632  1.00  0.00           H  
ATOM    515  HA  ARG A  34      -3.340  -8.459  -0.465  1.00  0.00           H  
ATOM    516  HB2 ARG A  34      -4.314  -9.895   1.137  1.00  0.00           H  
ATOM    517  HB3 ARG A  34      -2.970  -9.696   2.253  1.00  0.00           H  
ATOM    518  HG2 ARG A  34      -3.696  -7.625   2.970  1.00  0.00           H  
ATOM    519  HG3 ARG A  34      -4.655  -7.345   1.515  1.00  0.00           H  
ATOM    520  HD2 ARG A  34      -5.289  -9.449   3.577  1.00  0.00           H  
ATOM    521  HD3 ARG A  34      -5.992  -7.832   3.571  1.00  0.00           H  
ATOM    522  HE  ARG A  34      -6.332  -9.226   1.087  1.00  0.00           H  
ATOM    523 HH11 ARG A  34      -7.619  -8.749   4.286  1.00  0.00           H  
ATOM    524 HH12 ARG A  34      -9.231  -9.209   3.848  1.00  0.00           H  
ATOM    525 HH21 ARG A  34      -8.450  -9.834   0.497  1.00  0.00           H  
ATOM    526 HH22 ARG A  34      -9.702  -9.827   1.692  1.00  0.00           H  
ATOM    527  N   THR A  35      -2.252  -6.327   0.133  1.00  0.00           N  
ATOM    528  CA  THR A  35      -1.607  -5.056   0.440  1.00  0.00           C  
ATOM    529  C   THR A  35      -2.629  -4.011   0.871  1.00  0.00           C  
ATOM    530  O   THR A  35      -3.799  -4.083   0.500  1.00  0.00           O  
ATOM    531  CB  THR A  35      -0.818  -4.520  -0.769  1.00  0.00           C  
ATOM    532  OG1 THR A  35      -1.710  -4.263  -1.860  1.00  0.00           O  
ATOM    533  CG2 THR A  35       0.250  -5.512  -1.203  1.00  0.00           C  
ATOM    534  H   THR A  35      -2.913  -6.366  -0.590  1.00  0.00           H  
ATOM    535  HA  THR A  35      -0.912  -5.223   1.251  1.00  0.00           H  
ATOM    536  HB  THR A  35      -0.336  -3.596  -0.484  1.00  0.00           H  
ATOM    537  HG1 THR A  35      -2.299  -3.541  -1.630  1.00  0.00           H  
ATOM    538 HG21 THR A  35       0.331  -6.299  -0.467  1.00  0.00           H  
ATOM    539 HG22 THR A  35       1.198  -5.004  -1.292  1.00  0.00           H  
ATOM    540 HG23 THR A  35      -0.022  -5.938  -2.157  1.00  0.00           H  
ATOM    541  N   GLY A  36      -2.178  -3.038   1.657  1.00  0.00           N  
ATOM    542  CA  GLY A  36      -3.066  -1.990   2.125  1.00  0.00           C  
ATOM    543  C   GLY A  36      -2.340  -0.929   2.928  1.00  0.00           C  
ATOM    544  O   GLY A  36      -1.176  -1.104   3.290  1.00  0.00           O  
ATOM    545  H   GLY A  36      -1.234  -3.031   1.922  1.00  0.00           H  
ATOM    546  HA2 GLY A  36      -3.535  -1.523   1.272  1.00  0.00           H  
ATOM    547  HA3 GLY A  36      -3.831  -2.434   2.746  1.00  0.00           H  
ATOM    548  N   ILE A  37      -3.027   0.174   3.206  1.00  0.00           N  
ATOM    549  CA  ILE A  37      -2.439   1.267   3.970  1.00  0.00           C  
ATOM    550  C   ILE A  37      -3.269   1.579   5.211  1.00  0.00           C  
ATOM    551  O   ILE A  37      -4.498   1.618   5.154  1.00  0.00           O  
ATOM    552  CB  ILE A  37      -2.309   2.544   3.119  1.00  0.00           C  
ATOM    553  CG1 ILE A  37      -1.341   2.312   1.957  1.00  0.00           C  
ATOM    554  CG2 ILE A  37      -1.844   3.709   3.979  1.00  0.00           C  
ATOM    555  CD1 ILE A  37      -1.960   1.570   0.793  1.00  0.00           C  
ATOM    556  H   ILE A  37      -3.950   0.254   2.889  1.00  0.00           H  
ATOM    557  HA  ILE A  37      -1.449   0.962   4.279  1.00  0.00           H  
ATOM    558  HB  ILE A  37      -3.283   2.786   2.723  1.00  0.00           H  
ATOM    559 HG12 ILE A  37      -0.990   3.264   1.593  1.00  0.00           H  
ATOM    560 HG13 ILE A  37      -0.499   1.733   2.310  1.00  0.00           H  
ATOM    561 HG21 ILE A  37      -2.683   4.353   4.197  1.00  0.00           H  
ATOM    562 HG22 ILE A  37      -1.431   3.332   4.902  1.00  0.00           H  
ATOM    563 HG23 ILE A  37      -1.088   4.269   3.449  1.00  0.00           H  
ATOM    564 HD11 ILE A  37      -1.420   1.805  -0.113  1.00  0.00           H  
ATOM    565 HD12 ILE A  37      -1.913   0.508   0.976  1.00  0.00           H  
ATOM    566 HD13 ILE A  37      -2.993   1.871   0.683  1.00  0.00           H  
ATOM    567  N   TYR A  38      -2.589   1.801   6.330  1.00  0.00           N  
ATOM    568  CA  TYR A  38      -3.264   2.110   7.585  1.00  0.00           C  
ATOM    569  C   TYR A  38      -2.553   3.242   8.322  1.00  0.00           C  
ATOM    570  O   TYR A  38      -1.340   3.412   8.200  1.00  0.00           O  
ATOM    571  CB  TYR A  38      -3.324   0.867   8.474  1.00  0.00           C  
ATOM    572  CG  TYR A  38      -4.074  -0.288   7.850  1.00  0.00           C  
ATOM    573  CD1 TYR A  38      -3.622  -0.884   6.680  1.00  0.00           C  
ATOM    574  CD2 TYR A  38      -5.236  -0.783   8.430  1.00  0.00           C  
ATOM    575  CE1 TYR A  38      -4.304  -1.939   6.105  1.00  0.00           C  
ATOM    576  CE2 TYR A  38      -5.924  -1.838   7.864  1.00  0.00           C  
ATOM    577  CZ  TYR A  38      -5.454  -2.413   6.701  1.00  0.00           C  
ATOM    578  OH  TYR A  38      -6.137  -3.464   6.133  1.00  0.00           O  
ATOM    579  H   TYR A  38      -1.610   1.756   6.312  1.00  0.00           H  
ATOM    580  HA  TYR A  38      -4.271   2.423   7.353  1.00  0.00           H  
ATOM    581  HB2 TYR A  38      -2.320   0.534   8.685  1.00  0.00           H  
ATOM    582  HB3 TYR A  38      -3.816   1.120   9.402  1.00  0.00           H  
ATOM    583  HD1 TYR A  38      -2.720  -0.511   6.215  1.00  0.00           H  
ATOM    584  HD2 TYR A  38      -5.601  -0.330   9.341  1.00  0.00           H  
ATOM    585  HE1 TYR A  38      -3.937  -2.390   5.195  1.00  0.00           H  
ATOM    586  HE2 TYR A  38      -6.825  -2.209   8.330  1.00  0.00           H  
ATOM    587  HH  TYR A  38      -5.522  -4.170   5.924  1.00  0.00           H  
ATOM    588  N   HIS A  39      -3.319   4.013   9.087  1.00  0.00           N  
ATOM    589  CA  HIS A  39      -2.764   5.129   9.845  1.00  0.00           C  
ATOM    590  C   HIS A  39      -2.851   4.863  11.345  1.00  0.00           C  
ATOM    591  O   HIS A  39      -3.901   5.050  11.959  1.00  0.00           O  
ATOM    592  CB  HIS A  39      -3.501   6.423   9.501  1.00  0.00           C  
ATOM    593  CG  HIS A  39      -2.977   7.622  10.230  1.00  0.00           C  
ATOM    594  ND1 HIS A  39      -2.826   8.857   9.636  1.00  0.00           N  
ATOM    595  CD2 HIS A  39      -2.570   7.771  11.513  1.00  0.00           C  
ATOM    596  CE1 HIS A  39      -2.347   9.713  10.521  1.00  0.00           C  
ATOM    597  NE2 HIS A  39      -2.183   9.079  11.668  1.00  0.00           N  
ATOM    598  H   HIS A  39      -4.279   3.827   9.143  1.00  0.00           H  
ATOM    599  HA  HIS A  39      -1.725   5.232   9.571  1.00  0.00           H  
ATOM    600  HB2 HIS A  39      -3.407   6.612   8.442  1.00  0.00           H  
ATOM    601  HB3 HIS A  39      -4.546   6.312   9.751  1.00  0.00           H  
ATOM    602  HD1 HIS A  39      -3.037   9.074   8.704  1.00  0.00           H  
ATOM    603  HD2 HIS A  39      -2.553   7.003  12.274  1.00  0.00           H  
ATOM    604  HE1 HIS A  39      -2.127  10.755  10.338  1.00  0.00           H  
ATOM    605  HE2 HIS A  39      -1.762   9.458  12.467  1.00  0.00           H  
ATOM    606  N   GLY A  40      -1.740   4.424  11.929  1.00  0.00           N  
ATOM    607  CA  GLY A  40      -1.713   4.139  13.352  1.00  0.00           C  
ATOM    608  C   GLY A  40      -2.469   2.873  13.704  1.00  0.00           C  
ATOM    609  O   GLY A  40      -3.058   2.772  14.779  1.00  0.00           O  
ATOM    610  H   GLY A  40      -0.932   4.293  11.390  1.00  0.00           H  
ATOM    611  HA2 GLY A  40      -0.686   4.031  13.667  1.00  0.00           H  
ATOM    612  HA3 GLY A  40      -2.157   4.968  13.882  1.00  0.00           H  
ATOM    613  N   GLY A  41      -2.455   1.904  12.794  1.00  0.00           N  
ATOM    614  CA  GLY A  41      -3.150   0.652  13.032  1.00  0.00           C  
ATOM    615  C   GLY A  41      -4.558   0.656  12.472  1.00  0.00           C  
ATOM    616  O   GLY A  41      -5.133  -0.401  12.214  1.00  0.00           O  
ATOM    617  H   GLY A  41      -1.968   2.040  11.954  1.00  0.00           H  
ATOM    618  HA2 GLY A  41      -2.592  -0.149  12.571  1.00  0.00           H  
ATOM    619  HA3 GLY A  41      -3.198   0.478  14.096  1.00  0.00           H  
ATOM    620  N   GLU A  42      -5.117   1.848  12.285  1.00  0.00           N  
ATOM    621  CA  GLU A  42      -6.468   1.983  11.755  1.00  0.00           C  
ATOM    622  C   GLU A  42      -6.452   2.036  10.230  1.00  0.00           C  
ATOM    623  O   GLU A  42      -5.586   2.659   9.615  1.00  0.00           O  
ATOM    624  CB  GLU A  42      -7.135   3.242  12.313  1.00  0.00           C  
ATOM    625  CG  GLU A  42      -7.806   3.030  13.659  1.00  0.00           C  
ATOM    626  CD  GLU A  42      -8.921   4.024  13.919  1.00  0.00           C  
ATOM    627  OE1 GLU A  42      -8.635   5.239  13.966  1.00  0.00           O  
ATOM    628  OE2 GLU A  42     -10.081   3.587  14.074  1.00  0.00           O  
ATOM    629  H   GLU A  42      -4.608   2.655  12.510  1.00  0.00           H  
ATOM    630  HA  GLU A  42      -7.035   1.119  12.067  1.00  0.00           H  
ATOM    631  HB2 GLU A  42      -6.386   4.013  12.424  1.00  0.00           H  
ATOM    632  HB3 GLU A  42      -7.883   3.580  11.611  1.00  0.00           H  
ATOM    633  HG2 GLU A  42      -8.220   2.033  13.688  1.00  0.00           H  
ATOM    634  HG3 GLU A  42      -7.064   3.133  14.437  1.00  0.00           H  
ATOM    635  N   PRO A  43      -7.431   1.366   9.605  1.00  0.00           N  
ATOM    636  CA  PRO A  43      -7.552   1.321   8.145  1.00  0.00           C  
ATOM    637  C   PRO A  43      -7.962   2.666   7.555  1.00  0.00           C  
ATOM    638  O   PRO A  43      -8.565   3.496   8.236  1.00  0.00           O  
ATOM    639  CB  PRO A  43      -8.648   0.278   7.911  1.00  0.00           C  
ATOM    640  CG  PRO A  43      -9.458   0.295   9.161  1.00  0.00           C  
ATOM    641  CD  PRO A  43      -8.496   0.601  10.275  1.00  0.00           C  
ATOM    642  HA  PRO A  43      -6.634   0.991   7.681  1.00  0.00           H  
ATOM    643  HB2 PRO A  43      -9.239   0.560   7.052  1.00  0.00           H  
ATOM    644  HB3 PRO A  43      -8.199  -0.690   7.745  1.00  0.00           H  
ATOM    645  HG2 PRO A  43     -10.215   1.062   9.098  1.00  0.00           H  
ATOM    646  HG3 PRO A  43      -9.914  -0.672   9.316  1.00  0.00           H  
ATOM    647  HD2 PRO A  43      -8.977   1.197  11.037  1.00  0.00           H  
ATOM    648  HD3 PRO A  43      -8.106  -0.312  10.698  1.00  0.00           H  
ATOM    649  N   LEU A  44      -7.631   2.875   6.285  1.00  0.00           N  
ATOM    650  CA  LEU A  44      -7.966   4.121   5.603  1.00  0.00           C  
ATOM    651  C   LEU A  44      -8.847   3.855   4.387  1.00  0.00           C  
ATOM    652  O   LEU A  44      -9.765   4.622   4.094  1.00  0.00           O  
ATOM    653  CB  LEU A  44      -6.691   4.849   5.174  1.00  0.00           C  
ATOM    654  CG  LEU A  44      -5.973   5.644   6.265  1.00  0.00           C  
ATOM    655  CD1 LEU A  44      -5.298   4.705   7.253  1.00  0.00           C  
ATOM    656  CD2 LEU A  44      -4.956   6.595   5.650  1.00  0.00           C  
ATOM    657  H   LEU A  44      -7.151   2.177   5.794  1.00  0.00           H  
ATOM    658  HA  LEU A  44      -8.510   4.743   6.298  1.00  0.00           H  
ATOM    659  HB2 LEU A  44      -6.001   4.111   4.794  1.00  0.00           H  
ATOM    660  HB3 LEU A  44      -6.954   5.535   4.382  1.00  0.00           H  
ATOM    661  HG  LEU A  44      -6.698   6.234   6.808  1.00  0.00           H  
ATOM    662 HD11 LEU A  44      -5.145   5.219   8.190  1.00  0.00           H  
ATOM    663 HD12 LEU A  44      -4.345   4.390   6.856  1.00  0.00           H  
ATOM    664 HD13 LEU A  44      -5.925   3.840   7.413  1.00  0.00           H  
ATOM    665 HD21 LEU A  44      -3.959   6.263   5.897  1.00  0.00           H  
ATOM    666 HD22 LEU A  44      -5.112   7.590   6.042  1.00  0.00           H  
ATOM    667 HD23 LEU A  44      -5.077   6.606   4.577  1.00  0.00           H  
ATOM    668  N   CYS A  45      -8.564   2.764   3.684  1.00  0.00           N  
ATOM    669  CA  CYS A  45      -9.332   2.396   2.500  1.00  0.00           C  
ATOM    670  C   CYS A  45      -9.254   0.895   2.246  1.00  0.00           C  
ATOM    671  O   CYS A  45      -8.445   0.193   2.854  1.00  0.00           O  
ATOM    672  CB  CYS A  45      -8.820   3.160   1.277  1.00  0.00           C  
ATOM    673  SG  CYS A  45      -9.248   4.916   1.271  1.00  0.00           S  
ATOM    674  H   CYS A  45      -7.820   2.192   3.968  1.00  0.00           H  
ATOM    675  HA  CYS A  45     -10.362   2.666   2.677  1.00  0.00           H  
ATOM    676  HB2 CYS A  45      -7.743   3.085   1.240  1.00  0.00           H  
ATOM    677  HB3 CYS A  45      -9.236   2.715   0.385  1.00  0.00           H  
ATOM    678  HG  CYS A  45     -10.547   5.019   1.033  1.00  0.00           H  
ATOM    679  N   ASP A  46     -10.102   0.407   1.347  1.00  0.00           N  
ATOM    680  CA  ASP A  46     -10.130  -1.012   1.013  1.00  0.00           C  
ATOM    681  C   ASP A  46      -8.734  -1.514   0.654  1.00  0.00           C  
ATOM    682  O   ASP A  46      -7.891  -0.750   0.186  1.00  0.00           O  
ATOM    683  CB  ASP A  46     -11.091  -1.266  -0.149  1.00  0.00           C  
ATOM    684  CG  ASP A  46     -11.447  -2.732  -0.297  1.00  0.00           C  
ATOM    685  OD1 ASP A  46     -11.596  -3.414   0.738  1.00  0.00           O  
ATOM    686  OD2 ASP A  46     -11.577  -3.197  -1.449  1.00  0.00           O  
ATOM    687  H   ASP A  46     -10.723   1.017   0.896  1.00  0.00           H  
ATOM    688  HA  ASP A  46     -10.479  -1.550   1.881  1.00  0.00           H  
ATOM    689  HB2 ASP A  46     -12.002  -0.709   0.017  1.00  0.00           H  
ATOM    690  HB3 ASP A  46     -10.632  -0.930  -1.067  1.00  0.00           H  
ATOM    691  N   ASN A  47      -8.499  -2.802   0.877  1.00  0.00           N  
ATOM    692  CA  ASN A  47      -7.205  -3.406   0.578  1.00  0.00           C  
ATOM    693  C   ASN A  47      -7.203  -4.027  -0.815  1.00  0.00           C  
ATOM    694  O   ASN A  47      -8.258  -4.254  -1.407  1.00  0.00           O  
ATOM    695  CB  ASN A  47      -6.861  -4.469   1.624  1.00  0.00           C  
ATOM    696  CG  ASN A  47      -7.240  -4.042   3.028  1.00  0.00           C  
ATOM    697  OD1 ASN A  47      -8.118  -4.637   3.654  1.00  0.00           O  
ATOM    698  ND2 ASN A  47      -6.579  -3.006   3.531  1.00  0.00           N  
ATOM    699  H   ASN A  47      -9.211  -3.361   1.251  1.00  0.00           H  
ATOM    700  HA  ASN A  47      -6.460  -2.625   0.613  1.00  0.00           H  
ATOM    701  HB2 ASN A  47      -7.392  -5.380   1.389  1.00  0.00           H  
ATOM    702  HB3 ASN A  47      -5.799  -4.659   1.599  1.00  0.00           H  
ATOM    703 HD21 ASN A  47      -5.893  -2.581   2.975  1.00  0.00           H  
ATOM    704 HD22 ASN A  47      -6.804  -2.709   4.437  1.00  0.00           H  
ATOM    705  N   VAL A  48      -6.010  -4.300  -1.334  1.00  0.00           N  
ATOM    706  CA  VAL A  48      -5.870  -4.897  -2.656  1.00  0.00           C  
ATOM    707  C   VAL A  48      -5.220  -6.274  -2.572  1.00  0.00           C  
ATOM    708  O   VAL A  48      -4.351  -6.511  -1.734  1.00  0.00           O  
ATOM    709  CB  VAL A  48      -5.033  -4.003  -3.590  1.00  0.00           C  
ATOM    710  CG1 VAL A  48      -5.036  -4.558  -5.006  1.00  0.00           C  
ATOM    711  CG2 VAL A  48      -5.555  -2.574  -3.567  1.00  0.00           C  
ATOM    712  H   VAL A  48      -5.205  -4.097  -0.814  1.00  0.00           H  
ATOM    713  HA  VAL A  48      -6.857  -5.002  -3.082  1.00  0.00           H  
ATOM    714  HB  VAL A  48      -4.014  -3.997  -3.232  1.00  0.00           H  
ATOM    715 HG11 VAL A  48      -4.374  -5.410  -5.060  1.00  0.00           H  
ATOM    716 HG12 VAL A  48      -6.038  -4.862  -5.272  1.00  0.00           H  
ATOM    717 HG13 VAL A  48      -4.697  -3.796  -5.692  1.00  0.00           H  
ATOM    718 HG21 VAL A  48      -5.789  -2.261  -4.574  1.00  0.00           H  
ATOM    719 HG22 VAL A  48      -6.447  -2.526  -2.959  1.00  0.00           H  
ATOM    720 HG23 VAL A  48      -4.801  -1.922  -3.153  1.00  0.00           H  
ATOM    721  N   ASN A  49      -5.647  -7.178  -3.447  1.00  0.00           N  
ATOM    722  CA  ASN A  49      -5.107  -8.533  -3.472  1.00  0.00           C  
ATOM    723  C   ASN A  49      -4.585  -8.885  -4.862  1.00  0.00           C  
ATOM    724  O   ASN A  49      -5.181  -8.513  -5.874  1.00  0.00           O  
ATOM    725  CB  ASN A  49      -6.177  -9.539  -3.046  1.00  0.00           C  
ATOM    726  CG  ASN A  49      -7.317  -9.627  -4.042  1.00  0.00           C  
ATOM    727  OD1 ASN A  49      -7.378 -10.551  -4.854  1.00  0.00           O  
ATOM    728  ND2 ASN A  49      -8.228  -8.662  -3.985  1.00  0.00           N  
ATOM    729  H   ASN A  49      -6.343  -6.930  -4.091  1.00  0.00           H  
ATOM    730  HA  ASN A  49      -4.286  -8.575  -2.771  1.00  0.00           H  
ATOM    731  HB2 ASN A  49      -5.728 -10.518  -2.957  1.00  0.00           H  
ATOM    732  HB3 ASN A  49      -6.581  -9.244  -2.089  1.00  0.00           H  
ATOM    733 HD21 ASN A  49      -8.115  -7.958  -3.312  1.00  0.00           H  
ATOM    734 HD22 ASN A  49      -8.976  -8.694  -4.617  1.00  0.00           H  
ATOM    735  N   THR A  50      -3.469  -9.606  -4.904  1.00  0.00           N  
ATOM    736  CA  THR A  50      -2.867 -10.008  -6.169  1.00  0.00           C  
ATOM    737  C   THR A  50      -3.484 -11.303  -6.685  1.00  0.00           C  
ATOM    738  O   THR A  50      -4.095 -12.055  -5.925  1.00  0.00           O  
ATOM    739  CB  THR A  50      -1.344 -10.198  -6.031  1.00  0.00           C  
ATOM    740  OG1 THR A  50      -1.065 -11.281  -5.136  1.00  0.00           O  
ATOM    741  CG2 THR A  50      -0.685  -8.927  -5.518  1.00  0.00           C  
ATOM    742  H   THR A  50      -3.041  -9.872  -4.064  1.00  0.00           H  
ATOM    743  HA  THR A  50      -3.047  -9.223  -6.889  1.00  0.00           H  
ATOM    744  HB  THR A  50      -0.936 -10.431  -7.004  1.00  0.00           H  
ATOM    745  HG1 THR A  50      -0.566 -11.958  -5.599  1.00  0.00           H  
ATOM    746 HG21 THR A  50      -1.120  -8.653  -4.568  1.00  0.00           H  
ATOM    747 HG22 THR A  50      -0.840  -8.129  -6.229  1.00  0.00           H  
ATOM    748 HG23 THR A  50       0.374  -9.097  -5.393  1.00  0.00           H  
ATOM    749  N   GLN A  51      -3.320 -11.557  -7.979  1.00  0.00           N  
ATOM    750  CA  GLN A  51      -3.862 -12.763  -8.595  1.00  0.00           C  
ATOM    751  C   GLN A  51      -3.422 -14.009  -7.833  1.00  0.00           C  
ATOM    752  O   GLN A  51      -2.568 -13.938  -6.949  1.00  0.00           O  
ATOM    753  CB  GLN A  51      -3.417 -12.859 -10.055  1.00  0.00           C  
ATOM    754  CG  GLN A  51      -1.908 -12.929 -10.227  1.00  0.00           C  
ATOM    755  CD  GLN A  51      -1.493 -13.079 -11.677  1.00  0.00           C  
ATOM    756  OE1 GLN A  51      -1.005 -14.132 -12.090  1.00  0.00           O  
ATOM    757  NE2 GLN A  51      -1.683 -12.024 -12.461  1.00  0.00           N  
ATOM    758  H   GLN A  51      -2.823 -10.920  -8.532  1.00  0.00           H  
ATOM    759  HA  GLN A  51      -4.939 -12.697  -8.560  1.00  0.00           H  
ATOM    760  HB2 GLN A  51      -3.849 -13.746 -10.493  1.00  0.00           H  
ATOM    761  HB3 GLN A  51      -3.778 -11.992 -10.587  1.00  0.00           H  
ATOM    762  HG2 GLN A  51      -1.471 -12.022  -9.836  1.00  0.00           H  
ATOM    763  HG3 GLN A  51      -1.534 -13.776  -9.671  1.00  0.00           H  
ATOM    764 HE21 GLN A  51      -2.075 -11.218 -12.063  1.00  0.00           H  
ATOM    765 HE22 GLN A  51      -1.423 -12.093 -13.402  1.00  0.00           H  
ATOM    766  N   ARG A  52      -4.012 -15.148  -8.181  1.00  0.00           N  
ATOM    767  CA  ARG A  52      -3.681 -16.409  -7.529  1.00  0.00           C  
ATOM    768  C   ARG A  52      -2.639 -17.181  -8.333  1.00  0.00           C  
ATOM    769  O   ARG A  52      -2.898 -17.604  -9.460  1.00  0.00           O  
ATOM    770  CB  ARG A  52      -4.939 -17.262  -7.353  1.00  0.00           C  
ATOM    771  CG  ARG A  52      -5.655 -17.027  -6.033  1.00  0.00           C  
ATOM    772  CD  ARG A  52      -6.290 -15.645  -5.982  1.00  0.00           C  
ATOM    773  NE  ARG A  52      -7.292 -15.464  -7.028  1.00  0.00           N  
ATOM    774  CZ  ARG A  52      -8.113 -14.422  -7.087  1.00  0.00           C  
ATOM    775  NH1 ARG A  52      -8.051 -13.472  -6.163  1.00  0.00           N  
ATOM    776  NH2 ARG A  52      -8.999 -14.327  -8.070  1.00  0.00           N  
ATOM    777  H   ARG A  52      -4.685 -15.140  -8.893  1.00  0.00           H  
ATOM    778  HA  ARG A  52      -3.272 -16.182  -6.556  1.00  0.00           H  
ATOM    779  HB2 ARG A  52      -5.627 -17.037  -8.155  1.00  0.00           H  
ATOM    780  HB3 ARG A  52      -4.663 -18.304  -7.408  1.00  0.00           H  
ATOM    781  HG2 ARG A  52      -6.430 -17.770  -5.917  1.00  0.00           H  
ATOM    782  HG3 ARG A  52      -4.943 -17.116  -5.227  1.00  0.00           H  
ATOM    783  HD2 ARG A  52      -6.761 -15.516  -5.019  1.00  0.00           H  
ATOM    784  HD3 ARG A  52      -5.515 -14.904  -6.106  1.00  0.00           H  
ATOM    785  HE  ARG A  52      -7.355 -16.154  -7.721  1.00  0.00           H  
ATOM    786 HH11 ARG A  52      -7.384 -13.540  -5.422  1.00  0.00           H  
ATOM    787 HH12 ARG A  52      -8.670 -12.688  -6.210  1.00  0.00           H  
ATOM    788 HH21 ARG A  52      -9.049 -15.041  -8.768  1.00  0.00           H  
ATOM    789 HH22 ARG A  52      -9.617 -13.543  -8.113  1.00  0.00           H  
ATOM    790  N   VAL A  53      -1.460 -17.359  -7.747  1.00  0.00           N  
ATOM    791  CA  VAL A  53      -0.378 -18.079  -8.408  1.00  0.00           C  
ATOM    792  C   VAL A  53      -0.008 -19.342  -7.638  1.00  0.00           C  
ATOM    793  O   VAL A  53      -0.173 -19.427  -6.421  1.00  0.00           O  
ATOM    794  CB  VAL A  53       0.875 -17.196  -8.558  1.00  0.00           C  
ATOM    795  CG1 VAL A  53       0.483 -15.763  -8.885  1.00  0.00           C  
ATOM    796  CG2 VAL A  53       1.720 -17.252  -7.295  1.00  0.00           C  
ATOM    797  H   VAL A  53      -1.313 -16.997  -6.848  1.00  0.00           H  
ATOM    798  HA  VAL A  53      -0.717 -18.358  -9.395  1.00  0.00           H  
ATOM    799  HB  VAL A  53       1.465 -17.580  -9.378  1.00  0.00           H  
ATOM    800 HG11 VAL A  53       1.190 -15.348  -9.588  1.00  0.00           H  
ATOM    801 HG12 VAL A  53      -0.507 -15.750  -9.318  1.00  0.00           H  
ATOM    802 HG13 VAL A  53       0.488 -15.174  -7.980  1.00  0.00           H  
ATOM    803 HG21 VAL A  53       2.053 -18.266  -7.130  1.00  0.00           H  
ATOM    804 HG22 VAL A  53       2.578 -16.605  -7.406  1.00  0.00           H  
ATOM    805 HG23 VAL A  53       1.130 -16.924  -6.452  1.00  0.00           H  
ATOM    806  N   PRO A  54       0.506 -20.347  -8.362  1.00  0.00           N  
ATOM    807  CA  PRO A  54       0.913 -21.624  -7.767  1.00  0.00           C  
ATOM    808  C   PRO A  54       2.155 -21.487  -6.894  1.00  0.00           C  
ATOM    809  O   PRO A  54       3.108 -20.797  -7.258  1.00  0.00           O  
ATOM    810  CB  PRO A  54       1.208 -22.504  -8.985  1.00  0.00           C  
ATOM    811  CG  PRO A  54       1.558 -21.544 -10.069  1.00  0.00           C  
ATOM    812  CD  PRO A  54       0.731 -20.314  -9.817  1.00  0.00           C  
ATOM    813  HA  PRO A  54       0.114 -22.064  -7.189  1.00  0.00           H  
ATOM    814  HB2 PRO A  54       2.033 -23.166  -8.761  1.00  0.00           H  
ATOM    815  HB3 PRO A  54       0.332 -23.082  -9.237  1.00  0.00           H  
ATOM    816  HG2 PRO A  54       2.610 -21.305 -10.023  1.00  0.00           H  
ATOM    817  HG3 PRO A  54       1.311 -21.971 -11.030  1.00  0.00           H  
ATOM    818  HD2 PRO A  54       1.277 -19.427 -10.103  1.00  0.00           H  
ATOM    819  HD3 PRO A  54      -0.205 -20.373 -10.352  1.00  0.00           H  
ATOM    820  N   CYS A  55       2.138 -22.149  -5.742  1.00  0.00           N  
ATOM    821  CA  CYS A  55       3.264 -22.100  -4.816  1.00  0.00           C  
ATOM    822  C   CYS A  55       4.581 -22.343  -5.548  1.00  0.00           C  
ATOM    823  O   CYS A  55       5.565 -21.638  -5.326  1.00  0.00           O  
ATOM    824  CB  CYS A  55       3.085 -23.138  -3.708  1.00  0.00           C  
ATOM    825  SG  CYS A  55       2.889 -24.833  -4.308  1.00  0.00           S  
ATOM    826  H   CYS A  55       1.350 -22.682  -5.508  1.00  0.00           H  
ATOM    827  HA  CYS A  55       3.288 -21.116  -4.375  1.00  0.00           H  
ATOM    828  HB2 CYS A  55       3.950 -23.118  -3.061  1.00  0.00           H  
ATOM    829  HB3 CYS A  55       2.207 -22.889  -3.131  1.00  0.00           H  
ATOM    830  HG  CYS A  55       1.720 -24.915  -4.925  1.00  0.00           H  
ATOM    831  N   SER A  56       4.590 -23.345  -6.421  1.00  0.00           N  
ATOM    832  CA  SER A  56       5.787 -23.684  -7.182  1.00  0.00           C  
ATOM    833  C   SER A  56       6.335 -22.459  -7.907  1.00  0.00           C  
ATOM    834  O   SER A  56       7.542 -22.333  -8.111  1.00  0.00           O  
ATOM    835  CB  SER A  56       5.479 -24.793  -8.191  1.00  0.00           C  
ATOM    836  OG  SER A  56       6.667 -25.291  -8.780  1.00  0.00           O  
ATOM    837  H   SER A  56       3.774 -23.871  -6.555  1.00  0.00           H  
ATOM    838  HA  SER A  56       6.532 -24.040  -6.486  1.00  0.00           H  
ATOM    839  HB2 SER A  56       4.973 -25.603  -7.688  1.00  0.00           H  
ATOM    840  HB3 SER A  56       4.842 -24.399  -8.970  1.00  0.00           H  
ATOM    841  HG  SER A  56       7.090 -24.595  -9.288  1.00  0.00           H  
ATOM    842  N   ASN A  57       5.439 -21.558  -8.294  1.00  0.00           N  
ATOM    843  CA  ASN A  57       5.831 -20.342  -8.998  1.00  0.00           C  
ATOM    844  C   ASN A  57       5.123 -19.124  -8.414  1.00  0.00           C  
ATOM    845  O   ASN A  57       4.081 -18.687  -8.903  1.00  0.00           O  
ATOM    846  CB  ASN A  57       5.513 -20.465 -10.489  1.00  0.00           C  
ATOM    847  CG  ASN A  57       6.472 -19.669 -11.353  1.00  0.00           C  
ATOM    848  OD1 ASN A  57       7.668 -19.956 -11.397  1.00  0.00           O  
ATOM    849  ND2 ASN A  57       5.949 -18.663 -12.044  1.00  0.00           N  
ATOM    850  H   ASN A  57       4.490 -21.714  -8.103  1.00  0.00           H  
ATOM    851  HA  ASN A  57       6.897 -20.218  -8.875  1.00  0.00           H  
ATOM    852  HB2 ASN A  57       5.574 -21.504 -10.780  1.00  0.00           H  
ATOM    853  HB3 ASN A  57       4.511 -20.105 -10.668  1.00  0.00           H  
ATOM    854 HD21 ASN A  57       4.988 -18.493 -11.960  1.00  0.00           H  
ATOM    855 HD22 ASN A  57       6.547 -18.133 -12.611  1.00  0.00           H  
ATOM    856  N   PRO A  58       5.701 -18.560  -7.343  1.00  0.00           N  
ATOM    857  CA  PRO A  58       5.144 -17.383  -6.670  1.00  0.00           C  
ATOM    858  C   PRO A  58       5.259 -16.121  -7.518  1.00  0.00           C  
ATOM    859  O   PRO A  58       4.894 -15.031  -7.078  1.00  0.00           O  
ATOM    860  CB  PRO A  58       6.000 -17.258  -5.407  1.00  0.00           C  
ATOM    861  CG  PRO A  58       7.291 -17.914  -5.757  1.00  0.00           C  
ATOM    862  CD  PRO A  58       6.945 -19.028  -6.707  1.00  0.00           C  
ATOM    863  HA  PRO A  58       4.111 -17.536  -6.393  1.00  0.00           H  
ATOM    864  HB2 PRO A  58       6.139 -16.214  -5.165  1.00  0.00           H  
ATOM    865  HB3 PRO A  58       5.512 -17.761  -4.586  1.00  0.00           H  
ATOM    866  HG2 PRO A  58       7.946 -17.203  -6.236  1.00  0.00           H  
ATOM    867  HG3 PRO A  58       7.754 -18.312  -4.867  1.00  0.00           H  
ATOM    868  HD2 PRO A  58       7.728 -19.156  -7.439  1.00  0.00           H  
ATOM    869  HD3 PRO A  58       6.777 -19.947  -6.165  1.00  0.00           H  
ATOM    870  N   ARG A  59       5.768 -16.277  -8.736  1.00  0.00           N  
ATOM    871  CA  ARG A  59       5.931 -15.149  -9.645  1.00  0.00           C  
ATOM    872  C   ARG A  59       4.580 -14.531  -9.994  1.00  0.00           C  
ATOM    873  O   ARG A  59       3.661 -15.227 -10.425  1.00  0.00           O  
ATOM    874  CB  ARG A  59       6.644 -15.596 -10.923  1.00  0.00           C  
ATOM    875  CG  ARG A  59       7.463 -14.497 -11.580  1.00  0.00           C  
ATOM    876  CD  ARG A  59       8.401 -15.058 -12.637  1.00  0.00           C  
ATOM    877  NE  ARG A  59       9.478 -14.127 -12.962  1.00  0.00           N  
ATOM    878  CZ  ARG A  59      10.574 -14.474 -13.628  1.00  0.00           C  
ATOM    879  NH1 ARG A  59      10.736 -15.724 -14.038  1.00  0.00           N  
ATOM    880  NH2 ARG A  59      11.510 -13.569 -13.886  1.00  0.00           N  
ATOM    881  H   ARG A  59       6.041 -17.171  -9.029  1.00  0.00           H  
ATOM    882  HA  ARG A  59       6.536 -14.406  -9.147  1.00  0.00           H  
ATOM    883  HB2 ARG A  59       7.308 -16.415 -10.684  1.00  0.00           H  
ATOM    884  HB3 ARG A  59       5.906 -15.937 -11.632  1.00  0.00           H  
ATOM    885  HG2 ARG A  59       6.793 -13.791 -12.047  1.00  0.00           H  
ATOM    886  HG3 ARG A  59       8.047 -13.995 -10.823  1.00  0.00           H  
ATOM    887  HD2 ARG A  59       8.832 -15.976 -12.267  1.00  0.00           H  
ATOM    888  HD3 ARG A  59       7.832 -15.262 -13.532  1.00  0.00           H  
ATOM    889  HE  ARG A  59       9.379 -13.197 -12.669  1.00  0.00           H  
ATOM    890 HH11 ARG A  59      10.032 -16.408 -13.846  1.00  0.00           H  
ATOM    891 HH12 ARG A  59      11.562 -15.983 -14.541  1.00  0.00           H  
ATOM    892 HH21 ARG A  59      11.391 -12.626 -13.579  1.00  0.00           H  
ATOM    893 HH22 ARG A  59      12.334 -13.832 -14.387  1.00  0.00           H  
ATOM    894  N   TRP A  60       4.468 -13.222  -9.803  1.00  0.00           N  
ATOM    895  CA  TRP A  60       3.229 -12.511 -10.096  1.00  0.00           C  
ATOM    896  C   TRP A  60       3.366 -11.681 -11.368  1.00  0.00           C  
ATOM    897  O   TRP A  60       2.676 -11.925 -12.356  1.00  0.00           O  
ATOM    898  CB  TRP A  60       2.845 -11.608  -8.922  1.00  0.00           C  
ATOM    899  CG  TRP A  60       2.111 -12.331  -7.833  1.00  0.00           C  
ATOM    900  CD1 TRP A  60       0.790 -12.674  -7.822  1.00  0.00           C  
ATOM    901  CD2 TRP A  60       2.659 -12.797  -6.595  1.00  0.00           C  
ATOM    902  NE1 TRP A  60       0.482 -13.325  -6.652  1.00  0.00           N  
ATOM    903  CE2 TRP A  60       1.612 -13.414  -5.882  1.00  0.00           C  
ATOM    904  CE3 TRP A  60       3.932 -12.754  -6.019  1.00  0.00           C  
ATOM    905  CZ2 TRP A  60       1.801 -13.982  -4.625  1.00  0.00           C  
ATOM    906  CZ3 TRP A  60       4.117 -13.318  -4.771  1.00  0.00           C  
ATOM    907  CH2 TRP A  60       3.057 -13.926  -4.086  1.00  0.00           C  
ATOM    908  H   TRP A  60       5.236 -12.721  -9.456  1.00  0.00           H  
ATOM    909  HA  TRP A  60       2.452 -13.246 -10.242  1.00  0.00           H  
ATOM    910  HB2 TRP A  60       3.740 -11.182  -8.496  1.00  0.00           H  
ATOM    911  HB3 TRP A  60       2.208 -10.813  -9.283  1.00  0.00           H  
ATOM    912  HD1 TRP A  60       0.099 -12.457  -8.623  1.00  0.00           H  
ATOM    913  HE1 TRP A  60      -0.402 -13.672  -6.409  1.00  0.00           H  
ATOM    914  HE3 TRP A  60       4.761 -12.290  -6.532  1.00  0.00           H  
ATOM    915  HZ2 TRP A  60       0.994 -14.454  -4.084  1.00  0.00           H  
ATOM    916  HZ3 TRP A  60       5.094 -13.294  -4.310  1.00  0.00           H  
ATOM    917  HH2 TRP A  60       3.248 -14.353  -3.113  1.00  0.00           H  
ATOM    918  N   ASN A  61       4.261 -10.699 -11.335  1.00  0.00           N  
ATOM    919  CA  ASN A  61       4.487  -9.832 -12.486  1.00  0.00           C  
ATOM    920  C   ASN A  61       3.202  -9.115 -12.889  1.00  0.00           C  
ATOM    921  O   ASN A  61       2.865  -9.043 -14.070  1.00  0.00           O  
ATOM    922  CB  ASN A  61       5.022 -10.647 -13.666  1.00  0.00           C  
ATOM    923  CG  ASN A  61       6.090 -11.638 -13.248  1.00  0.00           C  
ATOM    924  OD1 ASN A  61       6.626 -11.561 -12.143  1.00  0.00           O  
ATOM    925  ND2 ASN A  61       6.404 -12.578 -14.133  1.00  0.00           N  
ATOM    926  H   ASN A  61       4.781 -10.553 -10.517  1.00  0.00           H  
ATOM    927  HA  ASN A  61       5.225  -9.095 -12.206  1.00  0.00           H  
ATOM    928  HB2 ASN A  61       4.206 -11.194 -14.116  1.00  0.00           H  
ATOM    929  HB3 ASN A  61       5.446  -9.975 -14.397  1.00  0.00           H  
ATOM    930 HD21 ASN A  61       5.936 -12.578 -14.994  1.00  0.00           H  
ATOM    931 HD22 ASN A  61       7.091 -13.232 -13.888  1.00  0.00           H  
ATOM    932  N   GLU A  62       2.491  -8.587 -11.898  1.00  0.00           N  
ATOM    933  CA  GLU A  62       1.243  -7.876 -12.150  1.00  0.00           C  
ATOM    934  C   GLU A  62       1.261  -6.497 -11.497  1.00  0.00           C  
ATOM    935  O   GLU A  62       1.867  -6.306 -10.442  1.00  0.00           O  
ATOM    936  CB  GLU A  62       0.054  -8.685 -11.626  1.00  0.00           C  
ATOM    937  CG  GLU A  62      -1.273  -7.951 -11.724  1.00  0.00           C  
ATOM    938  CD  GLU A  62      -1.869  -8.007 -13.117  1.00  0.00           C  
ATOM    939  OE1 GLU A  62      -2.576  -8.991 -13.420  1.00  0.00           O  
ATOM    940  OE2 GLU A  62      -1.628  -7.068 -13.904  1.00  0.00           O  
ATOM    941  H   GLU A  62       2.812  -8.678 -10.977  1.00  0.00           H  
ATOM    942  HA  GLU A  62       1.140  -7.754 -13.217  1.00  0.00           H  
ATOM    943  HB2 GLU A  62      -0.021  -9.601 -12.193  1.00  0.00           H  
ATOM    944  HB3 GLU A  62       0.230  -8.929 -10.588  1.00  0.00           H  
ATOM    945  HG2 GLU A  62      -1.970  -8.400 -11.033  1.00  0.00           H  
ATOM    946  HG3 GLU A  62      -1.118  -6.916 -11.456  1.00  0.00           H  
ATOM    947  N   TRP A  63       0.593  -5.540 -12.131  1.00  0.00           N  
ATOM    948  CA  TRP A  63       0.533  -4.178 -11.612  1.00  0.00           C  
ATOM    949  C   TRP A  63      -0.644  -4.011 -10.657  1.00  0.00           C  
ATOM    950  O   TRP A  63      -1.802  -4.164 -11.050  1.00  0.00           O  
ATOM    951  CB  TRP A  63       0.418  -3.177 -12.763  1.00  0.00           C  
ATOM    952  CG  TRP A  63       1.694  -3.004 -13.529  1.00  0.00           C  
ATOM    953  CD1 TRP A  63       2.141  -3.777 -14.562  1.00  0.00           C  
ATOM    954  CD2 TRP A  63       2.688  -1.995 -13.321  1.00  0.00           C  
ATOM    955  NE1 TRP A  63       3.354  -3.309 -15.009  1.00  0.00           N  
ATOM    956  CE2 TRP A  63       3.710  -2.216 -14.265  1.00  0.00           C  
ATOM    957  CE3 TRP A  63       2.814  -0.925 -12.431  1.00  0.00           C  
ATOM    958  CZ2 TRP A  63       4.841  -1.407 -14.340  1.00  0.00           C  
ATOM    959  CZ3 TRP A  63       3.937  -0.123 -12.507  1.00  0.00           C  
ATOM    960  CH2 TRP A  63       4.938  -0.367 -13.457  1.00  0.00           C  
ATOM    961  H   TRP A  63       0.129  -5.754 -12.968  1.00  0.00           H  
ATOM    962  HA  TRP A  63       1.449  -3.989 -11.073  1.00  0.00           H  
ATOM    963  HB2 TRP A  63      -0.341  -3.516 -13.452  1.00  0.00           H  
ATOM    964  HB3 TRP A  63       0.134  -2.214 -12.365  1.00  0.00           H  
ATOM    965  HD1 TRP A  63       1.610  -4.629 -14.958  1.00  0.00           H  
ATOM    966  HE1 TRP A  63       3.876  -3.695 -15.743  1.00  0.00           H  
ATOM    967  HE3 TRP A  63       2.053  -0.721 -11.692  1.00  0.00           H  
ATOM    968  HZ2 TRP A  63       5.621  -1.582 -15.067  1.00  0.00           H  
ATOM    969  HZ3 TRP A  63       4.051   0.708 -11.827  1.00  0.00           H  
ATOM    970  HH2 TRP A  63       5.798   0.285 -13.480  1.00  0.00           H  
ATOM    971  N   LEU A  64      -0.342  -3.697  -9.402  1.00  0.00           N  
ATOM    972  CA  LEU A  64      -1.376  -3.509  -8.390  1.00  0.00           C  
ATOM    973  C   LEU A  64      -1.639  -2.025  -8.151  1.00  0.00           C  
ATOM    974  O   LEU A  64      -0.729  -1.270  -7.814  1.00  0.00           O  
ATOM    975  CB  LEU A  64      -0.964  -4.183  -7.081  1.00  0.00           C  
ATOM    976  CG  LEU A  64      -2.104  -4.724  -6.217  1.00  0.00           C  
ATOM    977  CD1 LEU A  64      -3.017  -5.621  -7.039  1.00  0.00           C  
ATOM    978  CD2 LEU A  64      -1.552  -5.478  -5.016  1.00  0.00           C  
ATOM    979  H   LEU A  64       0.598  -3.589  -9.149  1.00  0.00           H  
ATOM    980  HA  LEU A  64      -2.282  -3.969  -8.754  1.00  0.00           H  
ATOM    981  HB2 LEU A  64      -0.314  -5.009  -7.324  1.00  0.00           H  
ATOM    982  HB3 LEU A  64      -0.418  -3.458  -6.494  1.00  0.00           H  
ATOM    983  HG  LEU A  64      -2.694  -3.895  -5.850  1.00  0.00           H  
ATOM    984 HD11 LEU A  64      -3.317  -6.470  -6.444  1.00  0.00           H  
ATOM    985 HD12 LEU A  64      -2.489  -5.965  -7.916  1.00  0.00           H  
ATOM    986 HD13 LEU A  64      -3.892  -5.064  -7.341  1.00  0.00           H  
ATOM    987 HD21 LEU A  64      -0.545  -5.805  -5.229  1.00  0.00           H  
ATOM    988 HD22 LEU A  64      -2.174  -6.338  -4.814  1.00  0.00           H  
ATOM    989 HD23 LEU A  64      -1.545  -4.828  -4.155  1.00  0.00           H  
ATOM    990  N   ASN A  65      -2.892  -1.617  -8.325  1.00  0.00           N  
ATOM    991  CA  ASN A  65      -3.276  -0.224  -8.126  1.00  0.00           C  
ATOM    992  C   ASN A  65      -3.919  -0.027  -6.756  1.00  0.00           C  
ATOM    993  O   ASN A  65      -4.745  -0.832  -6.325  1.00  0.00           O  
ATOM    994  CB  ASN A  65      -4.243   0.222  -9.225  1.00  0.00           C  
ATOM    995  CG  ASN A  65      -5.422  -0.720  -9.375  1.00  0.00           C  
ATOM    996  OD1 ASN A  65      -5.293  -1.809  -9.935  1.00  0.00           O  
ATOM    997  ND2 ASN A  65      -6.579  -0.304  -8.874  1.00  0.00           N  
ATOM    998  H   ASN A  65      -3.574  -2.267  -8.594  1.00  0.00           H  
ATOM    999  HA  ASN A  65      -2.381   0.378  -8.181  1.00  0.00           H  
ATOM   1000  HB2 ASN A  65      -4.622   1.205  -8.985  1.00  0.00           H  
ATOM   1001  HB3 ASN A  65      -3.716   0.263 -10.166  1.00  0.00           H  
ATOM   1002 HD21 ASN A  65      -6.608   0.575  -8.442  1.00  0.00           H  
ATOM   1003 HD22 ASN A  65      -7.357  -0.894  -8.957  1.00  0.00           H  
ATOM   1004  N   TYR A  66      -3.535   1.048  -6.078  1.00  0.00           N  
ATOM   1005  CA  TYR A  66      -4.072   1.350  -4.756  1.00  0.00           C  
ATOM   1006  C   TYR A  66      -5.054   2.516  -4.821  1.00  0.00           C  
ATOM   1007  O   TYR A  66      -4.816   3.505  -5.515  1.00  0.00           O  
ATOM   1008  CB  TYR A  66      -2.937   1.678  -3.784  1.00  0.00           C  
ATOM   1009  CG  TYR A  66      -2.071   0.487  -3.441  1.00  0.00           C  
ATOM   1010  CD1 TYR A  66      -1.183  -0.041  -4.369  1.00  0.00           C  
ATOM   1011  CD2 TYR A  66      -2.141  -0.109  -2.188  1.00  0.00           C  
ATOM   1012  CE1 TYR A  66      -0.390  -1.130  -4.060  1.00  0.00           C  
ATOM   1013  CE2 TYR A  66      -1.351  -1.196  -1.869  1.00  0.00           C  
ATOM   1014  CZ  TYR A  66      -0.478  -1.703  -2.809  1.00  0.00           C  
ATOM   1015  OH  TYR A  66       0.311  -2.787  -2.497  1.00  0.00           O  
ATOM   1016  H   TYR A  66      -2.873   1.653  -6.474  1.00  0.00           H  
ATOM   1017  HA  TYR A  66      -4.594   0.474  -4.402  1.00  0.00           H  
ATOM   1018  HB2 TYR A  66      -2.303   2.433  -4.223  1.00  0.00           H  
ATOM   1019  HB3 TYR A  66      -3.359   2.058  -2.865  1.00  0.00           H  
ATOM   1020  HD1 TYR A  66      -1.117   0.411  -5.348  1.00  0.00           H  
ATOM   1021  HD2 TYR A  66      -2.826   0.291  -1.454  1.00  0.00           H  
ATOM   1022  HE1 TYR A  66       0.294  -1.527  -4.796  1.00  0.00           H  
ATOM   1023  HE2 TYR A  66      -1.419  -1.646  -0.890  1.00  0.00           H  
ATOM   1024  HH  TYR A  66       0.024  -3.549  -3.005  1.00  0.00           H  
ATOM   1025  N   ASP A  67      -6.158   2.392  -4.092  1.00  0.00           N  
ATOM   1026  CA  ASP A  67      -7.176   3.435  -4.064  1.00  0.00           C  
ATOM   1027  C   ASP A  67      -6.800   4.536  -3.077  1.00  0.00           C  
ATOM   1028  O   ASP A  67      -7.658   5.080  -2.382  1.00  0.00           O  
ATOM   1029  CB  ASP A  67      -8.535   2.841  -3.689  1.00  0.00           C  
ATOM   1030  CG  ASP A  67      -9.355   2.459  -4.906  1.00  0.00           C  
ATOM   1031  OD1 ASP A  67      -8.760   1.990  -5.899  1.00  0.00           O  
ATOM   1032  OD2 ASP A  67     -10.591   2.629  -4.865  1.00  0.00           O  
ATOM   1033  H   ASP A  67      -6.290   1.580  -3.559  1.00  0.00           H  
ATOM   1034  HA  ASP A  67      -7.241   3.863  -5.053  1.00  0.00           H  
ATOM   1035  HB2 ASP A  67      -8.381   1.955  -3.090  1.00  0.00           H  
ATOM   1036  HB3 ASP A  67      -9.092   3.567  -3.115  1.00  0.00           H  
ATOM   1037  N   ILE A  68      -5.512   4.858  -3.021  1.00  0.00           N  
ATOM   1038  CA  ILE A  68      -5.022   5.894  -2.120  1.00  0.00           C  
ATOM   1039  C   ILE A  68      -4.617   7.146  -2.890  1.00  0.00           C  
ATOM   1040  O   ILE A  68      -4.395   7.099  -4.100  1.00  0.00           O  
ATOM   1041  CB  ILE A  68      -3.819   5.400  -1.296  1.00  0.00           C  
ATOM   1042  CG1 ILE A  68      -2.575   5.294  -2.181  1.00  0.00           C  
ATOM   1043  CG2 ILE A  68      -4.133   4.058  -0.652  1.00  0.00           C  
ATOM   1044  CD1 ILE A  68      -1.724   6.545  -2.180  1.00  0.00           C  
ATOM   1045  H   ILE A  68      -4.876   4.389  -3.600  1.00  0.00           H  
ATOM   1046  HA  ILE A  68      -5.821   6.146  -1.438  1.00  0.00           H  
ATOM   1047  HB  ILE A  68      -3.632   6.115  -0.509  1.00  0.00           H  
ATOM   1048 HG12 ILE A  68      -1.963   4.477  -1.835  1.00  0.00           H  
ATOM   1049 HG13 ILE A  68      -2.883   5.102  -3.199  1.00  0.00           H  
ATOM   1050 HG21 ILE A  68      -5.203   3.940  -0.570  1.00  0.00           H  
ATOM   1051 HG22 ILE A  68      -3.730   3.263  -1.262  1.00  0.00           H  
ATOM   1052 HG23 ILE A  68      -3.690   4.018   0.332  1.00  0.00           H  
ATOM   1053 HD11 ILE A  68      -0.918   6.433  -2.890  1.00  0.00           H  
ATOM   1054 HD12 ILE A  68      -2.332   7.394  -2.453  1.00  0.00           H  
ATOM   1055 HD13 ILE A  68      -1.314   6.699  -1.192  1.00  0.00           H  
ATOM   1056  N   TYR A  69      -4.521   8.265  -2.180  1.00  0.00           N  
ATOM   1057  CA  TYR A  69      -4.142   9.531  -2.797  1.00  0.00           C  
ATOM   1058  C   TYR A  69      -2.835  10.053  -2.210  1.00  0.00           C  
ATOM   1059  O   TYR A  69      -2.708  10.218  -0.996  1.00  0.00           O  
ATOM   1060  CB  TYR A  69      -5.251  10.567  -2.605  1.00  0.00           C  
ATOM   1061  CG  TYR A  69      -5.536  11.385  -3.844  1.00  0.00           C  
ATOM   1062  CD1 TYR A  69      -5.585  10.789  -5.098  1.00  0.00           C  
ATOM   1063  CD2 TYR A  69      -5.757  12.755  -3.761  1.00  0.00           C  
ATOM   1064  CE1 TYR A  69      -5.845  11.532  -6.233  1.00  0.00           C  
ATOM   1065  CE2 TYR A  69      -6.019  13.505  -4.890  1.00  0.00           C  
ATOM   1066  CZ  TYR A  69      -6.062  12.890  -6.124  1.00  0.00           C  
ATOM   1067  OH  TYR A  69      -6.321  13.635  -7.252  1.00  0.00           O  
ATOM   1068  H   TYR A  69      -4.710   8.240  -1.219  1.00  0.00           H  
ATOM   1069  HA  TYR A  69      -4.005   9.357  -3.854  1.00  0.00           H  
ATOM   1070  HB2 TYR A  69      -6.162  10.062  -2.324  1.00  0.00           H  
ATOM   1071  HB3 TYR A  69      -4.965  11.248  -1.816  1.00  0.00           H  
ATOM   1072  HD1 TYR A  69      -5.415   9.725  -5.180  1.00  0.00           H  
ATOM   1073  HD2 TYR A  69      -5.722  13.234  -2.793  1.00  0.00           H  
ATOM   1074  HE1 TYR A  69      -5.879  11.050  -7.199  1.00  0.00           H  
ATOM   1075  HE2 TYR A  69      -6.188  14.569  -4.805  1.00  0.00           H  
ATOM   1076  HH  TYR A  69      -5.959  14.517  -7.142  1.00  0.00           H  
ATOM   1077  N   ILE A  70      -1.865  10.313  -3.080  1.00  0.00           N  
ATOM   1078  CA  ILE A  70      -0.568  10.819  -2.649  1.00  0.00           C  
ATOM   1079  C   ILE A  70      -0.719  12.100  -1.837  1.00  0.00           C  
ATOM   1080  O   ILE A  70      -0.251  12.204  -0.703  1.00  0.00           O  
ATOM   1081  CB  ILE A  70       0.357  11.093  -3.851  1.00  0.00           C  
ATOM   1082  CG1 ILE A  70       1.134   9.829  -4.223  1.00  0.00           C  
ATOM   1083  CG2 ILE A  70       1.312  12.234  -3.534  1.00  0.00           C  
ATOM   1084  CD1 ILE A  70       0.263   8.728  -4.786  1.00  0.00           C  
ATOM   1085  H   ILE A  70      -2.026  10.162  -4.035  1.00  0.00           H  
ATOM   1086  HA  ILE A  70      -0.105  10.064  -2.030  1.00  0.00           H  
ATOM   1087  HB  ILE A  70      -0.256  11.390  -4.688  1.00  0.00           H  
ATOM   1088 HG12 ILE A  70       1.877  10.075  -4.964  1.00  0.00           H  
ATOM   1089 HG13 ILE A  70       1.625   9.445  -3.340  1.00  0.00           H  
ATOM   1090 HG21 ILE A  70       2.037  12.328  -4.329  1.00  0.00           H  
ATOM   1091 HG22 ILE A  70       0.755  13.155  -3.446  1.00  0.00           H  
ATOM   1092 HG23 ILE A  70       1.821  12.031  -2.604  1.00  0.00           H  
ATOM   1093 HD11 ILE A  70      -0.692   9.139  -5.080  1.00  0.00           H  
ATOM   1094 HD12 ILE A  70       0.747   8.289  -5.646  1.00  0.00           H  
ATOM   1095 HD13 ILE A  70       0.110   7.968  -4.033  1.00  0.00           H  
ATOM   1096  N   PRO A  71      -1.391  13.100  -2.427  1.00  0.00           N  
ATOM   1097  CA  PRO A  71      -1.623  14.392  -1.775  1.00  0.00           C  
ATOM   1098  C   PRO A  71      -2.605  14.287  -0.613  1.00  0.00           C  
ATOM   1099  O   PRO A  71      -2.953  15.290   0.010  1.00  0.00           O  
ATOM   1100  CB  PRO A  71      -2.209  15.255  -2.895  1.00  0.00           C  
ATOM   1101  CG  PRO A  71      -2.830  14.282  -3.837  1.00  0.00           C  
ATOM   1102  CD  PRO A  71      -1.977  13.045  -3.777  1.00  0.00           C  
ATOM   1103  HA  PRO A  71      -0.700  14.831  -1.425  1.00  0.00           H  
ATOM   1104  HB2 PRO A  71      -2.944  15.932  -2.483  1.00  0.00           H  
ATOM   1105  HB3 PRO A  71      -1.421  15.817  -3.371  1.00  0.00           H  
ATOM   1106  HG2 PRO A  71      -3.838  14.058  -3.522  1.00  0.00           H  
ATOM   1107  HG3 PRO A  71      -2.830  14.689  -4.837  1.00  0.00           H  
ATOM   1108  HD2 PRO A  71      -2.585  12.161  -3.898  1.00  0.00           H  
ATOM   1109  HD3 PRO A  71      -1.206  13.082  -4.533  1.00  0.00           H  
ATOM   1110  N   ASP A  72      -3.048  13.068  -0.327  1.00  0.00           N  
ATOM   1111  CA  ASP A  72      -3.989  12.832   0.761  1.00  0.00           C  
ATOM   1112  C   ASP A  72      -3.474  11.745   1.700  1.00  0.00           C  
ATOM   1113  O   ASP A  72      -4.140  11.380   2.669  1.00  0.00           O  
ATOM   1114  CB  ASP A  72      -5.357  12.435   0.204  1.00  0.00           C  
ATOM   1115  CG  ASP A  72      -6.499  12.894   1.089  1.00  0.00           C  
ATOM   1116  OD1 ASP A  72      -6.410  14.011   1.640  1.00  0.00           O  
ATOM   1117  OD2 ASP A  72      -7.481  12.136   1.231  1.00  0.00           O  
ATOM   1118  H   ASP A  72      -2.733  12.308  -0.861  1.00  0.00           H  
ATOM   1119  HA  ASP A  72      -4.091  13.751   1.317  1.00  0.00           H  
ATOM   1120  HB2 ASP A  72      -5.483  12.879  -0.773  1.00  0.00           H  
ATOM   1121  HB3 ASP A  72      -5.404  11.360   0.115  1.00  0.00           H  
ATOM   1122  N   LEU A  73      -2.285  11.231   1.405  1.00  0.00           N  
ATOM   1123  CA  LEU A  73      -1.680  10.185   2.222  1.00  0.00           C  
ATOM   1124  C   LEU A  73      -0.908  10.786   3.392  1.00  0.00           C  
ATOM   1125  O   LEU A  73       0.085  11.492   3.216  1.00  0.00           O  
ATOM   1126  CB  LEU A  73      -0.747   9.322   1.371  1.00  0.00           C  
ATOM   1127  CG  LEU A  73      -0.614   7.858   1.793  1.00  0.00           C  
ATOM   1128  CD1 LEU A  73       0.014   7.757   3.175  1.00  0.00           C  
ATOM   1129  CD2 LEU A  73      -1.972   7.172   1.771  1.00  0.00           C  
ATOM   1130  H   LEU A  73      -1.801  11.563   0.620  1.00  0.00           H  
ATOM   1131  HA  LEU A  73      -2.475   9.566   2.610  1.00  0.00           H  
ATOM   1132  HB2 LEU A  73      -1.113   9.341   0.356  1.00  0.00           H  
ATOM   1133  HB3 LEU A  73       0.237   9.768   1.405  1.00  0.00           H  
ATOM   1134  HG  LEU A  73       0.032   7.345   1.095  1.00  0.00           H  
ATOM   1135 HD11 LEU A  73      -0.439   8.485   3.830  1.00  0.00           H  
ATOM   1136 HD12 LEU A  73       1.075   7.947   3.102  1.00  0.00           H  
ATOM   1137 HD13 LEU A  73      -0.147   6.765   3.571  1.00  0.00           H  
ATOM   1138 HD21 LEU A  73      -2.706   7.841   1.347  1.00  0.00           H  
ATOM   1139 HD22 LEU A  73      -2.261   6.914   2.780  1.00  0.00           H  
ATOM   1140 HD23 LEU A  73      -1.913   6.276   1.172  1.00  0.00           H  
ATOM   1141  N   PRO A  74      -1.373  10.499   4.617  1.00  0.00           N  
ATOM   1142  CA  PRO A  74      -0.740  10.999   5.841  1.00  0.00           C  
ATOM   1143  C   PRO A  74       0.617  10.352   6.098  1.00  0.00           C  
ATOM   1144  O   PRO A  74       0.823   9.178   5.791  1.00  0.00           O  
ATOM   1145  CB  PRO A  74      -1.734  10.610   6.939  1.00  0.00           C  
ATOM   1146  CG  PRO A  74      -2.470   9.438   6.386  1.00  0.00           C  
ATOM   1147  CD  PRO A  74      -2.552   9.664   4.902  1.00  0.00           C  
ATOM   1148  HA  PRO A  74      -0.627  12.073   5.820  1.00  0.00           H  
ATOM   1149  HB2 PRO A  74      -1.196  10.351   7.840  1.00  0.00           H  
ATOM   1150  HB3 PRO A  74      -2.400  11.437   7.136  1.00  0.00           H  
ATOM   1151  HG2 PRO A  74      -1.926   8.530   6.598  1.00  0.00           H  
ATOM   1152  HG3 PRO A  74      -3.460   9.392   6.814  1.00  0.00           H  
ATOM   1153  HD2 PRO A  74      -2.496   8.724   4.373  1.00  0.00           H  
ATOM   1154  HD3 PRO A  74      -3.464  10.186   4.650  1.00  0.00           H  
ATOM   1155  N   ARG A  75       1.538  11.125   6.663  1.00  0.00           N  
ATOM   1156  CA  ARG A  75       2.876  10.627   6.960  1.00  0.00           C  
ATOM   1157  C   ARG A  75       2.814   9.439   7.915  1.00  0.00           C  
ATOM   1158  O   ARG A  75       3.605   8.503   7.809  1.00  0.00           O  
ATOM   1159  CB  ARG A  75       3.734  11.739   7.567  1.00  0.00           C  
ATOM   1160  CG  ARG A  75       3.797  12.995   6.713  1.00  0.00           C  
ATOM   1161  CD  ARG A  75       4.524  12.741   5.402  1.00  0.00           C  
ATOM   1162  NE  ARG A  75       4.359  13.847   4.462  1.00  0.00           N  
ATOM   1163  CZ  ARG A  75       4.979  15.015   4.585  1.00  0.00           C  
ATOM   1164  NH1 ARG A  75       5.802  15.228   5.603  1.00  0.00           N  
ATOM   1165  NH2 ARG A  75       4.778  15.972   3.689  1.00  0.00           N  
ATOM   1166  H   ARG A  75       1.314  12.053   6.884  1.00  0.00           H  
ATOM   1167  HA  ARG A  75       3.324  10.305   6.032  1.00  0.00           H  
ATOM   1168  HB2 ARG A  75       3.327  12.006   8.531  1.00  0.00           H  
ATOM   1169  HB3 ARG A  75       4.739  11.369   7.699  1.00  0.00           H  
ATOM   1170  HG2 ARG A  75       2.791  13.322   6.496  1.00  0.00           H  
ATOM   1171  HG3 ARG A  75       4.318  13.765   7.261  1.00  0.00           H  
ATOM   1172  HD2 ARG A  75       5.576  12.611   5.608  1.00  0.00           H  
ATOM   1173  HD3 ARG A  75       4.130  11.840   4.956  1.00  0.00           H  
ATOM   1174  HE  ARG A  75       3.756  13.710   3.702  1.00  0.00           H  
ATOM   1175 HH11 ARG A  75       5.956  14.508   6.279  1.00  0.00           H  
ATOM   1176 HH12 ARG A  75       6.269  16.108   5.693  1.00  0.00           H  
ATOM   1177 HH21 ARG A  75       4.159  15.814   2.920  1.00  0.00           H  
ATOM   1178 HH22 ARG A  75       5.245  16.851   3.782  1.00  0.00           H  
ATOM   1179  N   ALA A  76       1.868   9.485   8.847  1.00  0.00           N  
ATOM   1180  CA  ALA A  76       1.702   8.412   9.820  1.00  0.00           C  
ATOM   1181  C   ALA A  76       1.338   7.100   9.133  1.00  0.00           C  
ATOM   1182  O   ALA A  76       1.718   6.022   9.591  1.00  0.00           O  
ATOM   1183  CB  ALA A  76       0.639   8.786  10.843  1.00  0.00           C  
ATOM   1184  H   ALA A  76       1.267  10.258   8.881  1.00  0.00           H  
ATOM   1185  HA  ALA A  76       2.640   8.285  10.341  1.00  0.00           H  
ATOM   1186  HB1 ALA A  76       1.014   8.593  11.837  1.00  0.00           H  
ATOM   1187  HB2 ALA A  76       0.400   9.835  10.746  1.00  0.00           H  
ATOM   1188  HB3 ALA A  76      -0.249   8.197  10.671  1.00  0.00           H  
ATOM   1189  N   ALA A  77       0.599   7.198   8.033  1.00  0.00           N  
ATOM   1190  CA  ALA A  77       0.185   6.019   7.282  1.00  0.00           C  
ATOM   1191  C   ALA A  77       1.379   5.348   6.612  1.00  0.00           C  
ATOM   1192  O   ALA A  77       2.455   5.937   6.505  1.00  0.00           O  
ATOM   1193  CB  ALA A  77      -0.862   6.395   6.245  1.00  0.00           C  
ATOM   1194  H   ALA A  77       0.327   8.085   7.717  1.00  0.00           H  
ATOM   1195  HA  ALA A  77      -0.264   5.323   7.976  1.00  0.00           H  
ATOM   1196  HB1 ALA A  77      -0.945   5.602   5.515  1.00  0.00           H  
ATOM   1197  HB2 ALA A  77      -1.815   6.538   6.731  1.00  0.00           H  
ATOM   1198  HB3 ALA A  77      -0.568   7.309   5.751  1.00  0.00           H  
ATOM   1199  N   ARG A  78       1.183   4.112   6.164  1.00  0.00           N  
ATOM   1200  CA  ARG A  78       2.245   3.360   5.506  1.00  0.00           C  
ATOM   1201  C   ARG A  78       1.673   2.175   4.733  1.00  0.00           C  
ATOM   1202  O   ARG A  78       0.469   1.917   4.772  1.00  0.00           O  
ATOM   1203  CB  ARG A  78       3.263   2.867   6.536  1.00  0.00           C  
ATOM   1204  CG  ARG A  78       2.662   1.969   7.605  1.00  0.00           C  
ATOM   1205  CD  ARG A  78       3.511   1.959   8.866  1.00  0.00           C  
ATOM   1206  NE  ARG A  78       3.295   3.151   9.681  1.00  0.00           N  
ATOM   1207  CZ  ARG A  78       4.071   3.493  10.704  1.00  0.00           C  
ATOM   1208  NH1 ARG A  78       5.109   2.737  11.035  1.00  0.00           N  
ATOM   1209  NH2 ARG A  78       3.810   4.594  11.397  1.00  0.00           N  
ATOM   1210  H   ARG A  78       0.303   3.696   6.279  1.00  0.00           H  
ATOM   1211  HA  ARG A  78       2.740   4.023   4.812  1.00  0.00           H  
ATOM   1212  HB2 ARG A  78       4.036   2.313   6.024  1.00  0.00           H  
ATOM   1213  HB3 ARG A  78       3.707   3.722   7.023  1.00  0.00           H  
ATOM   1214  HG2 ARG A  78       1.674   2.330   7.852  1.00  0.00           H  
ATOM   1215  HG3 ARG A  78       2.593   0.963   7.219  1.00  0.00           H  
ATOM   1216  HD2 ARG A  78       3.257   1.086   9.449  1.00  0.00           H  
ATOM   1217  HD3 ARG A  78       4.552   1.911   8.583  1.00  0.00           H  
ATOM   1218  HE  ARG A  78       2.534   3.725   9.454  1.00  0.00           H  
ATOM   1219 HH11 ARG A  78       5.308   1.908  10.513  1.00  0.00           H  
ATOM   1220 HH12 ARG A  78       5.692   2.997  11.804  1.00  0.00           H  
ATOM   1221 HH21 ARG A  78       3.029   5.167  11.150  1.00  0.00           H  
ATOM   1222 HH22 ARG A  78       4.394   4.850  12.166  1.00  0.00           H  
ATOM   1223  N   LEU A  79       2.543   1.459   4.030  1.00  0.00           N  
ATOM   1224  CA  LEU A  79       2.126   0.302   3.247  1.00  0.00           C  
ATOM   1225  C   LEU A  79       2.396  -0.995   4.004  1.00  0.00           C  
ATOM   1226  O   LEU A  79       3.457  -1.164   4.606  1.00  0.00           O  
ATOM   1227  CB  LEU A  79       2.854   0.282   1.902  1.00  0.00           C  
ATOM   1228  CG  LEU A  79       2.599  -0.940   1.018  1.00  0.00           C  
ATOM   1229  CD1 LEU A  79       1.135  -1.007   0.610  1.00  0.00           C  
ATOM   1230  CD2 LEU A  79       3.496  -0.906  -0.210  1.00  0.00           C  
ATOM   1231  H   LEU A  79       3.489   1.714   4.038  1.00  0.00           H  
ATOM   1232  HA  LEU A  79       1.064   0.387   3.070  1.00  0.00           H  
ATOM   1233  HB2 LEU A  79       2.552   1.158   1.349  1.00  0.00           H  
ATOM   1234  HB3 LEU A  79       3.915   0.331   2.101  1.00  0.00           H  
ATOM   1235  HG  LEU A  79       2.830  -1.836   1.578  1.00  0.00           H  
ATOM   1236 HD11 LEU A  79       1.018  -1.718  -0.194  1.00  0.00           H  
ATOM   1237 HD12 LEU A  79       0.809  -0.032   0.279  1.00  0.00           H  
ATOM   1238 HD13 LEU A  79       0.540  -1.318   1.456  1.00  0.00           H  
ATOM   1239 HD21 LEU A  79       4.047  -1.833  -0.278  1.00  0.00           H  
ATOM   1240 HD22 LEU A  79       4.188  -0.081  -0.128  1.00  0.00           H  
ATOM   1241 HD23 LEU A  79       2.890  -0.782  -1.095  1.00  0.00           H  
ATOM   1242  N   CYS A  80       1.431  -1.907   3.967  1.00  0.00           N  
ATOM   1243  CA  CYS A  80       1.566  -3.190   4.649  1.00  0.00           C  
ATOM   1244  C   CYS A  80       1.137  -4.336   3.739  1.00  0.00           C  
ATOM   1245  O   CYS A  80       0.078  -4.283   3.113  1.00  0.00           O  
ATOM   1246  CB  CYS A  80       0.731  -3.200   5.930  1.00  0.00           C  
ATOM   1247  SG  CYS A  80      -0.761  -2.182   5.847  1.00  0.00           S  
ATOM   1248  H   CYS A  80       0.609  -1.714   3.471  1.00  0.00           H  
ATOM   1249  HA  CYS A  80       2.606  -3.320   4.906  1.00  0.00           H  
ATOM   1250  HB2 CYS A  80       0.425  -4.213   6.144  1.00  0.00           H  
ATOM   1251  HB3 CYS A  80       1.335  -2.833   6.747  1.00  0.00           H  
ATOM   1252  HG  CYS A  80      -0.387  -0.919   5.708  1.00  0.00           H  
ATOM   1253  N   LEU A  81       1.966  -5.372   3.671  1.00  0.00           N  
ATOM   1254  CA  LEU A  81       1.674  -6.532   2.836  1.00  0.00           C  
ATOM   1255  C   LEU A  81       1.845  -7.827   3.624  1.00  0.00           C  
ATOM   1256  O   LEU A  81       2.539  -7.860   4.640  1.00  0.00           O  
ATOM   1257  CB  LEU A  81       2.587  -6.545   1.609  1.00  0.00           C  
ATOM   1258  CG  LEU A  81       4.042  -6.138   1.849  1.00  0.00           C  
ATOM   1259  CD1 LEU A  81       4.886  -7.355   2.195  1.00  0.00           C  
ATOM   1260  CD2 LEU A  81       4.605  -5.425   0.629  1.00  0.00           C  
ATOM   1261  H   LEU A  81       2.795  -5.357   4.193  1.00  0.00           H  
ATOM   1262  HA  LEU A  81       0.648  -6.455   2.510  1.00  0.00           H  
ATOM   1263  HB2 LEU A  81       2.587  -7.546   1.207  1.00  0.00           H  
ATOM   1264  HB3 LEU A  81       2.169  -5.866   0.879  1.00  0.00           H  
ATOM   1265  HG  LEU A  81       4.084  -5.454   2.686  1.00  0.00           H  
ATOM   1266 HD11 LEU A  81       5.865  -7.250   1.755  1.00  0.00           H  
ATOM   1267 HD12 LEU A  81       4.410  -8.244   1.810  1.00  0.00           H  
ATOM   1268 HD13 LEU A  81       4.980  -7.434   3.269  1.00  0.00           H  
ATOM   1269 HD21 LEU A  81       5.081  -4.506   0.938  1.00  0.00           H  
ATOM   1270 HD22 LEU A  81       3.803  -5.201  -0.059  1.00  0.00           H  
ATOM   1271 HD23 LEU A  81       5.330  -6.061   0.143  1.00  0.00           H  
ATOM   1272  N   SER A  82       1.208  -8.892   3.148  1.00  0.00           N  
ATOM   1273  CA  SER A  82       1.288 -10.189   3.809  1.00  0.00           C  
ATOM   1274  C   SER A  82       0.919 -11.313   2.845  1.00  0.00           C  
ATOM   1275  O   SER A  82      -0.053 -11.210   2.097  1.00  0.00           O  
ATOM   1276  CB  SER A  82       0.363 -10.222   5.027  1.00  0.00           C  
ATOM   1277  OG  SER A  82      -0.996 -10.126   4.638  1.00  0.00           O  
ATOM   1278  H   SER A  82       0.670  -8.802   2.333  1.00  0.00           H  
ATOM   1279  HA  SER A  82       2.307 -10.332   4.137  1.00  0.00           H  
ATOM   1280  HB2 SER A  82       0.507 -11.149   5.560  1.00  0.00           H  
ATOM   1281  HB3 SER A  82       0.599  -9.392   5.677  1.00  0.00           H  
ATOM   1282  HG  SER A  82      -1.054  -9.710   3.774  1.00  0.00           H  
ATOM   1283  N   ILE A  83       1.703 -12.386   2.870  1.00  0.00           N  
ATOM   1284  CA  ILE A  83       1.459 -13.530   2.000  1.00  0.00           C  
ATOM   1285  C   ILE A  83       0.472 -14.503   2.636  1.00  0.00           C  
ATOM   1286  O   ILE A  83       0.563 -14.806   3.826  1.00  0.00           O  
ATOM   1287  CB  ILE A  83       2.765 -14.279   1.676  1.00  0.00           C  
ATOM   1288  CG1 ILE A  83       3.841 -13.295   1.213  1.00  0.00           C  
ATOM   1289  CG2 ILE A  83       2.517 -15.339   0.613  1.00  0.00           C  
ATOM   1290  CD1 ILE A  83       5.191 -13.939   0.984  1.00  0.00           C  
ATOM   1291  H   ILE A  83       2.462 -12.409   3.488  1.00  0.00           H  
ATOM   1292  HA  ILE A  83       1.039 -13.161   1.075  1.00  0.00           H  
ATOM   1293  HB  ILE A  83       3.102 -14.775   2.573  1.00  0.00           H  
ATOM   1294 HG12 ILE A  83       3.530 -12.840   0.286  1.00  0.00           H  
ATOM   1295 HG13 ILE A  83       3.962 -12.527   1.964  1.00  0.00           H  
ATOM   1296 HG21 ILE A  83       1.463 -15.376   0.380  1.00  0.00           H  
ATOM   1297 HG22 ILE A  83       3.073 -15.091  -0.278  1.00  0.00           H  
ATOM   1298 HG23 ILE A  83       2.838 -16.301   0.982  1.00  0.00           H  
ATOM   1299 HD11 ILE A  83       5.391 -14.648   1.774  1.00  0.00           H  
ATOM   1300 HD12 ILE A  83       5.189 -14.450   0.033  1.00  0.00           H  
ATOM   1301 HD13 ILE A  83       5.957 -13.178   0.983  1.00  0.00           H  
ATOM   1302  N   CYS A  84      -0.468 -14.991   1.835  1.00  0.00           N  
ATOM   1303  CA  CYS A  84      -1.472 -15.932   2.319  1.00  0.00           C  
ATOM   1304  C   CYS A  84      -1.609 -17.118   1.369  1.00  0.00           C  
ATOM   1305  O   CYS A  84      -1.371 -16.994   0.168  1.00  0.00           O  
ATOM   1306  CB  CYS A  84      -2.823 -15.232   2.478  1.00  0.00           C  
ATOM   1307  SG  CYS A  84      -2.747 -13.685   3.410  1.00  0.00           S  
ATOM   1308  H   CYS A  84      -0.489 -14.712   0.896  1.00  0.00           H  
ATOM   1309  HA  CYS A  84      -1.149 -16.294   3.283  1.00  0.00           H  
ATOM   1310  HB2 CYS A  84      -3.220 -15.006   1.499  1.00  0.00           H  
ATOM   1311  HB3 CYS A  84      -3.504 -15.894   2.991  1.00  0.00           H  
ATOM   1312  HG  CYS A  84      -1.474 -13.423   3.664  1.00  0.00           H  
ATOM   1313  N   SER A  85      -1.992 -18.267   1.917  1.00  0.00           N  
ATOM   1314  CA  SER A  85      -2.155 -19.477   1.119  1.00  0.00           C  
ATOM   1315  C   SER A  85      -3.621 -19.894   1.059  1.00  0.00           C  
ATOM   1316  O   SER A  85      -4.258 -20.116   2.089  1.00  0.00           O  
ATOM   1317  CB  SER A  85      -1.312 -20.613   1.701  1.00  0.00           C  
ATOM   1318  OG  SER A  85      -1.826 -21.042   2.950  1.00  0.00           O  
ATOM   1319  H   SER A  85      -2.167 -18.302   2.881  1.00  0.00           H  
ATOM   1320  HA  SER A  85      -1.812 -19.262   0.118  1.00  0.00           H  
ATOM   1321  HB2 SER A  85      -1.318 -21.449   1.017  1.00  0.00           H  
ATOM   1322  HB3 SER A  85      -0.297 -20.270   1.841  1.00  0.00           H  
ATOM   1323  HG  SER A  85      -1.505 -20.461   3.644  1.00  0.00           H  
ATOM   1324  N   VAL A  86      -4.150 -20.000  -0.156  1.00  0.00           N  
ATOM   1325  CA  VAL A  86      -5.541 -20.392  -0.352  1.00  0.00           C  
ATOM   1326  C   VAL A  86      -5.641 -21.823  -0.868  1.00  0.00           C  
ATOM   1327  O   VAL A  86      -5.033 -22.174  -1.880  1.00  0.00           O  
ATOM   1328  CB  VAL A  86      -6.255 -19.451  -1.340  1.00  0.00           C  
ATOM   1329  CG1 VAL A  86      -5.739 -19.669  -2.754  1.00  0.00           C  
ATOM   1330  CG2 VAL A  86      -7.761 -19.656  -1.276  1.00  0.00           C  
ATOM   1331  H   VAL A  86      -3.592 -19.810  -0.938  1.00  0.00           H  
ATOM   1332  HA  VAL A  86      -6.044 -20.328   0.602  1.00  0.00           H  
ATOM   1333  HB  VAL A  86      -6.039 -18.432  -1.055  1.00  0.00           H  
ATOM   1334 HG11 VAL A  86      -5.820 -18.748  -3.313  1.00  0.00           H  
ATOM   1335 HG12 VAL A  86      -4.704 -19.978  -2.716  1.00  0.00           H  
ATOM   1336 HG13 VAL A  86      -6.326 -20.435  -3.238  1.00  0.00           H  
ATOM   1337 HG21 VAL A  86      -8.099 -19.522  -0.259  1.00  0.00           H  
ATOM   1338 HG22 VAL A  86      -8.251 -18.935  -1.916  1.00  0.00           H  
ATOM   1339 HG23 VAL A  86      -8.004 -20.654  -1.609  1.00  0.00           H  
ATOM   1340  N   LYS A  87      -6.412 -22.647  -0.167  1.00  0.00           N  
ATOM   1341  CA  LYS A  87      -6.594 -24.041  -0.554  1.00  0.00           C  
ATOM   1342  C   LYS A  87      -7.958 -24.556  -0.106  1.00  0.00           C  
ATOM   1343  O   LYS A  87      -8.315 -24.459   1.067  1.00  0.00           O  
ATOM   1344  CB  LYS A  87      -5.487 -24.908   0.050  1.00  0.00           C  
ATOM   1345  CG  LYS A  87      -5.817 -26.390   0.068  1.00  0.00           C  
ATOM   1346  CD  LYS A  87      -5.866 -26.968  -1.337  1.00  0.00           C  
ATOM   1347  CE  LYS A  87      -6.092 -28.472  -1.313  1.00  0.00           C  
ATOM   1348  NZ  LYS A  87      -5.648 -29.120  -2.578  1.00  0.00           N  
ATOM   1349  H   LYS A  87      -6.870 -22.308   0.631  1.00  0.00           H  
ATOM   1350  HA  LYS A  87      -6.537 -24.096  -1.630  1.00  0.00           H  
ATOM   1351  HB2 LYS A  87      -4.583 -24.769  -0.525  1.00  0.00           H  
ATOM   1352  HB3 LYS A  87      -5.309 -24.588   1.067  1.00  0.00           H  
ATOM   1353  HG2 LYS A  87      -5.060 -26.912   0.634  1.00  0.00           H  
ATOM   1354  HG3 LYS A  87      -6.780 -26.530   0.538  1.00  0.00           H  
ATOM   1355  HD2 LYS A  87      -6.674 -26.502  -1.880  1.00  0.00           H  
ATOM   1356  HD3 LYS A  87      -4.929 -26.761  -1.834  1.00  0.00           H  
ATOM   1357  HE2 LYS A  87      -5.538 -28.894  -0.489  1.00  0.00           H  
ATOM   1358  HE3 LYS A  87      -7.146 -28.662  -1.172  1.00  0.00           H  
ATOM   1359  HZ1 LYS A  87      -4.713 -29.557  -2.447  1.00  0.00           H  
ATOM   1360  HZ2 LYS A  87      -5.583 -28.412  -3.338  1.00  0.00           H  
ATOM   1361  HZ3 LYS A  87      -6.327 -29.855  -2.861  1.00  0.00           H  
ATOM   1362  N   GLY A  88      -8.717 -25.105  -1.050  1.00  0.00           N  
ATOM   1363  CA  GLY A  88     -10.033 -25.628  -0.732  1.00  0.00           C  
ATOM   1364  C   GLY A  88     -10.224 -27.051  -1.219  1.00  0.00           C  
ATOM   1365  O   GLY A  88      -9.288 -27.674  -1.720  1.00  0.00           O  
ATOM   1366  H   GLY A  88      -8.381 -25.156  -1.969  1.00  0.00           H  
ATOM   1367  HA2 GLY A  88     -10.169 -25.604   0.338  1.00  0.00           H  
ATOM   1368  HA3 GLY A  88     -10.779 -24.999  -1.195  1.00  0.00           H  
ATOM   1369  N   ARG A  89     -11.439 -27.568  -1.069  1.00  0.00           N  
ATOM   1370  CA  ARG A  89     -11.749 -28.928  -1.494  1.00  0.00           C  
ATOM   1371  C   ARG A  89     -12.907 -28.936  -2.489  1.00  0.00           C  
ATOM   1372  O   ARG A  89     -13.673 -27.976  -2.574  1.00  0.00           O  
ATOM   1373  CB  ARG A  89     -12.096 -29.797  -0.284  1.00  0.00           C  
ATOM   1374  CG  ARG A  89     -10.881 -30.243   0.513  1.00  0.00           C  
ATOM   1375  CD  ARG A  89     -11.193 -31.463   1.366  1.00  0.00           C  
ATOM   1376  NE  ARG A  89     -10.250 -31.613   2.471  1.00  0.00           N  
ATOM   1377  CZ  ARG A  89     -10.461 -32.409   3.514  1.00  0.00           C  
ATOM   1378  NH1 ARG A  89     -11.576 -33.122   3.593  1.00  0.00           N  
ATOM   1379  NH2 ARG A  89      -9.556 -32.492   4.481  1.00  0.00           N  
ATOM   1380  H   ARG A  89     -12.144 -27.022  -0.663  1.00  0.00           H  
ATOM   1381  HA  ARG A  89     -10.872 -29.332  -1.978  1.00  0.00           H  
ATOM   1382  HB2 ARG A  89     -12.744 -29.236   0.373  1.00  0.00           H  
ATOM   1383  HB3 ARG A  89     -12.618 -30.677  -0.627  1.00  0.00           H  
ATOM   1384  HG2 ARG A  89     -10.084 -30.491  -0.172  1.00  0.00           H  
ATOM   1385  HG3 ARG A  89     -10.568 -29.435   1.156  1.00  0.00           H  
ATOM   1386  HD2 ARG A  89     -12.190 -31.361   1.767  1.00  0.00           H  
ATOM   1387  HD3 ARG A  89     -11.145 -32.343   0.742  1.00  0.00           H  
ATOM   1388  HE  ARG A  89      -9.420 -31.095   2.433  1.00  0.00           H  
ATOM   1389 HH11 ARG A  89     -12.259 -33.063   2.866  1.00  0.00           H  
ATOM   1390 HH12 ARG A  89     -11.731 -33.721   4.379  1.00  0.00           H  
ATOM   1391 HH21 ARG A  89      -8.714 -31.955   4.424  1.00  0.00           H  
ATOM   1392 HH22 ARG A  89      -9.715 -33.090   5.265  1.00  0.00           H  
ATOM   1393  N   LYS A  90     -13.027 -30.026  -3.239  1.00  0.00           N  
ATOM   1394  CA  LYS A  90     -14.091 -30.161  -4.228  1.00  0.00           C  
ATOM   1395  C   LYS A  90     -15.456 -29.911  -3.595  1.00  0.00           C  
ATOM   1396  O   LYS A  90     -15.912 -30.685  -2.754  1.00  0.00           O  
ATOM   1397  CB  LYS A  90     -14.055 -31.555  -4.857  1.00  0.00           C  
ATOM   1398  CG  LYS A  90     -14.600 -31.596  -6.275  1.00  0.00           C  
ATOM   1399  CD  LYS A  90     -14.820 -33.024  -6.747  1.00  0.00           C  
ATOM   1400  CE  LYS A  90     -15.835 -33.087  -7.877  1.00  0.00           C  
ATOM   1401  NZ  LYS A  90     -17.217 -32.807  -7.397  1.00  0.00           N  
ATOM   1402  H   LYS A  90     -12.385 -30.758  -3.125  1.00  0.00           H  
ATOM   1403  HA  LYS A  90     -13.924 -29.423  -4.998  1.00  0.00           H  
ATOM   1404  HB2 LYS A  90     -13.033 -31.903  -4.876  1.00  0.00           H  
ATOM   1405  HB3 LYS A  90     -14.644 -32.227  -4.249  1.00  0.00           H  
ATOM   1406  HG2 LYS A  90     -15.542 -31.070  -6.304  1.00  0.00           H  
ATOM   1407  HG3 LYS A  90     -13.894 -31.113  -6.936  1.00  0.00           H  
ATOM   1408  HD2 LYS A  90     -13.881 -33.426  -7.098  1.00  0.00           H  
ATOM   1409  HD3 LYS A  90     -15.179 -33.616  -5.917  1.00  0.00           H  
ATOM   1410  HE2 LYS A  90     -15.568 -32.356  -8.625  1.00  0.00           H  
ATOM   1411  HE3 LYS A  90     -15.807 -34.075  -8.313  1.00  0.00           H  
ATOM   1412  HZ1 LYS A  90     -17.277 -31.837  -7.027  1.00  0.00           H  
ATOM   1413  HZ2 LYS A  90     -17.474 -33.472  -6.640  1.00  0.00           H  
ATOM   1414  HZ3 LYS A  90     -17.895 -32.911  -8.179  1.00  0.00           H  
ATOM   1415  N   GLY A  91     -16.105 -28.826  -4.006  1.00  0.00           N  
ATOM   1416  CA  GLY A  91     -17.412 -28.496  -3.470  1.00  0.00           C  
ATOM   1417  C   GLY A  91     -17.327 -27.657  -2.210  1.00  0.00           C  
ATOM   1418  O   GLY A  91     -18.247 -26.902  -1.896  1.00  0.00           O  
ATOM   1419  H   GLY A  91     -15.692 -28.245  -4.679  1.00  0.00           H  
ATOM   1420  HA2 GLY A  91     -17.968 -27.949  -4.217  1.00  0.00           H  
ATOM   1421  HA3 GLY A  91     -17.938 -29.412  -3.243  1.00  0.00           H  
ATOM   1422  N   ALA A  92     -16.220 -27.790  -1.486  1.00  0.00           N  
ATOM   1423  CA  ALA A  92     -16.018 -27.038  -0.254  1.00  0.00           C  
ATOM   1424  C   ALA A  92     -15.319 -25.711  -0.529  1.00  0.00           C  
ATOM   1425  O   ALA A  92     -14.659 -25.546  -1.555  1.00  0.00           O  
ATOM   1426  CB  ALA A  92     -15.217 -27.863   0.742  1.00  0.00           C  
ATOM   1427  H   ALA A  92     -15.523 -28.408  -1.789  1.00  0.00           H  
ATOM   1428  HA  ALA A  92     -16.989 -26.839   0.178  1.00  0.00           H  
ATOM   1429  HB1 ALA A  92     -15.890 -28.320   1.453  1.00  0.00           H  
ATOM   1430  HB2 ALA A  92     -14.671 -28.632   0.216  1.00  0.00           H  
ATOM   1431  HB3 ALA A  92     -14.523 -27.221   1.265  1.00  0.00           H  
ATOM   1432  N   LYS A  93     -15.468 -24.767   0.394  1.00  0.00           N  
ATOM   1433  CA  LYS A  93     -14.850 -23.454   0.252  1.00  0.00           C  
ATOM   1434  C   LYS A  93     -13.339 -23.540   0.442  1.00  0.00           C  
ATOM   1435  O   LYS A  93     -12.814 -24.577   0.844  1.00  0.00           O  
ATOM   1436  CB  LYS A  93     -15.448 -22.475   1.266  1.00  0.00           C  
ATOM   1437  CG  LYS A  93     -16.874 -22.061   0.945  1.00  0.00           C  
ATOM   1438  CD  LYS A  93     -17.620 -21.619   2.192  1.00  0.00           C  
ATOM   1439  CE  LYS A  93     -18.192 -22.808   2.950  1.00  0.00           C  
ATOM   1440  NZ  LYS A  93     -19.345 -23.420   2.234  1.00  0.00           N  
ATOM   1441  H   LYS A  93     -16.006 -24.958   1.191  1.00  0.00           H  
ATOM   1442  HA  LYS A  93     -15.056 -23.096  -0.745  1.00  0.00           H  
ATOM   1443  HB2 LYS A  93     -15.439 -22.936   2.242  1.00  0.00           H  
ATOM   1444  HB3 LYS A  93     -14.835 -21.585   1.293  1.00  0.00           H  
ATOM   1445  HG2 LYS A  93     -16.852 -21.242   0.242  1.00  0.00           H  
ATOM   1446  HG3 LYS A  93     -17.392 -22.902   0.505  1.00  0.00           H  
ATOM   1447  HD2 LYS A  93     -16.939 -21.088   2.840  1.00  0.00           H  
ATOM   1448  HD3 LYS A  93     -18.430 -20.964   1.904  1.00  0.00           H  
ATOM   1449  HE2 LYS A  93     -17.417 -23.550   3.067  1.00  0.00           H  
ATOM   1450  HE3 LYS A  93     -18.520 -22.473   3.923  1.00  0.00           H  
ATOM   1451  HZ1 LYS A  93     -19.029 -24.251   1.694  1.00  0.00           H  
ATOM   1452  HZ2 LYS A  93     -19.762 -22.732   1.575  1.00  0.00           H  
ATOM   1453  HZ3 LYS A  93     -20.072 -23.717   2.915  1.00  0.00           H  
ATOM   1454  N   GLU A  94     -12.648 -22.442   0.152  1.00  0.00           N  
ATOM   1455  CA  GLU A  94     -11.197 -22.396   0.291  1.00  0.00           C  
ATOM   1456  C   GLU A  94     -10.800 -21.921   1.686  1.00  0.00           C  
ATOM   1457  O   GLU A  94     -11.637 -21.443   2.452  1.00  0.00           O  
ATOM   1458  CB  GLU A  94     -10.590 -21.471  -0.766  1.00  0.00           C  
ATOM   1459  CG  GLU A  94     -10.376 -22.142  -2.112  1.00  0.00           C  
ATOM   1460  CD  GLU A  94     -10.105 -21.148  -3.224  1.00  0.00           C  
ATOM   1461  OE1 GLU A  94     -11.065 -20.488  -3.675  1.00  0.00           O  
ATOM   1462  OE2 GLU A  94      -8.935 -21.029  -3.643  1.00  0.00           O  
ATOM   1463  H   GLU A  94     -13.124 -21.646  -0.165  1.00  0.00           H  
ATOM   1464  HA  GLU A  94     -10.817 -23.395   0.143  1.00  0.00           H  
ATOM   1465  HB2 GLU A  94     -11.248 -20.626  -0.908  1.00  0.00           H  
ATOM   1466  HB3 GLU A  94      -9.635 -21.115  -0.409  1.00  0.00           H  
ATOM   1467  HG2 GLU A  94      -9.532 -22.812  -2.035  1.00  0.00           H  
ATOM   1468  HG3 GLU A  94     -11.261 -22.708  -2.362  1.00  0.00           H  
ATOM   1469  N   GLU A  95      -9.517 -22.058   2.009  1.00  0.00           N  
ATOM   1470  CA  GLU A  95      -9.010 -21.644   3.312  1.00  0.00           C  
ATOM   1471  C   GLU A  95      -7.769 -20.769   3.160  1.00  0.00           C  
ATOM   1472  O   GLU A  95      -6.778 -21.177   2.554  1.00  0.00           O  
ATOM   1473  CB  GLU A  95      -8.682 -22.869   4.168  1.00  0.00           C  
ATOM   1474  CG  GLU A  95      -8.446 -22.542   5.633  1.00  0.00           C  
ATOM   1475  CD  GLU A  95      -7.987 -23.746   6.433  1.00  0.00           C  
ATOM   1476  OE1 GLU A  95      -7.171 -24.531   5.906  1.00  0.00           O  
ATOM   1477  OE2 GLU A  95      -8.443 -23.903   7.584  1.00  0.00           O  
ATOM   1478  H   GLU A  95      -8.898 -22.445   1.356  1.00  0.00           H  
ATOM   1479  HA  GLU A  95      -9.782 -21.071   3.802  1.00  0.00           H  
ATOM   1480  HB2 GLU A  95      -9.502 -23.569   4.103  1.00  0.00           H  
ATOM   1481  HB3 GLU A  95      -7.790 -23.337   3.778  1.00  0.00           H  
ATOM   1482  HG2 GLU A  95      -7.690 -21.775   5.701  1.00  0.00           H  
ATOM   1483  HG3 GLU A  95      -9.368 -22.176   6.060  1.00  0.00           H  
ATOM   1484  N   HIS A  96      -7.832 -19.562   3.714  1.00  0.00           N  
ATOM   1485  CA  HIS A  96      -6.714 -18.628   3.641  1.00  0.00           C  
ATOM   1486  C   HIS A  96      -5.927 -18.619   4.948  1.00  0.00           C  
ATOM   1487  O   HIS A  96      -6.500 -18.466   6.027  1.00  0.00           O  
ATOM   1488  CB  HIS A  96      -7.219 -17.220   3.326  1.00  0.00           C  
ATOM   1489  CG  HIS A  96      -8.074 -17.150   2.098  1.00  0.00           C  
ATOM   1490  ND1 HIS A  96      -8.196 -16.012   1.330  1.00  0.00           N  
ATOM   1491  CD2 HIS A  96      -8.850 -18.088   1.506  1.00  0.00           C  
ATOM   1492  CE1 HIS A  96      -9.012 -16.252   0.319  1.00  0.00           C  
ATOM   1493  NE2 HIS A  96      -9.423 -17.504   0.402  1.00  0.00           N  
ATOM   1494  H   HIS A  96      -8.649 -19.294   4.184  1.00  0.00           H  
ATOM   1495  HA  HIS A  96      -6.062 -18.954   2.845  1.00  0.00           H  
ATOM   1496  HB2 HIS A  96      -7.805 -16.860   4.159  1.00  0.00           H  
ATOM   1497  HB3 HIS A  96      -6.371 -16.565   3.179  1.00  0.00           H  
ATOM   1498  HD1 HIS A  96      -7.753 -15.156   1.501  1.00  0.00           H  
ATOM   1499  HD2 HIS A  96      -8.993 -19.106   1.839  1.00  0.00           H  
ATOM   1500  HE1 HIS A  96      -9.296 -15.545  -0.446  1.00  0.00           H  
ATOM   1501  HE2 HIS A  96     -10.101 -17.915  -0.173  1.00  0.00           H  
ATOM   1502  N   CYS A  97      -4.613 -18.784   4.842  1.00  0.00           N  
ATOM   1503  CA  CYS A  97      -3.747 -18.797   6.016  1.00  0.00           C  
ATOM   1504  C   CYS A  97      -2.543 -17.884   5.813  1.00  0.00           C  
ATOM   1505  O   CYS A  97      -1.835 -17.963   4.809  1.00  0.00           O  
ATOM   1506  CB  CYS A  97      -3.279 -20.221   6.315  1.00  0.00           C  
ATOM   1507  SG  CYS A  97      -2.921 -20.530   8.060  1.00  0.00           S  
ATOM   1508  H   CYS A  97      -4.215 -18.901   3.954  1.00  0.00           H  
ATOM   1509  HA  CYS A  97      -4.322 -18.433   6.854  1.00  0.00           H  
ATOM   1510  HB2 CYS A  97      -4.047 -20.917   6.010  1.00  0.00           H  
ATOM   1511  HB3 CYS A  97      -2.378 -20.421   5.753  1.00  0.00           H  
ATOM   1512  HG  CYS A  97      -4.029 -20.306   8.750  1.00  0.00           H  
ATOM   1513  N   PRO A  98      -2.303 -16.994   6.788  1.00  0.00           N  
ATOM   1514  CA  PRO A  98      -1.185 -16.047   6.738  1.00  0.00           C  
ATOM   1515  C   PRO A  98       0.165 -16.737   6.902  1.00  0.00           C  
ATOM   1516  O   PRO A  98       0.297 -17.693   7.667  1.00  0.00           O  
ATOM   1517  CB  PRO A  98      -1.457 -15.115   7.921  1.00  0.00           C  
ATOM   1518  CG  PRO A  98      -2.270 -15.930   8.867  1.00  0.00           C  
ATOM   1519  CD  PRO A  98      -3.106 -16.843   8.013  1.00  0.00           C  
ATOM   1520  HA  PRO A  98      -1.188 -15.477   5.820  1.00  0.00           H  
ATOM   1521  HB2 PRO A  98      -0.519 -14.811   8.366  1.00  0.00           H  
ATOM   1522  HB3 PRO A  98      -1.999 -14.245   7.582  1.00  0.00           H  
ATOM   1523  HG2 PRO A  98      -1.621 -16.506   9.508  1.00  0.00           H  
ATOM   1524  HG3 PRO A  98      -2.904 -15.284   9.456  1.00  0.00           H  
ATOM   1525  HD2 PRO A  98      -3.245 -17.795   8.503  1.00  0.00           H  
ATOM   1526  HD3 PRO A  98      -4.060 -16.386   7.794  1.00  0.00           H  
ATOM   1527  N   LEU A  99       1.166 -16.246   6.180  1.00  0.00           N  
ATOM   1528  CA  LEU A  99       2.508 -16.815   6.246  1.00  0.00           C  
ATOM   1529  C   LEU A  99       3.512 -15.784   6.751  1.00  0.00           C  
ATOM   1530  O   LEU A  99       4.198 -16.008   7.748  1.00  0.00           O  
ATOM   1531  CB  LEU A  99       2.935 -17.326   4.869  1.00  0.00           C  
ATOM   1532  CG  LEU A  99       1.854 -18.036   4.052  1.00  0.00           C  
ATOM   1533  CD1 LEU A  99       2.363 -18.354   2.655  1.00  0.00           C  
ATOM   1534  CD2 LEU A  99       1.400 -19.306   4.757  1.00  0.00           C  
ATOM   1535  H   LEU A  99       1.000 -15.483   5.588  1.00  0.00           H  
ATOM   1536  HA  LEU A  99       2.483 -17.644   6.937  1.00  0.00           H  
ATOM   1537  HB2 LEU A  99       3.281 -16.481   4.294  1.00  0.00           H  
ATOM   1538  HB3 LEU A  99       3.751 -18.020   5.013  1.00  0.00           H  
ATOM   1539  HG  LEU A  99       0.998 -17.382   3.954  1.00  0.00           H  
ATOM   1540 HD11 LEU A  99       1.591 -18.139   1.932  1.00  0.00           H  
ATOM   1541 HD12 LEU A  99       2.629 -19.399   2.597  1.00  0.00           H  
ATOM   1542 HD13 LEU A  99       3.233 -17.749   2.443  1.00  0.00           H  
ATOM   1543 HD21 LEU A  99       2.067 -19.518   5.580  1.00  0.00           H  
ATOM   1544 HD22 LEU A  99       1.415 -20.130   4.059  1.00  0.00           H  
ATOM   1545 HD23 LEU A  99       0.397 -19.170   5.133  1.00  0.00           H  
ATOM   1546  N   ALA A 100       3.591 -14.653   6.058  1.00  0.00           N  
ATOM   1547  CA  ALA A 100       4.508 -13.586   6.439  1.00  0.00           C  
ATOM   1548  C   ALA A 100       3.836 -12.221   6.334  1.00  0.00           C  
ATOM   1549  O   ALA A 100       2.673 -12.120   5.943  1.00  0.00           O  
ATOM   1550  CB  ALA A 100       5.758 -13.629   5.573  1.00  0.00           C  
ATOM   1551  H   ALA A 100       3.018 -14.533   5.273  1.00  0.00           H  
ATOM   1552  HA  ALA A 100       4.805 -13.751   7.465  1.00  0.00           H  
ATOM   1553  HB1 ALA A 100       6.239 -14.591   5.684  1.00  0.00           H  
ATOM   1554  HB2 ALA A 100       5.485 -13.480   4.539  1.00  0.00           H  
ATOM   1555  HB3 ALA A 100       6.437 -12.849   5.882  1.00  0.00           H  
ATOM   1556  N   TRP A 101       4.575 -11.175   6.685  1.00  0.00           N  
ATOM   1557  CA  TRP A 101       4.049  -9.815   6.630  1.00  0.00           C  
ATOM   1558  C   TRP A 101       5.181  -8.793   6.632  1.00  0.00           C  
ATOM   1559  O   TRP A 101       6.204  -8.987   7.287  1.00  0.00           O  
ATOM   1560  CB  TRP A 101       3.113  -9.560   7.813  1.00  0.00           C  
ATOM   1561  CG  TRP A 101       3.733  -9.878   9.140  1.00  0.00           C  
ATOM   1562  CD1 TRP A 101       3.676 -11.069   9.806  1.00  0.00           C  
ATOM   1563  CD2 TRP A 101       4.500  -8.992   9.962  1.00  0.00           C  
ATOM   1564  NE1 TRP A 101       4.363 -10.977  10.993  1.00  0.00           N  
ATOM   1565  CE2 TRP A 101       4.878  -9.713  11.112  1.00  0.00           C  
ATOM   1566  CE3 TRP A 101       4.907  -7.661   9.838  1.00  0.00           C  
ATOM   1567  CZ2 TRP A 101       5.641  -9.146  12.128  1.00  0.00           C  
ATOM   1568  CZ3 TRP A 101       5.664  -7.099  10.848  1.00  0.00           C  
ATOM   1569  CH2 TRP A 101       6.025  -7.840  11.981  1.00  0.00           C  
ATOM   1570  H   TRP A 101       5.496 -11.319   6.989  1.00  0.00           H  
ATOM   1571  HA  TRP A 101       3.490  -9.714   5.712  1.00  0.00           H  
ATOM   1572  HB2 TRP A 101       2.827  -8.519   7.820  1.00  0.00           H  
ATOM   1573  HB3 TRP A 101       2.230 -10.172   7.701  1.00  0.00           H  
ATOM   1574  HD1 TRP A 101       3.162 -11.946   9.442  1.00  0.00           H  
ATOM   1575  HE1 TRP A 101       4.467 -11.699  11.647  1.00  0.00           H  
ATOM   1576  HE3 TRP A 101       4.639  -7.074   8.972  1.00  0.00           H  
ATOM   1577  HZ2 TRP A 101       5.928  -9.704  13.008  1.00  0.00           H  
ATOM   1578  HZ3 TRP A 101       5.987  -6.071  10.770  1.00  0.00           H  
ATOM   1579  HH2 TRP A 101       6.617  -7.361  12.745  1.00  0.00           H  
ATOM   1580  N   GLY A 102       4.990  -7.704   5.894  1.00  0.00           N  
ATOM   1581  CA  GLY A 102       6.004  -6.668   5.825  1.00  0.00           C  
ATOM   1582  C   GLY A 102       5.407  -5.277   5.745  1.00  0.00           C  
ATOM   1583  O   GLY A 102       4.497  -5.029   4.955  1.00  0.00           O  
ATOM   1584  H   GLY A 102       4.154  -7.603   5.392  1.00  0.00           H  
ATOM   1585  HA2 GLY A 102       6.627  -6.730   6.704  1.00  0.00           H  
ATOM   1586  HA3 GLY A 102       6.615  -6.835   4.950  1.00  0.00           H  
ATOM   1587  N   ASN A 103       5.919  -4.366   6.567  1.00  0.00           N  
ATOM   1588  CA  ASN A 103       5.429  -2.993   6.587  1.00  0.00           C  
ATOM   1589  C   ASN A 103       6.486  -2.030   6.056  1.00  0.00           C  
ATOM   1590  O   ASN A 103       7.585  -1.936   6.604  1.00  0.00           O  
ATOM   1591  CB  ASN A 103       5.027  -2.594   8.008  1.00  0.00           C  
ATOM   1592  CG  ASN A 103       4.001  -3.538   8.606  1.00  0.00           C  
ATOM   1593  OD1 ASN A 103       4.290  -4.708   8.855  1.00  0.00           O  
ATOM   1594  ND2 ASN A 103       2.796  -3.031   8.837  1.00  0.00           N  
ATOM   1595  H   ASN A 103       6.644  -4.624   7.174  1.00  0.00           H  
ATOM   1596  HA  ASN A 103       4.560  -2.942   5.949  1.00  0.00           H  
ATOM   1597  HB2 ASN A 103       5.904  -2.600   8.639  1.00  0.00           H  
ATOM   1598  HB3 ASN A 103       4.607  -1.599   7.992  1.00  0.00           H  
ATOM   1599 HD21 ASN A 103       2.637  -2.090   8.613  1.00  0.00           H  
ATOM   1600 HD22 ASN A 103       2.114  -3.619   9.224  1.00  0.00           H  
ATOM   1601  N   ILE A 104       6.147  -1.317   4.987  1.00  0.00           N  
ATOM   1602  CA  ILE A 104       7.066  -0.360   4.384  1.00  0.00           C  
ATOM   1603  C   ILE A 104       6.569   1.070   4.567  1.00  0.00           C  
ATOM   1604  O   ILE A 104       5.431   1.390   4.228  1.00  0.00           O  
ATOM   1605  CB  ILE A 104       7.260  -0.637   2.881  1.00  0.00           C  
ATOM   1606  CG1 ILE A 104       8.074  -1.916   2.677  1.00  0.00           C  
ATOM   1607  CG2 ILE A 104       7.942   0.545   2.209  1.00  0.00           C  
ATOM   1608  CD1 ILE A 104       8.161  -2.352   1.231  1.00  0.00           C  
ATOM   1609  H   ILE A 104       5.257  -1.437   4.596  1.00  0.00           H  
ATOM   1610  HA  ILE A 104       8.023  -0.463   4.875  1.00  0.00           H  
ATOM   1611  HB  ILE A 104       6.286  -0.762   2.433  1.00  0.00           H  
ATOM   1612 HG12 ILE A 104       9.079  -1.757   3.035  1.00  0.00           H  
ATOM   1613 HG13 ILE A 104       7.618  -2.718   3.239  1.00  0.00           H  
ATOM   1614 HG21 ILE A 104       8.796   0.850   2.797  1.00  0.00           H  
ATOM   1615 HG22 ILE A 104       8.271   0.257   1.222  1.00  0.00           H  
ATOM   1616 HG23 ILE A 104       7.246   1.367   2.132  1.00  0.00           H  
ATOM   1617 HD11 ILE A 104       7.734  -1.588   0.598  1.00  0.00           H  
ATOM   1618 HD12 ILE A 104       9.195  -2.507   0.962  1.00  0.00           H  
ATOM   1619 HD13 ILE A 104       7.613  -3.274   1.100  1.00  0.00           H  
ATOM   1620  N   ASN A 105       7.433   1.926   5.103  1.00  0.00           N  
ATOM   1621  CA  ASN A 105       7.082   3.324   5.330  1.00  0.00           C  
ATOM   1622  C   ASN A 105       6.930   4.068   4.006  1.00  0.00           C  
ATOM   1623  O   ASN A 105       7.917   4.490   3.402  1.00  0.00           O  
ATOM   1624  CB  ASN A 105       8.147   4.005   6.191  1.00  0.00           C  
ATOM   1625  CG  ASN A 105       8.342   3.311   7.525  1.00  0.00           C  
ATOM   1626  OD1 ASN A 105       9.217   2.456   7.671  1.00  0.00           O  
ATOM   1627  ND2 ASN A 105       7.526   3.676   8.507  1.00  0.00           N  
ATOM   1628  H   ASN A 105       8.326   1.611   5.353  1.00  0.00           H  
ATOM   1629  HA  ASN A 105       6.138   3.348   5.853  1.00  0.00           H  
ATOM   1630  HB2 ASN A 105       9.089   3.997   5.662  1.00  0.00           H  
ATOM   1631  HB3 ASN A 105       7.852   5.027   6.377  1.00  0.00           H  
ATOM   1632 HD21 ASN A 105       6.853   4.363   8.319  1.00  0.00           H  
ATOM   1633 HD22 ASN A 105       7.631   3.243   9.380  1.00  0.00           H  
ATOM   1634  N   LEU A 106       5.688   4.226   3.562  1.00  0.00           N  
ATOM   1635  CA  LEU A 106       5.405   4.920   2.311  1.00  0.00           C  
ATOM   1636  C   LEU A 106       6.252   6.183   2.186  1.00  0.00           C  
ATOM   1637  O   LEU A 106       6.665   6.560   1.089  1.00  0.00           O  
ATOM   1638  CB  LEU A 106       3.920   5.277   2.227  1.00  0.00           C  
ATOM   1639  CG  LEU A 106       3.012   4.225   1.589  1.00  0.00           C  
ATOM   1640  CD1 LEU A 106       1.550   4.586   1.797  1.00  0.00           C  
ATOM   1641  CD2 LEU A 106       3.322   4.081   0.106  1.00  0.00           C  
ATOM   1642  H   LEU A 106       4.943   3.868   4.088  1.00  0.00           H  
ATOM   1643  HA  LEU A 106       5.653   4.253   1.499  1.00  0.00           H  
ATOM   1644  HB2 LEU A 106       3.566   5.455   3.230  1.00  0.00           H  
ATOM   1645  HB3 LEU A 106       3.832   6.186   1.649  1.00  0.00           H  
ATOM   1646  HG  LEU A 106       3.190   3.270   2.063  1.00  0.00           H  
ATOM   1647 HD11 LEU A 106       0.925   3.821   1.361  1.00  0.00           H  
ATOM   1648 HD12 LEU A 106       1.342   5.534   1.324  1.00  0.00           H  
ATOM   1649 HD13 LEU A 106       1.344   4.659   2.855  1.00  0.00           H  
ATOM   1650 HD21 LEU A 106       2.701   3.305  -0.317  1.00  0.00           H  
ATOM   1651 HD22 LEU A 106       4.362   3.818  -0.020  1.00  0.00           H  
ATOM   1652 HD23 LEU A 106       3.123   5.016  -0.396  1.00  0.00           H  
ATOM   1653  N   PHE A 107       6.508   6.832   3.316  1.00  0.00           N  
ATOM   1654  CA  PHE A 107       7.306   8.052   3.334  1.00  0.00           C  
ATOM   1655  C   PHE A 107       8.681   7.794   3.945  1.00  0.00           C  
ATOM   1656  O   PHE A 107       8.803   7.553   5.146  1.00  0.00           O  
ATOM   1657  CB  PHE A 107       6.584   9.148   4.120  1.00  0.00           C  
ATOM   1658  CG  PHE A 107       5.379   9.698   3.412  1.00  0.00           C  
ATOM   1659  CD1 PHE A 107       5.523  10.485   2.280  1.00  0.00           C  
ATOM   1660  CD2 PHE A 107       4.102   9.429   3.878  1.00  0.00           C  
ATOM   1661  CE1 PHE A 107       4.416  10.993   1.626  1.00  0.00           C  
ATOM   1662  CE2 PHE A 107       2.992   9.933   3.228  1.00  0.00           C  
ATOM   1663  CZ  PHE A 107       3.149  10.717   2.102  1.00  0.00           C  
ATOM   1664  H   PHE A 107       6.151   6.482   4.160  1.00  0.00           H  
ATOM   1665  HA  PHE A 107       7.435   8.378   2.313  1.00  0.00           H  
ATOM   1666  HB2 PHE A 107       6.257   8.746   5.067  1.00  0.00           H  
ATOM   1667  HB3 PHE A 107       7.268   9.964   4.296  1.00  0.00           H  
ATOM   1668  HD1 PHE A 107       6.514  10.702   1.908  1.00  0.00           H  
ATOM   1669  HD2 PHE A 107       3.978   8.817   4.759  1.00  0.00           H  
ATOM   1670  HE1 PHE A 107       4.543  11.605   0.746  1.00  0.00           H  
ATOM   1671  HE2 PHE A 107       2.002   9.717   3.602  1.00  0.00           H  
ATOM   1672  HZ  PHE A 107       2.283  11.112   1.592  1.00  0.00           H  
ATOM   1673  N   ASP A 108       9.712   7.846   3.109  1.00  0.00           N  
ATOM   1674  CA  ASP A 108      11.078   7.619   3.565  1.00  0.00           C  
ATOM   1675  C   ASP A 108      11.404   8.502   4.766  1.00  0.00           C  
ATOM   1676  O   ASP A 108      10.636   9.398   5.117  1.00  0.00           O  
ATOM   1677  CB  ASP A 108      12.069   7.891   2.432  1.00  0.00           C  
ATOM   1678  CG  ASP A 108      12.332   6.662   1.585  1.00  0.00           C  
ATOM   1679  OD1 ASP A 108      12.271   5.540   2.132  1.00  0.00           O  
ATOM   1680  OD2 ASP A 108      12.599   6.821   0.376  1.00  0.00           O  
ATOM   1681  H   ASP A 108       9.551   8.043   2.162  1.00  0.00           H  
ATOM   1682  HA  ASP A 108      11.161   6.584   3.862  1.00  0.00           H  
ATOM   1683  HB2 ASP A 108      11.672   8.667   1.794  1.00  0.00           H  
ATOM   1684  HB3 ASP A 108      13.006   8.223   2.855  1.00  0.00           H  
ATOM   1685  N   TYR A 109      12.546   8.241   5.393  1.00  0.00           N  
ATOM   1686  CA  TYR A 109      12.972   9.010   6.556  1.00  0.00           C  
ATOM   1687  C   TYR A 109      13.021  10.501   6.237  1.00  0.00           C  
ATOM   1688  O   TYR A 109      12.990  11.342   7.135  1.00  0.00           O  
ATOM   1689  CB  TYR A 109      14.345   8.533   7.034  1.00  0.00           C  
ATOM   1690  CG  TYR A 109      15.496   9.126   6.253  1.00  0.00           C  
ATOM   1691  CD1 TYR A 109      15.537   9.044   4.867  1.00  0.00           C  
ATOM   1692  CD2 TYR A 109      16.544   9.768   6.902  1.00  0.00           C  
ATOM   1693  CE1 TYR A 109      16.587   9.583   4.150  1.00  0.00           C  
ATOM   1694  CE2 TYR A 109      17.597  10.312   6.193  1.00  0.00           C  
ATOM   1695  CZ  TYR A 109      17.614  10.217   4.817  1.00  0.00           C  
ATOM   1696  OH  TYR A 109      18.663  10.756   4.107  1.00  0.00           O  
ATOM   1697  H   TYR A 109      13.116   7.514   5.066  1.00  0.00           H  
ATOM   1698  HA  TYR A 109      12.251   8.846   7.344  1.00  0.00           H  
ATOM   1699  HB2 TYR A 109      14.472   8.806   8.070  1.00  0.00           H  
ATOM   1700  HB3 TYR A 109      14.398   7.459   6.939  1.00  0.00           H  
ATOM   1701  HD1 TYR A 109      14.730   8.547   4.347  1.00  0.00           H  
ATOM   1702  HD2 TYR A 109      16.527   9.840   7.980  1.00  0.00           H  
ATOM   1703  HE1 TYR A 109      16.601   9.509   3.072  1.00  0.00           H  
ATOM   1704  HE2 TYR A 109      18.402  10.807   6.716  1.00  0.00           H  
ATOM   1705  HH  TYR A 109      18.320  11.282   3.381  1.00  0.00           H  
ATOM   1706  N   THR A 110      13.097  10.821   4.948  1.00  0.00           N  
ATOM   1707  CA  THR A 110      13.151  12.209   4.508  1.00  0.00           C  
ATOM   1708  C   THR A 110      11.800  12.668   3.972  1.00  0.00           C  
ATOM   1709  O   THR A 110      11.729  13.549   3.114  1.00  0.00           O  
ATOM   1710  CB  THR A 110      14.219  12.410   3.416  1.00  0.00           C  
ATOM   1711  OG1 THR A 110      13.994  11.497   2.336  1.00  0.00           O  
ATOM   1712  CG2 THR A 110      15.616  12.202   3.981  1.00  0.00           C  
ATOM   1713  H   THR A 110      13.118  10.105   4.280  1.00  0.00           H  
ATOM   1714  HA  THR A 110      13.417  12.819   5.359  1.00  0.00           H  
ATOM   1715  HB  THR A 110      14.145  13.422   3.044  1.00  0.00           H  
ATOM   1716  HG1 THR A 110      14.747  11.516   1.740  1.00  0.00           H  
ATOM   1717 HG21 THR A 110      16.043  13.157   4.247  1.00  0.00           H  
ATOM   1718 HG22 THR A 110      16.237  11.724   3.238  1.00  0.00           H  
ATOM   1719 HG23 THR A 110      15.559  11.576   4.859  1.00  0.00           H  
ATOM   1720  N   ASP A 111      10.731  12.068   4.483  1.00  0.00           N  
ATOM   1721  CA  ASP A 111       9.381  12.418   4.057  1.00  0.00           C  
ATOM   1722  C   ASP A 111       9.293  12.491   2.535  1.00  0.00           C  
ATOM   1723  O   ASP A 111       8.642  13.378   1.982  1.00  0.00           O  
ATOM   1724  CB  ASP A 111       8.960  13.754   4.669  1.00  0.00           C  
ATOM   1725  CG  ASP A 111       9.884  14.889   4.274  1.00  0.00           C  
ATOM   1726  OD1 ASP A 111       9.633  15.522   3.226  1.00  0.00           O  
ATOM   1727  OD2 ASP A 111      10.858  15.145   5.012  1.00  0.00           O  
ATOM   1728  H   ASP A 111      10.853  11.374   5.164  1.00  0.00           H  
ATOM   1729  HA  ASP A 111       8.712  11.646   4.406  1.00  0.00           H  
ATOM   1730  HB2 ASP A 111       7.961  13.997   4.337  1.00  0.00           H  
ATOM   1731  HB3 ASP A 111       8.965  13.667   5.746  1.00  0.00           H  
ATOM   1732  N   THR A 112       9.954  11.553   1.864  1.00  0.00           N  
ATOM   1733  CA  THR A 112       9.952  11.512   0.407  1.00  0.00           C  
ATOM   1734  C   THR A 112       9.512  10.145  -0.104  1.00  0.00           C  
ATOM   1735  O   THR A 112      10.242   9.160   0.019  1.00  0.00           O  
ATOM   1736  CB  THR A 112      11.345  11.837  -0.165  1.00  0.00           C  
ATOM   1737  OG1 THR A 112      11.752  13.145   0.251  1.00  0.00           O  
ATOM   1738  CG2 THR A 112      11.337  11.763  -1.685  1.00  0.00           C  
ATOM   1739  H   THR A 112      10.454  10.873   2.362  1.00  0.00           H  
ATOM   1740  HA  THR A 112       9.257  12.259   0.053  1.00  0.00           H  
ATOM   1741  HB  THR A 112      12.051  11.112   0.212  1.00  0.00           H  
ATOM   1742  HG1 THR A 112      12.585  13.086   0.726  1.00  0.00           H  
ATOM   1743 HG21 THR A 112      12.235  11.269  -2.026  1.00  0.00           H  
ATOM   1744 HG22 THR A 112      11.296  12.761  -2.094  1.00  0.00           H  
ATOM   1745 HG23 THR A 112      10.473  11.204  -2.012  1.00  0.00           H  
ATOM   1746  N   LEU A 113       8.316  10.090  -0.679  1.00  0.00           N  
ATOM   1747  CA  LEU A 113       7.778   8.843  -1.210  1.00  0.00           C  
ATOM   1748  C   LEU A 113       8.891   7.971  -1.784  1.00  0.00           C  
ATOM   1749  O   LEU A 113       9.740   8.447  -2.537  1.00  0.00           O  
ATOM   1750  CB  LEU A 113       6.734   9.133  -2.289  1.00  0.00           C  
ATOM   1751  CG  LEU A 113       5.344   9.528  -1.789  1.00  0.00           C  
ATOM   1752  CD1 LEU A 113       4.500  10.072  -2.932  1.00  0.00           C  
ATOM   1753  CD2 LEU A 113       4.655   8.340  -1.134  1.00  0.00           C  
ATOM   1754  H   LEU A 113       7.780  10.908  -0.747  1.00  0.00           H  
ATOM   1755  HA  LEU A 113       7.306   8.312  -0.397  1.00  0.00           H  
ATOM   1756  HB2 LEU A 113       7.106   9.940  -2.901  1.00  0.00           H  
ATOM   1757  HB3 LEU A 113       6.628   8.244  -2.894  1.00  0.00           H  
ATOM   1758  HG  LEU A 113       5.444  10.309  -1.048  1.00  0.00           H  
ATOM   1759 HD11 LEU A 113       3.550  10.410  -2.548  1.00  0.00           H  
ATOM   1760 HD12 LEU A 113       4.338   9.293  -3.662  1.00  0.00           H  
ATOM   1761 HD13 LEU A 113       5.016  10.899  -3.398  1.00  0.00           H  
ATOM   1762 HD21 LEU A 113       4.530   8.534  -0.079  1.00  0.00           H  
ATOM   1763 HD22 LEU A 113       5.260   7.455  -1.268  1.00  0.00           H  
ATOM   1764 HD23 LEU A 113       3.688   8.189  -1.589  1.00  0.00           H  
ATOM   1765  N   VAL A 114       8.878   6.691  -1.425  1.00  0.00           N  
ATOM   1766  CA  VAL A 114       9.884   5.752  -1.907  1.00  0.00           C  
ATOM   1767  C   VAL A 114       9.761   5.540  -3.412  1.00  0.00           C  
ATOM   1768  O   VAL A 114       8.738   5.865  -4.014  1.00  0.00           O  
ATOM   1769  CB  VAL A 114       9.766   4.391  -1.196  1.00  0.00           C  
ATOM   1770  CG1 VAL A 114      10.238   4.498   0.246  1.00  0.00           C  
ATOM   1771  CG2 VAL A 114       8.335   3.878  -1.261  1.00  0.00           C  
ATOM   1772  H   VAL A 114       8.175   6.371  -0.822  1.00  0.00           H  
ATOM   1773  HA  VAL A 114      10.858   6.165  -1.690  1.00  0.00           H  
ATOM   1774  HB  VAL A 114      10.403   3.684  -1.708  1.00  0.00           H  
ATOM   1775 HG11 VAL A 114      10.132   3.539   0.731  1.00  0.00           H  
ATOM   1776 HG12 VAL A 114      11.275   4.800   0.264  1.00  0.00           H  
ATOM   1777 HG13 VAL A 114       9.640   5.232   0.766  1.00  0.00           H  
ATOM   1778 HG21 VAL A 114       8.294   2.877  -0.857  1.00  0.00           H  
ATOM   1779 HG22 VAL A 114       7.693   4.527  -0.683  1.00  0.00           H  
ATOM   1780 HG23 VAL A 114       8.003   3.866  -2.288  1.00  0.00           H  
ATOM   1781  N   SER A 115      10.811   4.991  -4.014  1.00  0.00           N  
ATOM   1782  CA  SER A 115      10.823   4.738  -5.450  1.00  0.00           C  
ATOM   1783  C   SER A 115      11.883   3.701  -5.810  1.00  0.00           C  
ATOM   1784  O   SER A 115      12.646   3.254  -4.955  1.00  0.00           O  
ATOM   1785  CB  SER A 115      11.083   6.037  -6.216  1.00  0.00           C  
ATOM   1786  OG  SER A 115      12.339   6.592  -5.867  1.00  0.00           O  
ATOM   1787  H   SER A 115      11.598   4.754  -3.480  1.00  0.00           H  
ATOM   1788  HA  SER A 115       9.852   4.355  -5.727  1.00  0.00           H  
ATOM   1789  HB2 SER A 115      11.074   5.834  -7.276  1.00  0.00           H  
ATOM   1790  HB3 SER A 115      10.308   6.752  -5.980  1.00  0.00           H  
ATOM   1791  HG  SER A 115      12.666   7.128  -6.594  1.00  0.00           H  
ATOM   1792  N   GLY A 116      11.923   3.324  -7.084  1.00  0.00           N  
ATOM   1793  CA  GLY A 116      12.892   2.342  -7.537  1.00  0.00           C  
ATOM   1794  C   GLY A 116      12.644   0.968  -6.947  1.00  0.00           C  
ATOM   1795  O   GLY A 116      12.393   0.834  -5.749  1.00  0.00           O  
ATOM   1796  H   GLY A 116      11.290   3.715  -7.723  1.00  0.00           H  
ATOM   1797  HA2 GLY A 116      12.844   2.275  -8.613  1.00  0.00           H  
ATOM   1798  HA3 GLY A 116      13.881   2.671  -7.251  1.00  0.00           H  
ATOM   1799  N   LYS A 117      12.713  -0.057  -7.790  1.00  0.00           N  
ATOM   1800  CA  LYS A 117      12.494  -1.428  -7.346  1.00  0.00           C  
ATOM   1801  C   LYS A 117      13.201  -1.691  -6.021  1.00  0.00           C  
ATOM   1802  O   LYS A 117      14.232  -1.087  -5.726  1.00  0.00           O  
ATOM   1803  CB  LYS A 117      12.991  -2.414  -8.406  1.00  0.00           C  
ATOM   1804  CG  LYS A 117      12.241  -3.735  -8.408  1.00  0.00           C  
ATOM   1805  CD  LYS A 117      12.667  -4.617  -9.569  1.00  0.00           C  
ATOM   1806  CE  LYS A 117      13.837  -5.513  -9.188  1.00  0.00           C  
ATOM   1807  NZ  LYS A 117      14.701  -5.825 -10.360  1.00  0.00           N  
ATOM   1808  H   LYS A 117      12.917   0.114  -8.734  1.00  0.00           H  
ATOM   1809  HA  LYS A 117      11.432  -1.567  -7.208  1.00  0.00           H  
ATOM   1810  HB2 LYS A 117      12.883  -1.961  -9.381  1.00  0.00           H  
ATOM   1811  HB3 LYS A 117      14.037  -2.619  -8.228  1.00  0.00           H  
ATOM   1812  HG2 LYS A 117      12.442  -4.254  -7.482  1.00  0.00           H  
ATOM   1813  HG3 LYS A 117      11.181  -3.537  -8.488  1.00  0.00           H  
ATOM   1814  HD2 LYS A 117      11.834  -5.238  -9.863  1.00  0.00           H  
ATOM   1815  HD3 LYS A 117      12.961  -3.989 -10.398  1.00  0.00           H  
ATOM   1816  HE2 LYS A 117      14.429  -5.010  -8.439  1.00  0.00           H  
ATOM   1817  HE3 LYS A 117      13.449  -6.435  -8.781  1.00  0.00           H  
ATOM   1818  HZ1 LYS A 117      14.440  -5.222 -11.166  1.00  0.00           H  
ATOM   1819  HZ2 LYS A 117      14.585  -6.821 -10.634  1.00  0.00           H  
ATOM   1820  HZ3 LYS A 117      15.699  -5.655 -10.123  1.00  0.00           H  
ATOM   1821  N   MET A 118      12.641  -2.597  -5.226  1.00  0.00           N  
ATOM   1822  CA  MET A 118      13.220  -2.941  -3.933  1.00  0.00           C  
ATOM   1823  C   MET A 118      12.735  -4.310  -3.466  1.00  0.00           C  
ATOM   1824  O   MET A 118      11.616  -4.720  -3.773  1.00  0.00           O  
ATOM   1825  CB  MET A 118      12.864  -1.879  -2.891  1.00  0.00           C  
ATOM   1826  CG  MET A 118      13.188  -2.293  -1.465  1.00  0.00           C  
ATOM   1827  SD  MET A 118      13.299  -0.888  -0.341  1.00  0.00           S  
ATOM   1828  CE  MET A 118      11.599  -0.321  -0.340  1.00  0.00           C  
ATOM   1829  H   MET A 118      11.819  -3.045  -5.515  1.00  0.00           H  
ATOM   1830  HA  MET A 118      14.293  -2.973  -4.049  1.00  0.00           H  
ATOM   1831  HB2 MET A 118      13.412  -0.975  -3.114  1.00  0.00           H  
ATOM   1832  HB3 MET A 118      11.806  -1.673  -2.951  1.00  0.00           H  
ATOM   1833  HG2 MET A 118      12.414  -2.958  -1.112  1.00  0.00           H  
ATOM   1834  HG3 MET A 118      14.135  -2.814  -1.463  1.00  0.00           H  
ATOM   1835  HE1 MET A 118      10.936  -1.173  -0.349  1.00  0.00           H  
ATOM   1836  HE2 MET A 118      11.417   0.267   0.548  1.00  0.00           H  
ATOM   1837  HE3 MET A 118      11.421   0.284  -1.217  1.00  0.00           H  
ATOM   1838  N   ALA A 119      13.584  -5.013  -2.724  1.00  0.00           N  
ATOM   1839  CA  ALA A 119      13.240  -6.335  -2.214  1.00  0.00           C  
ATOM   1840  C   ALA A 119      13.735  -6.517  -0.784  1.00  0.00           C  
ATOM   1841  O   ALA A 119      14.941  -6.533  -0.530  1.00  0.00           O  
ATOM   1842  CB  ALA A 119      13.818  -7.415  -3.117  1.00  0.00           C  
ATOM   1843  H   ALA A 119      14.462  -4.633  -2.513  1.00  0.00           H  
ATOM   1844  HA  ALA A 119      12.164  -6.427  -2.227  1.00  0.00           H  
ATOM   1845  HB1 ALA A 119      14.083  -8.276  -2.521  1.00  0.00           H  
ATOM   1846  HB2 ALA A 119      13.082  -7.699  -3.854  1.00  0.00           H  
ATOM   1847  HB3 ALA A 119      14.698  -7.035  -3.614  1.00  0.00           H  
ATOM   1848  N   LEU A 120      12.799  -6.654   0.148  1.00  0.00           N  
ATOM   1849  CA  LEU A 120      13.140  -6.835   1.555  1.00  0.00           C  
ATOM   1850  C   LEU A 120      12.494  -8.099   2.114  1.00  0.00           C  
ATOM   1851  O   LEU A 120      11.535  -8.620   1.547  1.00  0.00           O  
ATOM   1852  CB  LEU A 120      12.696  -5.618   2.369  1.00  0.00           C  
ATOM   1853  CG  LEU A 120      11.213  -5.257   2.280  1.00  0.00           C  
ATOM   1854  CD1 LEU A 120      10.417  -6.004   3.338  1.00  0.00           C  
ATOM   1855  CD2 LEU A 120      11.021  -3.754   2.428  1.00  0.00           C  
ATOM   1856  H   LEU A 120      11.856  -6.633  -0.114  1.00  0.00           H  
ATOM   1857  HA  LEU A 120      14.213  -6.933   1.625  1.00  0.00           H  
ATOM   1858  HB2 LEU A 120      12.928  -5.811   3.405  1.00  0.00           H  
ATOM   1859  HB3 LEU A 120      13.267  -4.767   2.026  1.00  0.00           H  
ATOM   1860  HG  LEU A 120      10.835  -5.549   1.310  1.00  0.00           H  
ATOM   1861 HD11 LEU A 120      10.684  -5.635   4.317  1.00  0.00           H  
ATOM   1862 HD12 LEU A 120      10.641  -7.059   3.278  1.00  0.00           H  
ATOM   1863 HD13 LEU A 120       9.361  -5.850   3.170  1.00  0.00           H  
ATOM   1864 HD21 LEU A 120      11.629  -3.393   3.244  1.00  0.00           H  
ATOM   1865 HD22 LEU A 120       9.981  -3.543   2.632  1.00  0.00           H  
ATOM   1866 HD23 LEU A 120      11.316  -3.262   1.513  1.00  0.00           H  
ATOM   1867  N   ASN A 121      13.024  -8.584   3.232  1.00  0.00           N  
ATOM   1868  CA  ASN A 121      12.497  -9.785   3.869  1.00  0.00           C  
ATOM   1869  C   ASN A 121      11.260  -9.462   4.701  1.00  0.00           C  
ATOM   1870  O   ASN A 121      11.123  -8.356   5.226  1.00  0.00           O  
ATOM   1871  CB  ASN A 121      13.567 -10.429   4.754  1.00  0.00           C  
ATOM   1872  CG  ASN A 121      14.624 -11.157   3.947  1.00  0.00           C  
ATOM   1873  OD1 ASN A 121      15.470 -10.534   3.305  1.00  0.00           O  
ATOM   1874  ND2 ASN A 121      14.580 -12.484   3.975  1.00  0.00           N  
ATOM   1875  H   ASN A 121      13.788  -8.124   3.638  1.00  0.00           H  
ATOM   1876  HA  ASN A 121      12.222 -10.480   3.090  1.00  0.00           H  
ATOM   1877  HB2 ASN A 121      14.053  -9.660   5.337  1.00  0.00           H  
ATOM   1878  HB3 ASN A 121      13.097 -11.137   5.420  1.00  0.00           H  
ATOM   1879 HD21 ASN A 121      13.878 -12.913   4.507  1.00  0.00           H  
ATOM   1880 HD22 ASN A 121      15.252 -12.980   3.462  1.00  0.00           H  
ATOM   1881  N   LEU A 122      10.362 -10.434   4.817  1.00  0.00           N  
ATOM   1882  CA  LEU A 122       9.135 -10.254   5.586  1.00  0.00           C  
ATOM   1883  C   LEU A 122       9.201 -11.019   6.903  1.00  0.00           C  
ATOM   1884  O   LEU A 122       9.905 -12.022   7.015  1.00  0.00           O  
ATOM   1885  CB  LEU A 122       7.927 -10.720   4.772  1.00  0.00           C  
ATOM   1886  CG  LEU A 122       7.983 -10.445   3.269  1.00  0.00           C  
ATOM   1887  CD1 LEU A 122       6.916 -11.247   2.539  1.00  0.00           C  
ATOM   1888  CD2 LEU A 122       7.817  -8.958   2.992  1.00  0.00           C  
ATOM   1889  H   LEU A 122      10.526 -11.293   4.376  1.00  0.00           H  
ATOM   1890  HA  LEU A 122       9.030  -9.200   5.799  1.00  0.00           H  
ATOM   1891  HB2 LEU A 122       7.827 -11.786   4.909  1.00  0.00           H  
ATOM   1892  HB3 LEU A 122       7.051 -10.225   5.167  1.00  0.00           H  
ATOM   1893  HG  LEU A 122       8.948 -10.751   2.889  1.00  0.00           H  
ATOM   1894 HD11 LEU A 122       6.306 -10.580   1.948  1.00  0.00           H  
ATOM   1895 HD12 LEU A 122       6.296 -11.759   3.259  1.00  0.00           H  
ATOM   1896 HD13 LEU A 122       7.390 -11.971   1.893  1.00  0.00           H  
ATOM   1897 HD21 LEU A 122       8.766  -8.460   3.124  1.00  0.00           H  
ATOM   1898 HD22 LEU A 122       7.095  -8.542   3.680  1.00  0.00           H  
ATOM   1899 HD23 LEU A 122       7.473  -8.816   1.979  1.00  0.00           H  
ATOM   1900  N   TRP A 123       8.462 -10.539   7.897  1.00  0.00           N  
ATOM   1901  CA  TRP A 123       8.435 -11.179   9.207  1.00  0.00           C  
ATOM   1902  C   TRP A 123       7.400 -12.299   9.245  1.00  0.00           C  
ATOM   1903  O   TRP A 123       6.338 -12.215   8.628  1.00  0.00           O  
ATOM   1904  CB  TRP A 123       8.129 -10.149  10.295  1.00  0.00           C  
ATOM   1905  CG  TRP A 123       9.069  -8.981  10.288  1.00  0.00           C  
ATOM   1906  CD1 TRP A 123       9.014  -7.890   9.469  1.00  0.00           C  
ATOM   1907  CD2 TRP A 123      10.205  -8.790  11.139  1.00  0.00           C  
ATOM   1908  NE1 TRP A 123      10.047  -7.032   9.760  1.00  0.00           N  
ATOM   1909  CE2 TRP A 123      10.792  -7.561  10.781  1.00  0.00           C  
ATOM   1910  CE3 TRP A 123      10.782  -9.537  12.170  1.00  0.00           C  
ATOM   1911  CZ2 TRP A 123      11.927  -7.065  11.416  1.00  0.00           C  
ATOM   1912  CZ3 TRP A 123      11.909  -9.043  12.799  1.00  0.00           C  
ATOM   1913  CH2 TRP A 123      12.471  -7.816  12.422  1.00  0.00           C  
ATOM   1914  H   TRP A 123       7.921  -9.735   7.747  1.00  0.00           H  
ATOM   1915  HA  TRP A 123       9.412 -11.602   9.389  1.00  0.00           H  
ATOM   1916  HB2 TRP A 123       7.128  -9.771  10.154  1.00  0.00           H  
ATOM   1917  HB3 TRP A 123       8.197 -10.626  11.262  1.00  0.00           H  
ATOM   1918  HD1 TRP A 123       8.264  -7.738   8.709  1.00  0.00           H  
ATOM   1919  HE1 TRP A 123      10.222  -6.178   9.309  1.00  0.00           H  
ATOM   1920  HE3 TRP A 123      10.363 -10.484  12.475  1.00  0.00           H  
ATOM   1921  HZ2 TRP A 123      12.372  -6.121  11.137  1.00  0.00           H  
ATOM   1922  HZ3 TRP A 123      12.369  -9.607  13.598  1.00  0.00           H  
ATOM   1923  HH2 TRP A 123      13.351  -7.470  12.941  1.00  0.00           H  
ATOM   1924  N   PRO A 124       7.715 -13.372   9.985  1.00  0.00           N  
ATOM   1925  CA  PRO A 124       6.824 -14.528  10.121  1.00  0.00           C  
ATOM   1926  C   PRO A 124       5.578 -14.207  10.939  1.00  0.00           C  
ATOM   1927  O   PRO A 124       5.665 -13.613  12.014  1.00  0.00           O  
ATOM   1928  CB  PRO A 124       7.690 -15.560  10.849  1.00  0.00           C  
ATOM   1929  CG  PRO A 124       8.695 -14.752  11.595  1.00  0.00           C  
ATOM   1930  CD  PRO A 124       8.964 -13.539  10.747  1.00  0.00           C  
ATOM   1931  HA  PRO A 124       6.530 -14.918   9.158  1.00  0.00           H  
ATOM   1932  HB2 PRO A 124       7.074 -16.142  11.519  1.00  0.00           H  
ATOM   1933  HB3 PRO A 124       8.163 -16.210  10.129  1.00  0.00           H  
ATOM   1934  HG2 PRO A 124       8.292 -14.458  12.552  1.00  0.00           H  
ATOM   1935  HG3 PRO A 124       9.601 -15.324  11.727  1.00  0.00           H  
ATOM   1936  HD2 PRO A 124       9.154 -12.678  11.370  1.00  0.00           H  
ATOM   1937  HD3 PRO A 124       9.797 -13.720  10.085  1.00  0.00           H  
ATOM   1938  N   VAL A 125       4.419 -14.604  10.424  1.00  0.00           N  
ATOM   1939  CA  VAL A 125       3.154 -14.360  11.108  1.00  0.00           C  
ATOM   1940  C   VAL A 125       3.078 -15.138  12.416  1.00  0.00           C  
ATOM   1941  O   VAL A 125       3.668 -16.208  12.567  1.00  0.00           O  
ATOM   1942  CB  VAL A 125       1.954 -14.745  10.223  1.00  0.00           C  
ATOM   1943  CG1 VAL A 125       1.997 -13.988   8.904  1.00  0.00           C  
ATOM   1944  CG2 VAL A 125       1.930 -16.247   9.984  1.00  0.00           C  
ATOM   1945  H   VAL A 125       4.414 -15.073   9.563  1.00  0.00           H  
ATOM   1946  HA  VAL A 125       3.090 -13.303  11.324  1.00  0.00           H  
ATOM   1947  HB  VAL A 125       1.047 -14.470  10.741  1.00  0.00           H  
ATOM   1948 HG11 VAL A 125       1.510 -14.573   8.138  1.00  0.00           H  
ATOM   1949 HG12 VAL A 125       1.488 -13.042   9.015  1.00  0.00           H  
ATOM   1950 HG13 VAL A 125       3.025 -13.814   8.623  1.00  0.00           H  
ATOM   1951 HG21 VAL A 125       2.626 -16.729  10.654  1.00  0.00           H  
ATOM   1952 HG22 VAL A 125       0.934 -16.626  10.168  1.00  0.00           H  
ATOM   1953 HG23 VAL A 125       2.210 -16.455   8.962  1.00  0.00           H  
ATOM   1954  N   PRO A 126       2.333 -14.590  13.388  1.00  0.00           N  
ATOM   1955  CA  PRO A 126       2.161 -15.216  14.702  1.00  0.00           C  
ATOM   1956  C   PRO A 126       1.315 -16.483  14.634  1.00  0.00           C  
ATOM   1957  O   PRO A 126       0.583 -16.701  13.668  1.00  0.00           O  
ATOM   1958  CB  PRO A 126       1.444 -14.138  15.518  1.00  0.00           C  
ATOM   1959  CG  PRO A 126       0.733 -13.307  14.506  1.00  0.00           C  
ATOM   1960  CD  PRO A 126       1.602 -13.316  13.279  1.00  0.00           C  
ATOM   1961  HA  PRO A 126       3.112 -15.444  15.161  1.00  0.00           H  
ATOM   1962  HB2 PRO A 126       0.751 -14.603  16.205  1.00  0.00           H  
ATOM   1963  HB3 PRO A 126       2.168 -13.556  16.068  1.00  0.00           H  
ATOM   1964  HG2 PRO A 126      -0.231 -13.740  14.286  1.00  0.00           H  
ATOM   1965  HG3 PRO A 126       0.617 -12.299  14.875  1.00  0.00           H  
ATOM   1966  HD2 PRO A 126       0.995 -13.296  12.386  1.00  0.00           H  
ATOM   1967  HD3 PRO A 126       2.284 -12.478  13.293  1.00  0.00           H  
ATOM   1968  N   HIS A 127       1.420 -17.316  15.665  1.00  0.00           N  
ATOM   1969  CA  HIS A 127       0.663 -18.561  15.721  1.00  0.00           C  
ATOM   1970  C   HIS A 127      -0.715 -18.389  15.089  1.00  0.00           C  
ATOM   1971  O   HIS A 127      -1.577 -17.700  15.632  1.00  0.00           O  
ATOM   1972  CB  HIS A 127       0.516 -19.028  17.170  1.00  0.00           C  
ATOM   1973  CG  HIS A 127       1.693 -19.809  17.669  1.00  0.00           C  
ATOM   1974  ND1 HIS A 127       1.581 -20.842  18.575  1.00  0.00           N  
ATOM   1975  CD2 HIS A 127       3.011 -19.704  17.382  1.00  0.00           C  
ATOM   1976  CE1 HIS A 127       2.779 -21.338  18.825  1.00  0.00           C  
ATOM   1977  NE2 HIS A 127       3.665 -20.665  18.113  1.00  0.00           N  
ATOM   1978  H   HIS A 127       2.020 -17.087  16.404  1.00  0.00           H  
ATOM   1979  HA  HIS A 127       1.210 -19.307  15.165  1.00  0.00           H  
ATOM   1980  HB2 HIS A 127       0.397 -18.165  17.809  1.00  0.00           H  
ATOM   1981  HB3 HIS A 127      -0.359 -19.656  17.253  1.00  0.00           H  
ATOM   1982  HD1 HIS A 127       0.747 -21.163  18.977  1.00  0.00           H  
ATOM   1983  HD2 HIS A 127       3.466 -18.996  16.703  1.00  0.00           H  
ATOM   1984  HE1 HIS A 127       2.999 -22.154  19.497  1.00  0.00           H  
ATOM   1985  HE2 HIS A 127       4.637 -20.772  18.175  1.00  0.00           H  
ATOM   1986  N   GLY A 128      -0.914 -19.020  13.935  1.00  0.00           N  
ATOM   1987  CA  GLY A 128      -2.189 -18.923  13.247  1.00  0.00           C  
ATOM   1988  C   GLY A 128      -2.810 -17.546  13.369  1.00  0.00           C  
ATOM   1989  O   GLY A 128      -3.835 -17.375  14.030  1.00  0.00           O  
ATOM   1990  H   GLY A 128      -0.190 -19.555  13.548  1.00  0.00           H  
ATOM   1991  HA2 GLY A 128      -2.039 -19.147  12.202  1.00  0.00           H  
ATOM   1992  HA3 GLY A 128      -2.868 -19.650  13.668  1.00  0.00           H  
ATOM   1993  N   LEU A 129      -2.188 -16.559  12.733  1.00  0.00           N  
ATOM   1994  CA  LEU A 129      -2.686 -15.189  12.774  1.00  0.00           C  
ATOM   1995  C   LEU A 129      -4.134 -15.120  12.298  1.00  0.00           C  
ATOM   1996  O   LEU A 129      -4.410 -15.230  11.104  1.00  0.00           O  
ATOM   1997  CB  LEU A 129      -1.810 -14.281  11.909  1.00  0.00           C  
ATOM   1998  CG  LEU A 129      -2.383 -12.900  11.591  1.00  0.00           C  
ATOM   1999  CD1 LEU A 129      -2.272 -11.984  12.799  1.00  0.00           C  
ATOM   2000  CD2 LEU A 129      -1.672 -12.291  10.391  1.00  0.00           C  
ATOM   2001  H   LEU A 129      -1.376 -16.756  12.222  1.00  0.00           H  
ATOM   2002  HA  LEU A 129      -2.640 -14.850  13.798  1.00  0.00           H  
ATOM   2003  HB2 LEU A 129      -0.872 -14.138  12.425  1.00  0.00           H  
ATOM   2004  HB3 LEU A 129      -1.630 -14.790  10.973  1.00  0.00           H  
ATOM   2005  HG  LEU A 129      -3.431 -13.000  11.344  1.00  0.00           H  
ATOM   2006 HD11 LEU A 129      -2.837 -11.082  12.621  1.00  0.00           H  
ATOM   2007 HD12 LEU A 129      -1.235 -11.732  12.966  1.00  0.00           H  
ATOM   2008 HD13 LEU A 129      -2.664 -12.488  13.671  1.00  0.00           H  
ATOM   2009 HD21 LEU A 129      -2.404 -11.888   9.706  1.00  0.00           H  
ATOM   2010 HD22 LEU A 129      -1.093 -13.053   9.891  1.00  0.00           H  
ATOM   2011 HD23 LEU A 129      -1.017 -11.500  10.724  1.00  0.00           H  
ATOM   2012  N   GLU A 130      -5.053 -14.936  13.241  1.00  0.00           N  
ATOM   2013  CA  GLU A 130      -6.472 -14.852  12.916  1.00  0.00           C  
ATOM   2014  C   GLU A 130      -6.688 -14.080  11.618  1.00  0.00           C  
ATOM   2015  O   GLU A 130      -7.302 -14.586  10.678  1.00  0.00           O  
ATOM   2016  CB  GLU A 130      -7.239 -14.178  14.056  1.00  0.00           C  
ATOM   2017  CG  GLU A 130      -8.651 -14.711  14.238  1.00  0.00           C  
ATOM   2018  CD  GLU A 130      -9.677 -13.927  13.443  1.00  0.00           C  
ATOM   2019  OE1 GLU A 130      -9.315 -13.385  12.378  1.00  0.00           O  
ATOM   2020  OE2 GLU A 130     -10.842 -13.857  13.886  1.00  0.00           O  
ATOM   2021  H   GLU A 130      -4.770 -14.857  14.176  1.00  0.00           H  
ATOM   2022  HA  GLU A 130      -6.844 -15.857  12.790  1.00  0.00           H  
ATOM   2023  HB2 GLU A 130      -6.697 -14.331  14.978  1.00  0.00           H  
ATOM   2024  HB3 GLU A 130      -7.300 -13.119  13.856  1.00  0.00           H  
ATOM   2025  HG2 GLU A 130      -8.678 -15.741  13.915  1.00  0.00           H  
ATOM   2026  HG3 GLU A 130      -8.910 -14.656  15.285  1.00  0.00           H  
ATOM   2027  N   ASP A 131      -6.181 -12.853  11.574  1.00  0.00           N  
ATOM   2028  CA  ASP A 131      -6.318 -12.011  10.391  1.00  0.00           C  
ATOM   2029  C   ASP A 131      -5.327 -12.429   9.309  1.00  0.00           C  
ATOM   2030  O   ASP A 131      -4.568 -13.383   9.483  1.00  0.00           O  
ATOM   2031  CB  ASP A 131      -6.102 -10.542  10.758  1.00  0.00           C  
ATOM   2032  CG  ASP A 131      -7.185 -10.009  11.675  1.00  0.00           C  
ATOM   2033  OD1 ASP A 131      -8.342  -9.893  11.222  1.00  0.00           O  
ATOM   2034  OD2 ASP A 131      -6.875  -9.707  12.847  1.00  0.00           O  
ATOM   2035  H   ASP A 131      -5.702 -12.506  12.356  1.00  0.00           H  
ATOM   2036  HA  ASP A 131      -7.320 -12.134  10.011  1.00  0.00           H  
ATOM   2037  HB2 ASP A 131      -5.150 -10.438  11.258  1.00  0.00           H  
ATOM   2038  HB3 ASP A 131      -6.097  -9.950   9.855  1.00  0.00           H  
ATOM   2039  N   LEU A 132      -5.341 -11.710   8.192  1.00  0.00           N  
ATOM   2040  CA  LEU A 132      -4.444 -12.007   7.081  1.00  0.00           C  
ATOM   2041  C   LEU A 132      -3.358 -10.943   6.959  1.00  0.00           C  
ATOM   2042  O   LEU A 132      -2.182 -11.260   6.774  1.00  0.00           O  
ATOM   2043  CB  LEU A 132      -5.233 -12.098   5.774  1.00  0.00           C  
ATOM   2044  CG  LEU A 132      -6.390 -13.098   5.756  1.00  0.00           C  
ATOM   2045  CD1 LEU A 132      -7.257 -12.891   4.524  1.00  0.00           C  
ATOM   2046  CD2 LEU A 132      -5.863 -14.524   5.807  1.00  0.00           C  
ATOM   2047  H   LEU A 132      -5.968 -10.962   8.113  1.00  0.00           H  
ATOM   2048  HA  LEU A 132      -3.977 -12.960   7.277  1.00  0.00           H  
ATOM   2049  HB2 LEU A 132      -5.639 -11.120   5.563  1.00  0.00           H  
ATOM   2050  HB3 LEU A 132      -4.543 -12.376   4.990  1.00  0.00           H  
ATOM   2051  HG  LEU A 132      -7.009 -12.938   6.629  1.00  0.00           H  
ATOM   2052 HD11 LEU A 132      -7.596 -13.848   4.158  1.00  0.00           H  
ATOM   2053 HD12 LEU A 132      -6.679 -12.396   3.757  1.00  0.00           H  
ATOM   2054 HD13 LEU A 132      -8.110 -12.280   4.782  1.00  0.00           H  
ATOM   2055 HD21 LEU A 132      -5.298 -14.730   4.909  1.00  0.00           H  
ATOM   2056 HD22 LEU A 132      -6.693 -15.213   5.875  1.00  0.00           H  
ATOM   2057 HD23 LEU A 132      -5.225 -14.642   6.670  1.00  0.00           H  
ATOM   2058  N   LEU A 133      -3.758  -9.681   7.064  1.00  0.00           N  
ATOM   2059  CA  LEU A 133      -2.819  -8.569   6.968  1.00  0.00           C  
ATOM   2060  C   LEU A 133      -2.572  -7.945   8.338  1.00  0.00           C  
ATOM   2061  O   LEU A 133      -3.510  -7.674   9.086  1.00  0.00           O  
ATOM   2062  CB  LEU A 133      -3.349  -7.510   6.001  1.00  0.00           C  
ATOM   2063  CG  LEU A 133      -2.346  -6.443   5.558  1.00  0.00           C  
ATOM   2064  CD1 LEU A 133      -1.171  -7.082   4.835  1.00  0.00           C  
ATOM   2065  CD2 LEU A 133      -3.024  -5.410   4.669  1.00  0.00           C  
ATOM   2066  H   LEU A 133      -4.708  -9.491   7.211  1.00  0.00           H  
ATOM   2067  HA  LEU A 133      -1.885  -8.957   6.589  1.00  0.00           H  
ATOM   2068  HB2 LEU A 133      -3.703  -8.017   5.116  1.00  0.00           H  
ATOM   2069  HB3 LEU A 133      -4.176  -7.008   6.481  1.00  0.00           H  
ATOM   2070  HG  LEU A 133      -1.963  -5.934   6.432  1.00  0.00           H  
ATOM   2071 HD11 LEU A 133      -0.462  -6.318   4.556  1.00  0.00           H  
ATOM   2072 HD12 LEU A 133      -1.525  -7.587   3.948  1.00  0.00           H  
ATOM   2073 HD13 LEU A 133      -0.692  -7.797   5.489  1.00  0.00           H  
ATOM   2074 HD21 LEU A 133      -2.877  -5.677   3.633  1.00  0.00           H  
ATOM   2075 HD22 LEU A 133      -2.592  -4.437   4.855  1.00  0.00           H  
ATOM   2076 HD23 LEU A 133      -4.081  -5.384   4.889  1.00  0.00           H  
ATOM   2077  N   ASN A 134      -1.302  -7.717   8.659  1.00  0.00           N  
ATOM   2078  CA  ASN A 134      -0.932  -7.123   9.938  1.00  0.00           C  
ATOM   2079  C   ASN A 134      -0.473  -5.679   9.755  1.00  0.00           C  
ATOM   2080  O   ASN A 134       0.703  -5.400   9.520  1.00  0.00           O  
ATOM   2081  CB  ASN A 134       0.177  -7.942  10.602  1.00  0.00           C  
ATOM   2082  CG  ASN A 134       0.515  -7.437  11.992  1.00  0.00           C  
ATOM   2083  OD1 ASN A 134       0.126  -6.334  12.375  1.00  0.00           O  
ATOM   2084  ND2 ASN A 134       1.243  -8.245  12.754  1.00  0.00           N  
ATOM   2085  H   ASN A 134      -0.598  -7.955   8.020  1.00  0.00           H  
ATOM   2086  HA  ASN A 134      -1.804  -7.134  10.573  1.00  0.00           H  
ATOM   2087  HB2 ASN A 134      -0.142  -8.971  10.681  1.00  0.00           H  
ATOM   2088  HB3 ASN A 134       1.068  -7.891   9.994  1.00  0.00           H  
ATOM   2089 HD21 ASN A 134       1.517  -9.110  12.382  1.00  0.00           H  
ATOM   2090 HD22 ASN A 134       1.475  -7.945  13.657  1.00  0.00           H  
ATOM   2091  N   PRO A 135      -1.423  -4.739   9.864  1.00  0.00           N  
ATOM   2092  CA  PRO A 135      -1.141  -3.308   9.716  1.00  0.00           C  
ATOM   2093  C   PRO A 135      -0.322  -2.755  10.876  1.00  0.00           C  
ATOM   2094  O   PRO A 135       0.267  -1.678  10.775  1.00  0.00           O  
ATOM   2095  CB  PRO A 135      -2.533  -2.672   9.693  1.00  0.00           C  
ATOM   2096  CG  PRO A 135      -3.400  -3.632  10.433  1.00  0.00           C  
ATOM   2097  CD  PRO A 135      -2.846  -4.999  10.143  1.00  0.00           C  
ATOM   2098  HA  PRO A 135      -0.633  -3.098   8.786  1.00  0.00           H  
ATOM   2099  HB2 PRO A 135      -2.500  -1.710  10.184  1.00  0.00           H  
ATOM   2100  HB3 PRO A 135      -2.861  -2.551   8.672  1.00  0.00           H  
ATOM   2101  HG2 PRO A 135      -3.355  -3.426  11.492  1.00  0.00           H  
ATOM   2102  HG3 PRO A 135      -4.417  -3.557  10.078  1.00  0.00           H  
ATOM   2103  HD2 PRO A 135      -2.959  -5.643  11.002  1.00  0.00           H  
ATOM   2104  HD3 PRO A 135      -3.334  -5.429   9.280  1.00  0.00           H  
ATOM   2105  N   ILE A 136      -0.287  -3.498  11.977  1.00  0.00           N  
ATOM   2106  CA  ILE A 136       0.462  -3.082  13.156  1.00  0.00           C  
ATOM   2107  C   ILE A 136       1.903  -3.578  13.095  1.00  0.00           C  
ATOM   2108  O   ILE A 136       2.784  -3.042  13.767  1.00  0.00           O  
ATOM   2109  CB  ILE A 136      -0.193  -3.599  14.451  1.00  0.00           C  
ATOM   2110  CG1 ILE A 136      -1.702  -3.350  14.420  1.00  0.00           C  
ATOM   2111  CG2 ILE A 136       0.435  -2.931  15.665  1.00  0.00           C  
ATOM   2112  CD1 ILE A 136      -2.086  -1.926  14.754  1.00  0.00           C  
ATOM   2113  H   ILE A 136      -0.776  -4.347  11.997  1.00  0.00           H  
ATOM   2114  HA  ILE A 136       0.465  -2.002  13.185  1.00  0.00           H  
ATOM   2115  HB  ILE A 136      -0.011  -4.661  14.520  1.00  0.00           H  
ATOM   2116 HG12 ILE A 136      -2.077  -3.571  13.433  1.00  0.00           H  
ATOM   2117 HG13 ILE A 136      -2.181  -4.001  15.136  1.00  0.00           H  
ATOM   2118 HG21 ILE A 136       1.495  -3.135  15.681  1.00  0.00           H  
ATOM   2119 HG22 ILE A 136       0.276  -1.865  15.611  1.00  0.00           H  
ATOM   2120 HG23 ILE A 136      -0.020  -3.318  16.565  1.00  0.00           H  
ATOM   2121 HD11 ILE A 136      -3.076  -1.721  14.372  1.00  0.00           H  
ATOM   2122 HD12 ILE A 136      -2.077  -1.792  15.825  1.00  0.00           H  
ATOM   2123 HD13 ILE A 136      -1.379  -1.246  14.300  1.00  0.00           H  
ATOM   2124  N   GLY A 137       2.136  -4.605  12.284  1.00  0.00           N  
ATOM   2125  CA  GLY A 137       3.472  -5.155  12.148  1.00  0.00           C  
ATOM   2126  C   GLY A 137       4.537  -4.079  12.073  1.00  0.00           C  
ATOM   2127  O   GLY A 137       4.279  -2.971  11.602  1.00  0.00           O  
ATOM   2128  H   GLY A 137       1.395  -4.992  11.773  1.00  0.00           H  
ATOM   2129  HA2 GLY A 137       3.676  -5.790  12.998  1.00  0.00           H  
ATOM   2130  HA3 GLY A 137       3.514  -5.750  11.248  1.00  0.00           H  
ATOM   2131  N   VAL A 138       5.739  -4.404  12.539  1.00  0.00           N  
ATOM   2132  CA  VAL A 138       6.847  -3.456  12.523  1.00  0.00           C  
ATOM   2133  C   VAL A 138       7.271  -3.132  11.095  1.00  0.00           C  
ATOM   2134  O   VAL A 138       6.916  -3.840  10.153  1.00  0.00           O  
ATOM   2135  CB  VAL A 138       8.062  -4.001  13.296  1.00  0.00           C  
ATOM   2136  CG1 VAL A 138       7.634  -4.543  14.652  1.00  0.00           C  
ATOM   2137  CG2 VAL A 138       8.773  -5.074  12.485  1.00  0.00           C  
ATOM   2138  H   VAL A 138       5.883  -5.302  12.902  1.00  0.00           H  
ATOM   2139  HA  VAL A 138       6.517  -2.548  13.006  1.00  0.00           H  
ATOM   2140  HB  VAL A 138       8.753  -3.187  13.461  1.00  0.00           H  
ATOM   2141 HG11 VAL A 138       6.817  -3.949  15.034  1.00  0.00           H  
ATOM   2142 HG12 VAL A 138       7.316  -5.569  14.545  1.00  0.00           H  
ATOM   2143 HG13 VAL A 138       8.466  -4.493  15.339  1.00  0.00           H  
ATOM   2144 HG21 VAL A 138       8.096  -5.895  12.305  1.00  0.00           H  
ATOM   2145 HG22 VAL A 138       9.093  -4.658  11.540  1.00  0.00           H  
ATOM   2146 HG23 VAL A 138       9.633  -5.429  13.032  1.00  0.00           H  
ATOM   2147  N   THR A 139       8.035  -2.054  10.941  1.00  0.00           N  
ATOM   2148  CA  THR A 139       8.508  -1.634   9.628  1.00  0.00           C  
ATOM   2149  C   THR A 139      10.002  -1.894   9.473  1.00  0.00           C  
ATOM   2150  O   THR A 139      10.719  -2.063  10.459  1.00  0.00           O  
ATOM   2151  CB  THR A 139       8.230  -0.139   9.383  1.00  0.00           C  
ATOM   2152  OG1 THR A 139       8.716   0.637  10.484  1.00  0.00           O  
ATOM   2153  CG2 THR A 139       6.741   0.111   9.198  1.00  0.00           C  
ATOM   2154  H   THR A 139       8.285  -1.530  11.730  1.00  0.00           H  
ATOM   2155  HA  THR A 139       7.974  -2.205   8.883  1.00  0.00           H  
ATOM   2156  HB  THR A 139       8.746   0.164   8.483  1.00  0.00           H  
ATOM   2157  HG1 THR A 139       8.227   1.461  10.535  1.00  0.00           H  
ATOM   2158 HG21 THR A 139       6.587   1.118   8.841  1.00  0.00           H  
ATOM   2159 HG22 THR A 139       6.234  -0.018  10.143  1.00  0.00           H  
ATOM   2160 HG23 THR A 139       6.345  -0.590   8.478  1.00  0.00           H  
ATOM   2161  N   GLY A 140      10.467  -1.923   8.228  1.00  0.00           N  
ATOM   2162  CA  GLY A 140      11.875  -2.162   7.967  1.00  0.00           C  
ATOM   2163  C   GLY A 140      12.122  -3.504   7.307  1.00  0.00           C  
ATOM   2164  O   GLY A 140      11.231  -4.352   7.254  1.00  0.00           O  
ATOM   2165  H   GLY A 140       9.849  -1.782   7.480  1.00  0.00           H  
ATOM   2166  HA2 GLY A 140      12.247  -1.381   7.321  1.00  0.00           H  
ATOM   2167  HA3 GLY A 140      12.413  -2.130   8.902  1.00  0.00           H  
ATOM   2168  N   SER A 141      13.336  -3.699   6.801  1.00  0.00           N  
ATOM   2169  CA  SER A 141      13.697  -4.945   6.137  1.00  0.00           C  
ATOM   2170  C   SER A 141      14.344  -5.917   7.119  1.00  0.00           C  
ATOM   2171  O   SER A 141      15.393  -5.628   7.693  1.00  0.00           O  
ATOM   2172  CB  SER A 141      14.649  -4.670   4.971  1.00  0.00           C  
ATOM   2173  OG  SER A 141      15.880  -4.140   5.433  1.00  0.00           O  
ATOM   2174  H   SER A 141      14.004  -2.985   6.875  1.00  0.00           H  
ATOM   2175  HA  SER A 141      12.791  -5.390   5.752  1.00  0.00           H  
ATOM   2176  HB2 SER A 141      14.843  -5.591   4.443  1.00  0.00           H  
ATOM   2177  HB3 SER A 141      14.193  -3.958   4.299  1.00  0.00           H  
ATOM   2178  HG  SER A 141      15.743  -3.700   6.276  1.00  0.00           H  
ATOM   2179  N   ASN A 142      13.711  -7.070   7.305  1.00  0.00           N  
ATOM   2180  CA  ASN A 142      14.224  -8.085   8.218  1.00  0.00           C  
ATOM   2181  C   ASN A 142      15.600  -8.570   7.774  1.00  0.00           C  
ATOM   2182  O   ASN A 142      15.789  -9.038   6.651  1.00  0.00           O  
ATOM   2183  CB  ASN A 142      13.255  -9.267   8.296  1.00  0.00           C  
ATOM   2184  CG  ASN A 142      13.312  -9.974   9.637  1.00  0.00           C  
ATOM   2185  OD1 ASN A 142      13.621  -9.363  10.660  1.00  0.00           O  
ATOM   2186  ND2 ASN A 142      13.014 -11.268   9.636  1.00  0.00           N  
ATOM   2187  H   ASN A 142      12.878  -7.243   6.818  1.00  0.00           H  
ATOM   2188  HA  ASN A 142      14.311  -7.637   9.196  1.00  0.00           H  
ATOM   2189  HB2 ASN A 142      12.247  -8.909   8.143  1.00  0.00           H  
ATOM   2190  HB3 ASN A 142      13.501  -9.979   7.523  1.00  0.00           H  
ATOM   2191 HD21 ASN A 142      12.777 -11.688   8.783  1.00  0.00           H  
ATOM   2192 HD22 ASN A 142      13.043 -11.749  10.489  1.00  0.00           H  
ATOM   2193  N   PRO A 143      16.587  -8.458   8.676  1.00  0.00           N  
ATOM   2194  CA  PRO A 143      17.963  -8.880   8.401  1.00  0.00           C  
ATOM   2195  C   PRO A 143      18.095 -10.396   8.300  1.00  0.00           C  
ATOM   2196  O   PRO A 143      19.144 -10.913   7.918  1.00  0.00           O  
ATOM   2197  CB  PRO A 143      18.744  -8.354   9.608  1.00  0.00           C  
ATOM   2198  CG  PRO A 143      17.735  -8.262  10.700  1.00  0.00           C  
ATOM   2199  CD  PRO A 143      16.434  -7.910  10.034  1.00  0.00           C  
ATOM   2200  HA  PRO A 143      18.344  -8.427   7.498  1.00  0.00           H  
ATOM   2201  HB2 PRO A 143      19.535  -9.047   9.857  1.00  0.00           H  
ATOM   2202  HB3 PRO A 143      19.163  -7.387   9.376  1.00  0.00           H  
ATOM   2203  HG2 PRO A 143      17.653  -9.213  11.205  1.00  0.00           H  
ATOM   2204  HG3 PRO A 143      18.020  -7.489  11.398  1.00  0.00           H  
ATOM   2205  HD2 PRO A 143      15.608  -8.378  10.548  1.00  0.00           H  
ATOM   2206  HD3 PRO A 143      16.304  -6.838  10.004  1.00  0.00           H  
ATOM   2207  N   ASN A 144      17.024 -11.103   8.646  1.00  0.00           N  
ATOM   2208  CA  ASN A 144      17.020 -12.560   8.595  1.00  0.00           C  
ATOM   2209  C   ASN A 144      16.955 -13.054   7.152  1.00  0.00           C  
ATOM   2210  O   ASN A 144      16.224 -12.504   6.328  1.00  0.00           O  
ATOM   2211  CB  ASN A 144      15.838 -13.117   9.390  1.00  0.00           C  
ATOM   2212  CG  ASN A 144      15.924 -12.780  10.866  1.00  0.00           C  
ATOM   2213  OD1 ASN A 144      16.327 -13.610  11.681  1.00  0.00           O  
ATOM   2214  ND2 ASN A 144      15.544 -11.557  11.217  1.00  0.00           N  
ATOM   2215  H   ASN A 144      16.216 -10.634   8.943  1.00  0.00           H  
ATOM   2216  HA  ASN A 144      17.939 -12.910   9.041  1.00  0.00           H  
ATOM   2217  HB2 ASN A 144      14.921 -12.700   8.999  1.00  0.00           H  
ATOM   2218  HB3 ASN A 144      15.814 -14.191   9.285  1.00  0.00           H  
ATOM   2219 HD21 ASN A 144      15.234 -10.948  10.514  1.00  0.00           H  
ATOM   2220 HD22 ASN A 144      15.591 -11.312  12.165  1.00  0.00           H  
ATOM   2221  N   LYS A 145      17.724 -14.096   6.854  1.00  0.00           N  
ATOM   2222  CA  LYS A 145      17.753 -14.666   5.512  1.00  0.00           C  
ATOM   2223  C   LYS A 145      16.706 -15.766   5.366  1.00  0.00           C  
ATOM   2224  O   LYS A 145      15.930 -15.772   4.411  1.00  0.00           O  
ATOM   2225  CB  LYS A 145      19.143 -15.227   5.204  1.00  0.00           C  
ATOM   2226  CG  LYS A 145      20.274 -14.274   5.553  1.00  0.00           C  
ATOM   2227  CD  LYS A 145      20.332 -13.101   4.590  1.00  0.00           C  
ATOM   2228  CE  LYS A 145      20.942 -11.871   5.244  1.00  0.00           C  
ATOM   2229  NZ  LYS A 145      22.421 -11.988   5.373  1.00  0.00           N  
ATOM   2230  H   LYS A 145      18.285 -14.491   7.554  1.00  0.00           H  
ATOM   2231  HA  LYS A 145      17.529 -13.877   4.811  1.00  0.00           H  
ATOM   2232  HB2 LYS A 145      19.283 -16.139   5.766  1.00  0.00           H  
ATOM   2233  HB3 LYS A 145      19.202 -15.451   4.149  1.00  0.00           H  
ATOM   2234  HG2 LYS A 145      20.120 -13.897   6.553  1.00  0.00           H  
ATOM   2235  HG3 LYS A 145      21.211 -14.811   5.509  1.00  0.00           H  
ATOM   2236  HD2 LYS A 145      20.933 -13.376   3.736  1.00  0.00           H  
ATOM   2237  HD3 LYS A 145      19.329 -12.864   4.264  1.00  0.00           H  
ATOM   2238  HE2 LYS A 145      20.709 -11.006   4.643  1.00  0.00           H  
ATOM   2239  HE3 LYS A 145      20.512 -11.752   6.228  1.00  0.00           H  
ATOM   2240  HZ1 LYS A 145      22.740 -12.907   5.004  1.00  0.00           H  
ATOM   2241  HZ2 LYS A 145      22.700 -11.913   6.372  1.00  0.00           H  
ATOM   2242  HZ3 LYS A 145      22.888 -11.230   4.837  1.00  0.00           H  
ATOM   2243  N   GLU A 146      16.691 -16.693   6.318  1.00  0.00           N  
ATOM   2244  CA  GLU A 146      15.738 -17.797   6.294  1.00  0.00           C  
ATOM   2245  C   GLU A 146      14.338 -17.299   5.949  1.00  0.00           C  
ATOM   2246  O   GLU A 146      13.591 -17.959   5.226  1.00  0.00           O  
ATOM   2247  CB  GLU A 146      15.718 -18.512   7.646  1.00  0.00           C  
ATOM   2248  CG  GLU A 146      15.354 -17.606   8.810  1.00  0.00           C  
ATOM   2249  CD  GLU A 146      15.800 -18.164  10.147  1.00  0.00           C  
ATOM   2250  OE1 GLU A 146      15.226 -19.182  10.587  1.00  0.00           O  
ATOM   2251  OE2 GLU A 146      16.725 -17.583  10.753  1.00  0.00           O  
ATOM   2252  H   GLU A 146      17.336 -16.634   7.054  1.00  0.00           H  
ATOM   2253  HA  GLU A 146      16.057 -18.493   5.533  1.00  0.00           H  
ATOM   2254  HB2 GLU A 146      14.999 -19.317   7.604  1.00  0.00           H  
ATOM   2255  HB3 GLU A 146      16.698 -18.928   7.834  1.00  0.00           H  
ATOM   2256  HG2 GLU A 146      15.825 -16.646   8.663  1.00  0.00           H  
ATOM   2257  HG3 GLU A 146      14.281 -17.479   8.829  1.00  0.00           H  
ATOM   2258  N   THR A 147      13.986 -16.128   6.473  1.00  0.00           N  
ATOM   2259  CA  THR A 147      12.676 -15.542   6.223  1.00  0.00           C  
ATOM   2260  C   THR A 147      12.492 -15.216   4.745  1.00  0.00           C  
ATOM   2261  O   THR A 147      13.449 -14.938   4.022  1.00  0.00           O  
ATOM   2262  CB  THR A 147      12.468 -14.259   7.049  1.00  0.00           C  
ATOM   2263  OG1 THR A 147      13.295 -13.207   6.539  1.00  0.00           O  
ATOM   2264  CG2 THR A 147      12.793 -14.501   8.515  1.00  0.00           C  
ATOM   2265  H   THR A 147      14.625 -15.649   7.041  1.00  0.00           H  
ATOM   2266  HA  THR A 147      11.926 -16.261   6.519  1.00  0.00           H  
ATOM   2267  HB  THR A 147      11.432 -13.962   6.970  1.00  0.00           H  
ATOM   2268  HG1 THR A 147      14.185 -13.541   6.396  1.00  0.00           H  
ATOM   2269 HG21 THR A 147      13.851 -14.688   8.623  1.00  0.00           H  
ATOM   2270 HG22 THR A 147      12.237 -15.356   8.871  1.00  0.00           H  
ATOM   2271 HG23 THR A 147      12.522 -13.630   9.092  1.00  0.00           H  
ATOM   2272  N   PRO A 148      11.233 -15.250   4.283  1.00  0.00           N  
ATOM   2273  CA  PRO A 148      10.895 -14.959   2.886  1.00  0.00           C  
ATOM   2274  C   PRO A 148      11.088 -13.487   2.537  1.00  0.00           C  
ATOM   2275  O   PRO A 148      11.241 -12.645   3.422  1.00  0.00           O  
ATOM   2276  CB  PRO A 148       9.416 -15.342   2.793  1.00  0.00           C  
ATOM   2277  CG  PRO A 148       8.900 -15.204   4.184  1.00  0.00           C  
ATOM   2278  CD  PRO A 148      10.044 -15.574   5.088  1.00  0.00           C  
ATOM   2279  HA  PRO A 148      11.470 -15.568   2.204  1.00  0.00           H  
ATOM   2280  HB2 PRO A 148       8.909 -14.669   2.115  1.00  0.00           H  
ATOM   2281  HB3 PRO A 148       9.324 -16.357   2.437  1.00  0.00           H  
ATOM   2282  HG2 PRO A 148       8.595 -14.184   4.363  1.00  0.00           H  
ATOM   2283  HG3 PRO A 148       8.070 -15.878   4.336  1.00  0.00           H  
ATOM   2284  HD2 PRO A 148      10.017 -14.983   5.991  1.00  0.00           H  
ATOM   2285  HD3 PRO A 148      10.013 -16.627   5.323  1.00  0.00           H  
ATOM   2286  N   CYS A 149      11.078 -13.185   1.244  1.00  0.00           N  
ATOM   2287  CA  CYS A 149      11.252 -11.814   0.778  1.00  0.00           C  
ATOM   2288  C   CYS A 149      10.433 -11.560  -0.484  1.00  0.00           C  
ATOM   2289  O   CYS A 149      10.411 -12.384  -1.399  1.00  0.00           O  
ATOM   2290  CB  CYS A 149      12.730 -11.528   0.508  1.00  0.00           C  
ATOM   2291  SG  CYS A 149      13.026 -10.053  -0.495  1.00  0.00           S  
ATOM   2292  H   CYS A 149      10.951 -13.900   0.586  1.00  0.00           H  
ATOM   2293  HA  CYS A 149      10.903 -11.153   1.557  1.00  0.00           H  
ATOM   2294  HB2 CYS A 149      13.241 -11.392   1.450  1.00  0.00           H  
ATOM   2295  HB3 CYS A 149      13.162 -12.372  -0.010  1.00  0.00           H  
ATOM   2296  HG  CYS A 149      13.762 -10.408  -1.537  1.00  0.00           H  
ATOM   2297  N   LEU A 150       9.760 -10.416  -0.525  1.00  0.00           N  
ATOM   2298  CA  LEU A 150       8.938 -10.053  -1.675  1.00  0.00           C  
ATOM   2299  C   LEU A 150       9.514  -8.839  -2.396  1.00  0.00           C  
ATOM   2300  O   LEU A 150       9.961  -7.884  -1.762  1.00  0.00           O  
ATOM   2301  CB  LEU A 150       7.503  -9.762  -1.229  1.00  0.00           C  
ATOM   2302  CG  LEU A 150       6.543 -10.952  -1.238  1.00  0.00           C  
ATOM   2303  CD1 LEU A 150       5.256 -10.605  -0.506  1.00  0.00           C  
ATOM   2304  CD2 LEU A 150       6.246 -11.387  -2.666  1.00  0.00           C  
ATOM   2305  H   LEU A 150       9.816  -9.799   0.234  1.00  0.00           H  
ATOM   2306  HA  LEU A 150       8.931 -10.892  -2.355  1.00  0.00           H  
ATOM   2307  HB2 LEU A 150       7.542  -9.376  -0.222  1.00  0.00           H  
ATOM   2308  HB3 LEU A 150       7.101  -9.006  -1.888  1.00  0.00           H  
ATOM   2309  HG  LEU A 150       7.006 -11.784  -0.723  1.00  0.00           H  
ATOM   2310 HD11 LEU A 150       4.413 -10.781  -1.157  1.00  0.00           H  
ATOM   2311 HD12 LEU A 150       5.277  -9.565  -0.216  1.00  0.00           H  
ATOM   2312 HD13 LEU A 150       5.166 -11.223   0.376  1.00  0.00           H  
ATOM   2313 HD21 LEU A 150       6.284 -10.528  -3.319  1.00  0.00           H  
ATOM   2314 HD22 LEU A 150       5.261 -11.830  -2.710  1.00  0.00           H  
ATOM   2315 HD23 LEU A 150       6.981 -12.112  -2.981  1.00  0.00           H  
ATOM   2316  N   GLU A 151       9.499  -8.884  -3.724  1.00  0.00           N  
ATOM   2317  CA  GLU A 151      10.019  -7.786  -4.531  1.00  0.00           C  
ATOM   2318  C   GLU A 151       8.883  -7.004  -5.184  1.00  0.00           C  
ATOM   2319  O   GLU A 151       7.973  -7.587  -5.775  1.00  0.00           O  
ATOM   2320  CB  GLU A 151      10.969  -8.320  -5.605  1.00  0.00           C  
ATOM   2321  CG  GLU A 151      11.797  -7.237  -6.278  1.00  0.00           C  
ATOM   2322  CD  GLU A 151      13.075  -7.776  -6.890  1.00  0.00           C  
ATOM   2323  OE1 GLU A 151      12.992  -8.454  -7.936  1.00  0.00           O  
ATOM   2324  OE2 GLU A 151      14.158  -7.520  -6.325  1.00  0.00           O  
ATOM   2325  H   GLU A 151       9.129  -9.673  -4.172  1.00  0.00           H  
ATOM   2326  HA  GLU A 151      10.566  -7.124  -3.877  1.00  0.00           H  
ATOM   2327  HB2 GLU A 151      11.644  -9.030  -5.152  1.00  0.00           H  
ATOM   2328  HB3 GLU A 151      10.388  -8.822  -6.364  1.00  0.00           H  
ATOM   2329  HG2 GLU A 151      11.206  -6.783  -7.059  1.00  0.00           H  
ATOM   2330  HG3 GLU A 151      12.054  -6.489  -5.542  1.00  0.00           H  
ATOM   2331  N   LEU A 152       8.943  -5.682  -5.073  1.00  0.00           N  
ATOM   2332  CA  LEU A 152       7.919  -4.819  -5.651  1.00  0.00           C  
ATOM   2333  C   LEU A 152       8.552  -3.640  -6.384  1.00  0.00           C  
ATOM   2334  O   LEU A 152       9.718  -3.314  -6.165  1.00  0.00           O  
ATOM   2335  CB  LEU A 152       6.977  -4.308  -4.559  1.00  0.00           C  
ATOM   2336  CG  LEU A 152       7.582  -3.323  -3.558  1.00  0.00           C  
ATOM   2337  CD1 LEU A 152       8.815  -3.920  -2.899  1.00  0.00           C  
ATOM   2338  CD2 LEU A 152       7.925  -2.009  -4.245  1.00  0.00           C  
ATOM   2339  H   LEU A 152       9.692  -5.276  -4.590  1.00  0.00           H  
ATOM   2340  HA  LEU A 152       7.352  -5.405  -6.359  1.00  0.00           H  
ATOM   2341  HB2 LEU A 152       6.145  -3.820  -5.042  1.00  0.00           H  
ATOM   2342  HB3 LEU A 152       6.619  -5.165  -4.006  1.00  0.00           H  
ATOM   2343  HG  LEU A 152       6.856  -3.116  -2.783  1.00  0.00           H  
ATOM   2344 HD11 LEU A 152       8.935  -3.499  -1.912  1.00  0.00           H  
ATOM   2345 HD12 LEU A 152       9.687  -3.695  -3.495  1.00  0.00           H  
ATOM   2346 HD13 LEU A 152       8.699  -4.992  -2.823  1.00  0.00           H  
ATOM   2347 HD21 LEU A 152       7.657  -1.185  -3.600  1.00  0.00           H  
ATOM   2348 HD22 LEU A 152       7.376  -1.933  -5.172  1.00  0.00           H  
ATOM   2349 HD23 LEU A 152       8.985  -1.976  -4.449  1.00  0.00           H  
ATOM   2350  N   GLU A 153       7.773  -3.004  -7.254  1.00  0.00           N  
ATOM   2351  CA  GLU A 153       8.258  -1.860  -8.018  1.00  0.00           C  
ATOM   2352  C   GLU A 153       7.480  -0.597  -7.659  1.00  0.00           C  
ATOM   2353  O   GLU A 153       6.260  -0.541  -7.813  1.00  0.00           O  
ATOM   2354  CB  GLU A 153       8.141  -2.135  -9.519  1.00  0.00           C  
ATOM   2355  CG  GLU A 153       9.240  -3.033 -10.061  1.00  0.00           C  
ATOM   2356  CD  GLU A 153       9.058  -3.355 -11.531  1.00  0.00           C  
ATOM   2357  OE1 GLU A 153       8.284  -2.643 -12.204  1.00  0.00           O  
ATOM   2358  OE2 GLU A 153       9.690  -4.321 -12.009  1.00  0.00           O  
ATOM   2359  H   GLU A 153       6.852  -3.311  -7.385  1.00  0.00           H  
ATOM   2360  HA  GLU A 153       9.297  -1.711  -7.769  1.00  0.00           H  
ATOM   2361  HB2 GLU A 153       7.189  -2.607  -9.713  1.00  0.00           H  
ATOM   2362  HB3 GLU A 153       8.180  -1.194 -10.048  1.00  0.00           H  
ATOM   2363  HG2 GLU A 153      10.190  -2.536  -9.932  1.00  0.00           H  
ATOM   2364  HG3 GLU A 153       9.240  -3.957  -9.502  1.00  0.00           H  
ATOM   2365  N   PHE A 154       8.196   0.415  -7.179  1.00  0.00           N  
ATOM   2366  CA  PHE A 154       7.575   1.677  -6.796  1.00  0.00           C  
ATOM   2367  C   PHE A 154       7.535   2.644  -7.976  1.00  0.00           C  
ATOM   2368  O   PHE A 154       8.574   3.097  -8.456  1.00  0.00           O  
ATOM   2369  CB  PHE A 154       8.334   2.310  -5.628  1.00  0.00           C  
ATOM   2370  CG  PHE A 154       7.980   1.721  -4.293  1.00  0.00           C  
ATOM   2371  CD1 PHE A 154       6.679   1.774  -3.820  1.00  0.00           C  
ATOM   2372  CD2 PHE A 154       8.949   1.114  -3.510  1.00  0.00           C  
ATOM   2373  CE1 PHE A 154       6.350   1.232  -2.592  1.00  0.00           C  
ATOM   2374  CE2 PHE A 154       8.626   0.570  -2.281  1.00  0.00           C  
ATOM   2375  CZ  PHE A 154       7.325   0.630  -1.821  1.00  0.00           C  
ATOM   2376  H   PHE A 154       9.166   0.309  -7.079  1.00  0.00           H  
ATOM   2377  HA  PHE A 154       6.563   1.466  -6.484  1.00  0.00           H  
ATOM   2378  HB2 PHE A 154       9.394   2.173  -5.780  1.00  0.00           H  
ATOM   2379  HB3 PHE A 154       8.113   3.366  -5.595  1.00  0.00           H  
ATOM   2380  HD1 PHE A 154       5.915   2.245  -4.423  1.00  0.00           H  
ATOM   2381  HD2 PHE A 154       9.967   1.067  -3.868  1.00  0.00           H  
ATOM   2382  HE1 PHE A 154       5.331   1.281  -2.235  1.00  0.00           H  
ATOM   2383  HE2 PHE A 154       9.390   0.100  -1.680  1.00  0.00           H  
ATOM   2384  HZ  PHE A 154       7.070   0.206  -0.862  1.00  0.00           H  
ATOM   2385  N   ASP A 155       6.329   2.954  -8.438  1.00  0.00           N  
ATOM   2386  CA  ASP A 155       6.153   3.868  -9.561  1.00  0.00           C  
ATOM   2387  C   ASP A 155       5.083   4.910  -9.251  1.00  0.00           C  
ATOM   2388  O   ASP A 155       4.028   4.588  -8.706  1.00  0.00           O  
ATOM   2389  CB  ASP A 155       5.775   3.091 -10.823  1.00  0.00           C  
ATOM   2390  CG  ASP A 155       6.989   2.577 -11.572  1.00  0.00           C  
ATOM   2391  OD1 ASP A 155       7.743   1.766 -10.996  1.00  0.00           O  
ATOM   2392  OD2 ASP A 155       7.184   2.987 -12.736  1.00  0.00           O  
ATOM   2393  H   ASP A 155       5.538   2.561  -8.013  1.00  0.00           H  
ATOM   2394  HA  ASP A 155       7.092   4.373  -9.729  1.00  0.00           H  
ATOM   2395  HB2 ASP A 155       5.161   2.245 -10.547  1.00  0.00           H  
ATOM   2396  HB3 ASP A 155       5.214   3.738 -11.482  1.00  0.00           H  
ATOM   2397  N   TRP A 156       5.365   6.160  -9.601  1.00  0.00           N  
ATOM   2398  CA  TRP A 156       4.427   7.251  -9.358  1.00  0.00           C  
ATOM   2399  C   TRP A 156       4.300   8.143 -10.588  1.00  0.00           C  
ATOM   2400  O   TRP A 156       5.140   9.013 -10.825  1.00  0.00           O  
ATOM   2401  CB  TRP A 156       4.877   8.080  -8.155  1.00  0.00           C  
ATOM   2402  CG  TRP A 156       5.459   7.254  -7.048  1.00  0.00           C  
ATOM   2403  CD1 TRP A 156       6.679   6.639  -7.038  1.00  0.00           C  
ATOM   2404  CD2 TRP A 156       4.844   6.950  -5.791  1.00  0.00           C  
ATOM   2405  NE1 TRP A 156       6.859   5.972  -5.851  1.00  0.00           N  
ATOM   2406  CE2 TRP A 156       5.749   6.148  -5.068  1.00  0.00           C  
ATOM   2407  CE3 TRP A 156       3.619   7.279  -5.205  1.00  0.00           C  
ATOM   2408  CZ2 TRP A 156       5.464   5.671  -3.791  1.00  0.00           C  
ATOM   2409  CZ3 TRP A 156       3.338   6.805  -3.938  1.00  0.00           C  
ATOM   2410  CH2 TRP A 156       4.257   6.008  -3.242  1.00  0.00           C  
ATOM   2411  H   TRP A 156       6.223   6.355 -10.032  1.00  0.00           H  
ATOM   2412  HA  TRP A 156       3.462   6.815  -9.143  1.00  0.00           H  
ATOM   2413  HB2 TRP A 156       5.628   8.787  -8.473  1.00  0.00           H  
ATOM   2414  HB3 TRP A 156       4.027   8.617  -7.759  1.00  0.00           H  
ATOM   2415  HD1 TRP A 156       7.386   6.679  -7.852  1.00  0.00           H  
ATOM   2416  HE1 TRP A 156       7.655   5.456  -5.604  1.00  0.00           H  
ATOM   2417  HE3 TRP A 156       2.898   7.892  -5.726  1.00  0.00           H  
ATOM   2418  HZ2 TRP A 156       6.162   5.057  -3.242  1.00  0.00           H  
ATOM   2419  HZ3 TRP A 156       2.396   7.049  -3.469  1.00  0.00           H  
ATOM   2420  HH2 TRP A 156       3.995   5.660  -2.255  1.00  0.00           H  
ATOM   2421  N   PHE A 157       3.247   7.924 -11.368  1.00  0.00           N  
ATOM   2422  CA  PHE A 157       3.012   8.709 -12.574  1.00  0.00           C  
ATOM   2423  C   PHE A 157       1.905   9.735 -12.348  1.00  0.00           C  
ATOM   2424  O   PHE A 157       2.080  10.922 -12.621  1.00  0.00           O  
ATOM   2425  CB  PHE A 157       2.642   7.791 -13.741  1.00  0.00           C  
ATOM   2426  CG  PHE A 157       1.221   7.305 -13.694  1.00  0.00           C  
ATOM   2427  CD1 PHE A 157       0.849   6.294 -12.824  1.00  0.00           C  
ATOM   2428  CD2 PHE A 157       0.258   7.860 -14.522  1.00  0.00           C  
ATOM   2429  CE1 PHE A 157      -0.457   5.844 -12.778  1.00  0.00           C  
ATOM   2430  CE2 PHE A 157      -1.050   7.416 -14.480  1.00  0.00           C  
ATOM   2431  CZ  PHE A 157      -1.408   6.406 -13.608  1.00  0.00           C  
ATOM   2432  H   PHE A 157       2.613   7.216 -11.126  1.00  0.00           H  
ATOM   2433  HA  PHE A 157       3.926   9.230 -12.813  1.00  0.00           H  
ATOM   2434  HB2 PHE A 157       2.778   8.327 -14.668  1.00  0.00           H  
ATOM   2435  HB3 PHE A 157       3.290   6.927 -13.730  1.00  0.00           H  
ATOM   2436  HD1 PHE A 157       1.593   5.853 -12.174  1.00  0.00           H  
ATOM   2437  HD2 PHE A 157       0.536   8.649 -15.205  1.00  0.00           H  
ATOM   2438  HE1 PHE A 157      -0.733   5.055 -12.095  1.00  0.00           H  
ATOM   2439  HE2 PHE A 157      -1.791   7.856 -15.130  1.00  0.00           H  
ATOM   2440  HZ  PHE A 157      -2.429   6.057 -13.574  1.00  0.00           H  
ATOM   2441  N   SER A 158       0.766   9.267 -11.849  1.00  0.00           N  
ATOM   2442  CA  SER A 158      -0.372  10.142 -11.590  1.00  0.00           C  
ATOM   2443  C   SER A 158      -1.472   9.395 -10.843  1.00  0.00           C  
ATOM   2444  O   SER A 158      -2.029   8.422 -11.348  1.00  0.00           O  
ATOM   2445  CB  SER A 158      -0.921  10.701 -12.904  1.00  0.00           C  
ATOM   2446  OG  SER A 158      -1.911   9.846 -13.448  1.00  0.00           O  
ATOM   2447  H   SER A 158       0.688   8.310 -11.652  1.00  0.00           H  
ATOM   2448  HA  SER A 158      -0.027  10.961 -10.976  1.00  0.00           H  
ATOM   2449  HB2 SER A 158      -1.360  11.671 -12.724  1.00  0.00           H  
ATOM   2450  HB3 SER A 158      -0.114  10.797 -13.616  1.00  0.00           H  
ATOM   2451  HG  SER A 158      -1.745   9.719 -14.385  1.00  0.00           H  
TER    2452      SER A 158                                                      
ENDMDL                                                                          
MODEL        2                                                                  
ATOM      1  N   GLY A   1     -11.760  15.062 -13.393  1.00  0.00           N  
ATOM      2  CA  GLY A   1     -11.738  16.275 -12.597  1.00  0.00           C  
ATOM      3  C   GLY A   1     -10.566  17.173 -12.942  1.00  0.00           C  
ATOM      4  O   GLY A   1     -10.688  18.073 -13.773  1.00  0.00           O  
ATOM      5  H1  GLY A   1     -11.940  15.112 -14.355  1.00  0.00           H  
ATOM      6  HA2 GLY A   1     -12.656  16.819 -12.764  1.00  0.00           H  
ATOM      7  HA3 GLY A   1     -11.676  16.006 -11.553  1.00  0.00           H  
ATOM      8  N   SER A   2      -9.428  16.930 -12.299  1.00  0.00           N  
ATOM      9  CA  SER A   2      -8.231  17.728 -12.538  1.00  0.00           C  
ATOM     10  C   SER A   2      -7.552  17.313 -13.840  1.00  0.00           C  
ATOM     11  O   SER A   2      -7.603  16.148 -14.236  1.00  0.00           O  
ATOM     12  CB  SER A   2      -7.253  17.580 -11.371  1.00  0.00           C  
ATOM     13  OG  SER A   2      -7.897  17.825 -10.132  1.00  0.00           O  
ATOM     14  H   SER A   2      -9.394  16.199 -11.648  1.00  0.00           H  
ATOM     15  HA  SER A   2      -8.532  18.762 -12.616  1.00  0.00           H  
ATOM     16  HB2 SER A   2      -6.854  16.577 -11.363  1.00  0.00           H  
ATOM     17  HB3 SER A   2      -6.446  18.288 -11.490  1.00  0.00           H  
ATOM     18  HG  SER A   2      -8.585  18.483 -10.253  1.00  0.00           H  
ATOM     19  N   SER A   3      -6.918  18.275 -14.502  1.00  0.00           N  
ATOM     20  CA  SER A   3      -6.232  18.012 -15.762  1.00  0.00           C  
ATOM     21  C   SER A   3      -4.775  18.459 -15.691  1.00  0.00           C  
ATOM     22  O   SER A   3      -4.484  19.638 -15.497  1.00  0.00           O  
ATOM     23  CB  SER A   3      -6.941  18.729 -16.912  1.00  0.00           C  
ATOM     24  OG  SER A   3      -6.609  18.144 -18.160  1.00  0.00           O  
ATOM     25  H   SER A   3      -6.913  19.184 -14.135  1.00  0.00           H  
ATOM     26  HA  SER A   3      -6.262  16.947 -15.939  1.00  0.00           H  
ATOM     27  HB2 SER A   3      -8.009  18.662 -16.771  1.00  0.00           H  
ATOM     28  HB3 SER A   3      -6.644  19.767 -16.924  1.00  0.00           H  
ATOM     29  HG  SER A   3      -5.706  17.819 -18.131  1.00  0.00           H  
ATOM     30  N   GLY A   4      -3.862  17.505 -15.849  1.00  0.00           N  
ATOM     31  CA  GLY A   4      -2.446  17.819 -15.800  1.00  0.00           C  
ATOM     32  C   GLY A   4      -1.920  17.902 -14.381  1.00  0.00           C  
ATOM     33  O   GLY A   4      -1.317  18.903 -13.992  1.00  0.00           O  
ATOM     34  H   GLY A   4      -4.152  16.582 -16.001  1.00  0.00           H  
ATOM     35  HA2 GLY A   4      -1.900  17.054 -16.331  1.00  0.00           H  
ATOM     36  HA3 GLY A   4      -2.282  18.769 -16.288  1.00  0.00           H  
ATOM     37  N   SER A   5      -2.149  16.848 -13.604  1.00  0.00           N  
ATOM     38  CA  SER A   5      -1.698  16.808 -12.217  1.00  0.00           C  
ATOM     39  C   SER A   5      -0.200  17.082 -12.125  1.00  0.00           C  
ATOM     40  O   SER A   5       0.575  16.650 -12.978  1.00  0.00           O  
ATOM     41  CB  SER A   5      -2.019  15.449 -11.594  1.00  0.00           C  
ATOM     42  OG  SER A   5      -1.086  14.465 -12.006  1.00  0.00           O  
ATOM     43  H   SER A   5      -2.635  16.080 -13.971  1.00  0.00           H  
ATOM     44  HA  SER A   5      -2.227  17.578 -11.675  1.00  0.00           H  
ATOM     45  HB2 SER A   5      -1.985  15.532 -10.518  1.00  0.00           H  
ATOM     46  HB3 SER A   5      -3.008  15.140 -11.900  1.00  0.00           H  
ATOM     47  HG  SER A   5      -1.082  13.742 -11.374  1.00  0.00           H  
ATOM     48  N   SER A   6       0.200  17.803 -11.083  1.00  0.00           N  
ATOM     49  CA  SER A   6       1.604  18.139 -10.879  1.00  0.00           C  
ATOM     50  C   SER A   6       2.289  17.100  -9.996  1.00  0.00           C  
ATOM     51  O   SER A   6       2.224  17.173  -8.770  1.00  0.00           O  
ATOM     52  CB  SER A   6       1.733  19.526 -10.248  1.00  0.00           C  
ATOM     53  OG  SER A   6       0.662  19.782  -9.355  1.00  0.00           O  
ATOM     54  H   SER A   6      -0.466  18.119 -10.437  1.00  0.00           H  
ATOM     55  HA  SER A   6       2.087  18.146 -11.846  1.00  0.00           H  
ATOM     56  HB2 SER A   6       2.662  19.586  -9.702  1.00  0.00           H  
ATOM     57  HB3 SER A   6       1.724  20.275 -11.027  1.00  0.00           H  
ATOM     58  HG  SER A   6       0.961  20.367  -8.656  1.00  0.00           H  
ATOM     59  N   GLY A   7       2.945  16.133 -10.630  1.00  0.00           N  
ATOM     60  CA  GLY A   7       3.632  15.092  -9.887  1.00  0.00           C  
ATOM     61  C   GLY A   7       2.875  13.779  -9.894  1.00  0.00           C  
ATOM     62  O   GLY A   7       2.635  13.199 -10.952  1.00  0.00           O  
ATOM     63  H   GLY A   7       2.962  16.125 -11.610  1.00  0.00           H  
ATOM     64  HA2 GLY A   7       4.607  14.937 -10.325  1.00  0.00           H  
ATOM     65  HA3 GLY A   7       3.755  15.418  -8.865  1.00  0.00           H  
ATOM     66  N   ASN A   8       2.499  13.308  -8.709  1.00  0.00           N  
ATOM     67  CA  ASN A   8       1.767  12.053  -8.583  1.00  0.00           C  
ATOM     68  C   ASN A   8       0.473  12.255  -7.801  1.00  0.00           C  
ATOM     69  O   ASN A   8       0.382  13.138  -6.948  1.00  0.00           O  
ATOM     70  CB  ASN A   8       2.635  11.000  -7.892  1.00  0.00           C  
ATOM     71  CG  ASN A   8       4.067  11.013  -8.389  1.00  0.00           C  
ATOM     72  OD1 ASN A   8       4.323  10.849  -9.582  1.00  0.00           O  
ATOM     73  ND2 ASN A   8       5.010  11.210  -7.474  1.00  0.00           N  
ATOM     74  H   ASN A   8       2.720  13.816  -7.901  1.00  0.00           H  
ATOM     75  HA  ASN A   8       1.524  11.710  -9.577  1.00  0.00           H  
ATOM     76  HB2 ASN A   8       2.642  11.189  -6.828  1.00  0.00           H  
ATOM     77  HB3 ASN A   8       2.218  10.021  -8.076  1.00  0.00           H  
ATOM     78 HD21 ASN A   8       4.732  11.333  -6.542  1.00  0.00           H  
ATOM     79 HD22 ASN A   8       5.944  11.224  -7.769  1.00  0.00           H  
ATOM     80  N   SER A   9      -0.526  11.429  -8.097  1.00  0.00           N  
ATOM     81  CA  SER A   9      -1.817  11.519  -7.424  1.00  0.00           C  
ATOM     82  C   SER A   9      -2.257  10.152  -6.909  1.00  0.00           C  
ATOM     83  O   SER A   9      -2.867  10.044  -5.847  1.00  0.00           O  
ATOM     84  CB  SER A   9      -2.874  12.082  -8.376  1.00  0.00           C  
ATOM     85  OG  SER A   9      -2.382  13.215  -9.071  1.00  0.00           O  
ATOM     86  H   SER A   9      -0.392  10.745  -8.787  1.00  0.00           H  
ATOM     87  HA  SER A   9      -1.707  12.188  -6.585  1.00  0.00           H  
ATOM     88  HB2 SER A   9      -3.148  11.325  -9.095  1.00  0.00           H  
ATOM     89  HB3 SER A   9      -3.746  12.373  -7.809  1.00  0.00           H  
ATOM     90  HG  SER A   9      -1.636  12.957  -9.617  1.00  0.00           H  
ATOM     91  N   ALA A  10      -1.941   9.109  -7.671  1.00  0.00           N  
ATOM     92  CA  ALA A  10      -2.301   7.749  -7.292  1.00  0.00           C  
ATOM     93  C   ALA A  10      -1.060   6.878  -7.129  1.00  0.00           C  
ATOM     94  O   ALA A  10      -0.062   7.064  -7.827  1.00  0.00           O  
ATOM     95  CB  ALA A  10      -3.240   7.144  -8.326  1.00  0.00           C  
ATOM     96  H   ALA A  10      -1.453   9.259  -8.508  1.00  0.00           H  
ATOM     97  HA  ALA A  10      -2.825   7.793  -6.348  1.00  0.00           H  
ATOM     98  HB1 ALA A  10      -2.699   6.428  -8.927  1.00  0.00           H  
ATOM     99  HB2 ALA A  10      -4.057   6.649  -7.823  1.00  0.00           H  
ATOM    100  HB3 ALA A  10      -3.629   7.927  -8.960  1.00  0.00           H  
ATOM    101  N   LEU A  11      -1.128   5.928  -6.203  1.00  0.00           N  
ATOM    102  CA  LEU A  11      -0.009   5.027  -5.947  1.00  0.00           C  
ATOM    103  C   LEU A  11      -0.144   3.746  -6.763  1.00  0.00           C  
ATOM    104  O   LEU A  11      -1.196   3.106  -6.765  1.00  0.00           O  
ATOM    105  CB  LEU A  11       0.070   4.691  -4.457  1.00  0.00           C  
ATOM    106  CG  LEU A  11       0.970   3.513  -4.082  1.00  0.00           C  
ATOM    107  CD1 LEU A  11       2.346   3.672  -4.711  1.00  0.00           C  
ATOM    108  CD2 LEU A  11       1.084   3.390  -2.569  1.00  0.00           C  
ATOM    109  H   LEU A  11      -1.950   5.828  -5.679  1.00  0.00           H  
ATOM    110  HA  LEU A  11       0.898   5.534  -6.242  1.00  0.00           H  
ATOM    111  HB2 LEU A  11       0.435   5.564  -3.940  1.00  0.00           H  
ATOM    112  HB3 LEU A  11      -0.931   4.465  -4.117  1.00  0.00           H  
ATOM    113  HG  LEU A  11       0.534   2.599  -4.461  1.00  0.00           H  
ATOM    114 HD11 LEU A  11       2.471   2.938  -5.492  1.00  0.00           H  
ATOM    115 HD12 LEU A  11       3.105   3.528  -3.956  1.00  0.00           H  
ATOM    116 HD13 LEU A  11       2.438   4.664  -5.129  1.00  0.00           H  
ATOM    117 HD21 LEU A  11       1.167   4.375  -2.134  1.00  0.00           H  
ATOM    118 HD22 LEU A  11       1.963   2.812  -2.321  1.00  0.00           H  
ATOM    119 HD23 LEU A  11       0.206   2.897  -2.181  1.00  0.00           H  
ATOM    120  N   ARG A  12       0.929   3.376  -7.455  1.00  0.00           N  
ATOM    121  CA  ARG A  12       0.932   2.170  -8.274  1.00  0.00           C  
ATOM    122  C   ARG A  12       2.125   1.282  -7.933  1.00  0.00           C  
ATOM    123  O   ARG A  12       3.269   1.739  -7.926  1.00  0.00           O  
ATOM    124  CB  ARG A  12       0.964   2.537  -9.759  1.00  0.00           C  
ATOM    125  CG  ARG A  12       1.632   1.486 -10.631  1.00  0.00           C  
ATOM    126  CD  ARG A  12       1.260   1.660 -12.096  1.00  0.00           C  
ATOM    127  NE  ARG A  12       2.150   2.593 -12.780  1.00  0.00           N  
ATOM    128  CZ  ARG A  12       2.184   2.744 -14.099  1.00  0.00           C  
ATOM    129  NH1 ARG A  12       1.381   2.027 -14.872  1.00  0.00           N  
ATOM    130  NH2 ARG A  12       3.022   3.614 -14.648  1.00  0.00           N  
ATOM    131  H   ARG A  12       1.739   3.927  -7.414  1.00  0.00           H  
ATOM    132  HA  ARG A  12       0.022   1.626  -8.067  1.00  0.00           H  
ATOM    133  HB2 ARG A  12      -0.050   2.670 -10.107  1.00  0.00           H  
ATOM    134  HB3 ARG A  12       1.501   3.465  -9.876  1.00  0.00           H  
ATOM    135  HG2 ARG A  12       2.703   1.577 -10.531  1.00  0.00           H  
ATOM    136  HG3 ARG A  12       1.318   0.507 -10.303  1.00  0.00           H  
ATOM    137  HD2 ARG A  12       1.317   0.699 -12.584  1.00  0.00           H  
ATOM    138  HD3 ARG A  12       0.248   2.033 -12.154  1.00  0.00           H  
ATOM    139  HE  ARG A  12       2.753   3.134 -12.227  1.00  0.00           H  
ATOM    140 HH11 ARG A  12       0.747   1.371 -14.462  1.00  0.00           H  
ATOM    141 HH12 ARG A  12       1.407   2.143 -15.866  1.00  0.00           H  
ATOM    142 HH21 ARG A  12       3.629   4.157 -14.068  1.00  0.00           H  
ATOM    143 HH22 ARG A  12       3.047   3.727 -15.640  1.00  0.00           H  
ATOM    144  N   ILE A  13       1.850   0.014  -7.649  1.00  0.00           N  
ATOM    145  CA  ILE A  13       2.901  -0.937  -7.307  1.00  0.00           C  
ATOM    146  C   ILE A  13       2.767  -2.220  -8.120  1.00  0.00           C  
ATOM    147  O   ILE A  13       1.683  -2.557  -8.596  1.00  0.00           O  
ATOM    148  CB  ILE A  13       2.876  -1.288  -5.808  1.00  0.00           C  
ATOM    149  CG1 ILE A  13       2.893  -0.012  -4.963  1.00  0.00           C  
ATOM    150  CG2 ILE A  13       4.057  -2.180  -5.453  1.00  0.00           C  
ATOM    151  CD1 ILE A  13       2.780  -0.270  -3.476  1.00  0.00           C  
ATOM    152  H   ILE A  13       0.919  -0.290  -7.671  1.00  0.00           H  
ATOM    153  HA  ILE A  13       3.852  -0.477  -7.533  1.00  0.00           H  
ATOM    154  HB  ILE A  13       1.969  -1.835  -5.603  1.00  0.00           H  
ATOM    155 HG12 ILE A  13       3.817   0.516  -5.137  1.00  0.00           H  
ATOM    156 HG13 ILE A  13       2.064   0.615  -5.256  1.00  0.00           H  
ATOM    157 HG21 ILE A  13       4.920  -1.880  -6.028  1.00  0.00           H  
ATOM    158 HG22 ILE A  13       4.276  -2.084  -4.400  1.00  0.00           H  
ATOM    159 HG23 ILE A  13       3.813  -3.207  -5.679  1.00  0.00           H  
ATOM    160 HD11 ILE A  13       2.536   0.651  -2.968  1.00  0.00           H  
ATOM    161 HD12 ILE A  13       2.004  -0.999  -3.295  1.00  0.00           H  
ATOM    162 HD13 ILE A  13       3.721  -0.647  -3.104  1.00  0.00           H  
ATOM    163  N   LYS A  14       3.877  -2.935  -8.274  1.00  0.00           N  
ATOM    164  CA  LYS A  14       3.885  -4.184  -9.027  1.00  0.00           C  
ATOM    165  C   LYS A  14       4.776  -5.220  -8.350  1.00  0.00           C  
ATOM    166  O   LYS A  14       5.938  -4.950  -8.046  1.00  0.00           O  
ATOM    167  CB  LYS A  14       4.367  -3.937 -10.458  1.00  0.00           C  
ATOM    168  CG  LYS A  14       4.372  -5.187 -11.322  1.00  0.00           C  
ATOM    169  CD  LYS A  14       5.391  -5.084 -12.444  1.00  0.00           C  
ATOM    170  CE  LYS A  14       5.637  -6.435 -13.099  1.00  0.00           C  
ATOM    171  NZ  LYS A  14       6.726  -6.370 -14.112  1.00  0.00           N  
ATOM    172  H   LYS A  14       4.711  -2.614  -7.870  1.00  0.00           H  
ATOM    173  HA  LYS A  14       2.873  -4.560  -9.056  1.00  0.00           H  
ATOM    174  HB2 LYS A  14       3.720  -3.207 -10.922  1.00  0.00           H  
ATOM    175  HB3 LYS A  14       5.373  -3.544 -10.424  1.00  0.00           H  
ATOM    176  HG2 LYS A  14       4.617  -6.039 -10.705  1.00  0.00           H  
ATOM    177  HG3 LYS A  14       3.389  -5.321 -11.751  1.00  0.00           H  
ATOM    178  HD2 LYS A  14       5.023  -4.397 -13.191  1.00  0.00           H  
ATOM    179  HD3 LYS A  14       6.323  -4.715 -12.040  1.00  0.00           H  
ATOM    180  HE2 LYS A  14       5.910  -7.146 -12.334  1.00  0.00           H  
ATOM    181  HE3 LYS A  14       4.726  -6.757 -13.581  1.00  0.00           H  
ATOM    182  HZ1 LYS A  14       7.217  -7.286 -14.167  1.00  0.00           H  
ATOM    183  HZ2 LYS A  14       7.414  -5.636 -13.850  1.00  0.00           H  
ATOM    184  HZ3 LYS A  14       6.332  -6.144 -15.047  1.00  0.00           H  
ATOM    185  N   ILE A  15       4.225  -6.407  -8.120  1.00  0.00           N  
ATOM    186  CA  ILE A  15       4.971  -7.485  -7.483  1.00  0.00           C  
ATOM    187  C   ILE A  15       5.685  -8.347  -8.518  1.00  0.00           C  
ATOM    188  O   ILE A  15       5.161  -8.592  -9.606  1.00  0.00           O  
ATOM    189  CB  ILE A  15       4.051  -8.381  -6.632  1.00  0.00           C  
ATOM    190  CG1 ILE A  15       3.081  -7.524  -5.816  1.00  0.00           C  
ATOM    191  CG2 ILE A  15       4.878  -9.271  -5.717  1.00  0.00           C  
ATOM    192  CD1 ILE A  15       3.740  -6.790  -4.670  1.00  0.00           C  
ATOM    193  H   ILE A  15       3.295  -6.562  -8.386  1.00  0.00           H  
ATOM    194  HA  ILE A  15       5.709  -7.039  -6.831  1.00  0.00           H  
ATOM    195  HB  ILE A  15       3.487  -9.015  -7.298  1.00  0.00           H  
ATOM    196 HG12 ILE A  15       2.628  -6.789  -6.463  1.00  0.00           H  
ATOM    197 HG13 ILE A  15       2.310  -8.159  -5.405  1.00  0.00           H  
ATOM    198 HG21 ILE A  15       4.755 -10.303  -6.011  1.00  0.00           H  
ATOM    199 HG22 ILE A  15       5.919  -8.998  -5.794  1.00  0.00           H  
ATOM    200 HG23 ILE A  15       4.547  -9.146  -4.697  1.00  0.00           H  
ATOM    201 HD11 ILE A  15       4.809  -6.934  -4.717  1.00  0.00           H  
ATOM    202 HD12 ILE A  15       3.514  -5.736  -4.738  1.00  0.00           H  
ATOM    203 HD13 ILE A  15       3.366  -7.177  -3.733  1.00  0.00           H  
ATOM    204  N   LEU A  16       6.883  -8.806  -8.173  1.00  0.00           N  
ATOM    205  CA  LEU A  16       7.669  -9.643  -9.073  1.00  0.00           C  
ATOM    206  C   LEU A  16       7.550 -11.115  -8.690  1.00  0.00           C  
ATOM    207  O   LEU A  16       6.876 -11.891  -9.369  1.00  0.00           O  
ATOM    208  CB  LEU A  16       9.138  -9.215  -9.046  1.00  0.00           C  
ATOM    209  CG  LEU A  16       9.551  -8.171 -10.084  1.00  0.00           C  
ATOM    210  CD1 LEU A  16       9.424  -8.736 -11.490  1.00  0.00           C  
ATOM    211  CD2 LEU A  16       8.711  -6.910  -9.935  1.00  0.00           C  
ATOM    212  H   LEU A  16       7.248  -8.577  -7.294  1.00  0.00           H  
ATOM    213  HA  LEU A  16       7.282  -9.511 -10.072  1.00  0.00           H  
ATOM    214  HB2 LEU A  16       9.346  -8.810  -8.068  1.00  0.00           H  
ATOM    215  HB3 LEU A  16       9.741 -10.098  -9.205  1.00  0.00           H  
ATOM    216  HG  LEU A  16      10.587  -7.904  -9.924  1.00  0.00           H  
ATOM    217 HD11 LEU A  16       8.650  -8.204 -12.023  1.00  0.00           H  
ATOM    218 HD12 LEU A  16       9.169  -9.784 -11.435  1.00  0.00           H  
ATOM    219 HD13 LEU A  16      10.363  -8.621 -12.010  1.00  0.00           H  
ATOM    220 HD21 LEU A  16       8.995  -6.198 -10.695  1.00  0.00           H  
ATOM    221 HD22 LEU A  16       8.878  -6.480  -8.958  1.00  0.00           H  
ATOM    222 HD23 LEU A  16       7.666  -7.159 -10.047  1.00  0.00           H  
ATOM    223  N   CYS A  17       8.206 -11.492  -7.598  1.00  0.00           N  
ATOM    224  CA  CYS A  17       8.172 -12.871  -7.124  1.00  0.00           C  
ATOM    225  C   CYS A  17       8.622 -12.957  -5.669  1.00  0.00           C  
ATOM    226  O   CYS A  17       9.087 -11.973  -5.094  1.00  0.00           O  
ATOM    227  CB  CYS A  17       9.063 -13.755  -7.998  1.00  0.00           C  
ATOM    228  SG  CYS A  17       8.643 -15.513  -7.939  1.00  0.00           S  
ATOM    229  H   CYS A  17       8.726 -10.828  -7.099  1.00  0.00           H  
ATOM    230  HA  CYS A  17       7.153 -13.220  -7.194  1.00  0.00           H  
ATOM    231  HB2 CYS A  17       8.979 -13.433  -9.026  1.00  0.00           H  
ATOM    232  HB3 CYS A  17      10.088 -13.649  -7.678  1.00  0.00           H  
ATOM    233  HG  CYS A  17       8.903 -16.035  -9.128  1.00  0.00           H  
ATOM    234  N   ALA A  18       8.479 -14.139  -5.080  1.00  0.00           N  
ATOM    235  CA  ALA A  18       8.871 -14.353  -3.692  1.00  0.00           C  
ATOM    236  C   ALA A  18       9.956 -15.420  -3.586  1.00  0.00           C  
ATOM    237  O   ALA A  18      10.174 -16.194  -4.519  1.00  0.00           O  
ATOM    238  CB  ALA A  18       7.661 -14.744  -2.856  1.00  0.00           C  
ATOM    239  H   ALA A  18       8.103 -14.886  -5.590  1.00  0.00           H  
ATOM    240  HA  ALA A  18       9.258 -13.421  -3.307  1.00  0.00           H  
ATOM    241  HB1 ALA A  18       6.765 -14.634  -3.449  1.00  0.00           H  
ATOM    242  HB2 ALA A  18       7.760 -15.771  -2.538  1.00  0.00           H  
ATOM    243  HB3 ALA A  18       7.601 -14.102  -1.990  1.00  0.00           H  
ATOM    244  N   THR A  19      10.636 -15.455  -2.444  1.00  0.00           N  
ATOM    245  CA  THR A  19      11.700 -16.425  -2.218  1.00  0.00           C  
ATOM    246  C   THR A  19      11.522 -17.133  -0.879  1.00  0.00           C  
ATOM    247  O   THR A  19      10.884 -16.606   0.033  1.00  0.00           O  
ATOM    248  CB  THR A  19      13.087 -15.756  -2.251  1.00  0.00           C  
ATOM    249  OG1 THR A  19      14.110 -16.741  -2.072  1.00  0.00           O  
ATOM    250  CG2 THR A  19      13.202 -14.695  -1.167  1.00  0.00           C  
ATOM    251  H   THR A  19      10.416 -14.811  -1.739  1.00  0.00           H  
ATOM    252  HA  THR A  19      11.657 -17.158  -3.010  1.00  0.00           H  
ATOM    253  HB  THR A  19      13.218 -15.282  -3.213  1.00  0.00           H  
ATOM    254  HG1 THR A  19      14.905 -16.320  -1.737  1.00  0.00           H  
ATOM    255 HG21 THR A  19      12.516 -13.888  -1.378  1.00  0.00           H  
ATOM    256 HG22 THR A  19      14.212 -14.313  -1.144  1.00  0.00           H  
ATOM    257 HG23 THR A  19      12.960 -15.132  -0.210  1.00  0.00           H  
ATOM    258  N   TYR A  20      12.090 -18.329  -0.768  1.00  0.00           N  
ATOM    259  CA  TYR A  20      11.992 -19.110   0.459  1.00  0.00           C  
ATOM    260  C   TYR A  20      10.632 -18.915   1.122  1.00  0.00           C  
ATOM    261  O   TYR A  20      10.542 -18.721   2.335  1.00  0.00           O  
ATOM    262  CB  TYR A  20      13.107 -18.716   1.429  1.00  0.00           C  
ATOM    263  CG  TYR A  20      14.421 -18.406   0.748  1.00  0.00           C  
ATOM    264  CD1 TYR A  20      15.046 -19.348  -0.060  1.00  0.00           C  
ATOM    265  CD2 TYR A  20      15.037 -17.172   0.913  1.00  0.00           C  
ATOM    266  CE1 TYR A  20      16.247 -19.069  -0.683  1.00  0.00           C  
ATOM    267  CE2 TYR A  20      16.237 -16.884   0.292  1.00  0.00           C  
ATOM    268  CZ  TYR A  20      16.838 -17.836  -0.504  1.00  0.00           C  
ATOM    269  OH  TYR A  20      18.034 -17.554  -1.125  1.00  0.00           O  
ATOM    270  H   TYR A  20      12.585 -18.696  -1.530  1.00  0.00           H  
ATOM    271  HA  TYR A  20      12.107 -20.152   0.199  1.00  0.00           H  
ATOM    272  HB2 TYR A  20      12.803 -17.838   1.978  1.00  0.00           H  
ATOM    273  HB3 TYR A  20      13.275 -19.527   2.122  1.00  0.00           H  
ATOM    274  HD1 TYR A  20      14.580 -20.313  -0.198  1.00  0.00           H  
ATOM    275  HD2 TYR A  20      14.563 -16.428   1.537  1.00  0.00           H  
ATOM    276  HE1 TYR A  20      16.718 -19.814  -1.307  1.00  0.00           H  
ATOM    277  HE2 TYR A  20      16.701 -15.919   0.432  1.00  0.00           H  
ATOM    278  HH  TYR A  20      18.373 -18.350  -1.542  1.00  0.00           H  
ATOM    279  N   VAL A  21       9.575 -18.967   0.318  1.00  0.00           N  
ATOM    280  CA  VAL A  21       8.219 -18.798   0.825  1.00  0.00           C  
ATOM    281  C   VAL A  21       7.884 -19.863   1.863  1.00  0.00           C  
ATOM    282  O   VAL A  21       8.267 -21.024   1.723  1.00  0.00           O  
ATOM    283  CB  VAL A  21       7.182 -18.862  -0.312  1.00  0.00           C  
ATOM    284  CG1 VAL A  21       5.826 -18.373   0.173  1.00  0.00           C  
ATOM    285  CG2 VAL A  21       7.654 -18.049  -1.508  1.00  0.00           C  
ATOM    286  H   VAL A  21       9.711 -19.124  -0.640  1.00  0.00           H  
ATOM    287  HA  VAL A  21       8.155 -17.825   1.289  1.00  0.00           H  
ATOM    288  HB  VAL A  21       7.079 -19.892  -0.621  1.00  0.00           H  
ATOM    289 HG11 VAL A  21       5.310 -17.881  -0.638  1.00  0.00           H  
ATOM    290 HG12 VAL A  21       5.242 -19.214   0.517  1.00  0.00           H  
ATOM    291 HG13 VAL A  21       5.965 -17.674   0.985  1.00  0.00           H  
ATOM    292 HG21 VAL A  21       6.800 -17.616  -2.008  1.00  0.00           H  
ATOM    293 HG22 VAL A  21       8.312 -17.261  -1.172  1.00  0.00           H  
ATOM    294 HG23 VAL A  21       8.185 -18.692  -2.194  1.00  0.00           H  
ATOM    295  N   ASN A  22       7.165 -19.460   2.906  1.00  0.00           N  
ATOM    296  CA  ASN A  22       6.778 -20.380   3.969  1.00  0.00           C  
ATOM    297  C   ASN A  22       6.212 -21.673   3.390  1.00  0.00           C  
ATOM    298  O   ASN A  22       6.260 -22.725   4.028  1.00  0.00           O  
ATOM    299  CB  ASN A  22       5.745 -19.724   4.888  1.00  0.00           C  
ATOM    300  CG  ASN A  22       5.814 -20.256   6.307  1.00  0.00           C  
ATOM    301  OD1 ASN A  22       6.895 -20.532   6.827  1.00  0.00           O  
ATOM    302  ND2 ASN A  22       4.656 -20.403   6.940  1.00  0.00           N  
ATOM    303  H   ASN A  22       6.889 -18.521   2.962  1.00  0.00           H  
ATOM    304  HA  ASN A  22       7.662 -20.613   4.544  1.00  0.00           H  
ATOM    305  HB2 ASN A  22       5.922 -18.659   4.916  1.00  0.00           H  
ATOM    306  HB3 ASN A  22       4.756 -19.912   4.500  1.00  0.00           H  
ATOM    307 HD21 ASN A  22       3.833 -20.163   6.464  1.00  0.00           H  
ATOM    308 HD22 ASN A  22       4.671 -20.744   7.859  1.00  0.00           H  
ATOM    309  N   VAL A  23       5.676 -21.587   2.177  1.00  0.00           N  
ATOM    310  CA  VAL A  23       5.102 -22.749   1.511  1.00  0.00           C  
ATOM    311  C   VAL A  23       6.095 -23.905   1.468  1.00  0.00           C  
ATOM    312  O   VAL A  23       6.990 -23.937   0.625  1.00  0.00           O  
ATOM    313  CB  VAL A  23       4.662 -22.412   0.073  1.00  0.00           C  
ATOM    314  CG1 VAL A  23       3.638 -21.287   0.078  1.00  0.00           C  
ATOM    315  CG2 VAL A  23       5.866 -22.044  -0.779  1.00  0.00           C  
ATOM    316  H   VAL A  23       5.667 -20.720   1.719  1.00  0.00           H  
ATOM    317  HA  VAL A  23       4.229 -23.057   2.069  1.00  0.00           H  
ATOM    318  HB  VAL A  23       4.198 -23.289  -0.355  1.00  0.00           H  
ATOM    319 HG11 VAL A  23       3.824 -20.635   0.919  1.00  0.00           H  
ATOM    320 HG12 VAL A  23       3.717 -20.724  -0.840  1.00  0.00           H  
ATOM    321 HG13 VAL A  23       2.645 -21.705   0.161  1.00  0.00           H  
ATOM    322 HG21 VAL A  23       6.721 -21.876  -0.141  1.00  0.00           H  
ATOM    323 HG22 VAL A  23       6.083 -22.851  -1.465  1.00  0.00           H  
ATOM    324 HG23 VAL A  23       5.652 -21.146  -1.338  1.00  0.00           H  
ATOM    325  N   ASN A  24       5.931 -24.853   2.385  1.00  0.00           N  
ATOM    326  CA  ASN A  24       6.814 -26.012   2.452  1.00  0.00           C  
ATOM    327  C   ASN A  24       6.221 -27.193   1.689  1.00  0.00           C  
ATOM    328  O   ASN A  24       6.803 -27.669   0.714  1.00  0.00           O  
ATOM    329  CB  ASN A  24       7.062 -26.406   3.910  1.00  0.00           C  
ATOM    330  CG  ASN A  24       7.966 -27.617   4.036  1.00  0.00           C  
ATOM    331  OD1 ASN A  24       7.497 -28.736   4.245  1.00  0.00           O  
ATOM    332  ND2 ASN A  24       9.269 -27.397   3.909  1.00  0.00           N  
ATOM    333  H   ASN A  24       5.198 -24.772   3.031  1.00  0.00           H  
ATOM    334  HA  ASN A  24       7.754 -25.739   1.997  1.00  0.00           H  
ATOM    335  HB2 ASN A  24       7.527 -25.578   4.426  1.00  0.00           H  
ATOM    336  HB3 ASN A  24       6.117 -26.633   4.381  1.00  0.00           H  
ATOM    337 HD21 ASN A  24       9.571 -26.480   3.744  1.00  0.00           H  
ATOM    338 HD22 ASN A  24       9.877 -28.163   3.986  1.00  0.00           H  
ATOM    339  N   ILE A  25       5.061 -27.659   2.139  1.00  0.00           N  
ATOM    340  CA  ILE A  25       4.390 -28.783   1.497  1.00  0.00           C  
ATOM    341  C   ILE A  25       3.963 -28.429   0.076  1.00  0.00           C  
ATOM    342  O   ILE A  25       4.274 -27.349  -0.425  1.00  0.00           O  
ATOM    343  CB  ILE A  25       3.152 -29.230   2.297  1.00  0.00           C  
ATOM    344  CG1 ILE A  25       2.054 -28.167   2.215  1.00  0.00           C  
ATOM    345  CG2 ILE A  25       3.527 -29.501   3.746  1.00  0.00           C  
ATOM    346  CD1 ILE A  25       2.416 -26.870   2.905  1.00  0.00           C  
ATOM    347  H   ILE A  25       4.647 -27.238   2.920  1.00  0.00           H  
ATOM    348  HA  ILE A  25       5.086 -29.608   1.458  1.00  0.00           H  
ATOM    349  HB  ILE A  25       2.786 -30.149   1.866  1.00  0.00           H  
ATOM    350 HG12 ILE A  25       1.852 -27.946   1.179  1.00  0.00           H  
ATOM    351 HG13 ILE A  25       1.156 -28.551   2.678  1.00  0.00           H  
ATOM    352 HG21 ILE A  25       3.502 -30.565   3.931  1.00  0.00           H  
ATOM    353 HG22 ILE A  25       4.521 -29.127   3.936  1.00  0.00           H  
ATOM    354 HG23 ILE A  25       2.824 -29.006   4.399  1.00  0.00           H  
ATOM    355 HD11 ILE A  25       2.912 -27.086   3.839  1.00  0.00           H  
ATOM    356 HD12 ILE A  25       3.073 -26.295   2.271  1.00  0.00           H  
ATOM    357 HD13 ILE A  25       1.516 -26.303   3.099  1.00  0.00           H  
ATOM    358  N   ARG A  26       3.249 -29.347  -0.567  1.00  0.00           N  
ATOM    359  CA  ARG A  26       2.779 -29.133  -1.930  1.00  0.00           C  
ATOM    360  C   ARG A  26       1.271 -29.346  -2.025  1.00  0.00           C  
ATOM    361  O   ARG A  26       0.721 -29.481  -3.118  1.00  0.00           O  
ATOM    362  CB  ARG A  26       3.500 -30.075  -2.895  1.00  0.00           C  
ATOM    363  CG  ARG A  26       3.924 -31.389  -2.261  1.00  0.00           C  
ATOM    364  CD  ARG A  26       5.229 -31.243  -1.494  1.00  0.00           C  
ATOM    365  NE  ARG A  26       6.393 -31.373  -2.366  1.00  0.00           N  
ATOM    366  CZ  ARG A  26       6.823 -32.533  -2.850  1.00  0.00           C  
ATOM    367  NH1 ARG A  26       6.188 -33.657  -2.548  1.00  0.00           N  
ATOM    368  NH2 ARG A  26       7.891 -32.570  -3.638  1.00  0.00           N  
ATOM    369  H   ARG A  26       3.033 -30.189  -0.114  1.00  0.00           H  
ATOM    370  HA  ARG A  26       3.004 -28.112  -2.202  1.00  0.00           H  
ATOM    371  HB2 ARG A  26       2.843 -30.296  -3.723  1.00  0.00           H  
ATOM    372  HB3 ARG A  26       4.384 -29.580  -3.269  1.00  0.00           H  
ATOM    373  HG2 ARG A  26       3.153 -31.714  -1.577  1.00  0.00           H  
ATOM    374  HG3 ARG A  26       4.053 -32.128  -3.038  1.00  0.00           H  
ATOM    375  HD2 ARG A  26       5.249 -30.271  -1.026  1.00  0.00           H  
ATOM    376  HD3 ARG A  26       5.272 -32.009  -0.735  1.00  0.00           H  
ATOM    377  HE  ARG A  26       6.877 -30.555  -2.602  1.00  0.00           H  
ATOM    378 HH11 ARG A  26       5.383 -33.632  -1.956  1.00  0.00           H  
ATOM    379 HH12 ARG A  26       6.514 -34.529  -2.915  1.00  0.00           H  
ATOM    380 HH21 ARG A  26       8.372 -31.725  -3.867  1.00  0.00           H  
ATOM    381 HH22 ARG A  26       8.214 -33.444  -4.001  1.00  0.00           H  
ATOM    382  N   ASP A  27       0.610 -29.378  -0.873  1.00  0.00           N  
ATOM    383  CA  ASP A  27      -0.835 -29.575  -0.826  1.00  0.00           C  
ATOM    384  C   ASP A  27      -1.570 -28.323  -1.295  1.00  0.00           C  
ATOM    385  O   ASP A  27      -2.459 -28.394  -2.144  1.00  0.00           O  
ATOM    386  CB  ASP A  27      -1.275 -29.939   0.592  1.00  0.00           C  
ATOM    387  CG  ASP A  27      -2.782 -29.900   0.758  1.00  0.00           C  
ATOM    388  OD1 ASP A  27      -3.362 -28.799   0.654  1.00  0.00           O  
ATOM    389  OD2 ASP A  27      -3.381 -30.970   0.994  1.00  0.00           O  
ATOM    390  H   ASP A  27       1.104 -29.265  -0.035  1.00  0.00           H  
ATOM    391  HA  ASP A  27      -1.080 -30.390  -1.490  1.00  0.00           H  
ATOM    392  HB2 ASP A  27      -0.932 -30.936   0.824  1.00  0.00           H  
ATOM    393  HB3 ASP A  27      -0.836 -29.240   1.289  1.00  0.00           H  
ATOM    394  N   ILE A  28      -1.193 -27.178  -0.736  1.00  0.00           N  
ATOM    395  CA  ILE A  28      -1.816 -25.911  -1.097  1.00  0.00           C  
ATOM    396  C   ILE A  28      -2.069 -25.831  -2.599  1.00  0.00           C  
ATOM    397  O   ILE A  28      -1.224 -26.222  -3.403  1.00  0.00           O  
ATOM    398  CB  ILE A  28      -0.947 -24.713  -0.670  1.00  0.00           C  
ATOM    399  CG1 ILE A  28      -0.821 -24.665   0.854  1.00  0.00           C  
ATOM    400  CG2 ILE A  28      -1.536 -23.415  -1.200  1.00  0.00           C  
ATOM    401  CD1 ILE A  28       0.390 -23.897   1.336  1.00  0.00           C  
ATOM    402  H   ILE A  28      -0.479 -27.185  -0.066  1.00  0.00           H  
ATOM    403  HA  ILE A  28      -2.763 -25.845  -0.579  1.00  0.00           H  
ATOM    404  HB  ILE A  28       0.035 -24.838  -1.102  1.00  0.00           H  
ATOM    405 HG12 ILE A  28      -1.698 -24.192   1.267  1.00  0.00           H  
ATOM    406 HG13 ILE A  28      -0.748 -25.674   1.234  1.00  0.00           H  
ATOM    407 HG21 ILE A  28      -2.565 -23.576  -1.485  1.00  0.00           H  
ATOM    408 HG22 ILE A  28      -1.491 -22.659  -0.430  1.00  0.00           H  
ATOM    409 HG23 ILE A  28      -0.972 -23.088  -2.060  1.00  0.00           H  
ATOM    410 HD11 ILE A  28       0.275 -23.663   2.384  1.00  0.00           H  
ATOM    411 HD12 ILE A  28       1.277 -24.497   1.195  1.00  0.00           H  
ATOM    412 HD13 ILE A  28       0.483 -22.980   0.772  1.00  0.00           H  
ATOM    413  N   ASP A  29      -3.238 -25.319  -2.970  1.00  0.00           N  
ATOM    414  CA  ASP A  29      -3.602 -25.184  -4.375  1.00  0.00           C  
ATOM    415  C   ASP A  29      -2.942 -23.955  -4.992  1.00  0.00           C  
ATOM    416  O   ASP A  29      -2.213 -24.057  -5.979  1.00  0.00           O  
ATOM    417  CB  ASP A  29      -5.121 -25.092  -4.524  1.00  0.00           C  
ATOM    418  CG  ASP A  29      -5.800 -26.440  -4.381  1.00  0.00           C  
ATOM    419  OD1 ASP A  29      -5.089 -27.466  -4.387  1.00  0.00           O  
ATOM    420  OD2 ASP A  29      -7.043 -26.468  -4.264  1.00  0.00           O  
ATOM    421  H   ASP A  29      -3.871 -25.024  -2.281  1.00  0.00           H  
ATOM    422  HA  ASP A  29      -3.252 -26.064  -4.894  1.00  0.00           H  
ATOM    423  HB2 ASP A  29      -5.512 -24.431  -3.763  1.00  0.00           H  
ATOM    424  HB3 ASP A  29      -5.358 -24.691  -5.499  1.00  0.00           H  
ATOM    425  N   LYS A  30      -3.204 -22.792  -4.405  1.00  0.00           N  
ATOM    426  CA  LYS A  30      -2.636 -21.542  -4.895  1.00  0.00           C  
ATOM    427  C   LYS A  30      -2.355 -20.583  -3.743  1.00  0.00           C  
ATOM    428  O   LYS A  30      -2.649 -20.885  -2.586  1.00  0.00           O  
ATOM    429  CB  LYS A  30      -3.587 -20.885  -5.899  1.00  0.00           C  
ATOM    430  CG  LYS A  30      -3.931 -21.773  -7.082  1.00  0.00           C  
ATOM    431  CD  LYS A  30      -2.801 -21.813  -8.096  1.00  0.00           C  
ATOM    432  CE  LYS A  30      -3.276 -22.345  -9.440  1.00  0.00           C  
ATOM    433  NZ  LYS A  30      -3.326 -23.833  -9.462  1.00  0.00           N  
ATOM    434  H   LYS A  30      -3.793 -22.774  -3.621  1.00  0.00           H  
ATOM    435  HA  LYS A  30      -1.706 -21.772  -5.392  1.00  0.00           H  
ATOM    436  HB2 LYS A  30      -4.504 -20.626  -5.391  1.00  0.00           H  
ATOM    437  HB3 LYS A  30      -3.127 -19.983  -6.275  1.00  0.00           H  
ATOM    438  HG2 LYS A  30      -4.117 -22.776  -6.726  1.00  0.00           H  
ATOM    439  HG3 LYS A  30      -4.820 -21.389  -7.562  1.00  0.00           H  
ATOM    440  HD2 LYS A  30      -2.416 -20.814  -8.233  1.00  0.00           H  
ATOM    441  HD3 LYS A  30      -2.016 -22.455  -7.722  1.00  0.00           H  
ATOM    442  HE2 LYS A  30      -4.264 -21.957  -9.637  1.00  0.00           H  
ATOM    443  HE3 LYS A  30      -2.596 -22.004 -10.207  1.00  0.00           H  
ATOM    444  HZ1 LYS A  30      -2.367 -24.224  -9.369  1.00  0.00           H  
ATOM    445  HZ2 LYS A  30      -3.737 -24.163 -10.357  1.00  0.00           H  
ATOM    446  HZ3 LYS A  30      -3.909 -24.182  -8.675  1.00  0.00           H  
ATOM    447  N   ILE A  31      -1.786 -19.427  -4.067  1.00  0.00           N  
ATOM    448  CA  ILE A  31      -1.468 -18.423  -3.058  1.00  0.00           C  
ATOM    449  C   ILE A  31      -1.781 -17.019  -3.563  1.00  0.00           C  
ATOM    450  O   ILE A  31      -2.130 -16.830  -4.728  1.00  0.00           O  
ATOM    451  CB  ILE A  31       0.014 -18.490  -2.645  1.00  0.00           C  
ATOM    452  CG1 ILE A  31       0.897 -18.741  -3.870  1.00  0.00           C  
ATOM    453  CG2 ILE A  31       0.225 -19.577  -1.602  1.00  0.00           C  
ATOM    454  CD1 ILE A  31       2.335 -18.315  -3.676  1.00  0.00           C  
ATOM    455  H   ILE A  31      -1.575 -19.244  -5.006  1.00  0.00           H  
ATOM    456  HA  ILE A  31      -2.073 -18.624  -2.186  1.00  0.00           H  
ATOM    457  HB  ILE A  31       0.285 -17.544  -2.203  1.00  0.00           H  
ATOM    458 HG12 ILE A  31       0.892 -19.795  -4.099  1.00  0.00           H  
ATOM    459 HG13 ILE A  31       0.497 -18.193  -4.711  1.00  0.00           H  
ATOM    460 HG21 ILE A  31      -0.619 -20.251  -1.609  1.00  0.00           H  
ATOM    461 HG22 ILE A  31       1.125 -20.128  -1.833  1.00  0.00           H  
ATOM    462 HG23 ILE A  31       0.318 -19.127  -0.626  1.00  0.00           H  
ATOM    463 HD11 ILE A  31       2.495 -17.359  -4.152  1.00  0.00           H  
ATOM    464 HD12 ILE A  31       2.548 -18.233  -2.621  1.00  0.00           H  
ATOM    465 HD13 ILE A  31       2.991 -19.050  -4.119  1.00  0.00           H  
ATOM    466  N   TYR A  32      -1.651 -16.036  -2.678  1.00  0.00           N  
ATOM    467  CA  TYR A  32      -1.920 -14.648  -3.033  1.00  0.00           C  
ATOM    468  C   TYR A  32      -1.375 -13.698  -1.971  1.00  0.00           C  
ATOM    469  O   TYR A  32      -1.123 -14.098  -0.834  1.00  0.00           O  
ATOM    470  CB  TYR A  32      -3.423 -14.427  -3.209  1.00  0.00           C  
ATOM    471  CG  TYR A  32      -4.167 -14.263  -1.902  1.00  0.00           C  
ATOM    472  CD1 TYR A  32      -4.676 -15.366  -1.228  1.00  0.00           C  
ATOM    473  CD2 TYR A  32      -4.362 -13.006  -1.344  1.00  0.00           C  
ATOM    474  CE1 TYR A  32      -5.358 -15.222  -0.035  1.00  0.00           C  
ATOM    475  CE2 TYR A  32      -5.041 -12.853  -0.150  1.00  0.00           C  
ATOM    476  CZ  TYR A  32      -5.537 -13.964   0.500  1.00  0.00           C  
ATOM    477  OH  TYR A  32      -6.215 -13.815   1.689  1.00  0.00           O  
ATOM    478  H   TYR A  32      -1.368 -16.249  -1.765  1.00  0.00           H  
ATOM    479  HA  TYR A  32      -1.424 -14.443  -3.971  1.00  0.00           H  
ATOM    480  HB2 TYR A  32      -3.583 -13.535  -3.794  1.00  0.00           H  
ATOM    481  HB3 TYR A  32      -3.847 -15.274  -3.728  1.00  0.00           H  
ATOM    482  HD1 TYR A  32      -4.534 -16.351  -1.650  1.00  0.00           H  
ATOM    483  HD2 TYR A  32      -3.973 -12.138  -1.856  1.00  0.00           H  
ATOM    484  HE1 TYR A  32      -5.746 -16.092   0.475  1.00  0.00           H  
ATOM    485  HE2 TYR A  32      -5.182 -11.867   0.269  1.00  0.00           H  
ATOM    486  HH  TYR A  32      -5.717 -14.233   2.395  1.00  0.00           H  
ATOM    487  N   VAL A  33      -1.196 -12.437  -2.350  1.00  0.00           N  
ATOM    488  CA  VAL A  33      -0.683 -11.428  -1.430  1.00  0.00           C  
ATOM    489  C   VAL A  33      -1.713 -10.331  -1.187  1.00  0.00           C  
ATOM    490  O   VAL A  33      -2.492  -9.989  -2.077  1.00  0.00           O  
ATOM    491  CB  VAL A  33       0.613 -10.790  -1.964  1.00  0.00           C  
ATOM    492  CG1 VAL A  33       0.940  -9.520  -1.193  1.00  0.00           C  
ATOM    493  CG2 VAL A  33       1.765 -11.781  -1.888  1.00  0.00           C  
ATOM    494  H   VAL A  33      -1.415 -12.178  -3.269  1.00  0.00           H  
ATOM    495  HA  VAL A  33      -0.460 -11.914  -0.492  1.00  0.00           H  
ATOM    496  HB  VAL A  33       0.461 -10.526  -3.000  1.00  0.00           H  
ATOM    497 HG11 VAL A  33       0.115  -8.828  -1.274  1.00  0.00           H  
ATOM    498 HG12 VAL A  33       1.108  -9.762  -0.154  1.00  0.00           H  
ATOM    499 HG13 VAL A  33       1.830  -9.068  -1.606  1.00  0.00           H  
ATOM    500 HG21 VAL A  33       1.877 -12.124  -0.871  1.00  0.00           H  
ATOM    501 HG22 VAL A  33       1.558 -12.624  -2.532  1.00  0.00           H  
ATOM    502 HG23 VAL A  33       2.677 -11.299  -2.209  1.00  0.00           H  
ATOM    503  N   ARG A  34      -1.712  -9.784   0.024  1.00  0.00           N  
ATOM    504  CA  ARG A  34      -2.648  -8.726   0.385  1.00  0.00           C  
ATOM    505  C   ARG A  34      -1.904  -7.455   0.782  1.00  0.00           C  
ATOM    506  O   ARG A  34      -0.917  -7.503   1.517  1.00  0.00           O  
ATOM    507  CB  ARG A  34      -3.548  -9.183   1.535  1.00  0.00           C  
ATOM    508  CG  ARG A  34      -4.491  -8.102   2.037  1.00  0.00           C  
ATOM    509  CD  ARG A  34      -5.818  -8.132   1.296  1.00  0.00           C  
ATOM    510  NE  ARG A  34      -6.448  -9.448   1.355  1.00  0.00           N  
ATOM    511  CZ  ARG A  34      -7.616  -9.731   0.787  1.00  0.00           C  
ATOM    512  NH1 ARG A  34      -8.276  -8.794   0.121  1.00  0.00           N  
ATOM    513  NH2 ARG A  34      -8.124 -10.952   0.885  1.00  0.00           N  
ATOM    514  H   ARG A  34      -1.067 -10.100   0.691  1.00  0.00           H  
ATOM    515  HA  ARG A  34      -3.261  -8.516  -0.478  1.00  0.00           H  
ATOM    516  HB2 ARG A  34      -4.142 -10.021   1.201  1.00  0.00           H  
ATOM    517  HB3 ARG A  34      -2.926  -9.499   2.359  1.00  0.00           H  
ATOM    518  HG2 ARG A  34      -4.676  -8.258   3.089  1.00  0.00           H  
ATOM    519  HG3 ARG A  34      -4.028  -7.137   1.890  1.00  0.00           H  
ATOM    520  HD2 ARG A  34      -6.481  -7.406   1.742  1.00  0.00           H  
ATOM    521  HD3 ARG A  34      -5.644  -7.873   0.262  1.00  0.00           H  
ATOM    522  HE  ARG A  34      -5.977 -10.155   1.842  1.00  0.00           H  
ATOM    523 HH11 ARG A  34      -7.895  -7.873   0.045  1.00  0.00           H  
ATOM    524 HH12 ARG A  34      -9.155  -9.009  -0.306  1.00  0.00           H  
ATOM    525 HH21 ARG A  34      -7.629 -11.661   1.386  1.00  0.00           H  
ATOM    526 HH22 ARG A  34      -9.003 -11.164   0.458  1.00  0.00           H  
ATOM    527  N   THR A  35      -2.384  -6.316   0.291  1.00  0.00           N  
ATOM    528  CA  THR A  35      -1.764  -5.032   0.592  1.00  0.00           C  
ATOM    529  C   THR A  35      -2.802  -4.015   1.052  1.00  0.00           C  
ATOM    530  O   THR A  35      -3.989  -4.150   0.760  1.00  0.00           O  
ATOM    531  CB  THR A  35      -1.017  -4.468  -0.632  1.00  0.00           C  
ATOM    532  OG1 THR A  35      -1.947  -4.175  -1.681  1.00  0.00           O  
ATOM    533  CG2 THR A  35       0.025  -5.457  -1.132  1.00  0.00           C  
ATOM    534  H   THR A  35      -3.173  -6.343  -0.289  1.00  0.00           H  
ATOM    535  HA  THR A  35      -1.047  -5.186   1.386  1.00  0.00           H  
ATOM    536  HB  THR A  35      -0.516  -3.557  -0.339  1.00  0.00           H  
ATOM    537  HG1 THR A  35      -2.657  -4.820  -1.669  1.00  0.00           H  
ATOM    538 HG21 THR A  35       0.999  -4.991  -1.118  1.00  0.00           H  
ATOM    539 HG22 THR A  35      -0.217  -5.755  -2.142  1.00  0.00           H  
ATOM    540 HG23 THR A  35       0.032  -6.326  -0.493  1.00  0.00           H  
ATOM    541  N   GLY A  36      -2.346  -2.996   1.775  1.00  0.00           N  
ATOM    542  CA  GLY A  36      -3.249  -1.971   2.264  1.00  0.00           C  
ATOM    543  C   GLY A  36      -2.554  -0.967   3.162  1.00  0.00           C  
ATOM    544  O   GLY A  36      -1.688  -1.332   3.958  1.00  0.00           O  
ATOM    545  H   GLY A  36      -1.389  -2.941   1.977  1.00  0.00           H  
ATOM    546  HA2 GLY A  36      -3.674  -1.449   1.420  1.00  0.00           H  
ATOM    547  HA3 GLY A  36      -4.045  -2.444   2.820  1.00  0.00           H  
ATOM    548  N   ILE A  37      -2.932   0.300   3.034  1.00  0.00           N  
ATOM    549  CA  ILE A  37      -2.338   1.359   3.841  1.00  0.00           C  
ATOM    550  C   ILE A  37      -3.163   1.621   5.097  1.00  0.00           C  
ATOM    551  O   ILE A  37      -4.387   1.731   5.036  1.00  0.00           O  
ATOM    552  CB  ILE A  37      -2.209   2.670   3.043  1.00  0.00           C  
ATOM    553  CG1 ILE A  37      -1.186   2.508   1.917  1.00  0.00           C  
ATOM    554  CG2 ILE A  37      -1.815   3.815   3.964  1.00  0.00           C  
ATOM    555  CD1 ILE A  37      -1.705   1.718   0.737  1.00  0.00           C  
ATOM    556  H   ILE A  37      -3.627   0.529   2.382  1.00  0.00           H  
ATOM    557  HA  ILE A  37      -1.348   1.040   4.133  1.00  0.00           H  
ATOM    558  HB  ILE A  37      -3.172   2.900   2.614  1.00  0.00           H  
ATOM    559 HG12 ILE A  37      -0.895   3.484   1.560  1.00  0.00           H  
ATOM    560 HG13 ILE A  37      -0.315   1.997   2.303  1.00  0.00           H  
ATOM    561 HG21 ILE A  37      -2.684   4.154   4.508  1.00  0.00           H  
ATOM    562 HG22 ILE A  37      -1.066   3.473   4.662  1.00  0.00           H  
ATOM    563 HG23 ILE A  37      -1.417   4.629   3.378  1.00  0.00           H  
ATOM    564 HD11 ILE A  37      -2.700   2.055   0.487  1.00  0.00           H  
ATOM    565 HD12 ILE A  37      -1.051   1.862  -0.110  1.00  0.00           H  
ATOM    566 HD13 ILE A  37      -1.736   0.668   0.993  1.00  0.00           H  
ATOM    567  N   TYR A  38      -2.483   1.721   6.234  1.00  0.00           N  
ATOM    568  CA  TYR A  38      -3.152   1.970   7.505  1.00  0.00           C  
ATOM    569  C   TYR A  38      -2.523   3.157   8.229  1.00  0.00           C  
ATOM    570  O   TYR A  38      -1.378   3.524   7.965  1.00  0.00           O  
ATOM    571  CB  TYR A  38      -3.087   0.725   8.392  1.00  0.00           C  
ATOM    572  CG  TYR A  38      -3.792  -0.476   7.802  1.00  0.00           C  
ATOM    573  CD1 TYR A  38      -3.281  -1.127   6.686  1.00  0.00           C  
ATOM    574  CD2 TYR A  38      -4.969  -0.958   8.360  1.00  0.00           C  
ATOM    575  CE1 TYR A  38      -3.922  -2.224   6.144  1.00  0.00           C  
ATOM    576  CE2 TYR A  38      -5.616  -2.055   7.825  1.00  0.00           C  
ATOM    577  CZ  TYR A  38      -5.089  -2.685   6.717  1.00  0.00           C  
ATOM    578  OH  TYR A  38      -5.731  -3.777   6.180  1.00  0.00           O  
ATOM    579  H   TYR A  38      -1.508   1.624   6.218  1.00  0.00           H  
ATOM    580  HA  TYR A  38      -4.187   2.197   7.296  1.00  0.00           H  
ATOM    581  HB2 TYR A  38      -2.054   0.457   8.549  1.00  0.00           H  
ATOM    582  HB3 TYR A  38      -3.546   0.945   9.344  1.00  0.00           H  
ATOM    583  HD1 TYR A  38      -2.367  -0.764   6.239  1.00  0.00           H  
ATOM    584  HD2 TYR A  38      -5.380  -0.462   9.228  1.00  0.00           H  
ATOM    585  HE1 TYR A  38      -3.510  -2.717   5.276  1.00  0.00           H  
ATOM    586  HE2 TYR A  38      -6.530  -2.416   8.274  1.00  0.00           H  
ATOM    587  HH  TYR A  38      -5.591  -4.540   6.746  1.00  0.00           H  
ATOM    588  N   HIS A  39      -3.281   3.752   9.144  1.00  0.00           N  
ATOM    589  CA  HIS A  39      -2.799   4.897   9.908  1.00  0.00           C  
ATOM    590  C   HIS A  39      -3.128   4.739  11.390  1.00  0.00           C  
ATOM    591  O   HIS A  39      -4.226   5.073  11.831  1.00  0.00           O  
ATOM    592  CB  HIS A  39      -3.414   6.190   9.372  1.00  0.00           C  
ATOM    593  CG  HIS A  39      -2.997   7.412  10.131  1.00  0.00           C  
ATOM    594  ND1 HIS A  39      -3.415   8.684   9.801  1.00  0.00           N  
ATOM    595  CD2 HIS A  39      -2.194   7.551  11.212  1.00  0.00           C  
ATOM    596  CE1 HIS A  39      -2.887   9.552  10.644  1.00  0.00           C  
ATOM    597  NE2 HIS A  39      -2.142   8.891  11.511  1.00  0.00           N  
ATOM    598  H   HIS A  39      -4.185   3.414   9.309  1.00  0.00           H  
ATOM    599  HA  HIS A  39      -1.727   4.945   9.793  1.00  0.00           H  
ATOM    600  HB2 HIS A  39      -3.118   6.323   8.342  1.00  0.00           H  
ATOM    601  HB3 HIS A  39      -4.491   6.118   9.425  1.00  0.00           H  
ATOM    602  HD1 HIS A  39      -4.010   8.915   9.057  1.00  0.00           H  
ATOM    603  HD2 HIS A  39      -1.687   6.757  11.742  1.00  0.00           H  
ATOM    604  HE1 HIS A  39      -3.038  10.621  10.628  1.00  0.00           H  
ATOM    605  HE2 HIS A  39      -1.569   9.301  12.192  1.00  0.00           H  
ATOM    606  N   GLY A  40      -2.167   4.226  12.153  1.00  0.00           N  
ATOM    607  CA  GLY A  40      -2.375   4.032  13.576  1.00  0.00           C  
ATOM    608  C   GLY A  40      -3.110   2.743  13.884  1.00  0.00           C  
ATOM    609  O   GLY A  40      -3.865   2.667  14.852  1.00  0.00           O  
ATOM    610  H   GLY A  40      -1.311   3.978  11.746  1.00  0.00           H  
ATOM    611  HA2 GLY A  40      -1.415   4.014  14.069  1.00  0.00           H  
ATOM    612  HA3 GLY A  40      -2.950   4.861  13.961  1.00  0.00           H  
ATOM    613  N   GLY A  41      -2.890   1.725  13.056  1.00  0.00           N  
ATOM    614  CA  GLY A  41      -3.546   0.447  13.261  1.00  0.00           C  
ATOM    615  C   GLY A  41      -4.894   0.371  12.572  1.00  0.00           C  
ATOM    616  O   GLY A  41      -5.432  -0.717  12.367  1.00  0.00           O  
ATOM    617  H   GLY A  41      -2.277   1.844  12.300  1.00  0.00           H  
ATOM    618  HA2 GLY A  41      -2.911  -0.337  12.876  1.00  0.00           H  
ATOM    619  HA3 GLY A  41      -3.687   0.294  14.321  1.00  0.00           H  
ATOM    620  N   GLU A  42      -5.442   1.529  12.217  1.00  0.00           N  
ATOM    621  CA  GLU A  42      -6.737   1.587  11.549  1.00  0.00           C  
ATOM    622  C   GLU A  42      -6.566   1.701  10.037  1.00  0.00           C  
ATOM    623  O   GLU A  42      -5.670   2.383   9.538  1.00  0.00           O  
ATOM    624  CB  GLU A  42      -7.552   2.773  12.072  1.00  0.00           C  
ATOM    625  CG  GLU A  42      -8.220   2.509  13.411  1.00  0.00           C  
ATOM    626  CD  GLU A  42      -8.968   3.718  13.938  1.00  0.00           C  
ATOM    627  OE1 GLU A  42      -8.374   4.816  13.971  1.00  0.00           O  
ATOM    628  OE2 GLU A  42     -10.148   3.566  14.316  1.00  0.00           O  
ATOM    629  H   GLU A  42      -4.964   2.363  12.408  1.00  0.00           H  
ATOM    630  HA  GLU A  42      -7.266   0.673  11.772  1.00  0.00           H  
ATOM    631  HB2 GLU A  42      -6.896   3.624  12.181  1.00  0.00           H  
ATOM    632  HB3 GLU A  42      -8.320   3.011  11.351  1.00  0.00           H  
ATOM    633  HG2 GLU A  42      -8.919   1.695  13.296  1.00  0.00           H  
ATOM    634  HG3 GLU A  42      -7.462   2.232  14.129  1.00  0.00           H  
ATOM    635  N   PRO A  43      -7.444   1.016   9.290  1.00  0.00           N  
ATOM    636  CA  PRO A  43      -7.411   1.024   7.824  1.00  0.00           C  
ATOM    637  C   PRO A  43      -7.819   2.373   7.242  1.00  0.00           C  
ATOM    638  O   PRO A  43      -8.452   3.186   7.917  1.00  0.00           O  
ATOM    639  CB  PRO A  43      -8.429  -0.053   7.441  1.00  0.00           C  
ATOM    640  CG  PRO A  43      -9.365  -0.119   8.599  1.00  0.00           C  
ATOM    641  CD  PRO A  43      -8.537   0.183   9.818  1.00  0.00           C  
ATOM    642  HA  PRO A  43      -6.436   0.750   7.448  1.00  0.00           H  
ATOM    643  HB2 PRO A  43      -8.941   0.238   6.535  1.00  0.00           H  
ATOM    644  HB3 PRO A  43      -7.923  -0.994   7.289  1.00  0.00           H  
ATOM    645  HG2 PRO A  43     -10.145   0.618   8.483  1.00  0.00           H  
ATOM    646  HG3 PRO A  43      -9.790  -1.109   8.671  1.00  0.00           H  
ATOM    647  HD2 PRO A  43      -9.121   0.727  10.545  1.00  0.00           H  
ATOM    648  HD3 PRO A  43      -8.152  -0.730  10.247  1.00  0.00           H  
ATOM    649  N   LEU A  44      -7.452   2.605   5.987  1.00  0.00           N  
ATOM    650  CA  LEU A  44      -7.780   3.857   5.313  1.00  0.00           C  
ATOM    651  C   LEU A  44      -8.633   3.601   4.074  1.00  0.00           C  
ATOM    652  O   LEU A  44      -9.402   4.464   3.649  1.00  0.00           O  
ATOM    653  CB  LEU A  44      -6.501   4.599   4.921  1.00  0.00           C  
ATOM    654  CG  LEU A  44      -5.912   5.527   5.984  1.00  0.00           C  
ATOM    655  CD1 LEU A  44      -5.364   4.722   7.152  1.00  0.00           C  
ATOM    656  CD2 LEU A  44      -4.824   6.404   5.382  1.00  0.00           C  
ATOM    657  H   LEU A  44      -6.949   1.919   5.500  1.00  0.00           H  
ATOM    658  HA  LEU A  44      -8.344   4.467   6.003  1.00  0.00           H  
ATOM    659  HB2 LEU A  44      -5.753   3.861   4.676  1.00  0.00           H  
ATOM    660  HB3 LEU A  44      -6.719   5.193   4.045  1.00  0.00           H  
ATOM    661  HG  LEU A  44      -6.692   6.173   6.362  1.00  0.00           H  
ATOM    662 HD11 LEU A  44      -5.779   5.098   8.075  1.00  0.00           H  
ATOM    663 HD12 LEU A  44      -4.288   4.811   7.178  1.00  0.00           H  
ATOM    664 HD13 LEU A  44      -5.636   3.683   7.032  1.00  0.00           H  
ATOM    665 HD21 LEU A  44      -5.206   7.404   5.239  1.00  0.00           H  
ATOM    666 HD22 LEU A  44      -4.519   5.996   4.429  1.00  0.00           H  
ATOM    667 HD23 LEU A  44      -3.975   6.434   6.049  1.00  0.00           H  
ATOM    668  N   CYS A  45      -8.493   2.411   3.501  1.00  0.00           N  
ATOM    669  CA  CYS A  45      -9.251   2.041   2.312  1.00  0.00           C  
ATOM    670  C   CYS A  45      -9.329   0.525   2.166  1.00  0.00           C  
ATOM    671  O   CYS A  45      -8.626  -0.212   2.858  1.00  0.00           O  
ATOM    672  CB  CYS A  45      -8.613   2.653   1.064  1.00  0.00           C  
ATOM    673  SG  CYS A  45      -7.049   1.884   0.582  1.00  0.00           S  
ATOM    674  H   CYS A  45      -7.864   1.765   3.887  1.00  0.00           H  
ATOM    675  HA  CYS A  45     -10.252   2.431   2.423  1.00  0.00           H  
ATOM    676  HB2 CYS A  45      -9.297   2.553   0.233  1.00  0.00           H  
ATOM    677  HB3 CYS A  45      -8.425   3.701   1.242  1.00  0.00           H  
ATOM    678  HG  CYS A  45      -7.107   0.602   0.908  1.00  0.00           H  
ATOM    679  N   ASP A  46     -10.190   0.066   1.265  1.00  0.00           N  
ATOM    680  CA  ASP A  46     -10.361  -1.363   1.029  1.00  0.00           C  
ATOM    681  C   ASP A  46      -9.034  -2.013   0.646  1.00  0.00           C  
ATOM    682  O   ASP A  46      -8.319  -1.520  -0.224  1.00  0.00           O  
ATOM    683  CB  ASP A  46     -11.395  -1.600  -0.073  1.00  0.00           C  
ATOM    684  CG  ASP A  46     -12.687  -0.846   0.174  1.00  0.00           C  
ATOM    685  OD1 ASP A  46     -13.401  -1.193   1.138  1.00  0.00           O  
ATOM    686  OD2 ASP A  46     -12.983   0.092  -0.596  1.00  0.00           O  
ATOM    687  H   ASP A  46     -10.723   0.703   0.744  1.00  0.00           H  
ATOM    688  HA  ASP A  46     -10.715  -1.811   1.945  1.00  0.00           H  
ATOM    689  HB2 ASP A  46     -10.986  -1.275  -1.018  1.00  0.00           H  
ATOM    690  HB3 ASP A  46     -11.620  -2.655  -0.126  1.00  0.00           H  
ATOM    691  N   ASN A  47      -8.714  -3.123   1.304  1.00  0.00           N  
ATOM    692  CA  ASN A  47      -7.472  -3.839   1.034  1.00  0.00           C  
ATOM    693  C   ASN A  47      -7.458  -4.384  -0.391  1.00  0.00           C  
ATOM    694  O   ASN A  47      -8.501  -4.727  -0.947  1.00  0.00           O  
ATOM    695  CB  ASN A  47      -7.294  -4.986   2.032  1.00  0.00           C  
ATOM    696  CG  ASN A  47      -7.686  -4.591   3.442  1.00  0.00           C  
ATOM    697  OD1 ASN A  47      -8.610  -5.159   4.024  1.00  0.00           O  
ATOM    698  ND2 ASN A  47      -6.982  -3.612   4.000  1.00  0.00           N  
ATOM    699  H   ASN A  47      -9.325  -3.468   1.988  1.00  0.00           H  
ATOM    700  HA  ASN A  47      -6.656  -3.143   1.150  1.00  0.00           H  
ATOM    701  HB2 ASN A  47      -7.911  -5.819   1.727  1.00  0.00           H  
ATOM    702  HB3 ASN A  47      -6.259  -5.293   2.037  1.00  0.00           H  
ATOM    703 HD21 ASN A  47      -6.260  -3.205   3.477  1.00  0.00           H  
ATOM    704 HD22 ASN A  47      -7.214  -3.337   4.911  1.00  0.00           H  
ATOM    705  N   VAL A  48      -6.267  -4.460  -0.977  1.00  0.00           N  
ATOM    706  CA  VAL A  48      -6.115  -4.964  -2.337  1.00  0.00           C  
ATOM    707  C   VAL A  48      -5.397  -6.308  -2.347  1.00  0.00           C  
ATOM    708  O   VAL A  48      -4.534  -6.569  -1.511  1.00  0.00           O  
ATOM    709  CB  VAL A  48      -5.335  -3.971  -3.220  1.00  0.00           C  
ATOM    710  CG1 VAL A  48      -5.363  -4.414  -4.674  1.00  0.00           C  
ATOM    711  CG2 VAL A  48      -5.901  -2.567  -3.070  1.00  0.00           C  
ATOM    712  H   VAL A  48      -5.472  -4.171  -0.483  1.00  0.00           H  
ATOM    713  HA  VAL A  48      -7.102  -5.090  -2.759  1.00  0.00           H  
ATOM    714  HB  VAL A  48      -4.307  -3.959  -2.890  1.00  0.00           H  
ATOM    715 HG11 VAL A  48      -4.780  -5.316  -4.787  1.00  0.00           H  
ATOM    716 HG12 VAL A  48      -6.384  -4.603  -4.974  1.00  0.00           H  
ATOM    717 HG13 VAL A  48      -4.945  -3.635  -5.295  1.00  0.00           H  
ATOM    718 HG21 VAL A  48      -5.657  -1.986  -3.946  1.00  0.00           H  
ATOM    719 HG22 VAL A  48      -6.975  -2.621  -2.961  1.00  0.00           H  
ATOM    720 HG23 VAL A  48      -5.475  -2.098  -2.196  1.00  0.00           H  
ATOM    721  N   ASN A  49      -5.761  -7.159  -3.302  1.00  0.00           N  
ATOM    722  CA  ASN A  49      -5.151  -8.479  -3.421  1.00  0.00           C  
ATOM    723  C   ASN A  49      -4.691  -8.738  -4.853  1.00  0.00           C  
ATOM    724  O   ASN A  49      -5.329  -8.298  -5.811  1.00  0.00           O  
ATOM    725  CB  ASN A  49      -6.141  -9.562  -2.988  1.00  0.00           C  
ATOM    726  CG  ASN A  49      -7.464  -9.463  -3.722  1.00  0.00           C  
ATOM    727  OD1 ASN A  49      -7.503  -9.410  -4.951  1.00  0.00           O  
ATOM    728  ND2 ASN A  49      -8.558  -9.438  -2.968  1.00  0.00           N  
ATOM    729  H   ASN A  49      -6.455  -6.894  -3.940  1.00  0.00           H  
ATOM    730  HA  ASN A  49      -4.291  -8.507  -2.769  1.00  0.00           H  
ATOM    731  HB2 ASN A  49      -5.712 -10.534  -3.188  1.00  0.00           H  
ATOM    732  HB3 ASN A  49      -6.328  -9.468  -1.929  1.00  0.00           H  
ATOM    733 HD21 ASN A  49      -8.451  -9.484  -1.995  1.00  0.00           H  
ATOM    734 HD22 ASN A  49      -9.427  -9.375  -3.417  1.00  0.00           H  
ATOM    735  N   THR A  50      -3.581  -9.455  -4.992  1.00  0.00           N  
ATOM    736  CA  THR A  50      -3.035  -9.772  -6.306  1.00  0.00           C  
ATOM    737  C   THR A  50      -3.648 -11.053  -6.861  1.00  0.00           C  
ATOM    738  O   THR A  50      -4.436 -11.716  -6.188  1.00  0.00           O  
ATOM    739  CB  THR A  50      -1.504  -9.930  -6.255  1.00  0.00           C  
ATOM    740  OG1 THR A  50      -1.017 -10.403  -7.516  1.00  0.00           O  
ATOM    741  CG2 THR A  50      -1.095 -10.897  -5.153  1.00  0.00           C  
ATOM    742  H   THR A  50      -3.118  -9.777  -4.191  1.00  0.00           H  
ATOM    743  HA  THR A  50      -3.270  -8.954  -6.971  1.00  0.00           H  
ATOM    744  HB  THR A  50      -1.064  -8.965  -6.047  1.00  0.00           H  
ATOM    745  HG1 THR A  50      -0.535  -9.699  -7.957  1.00  0.00           H  
ATOM    746 HG21 THR A  50      -1.288 -10.448  -4.190  1.00  0.00           H  
ATOM    747 HG22 THR A  50      -0.043 -11.121  -5.243  1.00  0.00           H  
ATOM    748 HG23 THR A  50      -1.667 -11.808  -5.245  1.00  0.00           H  
ATOM    749  N   GLN A  51      -3.280 -11.394  -8.092  1.00  0.00           N  
ATOM    750  CA  GLN A  51      -3.795 -12.596  -8.737  1.00  0.00           C  
ATOM    751  C   GLN A  51      -3.359 -13.848  -7.983  1.00  0.00           C  
ATOM    752  O   GLN A  51      -2.491 -13.788  -7.111  1.00  0.00           O  
ATOM    753  CB  GLN A  51      -3.316 -12.667 -10.188  1.00  0.00           C  
ATOM    754  CG  GLN A  51      -1.843 -13.018 -10.325  1.00  0.00           C  
ATOM    755  CD  GLN A  51      -1.398 -13.109 -11.772  1.00  0.00           C  
ATOM    756  OE1 GLN A  51      -0.544 -12.343 -12.219  1.00  0.00           O  
ATOM    757  NE2 GLN A  51      -1.975 -14.048 -12.511  1.00  0.00           N  
ATOM    758  H   GLN A  51      -2.649 -10.824  -8.577  1.00  0.00           H  
ATOM    759  HA  GLN A  51      -4.873 -12.542  -8.726  1.00  0.00           H  
ATOM    760  HB2 GLN A  51      -3.893 -13.416 -10.709  1.00  0.00           H  
ATOM    761  HB3 GLN A  51      -3.480 -11.708 -10.656  1.00  0.00           H  
ATOM    762  HG2 GLN A  51      -1.257 -12.257  -9.832  1.00  0.00           H  
ATOM    763  HG3 GLN A  51      -1.668 -13.971  -9.849  1.00  0.00           H  
ATOM    764 HE21 GLN A  51      -2.648 -14.622 -12.088  1.00  0.00           H  
ATOM    765 HE22 GLN A  51      -1.706 -14.129 -13.449  1.00  0.00           H  
ATOM    766  N   ARG A  52      -3.965 -14.980  -8.324  1.00  0.00           N  
ATOM    767  CA  ARG A  52      -3.640 -16.246  -7.678  1.00  0.00           C  
ATOM    768  C   ARG A  52      -2.550 -16.985  -8.448  1.00  0.00           C  
ATOM    769  O   ARG A  52      -2.539 -16.990  -9.679  1.00  0.00           O  
ATOM    770  CB  ARG A  52      -4.888 -17.124  -7.571  1.00  0.00           C  
ATOM    771  CG  ARG A  52      -5.741 -16.824  -6.350  1.00  0.00           C  
ATOM    772  CD  ARG A  52      -7.176 -17.291  -6.543  1.00  0.00           C  
ATOM    773  NE  ARG A  52      -7.966 -16.329  -7.307  1.00  0.00           N  
ATOM    774  CZ  ARG A  52      -8.356 -15.153  -6.829  1.00  0.00           C  
ATOM    775  NH1 ARG A  52      -8.029 -14.794  -5.595  1.00  0.00           N  
ATOM    776  NH2 ARG A  52      -9.073 -14.332  -7.585  1.00  0.00           N  
ATOM    777  H   ARG A  52      -4.649 -14.964  -9.026  1.00  0.00           H  
ATOM    778  HA  ARG A  52      -3.278 -16.028  -6.684  1.00  0.00           H  
ATOM    779  HB2 ARG A  52      -5.496 -16.975  -8.452  1.00  0.00           H  
ATOM    780  HB3 ARG A  52      -4.583 -18.158  -7.525  1.00  0.00           H  
ATOM    781  HG2 ARG A  52      -5.321 -17.332  -5.495  1.00  0.00           H  
ATOM    782  HG3 ARG A  52      -5.739 -15.758  -6.174  1.00  0.00           H  
ATOM    783  HD2 ARG A  52      -7.165 -18.233  -7.070  1.00  0.00           H  
ATOM    784  HD3 ARG A  52      -7.630 -17.426  -5.573  1.00  0.00           H  
ATOM    785  HE  ARG A  52      -8.218 -16.574  -8.222  1.00  0.00           H  
ATOM    786 HH11 ARG A  52      -7.488 -15.410  -5.023  1.00  0.00           H  
ATOM    787 HH12 ARG A  52      -8.323 -13.908  -5.237  1.00  0.00           H  
ATOM    788 HH21 ARG A  52      -9.321 -14.598  -8.516  1.00  0.00           H  
ATOM    789 HH22 ARG A  52      -9.366 -13.447  -7.224  1.00  0.00           H  
ATOM    790  N   VAL A  53      -1.633 -17.608  -7.715  1.00  0.00           N  
ATOM    791  CA  VAL A  53      -0.539 -18.351  -8.328  1.00  0.00           C  
ATOM    792  C   VAL A  53      -0.173 -19.576  -7.498  1.00  0.00           C  
ATOM    793  O   VAL A  53      -0.353 -19.609  -6.280  1.00  0.00           O  
ATOM    794  CB  VAL A  53       0.712 -17.468  -8.499  1.00  0.00           C  
ATOM    795  CG1 VAL A  53       0.317 -16.051  -8.886  1.00  0.00           C  
ATOM    796  CG2 VAL A  53       1.543 -17.470  -7.225  1.00  0.00           C  
ATOM    797  H   VAL A  53      -1.695 -17.568  -6.737  1.00  0.00           H  
ATOM    798  HA  VAL A  53      -0.862 -18.674  -9.307  1.00  0.00           H  
ATOM    799  HB  VAL A  53       1.313 -17.881  -9.296  1.00  0.00           H  
ATOM    800 HG11 VAL A  53      -0.264 -16.076  -9.797  1.00  0.00           H  
ATOM    801 HG12 VAL A  53      -0.271 -15.612  -8.094  1.00  0.00           H  
ATOM    802 HG13 VAL A  53       1.207 -15.460  -9.044  1.00  0.00           H  
ATOM    803 HG21 VAL A  53       1.877 -18.475  -7.015  1.00  0.00           H  
ATOM    804 HG22 VAL A  53       2.401 -16.826  -7.354  1.00  0.00           H  
ATOM    805 HG23 VAL A  53       0.943 -17.109  -6.403  1.00  0.00           H  
ATOM    806  N   PRO A  54       0.355 -20.610  -8.170  1.00  0.00           N  
ATOM    807  CA  PRO A  54       0.759 -21.857  -7.514  1.00  0.00           C  
ATOM    808  C   PRO A  54       1.989 -21.676  -6.631  1.00  0.00           C  
ATOM    809  O   PRO A  54       2.945 -20.999  -7.013  1.00  0.00           O  
ATOM    810  CB  PRO A  54       1.075 -22.789  -8.687  1.00  0.00           C  
ATOM    811  CG  PRO A  54       1.435 -21.877  -9.809  1.00  0.00           C  
ATOM    812  CD  PRO A  54       0.599 -20.641  -9.622  1.00  0.00           C  
ATOM    813  HA  PRO A  54      -0.046 -22.275  -6.927  1.00  0.00           H  
ATOM    814  HB2 PRO A  54       1.899 -23.437  -8.423  1.00  0.00           H  
ATOM    815  HB3 PRO A  54       0.205 -23.382  -8.924  1.00  0.00           H  
ATOM    816  HG2 PRO A  54       2.484 -21.631  -9.759  1.00  0.00           H  
ATOM    817  HG3 PRO A  54       1.202 -22.347 -10.752  1.00  0.00           H  
ATOM    818  HD2 PRO A  54       1.145 -19.765  -9.940  1.00  0.00           H  
ATOM    819  HD3 PRO A  54      -0.330 -20.727 -10.166  1.00  0.00           H  
ATOM    820  N   CYS A  55       1.959 -22.285  -5.451  1.00  0.00           N  
ATOM    821  CA  CYS A  55       3.073 -22.190  -4.514  1.00  0.00           C  
ATOM    822  C   CYS A  55       4.400 -22.459  -5.216  1.00  0.00           C  
ATOM    823  O   CYS A  55       5.374 -21.731  -5.025  1.00  0.00           O  
ATOM    824  CB  CYS A  55       2.883 -23.178  -3.362  1.00  0.00           C  
ATOM    825  SG  CYS A  55       2.783 -24.907  -3.881  1.00  0.00           S  
ATOM    826  H   CYS A  55       1.170 -22.810  -5.203  1.00  0.00           H  
ATOM    827  HA  CYS A  55       3.087 -21.186  -4.117  1.00  0.00           H  
ATOM    828  HB2 CYS A  55       3.715 -23.088  -2.679  1.00  0.00           H  
ATOM    829  HB3 CYS A  55       1.969 -22.937  -2.839  1.00  0.00           H  
ATOM    830  HG  CYS A  55       2.014 -24.966  -4.957  1.00  0.00           H  
ATOM    831  N   SER A  56       4.430 -23.510  -6.030  1.00  0.00           N  
ATOM    832  CA  SER A  56       5.639 -23.879  -6.757  1.00  0.00           C  
ATOM    833  C   SER A  56       6.194 -22.685  -7.529  1.00  0.00           C  
ATOM    834  O   SER A  56       7.397 -22.593  -7.768  1.00  0.00           O  
ATOM    835  CB  SER A  56       5.349 -25.032  -7.719  1.00  0.00           C  
ATOM    836  OG  SER A  56       5.442 -26.283  -7.059  1.00  0.00           O  
ATOM    837  H   SER A  56       3.621 -24.051  -6.141  1.00  0.00           H  
ATOM    838  HA  SER A  56       6.375 -24.200  -6.035  1.00  0.00           H  
ATOM    839  HB2 SER A  56       4.352 -24.923  -8.118  1.00  0.00           H  
ATOM    840  HB3 SER A  56       6.064 -25.012  -8.528  1.00  0.00           H  
ATOM    841  HG  SER A  56       6.365 -26.504  -6.920  1.00  0.00           H  
ATOM    842  N   ASN A  57       5.307 -21.774  -7.916  1.00  0.00           N  
ATOM    843  CA  ASN A  57       5.707 -20.587  -8.661  1.00  0.00           C  
ATOM    844  C   ASN A  57       5.040 -19.338  -8.093  1.00  0.00           C  
ATOM    845  O   ASN A  57       3.971 -18.918  -8.536  1.00  0.00           O  
ATOM    846  CB  ASN A  57       5.347 -20.742 -10.140  1.00  0.00           C  
ATOM    847  CG  ASN A  57       6.372 -21.562 -10.901  1.00  0.00           C  
ATOM    848  OD1 ASN A  57       7.260 -22.173 -10.306  1.00  0.00           O  
ATOM    849  ND2 ASN A  57       6.253 -21.577 -12.223  1.00  0.00           N  
ATOM    850  H   ASN A  57       4.361 -21.904  -7.695  1.00  0.00           H  
ATOM    851  HA  ASN A  57       6.777 -20.482  -8.569  1.00  0.00           H  
ATOM    852  HB2 ASN A  57       4.389 -21.234 -10.222  1.00  0.00           H  
ATOM    853  HB3 ASN A  57       5.285 -19.765 -10.594  1.00  0.00           H  
ATOM    854 HD21 ASN A  57       5.522 -21.065 -12.629  1.00  0.00           H  
ATOM    855 HD22 ASN A  57       6.902 -22.099 -12.740  1.00  0.00           H  
ATOM    856  N   PRO A  58       5.685 -18.728  -7.087  1.00  0.00           N  
ATOM    857  CA  PRO A  58       5.174 -17.518  -6.437  1.00  0.00           C  
ATOM    858  C   PRO A  58       5.240 -16.298  -7.349  1.00  0.00           C  
ATOM    859  O   PRO A  58       4.912 -15.184  -6.938  1.00  0.00           O  
ATOM    860  CB  PRO A  58       6.106 -17.339  -5.237  1.00  0.00           C  
ATOM    861  CG  PRO A  58       7.371 -18.018  -5.635  1.00  0.00           C  
ATOM    862  CD  PRO A  58       6.964 -19.173  -6.508  1.00  0.00           C  
ATOM    863  HA  PRO A  58       4.159 -17.652  -6.090  1.00  0.00           H  
ATOM    864  HB2 PRO A  58       6.264 -16.285  -5.054  1.00  0.00           H  
ATOM    865  HB3 PRO A  58       5.669 -17.800  -4.364  1.00  0.00           H  
ATOM    866  HG2 PRO A  58       7.997 -17.334  -6.187  1.00  0.00           H  
ATOM    867  HG3 PRO A  58       7.887 -18.376  -4.757  1.00  0.00           H  
ATOM    868  HD2 PRO A  58       7.700 -19.340  -7.280  1.00  0.00           H  
ATOM    869  HD3 PRO A  58       6.827 -20.065  -5.914  1.00  0.00           H  
ATOM    870  N   ARG A  59       5.664 -16.514  -8.590  1.00  0.00           N  
ATOM    871  CA  ARG A  59       5.773 -15.432  -9.560  1.00  0.00           C  
ATOM    872  C   ARG A  59       4.441 -14.704  -9.715  1.00  0.00           C  
ATOM    873  O   ARG A  59       3.389 -15.332  -9.833  1.00  0.00           O  
ATOM    874  CB  ARG A  59       6.229 -15.977 -10.915  1.00  0.00           C  
ATOM    875  CG  ARG A  59       6.428 -14.900 -11.969  1.00  0.00           C  
ATOM    876  CD  ARG A  59       6.151 -15.430 -13.367  1.00  0.00           C  
ATOM    877  NE  ARG A  59       6.936 -14.733 -14.382  1.00  0.00           N  
ATOM    878  CZ  ARG A  59       6.973 -15.096 -15.660  1.00  0.00           C  
ATOM    879  NH1 ARG A  59       6.272 -16.141 -16.076  1.00  0.00           N  
ATOM    880  NH2 ARG A  59       7.711 -14.411 -16.524  1.00  0.00           N  
ATOM    881  H   ARG A  59       5.910 -17.424  -8.859  1.00  0.00           H  
ATOM    882  HA  ARG A  59       6.512 -14.733  -9.196  1.00  0.00           H  
ATOM    883  HB2 ARG A  59       7.166 -16.498 -10.784  1.00  0.00           H  
ATOM    884  HB3 ARG A  59       5.487 -16.672 -11.278  1.00  0.00           H  
ATOM    885  HG2 ARG A  59       5.752 -14.082 -11.767  1.00  0.00           H  
ATOM    886  HG3 ARG A  59       7.447 -14.547 -11.922  1.00  0.00           H  
ATOM    887  HD2 ARG A  59       6.398 -16.481 -13.394  1.00  0.00           H  
ATOM    888  HD3 ARG A  59       5.102 -15.301 -13.585  1.00  0.00           H  
ATOM    889  HE  ARG A  59       7.461 -13.957 -14.096  1.00  0.00           H  
ATOM    890 HH11 ARG A  59       5.715 -16.659 -15.428  1.00  0.00           H  
ATOM    891 HH12 ARG A  59       6.301 -16.411 -17.039  1.00  0.00           H  
ATOM    892 HH21 ARG A  59       8.240 -13.621 -16.214  1.00  0.00           H  
ATOM    893 HH22 ARG A  59       7.738 -14.684 -17.485  1.00  0.00           H  
ATOM    894  N   TRP A  60       4.495 -13.377  -9.713  1.00  0.00           N  
ATOM    895  CA  TRP A  60       3.292 -12.563  -9.852  1.00  0.00           C  
ATOM    896  C   TRP A  60       3.387 -11.657 -11.074  1.00  0.00           C  
ATOM    897  O   TRP A  60       2.663 -11.840 -12.052  1.00  0.00           O  
ATOM    898  CB  TRP A  60       3.072 -11.722  -8.594  1.00  0.00           C  
ATOM    899  CG  TRP A  60       2.266 -12.424  -7.543  1.00  0.00           C  
ATOM    900  CD1 TRP A  60       0.928 -12.695  -7.582  1.00  0.00           C  
ATOM    901  CD2 TRP A  60       2.746 -12.943  -6.299  1.00  0.00           C  
ATOM    902  NE1 TRP A  60       0.547 -13.351  -6.436  1.00  0.00           N  
ATOM    903  CE2 TRP A  60       1.645 -13.516  -5.633  1.00  0.00           C  
ATOM    904  CE3 TRP A  60       4.000 -12.982  -5.682  1.00  0.00           C  
ATOM    905  CZ2 TRP A  60       1.762 -14.118  -4.383  1.00  0.00           C  
ATOM    906  CZ3 TRP A  60       4.114 -13.579  -4.442  1.00  0.00           C  
ATOM    907  CH2 TRP A  60       3.001 -14.141  -3.803  1.00  0.00           C  
ATOM    908  H   TRP A  60       5.363 -12.933  -9.615  1.00  0.00           H  
ATOM    909  HA  TRP A  60       2.453 -13.232  -9.979  1.00  0.00           H  
ATOM    910  HB2 TRP A  60       4.030 -11.469  -8.165  1.00  0.00           H  
ATOM    911  HB3 TRP A  60       2.551 -10.814  -8.863  1.00  0.00           H  
ATOM    912  HD1 TRP A  60       0.276 -12.425  -8.399  1.00  0.00           H  
ATOM    913  HE1 TRP A  60      -0.362 -13.653  -6.229  1.00  0.00           H  
ATOM    914  HE3 TRP A  60       4.870 -12.554  -6.159  1.00  0.00           H  
ATOM    915  HZ2 TRP A  60       0.913 -14.556  -3.878  1.00  0.00           H  
ATOM    916  HZ3 TRP A  60       5.075 -13.618  -3.950  1.00  0.00           H  
ATOM    917  HH2 TRP A  60       3.136 -14.597  -2.834  1.00  0.00           H  
ATOM    918  N   ASN A  61       4.284 -10.678 -11.012  1.00  0.00           N  
ATOM    919  CA  ASN A  61       4.473  -9.743 -12.115  1.00  0.00           C  
ATOM    920  C   ASN A  61       3.149  -9.097 -12.513  1.00  0.00           C  
ATOM    921  O   ASN A  61       2.766  -9.115 -13.682  1.00  0.00           O  
ATOM    922  CB  ASN A  61       5.086 -10.459 -13.320  1.00  0.00           C  
ATOM    923  CG  ASN A  61       6.538 -10.832 -13.093  1.00  0.00           C  
ATOM    924  OD1 ASN A  61       7.402  -9.964 -12.969  1.00  0.00           O  
ATOM    925  ND2 ASN A  61       6.814 -12.130 -13.039  1.00  0.00           N  
ATOM    926  H   ASN A  61       4.833 -10.583 -10.206  1.00  0.00           H  
ATOM    927  HA  ASN A  61       5.151  -8.971 -11.783  1.00  0.00           H  
ATOM    928  HB2 ASN A  61       4.529 -11.364 -13.515  1.00  0.00           H  
ATOM    929  HB3 ASN A  61       5.029  -9.813 -14.183  1.00  0.00           H  
ATOM    930 HD21 ASN A  61       6.076 -12.766 -13.147  1.00  0.00           H  
ATOM    931 HD22 ASN A  61       7.745 -12.399 -12.893  1.00  0.00           H  
ATOM    932  N   GLU A  62       2.457  -8.527 -11.531  1.00  0.00           N  
ATOM    933  CA  GLU A  62       1.176  -7.875 -11.780  1.00  0.00           C  
ATOM    934  C   GLU A  62       1.170  -6.456 -11.220  1.00  0.00           C  
ATOM    935  O   GLU A  62       1.747  -6.190 -10.166  1.00  0.00           O  
ATOM    936  CB  GLU A  62       0.037  -8.685 -11.156  1.00  0.00           C  
ATOM    937  CG  GLU A  62      -1.283  -7.936 -11.100  1.00  0.00           C  
ATOM    938  CD  GLU A  62      -2.460  -8.848 -10.812  1.00  0.00           C  
ATOM    939  OE1 GLU A  62      -2.607  -9.276  -9.648  1.00  0.00           O  
ATOM    940  OE2 GLU A  62      -3.234  -9.133 -11.750  1.00  0.00           O  
ATOM    941  H   GLU A  62       2.815  -8.545 -10.620  1.00  0.00           H  
ATOM    942  HA  GLU A  62       1.029  -7.829 -12.848  1.00  0.00           H  
ATOM    943  HB2 GLU A  62      -0.107  -9.586 -11.735  1.00  0.00           H  
ATOM    944  HB3 GLU A  62       0.316  -8.958 -10.149  1.00  0.00           H  
ATOM    945  HG2 GLU A  62      -1.226  -7.190 -10.321  1.00  0.00           H  
ATOM    946  HG3 GLU A  62      -1.447  -7.449 -12.050  1.00  0.00           H  
ATOM    947  N   TRP A  63       0.515  -5.548 -11.935  1.00  0.00           N  
ATOM    948  CA  TRP A  63       0.435  -4.155 -11.511  1.00  0.00           C  
ATOM    949  C   TRP A  63      -0.750  -3.938 -10.576  1.00  0.00           C  
ATOM    950  O   TRP A  63      -1.900  -3.891 -11.015  1.00  0.00           O  
ATOM    951  CB  TRP A  63       0.315  -3.236 -12.728  1.00  0.00           C  
ATOM    952  CG  TRP A  63       1.596  -3.090 -13.491  1.00  0.00           C  
ATOM    953  CD1 TRP A  63       1.987  -3.813 -14.582  1.00  0.00           C  
ATOM    954  CD2 TRP A  63       2.656  -2.166 -13.219  1.00  0.00           C  
ATOM    955  NE1 TRP A  63       3.226  -3.394 -15.004  1.00  0.00           N  
ATOM    956  CE2 TRP A  63       3.657  -2.384 -14.186  1.00  0.00           C  
ATOM    957  CE3 TRP A  63       2.855  -1.175 -12.255  1.00  0.00           C  
ATOM    958  CZ2 TRP A  63       4.838  -1.647 -14.212  1.00  0.00           C  
ATOM    959  CZ3 TRP A  63       4.028  -0.445 -12.283  1.00  0.00           C  
ATOM    960  CH2 TRP A  63       5.007  -0.683 -13.256  1.00  0.00           C  
ATOM    961  H   TRP A  63       0.075  -5.820 -12.767  1.00  0.00           H  
ATOM    962  HA  TRP A  63       1.345  -3.917 -10.980  1.00  0.00           H  
ATOM    963  HB2 TRP A  63      -0.430  -3.635 -13.400  1.00  0.00           H  
ATOM    964  HB3 TRP A  63       0.008  -2.253 -12.399  1.00  0.00           H  
ATOM    965  HD1 TRP A  63       1.399  -4.597 -15.034  1.00  0.00           H  
ATOM    966  HE1 TRP A  63       3.719  -3.758 -15.769  1.00  0.00           H  
ATOM    967  HE3 TRP A  63       2.112  -0.976 -11.496  1.00  0.00           H  
ATOM    968  HZ2 TRP A  63       5.602  -1.819 -14.957  1.00  0.00           H  
ATOM    969  HZ3 TRP A  63       4.199   0.325 -11.545  1.00  0.00           H  
ATOM    970  HH2 TRP A  63       5.907  -0.089 -13.240  1.00  0.00           H  
ATOM    971  N   LEU A  64      -0.463  -3.806  -9.285  1.00  0.00           N  
ATOM    972  CA  LEU A  64      -1.506  -3.593  -8.288  1.00  0.00           C  
ATOM    973  C   LEU A  64      -1.714  -2.105  -8.026  1.00  0.00           C  
ATOM    974  O   LEU A  64      -0.792  -1.402  -7.616  1.00  0.00           O  
ATOM    975  CB  LEU A  64      -1.145  -4.306  -6.984  1.00  0.00           C  
ATOM    976  CG  LEU A  64      -2.322  -4.773  -6.126  1.00  0.00           C  
ATOM    977  CD1 LEU A  64      -3.227  -5.701  -6.921  1.00  0.00           C  
ATOM    978  CD2 LEU A  64      -1.822  -5.465  -4.866  1.00  0.00           C  
ATOM    979  H   LEU A  64       0.471  -3.852  -8.996  1.00  0.00           H  
ATOM    980  HA  LEU A  64      -2.424  -4.010  -8.674  1.00  0.00           H  
ATOM    981  HB2 LEU A  64      -0.554  -5.174  -7.234  1.00  0.00           H  
ATOM    982  HB3 LEU A  64      -0.550  -3.627  -6.390  1.00  0.00           H  
ATOM    983  HG  LEU A  64      -2.905  -3.913  -5.827  1.00  0.00           H  
ATOM    984 HD11 LEU A  64      -3.341  -6.634  -6.392  1.00  0.00           H  
ATOM    985 HD12 LEU A  64      -2.789  -5.887  -7.891  1.00  0.00           H  
ATOM    986 HD13 LEU A  64      -4.195  -5.237  -7.047  1.00  0.00           H  
ATOM    987 HD21 LEU A  64      -0.808  -5.153  -4.663  1.00  0.00           H  
ATOM    988 HD22 LEU A  64      -1.847  -6.535  -5.009  1.00  0.00           H  
ATOM    989 HD23 LEU A  64      -2.455  -5.197  -4.033  1.00  0.00           H  
ATOM    990  N   ASN A  65      -2.933  -1.632  -8.264  1.00  0.00           N  
ATOM    991  CA  ASN A  65      -3.263  -0.227  -8.052  1.00  0.00           C  
ATOM    992  C   ASN A  65      -3.898  -0.018  -6.681  1.00  0.00           C  
ATOM    993  O   ASN A  65      -4.534  -0.921  -6.136  1.00  0.00           O  
ATOM    994  CB  ASN A  65      -4.212   0.266  -9.147  1.00  0.00           C  
ATOM    995  CG  ASN A  65      -5.405  -0.650  -9.333  1.00  0.00           C  
ATOM    996  OD1 ASN A  65      -5.280  -1.873  -9.265  1.00  0.00           O  
ATOM    997  ND2 ASN A  65      -6.572  -0.061  -9.571  1.00  0.00           N  
ATOM    998  H   ASN A  65      -3.628  -2.242  -8.591  1.00  0.00           H  
ATOM    999  HA  ASN A  65      -2.345   0.340  -8.101  1.00  0.00           H  
ATOM   1000  HB2 ASN A  65      -4.575   1.249  -8.884  1.00  0.00           H  
ATOM   1001  HB3 ASN A  65      -3.675   0.324 -10.082  1.00  0.00           H  
ATOM   1002 HD21 ASN A  65      -6.597   0.918  -9.612  1.00  0.00           H  
ATOM   1003 HD22 ASN A  65      -7.360  -0.630  -9.695  1.00  0.00           H  
ATOM   1004  N   TYR A  66      -3.722   1.177  -6.130  1.00  0.00           N  
ATOM   1005  CA  TYR A  66      -4.276   1.505  -4.821  1.00  0.00           C  
ATOM   1006  C   TYR A  66      -5.277   2.651  -4.925  1.00  0.00           C  
ATOM   1007  O   TYR A  66      -5.067   3.609  -5.669  1.00  0.00           O  
ATOM   1008  CB  TYR A  66      -3.156   1.878  -3.849  1.00  0.00           C  
ATOM   1009  CG  TYR A  66      -2.290   0.706  -3.444  1.00  0.00           C  
ATOM   1010  CD1 TYR A  66      -1.300   0.223  -4.290  1.00  0.00           C  
ATOM   1011  CD2 TYR A  66      -2.462   0.083  -2.214  1.00  0.00           C  
ATOM   1012  CE1 TYR A  66      -0.508  -0.848  -3.924  1.00  0.00           C  
ATOM   1013  CE2 TYR A  66      -1.673  -0.987  -1.839  1.00  0.00           C  
ATOM   1014  CZ  TYR A  66      -0.698  -1.449  -2.698  1.00  0.00           C  
ATOM   1015  OH  TYR A  66       0.091  -2.515  -2.329  1.00  0.00           O  
ATOM   1016  H   TYR A  66      -3.205   1.856  -6.613  1.00  0.00           H  
ATOM   1017  HA  TYR A  66      -4.786   0.629  -4.448  1.00  0.00           H  
ATOM   1018  HB2 TYR A  66      -2.518   2.616  -4.310  1.00  0.00           H  
ATOM   1019  HB3 TYR A  66      -3.591   2.295  -2.952  1.00  0.00           H  
ATOM   1020  HD1 TYR A  66      -1.154   0.697  -5.250  1.00  0.00           H  
ATOM   1021  HD2 TYR A  66      -3.227   0.447  -1.543  1.00  0.00           H  
ATOM   1022  HE1 TYR A  66       0.256  -1.209  -4.596  1.00  0.00           H  
ATOM   1023  HE2 TYR A  66      -1.822  -1.459  -0.878  1.00  0.00           H  
ATOM   1024  HH  TYR A  66      -0.212  -3.307  -2.779  1.00  0.00           H  
ATOM   1025  N   ASP A  67      -6.367   2.545  -4.173  1.00  0.00           N  
ATOM   1026  CA  ASP A  67      -7.402   3.572  -4.178  1.00  0.00           C  
ATOM   1027  C   ASP A  67      -7.050   4.703  -3.217  1.00  0.00           C  
ATOM   1028  O   ASP A  67      -7.933   5.345  -2.648  1.00  0.00           O  
ATOM   1029  CB  ASP A  67      -8.754   2.966  -3.799  1.00  0.00           C  
ATOM   1030  CG  ASP A  67      -9.920   3.731  -4.395  1.00  0.00           C  
ATOM   1031  OD1 ASP A  67     -10.032   3.766  -5.639  1.00  0.00           O  
ATOM   1032  OD2 ASP A  67     -10.719   4.294  -3.619  1.00  0.00           O  
ATOM   1033  H   ASP A  67      -6.479   1.757  -3.601  1.00  0.00           H  
ATOM   1034  HA  ASP A  67      -7.466   3.974  -5.178  1.00  0.00           H  
ATOM   1035  HB2 ASP A  67      -8.797   1.947  -4.154  1.00  0.00           H  
ATOM   1036  HB3 ASP A  67      -8.855   2.973  -2.723  1.00  0.00           H  
ATOM   1037  N   ILE A  68      -5.754   4.940  -3.040  1.00  0.00           N  
ATOM   1038  CA  ILE A  68      -5.286   5.993  -2.147  1.00  0.00           C  
ATOM   1039  C   ILE A  68      -4.745   7.181  -2.935  1.00  0.00           C  
ATOM   1040  O   ILE A  68      -4.387   7.052  -4.106  1.00  0.00           O  
ATOM   1041  CB  ILE A  68      -4.188   5.479  -1.197  1.00  0.00           C  
ATOM   1042  CG1 ILE A  68      -2.853   5.373  -1.936  1.00  0.00           C  
ATOM   1043  CG2 ILE A  68      -4.583   4.132  -0.611  1.00  0.00           C  
ATOM   1044  CD1 ILE A  68      -2.065   6.664  -1.949  1.00  0.00           C  
ATOM   1045  H   ILE A  68      -5.099   4.394  -3.521  1.00  0.00           H  
ATOM   1046  HA  ILE A  68      -6.125   6.322  -1.551  1.00  0.00           H  
ATOM   1047  HB  ILE A  68      -4.087   6.182  -0.385  1.00  0.00           H  
ATOM   1048 HG12 ILE A  68      -2.244   4.619  -1.462  1.00  0.00           H  
ATOM   1049 HG13 ILE A  68      -3.039   5.087  -2.961  1.00  0.00           H  
ATOM   1050 HG21 ILE A  68      -4.130   4.016   0.362  1.00  0.00           H  
ATOM   1051 HG22 ILE A  68      -5.658   4.083  -0.514  1.00  0.00           H  
ATOM   1052 HG23 ILE A  68      -4.244   3.341  -1.263  1.00  0.00           H  
ATOM   1053 HD11 ILE A  68      -2.392   7.294  -1.134  1.00  0.00           H  
ATOM   1054 HD12 ILE A  68      -1.014   6.447  -1.838  1.00  0.00           H  
ATOM   1055 HD13 ILE A  68      -2.229   7.177  -2.886  1.00  0.00           H  
ATOM   1056  N   TYR A  69      -4.688   8.338  -2.285  1.00  0.00           N  
ATOM   1057  CA  TYR A  69      -4.191   9.550  -2.924  1.00  0.00           C  
ATOM   1058  C   TYR A  69      -2.853   9.973  -2.326  1.00  0.00           C  
ATOM   1059  O   TYR A  69      -2.649   9.891  -1.114  1.00  0.00           O  
ATOM   1060  CB  TYR A  69      -5.209  10.683  -2.778  1.00  0.00           C  
ATOM   1061  CG  TYR A  69      -5.367  11.520  -4.027  1.00  0.00           C  
ATOM   1062  CD1 TYR A  69      -5.434  10.925  -5.281  1.00  0.00           C  
ATOM   1063  CD2 TYR A  69      -5.449  12.905  -3.954  1.00  0.00           C  
ATOM   1064  CE1 TYR A  69      -5.578  11.686  -6.426  1.00  0.00           C  
ATOM   1065  CE2 TYR A  69      -5.594  13.673  -5.093  1.00  0.00           C  
ATOM   1066  CZ  TYR A  69      -5.658  13.059  -6.326  1.00  0.00           C  
ATOM   1067  OH  TYR A  69      -5.802  13.821  -7.463  1.00  0.00           O  
ATOM   1068  H   TYR A  69      -4.988   8.378  -1.353  1.00  0.00           H  
ATOM   1069  HA  TYR A  69      -4.052   9.338  -3.974  1.00  0.00           H  
ATOM   1070  HB2 TYR A  69      -6.173  10.263  -2.537  1.00  0.00           H  
ATOM   1071  HB3 TYR A  69      -4.896  11.337  -1.977  1.00  0.00           H  
ATOM   1072  HD1 TYR A  69      -5.371   9.849  -5.356  1.00  0.00           H  
ATOM   1073  HD2 TYR A  69      -5.398  13.383  -2.986  1.00  0.00           H  
ATOM   1074  HE1 TYR A  69      -5.629  11.206  -7.392  1.00  0.00           H  
ATOM   1075  HE2 TYR A  69      -5.656  14.749  -5.015  1.00  0.00           H  
ATOM   1076  HH  TYR A  69      -5.439  14.697  -7.309  1.00  0.00           H  
ATOM   1077  N   ILE A  70      -1.945  10.426  -3.184  1.00  0.00           N  
ATOM   1078  CA  ILE A  70      -0.628  10.864  -2.740  1.00  0.00           C  
ATOM   1079  C   ILE A  70      -0.730  12.092  -1.842  1.00  0.00           C  
ATOM   1080  O   ILE A  70      -0.287  12.089  -0.693  1.00  0.00           O  
ATOM   1081  CB  ILE A  70       0.288  11.191  -3.935  1.00  0.00           C  
ATOM   1082  CG1 ILE A  70       1.057   9.942  -4.373  1.00  0.00           C  
ATOM   1083  CG2 ILE A  70       1.251  12.312  -3.573  1.00  0.00           C  
ATOM   1084  CD1 ILE A  70       0.185   8.897  -5.034  1.00  0.00           C  
ATOM   1085  H   ILE A  70      -2.167  10.468  -4.137  1.00  0.00           H  
ATOM   1086  HA  ILE A  70      -0.180  10.056  -2.179  1.00  0.00           H  
ATOM   1087  HB  ILE A  70      -0.330  11.529  -4.752  1.00  0.00           H  
ATOM   1088 HG12 ILE A  70       1.823  10.227  -5.076  1.00  0.00           H  
ATOM   1089 HG13 ILE A  70       1.518   9.490  -3.506  1.00  0.00           H  
ATOM   1090 HG21 ILE A  70       0.777  13.265  -3.754  1.00  0.00           H  
ATOM   1091 HG22 ILE A  70       1.516  12.235  -2.529  1.00  0.00           H  
ATOM   1092 HG23 ILE A  70       2.141  12.231  -4.178  1.00  0.00           H  
ATOM   1093 HD11 ILE A  70       0.502   8.759  -6.057  1.00  0.00           H  
ATOM   1094 HD12 ILE A  70       0.273   7.964  -4.499  1.00  0.00           H  
ATOM   1095 HD13 ILE A  70      -0.845   9.225  -5.018  1.00  0.00           H  
ATOM   1096  N   PRO A  71      -1.328  13.167  -2.375  1.00  0.00           N  
ATOM   1097  CA  PRO A  71      -1.505  14.422  -1.637  1.00  0.00           C  
ATOM   1098  C   PRO A  71      -2.523  14.292  -0.509  1.00  0.00           C  
ATOM   1099  O   PRO A  71      -2.824  15.265   0.182  1.00  0.00           O  
ATOM   1100  CB  PRO A  71      -2.012  15.393  -2.706  1.00  0.00           C  
ATOM   1101  CG  PRO A  71      -2.661  14.526  -3.729  1.00  0.00           C  
ATOM   1102  CD  PRO A  71      -1.880  13.241  -3.738  1.00  0.00           C  
ATOM   1103  HA  PRO A  71      -0.569  14.782  -1.237  1.00  0.00           H  
ATOM   1104  HB2 PRO A  71      -2.720  16.081  -2.265  1.00  0.00           H  
ATOM   1105  HB3 PRO A  71      -1.181  15.941  -3.124  1.00  0.00           H  
ATOM   1106  HG2 PRO A  71      -3.688  14.338  -3.454  1.00  0.00           H  
ATOM   1107  HG3 PRO A  71      -2.611  15.001  -4.698  1.00  0.00           H  
ATOM   1108  HD2 PRO A  71      -2.532  12.404  -3.936  1.00  0.00           H  
ATOM   1109  HD3 PRO A  71      -1.088  13.286  -4.472  1.00  0.00           H  
ATOM   1110  N   ASP A  72      -3.049  13.086  -0.329  1.00  0.00           N  
ATOM   1111  CA  ASP A  72      -4.032  12.829   0.717  1.00  0.00           C  
ATOM   1112  C   ASP A  72      -3.532  11.759   1.683  1.00  0.00           C  
ATOM   1113  O   ASP A  72      -4.215  11.408   2.646  1.00  0.00           O  
ATOM   1114  CB  ASP A  72      -5.363  12.396   0.101  1.00  0.00           C  
ATOM   1115  CG  ASP A  72      -6.550  12.763   0.969  1.00  0.00           C  
ATOM   1116  OD1 ASP A  72      -7.022  13.916   0.873  1.00  0.00           O  
ATOM   1117  OD2 ASP A  72      -7.008  11.898   1.744  1.00  0.00           O  
ATOM   1118  H   ASP A  72      -2.769  12.350  -0.912  1.00  0.00           H  
ATOM   1119  HA  ASP A  72      -4.182  13.748   1.264  1.00  0.00           H  
ATOM   1120  HB2 ASP A  72      -5.481  12.877  -0.860  1.00  0.00           H  
ATOM   1121  HB3 ASP A  72      -5.357  11.325  -0.036  1.00  0.00           H  
ATOM   1122  N   LEU A  73      -2.337  11.243   1.418  1.00  0.00           N  
ATOM   1123  CA  LEU A  73      -1.745  10.211   2.262  1.00  0.00           C  
ATOM   1124  C   LEU A  73      -0.962  10.833   3.414  1.00  0.00           C  
ATOM   1125  O   LEU A  73       0.025  11.541   3.215  1.00  0.00           O  
ATOM   1126  CB  LEU A  73      -0.826   9.311   1.434  1.00  0.00           C  
ATOM   1127  CG  LEU A  73      -0.732   7.853   1.883  1.00  0.00           C  
ATOM   1128  CD1 LEU A  73      -0.048   7.755   3.239  1.00  0.00           C  
ATOM   1129  CD2 LEU A  73      -2.115   7.220   1.935  1.00  0.00           C  
ATOM   1130  H   LEU A  73      -1.840  11.562   0.636  1.00  0.00           H  
ATOM   1131  HA  LEU A  73      -2.548   9.615   2.669  1.00  0.00           H  
ATOM   1132  HB2 LEU A  73      -1.185   9.320   0.416  1.00  0.00           H  
ATOM   1133  HB3 LEU A  73       0.168   9.734   1.467  1.00  0.00           H  
ATOM   1134  HG  LEU A  73      -0.136   7.300   1.170  1.00  0.00           H  
ATOM   1135 HD11 LEU A  73      -0.310   6.819   3.707  1.00  0.00           H  
ATOM   1136 HD12 LEU A  73      -0.372   8.574   3.864  1.00  0.00           H  
ATOM   1137 HD13 LEU A  73       1.022   7.806   3.106  1.00  0.00           H  
ATOM   1138 HD21 LEU A  73      -2.076   6.236   1.491  1.00  0.00           H  
ATOM   1139 HD22 LEU A  73      -2.813   7.835   1.385  1.00  0.00           H  
ATOM   1140 HD23 LEU A  73      -2.436   7.140   2.962  1.00  0.00           H  
ATOM   1141  N   PRO A  74      -1.411  10.562   4.649  1.00  0.00           N  
ATOM   1142  CA  PRO A  74      -0.765  11.084   5.857  1.00  0.00           C  
ATOM   1143  C   PRO A  74       0.598  10.447   6.107  1.00  0.00           C  
ATOM   1144  O   PRO A  74       0.770   9.240   5.940  1.00  0.00           O  
ATOM   1145  CB  PRO A  74      -1.743  10.706   6.973  1.00  0.00           C  
ATOM   1146  CG  PRO A  74      -2.480   9.523   6.447  1.00  0.00           C  
ATOM   1147  CD  PRO A  74      -2.582   9.726   4.960  1.00  0.00           C  
ATOM   1148  HA  PRO A  74      -0.658  12.158   5.818  1.00  0.00           H  
ATOM   1149  HB2 PRO A  74      -1.193  10.463   7.871  1.00  0.00           H  
ATOM   1150  HB3 PRO A  74      -2.411  11.533   7.166  1.00  0.00           H  
ATOM   1151  HG2 PRO A  74      -1.929   8.621   6.665  1.00  0.00           H  
ATOM   1152  HG3 PRO A  74      -3.465   9.478   6.887  1.00  0.00           H  
ATOM   1153  HD2 PRO A  74      -2.527   8.778   4.445  1.00  0.00           H  
ATOM   1154  HD3 PRO A  74      -3.499  10.240   4.712  1.00  0.00           H  
ATOM   1155  N   ARG A  75       1.564  11.267   6.507  1.00  0.00           N  
ATOM   1156  CA  ARG A  75       2.913  10.784   6.779  1.00  0.00           C  
ATOM   1157  C   ARG A  75       2.891   9.673   7.825  1.00  0.00           C  
ATOM   1158  O   ARG A  75       3.779   8.821   7.857  1.00  0.00           O  
ATOM   1159  CB  ARG A  75       3.802  11.933   7.258  1.00  0.00           C  
ATOM   1160  CG  ARG A  75       3.856  13.105   6.291  1.00  0.00           C  
ATOM   1161  CD  ARG A  75       4.830  12.843   5.153  1.00  0.00           C  
ATOM   1162  NE  ARG A  75       4.831  13.927   4.174  1.00  0.00           N  
ATOM   1163  CZ  ARG A  75       5.466  15.079   4.353  1.00  0.00           C  
ATOM   1164  NH1 ARG A  75       6.148  15.298   5.469  1.00  0.00           N  
ATOM   1165  NH2 ARG A  75       5.419  16.017   3.415  1.00  0.00           N  
ATOM   1166  H   ARG A  75       1.366  12.220   6.622  1.00  0.00           H  
ATOM   1167  HA  ARG A  75       3.315  10.388   5.859  1.00  0.00           H  
ATOM   1168  HB2 ARG A  75       3.427  12.293   8.205  1.00  0.00           H  
ATOM   1169  HB3 ARG A  75       4.806  11.561   7.396  1.00  0.00           H  
ATOM   1170  HG2 ARG A  75       2.871  13.264   5.878  1.00  0.00           H  
ATOM   1171  HG3 ARG A  75       4.171  13.987   6.828  1.00  0.00           H  
ATOM   1172  HD2 ARG A  75       5.824  12.742   5.563  1.00  0.00           H  
ATOM   1173  HD3 ARG A  75       4.549  11.925   4.661  1.00  0.00           H  
ATOM   1174  HE  ARG A  75       4.333  13.786   3.342  1.00  0.00           H  
ATOM   1175 HH11 ARG A  75       6.185  14.593   6.177  1.00  0.00           H  
ATOM   1176 HH12 ARG A  75       6.626  16.166   5.601  1.00  0.00           H  
ATOM   1177 HH21 ARG A  75       4.906  15.856   2.573  1.00  0.00           H  
ATOM   1178 HH22 ARG A  75       5.897  16.884   3.551  1.00  0.00           H  
ATOM   1179  N   ALA A  76       1.873   9.690   8.678  1.00  0.00           N  
ATOM   1180  CA  ALA A  76       1.735   8.684   9.724  1.00  0.00           C  
ATOM   1181  C   ALA A  76       1.375   7.325   9.134  1.00  0.00           C  
ATOM   1182  O   ALA A  76       1.688   6.284   9.711  1.00  0.00           O  
ATOM   1183  CB  ALA A  76       0.687   9.116  10.738  1.00  0.00           C  
ATOM   1184  H   ALA A  76       1.197  10.395   8.602  1.00  0.00           H  
ATOM   1185  HA  ALA A  76       2.684   8.602  10.236  1.00  0.00           H  
ATOM   1186  HB1 ALA A  76       0.037   8.282  10.960  1.00  0.00           H  
ATOM   1187  HB2 ALA A  76       1.175   9.443  11.643  1.00  0.00           H  
ATOM   1188  HB3 ALA A  76       0.104   9.928  10.329  1.00  0.00           H  
ATOM   1189  N   ALA A  77       0.714   7.342   7.981  1.00  0.00           N  
ATOM   1190  CA  ALA A  77       0.312   6.110   7.312  1.00  0.00           C  
ATOM   1191  C   ALA A  77       1.488   5.476   6.577  1.00  0.00           C  
ATOM   1192  O   ALA A  77       2.520   6.114   6.369  1.00  0.00           O  
ATOM   1193  CB  ALA A  77      -0.831   6.383   6.346  1.00  0.00           C  
ATOM   1194  H   ALA A  77       0.493   8.203   7.569  1.00  0.00           H  
ATOM   1195  HA  ALA A  77      -0.042   5.422   8.066  1.00  0.00           H  
ATOM   1196  HB1 ALA A  77      -0.615   7.275   5.776  1.00  0.00           H  
ATOM   1197  HB2 ALA A  77      -0.944   5.544   5.676  1.00  0.00           H  
ATOM   1198  HB3 ALA A  77      -1.746   6.525   6.903  1.00  0.00           H  
ATOM   1199  N   ARG A  78       1.325   4.216   6.186  1.00  0.00           N  
ATOM   1200  CA  ARG A  78       2.374   3.495   5.475  1.00  0.00           C  
ATOM   1201  C   ARG A  78       1.791   2.329   4.682  1.00  0.00           C  
ATOM   1202  O   ARG A  78       0.600   2.033   4.779  1.00  0.00           O  
ATOM   1203  CB  ARG A  78       3.426   2.981   6.460  1.00  0.00           C  
ATOM   1204  CG  ARG A  78       2.955   1.797   7.290  1.00  0.00           C  
ATOM   1205  CD  ARG A  78       3.680   1.730   8.625  1.00  0.00           C  
ATOM   1206  NE  ARG A  78       3.054   2.584   9.632  1.00  0.00           N  
ATOM   1207  CZ  ARG A  78       3.695   3.060  10.693  1.00  0.00           C  
ATOM   1208  NH1 ARG A  78       4.974   2.767  10.886  1.00  0.00           N  
ATOM   1209  NH2 ARG A  78       3.057   3.830  11.565  1.00  0.00           N  
ATOM   1210  H   ARG A  78       0.480   3.760   6.380  1.00  0.00           H  
ATOM   1211  HA  ARG A  78       2.844   4.184   4.788  1.00  0.00           H  
ATOM   1212  HB2 ARG A  78       4.303   2.678   5.907  1.00  0.00           H  
ATOM   1213  HB3 ARG A  78       3.693   3.781   7.133  1.00  0.00           H  
ATOM   1214  HG2 ARG A  78       1.896   1.897   7.473  1.00  0.00           H  
ATOM   1215  HG3 ARG A  78       3.144   0.887   6.741  1.00  0.00           H  
ATOM   1216  HD2 ARG A  78       3.668   0.709   8.975  1.00  0.00           H  
ATOM   1217  HD3 ARG A  78       4.702   2.049   8.481  1.00  0.00           H  
ATOM   1218  HE  ARG A  78       2.110   2.812   9.509  1.00  0.00           H  
ATOM   1219 HH11 ARG A  78       5.458   2.188  10.230  1.00  0.00           H  
ATOM   1220 HH12 ARG A  78       5.455   3.128  11.685  1.00  0.00           H  
ATOM   1221 HH21 ARG A  78       2.093   4.053  11.423  1.00  0.00           H  
ATOM   1222 HH22 ARG A  78       3.540   4.187  12.363  1.00  0.00           H  
ATOM   1223  N   LEU A  79       2.638   1.672   3.897  1.00  0.00           N  
ATOM   1224  CA  LEU A  79       2.207   0.539   3.086  1.00  0.00           C  
ATOM   1225  C   LEU A  79       2.514  -0.780   3.788  1.00  0.00           C  
ATOM   1226  O   LEU A  79       3.539  -0.916   4.457  1.00  0.00           O  
ATOM   1227  CB  LEU A  79       2.894   0.574   1.720  1.00  0.00           C  
ATOM   1228  CG  LEU A  79       2.589  -0.597   0.785  1.00  0.00           C  
ATOM   1229  CD1 LEU A  79       1.167  -0.500   0.255  1.00  0.00           C  
ATOM   1230  CD2 LEU A  79       3.586  -0.636  -0.364  1.00  0.00           C  
ATOM   1231  H   LEU A  79       3.575   1.955   3.862  1.00  0.00           H  
ATOM   1232  HA  LEU A  79       1.140   0.619   2.946  1.00  0.00           H  
ATOM   1233  HB2 LEU A  79       2.592   1.482   1.221  1.00  0.00           H  
ATOM   1234  HB3 LEU A  79       3.962   0.595   1.887  1.00  0.00           H  
ATOM   1235  HG  LEU A  79       2.676  -1.522   1.337  1.00  0.00           H  
ATOM   1236 HD11 LEU A  79       0.576   0.113   0.919  1.00  0.00           H  
ATOM   1237 HD12 LEU A  79       0.735  -1.488   0.198  1.00  0.00           H  
ATOM   1238 HD13 LEU A  79       1.179  -0.055  -0.730  1.00  0.00           H  
ATOM   1239 HD21 LEU A  79       3.121  -1.085  -1.229  1.00  0.00           H  
ATOM   1240 HD22 LEU A  79       4.446  -1.222  -0.073  1.00  0.00           H  
ATOM   1241 HD23 LEU A  79       3.899   0.369  -0.604  1.00  0.00           H  
ATOM   1242  N   CYS A  80       1.620  -1.750   3.629  1.00  0.00           N  
ATOM   1243  CA  CYS A  80       1.795  -3.060   4.246  1.00  0.00           C  
ATOM   1244  C   CYS A  80       1.516  -4.175   3.243  1.00  0.00           C  
ATOM   1245  O   CYS A  80       0.776  -3.985   2.277  1.00  0.00           O  
ATOM   1246  CB  CYS A  80       0.873  -3.204   5.457  1.00  0.00           C  
ATOM   1247  SG  CYS A  80       1.165  -1.981   6.756  1.00  0.00           S  
ATOM   1248  H   CYS A  80       0.823  -1.582   3.083  1.00  0.00           H  
ATOM   1249  HA  CYS A  80       2.821  -3.137   4.574  1.00  0.00           H  
ATOM   1250  HB2 CYS A  80      -0.153  -3.100   5.133  1.00  0.00           H  
ATOM   1251  HB3 CYS A  80       1.009  -4.184   5.889  1.00  0.00           H  
ATOM   1252  HG  CYS A  80       1.216  -0.786   6.188  1.00  0.00           H  
ATOM   1253  N   LEU A  81       2.114  -5.338   3.478  1.00  0.00           N  
ATOM   1254  CA  LEU A  81       1.931  -6.485   2.595  1.00  0.00           C  
ATOM   1255  C   LEU A  81       2.188  -7.791   3.339  1.00  0.00           C  
ATOM   1256  O   LEU A  81       3.137  -7.899   4.116  1.00  0.00           O  
ATOM   1257  CB  LEU A  81       2.867  -6.379   1.389  1.00  0.00           C  
ATOM   1258  CG  LEU A  81       4.164  -5.600   1.612  1.00  0.00           C  
ATOM   1259  CD1 LEU A  81       5.286  -6.177   0.763  1.00  0.00           C  
ATOM   1260  CD2 LEU A  81       3.961  -4.125   1.300  1.00  0.00           C  
ATOM   1261  H   LEU A  81       2.692  -5.429   4.264  1.00  0.00           H  
ATOM   1262  HA  LEU A  81       0.909  -6.476   2.249  1.00  0.00           H  
ATOM   1263  HB2 LEU A  81       3.130  -7.380   1.086  1.00  0.00           H  
ATOM   1264  HB3 LEU A  81       2.322  -5.895   0.591  1.00  0.00           H  
ATOM   1265  HG  LEU A  81       4.454  -5.686   2.650  1.00  0.00           H  
ATOM   1266 HD11 LEU A  81       6.028  -6.627   1.405  1.00  0.00           H  
ATOM   1267 HD12 LEU A  81       5.741  -5.388   0.184  1.00  0.00           H  
ATOM   1268 HD13 LEU A  81       4.883  -6.926   0.096  1.00  0.00           H  
ATOM   1269 HD21 LEU A  81       4.339  -3.911   0.311  1.00  0.00           H  
ATOM   1270 HD22 LEU A  81       4.493  -3.526   2.025  1.00  0.00           H  
ATOM   1271 HD23 LEU A  81       2.907  -3.890   1.341  1.00  0.00           H  
ATOM   1272  N   SER A  82       1.338  -8.783   3.093  1.00  0.00           N  
ATOM   1273  CA  SER A  82       1.472 -10.083   3.741  1.00  0.00           C  
ATOM   1274  C   SER A  82       1.188 -11.212   2.755  1.00  0.00           C  
ATOM   1275  O   SER A  82       0.468 -11.028   1.774  1.00  0.00           O  
ATOM   1276  CB  SER A  82       0.520 -10.182   4.935  1.00  0.00           C  
ATOM   1277  OG  SER A  82       0.355  -8.921   5.561  1.00  0.00           O  
ATOM   1278  H   SER A  82       0.601  -8.636   2.463  1.00  0.00           H  
ATOM   1279  HA  SER A  82       2.488 -10.174   4.093  1.00  0.00           H  
ATOM   1280  HB2 SER A  82      -0.443 -10.531   4.596  1.00  0.00           H  
ATOM   1281  HB3 SER A  82       0.923 -10.879   5.655  1.00  0.00           H  
ATOM   1282  HG  SER A  82       0.834  -8.912   6.393  1.00  0.00           H  
ATOM   1283  N   ILE A  83       1.761 -12.381   3.024  1.00  0.00           N  
ATOM   1284  CA  ILE A  83       1.569 -13.541   2.163  1.00  0.00           C  
ATOM   1285  C   ILE A  83       0.501 -14.473   2.724  1.00  0.00           C  
ATOM   1286  O   ILE A  83       0.552 -14.861   3.892  1.00  0.00           O  
ATOM   1287  CB  ILE A  83       2.879 -14.331   1.983  1.00  0.00           C  
ATOM   1288  CG1 ILE A  83       4.001 -13.400   1.518  1.00  0.00           C  
ATOM   1289  CG2 ILE A  83       2.681 -15.466   0.990  1.00  0.00           C  
ATOM   1290  CD1 ILE A  83       5.299 -14.119   1.221  1.00  0.00           C  
ATOM   1291  H   ILE A  83       2.324 -12.465   3.822  1.00  0.00           H  
ATOM   1292  HA  ILE A  83       1.250 -13.187   1.193  1.00  0.00           H  
ATOM   1293  HB  ILE A  83       3.149 -14.760   2.935  1.00  0.00           H  
ATOM   1294 HG12 ILE A  83       3.691 -12.892   0.619  1.00  0.00           H  
ATOM   1295 HG13 ILE A  83       4.195 -12.669   2.290  1.00  0.00           H  
ATOM   1296 HG21 ILE A  83       1.986 -16.185   1.400  1.00  0.00           H  
ATOM   1297 HG22 ILE A  83       2.286 -15.072   0.066  1.00  0.00           H  
ATOM   1298 HG23 ILE A  83       3.628 -15.949   0.800  1.00  0.00           H  
ATOM   1299 HD11 ILE A  83       5.241 -14.579   0.245  1.00  0.00           H  
ATOM   1300 HD12 ILE A  83       6.115 -13.412   1.239  1.00  0.00           H  
ATOM   1301 HD13 ILE A  83       5.467 -14.882   1.968  1.00  0.00           H  
ATOM   1302  N   CYS A  84      -0.465 -14.829   1.885  1.00  0.00           N  
ATOM   1303  CA  CYS A  84      -1.547 -15.717   2.297  1.00  0.00           C  
ATOM   1304  C   CYS A  84      -1.701 -16.877   1.319  1.00  0.00           C  
ATOM   1305  O   CYS A  84      -1.546 -16.707   0.109  1.00  0.00           O  
ATOM   1306  CB  CYS A  84      -2.861 -14.941   2.398  1.00  0.00           C  
ATOM   1307  SG  CYS A  84      -2.730 -13.382   3.305  1.00  0.00           S  
ATOM   1308  H   CYS A  84      -0.452 -14.487   0.967  1.00  0.00           H  
ATOM   1309  HA  CYS A  84      -1.297 -16.114   3.269  1.00  0.00           H  
ATOM   1310  HB2 CYS A  84      -3.213 -14.713   1.403  1.00  0.00           H  
ATOM   1311  HB3 CYS A  84      -3.594 -15.555   2.901  1.00  0.00           H  
ATOM   1312  HG  CYS A  84      -1.468 -13.231   3.677  1.00  0.00           H  
ATOM   1313  N   SER A  85      -2.006 -18.056   1.850  1.00  0.00           N  
ATOM   1314  CA  SER A  85      -2.175 -19.246   1.024  1.00  0.00           C  
ATOM   1315  C   SER A  85      -3.644 -19.651   0.950  1.00  0.00           C  
ATOM   1316  O   SER A  85      -4.326 -19.746   1.971  1.00  0.00           O  
ATOM   1317  CB  SER A  85      -1.343 -20.403   1.582  1.00  0.00           C  
ATOM   1318  OG  SER A  85      -1.609 -20.605   2.959  1.00  0.00           O  
ATOM   1319  H   SER A  85      -2.116 -18.128   2.822  1.00  0.00           H  
ATOM   1320  HA  SER A  85      -1.828 -19.011   0.029  1.00  0.00           H  
ATOM   1321  HB2 SER A  85      -1.583 -21.307   1.045  1.00  0.00           H  
ATOM   1322  HB3 SER A  85      -0.293 -20.179   1.459  1.00  0.00           H  
ATOM   1323  HG  SER A  85      -1.246 -19.875   3.466  1.00  0.00           H  
ATOM   1324  N   VAL A  86      -4.125 -19.890  -0.266  1.00  0.00           N  
ATOM   1325  CA  VAL A  86      -5.513 -20.286  -0.475  1.00  0.00           C  
ATOM   1326  C   VAL A  86      -5.607 -21.736  -0.934  1.00  0.00           C  
ATOM   1327  O   VAL A  86      -4.933 -22.145  -1.880  1.00  0.00           O  
ATOM   1328  CB  VAL A  86      -6.204 -19.384  -1.515  1.00  0.00           C  
ATOM   1329  CG1 VAL A  86      -5.679 -19.680  -2.911  1.00  0.00           C  
ATOM   1330  CG2 VAL A  86      -7.713 -19.562  -1.455  1.00  0.00           C  
ATOM   1331  H   VAL A  86      -3.533 -19.798  -1.041  1.00  0.00           H  
ATOM   1332  HA  VAL A  86      -6.035 -20.181   0.465  1.00  0.00           H  
ATOM   1333  HB  VAL A  86      -5.974 -18.355  -1.278  1.00  0.00           H  
ATOM   1334 HG11 VAL A  86      -4.633 -19.943  -2.854  1.00  0.00           H  
ATOM   1335 HG12 VAL A  86      -6.235 -20.501  -3.339  1.00  0.00           H  
ATOM   1336 HG13 VAL A  86      -5.795 -18.804  -3.532  1.00  0.00           H  
ATOM   1337 HG21 VAL A  86      -8.194 -18.708  -1.909  1.00  0.00           H  
ATOM   1338 HG22 VAL A  86      -7.992 -20.458  -1.989  1.00  0.00           H  
ATOM   1339 HG23 VAL A  86      -8.026 -19.645  -0.424  1.00  0.00           H  
ATOM   1340  N   LYS A  87      -6.448 -22.512  -0.259  1.00  0.00           N  
ATOM   1341  CA  LYS A  87      -6.634 -23.918  -0.597  1.00  0.00           C  
ATOM   1342  C   LYS A  87      -8.093 -24.330  -0.429  1.00  0.00           C  
ATOM   1343  O   LYS A  87      -8.689 -24.124   0.627  1.00  0.00           O  
ATOM   1344  CB  LYS A  87      -5.740 -24.797   0.280  1.00  0.00           C  
ATOM   1345  CG  LYS A  87      -6.101 -26.272   0.231  1.00  0.00           C  
ATOM   1346  CD  LYS A  87      -5.662 -26.909  -1.077  1.00  0.00           C  
ATOM   1347  CE  LYS A  87      -6.456 -28.172  -1.376  1.00  0.00           C  
ATOM   1348  NZ  LYS A  87      -6.019 -29.315  -0.528  1.00  0.00           N  
ATOM   1349  H   LYS A  87      -6.959 -22.128   0.486  1.00  0.00           H  
ATOM   1350  HA  LYS A  87      -6.351 -24.050  -1.631  1.00  0.00           H  
ATOM   1351  HB2 LYS A  87      -4.716 -24.687  -0.045  1.00  0.00           H  
ATOM   1352  HB3 LYS A  87      -5.821 -24.463   1.305  1.00  0.00           H  
ATOM   1353  HG2 LYS A  87      -5.612 -26.780   1.048  1.00  0.00           H  
ATOM   1354  HG3 LYS A  87      -7.172 -26.374   0.329  1.00  0.00           H  
ATOM   1355  HD2 LYS A  87      -5.813 -26.204  -1.880  1.00  0.00           H  
ATOM   1356  HD3 LYS A  87      -4.613 -27.161  -1.010  1.00  0.00           H  
ATOM   1357  HE2 LYS A  87      -7.501 -27.976  -1.191  1.00  0.00           H  
ATOM   1358  HE3 LYS A  87      -6.316 -28.431  -2.415  1.00  0.00           H  
ATOM   1359  HZ1 LYS A  87      -5.159 -29.746  -0.924  1.00  0.00           H  
ATOM   1360  HZ2 LYS A  87      -6.767 -30.037  -0.488  1.00  0.00           H  
ATOM   1361  HZ3 LYS A  87      -5.816 -28.988   0.438  1.00  0.00           H  
ATOM   1362  N   GLY A  88      -8.662 -24.916  -1.479  1.00  0.00           N  
ATOM   1363  CA  GLY A  88     -10.046 -25.349  -1.426  1.00  0.00           C  
ATOM   1364  C   GLY A  88     -10.228 -26.770  -1.920  1.00  0.00           C  
ATOM   1365  O   GLY A  88      -9.319 -27.349  -2.515  1.00  0.00           O  
ATOM   1366  H   GLY A  88      -8.138 -25.055  -2.295  1.00  0.00           H  
ATOM   1367  HA2 GLY A  88     -10.393 -25.286  -0.405  1.00  0.00           H  
ATOM   1368  HA3 GLY A  88     -10.642 -24.688  -2.039  1.00  0.00           H  
ATOM   1369  N   ARG A  89     -11.405 -27.335  -1.672  1.00  0.00           N  
ATOM   1370  CA  ARG A  89     -11.702 -28.699  -2.093  1.00  0.00           C  
ATOM   1371  C   ARG A  89     -12.800 -28.714  -3.153  1.00  0.00           C  
ATOM   1372  O   ARG A  89     -13.514 -27.728  -3.336  1.00  0.00           O  
ATOM   1373  CB  ARG A  89     -12.126 -29.546  -0.892  1.00  0.00           C  
ATOM   1374  CG  ARG A  89     -10.964 -30.226  -0.186  1.00  0.00           C  
ATOM   1375  CD  ARG A  89     -10.674 -31.594  -0.782  1.00  0.00           C  
ATOM   1376  NE  ARG A  89      -9.285 -31.997  -0.577  1.00  0.00           N  
ATOM   1377  CZ  ARG A  89      -8.877 -33.261  -0.585  1.00  0.00           C  
ATOM   1378  NH1 ARG A  89      -9.748 -34.240  -0.788  1.00  0.00           N  
ATOM   1379  NH2 ARG A  89      -7.596 -33.548  -0.392  1.00  0.00           N  
ATOM   1380  H   ARG A  89     -12.090 -26.823  -1.193  1.00  0.00           H  
ATOM   1381  HA  ARG A  89     -10.802 -29.118  -2.519  1.00  0.00           H  
ATOM   1382  HB2 ARG A  89     -12.630 -28.911  -0.179  1.00  0.00           H  
ATOM   1383  HB3 ARG A  89     -12.810 -30.310  -1.229  1.00  0.00           H  
ATOM   1384  HG2 ARG A  89     -10.083 -29.608  -0.285  1.00  0.00           H  
ATOM   1385  HG3 ARG A  89     -11.209 -30.342   0.859  1.00  0.00           H  
ATOM   1386  HD2 ARG A  89     -11.321 -32.321  -0.314  1.00  0.00           H  
ATOM   1387  HD3 ARG A  89     -10.877 -31.561  -1.842  1.00  0.00           H  
ATOM   1388  HE  ARG A  89      -8.625 -31.289  -0.426  1.00  0.00           H  
ATOM   1389 HH11 ARG A  89     -10.713 -34.027  -0.935  1.00  0.00           H  
ATOM   1390 HH12 ARG A  89      -9.438 -35.191  -0.795  1.00  0.00           H  
ATOM   1391 HH21 ARG A  89      -6.937 -32.812  -0.239  1.00  0.00           H  
ATOM   1392 HH22 ARG A  89      -7.290 -34.499  -0.398  1.00  0.00           H  
ATOM   1393  N   LYS A  90     -12.929 -29.839  -3.848  1.00  0.00           N  
ATOM   1394  CA  LYS A  90     -13.940 -29.984  -4.889  1.00  0.00           C  
ATOM   1395  C   LYS A  90     -15.331 -29.678  -4.342  1.00  0.00           C  
ATOM   1396  O   LYS A  90     -15.755 -30.251  -3.340  1.00  0.00           O  
ATOM   1397  CB  LYS A  90     -13.908 -31.401  -5.465  1.00  0.00           C  
ATOM   1398  CG  LYS A  90     -14.338 -31.475  -6.920  1.00  0.00           C  
ATOM   1399  CD  LYS A  90     -13.226 -31.027  -7.854  1.00  0.00           C  
ATOM   1400  CE  LYS A  90     -13.529 -31.396  -9.298  1.00  0.00           C  
ATOM   1401  NZ  LYS A  90     -13.052 -32.767  -9.631  1.00  0.00           N  
ATOM   1402  H   LYS A  90     -12.330 -30.591  -3.655  1.00  0.00           H  
ATOM   1403  HA  LYS A  90     -13.711 -29.279  -5.674  1.00  0.00           H  
ATOM   1404  HB2 LYS A  90     -12.901 -31.785  -5.389  1.00  0.00           H  
ATOM   1405  HB3 LYS A  90     -14.568 -32.028  -4.884  1.00  0.00           H  
ATOM   1406  HG2 LYS A  90     -14.602 -32.495  -7.157  1.00  0.00           H  
ATOM   1407  HG3 LYS A  90     -15.197 -30.836  -7.065  1.00  0.00           H  
ATOM   1408  HD2 LYS A  90     -13.120 -29.954  -7.784  1.00  0.00           H  
ATOM   1409  HD3 LYS A  90     -12.303 -31.503  -7.555  1.00  0.00           H  
ATOM   1410  HE2 LYS A  90     -14.595 -31.348  -9.453  1.00  0.00           H  
ATOM   1411  HE3 LYS A  90     -13.039 -30.686  -9.948  1.00  0.00           H  
ATOM   1412  HZ1 LYS A  90     -12.014 -32.778  -9.698  1.00  0.00           H  
ATOM   1413  HZ2 LYS A  90     -13.449 -33.072 -10.542  1.00  0.00           H  
ATOM   1414  HZ3 LYS A  90     -13.348 -33.438  -8.894  1.00  0.00           H  
ATOM   1415  N   GLY A  91     -16.038 -28.771  -5.010  1.00  0.00           N  
ATOM   1416  CA  GLY A  91     -17.374 -28.406  -4.577  1.00  0.00           C  
ATOM   1417  C   GLY A  91     -17.383 -27.762  -3.205  1.00  0.00           C  
ATOM   1418  O   GLY A  91     -18.445 -27.497  -2.643  1.00  0.00           O  
ATOM   1419  H   GLY A  91     -15.649 -28.346  -5.803  1.00  0.00           H  
ATOM   1420  HA2 GLY A  91     -17.795 -27.713  -5.291  1.00  0.00           H  
ATOM   1421  HA3 GLY A  91     -17.986 -29.295  -4.549  1.00  0.00           H  
ATOM   1422  N   ALA A  92     -16.196 -27.512  -2.663  1.00  0.00           N  
ATOM   1423  CA  ALA A  92     -16.071 -26.895  -1.348  1.00  0.00           C  
ATOM   1424  C   ALA A  92     -15.409 -25.525  -1.444  1.00  0.00           C  
ATOM   1425  O   ALA A  92     -14.881 -25.151  -2.491  1.00  0.00           O  
ATOM   1426  CB  ALA A  92     -15.282 -27.800  -0.413  1.00  0.00           C  
ATOM   1427  H   ALA A  92     -15.384 -27.745  -3.160  1.00  0.00           H  
ATOM   1428  HA  ALA A  92     -17.065 -26.776  -0.940  1.00  0.00           H  
ATOM   1429  HB1 ALA A  92     -14.288 -27.400  -0.281  1.00  0.00           H  
ATOM   1430  HB2 ALA A  92     -15.780 -27.851   0.544  1.00  0.00           H  
ATOM   1431  HB3 ALA A  92     -15.219 -28.790  -0.840  1.00  0.00           H  
ATOM   1432  N   LYS A  93     -15.442 -24.778  -0.345  1.00  0.00           N  
ATOM   1433  CA  LYS A  93     -14.845 -23.449  -0.305  1.00  0.00           C  
ATOM   1434  C   LYS A  93     -13.348 -23.533  -0.025  1.00  0.00           C  
ATOM   1435  O   LYS A  93     -12.832 -24.594   0.327  1.00  0.00           O  
ATOM   1436  CB  LYS A  93     -15.527 -22.593   0.765  1.00  0.00           C  
ATOM   1437  CG  LYS A  93     -16.742 -21.837   0.255  1.00  0.00           C  
ATOM   1438  CD  LYS A  93     -16.354 -20.788  -0.774  1.00  0.00           C  
ATOM   1439  CE  LYS A  93     -17.442 -19.738  -0.937  1.00  0.00           C  
ATOM   1440  NZ  LYS A  93     -17.293 -18.628   0.045  1.00  0.00           N  
ATOM   1441  H   LYS A  93     -15.878 -25.131   0.459  1.00  0.00           H  
ATOM   1442  HA  LYS A  93     -14.993 -22.989  -1.270  1.00  0.00           H  
ATOM   1443  HB2 LYS A  93     -15.843 -23.234   1.575  1.00  0.00           H  
ATOM   1444  HB3 LYS A  93     -14.815 -21.874   1.142  1.00  0.00           H  
ATOM   1445  HG2 LYS A  93     -17.426 -22.537  -0.201  1.00  0.00           H  
ATOM   1446  HG3 LYS A  93     -17.226 -21.348   1.088  1.00  0.00           H  
ATOM   1447  HD2 LYS A  93     -15.445 -20.301  -0.455  1.00  0.00           H  
ATOM   1448  HD3 LYS A  93     -16.189 -21.274  -1.726  1.00  0.00           H  
ATOM   1449  HE2 LYS A  93     -17.387 -19.333  -1.936  1.00  0.00           H  
ATOM   1450  HE3 LYS A  93     -18.403 -20.209  -0.793  1.00  0.00           H  
ATOM   1451  HZ1 LYS A  93     -16.442 -18.776   0.624  1.00  0.00           H  
ATOM   1452  HZ2 LYS A  93     -18.122 -18.593   0.672  1.00  0.00           H  
ATOM   1453  HZ3 LYS A  93     -17.209 -17.719  -0.452  1.00  0.00           H  
ATOM   1454  N   GLU A  94     -12.657 -22.408  -0.181  1.00  0.00           N  
ATOM   1455  CA  GLU A  94     -11.219 -22.357   0.057  1.00  0.00           C  
ATOM   1456  C   GLU A  94     -10.917 -21.805   1.447  1.00  0.00           C  
ATOM   1457  O   GLU A  94     -11.818 -21.370   2.162  1.00  0.00           O  
ATOM   1458  CB  GLU A  94     -10.535 -21.494  -1.006  1.00  0.00           C  
ATOM   1459  CG  GLU A  94     -10.585 -22.094  -2.401  1.00  0.00           C  
ATOM   1460  CD  GLU A  94     -10.518 -21.042  -3.491  1.00  0.00           C  
ATOM   1461  OE1 GLU A  94     -11.456 -20.223  -3.582  1.00  0.00           O  
ATOM   1462  OE2 GLU A  94      -9.529 -21.038  -4.253  1.00  0.00           O  
ATOM   1463  H   GLU A  94     -13.125 -21.595  -0.463  1.00  0.00           H  
ATOM   1464  HA  GLU A  94     -10.836 -23.364  -0.009  1.00  0.00           H  
ATOM   1465  HB2 GLU A  94     -11.017 -20.528  -1.034  1.00  0.00           H  
ATOM   1466  HB3 GLU A  94      -9.499 -21.361  -0.731  1.00  0.00           H  
ATOM   1467  HG2 GLU A  94      -9.748 -22.767  -2.520  1.00  0.00           H  
ATOM   1468  HG3 GLU A  94     -11.507 -22.646  -2.509  1.00  0.00           H  
ATOM   1469  N   GLU A  95      -9.641 -21.828   1.822  1.00  0.00           N  
ATOM   1470  CA  GLU A  95      -9.220 -21.332   3.127  1.00  0.00           C  
ATOM   1471  C   GLU A  95      -7.940 -20.510   3.009  1.00  0.00           C  
ATOM   1472  O   GLU A  95      -6.914 -21.003   2.538  1.00  0.00           O  
ATOM   1473  CB  GLU A  95      -9.005 -22.497   4.095  1.00  0.00           C  
ATOM   1474  CG  GLU A  95      -9.216 -22.123   5.553  1.00  0.00           C  
ATOM   1475  CD  GLU A  95      -9.237 -23.333   6.467  1.00  0.00           C  
ATOM   1476  OE1 GLU A  95     -10.271 -24.032   6.502  1.00  0.00           O  
ATOM   1477  OE2 GLU A  95      -8.219 -23.580   7.148  1.00  0.00           O  
ATOM   1478  H   GLU A  95      -8.968 -22.187   1.207  1.00  0.00           H  
ATOM   1479  HA  GLU A  95     -10.006 -20.698   3.510  1.00  0.00           H  
ATOM   1480  HB2 GLU A  95      -9.694 -23.290   3.844  1.00  0.00           H  
ATOM   1481  HB3 GLU A  95      -7.995 -22.861   3.981  1.00  0.00           H  
ATOM   1482  HG2 GLU A  95      -8.413 -21.471   5.864  1.00  0.00           H  
ATOM   1483  HG3 GLU A  95     -10.157 -21.603   5.645  1.00  0.00           H  
ATOM   1484  N   HIS A  96      -8.008 -19.254   3.440  1.00  0.00           N  
ATOM   1485  CA  HIS A  96      -6.854 -18.363   3.383  1.00  0.00           C  
ATOM   1486  C   HIS A  96      -6.136 -18.318   4.729  1.00  0.00           C  
ATOM   1487  O   HIS A  96      -6.773 -18.326   5.783  1.00  0.00           O  
ATOM   1488  CB  HIS A  96      -7.290 -16.955   2.977  1.00  0.00           C  
ATOM   1489  CG  HIS A  96      -8.024 -16.909   1.672  1.00  0.00           C  
ATOM   1490  ND1 HIS A  96      -8.126 -15.766   0.907  1.00  0.00           N  
ATOM   1491  CD2 HIS A  96      -8.691 -17.873   0.997  1.00  0.00           C  
ATOM   1492  CE1 HIS A  96      -8.827 -16.029  -0.182  1.00  0.00           C  
ATOM   1493  NE2 HIS A  96      -9.181 -17.301  -0.152  1.00  0.00           N  
ATOM   1494  H   HIS A  96      -8.853 -18.920   3.805  1.00  0.00           H  
ATOM   1495  HA  HIS A  96      -6.174 -18.749   2.639  1.00  0.00           H  
ATOM   1496  HB2 HIS A  96      -7.943 -16.554   3.738  1.00  0.00           H  
ATOM   1497  HB3 HIS A  96      -6.416 -16.326   2.890  1.00  0.00           H  
ATOM   1498  HD1 HIS A  96      -7.744 -14.892   1.129  1.00  0.00           H  
ATOM   1499  HD2 HIS A  96      -8.817 -18.902   1.304  1.00  0.00           H  
ATOM   1500  HE1 HIS A  96      -9.069 -15.325  -0.964  1.00  0.00           H  
ATOM   1501  HE2 HIS A  96      -9.779 -17.736  -0.795  1.00  0.00           H  
ATOM   1502  N   CYS A  97      -4.810 -18.271   4.684  1.00  0.00           N  
ATOM   1503  CA  CYS A  97      -4.005 -18.226   5.900  1.00  0.00           C  
ATOM   1504  C   CYS A  97      -2.718 -17.440   5.672  1.00  0.00           C  
ATOM   1505  O   CYS A  97      -2.004 -17.643   4.690  1.00  0.00           O  
ATOM   1506  CB  CYS A  97      -3.675 -19.643   6.371  1.00  0.00           C  
ATOM   1507  SG  CYS A  97      -3.223 -19.754   8.118  1.00  0.00           S  
ATOM   1508  H   CYS A  97      -4.360 -18.267   3.814  1.00  0.00           H  
ATOM   1509  HA  CYS A  97      -4.585 -17.728   6.663  1.00  0.00           H  
ATOM   1510  HB2 CYS A  97      -4.536 -20.276   6.215  1.00  0.00           H  
ATOM   1511  HB3 CYS A  97      -2.847 -20.023   5.791  1.00  0.00           H  
ATOM   1512  HG  CYS A  97      -4.043 -20.617   8.699  1.00  0.00           H  
ATOM   1513  N   PRO A  98      -2.414 -16.519   6.599  1.00  0.00           N  
ATOM   1514  CA  PRO A  98      -1.212 -15.684   6.520  1.00  0.00           C  
ATOM   1515  C   PRO A  98       0.066 -16.482   6.753  1.00  0.00           C  
ATOM   1516  O   PRO A  98       0.055 -17.503   7.442  1.00  0.00           O  
ATOM   1517  CB  PRO A  98      -1.416 -14.662   7.642  1.00  0.00           C  
ATOM   1518  CG  PRO A  98      -2.317 -15.342   8.614  1.00  0.00           C  
ATOM   1519  CD  PRO A  98      -3.220 -16.224   7.796  1.00  0.00           C  
ATOM   1520  HA  PRO A  98      -1.147 -15.171   5.571  1.00  0.00           H  
ATOM   1521  HB2 PRO A  98      -0.463 -14.419   8.089  1.00  0.00           H  
ATOM   1522  HB3 PRO A  98      -1.871 -13.768   7.241  1.00  0.00           H  
ATOM   1523  HG2 PRO A  98      -1.735 -15.937   9.301  1.00  0.00           H  
ATOM   1524  HG3 PRO A  98      -2.899 -14.608   9.151  1.00  0.00           H  
ATOM   1525  HD2 PRO A  98      -3.454 -17.129   8.336  1.00  0.00           H  
ATOM   1526  HD3 PRO A  98      -4.124 -15.696   7.530  1.00  0.00           H  
ATOM   1527  N   LEU A  99       1.165 -16.011   6.175  1.00  0.00           N  
ATOM   1528  CA  LEU A  99       2.453 -16.682   6.320  1.00  0.00           C  
ATOM   1529  C   LEU A  99       3.529 -15.701   6.775  1.00  0.00           C  
ATOM   1530  O   LEU A  99       4.291 -15.985   7.699  1.00  0.00           O  
ATOM   1531  CB  LEU A  99       2.864 -17.330   4.997  1.00  0.00           C  
ATOM   1532  CG  LEU A  99       1.734 -17.947   4.172  1.00  0.00           C  
ATOM   1533  CD1 LEU A  99       2.285 -18.590   2.909  1.00  0.00           C  
ATOM   1534  CD2 LEU A  99       0.964 -18.966   4.999  1.00  0.00           C  
ATOM   1535  H   LEU A  99       1.111 -15.194   5.638  1.00  0.00           H  
ATOM   1536  HA  LEU A  99       2.343 -17.451   7.070  1.00  0.00           H  
ATOM   1537  HB2 LEU A  99       3.341 -16.574   4.392  1.00  0.00           H  
ATOM   1538  HB3 LEU A  99       3.577 -18.112   5.221  1.00  0.00           H  
ATOM   1539  HG  LEU A  99       1.046 -17.167   3.876  1.00  0.00           H  
ATOM   1540 HD11 LEU A  99       1.997 -19.629   2.879  1.00  0.00           H  
ATOM   1541 HD12 LEU A  99       3.363 -18.515   2.907  1.00  0.00           H  
ATOM   1542 HD13 LEU A  99       1.888 -18.080   2.043  1.00  0.00           H  
ATOM   1543 HD21 LEU A  99       1.161 -18.800   6.048  1.00  0.00           H  
ATOM   1544 HD22 LEU A  99       1.280 -19.963   4.727  1.00  0.00           H  
ATOM   1545 HD23 LEU A  99      -0.093 -18.859   4.810  1.00  0.00           H  
ATOM   1546  N   ALA A 100       3.584 -14.546   6.121  1.00  0.00           N  
ATOM   1547  CA  ALA A 100       4.564 -13.521   6.461  1.00  0.00           C  
ATOM   1548  C   ALA A 100       3.952 -12.127   6.378  1.00  0.00           C  
ATOM   1549  O   ALA A 100       2.974 -11.910   5.662  1.00  0.00           O  
ATOM   1550  CB  ALA A 100       5.774 -13.624   5.544  1.00  0.00           C  
ATOM   1551  H   ALA A 100       2.950 -14.378   5.393  1.00  0.00           H  
ATOM   1552  HA  ALA A 100       4.895 -13.699   7.474  1.00  0.00           H  
ATOM   1553  HB1 ALA A 100       5.571 -13.100   4.621  1.00  0.00           H  
ATOM   1554  HB2 ALA A 100       6.631 -13.180   6.029  1.00  0.00           H  
ATOM   1555  HB3 ALA A 100       5.977 -14.662   5.331  1.00  0.00           H  
ATOM   1556  N   TRP A 101       4.532 -11.187   7.115  1.00  0.00           N  
ATOM   1557  CA  TRP A 101       4.042  -9.813   7.125  1.00  0.00           C  
ATOM   1558  C   TRP A 101       5.197  -8.823   7.030  1.00  0.00           C  
ATOM   1559  O   TRP A 101       6.137  -8.873   7.822  1.00  0.00           O  
ATOM   1560  CB  TRP A 101       3.230  -9.549   8.395  1.00  0.00           C  
ATOM   1561  CG  TRP A 101       3.998  -9.806   9.655  1.00  0.00           C  
ATOM   1562  CD1 TRP A 101       4.149 -11.004  10.293  1.00  0.00           C  
ATOM   1563  CD2 TRP A 101       4.719  -8.843  10.432  1.00  0.00           C  
ATOM   1564  NE1 TRP A 101       4.920 -10.844  11.419  1.00  0.00           N  
ATOM   1565  CE2 TRP A 101       5.283  -9.527  11.526  1.00  0.00           C  
ATOM   1566  CE3 TRP A 101       4.944  -7.469  10.308  1.00  0.00           C  
ATOM   1567  CZ2 TRP A 101       6.055  -8.882  12.489  1.00  0.00           C  
ATOM   1568  CZ3 TRP A 101       5.710  -6.831  11.264  1.00  0.00           C  
ATOM   1569  CH2 TRP A 101       6.259  -7.537  12.343  1.00  0.00           C  
ATOM   1570  H   TRP A 101       5.308 -11.422   7.666  1.00  0.00           H  
ATOM   1571  HA  TRP A 101       3.401  -9.685   6.266  1.00  0.00           H  
ATOM   1572  HB2 TRP A 101       2.912  -8.517   8.403  1.00  0.00           H  
ATOM   1573  HB3 TRP A 101       2.360 -10.190   8.397  1.00  0.00           H  
ATOM   1574  HD1 TRP A 101       3.719 -11.933   9.952  1.00  0.00           H  
ATOM   1575  HE1 TRP A 101       5.171 -11.557  12.043  1.00  0.00           H  
ATOM   1576  HE3 TRP A 101       4.529  -6.907   9.484  1.00  0.00           H  
ATOM   1577  HZ2 TRP A 101       6.486  -9.413  13.325  1.00  0.00           H  
ATOM   1578  HZ3 TRP A 101       5.894  -5.769  11.185  1.00  0.00           H  
ATOM   1579  HH2 TRP A 101       6.851  -6.998  13.066  1.00  0.00           H  
ATOM   1580  N   GLY A 102       5.120  -7.922   6.055  1.00  0.00           N  
ATOM   1581  CA  GLY A 102       6.166  -6.932   5.876  1.00  0.00           C  
ATOM   1582  C   GLY A 102       5.613  -5.538   5.655  1.00  0.00           C  
ATOM   1583  O   GLY A 102       4.737  -5.336   4.815  1.00  0.00           O  
ATOM   1584  H   GLY A 102       4.346  -7.929   5.454  1.00  0.00           H  
ATOM   1585  HA2 GLY A 102       6.794  -6.924   6.754  1.00  0.00           H  
ATOM   1586  HA3 GLY A 102       6.764  -7.209   5.020  1.00  0.00           H  
ATOM   1587  N   ASN A 103       6.125  -4.573   6.412  1.00  0.00           N  
ATOM   1588  CA  ASN A 103       5.675  -3.191   6.296  1.00  0.00           C  
ATOM   1589  C   ASN A 103       6.706  -2.343   5.556  1.00  0.00           C  
ATOM   1590  O   ASN A 103       7.871  -2.725   5.441  1.00  0.00           O  
ATOM   1591  CB  ASN A 103       5.414  -2.599   7.683  1.00  0.00           C  
ATOM   1592  CG  ASN A 103       4.541  -3.497   8.539  1.00  0.00           C  
ATOM   1593  OD1 ASN A 103       4.480  -4.708   8.326  1.00  0.00           O  
ATOM   1594  ND2 ASN A 103       3.859  -2.905   9.512  1.00  0.00           N  
ATOM   1595  H   ASN A 103       6.822  -4.796   7.064  1.00  0.00           H  
ATOM   1596  HA  ASN A 103       4.754  -3.188   5.734  1.00  0.00           H  
ATOM   1597  HB2 ASN A 103       6.357  -2.458   8.190  1.00  0.00           H  
ATOM   1598  HB3 ASN A 103       4.921  -1.645   7.574  1.00  0.00           H  
ATOM   1599 HD21 ASN A 103       3.956  -1.935   9.623  1.00  0.00           H  
ATOM   1600 HD22 ASN A 103       3.288  -3.461  10.081  1.00  0.00           H  
ATOM   1601  N   ILE A 104       6.269  -1.193   5.056  1.00  0.00           N  
ATOM   1602  CA  ILE A 104       7.153  -0.291   4.329  1.00  0.00           C  
ATOM   1603  C   ILE A 104       6.701   1.158   4.473  1.00  0.00           C  
ATOM   1604  O   ILE A 104       5.602   1.520   4.055  1.00  0.00           O  
ATOM   1605  CB  ILE A 104       7.218  -0.651   2.833  1.00  0.00           C  
ATOM   1606  CG1 ILE A 104       7.748  -2.074   2.650  1.00  0.00           C  
ATOM   1607  CG2 ILE A 104       8.091   0.346   2.085  1.00  0.00           C  
ATOM   1608  CD1 ILE A 104       7.681  -2.566   1.221  1.00  0.00           C  
ATOM   1609  H   ILE A 104       5.329  -0.944   5.180  1.00  0.00           H  
ATOM   1610  HA  ILE A 104       8.146  -0.390   4.745  1.00  0.00           H  
ATOM   1611  HB  ILE A 104       6.219  -0.592   2.428  1.00  0.00           H  
ATOM   1612 HG12 ILE A 104       8.779  -2.110   2.965  1.00  0.00           H  
ATOM   1613 HG13 ILE A 104       7.166  -2.748   3.262  1.00  0.00           H  
ATOM   1614 HG21 ILE A 104       7.493   1.194   1.785  1.00  0.00           H  
ATOM   1615 HG22 ILE A 104       8.889   0.680   2.731  1.00  0.00           H  
ATOM   1616 HG23 ILE A 104       8.510  -0.127   1.210  1.00  0.00           H  
ATOM   1617 HD11 ILE A 104       8.408  -2.036   0.623  1.00  0.00           H  
ATOM   1618 HD12 ILE A 104       7.893  -3.624   1.194  1.00  0.00           H  
ATOM   1619 HD13 ILE A 104       6.692  -2.386   0.825  1.00  0.00           H  
ATOM   1620  N   ASN A 105       7.557   1.984   5.066  1.00  0.00           N  
ATOM   1621  CA  ASN A 105       7.246   3.395   5.264  1.00  0.00           C  
ATOM   1622  C   ASN A 105       7.118   4.117   3.926  1.00  0.00           C  
ATOM   1623  O   ASN A 105       8.116   4.390   3.257  1.00  0.00           O  
ATOM   1624  CB  ASN A 105       8.328   4.062   6.115  1.00  0.00           C  
ATOM   1625  CG  ASN A 105       8.538   3.356   7.440  1.00  0.00           C  
ATOM   1626  OD1 ASN A 105       9.241   2.347   7.514  1.00  0.00           O  
ATOM   1627  ND2 ASN A 105       7.929   3.884   8.496  1.00  0.00           N  
ATOM   1628  H   ASN A 105       8.418   1.636   5.378  1.00  0.00           H  
ATOM   1629  HA  ASN A 105       6.302   3.456   5.784  1.00  0.00           H  
ATOM   1630  HB2 ASN A 105       9.261   4.053   5.572  1.00  0.00           H  
ATOM   1631  HB3 ASN A 105       8.042   5.084   6.314  1.00  0.00           H  
ATOM   1632 HD21 ASN A 105       7.385   4.688   8.362  1.00  0.00           H  
ATOM   1633 HD22 ASN A 105       8.048   3.448   9.365  1.00  0.00           H  
ATOM   1634  N   LEU A 106       5.884   4.424   3.541  1.00  0.00           N  
ATOM   1635  CA  LEU A 106       5.625   5.115   2.283  1.00  0.00           C  
ATOM   1636  C   LEU A 106       6.601   6.270   2.085  1.00  0.00           C  
ATOM   1637  O   LEU A 106       7.288   6.349   1.067  1.00  0.00           O  
ATOM   1638  CB  LEU A 106       4.187   5.636   2.251  1.00  0.00           C  
ATOM   1639  CG  LEU A 106       3.093   4.578   2.099  1.00  0.00           C  
ATOM   1640  CD1 LEU A 106       1.729   5.174   2.409  1.00  0.00           C  
ATOM   1641  CD2 LEU A 106       3.114   3.988   0.697  1.00  0.00           C  
ATOM   1642  H   LEU A 106       5.129   4.180   4.116  1.00  0.00           H  
ATOM   1643  HA  LEU A 106       5.760   4.405   1.481  1.00  0.00           H  
ATOM   1644  HB2 LEU A 106       4.008   6.167   3.173  1.00  0.00           H  
ATOM   1645  HB3 LEU A 106       4.103   6.322   1.421  1.00  0.00           H  
ATOM   1646  HG  LEU A 106       3.275   3.778   2.803  1.00  0.00           H  
ATOM   1647 HD11 LEU A 106       0.966   4.427   2.250  1.00  0.00           H  
ATOM   1648 HD12 LEU A 106       1.548   6.017   1.759  1.00  0.00           H  
ATOM   1649 HD13 LEU A 106       1.704   5.501   3.438  1.00  0.00           H  
ATOM   1650 HD21 LEU A 106       3.477   4.729   0.000  1.00  0.00           H  
ATOM   1651 HD22 LEU A 106       2.114   3.690   0.417  1.00  0.00           H  
ATOM   1652 HD23 LEU A 106       3.765   3.127   0.678  1.00  0.00           H  
ATOM   1653  N   PHE A 107       6.659   7.164   3.067  1.00  0.00           N  
ATOM   1654  CA  PHE A 107       7.552   8.315   3.002  1.00  0.00           C  
ATOM   1655  C   PHE A 107       8.874   8.018   3.703  1.00  0.00           C  
ATOM   1656  O   PHE A 107       8.902   7.716   4.896  1.00  0.00           O  
ATOM   1657  CB  PHE A 107       6.888   9.539   3.637  1.00  0.00           C  
ATOM   1658  CG  PHE A 107       5.534   9.850   3.068  1.00  0.00           C  
ATOM   1659  CD1 PHE A 107       5.412  10.505   1.853  1.00  0.00           C  
ATOM   1660  CD2 PHE A 107       4.382   9.487   3.748  1.00  0.00           C  
ATOM   1661  CE1 PHE A 107       4.167  10.792   1.326  1.00  0.00           C  
ATOM   1662  CE2 PHE A 107       3.134   9.771   3.225  1.00  0.00           C  
ATOM   1663  CZ  PHE A 107       3.026  10.426   2.014  1.00  0.00           C  
ATOM   1664  H   PHE A 107       6.086   7.047   3.854  1.00  0.00           H  
ATOM   1665  HA  PHE A 107       7.748   8.522   1.961  1.00  0.00           H  
ATOM   1666  HB2 PHE A 107       6.771   9.366   4.696  1.00  0.00           H  
ATOM   1667  HB3 PHE A 107       7.520  10.401   3.485  1.00  0.00           H  
ATOM   1668  HD1 PHE A 107       6.304  10.792   1.314  1.00  0.00           H  
ATOM   1669  HD2 PHE A 107       4.464   8.977   4.696  1.00  0.00           H  
ATOM   1670  HE1 PHE A 107       4.086  11.303   0.378  1.00  0.00           H  
ATOM   1671  HE2 PHE A 107       2.244   9.484   3.765  1.00  0.00           H  
ATOM   1672  HZ  PHE A 107       2.053  10.648   1.603  1.00  0.00           H  
ATOM   1673  N   ASP A 108       9.967   8.105   2.953  1.00  0.00           N  
ATOM   1674  CA  ASP A 108      11.293   7.846   3.501  1.00  0.00           C  
ATOM   1675  C   ASP A 108      11.576   8.756   4.693  1.00  0.00           C  
ATOM   1676  O   ASP A 108      10.712   9.524   5.119  1.00  0.00           O  
ATOM   1677  CB  ASP A 108      12.361   8.047   2.426  1.00  0.00           C  
ATOM   1678  CG  ASP A 108      13.590   7.191   2.662  1.00  0.00           C  
ATOM   1679  OD1 ASP A 108      13.460   6.134   3.315  1.00  0.00           O  
ATOM   1680  OD2 ASP A 108      14.681   7.577   2.193  1.00  0.00           O  
ATOM   1681  H   ASP A 108       9.880   8.350   2.008  1.00  0.00           H  
ATOM   1682  HA  ASP A 108      11.320   6.820   3.834  1.00  0.00           H  
ATOM   1683  HB2 ASP A 108      11.946   7.790   1.462  1.00  0.00           H  
ATOM   1684  HB3 ASP A 108      12.663   9.084   2.417  1.00  0.00           H  
ATOM   1685  N   TYR A 109      12.788   8.664   5.227  1.00  0.00           N  
ATOM   1686  CA  TYR A 109      13.184   9.476   6.371  1.00  0.00           C  
ATOM   1687  C   TYR A 109      13.379  10.933   5.964  1.00  0.00           C  
ATOM   1688  O   TYR A 109      13.700  11.785   6.793  1.00  0.00           O  
ATOM   1689  CB  TYR A 109      14.472   8.930   6.990  1.00  0.00           C  
ATOM   1690  CG  TYR A 109      15.727   9.415   6.301  1.00  0.00           C  
ATOM   1691  CD1 TYR A 109      15.854   9.349   4.918  1.00  0.00           C  
ATOM   1692  CD2 TYR A 109      16.787   9.938   7.031  1.00  0.00           C  
ATOM   1693  CE1 TYR A 109      16.999   9.790   4.284  1.00  0.00           C  
ATOM   1694  CE2 TYR A 109      17.935  10.382   6.405  1.00  0.00           C  
ATOM   1695  CZ  TYR A 109      18.037  10.307   5.032  1.00  0.00           C  
ATOM   1696  OH  TYR A 109      19.180  10.747   4.405  1.00  0.00           O  
ATOM   1697  H   TYR A 109      13.433   8.033   4.843  1.00  0.00           H  
ATOM   1698  HA  TYR A 109      12.393   9.422   7.105  1.00  0.00           H  
ATOM   1699  HB2 TYR A 109      14.523   9.235   8.024  1.00  0.00           H  
ATOM   1700  HB3 TYR A 109      14.459   7.852   6.937  1.00  0.00           H  
ATOM   1701  HD1 TYR A 109      15.039   8.945   4.335  1.00  0.00           H  
ATOM   1702  HD2 TYR A 109      16.704   9.995   8.107  1.00  0.00           H  
ATOM   1703  HE1 TYR A 109      17.079   9.731   3.209  1.00  0.00           H  
ATOM   1704  HE2 TYR A 109      18.748  10.786   6.991  1.00  0.00           H  
ATOM   1705  HH  TYR A 109      18.953  11.432   3.771  1.00  0.00           H  
ATOM   1706  N   THR A 110      13.183  11.213   4.679  1.00  0.00           N  
ATOM   1707  CA  THR A 110      13.338  12.566   4.159  1.00  0.00           C  
ATOM   1708  C   THR A 110      11.988  13.172   3.794  1.00  0.00           C  
ATOM   1709  O   THR A 110      11.921  14.219   3.149  1.00  0.00           O  
ATOM   1710  CB  THR A 110      14.251  12.590   2.919  1.00  0.00           C  
ATOM   1711  OG1 THR A 110      13.949  11.480   2.066  1.00  0.00           O  
ATOM   1712  CG2 THR A 110      15.717  12.540   3.325  1.00  0.00           C  
ATOM   1713  H   THR A 110      12.929  10.491   4.067  1.00  0.00           H  
ATOM   1714  HA  THR A 110      13.796  13.169   4.929  1.00  0.00           H  
ATOM   1715  HB  THR A 110      14.074  13.508   2.378  1.00  0.00           H  
ATOM   1716  HG1 THR A 110      14.692  11.314   1.480  1.00  0.00           H  
ATOM   1717 HG21 THR A 110      16.167  13.508   3.167  1.00  0.00           H  
ATOM   1718 HG22 THR A 110      16.230  11.801   2.727  1.00  0.00           H  
ATOM   1719 HG23 THR A 110      15.791  12.274   4.368  1.00  0.00           H  
ATOM   1720  N   ASP A 111      10.915  12.509   4.210  1.00  0.00           N  
ATOM   1721  CA  ASP A 111       9.565  12.984   3.927  1.00  0.00           C  
ATOM   1722  C   ASP A 111       9.288  12.973   2.427  1.00  0.00           C  
ATOM   1723  O   ASP A 111       8.801  13.955   1.867  1.00  0.00           O  
ATOM   1724  CB  ASP A 111       9.372  14.396   4.484  1.00  0.00           C  
ATOM   1725  CG  ASP A 111       9.850  14.524   5.917  1.00  0.00           C  
ATOM   1726  OD1 ASP A 111       9.256  13.873   6.801  1.00  0.00           O  
ATOM   1727  OD2 ASP A 111      10.819  15.276   6.154  1.00  0.00           O  
ATOM   1728  H   ASP A 111      11.033  11.680   4.720  1.00  0.00           H  
ATOM   1729  HA  ASP A 111       8.870  12.317   4.414  1.00  0.00           H  
ATOM   1730  HB2 ASP A 111       9.927  15.095   3.875  1.00  0.00           H  
ATOM   1731  HB3 ASP A 111       8.323  14.649   4.449  1.00  0.00           H  
ATOM   1732  N   THR A 112       9.601  11.854   1.781  1.00  0.00           N  
ATOM   1733  CA  THR A 112       9.388  11.715   0.346  1.00  0.00           C  
ATOM   1734  C   THR A 112       9.041  10.276  -0.021  1.00  0.00           C  
ATOM   1735  O   THR A 112       9.776   9.345   0.312  1.00  0.00           O  
ATOM   1736  CB  THR A 112      10.631  12.151  -0.451  1.00  0.00           C  
ATOM   1737  OG1 THR A 112      10.920  13.529  -0.193  1.00  0.00           O  
ATOM   1738  CG2 THR A 112      10.417  11.943  -1.943  1.00  0.00           C  
ATOM   1739  H   THR A 112       9.985  11.105   2.283  1.00  0.00           H  
ATOM   1740  HA  THR A 112       8.564  12.356   0.068  1.00  0.00           H  
ATOM   1741  HB  THR A 112      11.472  11.550  -0.136  1.00  0.00           H  
ATOM   1742  HG1 THR A 112      10.110  14.042  -0.251  1.00  0.00           H  
ATOM   1743 HG21 THR A 112       9.582  11.277  -2.098  1.00  0.00           H  
ATOM   1744 HG22 THR A 112      11.307  11.511  -2.377  1.00  0.00           H  
ATOM   1745 HG23 THR A 112      10.212  12.893  -2.413  1.00  0.00           H  
ATOM   1746  N   LEU A 113       7.919  10.101  -0.710  1.00  0.00           N  
ATOM   1747  CA  LEU A 113       7.475   8.774  -1.124  1.00  0.00           C  
ATOM   1748  C   LEU A 113       8.632   7.970  -1.708  1.00  0.00           C  
ATOM   1749  O   LEU A 113       9.486   8.512  -2.410  1.00  0.00           O  
ATOM   1750  CB  LEU A 113       6.349   8.890  -2.153  1.00  0.00           C  
ATOM   1751  CG  LEU A 113       5.014   9.422  -1.630  1.00  0.00           C  
ATOM   1752  CD1 LEU A 113       4.234  10.096  -2.748  1.00  0.00           C  
ATOM   1753  CD2 LEU A 113       4.198   8.298  -1.010  1.00  0.00           C  
ATOM   1754  H   LEU A 113       7.375  10.881  -0.946  1.00  0.00           H  
ATOM   1755  HA  LEU A 113       7.101   8.262  -0.250  1.00  0.00           H  
ATOM   1756  HB2 LEU A 113       6.684   9.551  -2.937  1.00  0.00           H  
ATOM   1757  HB3 LEU A 113       6.175   7.905  -2.564  1.00  0.00           H  
ATOM   1758  HG  LEU A 113       5.204  10.162  -0.864  1.00  0.00           H  
ATOM   1759 HD11 LEU A 113       4.439   9.596  -3.683  1.00  0.00           H  
ATOM   1760 HD12 LEU A 113       4.531  11.132  -2.821  1.00  0.00           H  
ATOM   1761 HD13 LEU A 113       3.177  10.040  -2.534  1.00  0.00           H  
ATOM   1762 HD21 LEU A 113       4.753   7.374  -1.072  1.00  0.00           H  
ATOM   1763 HD22 LEU A 113       3.264   8.194  -1.544  1.00  0.00           H  
ATOM   1764 HD23 LEU A 113       3.996   8.529   0.026  1.00  0.00           H  
ATOM   1765  N   VAL A 114       8.653   6.674  -1.414  1.00  0.00           N  
ATOM   1766  CA  VAL A 114       9.703   5.794  -1.912  1.00  0.00           C  
ATOM   1767  C   VAL A 114       9.660   5.692  -3.433  1.00  0.00           C  
ATOM   1768  O   VAL A 114       8.770   6.247  -4.077  1.00  0.00           O  
ATOM   1769  CB  VAL A 114       9.584   4.381  -1.311  1.00  0.00           C  
ATOM   1770  CG1 VAL A 114      10.177   4.345   0.090  1.00  0.00           C  
ATOM   1771  CG2 VAL A 114       8.132   3.930  -1.295  1.00  0.00           C  
ATOM   1772  H   VAL A 114       7.945   6.300  -0.849  1.00  0.00           H  
ATOM   1773  HA  VAL A 114      10.656   6.210  -1.616  1.00  0.00           H  
ATOM   1774  HB  VAL A 114      10.145   3.699  -1.932  1.00  0.00           H  
ATOM   1775 HG11 VAL A 114       9.566   4.939   0.754  1.00  0.00           H  
ATOM   1776 HG12 VAL A 114      10.208   3.325   0.442  1.00  0.00           H  
ATOM   1777 HG13 VAL A 114      11.179   4.749   0.066  1.00  0.00           H  
ATOM   1778 HG21 VAL A 114       7.667   4.247  -0.373  1.00  0.00           H  
ATOM   1779 HG22 VAL A 114       7.608   4.370  -2.132  1.00  0.00           H  
ATOM   1780 HG23 VAL A 114       8.088   2.854  -1.370  1.00  0.00           H  
ATOM   1781  N   SER A 115      10.626   4.979  -4.001  1.00  0.00           N  
ATOM   1782  CA  SER A 115      10.701   4.806  -5.447  1.00  0.00           C  
ATOM   1783  C   SER A 115      11.717   3.730  -5.814  1.00  0.00           C  
ATOM   1784  O   SER A 115      12.431   3.215  -4.955  1.00  0.00           O  
ATOM   1785  CB  SER A 115      11.074   6.128  -6.121  1.00  0.00           C  
ATOM   1786  OG  SER A 115      12.469   6.365  -6.041  1.00  0.00           O  
ATOM   1787  H   SER A 115      11.308   4.560  -3.433  1.00  0.00           H  
ATOM   1788  HA  SER A 115       9.726   4.498  -5.794  1.00  0.00           H  
ATOM   1789  HB2 SER A 115      10.786   6.093  -7.160  1.00  0.00           H  
ATOM   1790  HB3 SER A 115      10.555   6.938  -5.630  1.00  0.00           H  
ATOM   1791  HG  SER A 115      12.647   7.292  -6.216  1.00  0.00           H  
ATOM   1792  N   GLY A 116      11.777   3.394  -7.100  1.00  0.00           N  
ATOM   1793  CA  GLY A 116      12.708   2.381  -7.560  1.00  0.00           C  
ATOM   1794  C   GLY A 116      12.436   1.022  -6.947  1.00  0.00           C  
ATOM   1795  O   GLY A 116      12.125   0.918  -5.760  1.00  0.00           O  
ATOM   1796  H   GLY A 116      11.183   3.839  -7.741  1.00  0.00           H  
ATOM   1797  HA2 GLY A 116      12.635   2.301  -8.634  1.00  0.00           H  
ATOM   1798  HA3 GLY A 116      13.711   2.686  -7.299  1.00  0.00           H  
ATOM   1799  N   LYS A 117      12.551  -0.024  -7.757  1.00  0.00           N  
ATOM   1800  CA  LYS A 117      12.314  -1.385  -7.289  1.00  0.00           C  
ATOM   1801  C   LYS A 117      13.066  -1.651  -5.989  1.00  0.00           C  
ATOM   1802  O   LYS A 117      14.161  -1.132  -5.777  1.00  0.00           O  
ATOM   1803  CB  LYS A 117      12.745  -2.395  -8.355  1.00  0.00           C  
ATOM   1804  CG  LYS A 117      12.233  -3.802  -8.102  1.00  0.00           C  
ATOM   1805  CD  LYS A 117      13.169  -4.581  -7.193  1.00  0.00           C  
ATOM   1806  CE  LYS A 117      14.209  -5.351  -7.993  1.00  0.00           C  
ATOM   1807  NZ  LYS A 117      15.488  -5.498  -7.244  1.00  0.00           N  
ATOM   1808  H   LYS A 117      12.802   0.122  -8.694  1.00  0.00           H  
ATOM   1809  HA  LYS A 117      11.256  -1.494  -7.108  1.00  0.00           H  
ATOM   1810  HB2 LYS A 117      12.374  -2.067  -9.315  1.00  0.00           H  
ATOM   1811  HB3 LYS A 117      13.824  -2.428  -8.388  1.00  0.00           H  
ATOM   1812  HG2 LYS A 117      11.261  -3.744  -7.634  1.00  0.00           H  
ATOM   1813  HG3 LYS A 117      12.148  -4.321  -9.046  1.00  0.00           H  
ATOM   1814  HD2 LYS A 117      13.676  -3.891  -6.536  1.00  0.00           H  
ATOM   1815  HD3 LYS A 117      12.589  -5.280  -6.607  1.00  0.00           H  
ATOM   1816  HE2 LYS A 117      13.819  -6.332  -8.217  1.00  0.00           H  
ATOM   1817  HE3 LYS A 117      14.400  -4.821  -8.914  1.00  0.00           H  
ATOM   1818  HZ1 LYS A 117      15.571  -6.463  -6.866  1.00  0.00           H  
ATOM   1819  HZ2 LYS A 117      15.517  -4.824  -6.452  1.00  0.00           H  
ATOM   1820  HZ3 LYS A 117      16.294  -5.312  -7.874  1.00  0.00           H  
ATOM   1821  N   MET A 118      12.471  -2.465  -5.123  1.00  0.00           N  
ATOM   1822  CA  MET A 118      13.087  -2.802  -3.844  1.00  0.00           C  
ATOM   1823  C   MET A 118      12.713  -4.218  -3.417  1.00  0.00           C  
ATOM   1824  O   MET A 118      11.656  -4.728  -3.786  1.00  0.00           O  
ATOM   1825  CB  MET A 118      12.658  -1.802  -2.768  1.00  0.00           C  
ATOM   1826  CG  MET A 118      12.922  -2.284  -1.351  1.00  0.00           C  
ATOM   1827  SD  MET A 118      12.853  -0.950  -0.140  1.00  0.00           S  
ATOM   1828  CE  MET A 118      11.133  -0.466  -0.268  1.00  0.00           C  
ATOM   1829  H   MET A 118      11.598  -2.849  -5.348  1.00  0.00           H  
ATOM   1830  HA  MET A 118      14.158  -2.747  -3.968  1.00  0.00           H  
ATOM   1831  HB2 MET A 118      13.196  -0.878  -2.918  1.00  0.00           H  
ATOM   1832  HB3 MET A 118      11.600  -1.613  -2.869  1.00  0.00           H  
ATOM   1833  HG2 MET A 118      12.180  -3.025  -1.092  1.00  0.00           H  
ATOM   1834  HG3 MET A 118      13.904  -2.733  -1.316  1.00  0.00           H  
ATOM   1835  HE1 MET A 118      10.560  -1.279  -0.687  1.00  0.00           H  
ATOM   1836  HE2 MET A 118      10.753  -0.225   0.713  1.00  0.00           H  
ATOM   1837  HE3 MET A 118      11.051   0.400  -0.909  1.00  0.00           H  
ATOM   1838  N   ALA A 119      13.587  -4.846  -2.638  1.00  0.00           N  
ATOM   1839  CA  ALA A 119      13.347  -6.202  -2.160  1.00  0.00           C  
ATOM   1840  C   ALA A 119      13.776  -6.355  -0.704  1.00  0.00           C  
ATOM   1841  O   ALA A 119      14.955  -6.215  -0.376  1.00  0.00           O  
ATOM   1842  CB  ALA A 119      14.078  -7.208  -3.036  1.00  0.00           C  
ATOM   1843  H   ALA A 119      14.412  -4.386  -2.377  1.00  0.00           H  
ATOM   1844  HA  ALA A 119      12.287  -6.400  -2.235  1.00  0.00           H  
ATOM   1845  HB1 ALA A 119      13.479  -8.101  -3.134  1.00  0.00           H  
ATOM   1846  HB2 ALA A 119      14.248  -6.779  -4.012  1.00  0.00           H  
ATOM   1847  HB3 ALA A 119      15.026  -7.458  -2.583  1.00  0.00           H  
ATOM   1848  N   LEU A 120      12.813  -6.642   0.164  1.00  0.00           N  
ATOM   1849  CA  LEU A 120      13.091  -6.813   1.586  1.00  0.00           C  
ATOM   1850  C   LEU A 120      12.503  -8.123   2.102  1.00  0.00           C  
ATOM   1851  O   LEU A 120      11.607  -8.697   1.486  1.00  0.00           O  
ATOM   1852  CB  LEU A 120      12.523  -5.637   2.382  1.00  0.00           C  
ATOM   1853  CG  LEU A 120      11.010  -5.438   2.299  1.00  0.00           C  
ATOM   1854  CD1 LEU A 120      10.292  -6.404   3.229  1.00  0.00           C  
ATOM   1855  CD2 LEU A 120      10.641  -4.000   2.633  1.00  0.00           C  
ATOM   1856  H   LEU A 120      11.893  -6.741  -0.157  1.00  0.00           H  
ATOM   1857  HA  LEU A 120      14.163  -6.839   1.713  1.00  0.00           H  
ATOM   1858  HB2 LEU A 120      12.781  -5.785   3.420  1.00  0.00           H  
ATOM   1859  HB3 LEU A 120      12.997  -4.735   2.021  1.00  0.00           H  
ATOM   1860  HG  LEU A 120      10.681  -5.643   1.289  1.00  0.00           H  
ATOM   1861 HD11 LEU A 120       9.285  -6.057   3.402  1.00  0.00           H  
ATOM   1862 HD12 LEU A 120      10.821  -6.458   4.169  1.00  0.00           H  
ATOM   1863 HD13 LEU A 120      10.263  -7.385   2.777  1.00  0.00           H  
ATOM   1864 HD21 LEU A 120       9.735  -3.731   2.111  1.00  0.00           H  
ATOM   1865 HD22 LEU A 120      11.442  -3.343   2.326  1.00  0.00           H  
ATOM   1866 HD23 LEU A 120      10.485  -3.907   3.697  1.00  0.00           H  
ATOM   1867  N   ASN A 121      13.013  -8.587   3.238  1.00  0.00           N  
ATOM   1868  CA  ASN A 121      12.537  -9.828   3.838  1.00  0.00           C  
ATOM   1869  C   ASN A 121      11.340  -9.569   4.748  1.00  0.00           C  
ATOM   1870  O   ASN A 121      11.245  -8.517   5.382  1.00  0.00           O  
ATOM   1871  CB  ASN A 121      13.660 -10.498   4.633  1.00  0.00           C  
ATOM   1872  CG  ASN A 121      14.593 -11.303   3.750  1.00  0.00           C  
ATOM   1873  OD1 ASN A 121      15.377 -10.743   2.983  1.00  0.00           O  
ATOM   1874  ND2 ASN A 121      14.513 -12.624   3.853  1.00  0.00           N  
ATOM   1875  H   ASN A 121      13.727  -8.084   3.683  1.00  0.00           H  
ATOM   1876  HA  ASN A 121      12.232 -10.487   3.039  1.00  0.00           H  
ATOM   1877  HB2 ASN A 121      14.239  -9.738   5.137  1.00  0.00           H  
ATOM   1878  HB3 ASN A 121      13.228 -11.161   5.367  1.00  0.00           H  
ATOM   1879 HD21 ASN A 121      13.865 -13.001   4.485  1.00  0.00           H  
ATOM   1880 HD22 ASN A 121      15.106 -13.169   3.294  1.00  0.00           H  
ATOM   1881  N   LEU A 122      10.429 -10.533   4.807  1.00  0.00           N  
ATOM   1882  CA  LEU A 122       9.238 -10.410   5.640  1.00  0.00           C  
ATOM   1883  C   LEU A 122       9.361 -11.265   6.897  1.00  0.00           C  
ATOM   1884  O   LEU A 122      10.020 -12.305   6.890  1.00  0.00           O  
ATOM   1885  CB  LEU A 122       7.994 -10.822   4.849  1.00  0.00           C  
ATOM   1886  CG  LEU A 122       8.006 -10.486   3.357  1.00  0.00           C  
ATOM   1887  CD1 LEU A 122       6.975 -11.321   2.614  1.00  0.00           C  
ATOM   1888  CD2 LEU A 122       7.748  -9.002   3.143  1.00  0.00           C  
ATOM   1889  H   LEU A 122      10.560 -11.348   4.279  1.00  0.00           H  
ATOM   1890  HA  LEU A 122       9.143  -9.375   5.931  1.00  0.00           H  
ATOM   1891  HB2 LEU A 122       7.879 -11.891   4.946  1.00  0.00           H  
ATOM   1892  HB3 LEU A 122       7.142 -10.328   5.294  1.00  0.00           H  
ATOM   1893  HG  LEU A 122       8.980 -10.720   2.950  1.00  0.00           H  
ATOM   1894 HD11 LEU A 122       7.389 -12.294   2.396  1.00  0.00           H  
ATOM   1895 HD12 LEU A 122       6.709 -10.827   1.691  1.00  0.00           H  
ATOM   1896 HD13 LEU A 122       6.093 -11.434   3.228  1.00  0.00           H  
ATOM   1897 HD21 LEU A 122       6.811  -8.729   3.605  1.00  0.00           H  
ATOM   1898 HD22 LEU A 122       7.700  -8.795   2.083  1.00  0.00           H  
ATOM   1899 HD23 LEU A 122       8.549  -8.430   3.586  1.00  0.00           H  
ATOM   1900  N   TRP A 123       8.722 -10.821   7.973  1.00  0.00           N  
ATOM   1901  CA  TRP A 123       8.758 -11.547   9.237  1.00  0.00           C  
ATOM   1902  C   TRP A 123       7.720 -12.664   9.254  1.00  0.00           C  
ATOM   1903  O   TRP A 123       6.681 -12.588   8.597  1.00  0.00           O  
ATOM   1904  CB  TRP A 123       8.515 -10.591  10.405  1.00  0.00           C  
ATOM   1905  CG  TRP A 123       9.332  -9.337  10.326  1.00  0.00           C  
ATOM   1906  CD1 TRP A 123       9.079  -8.241   9.550  1.00  0.00           C  
ATOM   1907  CD2 TRP A 123      10.534  -9.050  11.048  1.00  0.00           C  
ATOM   1908  NE1 TRP A 123      10.052  -7.291   9.747  1.00  0.00           N  
ATOM   1909  CE2 TRP A 123      10.956  -7.763  10.662  1.00  0.00           C  
ATOM   1910  CE3 TRP A 123      11.295  -9.755  11.985  1.00  0.00           C  
ATOM   1911  CZ2 TRP A 123      12.104  -7.169  11.180  1.00  0.00           C  
ATOM   1912  CZ3 TRP A 123      12.434  -9.164  12.498  1.00  0.00           C  
ATOM   1913  CH2 TRP A 123      12.829  -7.882  12.095  1.00  0.00           C  
ATOM   1914  H   TRP A 123       8.213  -9.985   7.916  1.00  0.00           H  
ATOM   1915  HA  TRP A 123       9.741 -11.984   9.339  1.00  0.00           H  
ATOM   1916  HB2 TRP A 123       7.473 -10.309  10.421  1.00  0.00           H  
ATOM   1917  HB3 TRP A 123       8.762 -11.093  11.330  1.00  0.00           H  
ATOM   1918  HD1 TRP A 123       8.235  -8.150   8.884  1.00  0.00           H  
ATOM   1919  HE1 TRP A 123      10.091  -6.417   9.305  1.00  0.00           H  
ATOM   1920  HE3 TRP A 123      11.006 -10.744  12.308  1.00  0.00           H  
ATOM   1921  HZ2 TRP A 123      12.421  -6.181  10.880  1.00  0.00           H  
ATOM   1922  HZ3 TRP A 123      13.035  -9.694  13.223  1.00  0.00           H  
ATOM   1923  HH2 TRP A 123      13.726  -7.460  12.522  1.00  0.00           H  
ATOM   1924  N   PRO A 124       8.005 -13.727  10.021  1.00  0.00           N  
ATOM   1925  CA  PRO A 124       7.107 -14.879  10.142  1.00  0.00           C  
ATOM   1926  C   PRO A 124       5.832 -14.543  10.909  1.00  0.00           C  
ATOM   1927  O   PRO A 124       5.779 -13.557  11.644  1.00  0.00           O  
ATOM   1928  CB  PRO A 124       7.943 -15.901  10.917  1.00  0.00           C  
ATOM   1929  CG  PRO A 124       8.921 -15.083  11.687  1.00  0.00           C  
ATOM   1930  CD  PRO A 124       9.224 -13.884  10.831  1.00  0.00           C  
ATOM   1931  HA  PRO A 124       6.847 -15.283   9.175  1.00  0.00           H  
ATOM   1932  HB2 PRO A 124       7.301 -16.472  11.573  1.00  0.00           H  
ATOM   1933  HB3 PRO A 124       8.441 -16.563  10.225  1.00  0.00           H  
ATOM   1934  HG2 PRO A 124       8.484 -14.774  12.624  1.00  0.00           H  
ATOM   1935  HG3 PRO A 124       9.821 -15.655  11.862  1.00  0.00           H  
ATOM   1936  HD2 PRO A 124       9.393 -13.014  11.447  1.00  0.00           H  
ATOM   1937  HD3 PRO A 124      10.081 -14.076  10.203  1.00  0.00           H  
ATOM   1938  N   VAL A 125       4.806 -15.370  10.733  1.00  0.00           N  
ATOM   1939  CA  VAL A 125       3.531 -15.161  11.410  1.00  0.00           C  
ATOM   1940  C   VAL A 125       3.411 -16.050  12.642  1.00  0.00           C  
ATOM   1941  O   VAL A 125       3.434 -17.278  12.557  1.00  0.00           O  
ATOM   1942  CB  VAL A 125       2.344 -15.442  10.470  1.00  0.00           C  
ATOM   1943  CG1 VAL A 125       1.055 -15.585  11.265  1.00  0.00           C  
ATOM   1944  CG2 VAL A 125       2.218 -14.341   9.427  1.00  0.00           C  
ATOM   1945  H   VAL A 125       4.909 -16.139  10.134  1.00  0.00           H  
ATOM   1946  HA  VAL A 125       3.482 -14.126  11.718  1.00  0.00           H  
ATOM   1947  HB  VAL A 125       2.530 -16.375   9.957  1.00  0.00           H  
ATOM   1948 HG11 VAL A 125       1.068 -16.519  11.806  1.00  0.00           H  
ATOM   1949 HG12 VAL A 125       0.970 -14.764  11.963  1.00  0.00           H  
ATOM   1950 HG13 VAL A 125       0.213 -15.572  10.589  1.00  0.00           H  
ATOM   1951 HG21 VAL A 125       3.150 -14.248   8.889  1.00  0.00           H  
ATOM   1952 HG22 VAL A 125       1.426 -14.589   8.735  1.00  0.00           H  
ATOM   1953 HG23 VAL A 125       1.989 -13.406   9.916  1.00  0.00           H  
ATOM   1954  N   PRO A 126       3.280 -15.417  13.818  1.00  0.00           N  
ATOM   1955  CA  PRO A 126       3.152 -16.132  15.091  1.00  0.00           C  
ATOM   1956  C   PRO A 126       1.816 -16.855  15.219  1.00  0.00           C  
ATOM   1957  O   PRO A 126       0.856 -16.535  14.517  1.00  0.00           O  
ATOM   1958  CB  PRO A 126       3.260 -15.018  16.135  1.00  0.00           C  
ATOM   1959  CG  PRO A 126       2.813 -13.788  15.424  1.00  0.00           C  
ATOM   1960  CD  PRO A 126       3.245 -13.956  13.994  1.00  0.00           C  
ATOM   1961  HA  PRO A 126       3.957 -16.839  15.232  1.00  0.00           H  
ATOM   1962  HB2 PRO A 126       2.619 -15.245  16.975  1.00  0.00           H  
ATOM   1963  HB3 PRO A 126       4.283 -14.931  16.469  1.00  0.00           H  
ATOM   1964  HG2 PRO A 126       1.739 -13.699  15.483  1.00  0.00           H  
ATOM   1965  HG3 PRO A 126       3.287 -12.920  15.859  1.00  0.00           H  
ATOM   1966  HD2 PRO A 126       2.526 -13.504  13.327  1.00  0.00           H  
ATOM   1967  HD3 PRO A 126       4.225 -13.527  13.843  1.00  0.00           H  
ATOM   1968  N   HIS A 127       1.759 -17.830  16.121  1.00  0.00           N  
ATOM   1969  CA  HIS A 127       0.539 -18.597  16.341  1.00  0.00           C  
ATOM   1970  C   HIS A 127      -0.560 -17.714  16.925  1.00  0.00           C  
ATOM   1971  O   HIS A 127      -0.373 -17.076  17.960  1.00  0.00           O  
ATOM   1972  CB  HIS A 127       0.814 -19.775  17.277  1.00  0.00           C  
ATOM   1973  CG  HIS A 127      -0.419 -20.531  17.666  1.00  0.00           C  
ATOM   1974  ND1 HIS A 127      -0.773 -20.769  18.978  1.00  0.00           N  
ATOM   1975  CD2 HIS A 127      -1.384 -21.102  16.908  1.00  0.00           C  
ATOM   1976  CE1 HIS A 127      -1.901 -21.456  19.009  1.00  0.00           C  
ATOM   1977  NE2 HIS A 127      -2.293 -21.670  17.766  1.00  0.00           N  
ATOM   1978  H   HIS A 127       2.557 -18.038  16.650  1.00  0.00           H  
ATOM   1979  HA  HIS A 127       0.209 -18.977  15.386  1.00  0.00           H  
ATOM   1980  HB2 HIS A 127       1.485 -20.465  16.788  1.00  0.00           H  
ATOM   1981  HB3 HIS A 127       1.278 -19.407  18.181  1.00  0.00           H  
ATOM   1982  HD1 HIS A 127      -0.271 -20.480  19.767  1.00  0.00           H  
ATOM   1983  HD2 HIS A 127      -1.430 -21.111  15.828  1.00  0.00           H  
ATOM   1984  HE1 HIS A 127      -2.417 -21.785  19.898  1.00  0.00           H  
ATOM   1985  HE2 HIS A 127      -3.054 -22.229  17.502  1.00  0.00           H  
ATOM   1986  N   GLY A 128      -1.707 -17.683  16.253  1.00  0.00           N  
ATOM   1987  CA  GLY A 128      -2.818 -16.874  16.719  1.00  0.00           C  
ATOM   1988  C   GLY A 128      -3.225 -15.814  15.716  1.00  0.00           C  
ATOM   1989  O   GLY A 128      -4.364 -15.799  15.245  1.00  0.00           O  
ATOM   1990  H   GLY A 128      -1.799 -18.213  15.433  1.00  0.00           H  
ATOM   1991  HA2 GLY A 128      -3.663 -17.519  16.909  1.00  0.00           H  
ATOM   1992  HA3 GLY A 128      -2.534 -16.390  17.642  1.00  0.00           H  
ATOM   1993  N   LEU A 129      -2.295 -14.924  15.388  1.00  0.00           N  
ATOM   1994  CA  LEU A 129      -2.564 -13.853  14.434  1.00  0.00           C  
ATOM   1995  C   LEU A 129      -3.387 -14.366  13.257  1.00  0.00           C  
ATOM   1996  O   LEU A 129      -2.841 -14.893  12.288  1.00  0.00           O  
ATOM   1997  CB  LEU A 129      -1.251 -13.252  13.929  1.00  0.00           C  
ATOM   1998  CG  LEU A 129      -1.367 -11.936  13.160  1.00  0.00           C  
ATOM   1999  CD1 LEU A 129      -0.070 -11.147  13.252  1.00  0.00           C  
ATOM   2000  CD2 LEU A 129      -1.731 -12.199  11.706  1.00  0.00           C  
ATOM   2001  H   LEU A 129      -1.407 -14.988  15.796  1.00  0.00           H  
ATOM   2002  HA  LEU A 129      -3.128 -13.088  14.946  1.00  0.00           H  
ATOM   2003  HB2 LEU A 129      -0.616 -13.079  14.785  1.00  0.00           H  
ATOM   2004  HB3 LEU A 129      -0.785 -13.978  13.278  1.00  0.00           H  
ATOM   2005  HG  LEU A 129      -2.153 -11.338  13.599  1.00  0.00           H  
ATOM   2006 HD11 LEU A 129      -0.061 -10.380  12.493  1.00  0.00           H  
ATOM   2007 HD12 LEU A 129       0.767 -11.813  13.101  1.00  0.00           H  
ATOM   2008 HD13 LEU A 129       0.005 -10.691  14.228  1.00  0.00           H  
ATOM   2009 HD21 LEU A 129      -1.523 -11.317  11.118  1.00  0.00           H  
ATOM   2010 HD22 LEU A 129      -2.782 -12.439  11.636  1.00  0.00           H  
ATOM   2011 HD23 LEU A 129      -1.147 -13.027  11.332  1.00  0.00           H  
ATOM   2012  N   GLU A 130      -4.704 -14.206  13.348  1.00  0.00           N  
ATOM   2013  CA  GLU A 130      -5.601 -14.652  12.289  1.00  0.00           C  
ATOM   2014  C   GLU A 130      -5.854 -13.533  11.282  1.00  0.00           C  
ATOM   2015  O   GLU A 130      -6.621 -13.698  10.334  1.00  0.00           O  
ATOM   2016  CB  GLU A 130      -6.929 -15.128  12.882  1.00  0.00           C  
ATOM   2017  CG  GLU A 130      -7.613 -14.090  13.755  1.00  0.00           C  
ATOM   2018  CD  GLU A 130      -8.999 -14.519  14.195  1.00  0.00           C  
ATOM   2019  OE1 GLU A 130      -9.101 -15.491  14.973  1.00  0.00           O  
ATOM   2020  OE2 GLU A 130      -9.982 -13.883  13.761  1.00  0.00           O  
ATOM   2021  H   GLU A 130      -5.080 -13.778  14.145  1.00  0.00           H  
ATOM   2022  HA  GLU A 130      -5.129 -15.477  11.779  1.00  0.00           H  
ATOM   2023  HB2 GLU A 130      -7.598 -15.387  12.075  1.00  0.00           H  
ATOM   2024  HB3 GLU A 130      -6.746 -16.008  13.482  1.00  0.00           H  
ATOM   2025  HG2 GLU A 130      -7.009 -13.923  14.635  1.00  0.00           H  
ATOM   2026  HG3 GLU A 130      -7.697 -13.169  13.198  1.00  0.00           H  
ATOM   2027  N   ASP A 131      -5.204 -12.394  11.497  1.00  0.00           N  
ATOM   2028  CA  ASP A 131      -5.358 -11.247  10.610  1.00  0.00           C  
ATOM   2029  C   ASP A 131      -4.478 -11.396   9.373  1.00  0.00           C  
ATOM   2030  O   ASP A 131      -3.250 -11.419   9.469  1.00  0.00           O  
ATOM   2031  CB  ASP A 131      -5.006  -9.954  11.348  1.00  0.00           C  
ATOM   2032  CG  ASP A 131      -5.995  -9.630  12.450  1.00  0.00           C  
ATOM   2033  OD1 ASP A 131      -7.183  -9.984  12.304  1.00  0.00           O  
ATOM   2034  OD2 ASP A 131      -5.581  -9.021  13.459  1.00  0.00           O  
ATOM   2035  H   ASP A 131      -4.607 -12.324  12.271  1.00  0.00           H  
ATOM   2036  HA  ASP A 131      -6.390 -11.204  10.299  1.00  0.00           H  
ATOM   2037  HB2 ASP A 131      -4.025 -10.053  11.788  1.00  0.00           H  
ATOM   2038  HB3 ASP A 131      -4.999  -9.136  10.643  1.00  0.00           H  
ATOM   2039  N   LEU A 132      -5.113 -11.498   8.210  1.00  0.00           N  
ATOM   2040  CA  LEU A 132      -4.389 -11.646   6.953  1.00  0.00           C  
ATOM   2041  C   LEU A 132      -3.258 -10.627   6.852  1.00  0.00           C  
ATOM   2042  O   LEU A 132      -2.114 -10.980   6.564  1.00  0.00           O  
ATOM   2043  CB  LEU A 132      -5.344 -11.483   5.769  1.00  0.00           C  
ATOM   2044  CG  LEU A 132      -6.456 -12.526   5.655  1.00  0.00           C  
ATOM   2045  CD1 LEU A 132      -7.348 -12.227   4.461  1.00  0.00           C  
ATOM   2046  CD2 LEU A 132      -5.865 -13.925   5.545  1.00  0.00           C  
ATOM   2047  H   LEU A 132      -6.093 -11.473   8.197  1.00  0.00           H  
ATOM   2048  HA  LEU A 132      -3.966 -12.639   6.929  1.00  0.00           H  
ATOM   2049  HB2 LEU A 132      -5.809 -10.512   5.851  1.00  0.00           H  
ATOM   2050  HB3 LEU A 132      -4.756 -11.523   4.863  1.00  0.00           H  
ATOM   2051  HG  LEU A 132      -7.068 -12.490   6.546  1.00  0.00           H  
ATOM   2052 HD11 LEU A 132      -6.755 -11.802   3.666  1.00  0.00           H  
ATOM   2053 HD12 LEU A 132      -8.116 -11.526   4.752  1.00  0.00           H  
ATOM   2054 HD13 LEU A 132      -7.808 -13.142   4.117  1.00  0.00           H  
ATOM   2055 HD21 LEU A 132      -6.190 -14.519   6.386  1.00  0.00           H  
ATOM   2056 HD22 LEU A 132      -4.787 -13.861   5.544  1.00  0.00           H  
ATOM   2057 HD23 LEU A 132      -6.200 -14.386   4.628  1.00  0.00           H  
ATOM   2058  N   LEU A 133      -3.585  -9.362   7.094  1.00  0.00           N  
ATOM   2059  CA  LEU A 133      -2.597  -8.291   7.033  1.00  0.00           C  
ATOM   2060  C   LEU A 133      -2.309  -7.737   8.425  1.00  0.00           C  
ATOM   2061  O   LEU A 133      -3.199  -7.664   9.271  1.00  0.00           O  
ATOM   2062  CB  LEU A 133      -3.087  -7.170   6.116  1.00  0.00           C  
ATOM   2063  CG  LEU A 133      -2.006  -6.257   5.535  1.00  0.00           C  
ATOM   2064  CD1 LEU A 133      -1.297  -6.941   4.376  1.00  0.00           C  
ATOM   2065  CD2 LEU A 133      -2.609  -4.934   5.087  1.00  0.00           C  
ATOM   2066  H   LEU A 133      -4.513  -9.142   7.319  1.00  0.00           H  
ATOM   2067  HA  LEU A 133      -1.685  -8.705   6.628  1.00  0.00           H  
ATOM   2068  HB2 LEU A 133      -3.614  -7.624   5.291  1.00  0.00           H  
ATOM   2069  HB3 LEU A 133      -3.770  -6.554   6.683  1.00  0.00           H  
ATOM   2070  HG  LEU A 133      -1.270  -6.049   6.300  1.00  0.00           H  
ATOM   2071 HD11 LEU A 133      -0.228  -6.858   4.509  1.00  0.00           H  
ATOM   2072 HD12 LEU A 133      -1.582  -6.466   3.449  1.00  0.00           H  
ATOM   2073 HD13 LEU A 133      -1.577  -7.984   4.348  1.00  0.00           H  
ATOM   2074 HD21 LEU A 133      -2.763  -4.952   4.019  1.00  0.00           H  
ATOM   2075 HD22 LEU A 133      -1.935  -4.128   5.340  1.00  0.00           H  
ATOM   2076 HD23 LEU A 133      -3.555  -4.783   5.586  1.00  0.00           H  
ATOM   2077  N   ASN A 134      -1.060  -7.344   8.653  1.00  0.00           N  
ATOM   2078  CA  ASN A 134      -0.654  -6.794   9.941  1.00  0.00           C  
ATOM   2079  C   ASN A 134      -0.142  -5.366   9.786  1.00  0.00           C  
ATOM   2080  O   ASN A 134       1.033  -5.129   9.501  1.00  0.00           O  
ATOM   2081  CB  ASN A 134       0.428  -7.670  10.576  1.00  0.00           C  
ATOM   2082  CG  ASN A 134       0.741  -7.260  12.002  1.00  0.00           C  
ATOM   2083  OD1 ASN A 134      -0.141  -6.821  12.741  1.00  0.00           O  
ATOM   2084  ND2 ASN A 134       2.001  -7.401  12.395  1.00  0.00           N  
ATOM   2085  H   ASN A 134      -0.394  -7.427   7.938  1.00  0.00           H  
ATOM   2086  HA  ASN A 134      -1.521  -6.785  10.585  1.00  0.00           H  
ATOM   2087  HB2 ASN A 134       0.092  -8.697  10.583  1.00  0.00           H  
ATOM   2088  HB3 ASN A 134       1.332  -7.595   9.992  1.00  0.00           H  
ATOM   2089 HD21 ASN A 134       2.650  -7.757  11.752  1.00  0.00           H  
ATOM   2090 HD22 ASN A 134       2.231  -7.144  13.312  1.00  0.00           H  
ATOM   2091  N   PRO A 135      -1.041  -4.390   9.978  1.00  0.00           N  
ATOM   2092  CA  PRO A 135      -0.703  -2.968   9.865  1.00  0.00           C  
ATOM   2093  C   PRO A 135       0.197  -2.495  11.001  1.00  0.00           C  
ATOM   2094  O   PRO A 135       1.202  -1.821  10.769  1.00  0.00           O  
ATOM   2095  CB  PRO A 135      -2.065  -2.272   9.937  1.00  0.00           C  
ATOM   2096  CG  PRO A 135      -2.936  -3.221  10.686  1.00  0.00           C  
ATOM   2097  CD  PRO A 135      -2.458  -4.599  10.319  1.00  0.00           C  
ATOM   2098  HA  PRO A 135      -0.233  -2.746   8.918  1.00  0.00           H  
ATOM   2099  HB2 PRO A 135      -1.964  -1.331  10.459  1.00  0.00           H  
ATOM   2100  HB3 PRO A 135      -2.438  -2.099   8.939  1.00  0.00           H  
ATOM   2101  HG2 PRO A 135      -2.829  -3.058  11.748  1.00  0.00           H  
ATOM   2102  HG3 PRO A 135      -3.965  -3.089  10.387  1.00  0.00           H  
ATOM   2103  HD2 PRO A 135      -2.557  -5.269  11.160  1.00  0.00           H  
ATOM   2104  HD3 PRO A 135      -3.008  -4.975   9.469  1.00  0.00           H  
ATOM   2105  N   ILE A 136      -0.168  -2.851  12.227  1.00  0.00           N  
ATOM   2106  CA  ILE A 136       0.608  -2.464  13.398  1.00  0.00           C  
ATOM   2107  C   ILE A 136       1.996  -3.097  13.372  1.00  0.00           C  
ATOM   2108  O   ILE A 136       2.958  -2.531  13.890  1.00  0.00           O  
ATOM   2109  CB  ILE A 136      -0.103  -2.866  14.704  1.00  0.00           C  
ATOM   2110  CG1 ILE A 136      -1.619  -2.887  14.499  1.00  0.00           C  
ATOM   2111  CG2 ILE A 136       0.273  -1.912  15.828  1.00  0.00           C  
ATOM   2112  CD1 ILE A 136      -2.158  -4.247  14.115  1.00  0.00           C  
ATOM   2113  H   ILE A 136      -0.979  -3.388  12.347  1.00  0.00           H  
ATOM   2114  HA  ILE A 136       0.715  -1.389  13.387  1.00  0.00           H  
ATOM   2115  HB  ILE A 136       0.230  -3.856  14.978  1.00  0.00           H  
ATOM   2116 HG12 ILE A 136      -2.104  -2.585  15.414  1.00  0.00           H  
ATOM   2117 HG13 ILE A 136      -1.877  -2.192  13.713  1.00  0.00           H  
ATOM   2118 HG21 ILE A 136       0.165  -2.414  16.778  1.00  0.00           H  
ATOM   2119 HG22 ILE A 136       1.297  -1.595  15.703  1.00  0.00           H  
ATOM   2120 HG23 ILE A 136      -0.377  -1.050  15.800  1.00  0.00           H  
ATOM   2121 HD11 ILE A 136      -1.410  -4.786  13.554  1.00  0.00           H  
ATOM   2122 HD12 ILE A 136      -2.410  -4.800  15.007  1.00  0.00           H  
ATOM   2123 HD13 ILE A 136      -3.043  -4.124  13.506  1.00  0.00           H  
ATOM   2124  N   GLY A 137       2.091  -4.275  12.763  1.00  0.00           N  
ATOM   2125  CA  GLY A 137       3.365  -4.966  12.679  1.00  0.00           C  
ATOM   2126  C   GLY A 137       4.532  -4.012  12.519  1.00  0.00           C  
ATOM   2127  O   GLY A 137       4.381  -2.922  11.966  1.00  0.00           O  
ATOM   2128  H   GLY A 137       1.290  -4.679  12.368  1.00  0.00           H  
ATOM   2129  HA2 GLY A 137       3.508  -5.545  13.579  1.00  0.00           H  
ATOM   2130  HA3 GLY A 137       3.343  -5.635  11.831  1.00  0.00           H  
ATOM   2131  N   VAL A 138       5.699  -4.420  13.007  1.00  0.00           N  
ATOM   2132  CA  VAL A 138       6.897  -3.593  12.916  1.00  0.00           C  
ATOM   2133  C   VAL A 138       7.204  -3.228  11.468  1.00  0.00           C  
ATOM   2134  O   VAL A 138       6.517  -3.667  10.545  1.00  0.00           O  
ATOM   2135  CB  VAL A 138       8.119  -4.307  13.524  1.00  0.00           C  
ATOM   2136  CG1 VAL A 138       7.763  -4.924  14.868  1.00  0.00           C  
ATOM   2137  CG2 VAL A 138       8.649  -5.364  12.566  1.00  0.00           C  
ATOM   2138  H   VAL A 138       5.757  -5.298  13.437  1.00  0.00           H  
ATOM   2139  HA  VAL A 138       6.720  -2.687  13.476  1.00  0.00           H  
ATOM   2140  HB  VAL A 138       8.896  -3.574  13.683  1.00  0.00           H  
ATOM   2141 HG11 VAL A 138       7.505  -5.963  14.729  1.00  0.00           H  
ATOM   2142 HG12 VAL A 138       8.610  -4.847  15.535  1.00  0.00           H  
ATOM   2143 HG13 VAL A 138       6.921  -4.398  15.293  1.00  0.00           H  
ATOM   2144 HG21 VAL A 138       9.559  -5.008  12.107  1.00  0.00           H  
ATOM   2145 HG22 VAL A 138       8.853  -6.274  13.111  1.00  0.00           H  
ATOM   2146 HG23 VAL A 138       7.912  -5.560  11.802  1.00  0.00           H  
ATOM   2147  N   THR A 139       8.242  -2.420  11.274  1.00  0.00           N  
ATOM   2148  CA  THR A 139       8.640  -1.994   9.939  1.00  0.00           C  
ATOM   2149  C   THR A 139      10.130  -2.222   9.711  1.00  0.00           C  
ATOM   2150  O   THR A 139      10.896  -2.384  10.660  1.00  0.00           O  
ATOM   2151  CB  THR A 139       8.318  -0.507   9.704  1.00  0.00           C  
ATOM   2152  OG1 THR A 139       8.905   0.291  10.738  1.00  0.00           O  
ATOM   2153  CG2 THR A 139       6.814  -0.278   9.671  1.00  0.00           C  
ATOM   2154  H   THR A 139       8.751  -2.103  12.050  1.00  0.00           H  
ATOM   2155  HA  THR A 139       8.083  -2.580   9.222  1.00  0.00           H  
ATOM   2156  HB  THR A 139       8.733  -0.210   8.751  1.00  0.00           H  
ATOM   2157  HG1 THR A 139       8.602   1.199  10.653  1.00  0.00           H  
ATOM   2158 HG21 THR A 139       6.536   0.402  10.463  1.00  0.00           H  
ATOM   2159 HG22 THR A 139       6.304  -1.219   9.808  1.00  0.00           H  
ATOM   2160 HG23 THR A 139       6.536   0.148   8.718  1.00  0.00           H  
ATOM   2161  N   GLY A 140      10.536  -2.232   8.445  1.00  0.00           N  
ATOM   2162  CA  GLY A 140      11.934  -2.440   8.115  1.00  0.00           C  
ATOM   2163  C   GLY A 140      12.192  -3.808   7.515  1.00  0.00           C  
ATOM   2164  O   GLY A 140      11.396  -4.730   7.692  1.00  0.00           O  
ATOM   2165  H   GLY A 140       9.881  -2.097   7.728  1.00  0.00           H  
ATOM   2166  HA2 GLY A 140      12.242  -1.684   7.408  1.00  0.00           H  
ATOM   2167  HA3 GLY A 140      12.523  -2.337   9.015  1.00  0.00           H  
ATOM   2168  N   SER A 141      13.306  -3.940   6.803  1.00  0.00           N  
ATOM   2169  CA  SER A 141      13.663  -5.204   6.170  1.00  0.00           C  
ATOM   2170  C   SER A 141      14.243  -6.178   7.191  1.00  0.00           C  
ATOM   2171  O   SER A 141      15.134  -5.827   7.963  1.00  0.00           O  
ATOM   2172  CB  SER A 141      14.671  -4.968   5.044  1.00  0.00           C  
ATOM   2173  OG  SER A 141      15.902  -4.484   5.554  1.00  0.00           O  
ATOM   2174  H   SER A 141      13.900  -3.167   6.698  1.00  0.00           H  
ATOM   2175  HA  SER A 141      12.764  -5.631   5.752  1.00  0.00           H  
ATOM   2176  HB2 SER A 141      14.851  -5.896   4.524  1.00  0.00           H  
ATOM   2177  HB3 SER A 141      14.271  -4.240   4.353  1.00  0.00           H  
ATOM   2178  HG  SER A 141      16.029  -4.812   6.447  1.00  0.00           H  
ATOM   2179  N   ASN A 142      13.729  -7.404   7.188  1.00  0.00           N  
ATOM   2180  CA  ASN A 142      14.195  -8.430   8.114  1.00  0.00           C  
ATOM   2181  C   ASN A 142      15.655  -8.781   7.847  1.00  0.00           C  
ATOM   2182  O   ASN A 142      16.023  -9.231   6.762  1.00  0.00           O  
ATOM   2183  CB  ASN A 142      13.327  -9.684   7.996  1.00  0.00           C  
ATOM   2184  CG  ASN A 142      13.304 -10.494   9.278  1.00  0.00           C  
ATOM   2185  OD1 ASN A 142      14.235 -10.431  10.082  1.00  0.00           O  
ATOM   2186  ND2 ASN A 142      12.238 -11.261   9.475  1.00  0.00           N  
ATOM   2187  H   ASN A 142      13.020  -7.624   6.548  1.00  0.00           H  
ATOM   2188  HA  ASN A 142      14.108  -8.036   9.116  1.00  0.00           H  
ATOM   2189  HB2 ASN A 142      12.314  -9.393   7.760  1.00  0.00           H  
ATOM   2190  HB3 ASN A 142      13.712 -10.308   7.204  1.00  0.00           H  
ATOM   2191 HD21 ASN A 142      11.535 -11.261   8.792  1.00  0.00           H  
ATOM   2192 HD22 ASN A 142      12.197 -11.794  10.296  1.00  0.00           H  
ATOM   2193  N   PRO A 143      16.508  -8.573   8.861  1.00  0.00           N  
ATOM   2194  CA  PRO A 143      17.942  -8.862   8.761  1.00  0.00           C  
ATOM   2195  C   PRO A 143      18.229 -10.358   8.698  1.00  0.00           C  
ATOM   2196  O   PRO A 143      19.366 -10.773   8.480  1.00  0.00           O  
ATOM   2197  CB  PRO A 143      18.516  -8.261  10.047  1.00  0.00           C  
ATOM   2198  CG  PRO A 143      17.377  -8.264  11.007  1.00  0.00           C  
ATOM   2199  CD  PRO A 143      16.139  -8.039  10.183  1.00  0.00           C  
ATOM   2200  HA  PRO A 143      18.386  -8.375   7.905  1.00  0.00           H  
ATOM   2201  HB2 PRO A 143      19.333  -8.874  10.400  1.00  0.00           H  
ATOM   2202  HB3 PRO A 143      18.867  -7.258   9.854  1.00  0.00           H  
ATOM   2203  HG2 PRO A 143      17.324  -9.217  11.511  1.00  0.00           H  
ATOM   2204  HG3 PRO A 143      17.500  -7.466  11.724  1.00  0.00           H  
ATOM   2205  HD2 PRO A 143      15.305  -8.584  10.599  1.00  0.00           H  
ATOM   2206  HD3 PRO A 143      15.913  -6.985  10.123  1.00  0.00           H  
ATOM   2207  N   ASN A 144      17.189 -11.164   8.890  1.00  0.00           N  
ATOM   2208  CA  ASN A 144      17.330 -12.615   8.855  1.00  0.00           C  
ATOM   2209  C   ASN A 144      17.217 -13.138   7.426  1.00  0.00           C  
ATOM   2210  O   ASN A 144      16.463 -12.602   6.614  1.00  0.00           O  
ATOM   2211  CB  ASN A 144      16.266 -13.273   9.737  1.00  0.00           C  
ATOM   2212  CG  ASN A 144      16.728 -13.440  11.172  1.00  0.00           C  
ATOM   2213  OD1 ASN A 144      17.904 -13.691  11.432  1.00  0.00           O  
ATOM   2214  ND2 ASN A 144      15.800 -13.300  12.111  1.00  0.00           N  
ATOM   2215  H   ASN A 144      16.306 -10.773   9.059  1.00  0.00           H  
ATOM   2216  HA  ASN A 144      18.308 -12.862   9.240  1.00  0.00           H  
ATOM   2217  HB2 ASN A 144      15.376 -12.660   9.734  1.00  0.00           H  
ATOM   2218  HB3 ASN A 144      16.029 -14.247   9.338  1.00  0.00           H  
ATOM   2219 HD21 ASN A 144      14.882 -13.100  11.830  1.00  0.00           H  
ATOM   2220 HD22 ASN A 144      16.071 -13.403  13.048  1.00  0.00           H  
ATOM   2221  N   LYS A 145      17.971 -14.190   7.126  1.00  0.00           N  
ATOM   2222  CA  LYS A 145      17.956 -14.789   5.797  1.00  0.00           C  
ATOM   2223  C   LYS A 145      16.948 -15.932   5.726  1.00  0.00           C  
ATOM   2224  O   LYS A 145      16.281 -16.121   4.710  1.00  0.00           O  
ATOM   2225  CB  LYS A 145      19.350 -15.300   5.429  1.00  0.00           C  
ATOM   2226  CG  LYS A 145      20.458 -14.298   5.703  1.00  0.00           C  
ATOM   2227  CD  LYS A 145      20.320 -13.062   4.830  1.00  0.00           C  
ATOM   2228  CE  LYS A 145      20.944 -11.841   5.489  1.00  0.00           C  
ATOM   2229  NZ  LYS A 145      21.397 -10.839   4.485  1.00  0.00           N  
ATOM   2230  H   LYS A 145      18.553 -14.574   7.816  1.00  0.00           H  
ATOM   2231  HA  LYS A 145      17.665 -14.024   5.092  1.00  0.00           H  
ATOM   2232  HB2 LYS A 145      19.554 -16.195   5.998  1.00  0.00           H  
ATOM   2233  HB3 LYS A 145      19.365 -15.543   4.376  1.00  0.00           H  
ATOM   2234  HG2 LYS A 145      20.413 -14.000   6.740  1.00  0.00           H  
ATOM   2235  HG3 LYS A 145      21.412 -14.765   5.501  1.00  0.00           H  
ATOM   2236  HD2 LYS A 145      20.815 -13.240   3.887  1.00  0.00           H  
ATOM   2237  HD3 LYS A 145      19.270 -12.869   4.657  1.00  0.00           H  
ATOM   2238  HE2 LYS A 145      20.211 -11.383   6.136  1.00  0.00           H  
ATOM   2239  HE3 LYS A 145      21.792 -12.160   6.076  1.00  0.00           H  
ATOM   2240  HZ1 LYS A 145      21.603 -11.309   3.580  1.00  0.00           H  
ATOM   2241  HZ2 LYS A 145      22.260 -10.364   4.819  1.00  0.00           H  
ATOM   2242  HZ3 LYS A 145      20.657 -10.125   4.333  1.00  0.00           H  
ATOM   2243  N   GLU A 146      16.843 -16.690   6.814  1.00  0.00           N  
ATOM   2244  CA  GLU A 146      15.916 -17.814   6.874  1.00  0.00           C  
ATOM   2245  C   GLU A 146      14.489 -17.357   6.586  1.00  0.00           C  
ATOM   2246  O   GLU A 146      13.604 -18.173   6.325  1.00  0.00           O  
ATOM   2247  CB  GLU A 146      15.982 -18.484   8.247  1.00  0.00           C  
ATOM   2248  CG  GLU A 146      15.663 -17.546   9.399  1.00  0.00           C  
ATOM   2249  CD  GLU A 146      15.549 -18.269  10.727  1.00  0.00           C  
ATOM   2250  OE1 GLU A 146      16.533 -18.922  11.133  1.00  0.00           O  
ATOM   2251  OE2 GLU A 146      14.475 -18.184  11.359  1.00  0.00           O  
ATOM   2252  H   GLU A 146      17.403 -16.489   7.593  1.00  0.00           H  
ATOM   2253  HA  GLU A 146      16.212 -18.528   6.120  1.00  0.00           H  
ATOM   2254  HB2 GLU A 146      15.276 -19.302   8.270  1.00  0.00           H  
ATOM   2255  HB3 GLU A 146      16.977 -18.876   8.396  1.00  0.00           H  
ATOM   2256  HG2 GLU A 146      16.449 -16.809   9.475  1.00  0.00           H  
ATOM   2257  HG3 GLU A 146      14.725 -17.051   9.194  1.00  0.00           H  
ATOM   2258  N   THR A 147      14.271 -16.047   6.636  1.00  0.00           N  
ATOM   2259  CA  THR A 147      12.952 -15.481   6.382  1.00  0.00           C  
ATOM   2260  C   THR A 147      12.755 -15.189   4.899  1.00  0.00           C  
ATOM   2261  O   THR A 147      13.704 -14.917   4.164  1.00  0.00           O  
ATOM   2262  CB  THR A 147      12.735 -14.183   7.183  1.00  0.00           C  
ATOM   2263  OG1 THR A 147      13.675 -13.187   6.766  1.00  0.00           O
[truncated: 3,593,485 more chars]
