# Supplementary material for: Dauricine Mitigates Hypoxia Through Targeting ESR1, PIK3CA, and MTOR: A Network Pharmacology and Molecular Dynamics Simulation Investigation
Source: Curr Issues Mol Biol. 2026 May 23;48(6):550. doi: 10.3390/cimb48060550 (PMC13297437; doi:10.3390/cimb48060550)
Supplement: Supplementary file 1 [file cimb-48-00550-s001.zip › cimb-4319076-supplementary/Supplementary File/Supplementary File-Initial Submission/Molecular Docking/Document preparation-PIK3CA/log.txt]

#################################################################
# If you used AutoDock Vina in your work, please cite:          #
#                                                               #
# O. Trott, A. J. Olson,                                        #
# AutoDock Vina: improving the speed and accuracy of docking    #
# with a new scoring function, efficient optimization and       #
# multithreading, Journal of Computational Chemistry 31 (2010)  #
# 455-461                                                       #
#                                                               #
# DOI 10.1002/jcc.21334                                         #
#                                                               #
# Please see http://vina.scripps.edu for more information.      #
#################################################################

WARNING: The search space volume > 27000 Angstrom^3 (See FAQ)
Detected 32 CPUs
WARNING: at low exhaustiveness, it may be impossible to utilize all CPUs
Reading input ... done.
Setting up the scoring function ... done.
Analyzing the binding site ... done.
Using random seed: -403894740
Performing search ... done.
Refining results ... done.

mode |   affinity | dist from best mode
     | (kcal/mol) | rmsd l.b.| rmsd u.b.
-----+------------+----------+----------
   1         -7.0      0.000      0.000
   2         -6.9      4.385      9.796
   3         -6.6     23.981     28.090
   4         -6.6     24.471     28.681
   5         -6.5      6.229      9.960
   6         -6.5     33.217     37.259
   7         -6.5     23.728     27.746
   8         -6.5     10.642     19.120
   9         -6.5     11.946     17.600
  10         -6.4      3.533      7.102
  11         -6.4      6.246     10.347
  12         -6.4     24.778     28.144
  13         -6.3      3.324      4.955
  14         -6.3     23.067     26.265
  15         -6.3     24.344     27.386
  16         -6.3      6.532     10.676
  17         -6.3     31.197     34.815
  18         -6.3      2.916      5.220
  19         -6.0      3.198      9.495
  20         -6.0     24.579     29.299
Writing output ... done.
