# Supplementary material for: Dauricine Mitigates Hypoxia Through Targeting ESR1, PIK3CA, and MTOR: A Network Pharmacology and Molecular Dynamics Simulation Investigation
Source: Curr Issues Mol Biol. 2026 May 23;48(6):550. doi: 10.3390/cimb48060550 (PMC13297437; doi:10.3390/cimb48060550)
Supplement: Supplementary file 1 [file cimb-48-00550-s001.zip › cimb-4319076-supplementary/Supplementary File/Supplementary File-Initial Submission/Molecular Docking/Document preparation-PIK3CA/output.pdbqt]

MODEL 1
REMARK VINA RESULT:      -7.0      0.000      0.000
REMARK  11 active torsions:
REMARK  status: ('A' for Active; 'I' for Inactive)
REMARK    1  A    between atoms: O_1  and  C_29 
REMARK    2  A    between atoms: O_2  and  C_30 
REMARK    3  A    between atoms: O_3  and  C_31 
REMARK    4  A    between atoms: O_4  and  C_32 
REMARK    5  A    between atoms: O_5  and  C_37 
REMARK    6  A    between atoms: O_5  and  C_38 
REMARK    7  A    between atoms: O_6  and  C_42 
REMARK    8  A    between atoms: C_9  and  C_19 
REMARK    9  A    between atoms: C_10  and  C_20 
REMARK   10  A    between atoms: C_19  and  C_25 
REMARK   11  A    between atoms: C_20  and  C_27 
ROOT
ATOM      1  O   *** d   1      15.939 -20.713  -3.080  0.00  0.00    -0.353 OA
ATOM      2  C   *** d   1      16.669 -21.756  -3.683  0.00  0.00     0.210 C 
ENDROOT
BRANCH   1   3
ATOM      3  C   *** d   1      15.384 -19.711  -3.848  0.00  0.00     0.102 A 
ATOM      4  C   *** d   1      14.103 -19.900  -4.228  0.00  0.00     0.049 A 
ATOM      5  C   *** d   1      13.381 -19.031  -4.953  0.00  0.00    -0.016 A 
ATOM      6  C   *** d   1      11.927 -19.344  -5.305  0.00  0.00     0.260 C 
ATOM      7  C   *** d   1      13.994 -17.900  -5.324  0.00  0.00    -0.045 A 
ATOM      8  N   *** d   1      11.348 -18.449  -6.313  0.00  0.00     0.093 N 
ATOM      9  C   *** d   1      12.334 -17.735  -7.106  0.00  0.00     0.277 C 
ATOM     10  C   *** d   1      10.435 -19.150  -7.211  0.00  0.00     0.310 C 
ATOM     11  C   *** d   1      13.256 -16.920  -6.193  0.00  0.00     0.069 C 
ATOM     12  C   *** d   1      15.263 -17.683  -4.945  0.00  0.00     0.047 A 
ATOM     13  C   *** d   1      15.981 -18.543  -4.194  0.00  0.00     0.102 A 
BRANCH   6  14
ATOM     14  C   *** d   1      11.096 -19.274  -4.002  0.00  0.00     0.079 C 
BRANCH  14  15
ATOM     15  C   *** d   1      10.514 -20.597  -3.554  0.00  0.00    -0.053 A 
ATOM     16  C   *** d   1      11.264 -21.516  -2.925  0.00  0.00     0.047 A 
ATOM     17  C   *** d   1      10.777 -22.703  -2.516  0.00  0.00     0.109 A 
ATOM     18  C   *** d   1       9.473 -22.971  -2.744  0.00  0.00     0.099 A 
ATOM     19  C   *** d   1       8.715 -22.057  -3.373  0.00  0.00     0.040 A 
ATOM     20  C   *** d   1       9.222 -20.884  -3.777  0.00  0.00     0.010 A 
BRANCH  17  21
ATOM     21  O   *** d   1      11.589 -23.605  -1.879  0.00  0.00    -0.308 OA
BRANCH  21  22
ATOM     22  C   *** d   1      12.122 -23.148  -0.702  0.00  0.00     0.076 A 
ATOM     23  C   *** d   1      13.454 -23.077  -0.518  0.00  0.00     0.038 A 
ATOM     24  C   *** d   1      13.987 -22.629   0.629  0.00  0.00     0.010 A 
ATOM     25  C   *** d   1      13.202 -22.238   1.647  0.00  0.00    -0.056 A 
ATOM     26  C   *** d   1      11.870 -22.312   1.478  0.00  0.00     0.010 A 
ATOM     27  C   *** d   1      11.346 -22.761   0.328  0.00  0.00     0.038 A 
BRANCH  25  28
ATOM     28  C   *** d   1      13.785 -21.732   2.947  0.00  0.00     0.079 C 
BRANCH  28  29
ATOM     29  C   *** d   1      13.590 -22.679   4.155  0.00  0.00     0.260 C 
ATOM     30  N   *** d   1      14.862 -23.331   4.486  0.00  0.00     0.093 N 
ATOM     31  C   *** d   1      15.100 -23.471   5.912  0.00  0.00     0.277 C 
ATOM     32  C   *** d   1      14.989 -24.640   3.853  0.00  0.00     0.310 C 
ATOM     33  C   *** d   1      15.058 -22.099   6.591  0.00  0.00     0.069 C 
ATOM     34  C   *** d   1      13.667 -21.559   6.413  0.00  0.00    -0.045 A 
ATOM     35  C   *** d   1      12.988 -21.867   5.300  0.00  0.00    -0.016 A 
ATOM     36  C   *** d   1      13.077 -20.812   7.359  0.00  0.00     0.047 A 
ATOM     37  C   *** d   1      11.727 -21.412   5.217  0.00  0.00     0.049 A 
ATOM     38  C   *** d   1      11.108 -20.673   6.160  0.00  0.00     0.102 A 
ATOM     39  C   *** d   1      11.820 -20.332   7.265  0.00  0.00     0.102 A 
BRANCH  38  40
ATOM     40  O   *** d   1       9.818 -20.282   5.870  0.00  0.00    -0.353 OA
ATOM     41  C   *** d   1       9.559 -19.003   5.341  0.00  0.00     0.210 C 
ENDBRANCH  38  40
BRANCH  39  42
ATOM     42  O   *** d   1      11.235 -19.583   8.258  0.00  0.00    -0.353 OA
ATOM     43  C   *** d   1      11.805 -18.353   8.639  0.00  0.00     0.210 C 
ENDBRANCH  39  42
ENDBRANCH  28  29
ENDBRANCH  25  28
ENDBRANCH  21  22
ENDBRANCH  17  21
BRANCH  18  44
ATOM     44  O   *** d   1       8.917 -24.150  -2.351  0.00  0.00    -0.358 OA
ATOM     45  H   *** d   1       8.131 -23.970  -1.812  0.00  0.00     0.217 HD
ENDBRANCH  18  44
ENDBRANCH  14  15
ENDBRANCH   6  14
BRANCH  13  46
ATOM     46  O   *** d   1      17.286 -18.302  -3.834  0.00  0.00    -0.353 OA
ATOM     47  C   *** d   1      18.074 -17.416  -4.592  0.00  0.00     0.210 C 
ENDBRANCH  13  46
ENDBRANCH   1   3
TORSDOF 11
ENDMDL
MODEL 2
REMARK VINA RESULT:      -6.9      4.385      9.796
REMARK  11 active torsions:
REMARK  status: ('A' for Active; 'I' for Inactive)
REMARK    1  A    between atoms: O_1  and  C_29 
REMARK    2  A    between atoms: O_2  and  C_30 
REMARK    3  A    between atoms: O_3  and  C_31 
REMARK    4  A    between atoms: O_4  and  C_32 
REMARK    5  A    between atoms: O_5  and  C_37 
REMARK    6  A    between atoms: O_5  and  C_38 
REMARK    7  A    between atoms: O_6  and  C_42 
REMARK    8  A    between atoms: C_9  and  C_19 
REMARK    9  A    between atoms: C_10  and  C_20 
REMARK   10  A    between atoms: C_19  and  C_25 
REMARK   11  A    between atoms: C_20  and  C_27 
ROOT
ATOM      1  O   *** d   1      17.545 -19.272  -3.635  0.00  0.00    -0.353 OA
ATOM      2  C   *** d   1      18.795 -19.909  -3.511  0.00  0.00     0.210 C 
ENDROOT
BRANCH   1   3
ATOM      3  C   *** d   1      16.429 -19.987  -4.014  0.00  0.00     0.102 A 
ATOM      4  C   *** d   1      16.211 -21.138  -3.346  0.00  0.00     0.049 A 
ATOM      5  C   *** d   1      15.167 -21.959  -3.550  0.00  0.00    -0.016 A 
ATOM      6  C   *** d   1      15.012 -23.228  -2.714  0.00  0.00     0.260 C 
ATOM      7  C   *** d   1      14.290 -21.596  -4.495  0.00  0.00    -0.045 A 
ATOM      8  N   *** d   1      13.992 -24.157  -3.216  0.00  0.00     0.093 N 
ATOM      9  C   *** d   1      13.633 -23.944  -4.607  0.00  0.00     0.277 C 
ATOM     10  C   *** d   1      14.382 -25.552  -3.034  0.00  0.00     0.310 C 
ATOM     11  C   *** d   1      13.138 -22.508  -4.812  0.00  0.00     0.069 C 
ATOM     12  C   *** d   1      14.478 -20.446  -5.161  0.00  0.00     0.047 A 
ATOM     13  C   *** d   1      15.511 -19.608  -4.939  0.00  0.00     0.102 A 
BRANCH   6  14
ATOM     14  C   *** d   1      14.669 -22.807  -1.265  0.00  0.00     0.079 C 
BRANCH  14  15
ATOM     15  C   *** d   1      13.204 -22.913  -0.906  0.00  0.00    -0.053 A 
ATOM     16  C   *** d   1      12.315 -21.990  -1.305  0.00  0.00     0.047 A 
ATOM     17  C   *** d   1      11.005 -22.054  -1.000  0.00  0.00     0.109 A 
ATOM     18  C   *** d   1      10.571 -23.101  -0.267  0.00  0.00     0.099 A 
ATOM     19  C   *** d   1      11.453 -24.030   0.138  0.00  0.00     0.040 A 
ATOM     20  C   *** d   1      12.755 -23.943  -0.172  0.00  0.00     0.010 A 
BRANCH  17  21
ATOM     21  O   *** d   1      10.142 -21.081  -1.434  0.00  0.00    -0.308 OA
BRANCH  21  22
ATOM     22  C   *** d   1      10.151 -20.887  -2.790  0.00  0.00     0.076 A 
ATOM     23  C   *** d   1       9.575 -21.770  -3.628  0.00  0.00     0.038 A 
ATOM     24  C   *** d   1       9.577 -21.590  -4.957  0.00  0.00     0.010 A 
ATOM     25  C   *** d   1      10.165 -20.514  -5.506  0.00  0.00    -0.056 A 
ATOM     26  C   *** d   1      10.750 -19.629  -4.681  0.00  0.00     0.010 A 
ATOM     27  C   *** d   1      10.744 -19.817  -3.352  0.00  0.00     0.038 A 
BRANCH  25  28
ATOM     28  C   *** d   1      10.176 -20.294  -7.002  0.00  0.00     0.079 C 
BRANCH  28  29
ATOM     29  C   *** d   1      11.474 -20.749  -7.711  0.00  0.00     0.260 C 
ATOM     30  N   *** d   1      11.185 -21.877  -8.603  0.00  0.00     0.093 N 
ATOM     31  C   *** d   1      11.905 -21.832  -9.865  0.00  0.00     0.277 C 
ATOM     32  C   *** d   1      11.433 -23.163  -7.960  0.00  0.00     0.310 C 
ATOM     33  C   *** d   1      11.594 -20.527 -10.604  0.00  0.00     0.069 C 
ATOM     34  C   *** d   1      12.105 -19.402  -9.748  0.00  0.00    -0.045 A 
ATOM     35  C   *** d   1      12.078 -19.535  -8.415  0.00  0.00    -0.016 A 
ATOM     36  C   *** d   1      12.623 -18.288 -10.288  0.00  0.00     0.047 A 
ATOM     37  C   *** d   1      12.602 -18.528  -7.697  0.00  0.00     0.049 A 
ATOM     38  C   *** d   1      13.141 -17.407  -8.218  0.00  0.00     0.102 A 
ATOM     39  C   *** d   1      13.126 -17.265  -9.568  0.00  0.00     0.102 A 
BRANCH  38  40
ATOM     40  O   *** d   1      13.602 -16.480  -7.307  0.00  0.00    -0.353 OA
ATOM     41  C   *** d   1      12.879 -16.214  -6.128  0.00  0.00     0.210 C 
ENDBRANCH  38  40
BRANCH  39  42
ATOM     42  O   *** d   1      13.666 -16.142 -10.150  0.00  0.00    -0.353 OA
ATOM     43  C   *** d   1      12.820 -15.144 -10.670  0.00  0.00     0.210 C 
ENDBRANCH  39  42
ENDBRANCH  28  29
ENDBRANCH  25  28
ENDBRANCH  21  22
ENDBRANCH  17  21
BRANCH  18  44
ATOM     44  O   *** d   1       9.259 -23.229   0.072  0.00  0.00    -0.358 OA
ATOM     45  H   *** d   1       9.179 -23.830   0.828  0.00  0.00     0.217 HD
ENDBRANCH  18  44
ENDBRANCH  14  15
ENDBRANCH   6  14
BRANCH  13  46
ATOM     46  O   *** d   1      15.688 -18.444  -5.650  0.00  0.00    -0.353 OA
ATOM     47  C   *** d   1      16.482 -18.443  -6.813  0.00  0.00     0.210 C 
ENDBRANCH  13  46
ENDBRANCH   1   3
TORSDOF 11
ENDMDL
MODEL 3
REMARK VINA RESULT:      -6.6     23.981     28.090
REMARK  11 active torsions:
REMARK  status: ('A' for Active; 'I' for Inactive)
REMARK    1  A    between atoms: O_1  and  C_29 
REMARK    2  A    between atoms: O_2  and  C_30 
REMARK    3  A    between atoms: O_3  and  C_31 
REMARK    4  A    between atoms: O_4  and  C_32 
REMARK    5  A    between atoms: O_5  and  C_37 
REMARK    6  A    between atoms: O_5  and  C_38 
REMARK    7  A    between atoms: O_6  and  C_42 
REMARK    8  A    between atoms: C_9  and  C_19 
REMARK    9  A    between atoms: C_10  and  C_20 
REMARK   10  A    between atoms: C_19  and  C_25 
REMARK   11  A    between atoms: C_20  and  C_27 
ROOT
ATOM      1  O   *** d   1     -13.708  -4.741   7.292  0.00  0.00    -0.353 OA
ATOM      2  C   *** d   1     -14.822  -4.682   8.151  0.00  0.00     0.210 C 
ENDROOT
BRANCH   1   3
ATOM      3  C   *** d   1     -12.467  -4.321   7.724  0.00  0.00     0.102 A 
ATOM      4  C   *** d   1     -12.100  -4.734   8.954  0.00  0.00     0.049 A 
ATOM      5  C   *** d   1     -10.923  -4.455   9.539  0.00  0.00    -0.016 A 
ATOM      6  C   *** d   1     -10.608  -4.999  10.931  0.00  0.00     0.260 C 
ATOM      7  C   *** d   1     -10.065  -3.703   8.837  0.00  0.00    -0.045 A 
ATOM      8  N   *** d   1      -9.419  -4.403  11.553  0.00  0.00     0.093 N 
ATOM      9  C   *** d   1      -9.019  -3.135  10.968  0.00  0.00     0.277 C 
ATOM     10  C   *** d   1      -9.580  -4.232  12.993  0.00  0.00     0.310 C 
ATOM     11  C   *** d   1      -8.760  -3.304   9.467  0.00  0.00     0.069 C 
ATOM     12  C   *** d   1     -10.403  -3.294   7.604  0.00  0.00     0.047 A 
ATOM     13  C   *** d   1     -11.573  -3.596   7.005  0.00  0.00     0.102 A 
BRANCH   6  14
ATOM     14  C   *** d   1     -10.427  -6.530  10.815  0.00  0.00     0.079 C 
BRANCH  14  15
ATOM     15  C   *** d   1      -9.296  -6.966   9.911  0.00  0.00    -0.053 A 
ATOM     16  C   *** d   1      -9.530  -7.577   8.738  0.00  0.00     0.047 A 
ATOM     17  C   *** d   1      -8.545  -7.979   7.913  0.00  0.00     0.109 A 
ATOM     18  C   *** d   1      -7.268  -7.749   8.283  0.00  0.00     0.099 A 
ATOM     19  C   *** d   1      -7.023  -7.140   9.455  0.00  0.00     0.040 A 
ATOM     20  C   *** d   1      -8.019  -6.753  10.265  0.00  0.00     0.010 A 
BRANCH  17  21
ATOM     21  O   *** d   1      -8.844  -8.599   6.726  0.00  0.00    -0.308 OA
BRANCH  21  22
ATOM     22  C   *** d   1      -9.289  -9.887   6.862  0.00  0.00     0.076 A 
ATOM     23  C   *** d   1      -8.612 -10.787   7.600  0.00  0.00     0.038 A 
ATOM     24  C   *** d   1      -9.038 -12.051   7.741  0.00  0.00     0.010 A 
ATOM     25  C   *** d   1     -10.164 -12.470   7.139  0.00  0.00    -0.056 A 
ATOM     26  C   *** d   1     -10.844 -11.583   6.392  0.00  0.00     0.010 A 
ATOM     27  C   *** d   1     -10.410 -10.321   6.256  0.00  0.00     0.038 A 
BRANCH  25  28
ATOM     28  C   *** d   1     -10.660 -13.891   7.286  0.00  0.00     0.079 C 
BRANCH  28  29
ATOM     29  C   *** d   1      -9.762 -14.960   6.619  0.00  0.00     0.260 C 
ATOM     30  N   *** d   1      -9.518 -16.060   7.559  0.00  0.00     0.093 N 
ATOM     31  C   *** d   1      -9.528 -17.376   6.943  0.00  0.00     0.277 C 
ATOM     32  C   *** d   1      -8.267 -15.890   8.291  0.00  0.00     0.310 C 
ATOM     33  C   *** d   1     -10.866 -17.618   6.237  0.00  0.00     0.069 C 
ATOM     34  C   *** d   1     -10.977 -16.600   5.137  0.00  0.00    -0.045 A 
ATOM     35  C   *** d   1     -10.429 -15.390   5.314  0.00  0.00    -0.016 A 
ATOM     36  C   *** d   1     -11.575 -16.888   3.971  0.00  0.00     0.047 A 
ATOM     37  C   *** d   1     -10.501 -14.538   4.279  0.00  0.00     0.049 A 
ATOM     38  C   *** d   1     -11.083 -14.810   3.093  0.00  0.00     0.102 A 
ATOM     39  C   *** d   1     -11.671 -16.024   2.940  0.00  0.00     0.102 A 
BRANCH  38  40
ATOM     40  O   *** d   1     -11.075 -13.787   2.168  0.00  0.00    -0.353 OA
ATOM     41  C   *** d   1     -10.559 -12.521   2.505  0.00  0.00     0.210 C 
ENDBRANCH  38  40
BRANCH  39  42
ATOM     42  O   *** d   1     -12.276 -16.353   1.750  0.00  0.00    -0.353 OA
ATOM     43  C   *** d   1     -12.704 -17.675   1.520  0.00  0.00     0.210 C 
ENDBRANCH  39  42
ENDBRANCH  28  29
ENDBRANCH  25  28
ENDBRANCH  21  22
ENDBRANCH  17  21
BRANCH  18  44
ATOM     44  O   *** d   1      -6.226  -8.126   7.492  0.00  0.00    -0.358 OA
ATOM     45  H   *** d   1      -6.234  -7.600   6.677  0.00  0.00     0.217 HD
ENDBRANCH  18  44
ENDBRANCH  14  15
ENDBRANCH   6  14
BRANCH  13  46
ATOM     46  O   *** d   1     -11.900  -3.149   5.747  0.00  0.00    -0.353 OA
ATOM     47  C   *** d   1     -11.053  -2.243   5.080  0.00  0.00     0.210 C 
ENDBRANCH  13  46
ENDBRANCH   1   3
TORSDOF 11
ENDMDL
MODEL 4
REMARK VINA RESULT:      -6.6     24.471     28.681
REMARK  11 active torsions:
REMARK  status: ('A' for Active; 'I' for Inactive)
REMARK    1  A    between atoms: O_1  and  C_29 
REMARK    2  A    between atoms: O_2  and  C_30 
REMARK    3  A    between atoms: O_3  and  C_31 
REMARK    4  A    between atoms: O_4  and  C_32 
REMARK    5  A    between atoms: O_5  and  C_37 
REMARK    6  A    between atoms: O_5  and  C_38 
REMARK    7  A    between atoms: O_6  and  C_42 
REMARK    8  A    between atoms: C_9  and  C_19 
REMARK    9  A    between atoms: C_10  and  C_20 
REMARK   10  A    between atoms: C_19  and  C_25 
REMARK   11  A    between atoms: C_20  and  C_27 
ROOT
ATOM      1  O   *** d   1      -8.098  -1.583  13.211  0.00  0.00    -0.353 OA
ATOM      2  C   *** d   1      -8.801  -0.645  13.991  0.00  0.00     0.210 C 
ENDROOT
BRANCH   1   3
ATOM      3  C   *** d   1      -8.709  -2.748  12.797  0.00  0.00     0.102 A 
ATOM      4  C   *** d   1      -9.258  -2.721  11.565  0.00  0.00     0.049 A 
ATOM      5  C   *** d   1      -9.872  -3.760  10.974  0.00  0.00    -0.016 A 
ATOM      6  C   *** d   1     -10.437  -3.618   9.562  0.00  0.00     0.260 C 
ATOM      7  C   *** d   1      -9.940  -4.898  11.677  0.00  0.00    -0.045 A 
ATOM      8  N   *** d   1     -11.306  -4.726   9.149  0.00  0.00     0.093 N 
ATOM      9  C   *** d   1     -11.826  -5.512  10.254  0.00  0.00     0.277 C 
ATOM     10  C   *** d   1     -12.420  -4.272   8.323  0.00  0.00     0.310 C 
ATOM     11  C   *** d   1     -10.673  -6.073  11.093  0.00  0.00     0.069 C 
ATOM     12  C   *** d   1      -9.387  -4.953  12.898  0.00  0.00     0.047 A 
ATOM     13  C   *** d   1      -8.747  -3.919  13.482  0.00  0.00     0.102 A 
BRANCH   6  14
ATOM     14  C   *** d   1      -9.247  -3.490   8.582  0.00  0.00     0.079 C 
BRANCH  14  15
ATOM     15  C   *** d   1      -8.403  -4.738   8.449  0.00  0.00    -0.053 A 
ATOM     16  C   *** d   1      -8.755  -5.738   7.625  0.00  0.00     0.047 A 
ATOM     17  C   *** d   1      -8.027  -6.862   7.485  0.00  0.00     0.109 A 
ATOM     18  C   *** d   1      -6.890  -6.980   8.202  0.00  0.00     0.099 A 
ATOM     19  C   *** d   1      -6.530  -5.985   9.031  0.00  0.00     0.040 A 
ATOM     20  C   *** d   1      -7.273  -4.877   9.159  0.00  0.00     0.010 A 
BRANCH  17  21
ATOM     21  O   *** d   1      -8.436  -7.852   6.628  0.00  0.00    -0.308 OA
BRANCH  21  22
ATOM     22  C   *** d   1      -8.969  -8.949   7.251  0.00  0.00     0.076 A 
ATOM     23  C   *** d   1      -8.407 -10.166   7.129  0.00  0.00     0.038 A 
ATOM     24  C   *** d   1      -8.919 -11.248   7.735  0.00  0.00     0.010 A 
ATOM     25  C   *** d   1     -10.028 -11.155   8.488  0.00  0.00    -0.056 A 
ATOM     26  C   *** d   1     -10.604  -9.946   8.611  0.00  0.00     0.010 A 
ATOM     27  C   *** d   1     -10.085  -8.870   8.001  0.00  0.00     0.038 A 
BRANCH  25  28
ATOM     28  C   *** d   1     -10.620 -12.363   9.178  0.00  0.00     0.079 C 
BRANCH  28  29
ATOM     29  C   *** d   1     -11.877 -12.948   8.491  0.00  0.00     0.260 C 
ATOM     30  N   *** d   1     -12.989 -11.995   8.594  0.00  0.00     0.093 N 
ATOM     31  C   *** d   1     -13.811 -11.916   7.399  0.00  0.00     0.277 C 
ATOM     32  C   *** d   1     -13.846 -12.274   9.742  0.00  0.00     0.310 C 
ATOM     33  C   *** d   1     -12.950 -11.539   6.190  0.00  0.00     0.069 C 
ATOM     34  C   *** d   1     -11.960 -12.652   5.988  0.00  0.00    -0.045 A 
ATOM     35  C   *** d   1     -11.503 -13.318   7.057  0.00  0.00    -0.016 A 
ATOM     36  C   *** d   1     -11.556 -13.018   4.762  0.00  0.00     0.047 A 
ATOM     37  C   *** d   1     -10.668 -14.342   6.819  0.00  0.00     0.049 A 
ATOM     38  C   *** d   1     -10.261 -14.739   5.596  0.00  0.00     0.102 A 
ATOM     39  C   *** d   1     -10.697 -14.031   4.522  0.00  0.00     0.102 A 
BRANCH  38  40
ATOM     40  O   *** d   1      -9.379 -15.798   5.568  0.00  0.00    -0.353 OA
ATOM     41  C   *** d   1      -9.732 -17.039   6.132  0.00  0.00     0.210 C 
ENDBRANCH  38  40
BRANCH  39  42
ATOM     42  O   *** d   1     -10.314 -14.395   3.254  0.00  0.00    -0.353 OA
ATOM     43  C   *** d   1     -10.635 -13.571   2.158  0.00  0.00     0.210 C 
ENDBRANCH  39  42
ENDBRANCH  28  29
ENDBRANCH  25  28
ENDBRANCH  21  22
ENDBRANCH  17  21
BRANCH  18  44
ATOM     44  O   *** d   1      -6.106  -8.089   8.104  0.00  0.00    -0.358 OA
ATOM     45  H   *** d   1      -6.255  -8.512   7.245  0.00  0.00     0.217 HD
ENDBRANCH  18  44
ENDBRANCH  14  15
ENDBRANCH   6  14
BRANCH  13  46
ATOM     46  O   *** d   1      -8.204  -3.999  14.742  0.00  0.00    -0.353 OA
ATOM     47  C   *** d   1      -6.844  -4.327  14.904  0.00  0.00     0.210 C 
ENDBRANCH  13  46
ENDBRANCH   1   3
TORSDOF 11
ENDMDL
MODEL 5
REMARK VINA RESULT:      -6.5      6.229      9.960
REMARK  11 active torsions:
REMARK  status: ('A' for Active; 'I' for Inactive)
REMARK    1  A    between atoms: O_1  and  C_29 
REMARK    2  A    between atoms: O_2  and  C_30 
REMARK    3  A    between atoms: O_3  and  C_31 
REMARK    4  A    between atoms: O_4  and  C_32 
REMARK    5  A    between atoms: O_5  and  C_37 
REMARK    6  A    between atoms: O_5  and  C_38 
REMARK    7  A    between atoms: O_6  and  C_42 
REMARK    8  A    between atoms: C_9  and  C_19 
REMARK    9  A    between atoms: C_10  and  C_20 
REMARK   10  A    between atoms: C_19  and  C_25 
REMARK   11  A    between atoms: C_20  and  C_27 
ROOT
ATOM      1  O   *** d   1      10.120 -20.296  -9.527  0.00  0.00    -0.353 OA
ATOM      2  C   *** d   1      10.982 -21.149 -10.242  0.00  0.00     0.210 C 
ENDROOT
BRANCH   1   3
ATOM      3  C   *** d   1      10.427 -19.909  -8.239  0.00  0.00     0.102 A 
ATOM      4  C   *** d   1      10.311 -20.863  -7.293  0.00  0.00     0.049 A 
ATOM      5  C   *** d   1      10.588 -20.691  -5.990  0.00  0.00    -0.016 A 
ATOM      6  C   *** d   1      10.440 -21.855  -5.012  0.00  0.00     0.260 C 
ATOM      7  C   *** d   1      11.005 -19.474  -5.618  0.00  0.00    -0.045 A 
ATOM      8  N   *** d   1      10.514 -21.465  -3.599  0.00  0.00     0.093 N 
ATOM      9  C   *** d   1      10.272 -20.052  -3.363  0.00  0.00     0.277 C 
ATOM     10  C   *** d   1       9.608 -22.248  -2.764  0.00  0.00     0.310 C 
ATOM     11  C   *** d   1      11.267 -19.205  -4.162  0.00  0.00     0.069 C 
ATOM     12  C   *** d   1      11.143 -18.513  -6.545  0.00  0.00     0.047 A 
ATOM     13  C   *** d   1      10.891 -18.692  -7.858  0.00  0.00     0.102 A 
BRANCH   6  14
ATOM     14  C   *** d   1      11.547 -22.889  -5.329  0.00  0.00     0.079 C 
BRANCH  14  15
ATOM     15  C   *** d   1      12.933 -22.491  -4.872  0.00  0.00    -0.053 A 
ATOM     16  C   *** d   1      13.695 -21.653  -5.593  0.00  0.00     0.047 A 
ATOM     17  C   *** d   1      14.933 -21.282  -5.215  0.00  0.00     0.109 A 
ATOM     18  C   *** d   1      15.420 -21.770  -4.054  0.00  0.00     0.099 A 
ATOM     19  C   *** d   1      14.665 -22.610  -3.327  0.00  0.00     0.040 A 
ATOM     20  C   *** d   1      13.437 -22.972  -3.725  0.00  0.00     0.010 A 
BRANCH  17  21
ATOM     21  O   *** d   1      15.668 -20.423  -5.991  0.00  0.00    -0.308 OA
BRANCH  21  22
ATOM     22  C   *** d   1      15.173 -19.146  -6.039  0.00  0.00     0.076 A 
ATOM     23  C   *** d   1      14.918 -18.538  -7.214  0.00  0.00     0.038 A 
ATOM     24  C   *** d   1      14.432 -17.289  -7.274  0.00  0.00     0.010 A 
ATOM     25  C   *** d   1      14.186 -16.591  -6.152  0.00  0.00    -0.056 A 
ATOM     26  C   *** d   1      14.444 -17.185  -4.974  0.00  0.00     0.010 A 
ATOM     27  C   *** d   1      14.930 -18.434  -4.923  0.00  0.00     0.038 A 
BRANCH  25  28
ATOM     28  C   *** d   1      13.639 -15.182  -6.201  0.00  0.00     0.079 C 
BRANCH  28  29
ATOM     29  C   *** d   1      14.673 -14.101  -6.591  0.00  0.00     0.260 C 
ATOM     30  N   *** d   1      14.127 -13.251  -7.656  0.00  0.00     0.093 N 
ATOM     31  C   *** d   1      14.456 -11.843  -7.515  0.00  0.00     0.277 C 
ATOM     32  C   *** d   1      14.534 -13.703  -8.983  0.00  0.00     0.310 C 
ATOM     33  C   *** d   1      13.962 -11.319  -6.163  0.00  0.00     0.069 C 
ATOM     34  C   *** d   1      14.710 -12.070  -5.097  0.00  0.00    -0.045 A 
ATOM     35  C   *** d   1      15.065 -13.341  -5.325  0.00  0.00    -0.016 A 
ATOM     36  C   *** d   1      15.064 -11.484  -3.943  0.00  0.00     0.047 A 
ATOM     37  C   *** d   1      15.785 -13.948  -4.368  0.00  0.00     0.049 A 
ATOM     38  C   *** d   1      16.165 -13.376  -3.208  0.00  0.00     0.102 A 
ATOM     39  C   *** d   1      15.765 -12.100  -2.969  0.00  0.00     0.102 A 
BRANCH  38  40
ATOM     40  O   *** d   1      16.879 -14.180  -2.344  0.00  0.00    -0.353 OA
ATOM     41  C   *** d   1      18.135 -14.694  -2.717  0.00  0.00     0.210 C 
ENDBRANCH  38  40
BRANCH  39  42
ATOM     42  O   *** d   1      16.129 -11.470  -1.803  0.00  0.00    -0.353 OA
ATOM     43  C   *** d   1      16.662 -10.167  -1.845  0.00  0.00     0.210 C 
ENDBRANCH  39  42
ENDBRANCH  28  29
ENDBRANCH  25  28
ENDBRANCH  21  22
ENDBRANCH  17  21
BRANCH  18  44
ATOM     44  O   *** d   1      16.662 -21.430  -3.613  0.00  0.00    -0.358 OA
ATOM     45  H   *** d   1      16.666 -21.418  -2.643  0.00  0.00     0.217 HD
ENDBRANCH  18  44
ENDBRANCH  14  15
ENDBRANCH   6  14
BRANCH  13  46
ATOM     46  O   *** d   1      11.025 -17.684  -8.783  0.00  0.00    -0.353 OA
ATOM     47  C   *** d   1       9.896 -16.952  -9.197  0.00  0.00     0.210 C 
ENDBRANCH  13  46
ENDBRANCH   1   3
TORSDOF 11
ENDMDL
MODEL 6
REMARK VINA RESULT:      -6.5     33.217     37.259
REMARK  11 active torsions:
REMARK  status: ('A' for Active; 'I' for Inactive)
REMARK    1  A    between atoms: O_1  and  C_29 
REMARK    2  A    between atoms: O_2  and  C_30 
REMARK    3  A    between atoms: O_3  and  C_31 
REMARK    4  A    between atoms: O_4  and  C_32 
REMARK    5  A    between atoms: O_5  and  C_37 
REMARK    6  A    between atoms: O_5  and  C_38 
REMARK    7  A    between atoms: O_6  and  C_42 
REMARK    8  A    between atoms: C_9  and  C_19 
REMARK    9  A    between atoms: C_10  and  C_20 
REMARK   10  A    between atoms: C_19  and  C_25 
REMARK   11  A    between atoms: C_20  and  C_27 
ROOT
ATOM      1  O   *** d   1     -12.991   7.131 -10.888  0.00  0.00    -0.353 OA
ATOM      2  C   *** d   1     -13.960   8.081 -11.263  0.00  0.00     0.210 C 
ENDROOT
BRANCH   1   3
ATOM      3  C   *** d   1     -11.727   7.531 -10.508  0.00  0.00     0.102 A 
ATOM      4  C   *** d   1     -11.658   8.681  -9.807  0.00  0.00     0.049 A 
ATOM      5  C   *** d   1     -10.526   9.221  -9.326  0.00  0.00    -0.016 A 
ATOM      6  C   *** d   1     -10.574  10.520  -8.523  0.00  0.00     0.260 C 
ATOM      7  C   *** d   1      -9.389   8.559  -9.576  0.00  0.00    -0.045 A 
ATOM      8  N   *** d   1      -9.259  11.132  -8.293  0.00  0.00     0.093 N 
ATOM      9  C   *** d   1      -8.226  10.673  -9.206  0.00  0.00     0.277 C 
ATOM     10  C   *** d   1      -9.318  12.590  -8.337  0.00  0.00     0.310 C 
ATOM     11  C   *** d   1      -8.084   9.150  -9.120  0.00  0.00     0.069 C 
ATOM     12  C   *** d   1      -9.435   7.404 -10.259  0.00  0.00     0.047 A 
ATOM     13  C   *** d   1     -10.574   6.847 -10.719  0.00  0.00     0.102 A 
BRANCH   6  14
ATOM     14  C   *** d   1     -11.256  10.218  -7.168  0.00  0.00     0.079 C 
BRANCH  14  15
ATOM     15  C   *** d   1     -10.320   9.725  -6.086  0.00  0.00    -0.053 A 
ATOM     16  C   *** d   1      -9.977   8.430  -5.992  0.00  0.00     0.047 A 
ATOM     17  C   *** d   1      -9.150   7.959  -5.040  0.00  0.00     0.109 A 
ATOM     18  C   *** d   1      -8.639   8.834  -4.148  0.00  0.00     0.099 A 
ATOM     19  C   *** d   1      -8.978  10.132  -4.233  0.00  0.00     0.040 A 
ATOM     20  C   *** d   1      -9.809  10.578  -5.185  0.00  0.00     0.010 A 
BRANCH  17  21
ATOM     21  O   *** d   1      -8.834   6.626  -4.992  0.00  0.00    -0.308 OA
BRANCH  21  22
ATOM     22  C   *** d   1      -8.333   6.125  -6.165  0.00  0.00     0.076 A 
ATOM     23  C   *** d   1      -9.070   5.317  -6.952  0.00  0.00     0.038 A 
ATOM     24  C   *** d   1      -8.592   4.821  -8.103  0.00  0.00     0.010 A 
ATOM     25  C   *** d   1      -7.345   5.111  -8.513  0.00  0.00    -0.056 A 
ATOM     26  C   *** d   1      -6.597   5.910  -7.732  0.00  0.00     0.010 A 
ATOM     27  C   *** d   1      -7.083   6.401  -6.582  0.00  0.00     0.038 A 
BRANCH  25  28
ATOM     28  C   *** d   1      -6.789   4.561  -9.807  0.00  0.00     0.079 C 
BRANCH  28  29
ATOM     29  C   *** d   1      -5.356   5.035 -10.147  0.00  0.00     0.260 C 
ATOM     30  N   *** d   1      -4.442   3.887 -10.156  0.00  0.00     0.093 N 
ATOM     31  C   *** d   1      -3.447   3.933 -11.213  0.00  0.00     0.277 C 
ATOM     32  C   *** d   1      -3.766   3.713  -8.874  0.00  0.00     0.310 C 
ATOM     33  C   *** d   1      -4.131   4.029 -12.579  0.00  0.00     0.069 C 
ATOM     34  C   *** d   1      -4.885   5.329 -12.607  0.00  0.00    -0.045 A 
ATOM     35  C   *** d   1      -5.412   5.799 -11.468  0.00  0.00    -0.016 A 
ATOM     36  C   *** d   1      -5.006   6.047 -13.734  0.00  0.00     0.047 A 
ATOM     37  C   *** d   1      -6.021   6.994 -11.533  0.00  0.00     0.049 A 
ATOM     38  C   *** d   1      -6.142   7.740 -12.650  0.00  0.00     0.102 A 
ATOM     39  C   *** d   1      -5.641   7.235 -13.806  0.00  0.00     0.102 A 
BRANCH  38  40
ATOM     40  O   *** d   1      -6.829   8.928 -12.511  0.00  0.00    -0.353 OA
ATOM     41  C   *** d   1      -6.151  10.110 -12.156  0.00  0.00     0.210 C 
ENDBRANCH  38  40
BRANCH  39  42
ATOM     42  O   *** d   1      -5.735   7.957 -14.973  0.00  0.00    -0.353 OA
ATOM     43  C   *** d   1      -6.777   7.691 -15.882  0.00  0.00     0.210 C 
ENDBRANCH  39  42
ENDBRANCH  28  29
ENDBRANCH  25  28
ENDBRANCH  21  22
ENDBRANCH  17  21
BRANCH  18  44
ATOM     44  O   *** d   1      -7.793   8.424  -3.164  0.00  0.00    -0.358 OA
ATOM     45  H   *** d   1      -7.661   9.147  -2.531  0.00  0.00     0.217 HD
ENDBRANCH  18  44
ENDBRANCH  14  15
ENDBRANCH   6  14
BRANCH  13  46
ATOM     46  O   *** d   1     -10.589   5.671 -11.431  0.00  0.00    -0.353 OA
ATOM     47  C   *** d   1      -9.488   5.319 -12.234  0.00  0.00     0.210 C 
ENDBRANCH  13  46
ENDBRANCH   1   3
TORSDOF 11
ENDMDL
MODEL 7
REMARK VINA RESULT:      -6.5     23.728     27.746
REMARK  11 active torsions:
REMARK  status: ('A' for Active; 'I' for Inactive)
REMARK    1  A    between atoms: O_1  and  C_29 
REMARK    2  A    between atoms: O_2  and  C_30 
REMARK    3  A    between atoms: O_3  and  C_31 
REMARK    4  A    between atoms: O_4  and  C_32 
REMARK    5  A    between atoms: O_5  and  C_37 
REMARK    6  A    between atoms: O_5  and  C_38 
REMARK    7  A    between atoms: O_6  and  C_42 
REMARK    8  A    between atoms: C_9  and  C_19 
REMARK    9  A    between atoms: C_10  and  C_20 
REMARK   10  A    between atoms: C_19  and  C_25 
REMARK   11  A    between atoms: C_20  and  C_27 
ROOT
ATOM      1  O   *** d   1     -13.703  -8.674  11.607  0.00  0.00    -0.353 OA
ATOM      2  C   *** d   1     -12.687  -8.704  12.581  0.00  0.00     0.210 C 
ENDROOT
BRANCH   1   3
ATOM      3  C   *** d   1     -13.388  -8.692  10.264  0.00  0.00     0.102 A 
ATOM      4  C   *** d   1     -12.760  -7.596   9.791  0.00  0.00     0.049 A 
ATOM      5  C   *** d   1     -12.349  -7.433   8.523  0.00  0.00    -0.016 A 
ATOM      6  C   *** d   1     -11.626  -6.154   8.107  0.00  0.00     0.260 C 
ATOM      7  C   *** d   1     -12.593  -8.442   7.676  0.00  0.00    -0.045 A 
ATOM      8  N   *** d   1     -11.474  -5.995   6.655  0.00  0.00     0.093 N 
ATOM      9  C   *** d   1     -12.388  -6.809   5.873  0.00  0.00     0.277 C 
ATOM     10  C   *** d   1     -11.605  -4.602   6.239  0.00  0.00     0.310 C 
ATOM     11  C   *** d   1     -12.213  -8.289   6.229  0.00  0.00     0.069 C 
ATOM     12  C   *** d   1     -13.202  -9.549   8.129  0.00  0.00     0.047 A 
ATOM     13  C   *** d   1     -13.592  -9.725   9.408  0.00  0.00     0.102 A 
BRANCH   6  14
ATOM     14  C   *** d   1     -10.234  -6.150   8.782  0.00  0.00     0.079 C 
BRANCH  14  15
ATOM     15  C   *** d   1      -9.167  -6.919   8.035  0.00  0.00    -0.053 A 
ATOM     16  C   *** d   1      -8.980  -8.234   8.234  0.00  0.00     0.047 A 
ATOM     17  C   *** d   1      -8.038  -8.945   7.587  0.00  0.00     0.109 A 
ATOM     18  C   *** d   1      -7.255  -8.305   6.693  0.00  0.00     0.099 A 
ATOM     19  C   *** d   1      -7.434  -6.989   6.488  0.00  0.00     0.040 A 
ATOM     20  C   *** d   1      -8.374  -6.298   7.148  0.00  0.00     0.010 A 
BRANCH  17  21
ATOM     21  O   *** d   1      -7.892 -10.287   7.831  0.00  0.00    -0.308 OA
BRANCH  21  22
ATOM     22  C   *** d   1      -9.022 -11.026   7.600  0.00  0.00     0.076 A 
ATOM     23  C   *** d   1      -9.633 -11.012   6.400  0.00  0.00     0.038 A 
ATOM     24  C   *** d   1     -10.739 -11.733   6.161  0.00  0.00     0.010 A 
ATOM     25  C   *** d   1     -11.285 -12.498   7.122  0.00  0.00    -0.056 A 
ATOM     26  C   *** d   1     -10.687 -12.514   8.326  0.00  0.00     0.010 A 
ATOM     27  C   *** d   1      -9.582 -11.789   8.556  0.00  0.00     0.038 A 
BRANCH  25  28
ATOM     28  C   *** d   1     -12.531 -13.317   6.871  0.00  0.00     0.079 C 
BRANCH  28  29
ATOM     29  C   *** d   1     -12.295 -14.624   6.078  0.00  0.00     0.260 C 
ATOM     30  N   *** d   1     -11.947 -14.308   4.689  0.00  0.00     0.093 N 
ATOM     31  C   *** d   1     -10.916 -15.166   4.128  0.00  0.00     0.277 C 
ATOM     32  C   *** d   1     -13.113 -14.331   3.811  0.00  0.00     0.310 C 
ATOM     33  C   *** d   1      -9.648 -15.094   4.983  0.00  0.00     0.069 C 
ATOM     34  C   *** d   1      -9.999 -15.633   6.342  0.00  0.00    -0.045 A 
ATOM     35  C   *** d   1     -11.236 -15.441   6.817  0.00  0.00    -0.016 A 
ATOM     36  C   *** d   1      -9.116 -16.334   7.069  0.00  0.00     0.047 A 
ATOM     37  C   *** d   1     -11.518 -15.994   8.008  0.00  0.00     0.049 A 
ATOM     38  C   *** d   1     -10.653 -16.716   8.749  0.00  0.00     0.102 A 
ATOM     39  C   *** d   1      -9.389 -16.869   8.277  0.00  0.00     0.102 A 
BRANCH  38  40
ATOM     40  O   *** d   1     -11.131 -17.175   9.958  0.00  0.00    -0.353 OA
ATOM     41  C   *** d   1     -11.154 -16.333  11.086  0.00  0.00     0.210 C 
ENDBRANCH  38  40
BRANCH  39  42
ATOM     42  O   *** d   1      -8.469 -17.598   8.992  0.00  0.00    -0.353 OA
ATOM     43  C   *** d   1      -8.434 -19.000   8.870  0.00  0.00     0.210 C 
ENDBRANCH  39  42
ENDBRANCH  28  29
ENDBRANCH  25  28
ENDBRANCH  21  22
ENDBRANCH  17  21
BRANCH  18  44
ATOM     44  O   *** d   1      -6.288  -8.967   6.002  0.00  0.00    -0.358 OA
ATOM     45  H   *** d   1      -6.047  -8.455   5.215  0.00  0.00     0.217 HD
ENDBRANCH  18  44
ENDBRANCH  14  15
ENDBRANCH   6  14
BRANCH  13  46
ATOM     46  O   *** d   1     -14.229 -10.863   9.839  0.00  0.00    -0.353 OA
ATOM     47  C   *** d   1     -13.485 -11.914  10.410  0.00  0.00     0.210 C 
ENDBRANCH  13  46
ENDBRANCH   1   3
TORSDOF 11
ENDMDL
MODEL 8
REMARK VINA RESULT:      -6.5     10.642     19.120
REMARK  11 active torsions:
REMARK  status: ('A' for Active; 'I' for Inactive)
REMARK    1  A    between atoms: O_1  and  C_29 
REMARK    2  A    between atoms: O_2  and  C_30 
REMARK    3  A    between atoms: O_3  and  C_31 
REMARK    4  A    between atoms: O_4  and  C_32 
REMARK    5  A    between atoms: O_5  and  C_37 
REMARK    6  A    between atoms: O_5  and  C_38 
REMARK    7  A    between atoms: O_6  and  C_42 
REMARK    8  A    between atoms: C_9  and  C_19 
REMARK    9  A    between atoms: C_10  and  C_20 
REMARK   10  A    between atoms: C_19  and  C_25 
REMARK   11  A    between atoms: C_20  and  C_27 
ROOT
ATOM      1  O   *** d   1       7.061 -13.376  18.464  0.00  0.00    -0.353 OA
ATOM      2  C   *** d   1       8.428 -13.178  18.190  0.00  0.00     0.210 C 
ENDROOT
BRANCH   1   3
ATOM      3  C   *** d   1       6.096 -12.728  17.721  0.00  0.00     0.102 A 
ATOM      4  C   *** d   1       6.440 -11.518  17.235  0.00  0.00     0.049 A 
ATOM      5  C   *** d   1       5.651 -10.746  16.469  0.00  0.00    -0.016 A 
ATOM      6  C   *** d   1       6.158  -9.399  15.956  0.00  0.00     0.260 C 
ATOM      7  C   *** d   1       4.434 -11.225  16.181  0.00  0.00    -0.045 A 
ATOM      8  N   *** d   1       5.116  -8.550  15.366  0.00  0.00     0.093 N 
ATOM      9  C   *** d   1       3.766  -8.916  15.756  0.00  0.00     0.277 C 
ATOM     10  C   *** d   1       5.328  -7.136  15.659  0.00  0.00     0.310 C 
ATOM     11  C   *** d   1       3.485 -10.375  15.383  0.00  0.00     0.069 C 
ATOM     12  C   *** d   1       4.077 -12.434  16.641  0.00  0.00     0.047 A 
ATOM     13  C   *** d   1       4.877 -13.223  17.387  0.00  0.00     0.102 A 
BRANCH   6  14
ATOM     14  C   *** d   1       7.266  -9.673  14.911  0.00  0.00     0.079 C 
BRANCH  14  15
ATOM     15  C   *** d   1       8.676  -9.463  15.416  0.00  0.00    -0.053 A 
ATOM     16  C   *** d   1       9.477 -10.500  15.711  0.00  0.00     0.047 A 
ATOM     17  C   *** d   1      10.735 -10.348  16.165  0.00  0.00     0.109 A 
ATOM     18  C   *** d   1      11.210  -9.094  16.320  0.00  0.00     0.099 A 
ATOM     19  C   *** d   1      10.416  -8.050  16.029  0.00  0.00     0.040 A 
ATOM     20  C   *** d   1       9.164  -8.225  15.585  0.00  0.00     0.010 A 
BRANCH  17  21
ATOM     21  O   *** d   1      11.508 -11.444  16.451  0.00  0.00    -0.308 OA
BRANCH  21  22
ATOM     22  C   *** d   1      11.848 -12.192  15.355  0.00  0.00     0.076 A 
ATOM     23  C   *** d   1      11.010 -13.119  14.852  0.00  0.00     0.038 A 
ATOM     24  C   *** d   1      11.332 -13.857  13.779  0.00  0.00     0.010 A 
ATOM     25  C   *** d   1      12.517 -13.699  13.165  0.00  0.00    -0.056 A 
ATOM     26  C   *** d   1      13.365 -12.782  13.662  0.00  0.00     0.010 A 
ATOM     27  C   *** d   1      13.035 -12.050  14.736  0.00  0.00     0.038 A 
BRANCH  25  28
ATOM     28  C   *** d   1      12.896 -14.522  11.954  0.00  0.00     0.079 C 
BRANCH  28  29
ATOM     29  C   *** d   1      13.266 -15.992  12.263  0.00  0.00     0.260 C 
ATOM     30  N   *** d   1      13.664 -16.120  13.669  0.00  0.00     0.093 N 
ATOM     31  C   *** d   1      13.189 -17.336  14.309  0.00  0.00     0.277 C 
ATOM     32  C   *** d   1      15.110 -16.027  13.842  0.00  0.00     0.310 C 
ATOM     33  C   *** d   1      11.662 -17.418  14.218  0.00  0.00     0.069 C 
ATOM     34  C   *** d   1      11.309 -17.503  12.760  0.00  0.00    -0.045 A 
ATOM     35  C   *** d   1      12.081 -16.871  11.866  0.00  0.00    -0.016 A 
ATOM     36  C   *** d   1      10.265 -18.229  12.332  0.00  0.00     0.047 A 
ATOM     37  C   *** d   1      11.760 -17.029  10.572  0.00  0.00     0.049 A 
ATOM     38  C   *** d   1      10.725 -17.765  10.117  0.00  0.00     0.102 A 
ATOM     39  C   *** d   1       9.925 -18.368  11.034  0.00  0.00     0.102 A 
BRANCH  38  40
ATOM     40  O   *** d   1      10.549 -17.777   8.750  0.00  0.00    -0.353 OA
ATOM     41  C   *** d   1      11.385 -18.556   7.926  0.00  0.00     0.210 C 
ENDBRANCH  38  40
BRANCH  39  42
ATOM     42  O   *** d   1       8.859 -19.132  10.623  0.00  0.00    -0.353 OA
ATOM     43  C   *** d   1       7.739 -19.287  11.462  0.00  0.00     0.210 C 
ENDBRANCH  39  42
ENDBRANCH  28  29
ENDBRANCH  25  28
ENDBRANCH  21  22
ENDBRANCH  17  21
BRANCH  18  44
ATOM     44  O   *** d   1      12.475  -8.871  16.770  0.00  0.00    -0.358 OA
ATOM     45  H   *** d   1      13.079  -9.510  16.361  0.00  0.00     0.217 HD
ENDBRANCH  18  44
ENDBRANCH  14  15
ENDBRANCH   6  14
BRANCH  13  46
ATOM     46  O   *** d   1       4.478 -14.450  17.859  0.00  0.00    -0.353 OA
ATOM     47  C   *** d   1       4.800 -15.619  17.142  0.00  0.00     0.210 C 
ENDBRANCH  13  46
ENDBRANCH   1   3
TORSDOF 11
ENDMDL
MODEL 9
REMARK VINA RESULT:      -6.5     11.946     17.600
REMARK  11 active torsions:
REMARK  status: ('A' for Active; 'I' for Inactive)
REMARK    1  A    between atoms: O_1  and  C_29 
REMARK    2  A    between atoms: O_2  and  C_30 
REMARK    3  A    between atoms: O_3  and  C_31 
REMARK    4  A    between atoms: O_4  and  C_32 
REMARK    5  A    between atoms: O_5  and  C_37 
REMARK    6  A    between atoms: O_5  and  C_38 
REMARK    7  A    between atoms: O_6  and  C_42 
REMARK    8  A    between atoms: C_9  and  C_19 
REMARK    9  A    between atoms: C_10  and  C_20 
REMARK   10  A    between atoms: C_19  and  C_25 
REMARK   11  A    between atoms: C_20  and  C_27 
ROOT
ATOM      1  O   *** d   1       8.065 -16.073  17.224  0.00  0.00    -0.353 OA
ATOM      2  C   *** d   1       8.495 -16.065  18.565  0.00  0.00     0.210 C 
ENDROOT
BRANCH   1   3
ATOM      3  C   *** d   1       7.254 -15.066  16.742  0.00  0.00     0.102 A 
ATOM      4  C   *** d   1       7.884 -13.945  16.335  0.00  0.00     0.049 A 
ATOM      5  C   *** d   1       7.274 -12.868  15.813  0.00  0.00    -0.016 A 
ATOM      6  C   *** d   1       8.096 -11.661  15.364  0.00  0.00     0.260 C 
ATOM      7  C   *** d   1       5.940 -12.926  15.700  0.00  0.00    -0.045 A 
ATOM      8  N   *** d   1       7.296 -10.467  15.068  0.00  0.00     0.093 N 
ATOM      9  C   *** d   1       5.967 -10.485  15.655  0.00  0.00     0.277 C 
ATOM     10  C   *** d   1       7.974  -9.238  15.468  0.00  0.00     0.310 C 
ATOM     11  C   *** d   1       5.199 -11.724  15.184  0.00  0.00     0.069 C 
ATOM     12  C   *** d   1       5.295 -14.037  16.085  0.00  0.00     0.047 A 
ATOM     13  C   *** d   1       5.907 -15.130  16.584  0.00  0.00     0.102 A 
BRANCH   6  14
ATOM     14  C   *** d   1       8.906 -12.074  14.113  0.00  0.00     0.079 C 
BRANCH  14  15
ATOM     15  C   *** d   1      10.396 -12.199  14.338  0.00  0.00    -0.053 A 
ATOM     16  C   *** d   1      11.189 -12.825  13.453  0.00  0.00     0.047 A 
ATOM     17  C   *** d   1      12.518 -12.956  13.626  0.00  0.00     0.109 A 
ATOM     18  C   *** d   1      13.073 -12.425  14.736  0.00  0.00     0.099 A 
ATOM     19  C   *** d   1      12.288 -11.799  15.628  0.00  0.00     0.040 A 
ATOM     20  C   *** d   1      10.965 -11.686  15.439  0.00  0.00     0.010 A 
BRANCH  17  21
ATOM     21  O   *** d   1      13.279 -13.605  12.688  0.00  0.00    -0.308 OA
BRANCH  21  22
ATOM     22  C   *** d   1      13.043 -14.952  12.608  0.00  0.00     0.076 A 
ATOM     23  C   *** d   1      13.714 -15.828  13.380  0.00  0.00     0.038 A 
ATOM     24  C   *** d   1      13.490 -17.149  13.311  0.00  0.00     0.010 A 
ATOM     25  C   *** d   1      12.584 -17.651  12.456  0.00  0.00    -0.056 A 
ATOM     26  C   *** d   1      11.912 -16.787  11.674  0.00  0.00     0.010 A 
ATOM     27  C   *** d   1      12.143 -15.468  11.749  0.00  0.00     0.038 A 
BRANCH  25  28
ATOM     28  C   *** d   1      12.319 -19.136  12.365  0.00  0.00     0.079 C 
BRANCH  28  29
ATOM     29  C   *** d   1      11.139 -19.637  13.232  0.00  0.00     0.260 C 
ATOM     30  N   *** d   1      11.115 -18.908  14.506  0.00  0.00     0.093 N 
ATOM     31  C   *** d   1       9.779 -18.572  14.968  0.00  0.00     0.277 C 
ATOM     32  C   *** d   1      11.816 -19.629  15.564  0.00  0.00     0.310 C 
ATOM     33  C   *** d   1       9.049 -17.740  13.911  0.00  0.00     0.069 C 
ATOM     34  C   *** d   1       8.903 -18.605  12.690  0.00  0.00    -0.045 A 
ATOM     35  C   *** d   1       9.858 -19.502  12.411  0.00  0.00    -0.016 A 
ATOM     36  C   *** d   1       7.822 -18.526  11.899  0.00  0.00     0.047 A 
ATOM     37  C   *** d   1       9.651 -20.292  11.345  0.00  0.00     0.049 A 
ATOM     38  C   *** d   1       8.567 -20.242  10.545  0.00  0.00     0.102 A 
ATOM     39  C   *** d   1       7.625 -19.302  10.813  0.00  0.00     0.102 A 
BRANCH  38  40
ATOM     40  O   *** d   1       8.559 -21.124   9.485  0.00  0.00    -0.353 OA
ATOM     41  C   *** d   1       9.451 -22.213   9.452  0.00  0.00     0.210 C 
ENDBRANCH  38  40
BRANCH  39  42
ATOM     42  O   *** d   1       6.499 -19.211  10.030  0.00  0.00    -0.353 OA
ATOM     43  C   *** d   1       5.400 -18.444  10.464  0.00  0.00     0.210 C 
ENDBRANCH  39  42
ENDBRANCH  28  29
ENDBRANCH  25  28
ENDBRANCH  21  22
ENDBRANCH  17  21
BRANCH  18  44
ATOM     44  O   *** d   1      14.411 -12.519  14.968  0.00  0.00    -0.358 OA
ATOM     45  H   *** d   1      14.846 -11.703  14.673  0.00  0.00     0.217 HD
ENDBRANCH  18  44
ENDBRANCH  14  15
ENDBRANCH   6  14
BRANCH  13  46
ATOM     46  O   *** d   1       5.218 -16.249  16.986  0.00  0.00    -0.353 OA
ATOM     47  C   *** d   1       4.159 -16.132  17.906  0.00  0.00     0.210 C 
ENDBRANCH  13  46
ENDBRANCH   1   3
TORSDOF 11
ENDMDL
MODEL 10
REMARK VINA RESULT:      -6.4      3.533      7.102
REMARK  11 active torsions:
REMARK  status: ('A' for Active; 'I' for Inactive)
REMARK    1  A    between atoms: O_1  and  C_29 
REMARK    2  A    between atoms: O_2  and  C_30 
REMARK    3  A    between atoms: O_3  and  C_31 
REMARK    4  A    between atoms: O_4  and  C_32 
REMARK    5  A    between atoms: O_5  and  C_37 
REMARK    6  A    between atoms: O_5  and  C_38 
REMARK    7  A    between atoms: O_6  and  C_42 
REMARK    8  A    between atoms: C_9  and  C_19 
REMARK    9  A    between atoms: C_10  and  C_20 
REMARK   10  A    between atoms: C_19  and  C_25 
REMARK   11  A    between atoms: C_20  and  C_27 
ROOT
ATOM      1  O   *** d   1      17.844 -16.206  -3.471  0.00  0.00    -0.353 OA
ATOM      2  C   *** d   1      19.022 -16.310  -4.235  0.00  0.00     0.210 C 
ENDROOT
BRANCH   1   3
ATOM      3  C   *** d   1      17.179 -15.002  -3.369  0.00  0.00     0.102 A 
ATOM      4  C   *** d   1      16.281 -14.740  -4.341  0.00  0.00     0.049 A 
ATOM      5  C   *** d   1      15.517 -13.637  -4.403  0.00  0.00    -0.016 A 
ATOM      6  C   *** d   1      14.514 -13.459  -5.543  0.00  0.00     0.260 C 
ATOM      7  C   *** d   1      15.674 -12.738  -3.423  0.00  0.00    -0.045 A 
ATOM      8  N   *** d   1      13.947 -12.109  -5.638  0.00  0.00     0.093 N 
ATOM      9  C   *** d   1      14.727 -11.091  -4.956  0.00  0.00     0.277 C 
ATOM     10  C   *** d   1      13.737 -11.698  -7.023  0.00  0.00     0.310 C 
ATOM     11  C   *** d   1      14.893 -11.454  -3.477  0.00  0.00     0.069 C 
ATOM     12  C   *** d   1      16.551 -12.985  -2.438  0.00  0.00     0.047 A 
ATOM     13  C   *** d   1      17.300 -14.103  -2.359  0.00  0.00     0.102 A 
BRANCH   6  14
ATOM     14  C   *** d   1      13.380 -14.492  -5.346  0.00  0.00     0.079 C 
BRANCH  14  15
ATOM     15  C   *** d   1      13.421 -15.665  -6.300  0.00  0.00    -0.053 A 
ATOM     16  C   *** d   1      13.601 -16.921  -5.862  0.00  0.00     0.047 A 
ATOM     17  C   *** d   1      13.645 -17.985  -6.685  0.00  0.00     0.109 A 
ATOM     18  C   *** d   1      13.492 -17.774  -8.010  0.00  0.00     0.099 A 
ATOM     19  C   *** d   1      13.312 -16.520  -8.459  0.00  0.00     0.040 A 
ATOM     20  C   *** d   1      13.278 -15.474  -7.621  0.00  0.00     0.010 A 
BRANCH  17  21
ATOM     21  O   *** d   1      13.832 -19.246  -6.181  0.00  0.00    -0.308 OA
BRANCH  21  22
ATOM     22  C   *** d   1      12.867 -19.645  -5.294  0.00  0.00     0.076 A 
ATOM     23  C   *** d   1      11.586 -19.802  -5.677  0.00  0.00     0.038 A 
ATOM     24  C   *** d   1      10.633 -20.194  -4.817  0.00  0.00     0.010 A 
ATOM     25  C   *** d   1      10.925 -20.439  -3.529  0.00  0.00    -0.056 A 
ATOM     26  C   *** d   1      12.200 -20.278  -3.133  0.00  0.00     0.010 A 
ATOM     27  C   *** d   1      13.146 -19.886  -3.999  0.00  0.00     0.038 A 
BRANCH  25  28
ATOM     28  C   *** d   1       9.864 -20.881  -2.546  0.00  0.00     0.079 C 
BRANCH  28  29
ATOM     29  C   *** d   1       9.794 -22.409  -2.315  0.00  0.00     0.260 C 
ATOM     30  N   *** d   1       9.767 -23.106  -3.606  0.00  0.00     0.093 N 
ATOM     31  C   *** d   1      10.551 -24.330  -3.632  0.00  0.00     0.277 C 
ATOM     32  C   *** d   1       8.406 -23.405  -4.041  0.00  0.00     0.310 C 
ATOM     33  C   *** d   1      12.007 -24.032  -3.263  0.00  0.00     0.069 C 
ATOM     34  C   *** d   1      12.009 -23.521  -1.849  0.00  0.00    -0.045 A 
ATOM     35  C   *** d   1      10.963 -22.805  -1.415  0.00  0.00    -0.016 A 
ATOM     36  C   *** d   1      13.013 -23.798  -1.004  0.00  0.00     0.047 A 
ATOM     37  C   *** d   1      10.985 -22.424  -0.128  0.00  0.00     0.049 A 
ATOM     38  C   *** d   1      11.975 -22.704   0.744  0.00  0.00     0.102 A 
ATOM     39  C   *** d   1      13.049 -23.395   0.282  0.00  0.00     0.102 A 
BRANCH  38  40
ATOM     40  O   *** d   1      11.819 -22.197   2.017  0.00  0.00    -0.353 OA
ATOM     41  C   *** d   1      11.405 -23.030   3.074  0.00  0.00     0.210 C 
ENDBRANCH  38  40
BRANCH  39  42
ATOM     42  O   *** d   1      14.084 -23.708   1.131  0.00  0.00    -0.353 OA
ATOM     43  C   *** d   1      15.270 -22.949   1.104  0.00  0.00     0.210 C 
ENDBRANCH  39  42
ENDBRANCH  28  29
ENDBRANCH  25  28
ENDBRANCH  21  22
ENDBRANCH  17  21
BRANCH  18  44
ATOM     44  O   *** d   1      13.521 -18.807  -8.896  0.00  0.00    -0.358 OA
ATOM     45  H   *** d   1      14.434 -18.955  -9.187  0.00  0.00     0.217 HD
ENDBRANCH  18  44
ENDBRANCH  14  15
ENDBRANCH   6  14
BRANCH  13  46
ATOM     46  O   *** d   1      18.203 -14.322  -1.346  0.00  0.00    -0.353 OA
ATOM     47  C   *** d   1      18.158 -13.533  -0.180  0.00  0.00     0.210 C 
ENDBRANCH  13  46
ENDBRANCH   1   3
TORSDOF 11
ENDMDL
MODEL 11
REMARK VINA RESULT:      -6.4      6.246     10.347
REMARK  11 active torsions:
REMARK  status: ('A' for Active; 'I' for Inactive)
REMARK    1  A    between atoms: O_1  and  C_29 
REMARK    2  A    between atoms: O_2  and  C_30 
REMARK    3  A    between atoms: O_3  and  C_31 
REMARK    4  A    between atoms: O_4  and  C_32 
REMARK    5  A    between atoms: O_5  and  C_37 
REMARK    6  A    between atoms: O_5  and  C_38 
REMARK    7  A    between atoms: O_6  and  C_42 
REMARK    8  A    between atoms: C_9  and  C_19 
REMARK    9  A    between atoms: C_10  and  C_20 
REMARK   10  A    between atoms: C_19  and  C_25 
REMARK   11  A    between atoms: C_20  and  C_27 
ROOT
ATOM      1  O   *** d   1      17.697 -21.805   6.321  0.00  0.00    -0.353 OA
ATOM      2  C   *** d   1      17.445 -21.821   7.707  0.00  0.00     0.210 C 
ENDROOT
BRANCH   1   3
ATOM      3  C   *** d   1      16.656 -21.703   5.421  0.00  0.00     0.102 A 
ATOM      4  C   *** d   1      15.667 -22.609   5.559  0.00  0.00     0.049 A 
ATOM      5  C   *** d   1      14.560 -22.658   4.800  0.00  0.00    -0.016 A 
ATOM      6  C   *** d   1      13.492 -23.719   5.065  0.00  0.00     0.260 C 
ATOM      7  C   *** d   1      14.448 -21.736   3.835  0.00  0.00    -0.045 A 
ATOM      8  N   *** d   1      12.480 -23.828   4.008  0.00  0.00     0.093 N 
ATOM      9  C   *** d   1      12.890 -23.259   2.736  0.00  0.00     0.277 C 
ATOM     10  C   *** d   1      12.054 -25.208   3.795  0.00  0.00     0.310 C 
ATOM     11  C   *** d   1      13.262 -21.784   2.913  0.00  0.00     0.069 C 
ATOM     12  C   *** d   1      15.414 -20.815   3.690  0.00  0.00     0.047 A 
ATOM     13  C   *** d   1      16.513 -20.747   4.468  0.00  0.00     0.102 A 
BRANCH   6  14
ATOM     14  C   *** d   1      12.810 -23.384   6.412  0.00  0.00     0.079 C 
BRANCH  14  15
ATOM     15  C   *** d   1      11.923 -22.159   6.383  0.00  0.00    -0.053 A 
ATOM     16  C   *** d   1      12.308 -21.000   6.942  0.00  0.00     0.047 A 
ATOM     17  C   *** d   1      11.542 -19.894   6.935  0.00  0.00     0.109 A 
ATOM     18  C   *** d   1      10.336 -19.955   6.331  0.00  0.00     0.099 A 
ATOM     19  C   *** d   1       9.941 -21.111   5.770  0.00  0.00     0.040 A 
ATOM     20  C   *** d   1      10.718 -22.203   5.794  0.00  0.00     0.010 A 
BRANCH  17  21
ATOM     21  O   *** d   1      11.986 -18.737   7.523  0.00  0.00    -0.308 OA
BRANCH  21  22
ATOM     22  C   *** d   1      11.723 -18.651   8.864  0.00  0.00     0.076 A 
ATOM     23  C   *** d   1      11.202 -17.533   9.405  0.00  0.00     0.038 A 
ATOM     24  C   *** d   1      10.939 -17.437  10.716  0.00  0.00     0.010 A 
ATOM     25  C   *** d   1      11.193 -18.462  11.547  0.00  0.00    -0.056 A 
ATOM     26  C   *** d   1      11.720 -19.581  11.021  0.00  0.00     0.010 A 
ATOM     27  C   *** d   1      11.981 -19.668   9.708  0.00  0.00     0.038 A 
BRANCH  25  28
ATOM     28  C   *** d   1      10.903 -18.372  13.028  0.00  0.00     0.079 C 
BRANCH  28  29
ATOM     29  C   *** d   1      11.987 -17.641  13.856  0.00  0.00     0.260 C 
ATOM     30  N   *** d   1      13.296 -17.803  13.213  0.00  0.00     0.093 N 
ATOM     31  C   *** d   1      14.127 -16.612  13.258  0.00  0.00     0.277 C 
ATOM     32  C   *** d   1      14.045 -18.926  13.767  0.00  0.00     0.310 C 
ATOM     33  C   *** d   1      13.398 -15.435  12.604  0.00  0.00     0.069 C 
ATOM     34  C   *** d   1      12.169 -15.163  13.426  0.00  0.00    -0.045 A 
ATOM     35  C   *** d   1      11.551 -16.187  14.028  0.00  0.00    -0.016 A 
ATOM     36  C   *** d   1      11.703 -13.918  13.601  0.00  0.00     0.047 A 
ATOM     37  C   *** d   1      10.495 -15.885  14.801  0.00  0.00     0.049 A 
ATOM     38  C   *** d   1      10.018 -14.641  15.004  0.00  0.00     0.102 A 
ATOM     39  C   *** d   1      10.627 -13.615  14.356  0.00  0.00     0.102 A 
BRANCH  38  40
ATOM     40  O   *** d   1       8.905 -14.546  15.812  0.00  0.00    -0.353 OA
ATOM     41  C   *** d   1       7.852 -15.474  15.694  0.00  0.00     0.210 C 
ENDBRANCH  38  40
BRANCH  39  42
ATOM     42  O   *** d   1      10.181 -12.326  14.531  0.00  0.00    -0.353 OA
ATOM     43  C   *** d   1       8.871 -11.977  14.150  0.00  0.00     0.210 C 
ENDBRANCH  39  42
ENDBRANCH  28  29
ENDBRANCH  25  28
ENDBRANCH  21  22
ENDBRANCH  17  21
BRANCH  18  44
ATOM     44  O   *** d   1       9.514 -18.871   6.286  0.00  0.00    -0.358 OA
ATOM     45  H   *** d   1       8.774 -19.002   6.899  0.00  0.00     0.217 HD
ENDBRANCH  18  44
ENDBRANCH  14  15
ENDBRANCH   6  14
BRANCH  13  46
ATOM     46  O   *** d   1      17.494 -19.803   4.285  0.00  0.00    -0.353 OA
ATOM     47  C   *** d   1      17.384 -18.865   3.241  0.00  0.00     0.210 C 
ENDBRANCH  13  46
ENDBRANCH   1   3
TORSDOF 11
ENDMDL
MODEL 12
REMARK VINA RESULT:      -6.4     24.778     28.144
REMARK  11 active torsions:
REMARK  status: ('A' for Active; 'I' for Inactive)
REMARK    1  A    between atoms: O_1  and  C_29 
REMARK    2  A    between atoms: O_2  and  C_30 
REMARK    3  A    between atoms: O_3  and  C_31 
REMARK    4  A    between atoms: O_4  and  C_32 
REMARK    5  A    between atoms: O_5  and  C_37 
REMARK    6  A    between atoms: O_5  and  C_38 
REMARK    7  A    between atoms: O_6  and  C_42 
REMARK    8  A    between atoms: C_9  and  C_19 
REMARK    9  A    between atoms: C_10  and  C_20 
REMARK   10  A    between atoms: C_19  and  C_25 
REMARK   11  A    between atoms: C_20  and  C_27 
ROOT
ATOM      1  O   *** d   1     -11.597  -7.532  11.689  0.00  0.00    -0.353 OA
ATOM      2  C   *** d   1     -10.462  -6.722  11.496  0.00  0.00     0.210 C 
ENDROOT
BRANCH   1   3
ATOM      3  C   *** d   1     -11.639  -8.813  11.180  0.00  0.00     0.102 A 
ATOM      4  C   *** d   1     -11.417  -8.928   9.854  0.00  0.00     0.049 A 
ATOM      5  C   *** d   1     -11.390 -10.089   9.178  0.00  0.00    -0.016 A 
ATOM      6  C   *** d   1     -11.104 -10.098   7.677  0.00  0.00     0.260 C 
ATOM      7  C   *** d   1     -11.608 -11.204   9.886  0.00  0.00    -0.045 A 
ATOM      8  N   *** d   1     -11.368 -11.385   7.024  0.00  0.00     0.093 N 
ATOM      9  C   *** d   1     -12.243 -12.264   7.781  0.00  0.00     0.277 C 
ATOM     10  C   *** d   1     -11.911 -11.218   5.679  0.00  0.00     0.310 C 
ATOM     11  C   *** d   1     -11.655 -12.526   9.171  0.00  0.00     0.069 C 
ATOM     12  C   *** d   1     -11.816 -11.115  11.209  0.00  0.00     0.047 A 
ATOM     13  C   *** d   1     -11.817  -9.953  11.894  0.00  0.00     0.102 A 
BRANCH   6  14
ATOM     14  C   *** d   1      -9.625  -9.698   7.471  0.00  0.00     0.079 C 
BRANCH  14  15
ATOM     15  C   *** d   1      -9.397  -8.223   7.227  0.00  0.00    -0.053 A 
ATOM     16  C   *** d   1      -8.321  -7.588   7.718  0.00  0.00     0.047 A 
ATOM     17  C   *** d   1      -8.091  -6.276   7.521  0.00  0.00     0.109 A 
ATOM     18  C   *** d   1      -8.982  -5.575   6.789  0.00  0.00     0.099 A 
ATOM     19  C   *** d   1     -10.063  -6.201   6.294  0.00  0.00     0.040 A 
ATOM     20  C   *** d   1     -10.275  -7.507   6.508  0.00  0.00     0.010 A 
BRANCH  17  21
ATOM     21  O   *** d   1      -6.974  -5.680   8.048  0.00  0.00    -0.308 OA
BRANCH  21  22
ATOM     22  C   *** d   1      -7.026  -5.488   9.404  0.00  0.00     0.076 A 
ATOM     23  C   *** d   1      -6.668  -6.462  10.262  0.00  0.00     0.038 A 
ATOM     24  C   *** d   1      -6.714  -6.286  11.591  0.00  0.00     0.010 A 
ATOM     25  C   *** d   1      -7.128  -5.121  12.118  0.00  0.00    -0.056 A 
ATOM     26  C   *** d   1      -7.496  -4.144  11.271  0.00  0.00     0.010 A 
ATOM     27  C   *** d   1      -7.448  -4.329   9.944  0.00  0.00     0.038 A 
BRANCH  25  28
ATOM     28  C   *** d   1      -7.186  -4.905  13.614  0.00  0.00     0.079 C 
BRANCH  28  29
ATOM     29  C   *** d   1      -6.002  -4.096  14.196  0.00  0.00     0.260 C 
ATOM     30  N   *** d   1      -6.489  -3.177  15.231  0.00  0.00     0.093 N 
ATOM     31  C   *** d   1      -5.606  -3.060  16.379  0.00  0.00     0.277 C 
ATOM     32  C   *** d   1      -6.757  -1.844  14.700  0.00  0.00     0.310 C 
ATOM     33  C   *** d   1      -5.375  -4.436  17.010  0.00  0.00     0.069 C 
ATOM     34  C   *** d   1      -4.676  -5.282  15.982  0.00  0.00    -0.045 A 
ATOM     35  C   *** d   1      -4.948  -5.087  14.685  0.00  0.00    -0.016 A 
ATOM     36  C   *** d   1      -3.759  -6.198  16.332  0.00  0.00     0.047 A 
ATOM     37  C   *** d   1      -4.253  -5.825  13.805  0.00  0.00     0.049 A 
ATOM     38  C   *** d   1      -3.317  -6.739  14.132  0.00  0.00     0.102 A 
ATOM     39  C   *** d   1      -3.079  -6.958  15.451  0.00  0.00     0.102 A 
BRANCH  38  40
ATOM     40  O   *** d   1      -2.736  -7.411  13.077  0.00  0.00    -0.353 OA
ATOM     41  C   *** d   1      -3.414  -8.469  12.442  0.00  0.00     0.210 C 
ENDBRANCH  38  40
BRANCH  39  42
ATOM     42  O   *** d   1      -2.132  -7.877  15.838  0.00  0.00    -0.353 OA
ATOM     43  C   *** d   1      -2.513  -9.203  16.120  0.00  0.00     0.210 C 
ENDBRANCH  39  42
ENDBRANCH  28  29
ENDBRANCH  25  28
ENDBRANCH  21  22
ENDBRANCH  17  21
BRANCH  18  44
ATOM     44  O   *** d   1      -8.807  -4.246   6.549  0.00  0.00    -0.358 OA
ATOM     45  H   *** d   1      -8.213  -4.133   5.790  0.00  0.00     0.217 HD
ENDBRANCH  18  44
ENDBRANCH  14  15
ENDBRANCH   6  14
BRANCH  13  46
ATOM     46  O   *** d   1     -12.049  -9.890  13.247  0.00  0.00    -0.353 OA
ATOM     47  C   *** d   1     -10.989 -10.081  14.154  0.00  0.00     0.210 C 
ENDBRANCH  13  46
ENDBRANCH   1   3
TORSDOF 11
ENDMDL
MODEL 13
REMARK VINA RESULT:      -6.3      3.324      4.955
REMARK  11 active torsions:
REMARK  status: ('A' for Active; 'I' for Inactive)
REMARK    1  A    between atoms: O_1  and  C_29 
REMARK    2  A    between atoms: O_2  and  C_30 
REMARK    3  A    between atoms: O_3  and  C_31 
REMARK    4  A    between atoms: O_4  and  C_32 
REMARK    5  A    between atoms: O_5  and  C_37 
REMARK    6  A    between atoms: O_5  and  C_38 
REMARK    7  A    between atoms: O_6  and  C_42 
REMARK    8  A    between atoms: C_9  and  C_19 
REMARK    9  A    between atoms: C_10  and  C_20 
REMARK   10  A    between atoms: C_19  and  C_25 
REMARK   11  A    between atoms: C_20  and  C_27 
ROOT
ATOM      1  O   *** d   1      15.107 -21.066  -2.742  0.00  0.00    -0.353 OA
ATOM      2  C   *** d   1      15.608 -22.316  -3.155  0.00  0.00     0.210 C 
ENDROOT
BRANCH   1   3
ATOM      3  C   *** d   1      13.866 -20.636  -3.160  0.00  0.00     0.102 A 
ATOM      4  C   *** d   1      12.826 -21.435  -2.841  0.00  0.00     0.049 A 
ATOM      5  C   *** d   1      11.541 -21.177  -3.134  0.00  0.00    -0.016 A 
ATOM      6  C   *** d   1      10.444 -22.147  -2.700  0.00  0.00     0.260 C 
ATOM      7  C   *** d   1      11.290 -20.041  -3.798  0.00  0.00    -0.045 A 
ATOM      8  N   *** d   1       9.135 -21.885  -3.310  0.00  0.00     0.093 N 
ATOM      9  C   *** d   1       9.196 -21.071  -4.512  0.00  0.00     0.277 C 
ATOM     10  C   *** d   1       8.410 -23.117  -3.607  0.00  0.00     0.310 C 
ATOM     11  C   *** d   1       9.878 -19.733  -4.210  0.00  0.00     0.069 C 
ATOM     12  C   *** d   1      12.307 -19.223  -4.112  0.00  0.00     0.047 A 
ATOM     13  C   *** d   1      13.595 -19.467  -3.795  0.00  0.00     0.102 A 
BRANCH   6  14
ATOM     14  C   *** d   1      10.327 -22.078  -1.159  0.00  0.00     0.079 C 
BRANCH  14  15
ATOM     15  C   *** d   1      10.984 -23.225  -0.424  0.00  0.00    -0.053 A 
ATOM     16  C   *** d   1      11.362 -23.111   0.860  0.00  0.00     0.047 A 
ATOM     17  C   *** d   1      11.951 -24.111   1.541  0.00  0.00     0.109 A 
ATOM     18  C   *** d   1      12.162 -25.282   0.902  0.00  0.00     0.099 A 
ATOM     19  C   *** d   1      11.788 -25.405  -0.382  0.00  0.00     0.040 A 
ATOM     20  C   *** d   1      11.209 -24.393  -1.044  0.00  0.00     0.010 A 
BRANCH  17  21
ATOM     21  O   *** d   1      12.317 -23.938   2.851  0.00  0.00    -0.308 OA
BRANCH  21  22
ATOM     22  C   *** d   1      13.292 -22.995   3.042  0.00  0.00     0.076 A 
ATOM     23  C   *** d   1      13.120 -21.976   3.906  0.00  0.00     0.038 A 
ATOM     24  C   *** d   1      14.068 -21.047   4.103  0.00  0.00     0.010 A 
ATOM     25  C   *** d   1      15.232 -21.097   3.434  0.00  0.00    -0.056 A 
ATOM     26  C   *** d   1      15.412 -22.105   2.562  0.00  0.00     0.010 A 
ATOM     27  C   *** d   1      14.458 -23.030   2.371  0.00  0.00     0.038 A 
BRANCH  25  28
ATOM     28  C   *** d   1      16.311 -20.059   3.642  0.00  0.00     0.079 C 
BRANCH  28  29
ATOM     29  C   *** d   1      17.736 -20.635   3.816  0.00  0.00     0.260 C 
ATOM     30  N   *** d   1      18.686 -19.866   3.004  0.00  0.00     0.093 N 
ATOM     31  C   *** d   1      19.967 -19.640   3.650  0.00  0.00     0.277 C 
ATOM     32  C   *** d   1      18.914 -20.479   1.699  0.00  0.00     0.310 C 
ATOM     33  C   *** d   1      19.765 -18.919   4.986  0.00  0.00     0.069 C 
ATOM     34  C   *** d   1      18.967 -19.838   5.868  0.00  0.00    -0.045 A 
ATOM     35  C   *** d   1      18.061 -20.651   5.309  0.00  0.00    -0.016 A 
ATOM     36  C   *** d   1      19.169 -19.890   7.193  0.00  0.00     0.047 A 
ATOM     37  C   *** d   1      17.418 -21.496   6.131  0.00  0.00     0.049 A 
ATOM     38  C   *** d   1      17.616 -21.577   7.463  0.00  0.00     0.102 A 
ATOM     39  C   *** d   1      18.506 -20.720   8.025  0.00  0.00     0.102 A 
BRANCH  38  40
ATOM     40  O   *** d   1      16.834 -22.494   8.134  0.00  0.00    -0.353 OA
ATOM     41  C   *** d   1      15.547 -22.144   8.585  0.00  0.00     0.210 C 
ENDBRANCH  38  40
BRANCH  39  42
ATOM     42  O   *** d   1      18.746 -20.763   9.378  0.00  0.00    -0.353 OA
ATOM     43  C   *** d   1      19.429 -19.704  10.005  0.00  0.00     0.210 C 
ENDBRANCH  39  42
ENDBRANCH  28  29
ENDBRANCH  25  28
ENDBRANCH  21  22
ENDBRANCH  17  21
BRANCH  18  44
ATOM     44  O   *** d   1      12.748 -26.334   1.535  0.00  0.00    -0.358 OA
ATOM     45  H   *** d   1      13.687 -26.373   1.294  0.00  0.00     0.217 HD
ENDBRANCH  18  44
ENDBRANCH  14  15
ENDBRANCH   6  14
BRANCH  13  46
ATOM     46  O   *** d   1      14.619 -18.619  -4.144  0.00  0.00    -0.353 OA
ATOM     47  C   *** d   1      14.549 -17.888  -5.346  0.00  0.00     0.210 C 
ENDBRANCH  13  46
ENDBRANCH   1   3
TORSDOF 11
ENDMDL
MODEL 14
REMARK VINA RESULT:      -6.3     23.067     26.265
REMARK  11 active torsions:
REMARK  status: ('A' for Active; 'I' for Inactive)
REMARK    1  A    between atoms: O_1  and  C_29 
REMARK    2  A    between atoms: O_2  and  C_30 
REMARK    3  A    between atoms: O_3  and  C_31 
REMARK    4  A    between atoms: O_4  and  C_32 
REMARK    5  A    between atoms: O_5  and  C_37 
REMARK    6  A    between atoms: O_5  and  C_38 
REMARK    7  A    between atoms: O_6  and  C_42 
REMARK    8  A    between atoms: C_9  and  C_19 
REMARK    9  A    between atoms: C_10  and  C_20 
REMARK   10  A    between atoms: C_19  and  C_25 
REMARK   11  A    between atoms: C_20  and  C_27 
ROOT
ATOM      1  O   *** d   1      16.364  -1.847   9.242  0.00  0.00    -0.353 OA
ATOM      2  C   *** d   1      15.123  -2.380   9.641  0.00  0.00     0.210 C 
ENDROOT
BRANCH   1   3
ATOM      3  C   *** d   1      16.425  -0.845   8.297  0.00  0.00     0.102 A 
ATOM      4  C   *** d   1      15.929  -1.150   7.080  0.00  0.00     0.049 A 
ATOM      5  C   *** d   1      15.875  -0.304   6.039  0.00  0.00    -0.016 A 
ATOM      6  C   *** d   1      15.268  -0.756   4.712  0.00  0.00     0.260 C 
ATOM      7  C   *** d   1      16.359   0.929   6.238  0.00  0.00    -0.045 A 
ATOM      8  N   *** d   1      15.513   0.164   3.595  0.00  0.00     0.093 N 
ATOM      9  C   *** d   1      16.620   1.079   3.815  0.00  0.00     0.277 C 
ATOM     10  C   *** d   1      15.726  -0.544   2.336  0.00  0.00     0.310 C 
ATOM     11  C   *** d   1      16.384   1.898   5.088  0.00  0.00     0.069 C 
ATOM     12  C   *** d   1      16.843   1.260   7.445  0.00  0.00     0.047 A 
ATOM     13  C   *** d   1      16.874   0.420   8.500  0.00  0.00     0.102 A 
BRANCH   6  14
ATOM     14  C   *** d   1      13.745  -0.934   4.919  0.00  0.00     0.079 C 
BRANCH  14  15
ATOM     15  C   *** d   1      12.916   0.287   4.591  0.00  0.00    -0.053 A 
ATOM     16  C   *** d   1      12.893   1.358   5.401  0.00  0.00     0.047 A 
ATOM     17  C   *** d   1      12.163   2.459   5.139  0.00  0.00     0.109 A 
ATOM     18  C   *** d   1      11.431   2.484   4.005  0.00  0.00     0.099 A 
ATOM     19  C   *** d   1      11.447   1.418   3.188  0.00  0.00     0.040 A 
ATOM     20  C   *** d   1      12.176   0.329   3.472  0.00  0.00     0.010 A 
BRANCH  17  21
ATOM     21  O   *** d   1      12.177   3.523   6.003  0.00  0.00    -0.308 OA
BRANCH  21  22
ATOM     22  C   *** d   1      13.400   4.127   6.131  0.00  0.00     0.076 A 
ATOM     23  C   *** d   1      13.938   4.839   5.123  0.00  0.00     0.038 A 
ATOM     24  C   *** d   1      15.135   5.435   5.237  0.00  0.00     0.010 A 
ATOM     25  C   *** d   1      15.848   5.337   6.371  0.00  0.00    -0.056 A 
ATOM     26  C   *** d   1      15.325   4.622   7.382  0.00  0.00     0.010 A 
ATOM     27  C   *** d   1      14.128   4.028   7.259  0.00  0.00     0.038 A 
BRANCH  25  28
ATOM     28  C   *** d   1      17.198   6.002   6.518  0.00  0.00     0.079 C 
BRANCH  28  29
ATOM     29  C   *** d   1      17.978   5.606   7.794  0.00  0.00     0.260 C 
ATOM     30  N   *** d   1      19.336   5.182   7.436  0.00  0.00     0.093 N 
ATOM     31  C   *** d   1      20.359   5.628   8.366  0.00  0.00     0.277 C 
ATOM     32  C   *** d   1      19.436   3.734   7.280  0.00  0.00     0.310 C 
ATOM     33  C   *** d   1      20.335   7.155   8.484  0.00  0.00     0.069 C 
ATOM     34  C   *** d   1      18.999   7.533   9.061  0.00  0.00    -0.045 A 
ATOM     35  C   *** d   1      17.928   6.786   8.764  0.00  0.00    -0.016 A 
ATOM     36  C   *** d   1      18.864   8.575   9.896  0.00  0.00     0.047 A 
ATOM     37  C   *** d   1      16.770   7.128   9.352  0.00  0.00     0.049 A 
ATOM     38  C   *** d   1      16.614   8.160  10.206  0.00  0.00     0.102 A 
ATOM     39  C   *** d   1      17.697   8.936  10.468  0.00  0.00     0.102 A 
BRANCH  38  40
ATOM     40  O   *** d   1      15.335   8.361  10.682  0.00  0.00    -0.353 OA
ATOM     41  C   *** d   1      14.768   7.469  11.612  0.00  0.00     0.210 C 
ENDBRANCH  38  40
BRANCH  39  42
ATOM     42  O   *** d   1      17.592   9.998  11.334  0.00  0.00    -0.353 OA
ATOM     43  C   *** d   1      17.484  11.309  10.830  0.00  0.00     0.210 C 
ENDBRANCH  39  42
ENDBRANCH  28  29
ENDBRANCH  25  28
ENDBRANCH  21  22
ENDBRANCH  17  21
BRANCH  18  44
ATOM     44  O   *** d   1      10.676   3.569   3.678  0.00  0.00    -0.358 OA
ATOM     45  H   *** d   1      10.982   3.931   2.832  0.00  0.00     0.217 HD
ENDBRANCH  18  44
ENDBRANCH  14  15
ENDBRANCH   6  14
BRANCH  13  46
ATOM     46  O   *** d   1      17.391   0.781   9.720  0.00  0.00    -0.353 OA
ATOM     47  C   *** d   1      18.773   0.664   9.963  0.00  0.00     0.210 C 
ENDBRANCH  13  46
ENDBRANCH   1   3
TORSDOF 11
ENDMDL
MODEL 15
REMARK VINA RESULT:      -6.3     24.344     27.386
REMARK  11 active torsions:
REMARK  status: ('A' for Active; 'I' for Inactive)
REMARK    1  A    between atoms: O_1  and  C_29 
REMARK    2  A    between atoms: O_2  and  C_30 
REMARK    3  A    between atoms: O_3  and  C_31 
REMARK    4  A    between atoms: O_4  and  C_32 
REMARK    5  A    between atoms: O_5  and  C_37 
REMARK    6  A    between atoms: O_5  and  C_38 
REMARK    7  A    between atoms: O_6  and  C_42 
REMARK    8  A    between atoms: C_9  and  C_19 
REMARK    9  A    between atoms: C_10  and  C_20 
REMARK   10  A    between atoms: C_19  and  C_25 
REMARK   11  A    between atoms: C_20  and  C_27 
ROOT
ATOM      1  O   *** d   1      18.817   2.666   7.159  0.00  0.00    -0.353 OA
ATOM      2  C   *** d   1      18.875   1.288   6.879  0.00  0.00     0.210 C 
ENDROOT
BRANCH   1   3
ATOM      3  C   *** d   1      17.861   3.462   6.564  0.00  0.00     0.102 A 
ATOM      4  C   *** d   1      17.599   3.200   5.267  0.00  0.00     0.049 A 
ATOM      5  C   *** d   1      16.686   3.845   4.522  0.00  0.00    -0.016 A 
ATOM      6  C   *** d   1      16.460   3.444   3.065  0.00  0.00     0.260 C 
ATOM      7  C   *** d   1      15.997   4.823   5.125  0.00  0.00    -0.045 A 
ATOM      8  N   *** d   1      15.640   4.392   2.302  0.00  0.00     0.093 N 
ATOM      9  C   *** d   1      15.560   5.716   2.896  0.00  0.00     0.277 C 
ATOM     10  C   *** d   1      16.091   4.519   0.919  0.00  0.00     0.310 C 
ATOM     11  C   *** d   1      15.009   5.622   4.322  0.00  0.00     0.069 C 
ATOM     12  C   *** d   1      16.230   5.090   6.419  0.00  0.00     0.047 A 
ATOM     13  C   *** d   1      17.127   4.426   7.176  0.00  0.00     0.102 A 
BRANCH   6  14
ATOM     14  C   *** d   1      15.795   2.047   3.052  0.00  0.00     0.079 C 
BRANCH  14  15
ATOM     15  C   *** d   1      14.316   2.049   3.366  0.00  0.00    -0.053 A 
ATOM     16  C   *** d   1      13.866   1.974   4.629  0.00  0.00     0.047 A 
ATOM     17  C   *** d   1      12.556   1.971   4.941  0.00  0.00     0.109 A 
ATOM     18  C   *** d   1      11.660   2.056   3.935  0.00  0.00     0.099 A 
ATOM     19  C   *** d   1      12.100   2.130   2.668  0.00  0.00     0.040 A 
ATOM     20  C   *** d   1      13.409   2.125   2.379  0.00  0.00     0.010 A 
BRANCH  17  21
ATOM     21  O   *** d   1      12.154   1.892   6.249  0.00  0.00    -0.308 OA
BRANCH  21  22
ATOM     22  C   *** d   1      12.574   2.936   7.030  0.00  0.00     0.076 A 
ATOM     23  C   *** d   1      12.206   4.203   6.761  0.00  0.00     0.038 A 
ATOM     24  C   *** d   1      12.609   5.234   7.519  0.00  0.00     0.010 A 
ATOM     25  C   *** d   1      13.409   5.037   8.581  0.00  0.00    -0.056 A 
ATOM     26  C   *** d   1      13.790   3.777   8.855  0.00  0.00     0.010 A 
ATOM     27  C   *** d   1      13.382   2.752   8.091  0.00  0.00     0.038 A 
BRANCH  25  28
ATOM     28  C   *** d   1      13.874   6.186   9.446  0.00  0.00     0.079 C 
BRANCH  28  29
ATOM     29  C   *** d   1      13.074   6.372  10.757  0.00  0.00     0.260 C 
ATOM     30  N   *** d   1      13.995   6.443  11.897  0.00  0.00     0.093 N 
ATOM     31  C   *** d   1      13.614   7.418  12.905  0.00  0.00     0.277 C 
ATOM     32  C   *** d   1      14.178   5.145  12.537  0.00  0.00     0.310 C 
ATOM     33  C   *** d   1      13.498   8.810  12.277  0.00  0.00     0.069 C 
ATOM     34  C   *** d   1      12.391   8.747  11.263  0.00  0.00    -0.045 A 
ATOM     35  C   *** d   1      12.183   7.603  10.597  0.00  0.00    -0.016 A 
ATOM     36  C   *** d   1      11.583   9.795  11.039  0.00  0.00     0.047 A 
ATOM     37  C   *** d   1      11.143   7.579   9.747  0.00  0.00     0.049 A 
ATOM     38  C   *** d   1      10.309   8.614   9.518  0.00  0.00     0.102 A 
ATOM     39  C   *** d   1      10.554   9.781  10.168  0.00  0.00     0.102 A 
BRANCH  38  40
ATOM     40  O   *** d   1       9.317   8.393   8.586  0.00  0.00    -0.353 OA
ATOM     41  C   *** d   1       8.611   7.175   8.566  0.00  0.00     0.210 C 
ENDBRANCH  38  40
BRANCH  39  42
ATOM     42  O   *** d   1       9.732  10.865   9.971  0.00  0.00    -0.353 OA
ATOM     43  C   *** d   1      10.071  11.841   9.014  0.00  0.00     0.210 C 
ENDBRANCH  39  42
ENDBRANCH  28  29
ENDBRANCH  25  28
ENDBRANCH  21  22
ENDBRANCH  17  21
BRANCH  18  44
ATOM     44  O   *** d   1      10.321   2.063   4.183  0.00  0.00    -0.358 OA
ATOM     45  H   *** d   1       9.872   1.495   3.537  0.00  0.00     0.217 HD
ENDBRANCH  18  44
ENDBRANCH  14  15
ENDBRANCH   6  14
BRANCH  13  46
ATOM     46  O   *** d   1      17.356   4.734   8.496  0.00  0.00    -0.353 OA
ATOM     47  C   *** d   1      17.449   6.080   8.900  0.00  0.00     0.210 C 
ENDBRANCH  13  46
ENDBRANCH   1   3
TORSDOF 11
ENDMDL
MODEL 16
REMARK VINA RESULT:      -6.3      6.532     10.676
REMARK  11 active torsions:
REMARK  status: ('A' for Active; 'I' for Inactive)
REMARK    1  A    between atoms: O_1  and  C_29 
REMARK    2  A    between atoms: O_2  and  C_30 
REMARK    3  A    between atoms: O_3  and  C_31 
REMARK    4  A    between atoms: O_4  and  C_32 
REMARK    5  A    between atoms: O_5  and  C_37 
REMARK    6  A    between atoms: O_5  and  C_38 
REMARK    7  A    between atoms: O_6  and  C_42 
REMARK    8  A    between atoms: C_9  and  C_19 
REMARK    9  A    between atoms: C_10  and  C_20 
REMARK   10  A    between atoms: C_19  and  C_25 
REMARK   11  A    between atoms: C_20  and  C_27 
ROOT
ATOM      1  O   *** d   1      12.866 -18.814  -3.845  0.00  0.00    -0.353 OA
ATOM      2  C   *** d   1      14.216 -19.211  -3.797  0.00  0.00     0.210 C 
ENDROOT
BRANCH   1   3
ATOM      3  C   *** d   1      12.088 -19.105  -4.946  0.00  0.00     0.102 A 
ATOM      4  C   *** d   1      12.248 -18.294  -6.012  0.00  0.00     0.049 A 
ATOM      5  C   *** d   1      11.604 -18.429  -7.184  0.00  0.00    -0.016 A 
ATOM      6  C   *** d   1      11.885 -17.461  -8.332  0.00  0.00     0.260 C 
ATOM      7  C   *** d   1      10.737 -19.446  -7.282  0.00  0.00    -0.045 A 
ATOM      8  N   *** d   1      10.931 -17.555  -9.443  0.00  0.00     0.093 N 
ATOM      9  C   *** d   1       9.677 -18.199  -9.092  0.00  0.00     0.277 C 
ATOM     10  C   *** d   1      10.647 -16.252 -10.035  0.00  0.00     0.310 C 
ATOM     11  C   *** d   1       9.940 -19.606  -8.546  0.00  0.00     0.069 C 
ATOM     12  C   *** d   1      10.573 -20.274  -6.239  0.00  0.00     0.047 A 
ATOM     13  C   *** d   1      11.239 -20.157  -5.071  0.00  0.00     0.102 A 
BRANCH   6  14
ATOM     14  C   *** d   1      13.318 -17.734  -8.846  0.00  0.00     0.079 C 
BRANCH  14  15
ATOM     15  C   *** d   1      14.231 -16.527  -8.840  0.00  0.00    -0.053 A 
ATOM     16  C   *** d   1      13.772 -15.302  -8.540  0.00  0.00     0.047 A 
ATOM     17  C   *** d   1      14.557 -14.208  -8.529  0.00  0.00     0.109 A 
ATOM     18  C   *** d   1      15.866 -14.359  -8.826  0.00  0.00     0.099 A 
ATOM     19  C   *** d   1      16.334 -15.581  -9.129  0.00  0.00     0.040 A 
ATOM     20  C   *** d   1      15.533 -16.655  -9.140  0.00  0.00     0.010 A 
BRANCH  17  21
ATOM     21  O   *** d   1      14.034 -12.981  -8.214  0.00  0.00    -0.308 OA
BRANCH  21  22
ATOM     22  C   *** d   1      14.349 -12.541  -6.956  0.00  0.00     0.076 A 
ATOM     23  C   *** d   1      14.184 -13.330  -5.877  0.00  0.00     0.038 A 
ATOM     24  C   *** d   1      14.490 -12.911  -4.640  0.00  0.00     0.010 A 
ATOM     25  C   *** d   1      14.973 -11.674  -4.431  0.00  0.00    -0.056 A 
ATOM     26  C   *** d   1      15.135 -10.875  -5.499  0.00  0.00     0.010 A 
ATOM     27  C   *** d   1      14.825 -11.302  -6.733  0.00  0.00     0.038 A 
BRANCH  25  28
ATOM     28  C   *** d   1      15.323 -11.185  -3.044  0.00  0.00     0.079 C 
BRANCH  28  29
ATOM     29  C   *** d   1      16.805 -10.780  -2.857  0.00  0.00     0.260 C 
ATOM     30  N   *** d   1      16.883  -9.451  -2.240  0.00  0.00     0.093 N 
ATOM     31  C   *** d   1      17.943  -9.318  -1.256  0.00  0.00     0.277 C 
ATOM     32  C   *** d   1      17.022  -8.391  -3.234  0.00  0.00     0.310 C 
ATOM     33  C   *** d   1      17.772 -10.365  -0.151  0.00  0.00     0.069 C 
ATOM     34  C   *** d   1      17.916 -11.716  -0.796  0.00  0.00    -0.045 A 
ATOM     35  C   *** d   1      17.499 -11.881  -2.058  0.00  0.00    -0.016 A 
ATOM     36  C   *** d   1      18.486 -12.744  -0.150  0.00  0.00     0.047 A 
ATOM     37  C   *** d   1      17.706 -13.088  -2.609  0.00  0.00     0.049 A 
ATOM     38  C   *** d   1      18.291 -14.132  -1.985  0.00  0.00     0.102 A 
ATOM     39  C   *** d   1      18.671 -13.965  -0.693  0.00  0.00     0.102 A 
BRANCH  38  40
ATOM     40  O   *** d   1      18.385 -15.296  -2.718  0.00  0.00    -0.353 OA
ATOM     41  C   *** d   1      17.428 -15.600  -3.706  0.00  0.00     0.210 C 
ENDBRANCH  38  40
BRANCH  39  42
ATOM     42  O   *** d   1      19.275 -14.996  -0.013  0.00  0.00    -0.353 OA
ATOM     43  C   *** d   1      19.261 -15.014   1.395  0.00  0.00     0.210 C 
ENDBRANCH  39  42
ENDBRANCH  28  29
ENDBRANCH  25  28
ENDBRANCH  21  22
ENDBRANCH  17  21
BRANCH  18  44
ATOM     44  O   *** d   1      16.714 -13.295  -8.827  0.00  0.00    -0.358 OA
ATOM     45  H   *** d   1      17.187 -13.261  -9.674  0.00  0.00     0.217 HD
ENDBRANCH  18  44
ENDBRANCH  14  15
ENDBRANCH   6  14
BRANCH  13  46
ATOM     46  O   *** d   1      11.038 -21.011  -4.014  0.00  0.00    -0.353 OA
ATOM     47  C   *** d   1       9.810 -21.004  -3.325  0.00  0.00     0.210 C 
ENDBRANCH  13  46
ENDBRANCH   1   3
TORSDOF 11
ENDMDL
MODEL 17
REMARK VINA RESULT:      -6.3     31.197     34.815
REMARK  11 active torsions:
REMARK  status: ('A' for Active; 'I' for Inactive)
REMARK    1  A    between atoms: O_1  and  C_29 
REMARK    2  A    between atoms: O_2  and  C_30 
REMARK    3  A    between atoms: O_3  and  C_31 
REMARK    4  A    between atoms: O_4  and  C_32 
REMARK    5  A    between atoms: O_5  and  C_37 
REMARK    6  A    between atoms: O_5  and  C_38 
REMARK    7  A    between atoms: O_6  and  C_42 
REMARK    8  A    between atoms: C_9  and  C_19 
REMARK    9  A    between atoms: C_10  and  C_20 
REMARK   10  A    between atoms: C_19  and  C_25 
REMARK   11  A    between atoms: C_20  and  C_27 
ROOT
ATOM      1  O   *** d   1      -9.344   3.626 -14.291  0.00  0.00    -0.353 OA
ATOM      2  C   *** d   1      -9.732   3.704 -15.642  0.00  0.00     0.210 C 
ENDROOT
BRANCH   1   3
ATOM      3  C   *** d   1      -8.270   2.847 -13.914  0.00  0.00     0.102 A 
ATOM      4  C   *** d   1      -7.050   3.367 -14.158  0.00  0.00     0.049 A 
ATOM      5  C   *** d   1      -5.886   2.776 -13.841  0.00  0.00    -0.016 A 
ATOM      6  C   *** d   1      -4.561   3.474 -14.146  0.00  0.00     0.260 C 
ATOM      7  C   *** d   1      -5.960   1.579 -13.245  0.00  0.00    -0.045 A 
ATOM      8  N   *** d   1      -3.382   2.613 -13.998  0.00  0.00     0.093 N 
ATOM      9  C   *** d   1      -3.680   1.192 -14.026  0.00  0.00     0.277 C 
ATOM     10  C   *** d   1      -2.360   2.904 -14.999  0.00  0.00     0.310 C 
ATOM     11  C   *** d   1      -4.689   0.842 -12.927  0.00  0.00     0.069 C 
ATOM     12  C   *** d   1      -7.164   1.049 -12.978  0.00  0.00     0.047 A 
ATOM     13  C   *** d   1      -8.334   1.653 -13.271  0.00  0.00     0.102 A 
BRANCH   6  14
ATOM     14  C   *** d   1      -4.439   4.698 -13.209  0.00  0.00     0.079 C 
BRANCH  14  15
ATOM     15  C   *** d   1      -4.183   4.358 -11.757  0.00  0.00    -0.053 A 
ATOM     16  C   *** d   1      -5.179   4.322 -10.858  0.00  0.00     0.047 A 
ATOM     17  C   *** d   1      -4.983   4.026  -9.560  0.00  0.00     0.109 A 
ATOM     18  C   *** d   1      -3.728   3.746  -9.151  0.00  0.00     0.099 A 
ATOM     19  C   *** d   1      -2.724   3.781 -10.043  0.00  0.00     0.040 A 
ATOM     20  C   *** d   1      -2.940   4.084 -11.330  0.00  0.00     0.010 A 
BRANCH  17  21
ATOM     21  O   *** d   1      -6.040   4.004  -8.685  0.00  0.00    -0.308 OA
BRANCH  21  22
ATOM     22  C   *** d   1      -6.545   5.241  -8.384  0.00  0.00     0.076 A 
ATOM     23  C   *** d   1      -7.283   5.931  -9.273  0.00  0.00     0.038 A 
ATOM     24  C   *** d   1      -7.784   7.143  -8.989  0.00  0.00     0.010 A 
ATOM     25  C   *** d   1      -7.560   7.719  -7.796  0.00  0.00    -0.056 A 
ATOM     26  C   *** d   1      -6.818   7.042  -6.902  0.00  0.00     0.010 A 
ATOM     27  C   *** d   1      -6.320   5.831  -7.195  0.00  0.00     0.038 A 
BRANCH  25  28
ATOM     28  C   *** d   1      -8.116   9.083  -7.458  0.00  0.00     0.079 C 
BRANCH  28  29
ATOM     29  C   *** d   1      -9.590   9.081  -6.989  0.00  0.00     0.260 C 
ATOM     30  N   *** d   1     -10.386   8.202  -7.853  0.00  0.00     0.093 N 
ATOM     31  C   *** d   1     -11.385   7.423  -7.141  0.00  0.00     0.277 C 
ATOM     32  C   *** d   1     -11.037   8.936  -8.933  0.00  0.00     0.310 C 
ATOM     33  C   *** d   1     -10.718   6.575  -6.055  0.00  0.00     0.069 C 
ATOM     34  C   *** d   1     -10.098   7.525  -5.070  0.00  0.00    -0.045 A 
ATOM     35  C   *** d   1      -9.616   8.695  -5.511  0.00  0.00    -0.016 A 
ATOM     36  C   *** d   1     -10.052   7.247  -3.758  0.00  0.00     0.047 A 
ATOM     37  C   *** d   1      -9.128   9.535  -4.584  0.00  0.00     0.049 A 
ATOM     38  C   *** d   1      -9.085   9.284  -3.259  0.00  0.00     0.102 A 
ATOM     39  C   *** d   1      -9.539   8.079  -2.829  0.00  0.00     0.102 A 
BRANCH  38  40
ATOM     40  O   *** d   1      -8.519  10.268  -2.477  0.00  0.00    -0.353 OA
ATOM     41  C   *** d   1      -9.095  11.551  -2.411  0.00  0.00     0.210 C 
ENDBRANCH  38  40
BRANCH  39  42
ATOM     42  O   *** d   1      -9.520   7.774  -1.488  0.00  0.00    -0.353 OA
ATOM     43  C   *** d   1     -10.589   8.172  -0.662  0.00  0.00     0.210 C 
ENDBRANCH  39  42
ENDBRANCH  28  29
ENDBRANCH  25  28
ENDBRANCH  21  22
ENDBRANCH  17  21
BRANCH  18  44
ATOM     44  O   *** d   1      -3.462   3.434  -7.853  0.00  0.00    -0.358 OA
ATOM     45  H   *** d   1      -2.732   2.797  -7.818  0.00  0.00     0.217 HD
ENDBRANCH  18  44
ENDBRANCH  14  15
ENDBRANCH   6  14
BRANCH  13  46
ATOM     46  O   *** d   1      -9.553   1.078 -13.001  0.00  0.00    -0.353 OA
ATOM     47  C   *** d   1     -10.191   0.288 -13.977  0.00  0.00     0.210 C 
ENDBRANCH  13  46
ENDBRANCH   1   3
TORSDOF 11
ENDMDL
MODEL 18
REMARK VINA RESULT:      -6.3      2.916      5.220
REMARK  11 active torsions:
REMARK  status: ('A' for Active; 'I' for Inactive)
REMARK    1  A    between atoms: O_1  and  C_29 
REMARK    2  A    between atoms: O_2  and  C_30 
REMARK    3  A    between atoms: O_3  and  C_31 
REMARK    4  A    between atoms: O_4  and  C_32 
REMARK    5  A    between atoms: O_5  and  C_37 
REMARK    6  A    between atoms: O_5  and  C_38 
REMARK    7  A    between atoms: O_6  and  C_42 
REMARK    8  A    between atoms: C_9  and  C_19 
REMARK    9  A    between atoms: C_10  and  C_20 
REMARK   10  A    between atoms: C_19  and  C_25 
REMARK   11  A    between atoms: C_20  and  C_27 
ROOT
ATOM      1  O   *** d   1      15.817 -21.600  -2.678  0.00  0.00    -0.353 OA
ATOM      2  C   *** d   1      16.174 -22.883  -3.137  0.00  0.00     0.210 C 
ENDROOT
BRANCH   1   3
ATOM      3  C   *** d   1      14.868 -20.856  -3.347  0.00  0.00     0.102 A 
ATOM      4  C   *** d   1      13.601 -21.312  -3.273  0.00  0.00     0.049 A 
ATOM      5  C   *** d   1      12.536 -20.714  -3.833  0.00  0.00    -0.016 A 
ATOM      6  C   *** d   1      11.140 -21.313  -3.662  0.00  0.00     0.260 C 
ATOM      7  C   *** d   1      12.767 -19.586  -4.516  0.00  0.00    -0.045 A 
ATOM      8  N   *** d   1      10.121 -20.719  -4.536  0.00  0.00     0.093 N 
ATOM      9  C   *** d   1      10.666 -20.013  -5.683  0.00  0.00     0.277 C 
ATOM     10  C   *** d   1       9.154 -21.708  -5.002  0.00  0.00     0.310 C 
ATOM     11  C   *** d   1      11.623 -18.910  -5.219  0.00  0.00     0.069 C 
ATOM     12  C   *** d   1      14.018 -19.105  -4.590  0.00  0.00     0.047 A 
ATOM     13  C   *** d   1      15.085 -19.689  -4.006  0.00  0.00     0.102 A 
BRANCH   6  14
ATOM     14  C   *** d   1      10.726 -21.142  -2.181  0.00  0.00     0.079 C 
BRANCH  14  15
ATOM     15  C   *** d   1      10.717 -22.422  -1.376  0.00  0.00    -0.053 A 
ATOM     16  C   *** d   1      10.877 -22.413  -0.043  0.00  0.00     0.047 A 
ATOM     17  C   *** d   1      10.877 -23.535   0.702  0.00  0.00     0.109 A 
ATOM     18  C   *** d   1      10.699 -24.717   0.075  0.00  0.00     0.099 A 
ATOM     19  C   *** d   1      10.539 -24.736  -1.259  0.00  0.00     0.040 A 
ATOM     20  C   *** d   1      10.549 -23.608  -1.982  0.00  0.00     0.010 A 
BRANCH  17  21
ATOM     21  O   *** d   1      11.046 -23.466   2.061  0.00  0.00    -0.308 OA
BRANCH  21  22
ATOM     22  C   *** d   1      12.139 -22.740   2.455  0.00  0.00     0.076 A 
ATOM     23  C   *** d   1      12.109 -21.977   3.564  0.00  0.00     0.038 A 
ATOM     24  C   *** d   1      13.173 -21.263   3.962  0.00  0.00     0.010 A 
ATOM     25  C   *** d   1      14.316 -21.278   3.255  0.00  0.00    -0.056 A 
ATOM     26  C   *** d   1      14.355 -22.030   2.141  0.00  0.00     0.010 A 
ATOM     27  C   *** d   1      13.286 -22.741   1.751  0.00  0.00     0.038 A 
BRANCH  25  28
ATOM     28  C   *** d   1      15.524 -20.479   3.687  0.00  0.00     0.079 C 
BRANCH  28  29
ATOM     29  C   *** d   1      16.772 -21.329   4.027  0.00  0.00     0.260 C 
ATOM     30  N   *** d   1      16.368 -22.708   4.326  0.00  0.00     0.093 N 
ATOM     31  C   *** d   1      17.275 -23.715   3.802  0.00  0.00     0.277 C 
ATOM     32  C   *** d   1      16.189 -22.930   5.757  0.00  0.00     0.310 C 
ATOM     33  C   *** d   1      17.416 -23.560   2.285  0.00  0.00     0.069 C 
ATOM     34  C   *** d   1      18.037 -22.214   2.033  0.00  0.00    -0.045 A 
ATOM     35  C   *** d   1      17.759 -21.204   2.868  0.00  0.00    -0.016 A 
ATOM     36  C   *** d   1      18.890 -22.013   1.017  0.00  0.00     0.047 A 
ATOM     37  C   *** d   1      18.386 -20.039   2.636  0.00  0.00     0.049 A 
ATOM     38  C   *** d   1      19.259 -19.818   1.632  0.00  0.00     0.102 A 
ATOM     39  C   *** d   1      19.501 -20.837   0.768  0.00  0.00     0.102 A 
BRANCH  38  40
ATOM     40  O   *** d   1      19.774 -18.542   1.551  0.00  0.00    -0.353 OA
ATOM     41  C   *** d   1      19.335 -17.535   2.432  0.00  0.00     0.210 C 
ENDBRANCH  38  40
BRANCH  39  42
ATOM     42  O   *** d   1      20.384 -20.665  -0.271  0.00  0.00    -0.353 OA
ATOM     43  C   *** d   1      19.952 -20.844  -1.599  0.00  0.00     0.210 C 
ENDBRANCH  39  42
ENDBRANCH  28  29
ENDBRANCH  25  28
ENDBRANCH  21  22
ENDBRANCH  17  21
BRANCH  18  44
ATOM     44  O   *** d   1      10.684 -25.888   0.770  0.00  0.00    -0.358 OA
ATOM     45  H   *** d   1       9.767 -26.126   0.978  0.00  0.00     0.217 HD
ENDBRANCH  18  44
ENDBRANCH  14  15
ENDBRANCH   6  14
BRANCH  13  46
ATOM     46  O   *** d   1      16.358 -19.183  -4.113  0.00  0.00    -0.353 OA
ATOM     47  C   *** d   1      16.565 -17.790  -4.106  0.00  0.00     0.210 C 
ENDBRANCH  13  46
ENDBRANCH   1   3
TORSDOF 11
ENDMDL
MODEL 19
REMARK VINA RESULT:      -6.0      3.198      9.495
REMARK  11 active torsions:
REMARK  status: ('A' for Active; 'I' for Inactive)
REMARK    1  A    between atoms: O_1  and  C_29 
REMARK    2  A    between atoms: O_2  and  C_30 
REMARK    3  A    between atoms: O_3  and  C_31 
REMARK    4  A    between atoms: O_4  and  C_32 
REMARK    5  A    between atoms: O_5  and  C_37 
REMARK    6  A    between atoms: O_5  and  C_38 
REMARK    7  A    between atoms: O_6  and  C_42 
REMARK    8  A    between atoms: C_9  and  C_19 
REMARK    9  A    between atoms: C_10  and  C_20 
REMARK   10  A    between atoms: C_19  and  C_25 
REMARK   11  A    between atoms: C_20  and  C_27 
ROOT
ATOM      1  O   *** d   1      18.456 -19.655   3.395  0.00  0.00    -0.353 OA
ATOM      2  C   *** d   1      18.159 -18.324   3.045  0.00  0.00     0.210 C 
ENDROOT
BRANCH   1   3
ATOM      3  C   *** d   1      17.568 -20.399   4.143  0.00  0.00     0.102 A 
ATOM      4  C   *** d   1      16.292 -20.410   3.704  0.00  0.00     0.049 A 
ATOM      5  C   *** d   1      15.289 -21.094   4.278  0.00  0.00    -0.016 A 
ATOM      6  C   *** d   1      13.885 -21.049   3.677  0.00  0.00     0.260 C 
ATOM      7  C   *** d   1      15.593 -21.808   5.370  0.00  0.00    -0.045 A 
ATOM      8  N   *** d   1      12.843 -21.613   4.543  0.00  0.00     0.093 N 
ATOM      9  C   *** d   1      13.222 -21.702   5.943  0.00  0.00     0.277 C 
ATOM     10  C   *** d   1      11.585 -20.879   4.438  0.00  0.00     0.310 C 
ATOM     11  C   *** d   1      14.496 -22.540   6.092  0.00  0.00     0.069 C 
ATOM     12  C   *** d   1      16.858 -21.824   5.815  0.00  0.00     0.047 A 
ATOM     13  C   *** d   1      17.873 -21.160   5.225  0.00  0.00     0.102 A 
BRANCH   6  14
ATOM     14  C   *** d   1      13.917 -21.811   2.331  0.00  0.00     0.079 C 
BRANCH  14  15
ATOM     15  C   *** d   1      13.008 -23.018   2.267  0.00  0.00    -0.053 A 
ATOM     16  C   *** d   1      11.829 -22.974   1.625  0.00  0.00     0.047 A 
ATOM     17  C   *** d   1      10.996 -24.029   1.552  0.00  0.00     0.109 A 
ATOM     18  C   *** d   1      11.372 -25.182   2.145  0.00  0.00     0.099 A 
ATOM     19  C   *** d   1      12.549 -25.235   2.790  0.00  0.00     0.040 A 
ATOM     20  C   *** d   1      13.360 -24.170   2.856  0.00  0.00     0.010 A 
BRANCH  17  21
ATOM     21  O   *** d   1       9.803 -23.927   0.884  0.00  0.00    -0.308 OA
BRANCH  21  22
ATOM     22  C   *** d   1       9.929 -23.621  -0.446  0.00  0.00     0.076 A 
ATOM     23  C   *** d   1       9.618 -22.398  -0.915  0.00  0.00     0.038 A 
ATOM     24  C   *** d   1       9.738 -22.086  -2.214  0.00  0.00     0.010 A 
ATOM     25  C   *** d   1      10.172 -22.995  -3.104  0.00  0.00    -0.056 A 
ATOM     26  C   *** d   1      10.478 -24.222  -2.649  0.00  0.00     0.010 A 
ATOM     27  C   *** d   1      10.354 -24.525  -1.348  0.00  0.00     0.038 A 
BRANCH  25  28
ATOM     28  C   *** d   1      10.313 -22.661  -4.571  0.00  0.00     0.079 C 
BRANCH  28  29
ATOM     29  C   *** d   1      11.562 -21.818  -4.925  0.00  0.00     0.260 C 
ATOM     30  N   *** d   1      11.410 -20.459  -4.395  0.00  0.00     0.093 N 
ATOM     31  C   *** d   1      12.635 -19.898  -3.849  0.00  0.00     0.277 C 
ATOM     32  C   *** d   1      10.869 -19.538  -5.390  0.00  0.00     0.310 C 
ATOM     33  C   *** d   1      13.181 -20.801  -2.740  0.00  0.00     0.069 C 
ATOM     34  C   *** d   1      13.527 -22.120  -3.373  0.00  0.00    -0.045 A 
ATOM     35  C   *** d   1      12.794 -22.558  -4.405  0.00  0.00    -0.016 A 
ATOM     36  C   *** d   1      14.575 -22.846  -2.955  0.00  0.00     0.047 A 
ATOM     37  C   *** d   1      13.181 -23.710  -4.975  0.00  0.00     0.049 A 
ATOM     38  C   *** d   1      14.239 -24.449  -4.583  0.00  0.00     0.102 A 
ATOM     39  C   *** d   1      14.950 -24.017  -3.510  0.00  0.00     0.102 A 
BRANCH  38  40
ATOM     40  O   *** d   1      14.453 -25.617  -5.284  0.00  0.00    -0.353 OA
ATOM     41  C   *** d   1      14.212 -25.674  -6.671  0.00  0.00     0.210 C 
ENDBRANCH  38  40
BRANCH  39  42
ATOM     42  O   *** d   1      16.039 -24.732  -3.071  0.00  0.00    -0.353 OA
ATOM     43  C   *** d   1      15.902 -25.639  -2.003  0.00  0.00     0.210 C 
ENDBRANCH  39  42
ENDBRANCH  28  29
ENDBRANCH  25  28
ENDBRANCH  21  22
ENDBRANCH  17  21
BRANCH  18  44
ATOM     44  O   *** d   1      10.578 -26.287   2.104  0.00  0.00    -0.358 OA
ATOM     45  H   *** d   1      11.133 -27.082   2.107  0.00  0.00     0.217 HD
ENDBRANCH  18  44
ENDBRANCH  14  15
ENDBRANCH   6  14
BRANCH  13  46
ATOM     46  O   *** d   1      19.157 -21.181   5.713  0.00  0.00    -0.353 OA
ATOM     47  C   *** d   1      20.060 -22.170   5.277  0.00  0.00     0.210 C 
ENDBRANCH  13  46
ENDBRANCH   1   3
TORSDOF 11
ENDMDL
MODEL 20
REMARK VINA RESULT:      -6.0     24.579     29.299
REMARK  11 active torsions:
REMARK  status: ('A' for Active; 'I' for Inactive)
REMARK    1  A    between atoms: O_1  and  C_29 
REMARK    2  A    between atoms: O_2  and  C_30 
REMARK    3  A    between atoms: O_3  and  C_31 
REMARK    4  A    between atoms: O_4  and  C_32 
REMARK    5  A    between atoms: O_5  and  C_37 
REMARK    6  A    between atoms: O_5  and  C_38 
REMARK    7  A    between atoms: O_6  and  C_42 
REMARK    8  A    between atoms: C_9  and  C_19 
REMARK    9  A    between atoms: C_10  and  C_20 
REMARK   10  A    between atoms: C_19  and  C_25 
REMARK   11  A    between atoms: C_20  and  C_27 
ROOT
ATOM      1  O   *** d   1     -11.468  -1.141 -10.999  0.00  0.00    -0.353 OA
ATOM      2  C   *** d   1     -12.791  -0.832 -10.627  0.00  0.00     0.210 C 
ENDROOT
BRANCH   1   3
ATOM      3  C   *** d   1     -10.585  -1.663 -10.078  0.00  0.00     0.102 A 
ATOM      4  C   *** d   1     -10.976  -1.608  -8.788  0.00  0.00     0.049 A 
ATOM      5  C   *** d   1     -10.270  -2.086  -7.751  0.00  0.00    -0.016 A 
ATOM      6  C   *** d   1     -10.826  -1.988  -6.331  0.00  0.00     0.260 C 
ATOM      7  C   *** d   1      -9.089  -2.651  -8.034  0.00  0.00    -0.045 A 
ATOM      8  N   *** d   1      -9.850  -2.299  -5.280  0.00  0.00     0.093 N 
ATOM      9  C   *** d   1      -8.466  -2.210  -5.715  0.00  0.00     0.277 C 
ATOM     10  C   *** d   1     -10.030  -1.463  -4.098  0.00  0.00     0.310 C 
ATOM     11  C   *** d   1      -8.226  -3.144  -6.906  0.00  0.00     0.069 C 
ATOM     12  C   *** d   1      -8.686  -2.731  -9.312  0.00  0.00     0.047 A 
ATOM     13  C   *** d   1      -9.406  -2.276 -10.358  0.00  0.00     0.102 A 
BRANCH   6  14
ATOM     14  C   *** d   1     -12.035  -2.947  -6.225  0.00  0.00     0.079 C 
BRANCH  14  15
ATOM     15  C   *** d   1     -11.670  -4.400  -6.012  0.00  0.00    -0.053 A 
ATOM     16  C   *** d   1     -11.223  -5.166  -7.020  0.00  0.00     0.047 A 
ATOM     17  C   *** d   1     -10.893  -6.462  -6.865  0.00  0.00     0.109 A 
ATOM     18  C   *** d   1     -11.012  -7.008  -5.636  0.00  0.00     0.099 A 
ATOM     19  C   *** d   1     -11.460  -6.250  -4.621  0.00  0.00     0.040 A 
ATOM     20  C   *** d   1     -11.789  -4.963  -4.800  0.00  0.00     0.010 A 
BRANCH  17  21
ATOM     21  O   *** d   1     -10.442  -7.197  -7.931  0.00  0.00    -0.308 OA
BRANCH  21  22
ATOM     22  C   *** d   1      -9.228  -6.790  -8.419  0.00  0.00     0.076 A 
ATOM     23  C   *** d   1      -8.132  -6.767  -7.638  0.00  0.00     0.038 A 
ATOM     24  C   *** d   1      -6.938  -6.372  -8.105  0.00  0.00     0.010 A 
ATOM     25  C   *** d   1      -6.794  -5.976  -9.381  0.00  0.00    -0.056 A 
ATOM     26  C   *** d   1      -7.883  -5.988 -10.169  0.00  0.00     0.010 A 
ATOM     27  C   *** d   1      -9.073  -6.384  -9.693  0.00  0.00     0.038 A 
BRANCH  25  28
ATOM     28  C   *** d   1      -5.456  -5.528  -9.925  0.00  0.00     0.079 C 
BRANCH  28  29
ATOM     29  C   *** d   1      -4.691  -6.607 -10.728  0.00  0.00     0.260 C 
ATOM     30  N   *** d   1      -5.030  -7.940 -10.217  0.00  0.00     0.093 N 
ATOM     31  C   *** d   1      -5.175  -8.950 -11.252  0.00  0.00     0.277 C 
ATOM     32  C   *** d   1      -4.066  -8.411  -9.227  0.00  0.00     0.310 C 
ATOM     33  C   *** d   1      -6.245  -8.521 -12.261  0.00  0.00     0.069 C 
ATOM     34  C   *** d   1      -5.754  -7.262 -12.919  0.00  0.00    -0.045 A 
ATOM     35  C   *** d   1      -5.006  -6.407 -12.209  0.00  0.00    -0.016 A 
ATOM     36  C   *** d   1      -6.014  -6.996 -14.208  0.00  0.00     0.047 A 
ATOM     37  C   *** d   1      -4.541  -5.328 -12.860  0.00  0.00     0.049 A 
ATOM     38  C   *** d   1      -4.775  -5.048 -14.158  0.00  0.00     0.102 A 
ATOM     39  C   *** d   1      -5.569  -5.901 -14.856  0.00  0.00     0.102 A 
BRANCH  38  40
ATOM     40  O   *** d   1      -4.228  -3.874 -14.630  0.00  0.00    -0.353 OA
ATOM     41  C   *** d   1      -2.834  -3.740 -14.772  0.00  0.00     0.210 C 
ENDBRANCH  38  40
BRANCH  39  42
ATOM     42  O   *** d   1      -5.837  -5.662 -16.183  0.00  0.00    -0.353 OA
ATOM     43  C   *** d   1      -4.973  -6.163 -17.176  0.00  0.00     0.210 C 
ENDBRANCH  39  42
ENDBRANCH  28  29
ENDBRANCH  25  28
ENDBRANCH  21  22
ENDBRANCH  17  21
BRANCH  18  44
ATOM     44  O   *** d   1     -10.691  -8.311  -5.410  0.00  0.00    -0.358 OA
ATOM     45  H   *** d   1     -10.370  -8.410  -4.500  0.00  0.00     0.217 HD
ENDBRANCH  18  44
ENDBRANCH  14  15
ENDBRANCH   6  14
BRANCH  13  46
ATOM     46  O   *** d   1      -8.961  -2.356 -11.655  0.00  0.00    -0.353 OA
ATOM     47  C   *** d   1      -8.094  -1.370 -12.165  0.00  0.00     0.210 C 
ENDBRANCH  13  46
ENDBRANCH   1   3
TORSDOF 11
ENDMDL
