# Supplementary material for: Dauricine Mitigates Hypoxia Through Targeting ESR1, PIK3CA, and MTOR: A Network Pharmacology and Molecular Dynamics Simulation Investigation
Source: Curr Issues Mol Biol. 2026 May 23;48(6):550. doi: 10.3390/cimb48060550 (PMC13297437; doi:10.3390/cimb48060550)
Supplement: Supplementary file 1 [file cimb-48-00550-s001.zip › cimb-4319076-supplementary/Supplementary File/Supplementary File-Initial Submission/Molecular Docking/Document preparation-PIK3CA/PIK3CA.pdb]

CRYST1    1.000    1.000    1.000  90.00  90.00  90.00 P 1           1
ATOM      1  N   GLY A   1       4.430  29.646  -9.613  1.00  0.00           N  
ATOM      2  CA  GLY A   1       4.289  28.314 -10.173  1.00  0.00           C  
ATOM      3  C   GLY A   1       5.419  27.390  -9.763  1.00  0.00           C  
ATOM      4  O   GLY A   1       6.143  27.670  -8.807  1.00  0.00           O  
ATOM      5  HA2 GLY A   1       3.353  27.892  -9.838  1.00  0.00           H  
ATOM      6  HA3 GLY A   1       4.274  28.389 -11.250  1.00  0.00           H  
ATOM      7  H1  GLY A   1       4.598  29.757  -8.654  1.00  0.00           H  
ATOM      8  N   SER A   2       5.570  26.285 -10.486  1.00  0.00           N  
ATOM      9  CA  SER A   2       6.616  25.314 -10.189  1.00  0.00           C  
ATOM     10  C   SER A   2       6.910  24.443 -11.406  1.00  0.00           C  
ATOM     11  O   SER A   2       5.997  24.009 -12.108  1.00  0.00           O  
ATOM     12  CB  SER A   2       6.204  24.435  -9.006  1.00  0.00           C  
ATOM     13  OG  SER A   2       7.198  23.466  -8.720  1.00  0.00           O  
ATOM     14  H   SER A   2       4.960  26.118 -11.235  1.00  0.00           H  
ATOM     15  HA  SER A   2       7.510  25.860  -9.927  1.00  0.00           H  
ATOM     16  HB2 SER A   2       6.062  25.054  -8.133  1.00  0.00           H  
ATOM     17  HB3 SER A   2       5.281  23.927  -9.243  1.00  0.00           H  
ATOM     18  HG  SER A   2       8.055  23.791  -9.008  1.00  0.00           H  
ATOM     19  N   SER A   3       8.192  24.191 -11.650  1.00  0.00           N  
ATOM     20  CA  SER A   3       8.609  23.375 -12.785  1.00  0.00           C  
ATOM     21  C   SER A   3       7.639  22.219 -13.007  1.00  0.00           C  
ATOM     22  O   SER A   3       7.237  21.939 -14.135  1.00  0.00           O  
ATOM     23  CB  SER A   3      10.022  22.835 -12.560  1.00  0.00           C  
ATOM     24  OG  SER A   3      10.549  22.275 -13.750  1.00  0.00           O  
ATOM     25  H   SER A   3       8.874  24.566 -11.054  1.00  0.00           H  
ATOM     26  HA  SER A   3       8.608  24.004 -13.663  1.00  0.00           H  
ATOM     27  HB2 SER A   3      10.666  23.640 -12.239  1.00  0.00           H  
ATOM     28  HB3 SER A   3       9.995  22.070 -11.797  1.00  0.00           H  
ATOM     29  HG  SER A   3      11.439  22.605 -13.892  1.00  0.00           H  
ATOM     30  N   GLY A   4       7.268  21.549 -11.920  1.00  0.00           N  
ATOM     31  CA  GLY A   4       6.349  20.430 -12.016  1.00  0.00           C  
ATOM     32  C   GLY A   4       7.022  19.100 -11.739  1.00  0.00           C  
ATOM     33  O   GLY A   4       7.446  18.407 -12.663  1.00  0.00           O  
ATOM     34  H   GLY A   4       7.621  21.816 -11.046  1.00  0.00           H  
ATOM     35  HA2 GLY A   4       5.550  20.572 -11.304  1.00  0.00           H  
ATOM     36  HA3 GLY A   4       5.930  20.407 -13.012  1.00  0.00           H  
ATOM     37  N   SER A   5       7.124  18.745 -10.462  1.00  0.00           N  
ATOM     38  CA  SER A   5       7.756  17.492 -10.065  1.00  0.00           C  
ATOM     39  C   SER A   5       6.982  16.828  -8.931  1.00  0.00           C  
ATOM     40  O   SER A   5       6.044  17.407  -8.383  1.00  0.00           O  
ATOM     41  CB  SER A   5       9.203  17.741  -9.633  1.00  0.00           C  
ATOM     42  OG  SER A   5       9.988  18.198 -10.720  1.00  0.00           O  
ATOM     43  H   SER A   5       6.767  19.341  -9.770  1.00  0.00           H  
ATOM     44  HA  SER A   5       7.753  16.834 -10.921  1.00  0.00           H  
ATOM     45  HB2 SER A   5       9.219  18.488  -8.854  1.00  0.00           H  
ATOM     46  HB3 SER A   5       9.627  16.821  -9.259  1.00  0.00           H  
ATOM     47  HG  SER A   5      10.013  17.524 -11.404  1.00  0.00           H  
ATOM     48  N   SER A   6       7.382  15.609  -8.583  1.00  0.00           N  
ATOM     49  CA  SER A   6       6.724  14.864  -7.517  1.00  0.00           C  
ATOM     50  C   SER A   6       5.228  15.161  -7.490  1.00  0.00           C  
ATOM     51  O   SER A   6       4.616  15.226  -6.424  1.00  0.00           O  
ATOM     52  CB  SER A   6       7.349  15.209  -6.164  1.00  0.00           C  
ATOM     53  OG  SER A   6       6.962  16.504  -5.739  1.00  0.00           O  
ATOM     54  H   SER A   6       8.136  15.201  -9.058  1.00  0.00           H  
ATOM     55  HA  SER A   6       6.867  13.811  -7.712  1.00  0.00           H  
ATOM     56  HB2 SER A   6       7.026  14.490  -5.427  1.00  0.00           H  
ATOM     57  HB3 SER A   6       8.426  15.178  -6.250  1.00  0.00           H  
ATOM     58  HG  SER A   6       7.353  16.690  -4.882  1.00  0.00           H  
ATOM     59  N   GLY A   7       4.645  15.341  -8.671  1.00  0.00           N  
ATOM     60  CA  GLY A   7       3.225  15.629  -8.761  1.00  0.00           C  
ATOM     61  C   GLY A   7       2.396  14.386  -9.018  1.00  0.00           C  
ATOM     62  O   GLY A   7       1.753  14.265 -10.059  1.00  0.00           O  
ATOM     63  H   GLY A   7       5.183  15.277  -9.488  1.00  0.00           H  
ATOM     64  HA2 GLY A   7       2.901  16.081  -7.835  1.00  0.00           H  
ATOM     65  HA3 GLY A   7       3.062  16.329  -9.568  1.00  0.00           H  
ATOM     66  N   ASN A   8       2.413  13.459  -8.065  1.00  0.00           N  
ATOM     67  CA  ASN A   8       1.658  12.218  -8.194  1.00  0.00           C  
ATOM     68  C   ASN A   8       0.373  12.274  -7.374  1.00  0.00           C  
ATOM     69  O   ASN A   8       0.304  12.964  -6.357  1.00  0.00           O  
ATOM     70  CB  ASN A   8       2.511  11.029  -7.746  1.00  0.00           C  
ATOM     71  CG  ASN A   8       2.034   9.718  -8.341  1.00  0.00           C  
ATOM     72  ND2 ASN A   8       1.919   9.676  -9.663  1.00  0.00           N  
ATOM     73  OD1 ASN A   8       1.772   8.755  -7.620  1.00  0.00           O  
ATOM     74  H   ASN A   8       2.945  13.613  -7.257  1.00  0.00           H  
ATOM     75  HA  ASN A   8       1.401  12.093  -9.235  1.00  0.00           H  
ATOM     76  HB2 ASN A   8       3.534  11.191  -8.055  1.00  0.00           H  
ATOM     77  HB3 ASN A   8       2.472  10.951  -6.670  1.00  0.00           H  
ATOM     78 HD21 ASN A   8       2.145  10.481 -10.174  1.00  0.00           H  
ATOM     79 HD22 ASN A   8       1.612   8.841 -10.074  1.00  0.00           H  
ATOM     80  N   SER A   9      -0.642  11.543  -7.822  1.00  0.00           N  
ATOM     81  CA  SER A   9      -1.926  11.512  -7.132  1.00  0.00           C  
ATOM     82  C   SER A   9      -2.335  10.077  -6.810  1.00  0.00           C  
ATOM     83  O   SER A   9      -3.000   9.820  -5.807  1.00  0.00           O  
ATOM     84  CB  SER A   9      -3.004  12.183  -7.984  1.00  0.00           C  
ATOM     85  OG  SER A   9      -2.651  13.521  -8.291  1.00  0.00           O  
ATOM     86  H   SER A   9      -0.525  11.013  -8.639  1.00  0.00           H  
ATOM     87  HA  SER A   9      -1.818  12.058  -6.207  1.00  0.00           H  
ATOM     88  HB2 SER A   9      -3.124  11.635  -8.906  1.00  0.00           H  
ATOM     89  HB3 SER A   9      -3.938  12.185  -7.442  1.00  0.00           H  
ATOM     90  HG  SER A   9      -3.351  14.111  -8.002  1.00  0.00           H  
ATOM     91  N   ALA A  10      -1.933   9.147  -7.670  1.00  0.00           N  
ATOM     92  CA  ALA A  10      -2.256   7.739  -7.479  1.00  0.00           C  
ATOM     93  C   ALA A  10      -0.990   6.896  -7.364  1.00  0.00           C  
ATOM     94  O   ALA A  10      -0.046   7.067  -8.136  1.00  0.00           O  
ATOM     95  CB  ALA A  10      -3.125   7.236  -8.622  1.00  0.00           C  
ATOM     96  H   ALA A  10      -1.406   9.415  -8.452  1.00  0.00           H  
ATOM     97  HA  ALA A  10      -2.821   7.648  -6.562  1.00  0.00           H  
ATOM     98  HB1 ALA A  10      -3.591   8.077  -9.115  1.00  0.00           H  
ATOM     99  HB2 ALA A  10      -2.512   6.698  -9.330  1.00  0.00           H  
ATOM    100  HB3 ALA A  10      -3.887   6.579  -8.232  1.00  0.00           H  
ATOM    101  N   LEU A  11      -0.976   5.988  -6.395  1.00  0.00           N  
ATOM    102  CA  LEU A  11       0.175   5.118  -6.178  1.00  0.00           C  
ATOM    103  C   LEU A  11      -0.037   3.760  -6.838  1.00  0.00           C  
ATOM    104  O   LEU A  11      -1.064   3.112  -6.633  1.00  0.00           O  
ATOM    105  CB  LEU A  11       0.427   4.937  -4.680  1.00  0.00           C  
ATOM    106  CG  LEU A  11       1.207   3.685  -4.278  1.00  0.00           C  
ATOM    107  CD1 LEU A  11       2.690   3.864  -4.565  1.00  0.00           C  
ATOM    108  CD2 LEU A  11       0.982   3.366  -2.807  1.00  0.00           C  
ATOM    109  H   LEU A  11      -1.757   5.899  -5.811  1.00  0.00           H  
ATOM    110  HA  LEU A  11       1.037   5.592  -6.625  1.00  0.00           H  
ATOM    111  HB2 LEU A  11       0.979   5.796  -4.331  1.00  0.00           H  
ATOM    112  HB3 LEU A  11      -0.533   4.903  -4.186  1.00  0.00           H  
ATOM    113  HG  LEU A  11       0.854   2.845  -4.860  1.00  0.00           H  
ATOM    114 HD11 LEU A  11       3.050   3.023  -5.137  1.00  0.00           H  
ATOM    115 HD12 LEU A  11       3.232   3.924  -3.633  1.00  0.00           H  
ATOM    116 HD13 LEU A  11       2.840   4.774  -5.128  1.00  0.00           H  
ATOM    117 HD21 LEU A  11      -0.020   3.655  -2.526  1.00  0.00           H  
ATOM    118 HD22 LEU A  11       1.696   3.912  -2.207  1.00  0.00           H  
ATOM    119 HD23 LEU A  11       1.111   2.306  -2.644  1.00  0.00           H  
ATOM    120  N   ARG A  12       0.942   3.333  -7.629  1.00  0.00           N  
ATOM    121  CA  ARG A  12       0.864   2.050  -8.318  1.00  0.00           C  
ATOM    122  C   ARG A  12       2.106   1.208  -8.043  1.00  0.00           C  
ATOM    123  O   ARG A  12       3.230   1.642  -8.297  1.00  0.00           O  
ATOM    124  CB  ARG A  12       0.703   2.266  -9.824  1.00  0.00           C  
ATOM    125  CG  ARG A  12       1.981   2.708 -10.516  1.00  0.00           C  
ATOM    126  CD  ARG A  12       1.706   3.217 -11.922  1.00  0.00           C  
ATOM    127  NE  ARG A  12       1.756   2.144 -12.912  1.00  0.00           N  
ATOM    128  CZ  ARG A  12       0.733   1.337 -13.173  1.00  0.00           C  
ATOM    129  NH1 ARG A  12      -0.412   1.481 -12.521  1.00  0.00           N1+
ATOM    130  NH2 ARG A  12       0.855   0.384 -14.088  1.00  0.00           N  
ATOM    131  H   ARG A  12       1.737   3.893  -7.752  1.00  0.00           H  
ATOM    132  HA  ARG A  12      -0.002   1.525  -7.944  1.00  0.00           H  
ATOM    133  HB2 ARG A  12       0.377   1.340 -10.275  1.00  0.00           H  
ATOM    134  HB3 ARG A  12      -0.050   3.022  -9.988  1.00  0.00           H  
ATOM    135  HG2 ARG A  12       2.435   3.501  -9.940  1.00  0.00           H  
ATOM    136  HG3 ARG A  12       2.658   1.868 -10.572  1.00  0.00           H  
ATOM    137  HD2 ARG A  12       0.725   3.667 -11.942  1.00  0.00           H  
ATOM    138  HD3 ARG A  12       2.448   3.960 -12.173  1.00  0.00           H  
ATOM    139  HE  ARG A  12       2.593   2.020 -13.405  1.00  0.00           H  
ATOM    140 HH11 ARG A  12      -0.508   2.199 -11.831  1.00  0.00           H  
ATOM    141 HH12 ARG A  12      -1.181   0.873 -12.720  1.00  0.00           H  
ATOM    142 HH21 ARG A  12       1.717   0.273 -14.581  1.00  0.00           H  
ATOM    143 HH22 ARG A  12       0.085  -0.222 -14.283  1.00  0.00           H  
ATOM    144  N   ILE A  13       1.896   0.004  -7.524  1.00  0.00           N  
ATOM    145  CA  ILE A  13       2.998  -0.899  -7.216  1.00  0.00           C  
ATOM    146  C   ILE A  13       2.819  -2.244  -7.912  1.00  0.00           C  
ATOM    147  O   ILE A  13       1.720  -2.799  -7.940  1.00  0.00           O  
ATOM    148  CB  ILE A  13       3.129  -1.131  -5.699  1.00  0.00           C  
ATOM    149  CG1 ILE A  13       3.158   0.207  -4.957  1.00  0.00           C  
ATOM    150  CG2 ILE A  13       4.380  -1.940  -5.393  1.00  0.00           C  
ATOM    151  CD1 ILE A  13       2.620   0.126  -3.545  1.00  0.00           C  
ATOM    152  H   ILE A  13       0.977  -0.285  -7.344  1.00  0.00           H  
ATOM    153  HA  ILE A  13       3.911  -0.441  -7.570  1.00  0.00           H  
ATOM    154  HB  ILE A  13       2.272  -1.699  -5.370  1.00  0.00           H  
ATOM    155 HG12 ILE A  13       4.175   0.560  -4.903  1.00  0.00           H  
ATOM    156 HG13 ILE A  13       2.560   0.924  -5.500  1.00  0.00           H  
ATOM    157 HG21 ILE A  13       5.192  -1.597  -6.016  1.00  0.00           H  
ATOM    158 HG22 ILE A  13       4.646  -1.813  -4.354  1.00  0.00           H  
ATOM    159 HG23 ILE A  13       4.191  -2.985  -5.591  1.00  0.00           H  
ATOM    160 HD11 ILE A  13       3.007   0.950  -2.964  1.00  0.00           H  
ATOM    161 HD12 ILE A  13       1.542   0.175  -3.567  1.00  0.00           H  
ATOM    162 HD13 ILE A  13       2.928  -0.807  -3.095  1.00  0.00           H  
ATOM    163  N   LYS A  14       3.906  -2.764  -8.471  1.00  0.00           N  
ATOM    164  CA  LYS A  14       3.871  -4.046  -9.165  1.00  0.00           C  
ATOM    165  C   LYS A  14       4.704  -5.088  -8.425  1.00  0.00           C  
ATOM    166  O   LYS A  14       5.822  -4.808  -7.991  1.00  0.00           O  
ATOM    167  CB  LYS A  14       4.387  -3.889 -10.597  1.00  0.00           C  
ATOM    168  CG  LYS A  14       4.554  -5.208 -11.331  1.00  0.00           C  
ATOM    169  CD  LYS A  14       5.513  -5.076 -12.502  1.00  0.00           C  
ATOM    170  CE  LYS A  14       5.492  -6.316 -13.383  1.00  0.00           C  
ATOM    171  NZ  LYS A  14       6.365  -6.162 -14.580  1.00  0.00           N1+
ATOM    172  H   LYS A  14       4.753  -2.273  -8.416  1.00  0.00           H  
ATOM    173  HA  LYS A  14       2.844  -4.379  -9.195  1.00  0.00           H  
ATOM    174  HB2 LYS A  14       3.691  -3.277 -11.152  1.00  0.00           H  
ATOM    175  HB3 LYS A  14       5.346  -3.392 -10.569  1.00  0.00           H  
ATOM    176  HG2 LYS A  14       4.942  -5.945 -10.644  1.00  0.00           H  
ATOM    177  HG3 LYS A  14       3.591  -5.528 -11.701  1.00  0.00           H  
ATOM    178  HD2 LYS A  14       5.226  -4.221 -13.097  1.00  0.00           H  
ATOM    179  HD3 LYS A  14       6.515  -4.932 -12.122  1.00  0.00           H  
ATOM    180  HE2 LYS A  14       5.837  -7.158 -12.803  1.00  0.00           H  
ATOM    181  HE3 LYS A  14       4.478  -6.493 -13.708  1.00  0.00           H  
ATOM    182  HZ1 LYS A  14       6.235  -6.969 -15.222  1.00  0.00           H  
ATOM    183  HZ2 LYS A  14       7.363  -6.120 -14.291  1.00  0.00           H  
ATOM    184  HZ3 LYS A  14       6.125  -5.286 -15.087  1.00  0.00           H  
ATOM    185  N   ILE A  15       4.153  -6.289  -8.285  1.00  0.00           N  
ATOM    186  CA  ILE A  15       4.847  -7.372  -7.600  1.00  0.00           C  
ATOM    187  C   ILE A  15       5.593  -8.260  -8.590  1.00  0.00           C  
ATOM    188  O   ILE A  15       5.109  -8.523  -9.692  1.00  0.00           O  
ATOM    189  CB  ILE A  15       3.870  -8.239  -6.784  1.00  0.00           C  
ATOM    190  CG1 ILE A  15       3.096  -7.374  -5.787  1.00  0.00           C  
ATOM    191  CG2 ILE A  15       4.623  -9.346  -6.061  1.00  0.00           C  
ATOM    192  CD1 ILE A  15       3.961  -6.799  -4.688  1.00  0.00           C  
ATOM    193  H   ILE A  15       3.259  -6.450  -8.652  1.00  0.00           H  
ATOM    194  HA  ILE A  15       5.561  -6.932  -6.919  1.00  0.00           H  
ATOM    195  HB  ILE A  15       3.174  -8.698  -7.469  1.00  0.00           H  
ATOM    196 HG12 ILE A  15       2.639  -6.552  -6.313  1.00  0.00           H  
ATOM    197 HG13 ILE A  15       2.325  -7.974  -5.325  1.00  0.00           H  
ATOM    198 HG21 ILE A  15       3.994  -9.762  -5.287  1.00  0.00           H  
ATOM    199 HG22 ILE A  15       4.885 -10.122  -6.765  1.00  0.00           H  
ATOM    200 HG23 ILE A  15       5.520  -8.942  -5.618  1.00  0.00           H  
ATOM    201 HD11 ILE A  15       4.440  -5.898  -5.040  1.00  0.00           H  
ATOM    202 HD12 ILE A  15       3.348  -6.569  -3.829  1.00  0.00           H  
ATOM    203 HD13 ILE A  15       4.715  -7.521  -4.408  1.00  0.00           H  
ATOM    204  N   LEU A  16       6.773  -8.721  -8.190  1.00  0.00           N  
ATOM    205  CA  LEU A  16       7.586  -9.583  -9.041  1.00  0.00           C  
ATOM    206  C   LEU A  16       7.453 -11.043  -8.623  1.00  0.00           C  
ATOM    207  O   LEU A  16       6.871 -11.855  -9.343  1.00  0.00           O  
ATOM    208  CB  LEU A  16       9.053  -9.154  -8.980  1.00  0.00           C  
ATOM    209  CG  LEU A  16       9.495  -8.124 -10.021  1.00  0.00           C  
ATOM    210  CD1 LEU A  16       9.355  -8.690 -11.425  1.00  0.00           C  
ATOM    211  CD2 LEU A  16       8.690  -6.842  -9.877  1.00  0.00           C  
ATOM    212  H   LEU A  16       7.106  -8.478  -7.301  1.00  0.00           H  
ATOM    213  HA  LEU A  16       7.230  -9.477 -10.055  1.00  0.00           H  
ATOM    214  HB2 LEU A  16       9.235  -8.735  -8.003  1.00  0.00           H  
ATOM    215  HB3 LEU A  16       9.661 -10.039  -9.110  1.00  0.00           H  
ATOM    216  HG  LEU A  16      10.538  -7.885  -9.861  1.00  0.00           H  
ATOM    217 HD11 LEU A  16      10.294  -8.593 -11.948  1.00  0.00           H  
ATOM    218 HD12 LEU A  16       8.588  -8.146 -11.957  1.00  0.00           H  
ATOM    219 HD13 LEU A  16       9.080  -9.733 -11.367  1.00  0.00           H  
ATOM    220 HD21 LEU A  16       7.643  -7.055 -10.036  1.00  0.00           H  
ATOM    221 HD22 LEU A  16       9.025  -6.122 -10.610  1.00  0.00           H  
ATOM    222 HD23 LEU A  16       8.829  -6.438  -8.885  1.00  0.00           H  
ATOM    223  N   CYS A  17       7.995 -11.370  -7.455  1.00  0.00           N  
ATOM    224  CA  CYS A  17       7.936 -12.734  -6.940  1.00  0.00           C  
ATOM    225  C   CYS A  17       8.461 -12.798  -5.509  1.00  0.00           C  
ATOM    226  O   CYS A  17       8.965 -11.809  -4.978  1.00  0.00           O  
ATOM    227  CB  CYS A  17       8.743 -13.675  -7.835  1.00  0.00           C  
ATOM    228  SG  CYS A  17      10.534 -13.484  -7.681  1.00  0.00           S  
ATOM    229  H   CYS A  17       8.446 -10.679  -6.926  1.00  0.00           H  
ATOM    230  HA  CYS A  17       6.902 -13.044  -6.944  1.00  0.00           H  
ATOM    231  HB2 CYS A  17       8.499 -14.697  -7.583  1.00  0.00           H  
ATOM    232  HB3 CYS A  17       8.479 -13.493  -8.866  1.00  0.00           H  
ATOM    233  HG  CYS A  17      10.964 -12.803  -8.732  1.00  0.00           H  
ATOM    234  N   ALA A  18       8.338 -13.968  -4.891  1.00  0.00           N  
ATOM    235  CA  ALA A  18       8.801 -14.161  -3.522  1.00  0.00           C  
ATOM    236  C   ALA A  18       9.857 -15.259  -3.450  1.00  0.00           C  
ATOM    237  O   ALA A  18       9.975 -16.083  -4.357  1.00  0.00           O  
ATOM    238  CB  ALA A  18       7.629 -14.492  -2.611  1.00  0.00           C  
ATOM    239  H   ALA A  18       7.928 -14.719  -5.367  1.00  0.00           H  
ATOM    240  HA  ALA A  18       9.238 -13.232  -3.184  1.00  0.00           H  
ATOM    241  HB1 ALA A  18       7.792 -14.046  -1.640  1.00  0.00           H  
ATOM    242  HB2 ALA A  18       6.718 -14.101  -3.039  1.00  0.00           H  
ATOM    243  HB3 ALA A  18       7.546 -15.563  -2.505  1.00  0.00           H  
ATOM    244  N   THR A  19      10.624 -15.265  -2.364  1.00  0.00           N  
ATOM    245  CA  THR A  19      11.671 -16.260  -2.174  1.00  0.00           C  
ATOM    246  C   THR A  19      11.544 -16.940  -0.815  1.00  0.00           C  
ATOM    247  O   THR A  19      10.932 -16.398   0.106  1.00  0.00           O  
ATOM    248  CB  THR A  19      13.072 -15.631  -2.290  1.00  0.00           C  
ATOM    249  CG2 THR A  19      13.173 -14.373  -1.441  1.00  0.00           C  
ATOM    250  OG1 THR A  19      14.068 -16.573  -1.877  1.00  0.00           O  
ATOM    251  H   THR A  19      10.481 -14.583  -1.675  1.00  0.00           H  
ATOM    252  HA  THR A  19      11.568 -17.006  -2.949  1.00  0.00           H  
ATOM    253  HB  THR A  19      13.246 -15.366  -3.324  1.00  0.00           H  
ATOM    254  HG1 THR A  19      14.854 -16.467  -2.419  1.00  0.00           H  
ATOM    255 HG21 THR A  19      13.133 -14.640  -0.396  1.00  0.00           H  
ATOM    256 HG22 THR A  19      12.351 -13.713  -1.677  1.00  0.00           H  
ATOM    257 HG23 THR A  19      14.107 -13.873  -1.649  1.00  0.00           H  
ATOM    258  N   TYR A  20      12.125 -18.129  -0.696  1.00  0.00           N  
ATOM    259  CA  TYR A  20      12.074 -18.883   0.550  1.00  0.00           C  
ATOM    260  C   TYR A  20      10.702 -18.761   1.206  1.00  0.00           C  
ATOM    261  O   TYR A  20      10.591 -18.417   2.382  1.00  0.00           O  
ATOM    262  CB  TYR A  20      13.157 -18.392   1.512  1.00  0.00           C  
ATOM    263  CG  TYR A  20      14.496 -18.159   0.850  1.00  0.00           C  
ATOM    264  CD1 TYR A  20      15.181 -19.202   0.238  1.00  0.00           C  
ATOM    265  CD2 TYR A  20      15.076 -16.897   0.835  1.00  0.00           C  
ATOM    266  CE1 TYR A  20      16.405 -18.994  -0.368  1.00  0.00           C  
ATOM    267  CE2 TYR A  20      16.299 -16.679   0.230  1.00  0.00           C  
ATOM    268  CZ  TYR A  20      16.959 -17.731  -0.370  1.00  0.00           C  
ATOM    269  OH  TYR A  20      18.178 -17.520  -0.973  1.00  0.00           O  
ATOM    270  H   TYR A  20      12.598 -18.509  -1.466  1.00  0.00           H  
ATOM    271  HA  TYR A  20      12.258 -19.922   0.317  1.00  0.00           H  
ATOM    272  HB2 TYR A  20      12.840 -17.459   1.954  1.00  0.00           H  
ATOM    273  HB3 TYR A  20      13.296 -19.126   2.293  1.00  0.00           H  
ATOM    274  HD1 TYR A  20      14.743 -20.190   0.241  1.00  0.00           H  
ATOM    275  HD2 TYR A  20      14.556 -16.074   1.305  1.00  0.00           H  
ATOM    276  HE1 TYR A  20      16.922 -19.817  -0.838  1.00  0.00           H  
ATOM    277  HE2 TYR A  20      16.734 -15.691   0.228  1.00  0.00           H  
ATOM    278  HH  TYR A  20      18.139 -17.818  -1.885  1.00  0.00           H  
ATOM    279  N   VAL A  21       9.658 -19.047   0.435  1.00  0.00           N  
ATOM    280  CA  VAL A  21       8.292 -18.972   0.939  1.00  0.00           C  
ATOM    281  C   VAL A  21       8.047 -20.018   2.020  1.00  0.00           C  
ATOM    282  O   VAL A  21       8.760 -21.017   2.104  1.00  0.00           O  
ATOM    283  CB  VAL A  21       7.264 -19.167  -0.192  1.00  0.00           C  
ATOM    284  CG1 VAL A  21       5.869 -18.793   0.284  1.00  0.00           C  
ATOM    285  CG2 VAL A  21       7.657 -18.351  -1.414  1.00  0.00           C  
ATOM    286  H   VAL A  21       9.810 -19.315  -0.496  1.00  0.00           H  
ATOM    287  HA  VAL A  21       8.146 -17.989   1.363  1.00  0.00           H  
ATOM    288  HB  VAL A  21       7.258 -20.211  -0.469  1.00  0.00           H  
ATOM    289 HG11 VAL A  21       5.944 -18.115   1.122  1.00  0.00           H  
ATOM    290 HG12 VAL A  21       5.330 -18.314  -0.521  1.00  0.00           H  
ATOM    291 HG13 VAL A  21       5.342 -19.685   0.589  1.00  0.00           H  
ATOM    292 HG21 VAL A  21       8.351 -17.577  -1.122  1.00  0.00           H  
ATOM    293 HG22 VAL A  21       8.123 -18.996  -2.144  1.00  0.00           H  
ATOM    294 HG23 VAL A  21       6.775 -17.900  -1.845  1.00  0.00           H  
ATOM    295  N   ASN A  22       7.032 -19.783   2.845  1.00  0.00           N  
ATOM    296  CA  ASN A  22       6.691 -20.706   3.921  1.00  0.00           C  
ATOM    297  C   ASN A  22       5.809 -21.839   3.408  1.00  0.00           C  
ATOM    298  O   ASN A  22       4.933 -22.330   4.120  1.00  0.00           O  
ATOM    299  CB  ASN A  22       5.979 -19.962   5.053  1.00  0.00           C  
ATOM    300  CG  ASN A  22       6.233 -20.592   6.409  1.00  0.00           C  
ATOM    301  ND2 ASN A  22       6.918 -19.861   7.281  1.00  0.00           N  
ATOM    302  OD1 ASN A  22       5.817 -21.721   6.669  1.00  0.00           O  
ATOM    303  H   ASN A  22       6.499 -18.969   2.727  1.00  0.00           H  
ATOM    304  HA  ASN A  22       7.611 -21.125   4.301  1.00  0.00           H  
ATOM    305  HB2 ASN A  22       6.329 -18.940   5.081  1.00  0.00           H  
ATOM    306  HB3 ASN A  22       4.915 -19.968   4.866  1.00  0.00           H  
ATOM    307 HD21 ASN A  22       7.218 -18.970   7.004  1.00  0.00           H  
ATOM    308 HD22 ASN A  22       7.097 -20.245   8.165  1.00  0.00           H  
ATOM    309  N   VAL A  23       6.047 -22.251   2.166  1.00  0.00           N  
ATOM    310  CA  VAL A  23       5.275 -23.328   1.557  1.00  0.00           C  
ATOM    311  C   VAL A  23       6.071 -24.628   1.533  1.00  0.00           C  
ATOM    312  O   VAL A  23       6.671 -24.981   0.518  1.00  0.00           O  
ATOM    313  CB  VAL A  23       4.852 -22.971   0.120  1.00  0.00           C  
ATOM    314  CG1 VAL A  23       3.935 -21.757   0.119  1.00  0.00           C  
ATOM    315  CG2 VAL A  23       6.075 -22.726  -0.750  1.00  0.00           C  
ATOM    316  H   VAL A  23       6.759 -21.821   1.648  1.00  0.00           H  
ATOM    317  HA  VAL A  23       4.383 -23.475   2.147  1.00  0.00           H  
ATOM    318  HB  VAL A  23       4.305 -23.807  -0.291  1.00  0.00           H  
ATOM    319 HG11 VAL A  23       4.184 -21.119  -0.715  1.00  0.00           H  
ATOM    320 HG12 VAL A  23       2.908 -22.082   0.032  1.00  0.00           H  
ATOM    321 HG13 VAL A  23       4.062 -21.210   1.041  1.00  0.00           H  
ATOM    322 HG21 VAL A  23       6.045 -21.718  -1.136  1.00  0.00           H  
ATOM    323 HG22 VAL A  23       6.970 -22.859  -0.160  1.00  0.00           H  
ATOM    324 HG23 VAL A  23       6.079 -23.426  -1.572  1.00  0.00           H  
ATOM    325  N   ASN A  24       6.071 -25.336   2.657  1.00  0.00           N  
ATOM    326  CA  ASN A  24       6.794 -26.599   2.765  1.00  0.00           C  
ATOM    327  C   ASN A  24       6.004 -27.734   2.122  1.00  0.00           C  
ATOM    328  O   ASN A  24       6.339 -28.198   1.032  1.00  0.00           O  
ATOM    329  CB  ASN A  24       7.075 -26.925   4.233  1.00  0.00           C  
ATOM    330  CG  ASN A  24       8.092 -25.985   4.850  1.00  0.00           C  
ATOM    331  ND2 ASN A  24       8.240 -26.056   6.168  1.00  0.00           N  
ATOM    332  OD1 ASN A  24       8.737 -25.204   4.150  1.00  0.00           O  
ATOM    333  H   ASN A  24       5.574 -25.003   3.433  1.00  0.00           H  
ATOM    334  HA  ASN A  24       7.733 -26.489   2.244  1.00  0.00           H  
ATOM    335  HB2 ASN A  24       6.156 -26.849   4.795  1.00  0.00           H  
ATOM    336  HB3 ASN A  24       7.454 -27.934   4.306  1.00  0.00           H  
ATOM    337 HD21 ASN A  24       7.692 -26.701   6.662  1.00  0.00           H  
ATOM    338 HD22 ASN A  24       8.890 -25.458   6.593  1.00  0.00           H  
ATOM    339  N   ILE A  25       4.953 -28.178   2.805  1.00  0.00           N  
ATOM    340  CA  ILE A  25       4.115 -29.257   2.300  1.00  0.00           C  
ATOM    341  C   ILE A  25       3.768 -29.042   0.831  1.00  0.00           C  
ATOM    342  O   ILE A  25       4.076 -27.998   0.256  1.00  0.00           O  
ATOM    343  CB  ILE A  25       2.811 -29.384   3.110  1.00  0.00           C  
ATOM    344  CG1 ILE A  25       2.162 -28.011   3.291  1.00  0.00           C  
ATOM    345  CG2 ILE A  25       3.088 -30.027   4.461  1.00  0.00           C  
ATOM    346  CD1 ILE A  25       1.191 -27.652   2.188  1.00  0.00           C  
ATOM    347  H   ILE A  25       4.737 -27.768   3.668  1.00  0.00           H  
ATOM    348  HA  ILE A  25       4.667 -30.181   2.397  1.00  0.00           H  
ATOM    349  HB  ILE A  25       2.136 -30.026   2.565  1.00  0.00           H  
ATOM    350 HG12 ILE A  25       1.622 -27.995   4.225  1.00  0.00           H  
ATOM    351 HG13 ILE A  25       2.934 -27.256   3.313  1.00  0.00           H  
ATOM    352 HG21 ILE A  25       3.013 -31.101   4.371  1.00  0.00           H  
ATOM    353 HG22 ILE A  25       4.083 -29.764   4.787  1.00  0.00           H  
ATOM    354 HG23 ILE A  25       2.367 -29.674   5.183  1.00  0.00           H  
ATOM    355 HD11 ILE A  25       1.741 -27.384   1.297  1.00  0.00           H  
ATOM    356 HD12 ILE A  25       0.554 -28.498   1.979  1.00  0.00           H  
ATOM    357 HD13 ILE A  25       0.585 -26.814   2.501  1.00  0.00           H  
ATOM    358  N   ARG A  26       3.123 -30.037   0.229  1.00  0.00           N  
ATOM    359  CA  ARG A  26       2.733 -29.956  -1.174  1.00  0.00           C  
ATOM    360  C   ARG A  26       1.237 -30.213  -1.337  1.00  0.00           C  
ATOM    361  O   ARG A  26       0.828 -31.096  -2.092  1.00  0.00           O  
ATOM    362  CB  ARG A  26       3.528 -30.964  -2.005  1.00  0.00           C  
ATOM    363  CG  ARG A  26       3.555 -32.361  -1.407  1.00  0.00           C  
ATOM    364  CD  ARG A  26       4.695 -32.520  -0.413  1.00  0.00           C  
ATOM    365  NE  ARG A  26       4.371 -33.474   0.644  1.00  0.00           N  
ATOM    366  CZ  ARG A  26       5.286 -34.143   1.336  1.00  0.00           C  
ATOM    367  NH1 ARG A  26       6.575 -33.963   1.084  1.00  0.00           N1+
ATOM    368  NH2 ARG A  26       4.913 -34.995   2.283  1.00  0.00           N  
ATOM    369  H   ARG A  26       2.905 -30.844   0.740  1.00  0.00           H  
ATOM    370  HA  ARG A  26       2.955 -28.959  -1.523  1.00  0.00           H  
ATOM    371  HB2 ARG A  26       3.090 -31.027  -2.990  1.00  0.00           H  
ATOM    372  HB3 ARG A  26       4.546 -30.615  -2.094  1.00  0.00           H  
ATOM    373  HG2 ARG A  26       2.620 -32.542  -0.897  1.00  0.00           H  
ATOM    374  HG3 ARG A  26       3.679 -33.081  -2.202  1.00  0.00           H  
ATOM    375  HD2 ARG A  26       5.570 -32.867  -0.942  1.00  0.00           H  
ATOM    376  HD3 ARG A  26       4.902 -31.559   0.033  1.00  0.00           H  
ATOM    377  HE  ARG A  26       3.424 -33.623   0.847  1.00  0.00           H  
ATOM    378 HH11 ARG A  26       6.860 -33.321   0.372  1.00  0.00           H  
ATOM    379 HH12 ARG A  26       7.263 -34.467   1.608  1.00  0.00           H  
ATOM    380 HH21 ARG A  26       3.942 -35.133   2.476  1.00  0.00           H  
ATOM    381 HH22 ARG A  26       5.602 -35.498   2.803  1.00  0.00           H  
ATOM    382  N   ASP A  27       0.428 -29.437  -0.626  1.00  0.00           N  
ATOM    383  CA  ASP A  27      -1.022 -29.579  -0.693  1.00  0.00           C  
ATOM    384  C   ASP A  27      -1.674 -28.286  -1.171  1.00  0.00           C  
ATOM    385  O   ASP A  27      -2.705 -28.311  -1.844  1.00  0.00           O  
ATOM    386  CB  ASP A  27      -1.581 -29.971   0.676  1.00  0.00           C  
ATOM    387  CG  ASP A  27      -1.201 -31.383   1.075  1.00  0.00           C  
ATOM    388  OD1 ASP A  27      -1.630 -32.330   0.384  1.00  0.00           O  
ATOM    389  OD2 ASP A  27      -0.474 -31.541   2.079  1.00  0.00           O1-
ATOM    390  H   ASP A  27       0.814 -28.751  -0.042  1.00  0.00           H  
ATOM    391  HA  ASP A  27      -1.246 -30.364  -1.400  1.00  0.00           H  
ATOM    392  HB2 ASP A  27      -1.197 -29.290   1.423  1.00  0.00           H  
ATOM    393  HB3 ASP A  27      -2.658 -29.900   0.652  1.00  0.00           H  
ATOM    394  N   ILE A  28      -1.066 -27.158  -0.819  1.00  0.00           N  
ATOM    395  CA  ILE A  28      -1.588 -25.855  -1.213  1.00  0.00           C  
ATOM    396  C   ILE A  28      -1.825 -25.790  -2.718  1.00  0.00           C  
ATOM    397  O   ILE A  28      -0.986 -26.223  -3.508  1.00  0.00           O  
ATOM    398  CB  ILE A  28      -0.631 -24.719  -0.806  1.00  0.00           C  
ATOM    399  CG1 ILE A  28      -0.349 -24.775   0.697  1.00  0.00           C  
ATOM    400  CG2 ILE A  28      -1.218 -23.369  -1.190  1.00  0.00           C  
ATOM    401  CD1 ILE A  28       1.019 -24.252   1.075  1.00  0.00           C  
ATOM    402  H   ILE A  28      -0.248 -27.203  -0.283  1.00  0.00           H  
ATOM    403  HA  ILE A  28      -2.530 -25.706  -0.705  1.00  0.00           H  
ATOM    404  HB  ILE A  28       0.295 -24.848  -1.344  1.00  0.00           H  
ATOM    405 HG12 ILE A  28      -1.085 -24.183   1.218  1.00  0.00           H  
ATOM    406 HG13 ILE A  28      -0.417 -25.801   1.030  1.00  0.00           H  
ATOM    407 HG21 ILE A  28      -1.012 -23.170  -2.231  1.00  0.00           H  
ATOM    408 HG22 ILE A  28      -2.286 -23.383  -1.032  1.00  0.00           H  
ATOM    409 HG23 ILE A  28      -0.774 -22.596  -0.581  1.00  0.00           H  
ATOM    410 HD11 ILE A  28       0.927 -23.567   1.904  1.00  0.00           H  
ATOM    411 HD12 ILE A  28       1.655 -25.077   1.357  1.00  0.00           H  
ATOM    412 HD13 ILE A  28       1.453 -23.736   0.230  1.00  0.00           H  
ATOM    413  N   ASP A  29      -2.971 -25.244  -3.108  1.00  0.00           N  
ATOM    414  CA  ASP A  29      -3.318 -25.119  -4.519  1.00  0.00           C  
ATOM    415  C   ASP A  29      -2.674 -23.877  -5.129  1.00  0.00           C  
ATOM    416  O   ASP A  29      -1.949 -23.964  -6.119  1.00  0.00           O  
ATOM    417  CB  ASP A  29      -4.837 -25.057  -4.690  1.00  0.00           C  
ATOM    418  CG  ASP A  29      -5.266 -25.247  -6.131  1.00  0.00           C  
ATOM    419  OD1 ASP A  29      -4.989 -26.326  -6.696  1.00  0.00           O  
ATOM    420  OD2 ASP A  29      -5.878 -24.316  -6.695  1.00  0.00           O1-
ATOM    421  H   ASP A  29      -3.600 -24.917  -2.430  1.00  0.00           H  
ATOM    422  HA  ASP A  29      -2.943 -25.992  -5.031  1.00  0.00           H  
ATOM    423  HB2 ASP A  29      -5.291 -25.834  -4.093  1.00  0.00           H  
ATOM    424  HB3 ASP A  29      -5.191 -24.095  -4.351  1.00  0.00           H  
ATOM    425  N   LYS A  30      -2.945 -22.722  -4.530  1.00  0.00           N  
ATOM    426  CA  LYS A  30      -2.393 -21.462  -5.013  1.00  0.00           C  
ATOM    427  C   LYS A  30      -2.119 -20.509  -3.854  1.00  0.00           C  
ATOM    428  O   LYS A  30      -2.313 -20.861  -2.690  1.00  0.00           O  
ATOM    429  CB  LYS A  30      -3.355 -20.808  -6.008  1.00  0.00           C  
ATOM    430  CG  LYS A  30      -3.609 -21.646  -7.249  1.00  0.00           C  
ATOM    431  CD  LYS A  30      -2.610 -21.332  -8.349  1.00  0.00           C  
ATOM    432  CE  LYS A  30      -2.649 -22.376  -9.453  1.00  0.00           C  
ATOM    433  NZ  LYS A  30      -2.261 -21.804 -10.772  1.00  0.00           N1+
ATOM    434  H   LYS A  30      -3.531 -22.717  -3.744  1.00  0.00           H  
ATOM    435  HA  LYS A  30      -1.462 -21.678  -5.514  1.00  0.00           H  
ATOM    436  HB2 LYS A  30      -4.300 -20.635  -5.516  1.00  0.00           H  
ATOM    437  HB3 LYS A  30      -2.942 -19.859  -6.319  1.00  0.00           H  
ATOM    438  HG2 LYS A  30      -3.526 -22.691  -6.989  1.00  0.00           H  
ATOM    439  HG3 LYS A  30      -4.607 -21.442  -7.612  1.00  0.00           H  
ATOM    440  HD2 LYS A  30      -2.845 -20.367  -8.773  1.00  0.00           H  
ATOM    441  HD3 LYS A  30      -1.616 -21.307  -7.924  1.00  0.00           H  
ATOM    442  HE2 LYS A  30      -1.967 -23.174  -9.202  1.00  0.00           H  
ATOM    443  HE3 LYS A  30      -3.653 -22.770  -9.522  1.00  0.00           H  
ATOM    444  HZ1 LYS A  30      -2.536 -20.802 -10.821  1.00  0.00           H  
ATOM    445  HZ2 LYS A  30      -2.737 -22.320 -11.540  1.00  0.00           H  
ATOM    446  HZ3 LYS A  30      -1.233 -21.878 -10.905  1.00  0.00           H  
ATOM    447  N   ILE A  31      -1.668 -19.302  -4.180  1.00  0.00           N  
ATOM    448  CA  ILE A  31      -1.370 -18.299  -3.166  1.00  0.00           C  
ATOM    449  C   ILE A  31      -1.695 -16.896  -3.668  1.00  0.00           C  
ATOM    450  O   ILE A  31      -1.978 -16.699  -4.850  1.00  0.00           O  
ATOM    451  CB  ILE A  31       0.110 -18.350  -2.742  1.00  0.00           C  
ATOM    452  CG1 ILE A  31       1.005 -18.587  -3.960  1.00  0.00           C  
ATOM    453  CG2 ILE A  31       0.325 -19.438  -1.700  1.00  0.00           C  
ATOM    454  CD1 ILE A  31       2.432 -18.126  -3.761  1.00  0.00           C  
ATOM    455  H   ILE A  31      -1.533 -19.082  -5.125  1.00  0.00           H  
ATOM    456  HA  ILE A  31      -1.979 -18.510  -2.299  1.00  0.00           H  
ATOM    457  HB  ILE A  31       0.366 -17.402  -2.295  1.00  0.00           H  
ATOM    458 HG12 ILE A  31       1.026 -19.642  -4.183  1.00  0.00           H  
ATOM    459 HG13 ILE A  31       0.597 -18.053  -4.806  1.00  0.00           H  
ATOM    460 HG21 ILE A  31       0.066 -19.057  -0.723  1.00  0.00           H  
ATOM    461 HG22 ILE A  31      -0.301 -20.286  -1.931  1.00  0.00           H  
ATOM    462 HG23 ILE A  31       1.361 -19.742  -1.705  1.00  0.00           H  
ATOM    463 HD11 ILE A  31       3.070 -18.604  -4.490  1.00  0.00           H  
ATOM    464 HD12 ILE A  31       2.484 -17.055  -3.881  1.00  0.00           H  
ATOM    465 HD13 ILE A  31       2.761 -18.394  -2.766  1.00  0.00           H  
ATOM    466  N   TYR A  32      -1.650 -15.925  -2.763  1.00  0.00           N  
ATOM    467  CA  TYR A  32      -1.940 -14.540  -3.114  1.00  0.00           C  
ATOM    468  C   TYR A  32      -1.330 -13.581  -2.096  1.00  0.00           C  
ATOM    469  O   TYR A  32      -0.912 -13.990  -1.013  1.00  0.00           O  
ATOM    470  CB  TYR A  32      -3.451 -14.319  -3.197  1.00  0.00           C  
ATOM    471  CG  TYR A  32      -4.124 -14.218  -1.846  1.00  0.00           C  
ATOM    472  CD1 TYR A  32      -3.960 -13.092  -1.049  1.00  0.00           C  
ATOM    473  CD2 TYR A  32      -4.924 -15.248  -1.368  1.00  0.00           C  
ATOM    474  CE1 TYR A  32      -4.571 -12.996   0.186  1.00  0.00           C  
ATOM    475  CE2 TYR A  32      -5.540 -15.161  -0.135  1.00  0.00           C  
ATOM    476  CZ  TYR A  32      -5.361 -14.033   0.639  1.00  0.00           C  
ATOM    477  OH  TYR A  32      -5.973 -13.940   1.868  1.00  0.00           O  
ATOM    478  H   TYR A  32      -1.418 -16.145  -1.837  1.00  0.00           H  
ATOM    479  HA  TYR A  32      -1.504 -14.344  -4.082  1.00  0.00           H  
ATOM    480  HB2 TYR A  32      -3.645 -13.402  -3.732  1.00  0.00           H  
ATOM    481  HB3 TYR A  32      -3.900 -15.144  -3.730  1.00  0.00           H  
ATOM    482  HD1 TYR A  32      -3.341 -12.282  -1.406  1.00  0.00           H  
ATOM    483  HD2 TYR A  32      -5.062 -16.131  -1.976  1.00  0.00           H  
ATOM    484  HE1 TYR A  32      -4.431 -12.113   0.792  1.00  0.00           H  
ATOM    485  HE2 TYR A  32      -6.159 -15.972   0.220  1.00  0.00           H  
ATOM    486  HH  TYR A  32      -5.863 -14.767   2.343  1.00  0.00           H  
ATOM    487  N   VAL A  33      -1.281 -12.301  -2.453  1.00  0.00           N  
ATOM    488  CA  VAL A  33      -0.724 -11.282  -1.572  1.00  0.00           C  
ATOM    489  C   VAL A  33      -1.747 -10.190  -1.279  1.00  0.00           C  
ATOM    490  O   VAL A  33      -2.489  -9.767  -2.165  1.00  0.00           O  
ATOM    491  CB  VAL A  33       0.535 -10.640  -2.183  1.00  0.00           C  
ATOM    492  CG1 VAL A  33       1.052  -9.522  -1.290  1.00  0.00           C  
ATOM    493  CG2 VAL A  33       1.611 -11.691  -2.413  1.00  0.00           C  
ATOM    494  H   VAL A  33      -1.630 -12.037  -3.330  1.00  0.00           H  
ATOM    495  HA  VAL A  33      -0.445 -11.759  -0.644  1.00  0.00           H  
ATOM    496  HB  VAL A  33       0.269 -10.212  -3.139  1.00  0.00           H  
ATOM    497 HG11 VAL A  33       0.237  -8.861  -1.033  1.00  0.00           H  
ATOM    498 HG12 VAL A  33       1.471  -9.946  -0.389  1.00  0.00           H  
ATOM    499 HG13 VAL A  33       1.815  -8.966  -1.815  1.00  0.00           H  
ATOM    500 HG21 VAL A  33       2.229 -11.395  -3.247  1.00  0.00           H  
ATOM    501 HG22 VAL A  33       2.222 -11.781  -1.526  1.00  0.00           H  
ATOM    502 HG23 VAL A  33       1.146 -12.641  -2.627  1.00  0.00           H  
ATOM    503  N   ARG A  34      -1.780  -9.738  -0.030  1.00  0.00           N  
ATOM    504  CA  ARG A  34      -2.713  -8.696   0.381  1.00  0.00           C  
ATOM    505  C   ARG A  34      -1.965  -7.436   0.808  1.00  0.00           C  
ATOM    506  O   ARG A  34      -1.147  -7.466   1.728  1.00  0.00           O  
ATOM    507  CB  ARG A  34      -3.593  -9.193   1.529  1.00  0.00           C  
ATOM    508  CG  ARG A  34      -4.349  -8.083   2.242  1.00  0.00           C  
ATOM    509  CD  ARG A  34      -5.582  -8.617   2.954  1.00  0.00           C  
ATOM    510  NE  ARG A  34      -6.606  -9.066   2.014  1.00  0.00           N  
ATOM    511  CZ  ARG A  34      -7.875  -9.267   2.350  1.00  0.00           C  
ATOM    512  NH1 ARG A  34      -8.274  -9.059   3.597  1.00  0.00           N1+
ATOM    513  NH2 ARG A  34      -8.747  -9.676   1.438  1.00  0.00           N  
ATOM    514  H   ARG A  34      -1.163 -10.116   0.632  1.00  0.00           H  
ATOM    515  HA  ARG A  34      -3.340  -8.459  -0.465  1.00  0.00           H  
ATOM    516  HB2 ARG A  34      -4.314  -9.895   1.137  1.00  0.00           H  
ATOM    517  HB3 ARG A  34      -2.970  -9.696   2.253  1.00  0.00           H  
ATOM    518  HG2 ARG A  34      -3.696  -7.625   2.970  1.00  0.00           H  
ATOM    519  HG3 ARG A  34      -4.655  -7.345   1.515  1.00  0.00           H  
ATOM    520  HD2 ARG A  34      -5.289  -9.449   3.577  1.00  0.00           H  
ATOM    521  HD3 ARG A  34      -5.992  -7.832   3.571  1.00  0.00           H  
ATOM    522  HE  ARG A  34      -6.332  -9.226   1.087  1.00  0.00           H  
ATOM    523 HH11 ARG A  34      -7.619  -8.749   4.286  1.00  0.00           H  
ATOM    524 HH12 ARG A  34      -9.231  -9.209   3.848  1.00  0.00           H  
ATOM    525 HH21 ARG A  34      -8.450  -9.834   0.497  1.00  0.00           H  
ATOM    526 HH22 ARG A  34      -9.702  -9.827   1.692  1.00  0.00           H  
ATOM    527  N   THR A  35      -2.252  -6.327   0.133  1.00  0.00           N  
ATOM    528  CA  THR A  35      -1.607  -5.056   0.440  1.00  0.00           C  
ATOM    529  C   THR A  35      -2.629  -4.011   0.871  1.00  0.00           C  
ATOM    530  O   THR A  35      -3.799  -4.083   0.500  1.00  0.00           O  
ATOM    531  CB  THR A  35      -0.818  -4.520  -0.769  1.00  0.00           C  
ATOM    532  CG2 THR A  35       0.250  -5.512  -1.203  1.00  0.00           C  
ATOM    533  OG1 THR A  35      -1.710  -4.263  -1.860  1.00  0.00           O  
ATOM    534  H   THR A  35      -2.913  -6.366  -0.590  1.00  0.00           H  
ATOM    535  HA  THR A  35      -0.912  -5.223   1.251  1.00  0.00           H  
ATOM    536  HB  THR A  35      -0.336  -3.596  -0.484  1.00  0.00           H  
ATOM    537  HG1 THR A  35      -2.299  -3.541  -1.630  1.00  0.00           H  
ATOM    538 HG21 THR A  35       0.331  -6.299  -0.467  1.00  0.00           H  
ATOM    539 HG22 THR A  35       1.198  -5.004  -1.292  1.00  0.00           H  
ATOM    540 HG23 THR A  35      -0.022  -5.938  -2.157  1.00  0.00           H  
ATOM    541  N   GLY A  36      -2.178  -3.038   1.657  1.00  0.00           N  
ATOM    542  CA  GLY A  36      -3.066  -1.990   2.125  1.00  0.00           C  
ATOM    543  C   GLY A  36      -2.340  -0.929   2.928  1.00  0.00           C  
ATOM    544  O   GLY A  36      -1.176  -1.104   3.290  1.00  0.00           O  
ATOM    545  H   GLY A  36      -1.234  -3.031   1.922  1.00  0.00           H  
ATOM    546  HA2 GLY A  36      -3.535  -1.523   1.272  1.00  0.00           H  
ATOM    547  HA3 GLY A  36      -3.831  -2.434   2.746  1.00  0.00           H  
ATOM    548  N   ILE A  37      -3.027   0.174   3.206  1.00  0.00           N  
ATOM    549  CA  ILE A  37      -2.439   1.267   3.970  1.00  0.00           C  
ATOM    550  C   ILE A  37      -3.269   1.579   5.211  1.00  0.00           C  
ATOM    551  O   ILE A  37      -4.498   1.618   5.154  1.00  0.00           O  
ATOM    552  CB  ILE A  37      -2.309   2.544   3.119  1.00  0.00           C  
ATOM    553  CG1 ILE A  37      -1.341   2.312   1.957  1.00  0.00           C  
ATOM    554  CG2 ILE A  37      -1.844   3.709   3.979  1.00  0.00           C  
ATOM    555  CD1 ILE A  37      -1.960   1.570   0.793  1.00  0.00           C  
ATOM    556  H   ILE A  37      -3.950   0.254   2.889  1.00  0.00           H  
ATOM    557  HA  ILE A  37      -1.449   0.962   4.279  1.00  0.00           H  
ATOM    558  HB  ILE A  37      -3.283   2.786   2.723  1.00  0.00           H  
ATOM    559 HG12 ILE A  37      -0.990   3.264   1.593  1.00  0.00           H  
ATOM    560 HG13 ILE A  37      -0.499   1.733   2.310  1.00  0.00           H  
ATOM    561 HG21 ILE A  37      -2.683   4.353   4.197  1.00  0.00           H  
ATOM    562 HG22 ILE A  37      -1.431   3.332   4.902  1.00  0.00           H  
ATOM    563 HG23 ILE A  37      -1.088   4.269   3.449  1.00  0.00           H  
ATOM    564 HD11 ILE A  37      -1.420   1.805  -0.113  1.00  0.00           H  
ATOM    565 HD12 ILE A  37      -1.913   0.508   0.976  1.00  0.00           H  
ATOM    566 HD13 ILE A  37      -2.993   1.871   0.683  1.00  0.00           H  
ATOM    567  N   TYR A  38      -2.589   1.801   6.330  1.00  0.00           N  
ATOM    568  CA  TYR A  38      -3.264   2.110   7.585  1.00  0.00           C  
ATOM    569  C   TYR A  38      -2.553   3.242   8.322  1.00  0.00           C  
ATOM    570  O   TYR A  38      -1.340   3.412   8.200  1.00  0.00           O  
ATOM    571  CB  TYR A  38      -3.324   0.867   8.474  1.00  0.00           C  
ATOM    572  CG  TYR A  38      -4.074  -0.288   7.850  1.00  0.00           C  
ATOM    573  CD1 TYR A  38      -3.622  -0.884   6.680  1.00  0.00           C  
ATOM    574  CD2 TYR A  38      -5.236  -0.783   8.430  1.00  0.00           C  
ATOM    575  CE1 TYR A  38      -4.304  -1.939   6.105  1.00  0.00           C  
ATOM    576  CE2 TYR A  38      -5.924  -1.838   7.864  1.00  0.00           C  
ATOM    577  CZ  TYR A  38      -5.454  -2.413   6.701  1.00  0.00           C  
ATOM    578  OH  TYR A  38      -6.137  -3.464   6.133  1.00  0.00           O  
ATOM    579  H   TYR A  38      -1.610   1.756   6.312  1.00  0.00           H  
ATOM    580  HA  TYR A  38      -4.271   2.423   7.353  1.00  0.00           H  
ATOM    581  HB2 TYR A  38      -2.320   0.534   8.685  1.00  0.00           H  
ATOM    582  HB3 TYR A  38      -3.816   1.120   9.402  1.00  0.00           H  
ATOM    583  HD1 TYR A  38      -2.720  -0.511   6.215  1.00  0.00           H  
ATOM    584  HD2 TYR A  38      -5.601  -0.330   9.341  1.00  0.00           H  
ATOM    585  HE1 TYR A  38      -3.937  -2.390   5.195  1.00  0.00           H  
ATOM    586  HE2 TYR A  38      -6.825  -2.209   8.330  1.00  0.00           H  
ATOM    587  HH  TYR A  38      -5.522  -4.170   5.924  1.00  0.00           H  
ATOM    588  N   HIS A  39      -3.319   4.013   9.087  1.00  0.00           N  
ATOM    589  CA  HIS A  39      -2.764   5.129   9.845  1.00  0.00           C  
ATOM    590  C   HIS A  39      -2.851   4.863  11.345  1.00  0.00           C  
ATOM    591  O   HIS A  39      -3.901   5.050  11.959  1.00  0.00           O  
ATOM    592  CB  HIS A  39      -3.501   6.423   9.501  1.00  0.00           C  
ATOM    593  CG  HIS A  39      -2.977   7.622  10.230  1.00  0.00           C  
ATOM    594  CD2 HIS A  39      -2.570   7.771  11.513  1.00  0.00           C  
ATOM    595  ND1 HIS A  39      -2.826   8.857   9.636  1.00  0.00           N  
ATOM    596  CE1 HIS A  39      -2.347   9.713  10.521  1.00  0.00           C  
ATOM    597  NE2 HIS A  39      -2.183   9.079  11.668  1.00  0.00           N  
ATOM    598  H   HIS A  39      -4.279   3.827   9.143  1.00  0.00           H  
ATOM    599  HA  HIS A  39      -1.725   5.232   9.571  1.00  0.00           H  
ATOM    600  HB2 HIS A  39      -3.407   6.612   8.442  1.00  0.00           H  
ATOM    601  HB3 HIS A  39      -4.546   6.312   9.751  1.00  0.00           H  
ATOM    602  HD1 HIS A  39      -3.037   9.074   8.704  1.00  0.00           H  
ATOM    603  HD2 HIS A  39      -2.553   7.003  12.274  1.00  0.00           H  
ATOM    604  HE1 HIS A  39      -2.127  10.755  10.338  1.00  0.00           H  
ATOM    605  HE2 HIS A  39      -1.762   9.458  12.467  1.00  0.00           H  
ATOM    606  N   GLY A  40      -1.740   4.424  11.929  1.00  0.00           N  
ATOM    607  CA  GLY A  40      -1.713   4.139  13.352  1.00  0.00           C  
ATOM    608  C   GLY A  40      -2.469   2.873  13.704  1.00  0.00           C  
ATOM    609  O   GLY A  40      -3.058   2.772  14.779  1.00  0.00           O  
ATOM    610  H   GLY A  40      -0.932   4.293  11.390  1.00  0.00           H  
ATOM    611  HA2 GLY A  40      -0.686   4.031  13.667  1.00  0.00           H  
ATOM    612  HA3 GLY A  40      -2.157   4.968  13.882  1.00  0.00           H  
ATOM    613  N   GLY A  41      -2.455   1.904  12.794  1.00  0.00           N  
ATOM    614  CA  GLY A  41      -3.150   0.652  13.032  1.00  0.00           C  
ATOM    615  C   GLY A  41      -4.558   0.656  12.472  1.00  0.00           C  
ATOM    616  O   GLY A  41      -5.133  -0.401  12.214  1.00  0.00           O  
ATOM    617  H   GLY A  41      -1.968   2.040  11.954  1.00  0.00           H  
ATOM    618  HA2 GLY A  41      -2.592  -0.149  12.571  1.00  0.00           H  
ATOM    619  HA3 GLY A  41      -3.198   0.478  14.096  1.00  0.00           H  
ATOM    620  N   GLU A  42      -5.117   1.848  12.285  1.00  0.00           N  
ATOM    621  CA  GLU A  42      -6.468   1.983  11.755  1.00  0.00           C  
ATOM    622  C   GLU A  42      -6.452   2.036  10.230  1.00  0.00           C  
ATOM    623  O   GLU A  42      -5.586   2.659   9.615  1.00  0.00           O  
ATOM    624  CB  GLU A  42      -7.135   3.242  12.313  1.00  0.00           C  
ATOM    625  CG  GLU A  42      -7.806   3.030  13.659  1.00  0.00           C  
ATOM    626  CD  GLU A  42      -8.921   4.024  13.919  1.00  0.00           C  
ATOM    627  OE1 GLU A  42      -8.635   5.239  13.966  1.00  0.00           O  
ATOM    628  OE2 GLU A  42     -10.081   3.587  14.074  1.00  0.00           O1-
ATOM    629  H   GLU A  42      -4.608   2.655  12.510  1.00  0.00           H  
ATOM    630  HA  GLU A  42      -7.035   1.119  12.067  1.00  0.00           H  
ATOM    631  HB2 GLU A  42      -6.386   4.013  12.424  1.00  0.00           H  
ATOM    632  HB3 GLU A  42      -7.883   3.580  11.611  1.00  0.00           H  
ATOM    633  HG2 GLU A  42      -8.220   2.033  13.688  1.00  0.00           H  
ATOM    634  HG3 GLU A  42      -7.064   3.133  14.437  1.00  0.00           H  
ATOM    635  N   PRO A  43      -7.431   1.366   9.605  1.00  0.00           N  
ATOM    636  CA  PRO A  43      -7.552   1.321   8.145  1.00  0.00           C  
ATOM    637  C   PRO A  43      -7.962   2.666   7.555  1.00  0.00           C  
ATOM    638  O   PRO A  43      -8.565   3.496   8.236  1.00  0.00           O  
ATOM    639  CB  PRO A  43      -8.648   0.278   7.911  1.00  0.00           C  
ATOM    640  CG  PRO A  43      -9.458   0.295   9.161  1.00  0.00           C  
ATOM    641  CD  PRO A  43      -8.496   0.601  10.275  1.00  0.00           C  
ATOM    642  HA  PRO A  43      -6.634   0.991   7.681  1.00  0.00           H  
ATOM    643  HB2 PRO A  43      -9.239   0.560   7.052  1.00  0.00           H  
ATOM    644  HB3 PRO A  43      -8.199  -0.690   7.745  1.00  0.00           H  
ATOM    645  HG2 PRO A  43     -10.215   1.062   9.098  1.00  0.00           H  
ATOM    646  HG3 PRO A  43      -9.914  -0.672   9.316  1.00  0.00           H  
ATOM    647  HD2 PRO A  43      -8.977   1.197  11.037  1.00  0.00           H  
ATOM    648  HD3 PRO A  43      -8.106  -0.312  10.698  1.00  0.00           H  
ATOM    649  N   LEU A  44      -7.631   2.875   6.285  1.00  0.00           N  
ATOM    650  CA  LEU A  44      -7.966   4.121   5.603  1.00  0.00           C  
ATOM    651  C   LEU A  44      -8.847   3.855   4.387  1.00  0.00           C  
ATOM    652  O   LEU A  44      -9.765   4.622   4.094  1.00  0.00           O  
ATOM    653  CB  LEU A  44      -6.691   4.849   5.174  1.00  0.00           C  
ATOM    654  CG  LEU A  44      -5.973   5.644   6.265  1.00  0.00           C  
ATOM    655  CD1 LEU A  44      -5.298   4.705   7.253  1.00  0.00           C  
ATOM    656  CD2 LEU A  44      -4.956   6.595   5.650  1.00  0.00           C  
ATOM    657  H   LEU A  44      -7.151   2.177   5.794  1.00  0.00           H  
ATOM    658  HA  LEU A  44      -8.510   4.743   6.298  1.00  0.00           H  
ATOM    659  HB2 LEU A  44      -6.001   4.111   4.794  1.00  0.00           H  
ATOM    660  HB3 LEU A  44      -6.954   5.535   4.382  1.00  0.00           H  
ATOM    661  HG  LEU A  44      -6.698   6.234   6.808  1.00  0.00           H  
ATOM    662 HD11 LEU A  44      -5.145   5.219   8.190  1.00  0.00           H  
ATOM    663 HD12 LEU A  44      -4.345   4.390   6.856  1.00  0.00           H  
ATOM    664 HD13 LEU A  44      -5.925   3.840   7.413  1.00  0.00           H  
ATOM    665 HD21 LEU A  44      -3.959   6.263   5.897  1.00  0.00           H  
ATOM    666 HD22 LEU A  44      -5.112   7.590   6.042  1.00  0.00           H  
ATOM    667 HD23 LEU A  44      -5.077   6.606   4.577  1.00  0.00           H  
ATOM    668  N   CYS A  45      -8.564   2.764   3.684  1.00  0.00           N  
ATOM    669  CA  CYS A  45      -9.332   2.396   2.500  1.00  0.00           C  
ATOM    670  C   CYS A  45      -9.254   0.895   2.246  1.00  0.00           C  
ATOM    671  O   CYS A  45      -8.445   0.193   2.854  1.00  0.00           O  
ATOM    672  CB  CYS A  45      -8.820   3.160   1.277  1.00  0.00           C  
ATOM    673  SG  CYS A  45      -9.248   4.916   1.271  1.00  0.00           S  
ATOM    674  H   CYS A  45      -7.820   2.192   3.968  1.00  0.00           H  
ATOM    675  HA  CYS A  45     -10.362   2.666   2.677  1.00  0.00           H  
ATOM    676  HB2 CYS A  45      -7.743   3.085   1.240  1.00  0.00           H  
ATOM    677  HB3 CYS A  45      -9.236   2.715   0.385  1.00  0.00           H  
ATOM    678  HG  CYS A  45     -10.547   5.019   1.033  1.00  0.00           H  
ATOM    679  N   ASP A  46     -10.102   0.407   1.347  1.00  0.00           N  
ATOM    680  CA  ASP A  46     -10.130  -1.012   1.013  1.00  0.00           C  
ATOM    681  C   ASP A  46      -8.734  -1.514   0.654  1.00  0.00           C  
ATOM    682  O   ASP A  46      -7.891  -0.750   0.186  1.00  0.00           O  
ATOM    683  CB  ASP A  46     -11.091  -1.266  -0.149  1.00  0.00           C  
ATOM    684  CG  ASP A  46     -11.447  -2.732  -0.297  1.00  0.00           C  
ATOM    685  OD1 ASP A  46     -11.596  -3.414   0.738  1.00  0.00           O  
ATOM    686  OD2 ASP A  46     -11.577  -3.197  -1.449  1.00  0.00           O1-
ATOM    687  H   ASP A  46     -10.723   1.017   0.896  1.00  0.00           H  
ATOM    688  HA  ASP A  46     -10.479  -1.550   1.881  1.00  0.00           H  
ATOM    689  HB2 ASP A  46     -12.002  -0.709   0.017  1.00  0.00           H  
ATOM    690  HB3 ASP A  46     -10.632  -0.930  -1.067  1.00  0.00           H  
ATOM    691  N   ASN A  47      -8.499  -2.802   0.877  1.00  0.00           N  
ATOM    692  CA  ASN A  47      -7.205  -3.406   0.578  1.00  0.00           C  
ATOM    693  C   ASN A  47      -7.203  -4.027  -0.815  1.00  0.00           C  
ATOM    694  O   ASN A  47      -8.258  -4.254  -1.407  1.00  0.00           O  
ATOM    695  CB  ASN A  47      -6.861  -4.469   1.624  1.00  0.00           C  
ATOM    696  CG  ASN A  47      -7.240  -4.042   3.028  1.00  0.00           C  
ATOM    697  ND2 ASN A  47      -6.579  -3.006   3.531  1.00  0.00           N  
ATOM    698  OD1 ASN A  47      -8.118  -4.637   3.654  1.00  0.00           O  
ATOM    699  H   ASN A  47      -9.211  -3.361   1.251  1.00  0.00           H  
ATOM    700  HA  ASN A  47      -6.460  -2.625   0.613  1.00  0.00           H  
ATOM    701  HB2 ASN A  47      -7.392  -5.380   1.389  1.00  0.00           H  
ATOM    702  HB3 ASN A  47      -5.799  -4.659   1.599  1.00  0.00           H  
ATOM    703 HD21 ASN A  47      -5.893  -2.581   2.975  1.00  0.00           H  
ATOM    704 HD22 ASN A  47      -6.804  -2.709   4.437  1.00  0.00           H  
ATOM    705  N   VAL A  48      -6.010  -4.300  -1.334  1.00  0.00           N  
ATOM    706  CA  VAL A  48      -5.870  -4.897  -2.656  1.00  0.00           C  
ATOM    707  C   VAL A  48      -5.220  -6.274  -2.572  1.00  0.00           C  
ATOM    708  O   VAL A  48      -4.351  -6.511  -1.734  1.00  0.00           O  
ATOM    709  CB  VAL A  48      -5.033  -4.003  -3.590  1.00  0.00           C  
ATOM    710  CG1 VAL A  48      -5.036  -4.558  -5.006  1.00  0.00           C  
ATOM    711  CG2 VAL A  48      -5.555  -2.574  -3.567  1.00  0.00           C  
ATOM    712  H   VAL A  48      -5.205  -4.097  -0.814  1.00  0.00           H  
ATOM    713  HA  VAL A  48      -6.857  -5.002  -3.082  1.00  0.00           H  
ATOM    714  HB  VAL A  48      -4.014  -3.997  -3.232  1.00  0.00           H  
ATOM    715 HG11 VAL A  48      -4.374  -5.410  -5.060  1.00  0.00           H  
ATOM    716 HG12 VAL A  48      -6.038  -4.862  -5.272  1.00  0.00           H  
ATOM    717 HG13 VAL A  48      -4.697  -3.796  -5.692  1.00  0.00           H  
ATOM    718 HG21 VAL A  48      -5.789  -2.261  -4.574  1.00  0.00           H  
ATOM    719 HG22 VAL A  48      -6.447  -2.526  -2.959  1.00  0.00           H  
ATOM    720 HG23 VAL A  48      -4.801  -1.922  -3.153  1.00  0.00           H  
ATOM    721  N   ASN A  49      -5.647  -7.178  -3.447  1.00  0.00           N  
ATOM    722  CA  ASN A  49      -5.107  -8.533  -3.472  1.00  0.00           C  
ATOM    723  C   ASN A  49      -4.585  -8.885  -4.862  1.00  0.00           C  
ATOM    724  O   ASN A  49      -5.181  -8.513  -5.874  1.00  0.00           O  
ATOM    725  CB  ASN A  49      -6.177  -9.539  -3.046  1.00  0.00           C  
ATOM    726  CG  ASN A  49      -7.317  -9.627  -4.042  1.00  0.00           C  
ATOM    727  ND2 ASN A  49      -8.228  -8.662  -3.985  1.00  0.00           N  
ATOM    728  OD1 ASN A  49      -7.378 -10.551  -4.854  1.00  0.00           O  
ATOM    729  H   ASN A  49      -6.343  -6.930  -4.091  1.00  0.00           H  
ATOM    730  HA  ASN A  49      -4.286  -8.575  -2.771  1.00  0.00           H  
ATOM    731  HB2 ASN A  49      -5.728 -10.518  -2.957  1.00  0.00           H  
ATOM    732  HB3 ASN A  49      -6.581  -9.244  -2.089  1.00  0.00           H  
ATOM    733 HD21 ASN A  49      -8.115  -7.958  -3.312  1.00  0.00           H  
ATOM    734 HD22 ASN A  49      -8.976  -8.694  -4.617  1.00  0.00           H  
ATOM    735  N   THR A  50      -3.469  -9.606  -4.904  1.00  0.00           N  
ATOM    736  CA  THR A  50      -2.867 -10.008  -6.169  1.00  0.00           C  
ATOM    737  C   THR A  50      -3.484 -11.303  -6.685  1.00  0.00           C  
ATOM    738  O   THR A  50      -4.095 -12.055  -5.925  1.00  0.00           O  
ATOM    739  CB  THR A  50      -1.344 -10.198  -6.031  1.00  0.00           C  
ATOM    740  CG2 THR A  50      -0.685  -8.927  -5.518  1.00  0.00           C  
ATOM    741  OG1 THR A  50      -1.065 -11.281  -5.136  1.00  0.00           O  
ATOM    742  H   THR A  50      -3.041  -9.872  -4.064  1.00  0.00           H  
ATOM    743  HA  THR A  50      -3.047  -9.223  -6.889  1.00  0.00           H  
ATOM    744  HB  THR A  50      -0.936 -10.431  -7.004  1.00  0.00           H  
ATOM    745  HG1 THR A  50      -0.566 -11.958  -5.599  1.00  0.00           H  
ATOM    746 HG21 THR A  50      -1.120  -8.653  -4.568  1.00  0.00           H  
ATOM    747 HG22 THR A  50      -0.840  -8.129  -6.229  1.00  0.00           H  
ATOM    748 HG23 THR A  50       0.374  -9.097  -5.393  1.00  0.00           H  
ATOM    749  N   GLN A  51      -3.320 -11.557  -7.979  1.00  0.00           N  
ATOM    750  CA  GLN A  51      -3.862 -12.763  -8.595  1.00  0.00           C  
ATOM    751  C   GLN A  51      -3.422 -14.009  -7.833  1.00  0.00           C  
ATOM    752  O   GLN A  51      -2.568 -13.938  -6.949  1.00  0.00           O  
ATOM    753  CB  GLN A  51      -3.417 -12.859 -10.055  1.00  0.00           C  
ATOM    754  CG  GLN A  51      -1.908 -12.929 -10.227  1.00  0.00           C  
ATOM    755  CD  GLN A  51      -1.493 -13.079 -11.677  1.00  0.00           C  
ATOM    756  NE2 GLN A  51      -1.683 -12.024 -12.461  1.00  0.00           N  
ATOM    757  OE1 GLN A  51      -1.005 -14.132 -12.090  1.00  0.00           O  
ATOM    758  H   GLN A  51      -2.823 -10.920  -8.532  1.00  0.00           H  
ATOM    759  HA  GLN A  51      -4.939 -12.697  -8.560  1.00  0.00           H  
ATOM    760  HB2 GLN A  51      -3.849 -13.746 -10.493  1.00  0.00           H  
ATOM    761  HB3 GLN A  51      -3.778 -11.992 -10.587  1.00  0.00           H  
ATOM    762  HG2 GLN A  51      -1.471 -12.022  -9.836  1.00  0.00           H  
ATOM    763  HG3 GLN A  51      -1.534 -13.776  -9.671  1.00  0.00           H  
ATOM    764 HE21 GLN A  51      -2.075 -11.218 -12.063  1.00  0.00           H  
ATOM    765 HE22 GLN A  51      -1.423 -12.093 -13.402  1.00  0.00           H  
ATOM    766  N   ARG A  52      -4.012 -15.148  -8.181  1.00  0.00           N  
ATOM    767  CA  ARG A  52      -3.681 -16.409  -7.529  1.00  0.00           C  
ATOM    768  C   ARG A  52      -2.639 -17.181  -8.333  1.00  0.00           C  
ATOM    769  O   ARG A  52      -2.898 -17.604  -9.460  1.00  0.00           O  
ATOM    770  CB  ARG A  52      -4.939 -17.262  -7.353  1.00  0.00           C  
ATOM    771  CG  ARG A  52      -5.655 -17.027  -6.033  1.00  0.00           C  
ATOM    772  CD  ARG A  52      -6.290 -15.645  -5.982  1.00  0.00           C  
ATOM    773  NE  ARG A  52      -7.292 -15.464  -7.028  1.00  0.00           N  
ATOM    774  CZ  ARG A  52      -8.113 -14.422  -7.087  1.00  0.00           C  
ATOM    775  NH1 ARG A  52      -8.051 -13.472  -6.163  1.00  0.00           N1+
ATOM    776  NH2 ARG A  52      -8.999 -14.327  -8.070  1.00  0.00           N  
ATOM    777  H   ARG A  52      -4.685 -15.140  -8.893  1.00  0.00           H  
ATOM    778  HA  ARG A  52      -3.272 -16.182  -6.556  1.00  0.00           H  
ATOM    779  HB2 ARG A  52      -5.627 -17.037  -8.155  1.00  0.00           H  
ATOM    780  HB3 ARG A  52      -4.663 -18.304  -7.408  1.00  0.00           H  
ATOM    781  HG2 ARG A  52      -6.430 -17.770  -5.917  1.00  0.00           H  
ATOM    782  HG3 ARG A  52      -4.943 -17.116  -5.227  1.00  0.00           H  
ATOM    783  HD2 ARG A  52      -6.761 -15.516  -5.019  1.00  0.00           H  
ATOM    784  HD3 ARG A  52      -5.515 -14.904  -6.106  1.00  0.00           H  
ATOM    785  HE  ARG A  52      -7.355 -16.154  -7.721  1.00  0.00           H  
ATOM    786 HH11 ARG A  52      -7.384 -13.540  -5.422  1.00  0.00           H  
ATOM    787 HH12 ARG A  52      -8.670 -12.688  -6.210  1.00  0.00           H  
ATOM    788 HH21 ARG A  52      -9.049 -15.041  -8.768  1.00  0.00           H  
ATOM    789 HH22 ARG A  52      -9.617 -13.543  -8.113  1.00  0.00           H  
ATOM    790  N   VAL A  53      -1.460 -17.359  -7.747  1.00  0.00           N  
ATOM    791  CA  VAL A  53      -0.378 -18.079  -8.408  1.00  0.00           C  
ATOM    792  C   VAL A  53      -0.008 -19.342  -7.638  1.00  0.00           C  
ATOM    793  O   VAL A  53      -0.173 -19.427  -6.421  1.00  0.00           O  
ATOM    794  CB  VAL A  53       0.875 -17.196  -8.558  1.00  0.00           C  
ATOM    795  CG1 VAL A  53       0.483 -15.763  -8.885  1.00  0.00           C  
ATOM    796  CG2 VAL A  53       1.720 -17.252  -7.295  1.00  0.00           C  
ATOM    797  H   VAL A  53      -1.313 -16.997  -6.848  1.00  0.00           H  
ATOM    798  HA  VAL A  53      -0.717 -18.358  -9.395  1.00  0.00           H  
ATOM    799  HB  VAL A  53       1.465 -17.580  -9.378  1.00  0.00           H  
ATOM    800 HG11 VAL A  53       1.190 -15.348  -9.588  1.00  0.00           H  
ATOM    801 HG12 VAL A  53      -0.507 -15.750  -9.318  1.00  0.00           H  
ATOM    802 HG13 VAL A  53       0.488 -15.174  -7.980  1.00  0.00           H  
ATOM    803 HG21 VAL A  53       2.053 -18.266  -7.130  1.00  0.00           H  
ATOM    804 HG22 VAL A  53       2.578 -16.605  -7.406  1.00  0.00           H  
ATOM    805 HG23 VAL A  53       1.130 -16.924  -6.452  1.00  0.00           H  
ATOM    806  N   PRO A  54       0.506 -20.347  -8.362  1.00  0.00           N  
ATOM    807  CA  PRO A  54       0.913 -21.624  -7.767  1.00  0.00           C  
ATOM    808  C   PRO A  54       2.155 -21.487  -6.894  1.00  0.00           C  
ATOM    809  O   PRO A  54       3.108 -20.797  -7.258  1.00  0.00           O  
ATOM    810  CB  PRO A  54       1.208 -22.504  -8.985  1.00  0.00           C  
ATOM    811  CG  PRO A  54       1.558 -21.544 -10.069  1.00  0.00           C  
ATOM    812  CD  PRO A  54       0.731 -20.314  -9.817  1.00  0.00           C  
ATOM    813  HA  PRO A  54       0.114 -22.064  -7.189  1.00  0.00           H  
ATOM    814  HB2 PRO A  54       2.033 -23.166  -8.761  1.00  0.00           H  
ATOM    815  HB3 PRO A  54       0.332 -23.082  -9.237  1.00  0.00           H  
ATOM    816  HG2 PRO A  54       2.610 -21.305 -10.023  1.00  0.00           H  
ATOM    817  HG3 PRO A  54       1.311 -21.971 -11.030  1.00  0.00           H  
ATOM    818  HD2 PRO A  54       1.277 -19.427 -10.103  1.00  0.00           H  
ATOM    819  HD3 PRO A  54      -0.205 -20.373 -10.352  1.00  0.00           H  
ATOM    820  N   CYS A  55       2.138 -22.149  -5.742  1.00  0.00           N  
ATOM    821  CA  CYS A  55       3.264 -22.100  -4.816  1.00  0.00           C  
ATOM    822  C   CYS A  55       4.581 -22.343  -5.548  1.00  0.00           C  
ATOM    823  O   CYS A  55       5.565 -21.638  -5.326  1.00  0.00           O  
ATOM    824  CB  CYS A  55       3.085 -23.138  -3.708  1.00  0.00           C  
ATOM    825  SG  CYS A  55       2.889 -24.833  -4.308  1.00  0.00           S  
ATOM    826  H   CYS A  55       1.350 -22.682  -5.508  1.00  0.00           H  
ATOM    827  HA  CYS A  55       3.288 -21.116  -4.375  1.00  0.00           H  
ATOM    828  HB2 CYS A  55       3.950 -23.118  -3.061  1.00  0.00           H  
ATOM    829  HB3 CYS A  55       2.207 -22.889  -3.131  1.00  0.00           H  
ATOM    830  HG  CYS A  55       1.720 -24.915  -4.925  1.00  0.00           H  
ATOM    831  N   SER A  56       4.590 -23.345  -6.421  1.00  0.00           N  
ATOM    832  CA  SER A  56       5.787 -23.684  -7.182  1.00  0.00           C  
ATOM    833  C   SER A  56       6.335 -22.459  -7.907  1.00  0.00           C  
ATOM    834  O   SER A  56       7.542 -22.333  -8.111  1.00  0.00           O  
ATOM    835  CB  SER A  56       5.479 -24.793  -8.191  1.00  0.00           C  
ATOM    836  OG  SER A  56       6.667 -25.291  -8.780  1.00  0.00           O  
ATOM    837  H   SER A  56       3.774 -23.871  -6.555  1.00  0.00           H  
ATOM    838  HA  SER A  56       6.532 -24.040  -6.486  1.00  0.00           H  
ATOM    839  HB2 SER A  56       4.973 -25.603  -7.688  1.00  0.00           H  
ATOM    840  HB3 SER A  56       4.842 -24.399  -8.970  1.00  0.00           H  
ATOM    841  HG  SER A  56       7.090 -24.595  -9.288  1.00  0.00           H  
ATOM    842  N   ASN A  57       5.439 -21.558  -8.294  1.00  0.00           N  
ATOM    843  CA  ASN A  57       5.831 -20.342  -8.998  1.00  0.00           C  
ATOM    844  C   ASN A  57       5.123 -19.124  -8.414  1.00  0.00           C  
ATOM    845  O   ASN A  57       4.081 -18.687  -8.903  1.00  0.00           O  
ATOM    846  CB  ASN A  57       5.513 -20.465 -10.489  1.00  0.00           C  
ATOM    847  CG  ASN A  57       6.472 -19.669 -11.353  1.00  0.00           C  
ATOM    848  ND2 ASN A  57       5.949 -18.663 -12.044  1.00  0.00           N  
ATOM    849  OD1 ASN A  57       7.668 -19.956 -11.397  1.00  0.00           O  
ATOM    850  H   ASN A  57       4.490 -21.714  -8.103  1.00  0.00           H  
ATOM    851  HA  ASN A  57       6.897 -20.218  -8.875  1.00  0.00           H  
ATOM    852  HB2 ASN A  57       5.574 -21.504 -10.780  1.00  0.00           H  
ATOM    853  HB3 ASN A  57       4.511 -20.105 -10.668  1.00  0.00           H  
ATOM    854 HD21 ASN A  57       4.988 -18.493 -11.960  1.00  0.00           H  
ATOM    855 HD22 ASN A  57       6.547 -18.133 -12.611  1.00  0.00           H  
ATOM    856  N   PRO A  58       5.701 -18.560  -7.343  1.00  0.00           N  
ATOM    857  CA  PRO A  58       5.144 -17.383  -6.670  1.00  0.00           C  
ATOM    858  C   PRO A  58       5.259 -16.121  -7.518  1.00  0.00           C  
ATOM    859  O   PRO A  58       4.894 -15.031  -7.078  1.00  0.00           O  
ATOM    860  CB  PRO A  58       6.000 -17.258  -5.407  1.00  0.00           C  
ATOM    861  CG  PRO A  58       7.291 -17.914  -5.757  1.00  0.00           C  
ATOM    862  CD  PRO A  58       6.945 -19.028  -6.707  1.00  0.00           C  
ATOM    863  HA  PRO A  58       4.111 -17.536  -6.393  1.00  0.00           H  
ATOM    864  HB2 PRO A  58       6.139 -16.214  -5.165  1.00  0.00           H  
ATOM    865  HB3 PRO A  58       5.512 -17.761  -4.586  1.00  0.00           H  
ATOM    866  HG2 PRO A  58       7.946 -17.203  -6.236  1.00  0.00           H  
ATOM    867  HG3 PRO A  58       7.754 -18.312  -4.867  1.00  0.00           H  
ATOM    868  HD2 PRO A  58       7.728 -19.156  -7.439  1.00  0.00           H  
ATOM    869  HD3 PRO A  58       6.777 -19.947  -6.165  1.00  0.00           H  
ATOM    870  N   ARG A  59       5.768 -16.277  -8.736  1.00  0.00           N  
ATOM    871  CA  ARG A  59       5.931 -15.149  -9.645  1.00  0.00           C  
ATOM    872  C   ARG A  59       4.580 -14.531  -9.994  1.00  0.00           C  
ATOM    873  O   ARG A  59       3.661 -15.227 -10.425  1.00  0.00           O  
ATOM    874  CB  ARG A  59       6.644 -15.596 -10.923  1.00  0.00           C  
ATOM    875  CG  ARG A  59       7.463 -14.497 -11.580  1.00  0.00           C  
ATOM    876  CD  ARG A  59       8.401 -15.058 -12.637  1.00  0.00           C  
ATOM    877  NE  ARG A  59       9.478 -14.127 -12.962  1.00  0.00           N  
ATOM    878  CZ  ARG A  59      10.574 -14.474 -13.628  1.00  0.00           C  
ATOM    879  NH1 ARG A  59      10.736 -15.724 -14.038  1.00  0.00           N1+
ATOM    880  NH2 ARG A  59      11.510 -13.569 -13.886  1.00  0.00           N  
ATOM    881  H   ARG A  59       6.041 -17.171  -9.029  1.00  0.00           H  
ATOM    882  HA  ARG A  59       6.536 -14.406  -9.147  1.00  0.00           H  
ATOM    883  HB2 ARG A  59       7.308 -16.415 -10.684  1.00  0.00           H  
ATOM    884  HB3 ARG A  59       5.906 -15.937 -11.632  1.00  0.00           H  
ATOM    885  HG2 ARG A  59       6.793 -13.791 -12.047  1.00  0.00           H  
ATOM    886  HG3 ARG A  59       8.047 -13.995 -10.823  1.00  0.00           H  
ATOM    887  HD2 ARG A  59       8.832 -15.976 -12.267  1.00  0.00           H  
ATOM    888  HD3 ARG A  59       7.832 -15.262 -13.532  1.00  0.00           H  
ATOM    889  HE  ARG A  59       9.379 -13.197 -12.669  1.00  0.00           H  
ATOM    890 HH11 ARG A  59      10.032 -16.408 -13.846  1.00  0.00           H  
ATOM    891 HH12 ARG A  59      11.562 -15.983 -14.541  1.00  0.00           H  
ATOM    892 HH21 ARG A  59      11.391 -12.626 -13.579  1.00  0.00           H  
ATOM    893 HH22 ARG A  59      12.334 -13.832 -14.387  1.00  0.00           H  
ATOM    894  N   TRP A  60       4.468 -13.222  -9.803  1.00  0.00           N  
ATOM    895  CA  TRP A  60       3.229 -12.511 -10.096  1.00  0.00           C  
ATOM    896  C   TRP A  60       3.366 -11.681 -11.368  1.00  0.00           C  
ATOM    897  O   TRP A  60       2.676 -11.925 -12.356  1.00  0.00           O  
ATOM    898  CB  TRP A  60       2.845 -11.608  -8.922  1.00  0.00           C  
ATOM    899  CG  TRP A  60       2.111 -12.331  -7.833  1.00  0.00           C  
ATOM    900  CD1 TRP A  60       0.790 -12.674  -7.822  1.00  0.00           C  
ATOM    901  CD2 TRP A  60       2.659 -12.797  -6.595  1.00  0.00           C  
ATOM    902  CE2 TRP A  60       1.612 -13.414  -5.882  1.00  0.00           C  
ATOM    903  CE3 TRP A  60       3.932 -12.754  -6.019  1.00  0.00           C  
ATOM    904  NE1 TRP A  60       0.482 -13.325  -6.652  1.00  0.00           N  
ATOM    905  CZ2 TRP A  60       1.801 -13.982  -4.625  1.00  0.00           C  
ATOM    906  CZ3 TRP A  60       4.117 -13.318  -4.771  1.00  0.00           C  
ATOM    907  CH2 TRP A  60       3.057 -13.926  -4.086  1.00  0.00           C  
ATOM    908  H   TRP A  60       5.236 -12.721  -9.456  1.00  0.00           H  
ATOM    909  HA  TRP A  60       2.452 -13.246 -10.242  1.00  0.00           H  
ATOM    910  HB2 TRP A  60       3.740 -11.182  -8.496  1.00  0.00           H  
ATOM    911  HB3 TRP A  60       2.208 -10.813  -9.283  1.00  0.00           H  
ATOM    912  HD1 TRP A  60       0.099 -12.457  -8.623  1.00  0.00           H  
ATOM    913  HE1 TRP A  60      -0.402 -13.672  -6.409  1.00  0.00           H  
ATOM    914  HE3 TRP A  60       4.761 -12.290  -6.532  1.00  0.00           H  
ATOM    915  HZ2 TRP A  60       0.994 -14.454  -4.084  1.00  0.00           H  
ATOM    916  HZ3 TRP A  60       5.094 -13.294  -4.310  1.00  0.00           H  
ATOM    917  HH2 TRP A  60       3.248 -14.353  -3.113  1.00  0.00           H  
ATOM    918  N   ASN A  61       4.261 -10.699 -11.335  1.00  0.00           N  
ATOM    919  CA  ASN A  61       4.487  -9.832 -12.486  1.00  0.00           C  
ATOM    920  C   ASN A  61       3.202  -9.115 -12.889  1.00  0.00           C  
ATOM    921  O   ASN A  61       2.865  -9.043 -14.070  1.00  0.00           O  
ATOM    922  CB  ASN A  61       5.022 -10.647 -13.666  1.00  0.00           C  
ATOM    923  CG  ASN A  61       6.090 -11.638 -13.248  1.00  0.00           C  
ATOM    924  ND2 ASN A  61       6.404 -12.578 -14.133  1.00  0.00           N  
ATOM    925  OD1 ASN A  61       6.626 -11.561 -12.143  1.00  0.00           O  
ATOM    926  H   ASN A  61       4.781 -10.553 -10.517  1.00  0.00           H  
ATOM    927  HA  ASN A  61       5.225  -9.095 -12.206  1.00  0.00           H  
ATOM    928  HB2 ASN A  61       4.206 -11.194 -14.116  1.00  0.00           H  
ATOM    929  HB3 ASN A  61       5.446  -9.975 -14.397  1.00  0.00           H  
ATOM    930 HD21 ASN A  61       5.936 -12.578 -14.994  1.00  0.00           H  
ATOM    931 HD22 ASN A  61       7.091 -13.232 -13.888  1.00  0.00           H  
ATOM    932  N   GLU A  62       2.491  -8.587 -11.898  1.00  0.00           N  
ATOM    933  CA  GLU A  62       1.243  -7.876 -12.150  1.00  0.00           C  
ATOM    934  C   GLU A  62       1.261  -6.497 -11.497  1.00  0.00           C  
ATOM    935  O   GLU A  62       1.867  -6.306 -10.442  1.00  0.00           O  
ATOM    936  CB  GLU A  62       0.054  -8.685 -11.626  1.00  0.00           C  
ATOM    937  CG  GLU A  62      -1.273  -7.951 -11.724  1.00  0.00           C  
ATOM    938  CD  GLU A  62      -1.869  -8.007 -13.117  1.00  0.00           C  
ATOM    939  OE1 GLU A  62      -2.576  -8.991 -13.420  1.00  0.00           O  
ATOM    940  OE2 GLU A  62      -1.628  -7.068 -13.904  1.00  0.00           O1-
ATOM    941  H   GLU A  62       2.812  -8.678 -10.977  1.00  0.00           H  
ATOM    942  HA  GLU A  62       1.140  -7.754 -13.217  1.00  0.00           H  
ATOM    943  HB2 GLU A  62      -0.021  -9.601 -12.193  1.00  0.00           H  
ATOM    944  HB3 GLU A  62       0.230  -8.929 -10.588  1.00  0.00           H  
ATOM    945  HG2 GLU A  62      -1.970  -8.400 -11.033  1.00  0.00           H  
ATOM    946  HG3 GLU A  62      -1.118  -6.916 -11.456  1.00  0.00           H  
ATOM    947  N   TRP A  63       0.593  -5.540 -12.131  1.00  0.00           N  
ATOM    948  CA  TRP A  63       0.533  -4.178 -11.612  1.00  0.00           C  
ATOM    949  C   TRP A  63      -0.644  -4.011 -10.657  1.00  0.00           C  
ATOM    950  O   TRP A  63      -1.802  -4.164 -11.050  1.00  0.00           O  
ATOM    951  CB  TRP A  63       0.418  -3.177 -12.763  1.00  0.00           C  
ATOM    952  CG  TRP A  63       1.694  -3.004 -13.529  1.00  0.00           C  
ATOM    953  CD1 TRP A  63       2.141  -3.777 -14.562  1.00  0.00           C  
ATOM    954  CD2 TRP A  63       2.688  -1.995 -13.321  1.00  0.00           C  
ATOM    955  CE2 TRP A  63       3.710  -2.216 -14.265  1.00  0.00           C  
ATOM    956  CE3 TRP A  63       2.814  -0.925 -12.431  1.00  0.00           C  
ATOM    957  NE1 TRP A  63       3.354  -3.309 -15.009  1.00  0.00           N  
ATOM    958  CZ2 TRP A  63       4.841  -1.407 -14.340  1.00  0.00           C  
ATOM    959  CZ3 TRP A  63       3.937  -0.123 -12.507  1.00  0.00           C  
ATOM    960  CH2 TRP A  63       4.938  -0.367 -13.457  1.00  0.00           C  
ATOM    961  H   TRP A  63       0.129  -5.754 -12.968  1.00  0.00           H  
ATOM    962  HA  TRP A  63       1.449  -3.989 -11.073  1.00  0.00           H  
ATOM    963  HB2 TRP A  63      -0.341  -3.516 -13.452  1.00  0.00           H  
ATOM    964  HB3 TRP A  63       0.134  -2.214 -12.365  1.00  0.00           H  
ATOM    965  HD1 TRP A  63       1.610  -4.629 -14.958  1.00  0.00           H  
ATOM    966  HE1 TRP A  63       3.876  -3.695 -15.743  1.00  0.00           H  
ATOM    967  HE3 TRP A  63       2.053  -0.721 -11.692  1.00  0.00           H  
ATOM    968  HZ2 TRP A  63       5.621  -1.582 -15.067  1.00  0.00           H  
ATOM    969  HZ3 TRP A  63       4.051   0.708 -11.827  1.00  0.00           H  
ATOM    970  HH2 TRP A  63       5.798   0.285 -13.480  1.00  0.00           H  
ATOM    971  N   LEU A  64      -0.342  -3.697  -9.402  1.00  0.00           N  
ATOM    972  CA  LEU A  64      -1.376  -3.509  -8.390  1.00  0.00           C  
ATOM    973  C   LEU A  64      -1.639  -2.025  -8.151  1.00  0.00           C  
ATOM    974  O   LEU A  64      -0.729  -1.270  -7.814  1.00  0.00           O  
ATOM    975  CB  LEU A  64      -0.964  -4.183  -7.081  1.00  0.00           C  
ATOM    976  CG  LEU A  64      -2.104  -4.724  -6.217  1.00  0.00           C  
ATOM    977  CD1 LEU A  64      -3.017  -5.621  -7.039  1.00  0.00           C  
ATOM    978  CD2 LEU A  64      -1.552  -5.478  -5.016  1.00  0.00           C  
ATOM    979  H   LEU A  64       0.598  -3.589  -9.149  1.00  0.00           H  
ATOM    980  HA  LEU A  64      -2.282  -3.969  -8.754  1.00  0.00           H  
ATOM    981  HB2 LEU A  64      -0.314  -5.009  -7.324  1.00  0.00           H  
ATOM    982  HB3 LEU A  64      -0.418  -3.458  -6.494  1.00  0.00           H  
ATOM    983  HG  LEU A  64      -2.694  -3.895  -5.850  1.00  0.00           H  
ATOM    984 HD11 LEU A  64      -3.317  -6.470  -6.444  1.00  0.00           H  
ATOM    985 HD12 LEU A  64      -2.489  -5.965  -7.916  1.00  0.00           H  
ATOM    986 HD13 LEU A  64      -3.892  -5.064  -7.341  1.00  0.00           H  
ATOM    987 HD21 LEU A  64      -0.545  -5.805  -5.229  1.00  0.00           H  
ATOM    988 HD22 LEU A  64      -2.174  -6.338  -4.814  1.00  0.00           H  
ATOM    989 HD23 LEU A  64      -1.545  -4.828  -4.155  1.00  0.00           H  
ATOM    990  N   ASN A  65      -2.892  -1.617  -8.325  1.00  0.00           N  
ATOM    991  CA  ASN A  65      -3.276  -0.224  -8.126  1.00  0.00           C  
ATOM    992  C   ASN A  65      -3.919  -0.027  -6.756  1.00  0.00           C  
ATOM    993  O   ASN A  65      -4.745  -0.832  -6.325  1.00  0.00           O  
ATOM    994  CB  ASN A  65      -4.243   0.222  -9.225  1.00  0.00           C  
ATOM    995  CG  ASN A  65      -5.422  -0.720  -9.375  1.00  0.00           C  
ATOM    996  ND2 ASN A  65      -6.579  -0.304  -8.874  1.00  0.00           N  
ATOM    997  OD1 ASN A  65      -5.293  -1.809  -9.935  1.00  0.00           O  
ATOM    998  H   ASN A  65      -3.574  -2.267  -8.594  1.00  0.00           H  
ATOM    999  HA  ASN A  65      -2.381   0.378  -8.181  1.00  0.00           H  
ATOM   1000  HB2 ASN A  65      -4.622   1.205  -8.985  1.00  0.00           H  
ATOM   1001  HB3 ASN A  65      -3.716   0.263 -10.166  1.00  0.00           H  
ATOM   1002 HD21 ASN A  65      -6.608   0.575  -8.442  1.00  0.00           H  
ATOM   1003 HD22 ASN A  65      -7.357  -0.894  -8.957  1.00  0.00           H  
ATOM   1004  N   TYR A  66      -3.535   1.048  -6.078  1.00  0.00           N  
ATOM   1005  CA  TYR A  66      -4.072   1.350  -4.756  1.00  0.00           C  
ATOM   1006  C   TYR A  66      -5.054   2.516  -4.821  1.00  0.00           C  
ATOM   1007  O   TYR A  66      -4.816   3.505  -5.515  1.00  0.00           O  
ATOM   1008  CB  TYR A  66      -2.937   1.678  -3.784  1.00  0.00           C  
ATOM   1009  CG  TYR A  66      -2.071   0.487  -3.441  1.00  0.00           C  
ATOM   1010  CD1 TYR A  66      -1.183  -0.041  -4.369  1.00  0.00           C  
ATOM   1011  CD2 TYR A  66      -2.141  -0.109  -2.188  1.00  0.00           C  
ATOM   1012  CE1 TYR A  66      -0.390  -1.130  -4.060  1.00  0.00           C  
ATOM   1013  CE2 TYR A  66      -1.351  -1.196  -1.869  1.00  0.00           C  
ATOM   1014  CZ  TYR A  66      -0.478  -1.703  -2.809  1.00  0.00           C  
ATOM   1015  OH  TYR A  66       0.311  -2.787  -2.497  1.00  0.00           O  
ATOM   1016  H   TYR A  66      -2.873   1.653  -6.474  1.00  0.00           H  
ATOM   1017  HA  TYR A  66      -4.594   0.474  -4.402  1.00  0.00           H  
ATOM   1018  HB2 TYR A  66      -2.303   2.433  -4.223  1.00  0.00           H  
ATOM   1019  HB3 TYR A  66      -3.359   2.058  -2.865  1.00  0.00           H  
ATOM   1020  HD1 TYR A  66      -1.117   0.411  -5.348  1.00  0.00           H  
ATOM   1021  HD2 TYR A  66      -2.826   0.291  -1.454  1.00  0.00           H  
ATOM   1022  HE1 TYR A  66       0.294  -1.527  -4.796  1.00  0.00           H  
ATOM   1023  HE2 TYR A  66      -1.419  -1.646  -0.890  1.00  0.00           H  
ATOM   1024  HH  TYR A  66       0.024  -3.549  -3.005  1.00  0.00           H  
ATOM   1025  N   ASP A  67      -6.158   2.392  -4.092  1.00  0.00           N  
ATOM   1026  CA  ASP A  67      -7.176   3.435  -4.064  1.00  0.00           C  
ATOM   1027  C   ASP A  67      -6.800   4.536  -3.077  1.00  0.00           C  
ATOM   1028  O   ASP A  67      -7.658   5.080  -2.382  1.00  0.00           O  
ATOM   1029  CB  ASP A  67      -8.535   2.841  -3.689  1.00  0.00           C  
ATOM   1030  CG  ASP A  67      -9.355   2.459  -4.906  1.00  0.00           C  
ATOM   1031  OD1 ASP A  67      -8.760   1.990  -5.899  1.00  0.00           O  
ATOM   1032  OD2 ASP A  67     -10.591   2.629  -4.865  1.00  0.00           O1-
ATOM   1033  H   ASP A  67      -6.290   1.580  -3.559  1.00  0.00           H  
ATOM   1034  HA  ASP A  67      -7.241   3.863  -5.053  1.00  0.00           H  
ATOM   1035  HB2 ASP A  67      -8.381   1.955  -3.090  1.00  0.00           H  
ATOM   1036  HB3 ASP A  67      -9.092   3.567  -3.115  1.00  0.00           H  
ATOM   1037  N   ILE A  68      -5.512   4.858  -3.021  1.00  0.00           N  
ATOM   1038  CA  ILE A  68      -5.022   5.894  -2.120  1.00  0.00           C  
ATOM   1039  C   ILE A  68      -4.617   7.146  -2.890  1.00  0.00           C  
ATOM   1040  O   ILE A  68      -4.395   7.099  -4.100  1.00  0.00           O  
ATOM   1041  CB  ILE A  68      -3.819   5.400  -1.296  1.00  0.00           C  
ATOM   1042  CG1 ILE A  68      -2.575   5.294  -2.181  1.00  0.00           C  
ATOM   1043  CG2 ILE A  68      -4.133   4.058  -0.652  1.00  0.00           C  
ATOM   1044  CD1 ILE A  68      -1.724   6.545  -2.180  1.00  0.00           C  
ATOM   1045  H   ILE A  68      -4.876   4.389  -3.600  1.00  0.00           H  
ATOM   1046  HA  ILE A  68      -5.821   6.146  -1.438  1.00  0.00           H  
ATOM   1047  HB  ILE A  68      -3.632   6.115  -0.509  1.00  0.00           H  
ATOM   1048 HG12 ILE A  68      -1.963   4.477  -1.835  1.00  0.00           H  
ATOM   1049 HG13 ILE A  68      -2.883   5.102  -3.199  1.00  0.00           H  
ATOM   1050 HG21 ILE A  68      -5.203   3.940  -0.570  1.00  0.00           H  
ATOM   1051 HG22 ILE A  68      -3.730   3.263  -1.262  1.00  0.00           H  
ATOM   1052 HG23 ILE A  68      -3.690   4.018   0.332  1.00  0.00           H  
ATOM   1053 HD11 ILE A  68      -0.918   6.433  -2.890  1.00  0.00           H  
ATOM   1054 HD12 ILE A  68      -2.332   7.394  -2.453  1.00  0.00           H  
ATOM   1055 HD13 ILE A  68      -1.314   6.699  -1.192  1.00  0.00           H  
ATOM   1056  N   TYR A  69      -4.521   8.265  -2.180  1.00  0.00           N  
ATOM   1057  CA  TYR A  69      -4.142   9.531  -2.797  1.00  0.00           C  
ATOM   1058  C   TYR A  69      -2.835  10.053  -2.210  1.00  0.00           C  
ATOM   1059  O   TYR A  69      -2.708  10.218  -0.996  1.00  0.00           O  
ATOM   1060  CB  TYR A  69      -5.251  10.567  -2.605  1.00  0.00           C  
ATOM   1061  CG  TYR A  69      -5.536  11.385  -3.844  1.00  0.00           C  
ATOM   1062  CD1 TYR A  69      -5.585  10.789  -5.098  1.00  0.00           C  
ATOM   1063  CD2 TYR A  69      -5.757  12.755  -3.761  1.00  0.00           C  
ATOM   1064  CE1 TYR A  69      -5.845  11.532  -6.233  1.00  0.00           C  
ATOM   1065  CE2 TYR A  69      -6.019  13.505  -4.890  1.00  0.00           C  
ATOM   1066  CZ  TYR A  69      -6.062  12.890  -6.124  1.00  0.00           C  
ATOM   1067  OH  TYR A  69      -6.321  13.635  -7.252  1.00  0.00           O  
ATOM   1068  H   TYR A  69      -4.710   8.240  -1.219  1.00  0.00           H  
ATOM   1069  HA  TYR A  69      -4.005   9.357  -3.854  1.00  0.00           H  
ATOM   1070  HB2 TYR A  69      -6.162  10.062  -2.324  1.00  0.00           H  
ATOM   1071  HB3 TYR A  69      -4.965  11.248  -1.816  1.00  0.00           H  
ATOM   1072  HD1 TYR A  69      -5.415   9.725  -5.180  1.00  0.00           H  
ATOM   1073  HD2 TYR A  69      -5.722  13.234  -2.793  1.00  0.00           H  
ATOM   1074  HE1 TYR A  69      -5.879  11.050  -7.199  1.00  0.00           H  
ATOM   1075  HE2 TYR A  69      -6.188  14.569  -4.805  1.00  0.00           H  
ATOM   1076  HH  TYR A  69      -5.959  14.517  -7.142  1.00  0.00           H  
ATOM   1077  N   ILE A  70      -1.865  10.313  -3.080  1.00  0.00           N  
ATOM   1078  CA  ILE A  70      -0.568  10.819  -2.649  1.00  0.00           C  
ATOM   1079  C   ILE A  70      -0.719  12.100  -1.837  1.00  0.00           C  
ATOM   1080  O   ILE A  70      -0.251  12.204  -0.703  1.00  0.00           O  
ATOM   1081  CB  ILE A  70       0.357  11.093  -3.851  1.00  0.00           C  
ATOM   1082  CG1 ILE A  70       1.134   9.829  -4.223  1.00  0.00           C  
ATOM   1083  CG2 ILE A  70       1.312  12.234  -3.534  1.00  0.00           C  
ATOM   1084  CD1 ILE A  70       0.263   8.728  -4.786  1.00  0.00           C  
ATOM   1085  H   ILE A  70      -2.026  10.162  -4.035  1.00  0.00           H  
ATOM   1086  HA  ILE A  70      -0.105  10.064  -2.030  1.00  0.00           H  
ATOM   1087  HB  ILE A  70      -0.256  11.390  -4.688  1.00  0.00           H  
ATOM   1088 HG12 ILE A  70       1.877  10.075  -4.964  1.00  0.00           H  
ATOM   1089 HG13 ILE A  70       1.625   9.445  -3.340  1.00  0.00           H  
ATOM   1090 HG21 ILE A  70       2.037  12.328  -4.329  1.00  0.00           H  
ATOM   1091 HG22 ILE A  70       0.755  13.155  -3.446  1.00  0.00           H  
ATOM   1092 HG23 ILE A  70       1.821  12.031  -2.604  1.00  0.00           H  
ATOM   1093 HD11 ILE A  70      -0.692   9.139  -5.080  1.00  0.00           H  
ATOM   1094 HD12 ILE A  70       0.747   8.289  -5.646  1.00  0.00           H  
ATOM   1095 HD13 ILE A  70       0.110   7.968  -4.033  1.00  0.00           H  
ATOM   1096  N   PRO A  71      -1.391  13.100  -2.427  1.00  0.00           N  
ATOM   1097  CA  PRO A  71      -1.623  14.392  -1.775  1.00  0.00           C  
ATOM   1098  C   PRO A  71      -2.605  14.287  -0.613  1.00  0.00           C  
ATOM   1099  O   PRO A  71      -2.953  15.290   0.010  1.00  0.00           O  
ATOM   1100  CB  PRO A  71      -2.209  15.255  -2.895  1.00  0.00           C  
ATOM   1101  CG  PRO A  71      -2.830  14.282  -3.837  1.00  0.00           C  
ATOM   1102  CD  PRO A  71      -1.977  13.045  -3.777  1.00  0.00           C  
ATOM   1103  HA  PRO A  71      -0.700  14.831  -1.425  1.00  0.00           H  
ATOM   1104  HB2 PRO A  71      -2.944  15.932  -2.483  1.00  0.00           H  
ATOM   1105  HB3 PRO A  71      -1.421  15.817  -3.371  1.00  0.00           H  
ATOM   1106  HG2 PRO A  71      -3.838  14.058  -3.522  1.00  0.00           H  
ATOM   1107  HG3 PRO A  71      -2.830  14.689  -4.837  1.00  0.00           H  
ATOM   1108  HD2 PRO A  71      -2.585  12.161  -3.898  1.00  0.00           H  
ATOM   1109  HD3 PRO A  71      -1.206  13.082  -4.533  1.00  0.00           H  
ATOM   1110  N   ASP A  72      -3.048  13.068  -0.327  1.00  0.00           N  
ATOM   1111  CA  ASP A  72      -3.989  12.832   0.761  1.00  0.00           C  
ATOM   1112  C   ASP A  72      -3.474  11.745   1.700  1.00  0.00           C  
ATOM   1113  O   ASP A  72      -4.140  11.380   2.669  1.00  0.00           O  
ATOM   1114  CB  ASP A  72      -5.357  12.435   0.204  1.00  0.00           C  
ATOM   1115  CG  ASP A  72      -6.499  12.894   1.089  1.00  0.00           C  
ATOM   1116  OD1 ASP A  72      -6.410  14.011   1.640  1.00  0.00           O  
ATOM   1117  OD2 ASP A  72      -7.481  12.136   1.231  1.00  0.00           O1-
ATOM   1118  H   ASP A  72      -2.733  12.308  -0.861  1.00  0.00           H  
ATOM   1119  HA  ASP A  72      -4.091  13.751   1.317  1.00  0.00           H  
ATOM   1120  HB2 ASP A  72      -5.483  12.879  -0.773  1.00  0.00           H  
ATOM   1121  HB3 ASP A  72      -5.404  11.360   0.115  1.00  0.00           H  
ATOM   1122  N   LEU A  73      -2.285  11.231   1.405  1.00  0.00           N  
ATOM   1123  CA  LEU A  73      -1.680  10.185   2.222  1.00  0.00           C  
ATOM   1124  C   LEU A  73      -0.908  10.786   3.392  1.00  0.00           C  
ATOM   1125  O   LEU A  73       0.085  11.492   3.216  1.00  0.00           O  
ATOM   1126  CB  LEU A  73      -0.747   9.322   1.371  1.00  0.00           C  
ATOM   1127  CG  LEU A  73      -0.614   7.858   1.793  1.00  0.00           C  
ATOM   1128  CD1 LEU A  73       0.014   7.757   3.175  1.00  0.00           C  
ATOM   1129  CD2 LEU A  73      -1.972   7.172   1.771  1.00  0.00           C  
ATOM   1130  H   LEU A  73      -1.801  11.563   0.620  1.00  0.00           H  
ATOM   1131  HA  LEU A  73      -2.475   9.566   2.610  1.00  0.00           H  
ATOM   1132  HB2 LEU A  73      -1.113   9.341   0.356  1.00  0.00           H  
ATOM   1133  HB3 LEU A  73       0.237   9.768   1.405  1.00  0.00           H  
ATOM   1134  HG  LEU A  73       0.032   7.345   1.095  1.00  0.00           H  
ATOM   1135 HD11 LEU A  73      -0.439   8.485   3.830  1.00  0.00           H  
ATOM   1136 HD12 LEU A  73       1.075   7.947   3.102  1.00  0.00           H  
ATOM   1137 HD13 LEU A  73      -0.147   6.765   3.571  1.00  0.00           H  
ATOM   1138 HD21 LEU A  73      -2.706   7.841   1.347  1.00  0.00           H  
ATOM   1139 HD22 LEU A  73      -2.261   6.914   2.780  1.00  0.00           H  
ATOM   1140 HD23 LEU A  73      -1.913   6.276   1.172  1.00  0.00           H  
ATOM   1141  N   PRO A  74      -1.373  10.499   4.617  1.00  0.00           N  
ATOM   1142  CA  PRO A  74      -0.740  10.999   5.841  1.00  0.00           C  
ATOM   1143  C   PRO A  74       0.617  10.352   6.098  1.00  0.00           C  
ATOM   1144  O   PRO A  74       0.823   9.178   5.791  1.00  0.00           O  
ATOM   1145  CB  PRO A  74      -1.734  10.610   6.939  1.00  0.00           C  
ATOM   1146  CG  PRO A  74      -2.470   9.438   6.386  1.00  0.00           C  
ATOM   1147  CD  PRO A  74      -2.552   9.664   4.902  1.00  0.00           C  
ATOM   1148  HA  PRO A  74      -0.627  12.073   5.820  1.00  0.00           H  
ATOM   1149  HB2 PRO A  74      -1.196  10.351   7.840  1.00  0.00           H  
ATOM   1150  HB3 PRO A  74      -2.400  11.437   7.136  1.00  0.00           H  
ATOM   1151  HG2 PRO A  74      -1.926   8.530   6.598  1.00  0.00           H  
ATOM   1152  HG3 PRO A  74      -3.460   9.392   6.814  1.00  0.00           H  
ATOM   1153  HD2 PRO A  74      -2.496   8.724   4.373  1.00  0.00           H  
ATOM   1154  HD3 PRO A  74      -3.464  10.186   4.650  1.00  0.00           H  
ATOM   1155  N   ARG A  75       1.538  11.125   6.663  1.00  0.00           N  
ATOM   1156  CA  ARG A  75       2.876  10.627   6.960  1.00  0.00           C  
ATOM   1157  C   ARG A  75       2.814   9.439   7.915  1.00  0.00           C  
ATOM   1158  O   ARG A  75       3.605   8.503   7.809  1.00  0.00           O  
ATOM   1159  CB  ARG A  75       3.734  11.739   7.567  1.00  0.00           C  
ATOM   1160  CG  ARG A  75       3.797  12.995   6.713  1.00  0.00           C  
ATOM   1161  CD  ARG A  75       4.524  12.741   5.402  1.00  0.00           C  
ATOM   1162  NE  ARG A  75       4.359  13.847   4.462  1.00  0.00           N  
ATOM   1163  CZ  ARG A  75       4.979  15.015   4.585  1.00  0.00           C  
ATOM   1164  NH1 ARG A  75       5.802  15.228   5.603  1.00  0.00           N1+
ATOM   1165  NH2 ARG A  75       4.778  15.972   3.689  1.00  0.00           N  
ATOM   1166  H   ARG A  75       1.314  12.053   6.884  1.00  0.00           H  
ATOM   1167  HA  ARG A  75       3.324  10.305   6.032  1.00  0.00           H  
ATOM   1168  HB2 ARG A  75       3.327  12.006   8.531  1.00  0.00           H  
ATOM   1169  HB3 ARG A  75       4.739  11.369   7.699  1.00  0.00           H  
ATOM   1170  HG2 ARG A  75       2.791  13.322   6.496  1.00  0.00           H  
ATOM   1171  HG3 ARG A  75       4.318  13.765   7.261  1.00  0.00           H  
ATOM   1172  HD2 ARG A  75       5.576  12.611   5.608  1.00  0.00           H  
ATOM   1173  HD3 ARG A  75       4.130  11.840   4.956  1.00  0.00           H  
ATOM   1174  HE  ARG A  75       3.756  13.710   3.702  1.00  0.00           H  
ATOM   1175 HH11 ARG A  75       5.956  14.508   6.279  1.00  0.00           H  
ATOM   1176 HH12 ARG A  75       6.269  16.108   5.693  1.00  0.00           H  
ATOM   1177 HH21 ARG A  75       4.159  15.814   2.920  1.00  0.00           H  
ATOM   1178 HH22 ARG A  75       5.245  16.851   3.782  1.00  0.00           H  
ATOM   1179  N   ALA A  76       1.868   9.485   8.847  1.00  0.00           N  
ATOM   1180  CA  ALA A  76       1.702   8.412   9.820  1.00  0.00           C  
ATOM   1181  C   ALA A  76       1.338   7.100   9.133  1.00  0.00           C  
ATOM   1182  O   ALA A  76       1.718   6.022   9.591  1.00  0.00           O  
ATOM   1183  CB  ALA A  76       0.639   8.786  10.843  1.00  0.00           C  
ATOM   1184  H   ALA A  76       1.267  10.258   8.881  1.00  0.00           H  
ATOM   1185  HA  ALA A  76       2.640   8.285  10.341  1.00  0.00           H  
ATOM   1186  HB1 ALA A  76       1.014   8.593  11.837  1.00  0.00           H  
ATOM   1187  HB2 ALA A  76       0.400   9.835  10.746  1.00  0.00           H  
ATOM   1188  HB3 ALA A  76      -0.249   8.197  10.671  1.00  0.00           H  
ATOM   1189  N   ALA A  77       0.599   7.198   8.033  1.00  0.00           N  
ATOM   1190  CA  ALA A  77       0.185   6.019   7.282  1.00  0.00           C  
ATOM   1191  C   ALA A  77       1.379   5.348   6.612  1.00  0.00           C  
ATOM   1192  O   ALA A  77       2.455   5.937   6.505  1.00  0.00           O  
ATOM   1193  CB  ALA A  77      -0.862   6.395   6.245  1.00  0.00           C  
ATOM   1194  H   ALA A  77       0.327   8.085   7.717  1.00  0.00           H  
ATOM   1195  HA  ALA A  77      -0.264   5.323   7.976  1.00  0.00           H  
ATOM   1196  HB1 ALA A  77      -0.945   5.602   5.515  1.00  0.00           H  
ATOM   1197  HB2 ALA A  77      -1.815   6.538   6.731  1.00  0.00           H  
ATOM   1198  HB3 ALA A  77      -0.568   7.309   5.751  1.00  0.00           H  
ATOM   1199  N   ARG A  78       1.183   4.112   6.164  1.00  0.00           N  
ATOM   1200  CA  ARG A  78       2.245   3.360   5.506  1.00  0.00           C  
ATOM   1201  C   ARG A  78       1.673   2.175   4.733  1.00  0.00           C  
ATOM   1202  O   ARG A  78       0.469   1.917   4.772  1.00  0.00           O  
ATOM   1203  CB  ARG A  78       3.263   2.867   6.536  1.00  0.00           C  
ATOM   1204  CG  ARG A  78       2.662   1.969   7.605  1.00  0.00           C  
ATOM   1205  CD  ARG A  78       3.511   1.959   8.866  1.00  0.00           C  
ATOM   1206  NE  ARG A  78       3.295   3.151   9.681  1.00  0.00           N  
ATOM   1207  CZ  ARG A  78       4.071   3.493  10.704  1.00  0.00           C  
ATOM   1208  NH1 ARG A  78       5.109   2.737  11.035  1.00  0.00           N1+
ATOM   1209  NH2 ARG A  78       3.810   4.594  11.397  1.00  0.00           N  
ATOM   1210  H   ARG A  78       0.303   3.696   6.279  1.00  0.00           H  
ATOM   1211  HA  ARG A  78       2.740   4.023   4.812  1.00  0.00           H  
ATOM   1212  HB2 ARG A  78       4.036   2.313   6.024  1.00  0.00           H  
ATOM   1213  HB3 ARG A  78       3.707   3.722   7.023  1.00  0.00           H  
ATOM   1214  HG2 ARG A  78       1.674   2.330   7.852  1.00  0.00           H  
ATOM   1215  HG3 ARG A  78       2.593   0.963   7.219  1.00  0.00           H  
ATOM   1216  HD2 ARG A  78       3.257   1.086   9.449  1.00  0.00           H  
ATOM   1217  HD3 ARG A  78       4.552   1.911   8.583  1.00  0.00           H  
ATOM   1218  HE  ARG A  78       2.534   3.725   9.454  1.00  0.00           H  
ATOM   1219 HH11 ARG A  78       5.308   1.908  10.513  1.00  0.00           H  
ATOM   1220 HH12 ARG A  78       5.692   2.997  11.804  1.00  0.00           H  
ATOM   1221 HH21 ARG A  78       3.029   5.167  11.150  1.00  0.00           H  
ATOM   1222 HH22 ARG A  78       4.394   4.850  12.166  1.00  0.00           H  
ATOM   1223  N   LEU A  79       2.543   1.459   4.030  1.00  0.00           N  
ATOM   1224  CA  LEU A  79       2.126   0.302   3.247  1.00  0.00           C  
ATOM   1225  C   LEU A  79       2.396  -0.995   4.004  1.00  0.00           C  
ATOM   1226  O   LEU A  79       3.457  -1.164   4.606  1.00  0.00           O  
ATOM   1227  CB  LEU A  79       2.854   0.282   1.902  1.00  0.00           C  
ATOM   1228  CG  LEU A  79       2.599  -0.940   1.018  1.00  0.00           C  
ATOM   1229  CD1 LEU A  79       1.135  -1.007   0.610  1.00  0.00           C  
ATOM   1230  CD2 LEU A  79       3.496  -0.906  -0.210  1.00  0.00           C  
ATOM   1231  H   LEU A  79       3.489   1.714   4.038  1.00  0.00           H  
ATOM   1232  HA  LEU A  79       1.064   0.387   3.070  1.00  0.00           H  
ATOM   1233  HB2 LEU A  79       2.552   1.158   1.349  1.00  0.00           H  
ATOM   1234  HB3 LEU A  79       3.915   0.331   2.101  1.00  0.00           H  
ATOM   1235  HG  LEU A  79       2.830  -1.836   1.578  1.00  0.00           H  
ATOM   1236 HD11 LEU A  79       1.018  -1.718  -0.194  1.00  0.00           H  
ATOM   1237 HD12 LEU A  79       0.809  -0.032   0.279  1.00  0.00           H  
ATOM   1238 HD13 LEU A  79       0.540  -1.318   1.456  1.00  0.00           H  
ATOM   1239 HD21 LEU A  79       4.047  -1.833  -0.278  1.00  0.00           H  
ATOM   1240 HD22 LEU A  79       4.188  -0.081  -0.128  1.00  0.00           H  
ATOM   1241 HD23 LEU A  79       2.890  -0.782  -1.095  1.00  0.00           H  
ATOM   1242  N   CYS A  80       1.431  -1.907   3.967  1.00  0.00           N  
ATOM   1243  CA  CYS A  80       1.566  -3.190   4.649  1.00  0.00           C  
ATOM   1244  C   CYS A  80       1.137  -4.336   3.739  1.00  0.00           C  
ATOM   1245  O   CYS A  80       0.078  -4.283   3.113  1.00  0.00           O  
ATOM   1246  CB  CYS A  80       0.731  -3.200   5.930  1.00  0.00           C  
ATOM   1247  SG  CYS A  80      -0.761  -2.182   5.847  1.00  0.00           S  
ATOM   1248  H   CYS A  80       0.609  -1.714   3.471  1.00  0.00           H  
ATOM   1249  HA  CYS A  80       2.606  -3.320   4.906  1.00  0.00           H  
ATOM   1250  HB2 CYS A  80       0.425  -4.213   6.144  1.00  0.00           H  
ATOM   1251  HB3 CYS A  80       1.335  -2.833   6.747  1.00  0.00           H  
ATOM   1252  HG  CYS A  80      -0.387  -0.919   5.708  1.00  0.00           H  
ATOM   1253  N   LEU A  81       1.966  -5.372   3.671  1.00  0.00           N  
ATOM   1254  CA  LEU A  81       1.674  -6.532   2.836  1.00  0.00           C  
ATOM   1255  C   LEU A  81       1.845  -7.827   3.624  1.00  0.00           C  
ATOM   1256  O   LEU A  81       2.539  -7.860   4.640  1.00  0.00           O  
ATOM   1257  CB  LEU A  81       2.587  -6.545   1.609  1.00  0.00           C  
ATOM   1258  CG  LEU A  81       4.042  -6.138   1.849  1.00  0.00           C  
ATOM   1259  CD1 LEU A  81       4.886  -7.355   2.195  1.00  0.00           C  
ATOM   1260  CD2 LEU A  81       4.605  -5.425   0.629  1.00  0.00           C  
ATOM   1261  H   LEU A  81       2.795  -5.357   4.193  1.00  0.00           H  
ATOM   1262  HA  LEU A  81       0.648  -6.455   2.510  1.00  0.00           H  
ATOM   1263  HB2 LEU A  81       2.587  -7.546   1.207  1.00  0.00           H  
ATOM   1264  HB3 LEU A  81       2.169  -5.866   0.879  1.00  0.00           H  
ATOM   1265  HG  LEU A  81       4.084  -5.454   2.686  1.00  0.00           H  
ATOM   1266 HD11 LEU A  81       5.865  -7.250   1.755  1.00  0.00           H  
ATOM   1267 HD12 LEU A  81       4.410  -8.244   1.810  1.00  0.00           H  
ATOM   1268 HD13 LEU A  81       4.980  -7.434   3.269  1.00  0.00           H  
ATOM   1269 HD21 LEU A  81       5.081  -4.506   0.938  1.00  0.00           H  
ATOM   1270 HD22 LEU A  81       3.803  -5.201  -0.059  1.00  0.00           H  
ATOM   1271 HD23 LEU A  81       5.330  -6.061   0.143  1.00  0.00           H  
ATOM   1272  N   SER A  82       1.208  -8.892   3.148  1.00  0.00           N  
ATOM   1273  CA  SER A  82       1.288 -10.189   3.809  1.00  0.00           C  
ATOM   1274  C   SER A  82       0.919 -11.313   2.845  1.00  0.00           C  
ATOM   1275  O   SER A  82      -0.053 -11.210   2.097  1.00  0.00           O  
ATOM   1276  CB  SER A  82       0.363 -10.222   5.027  1.00  0.00           C  
ATOM   1277  OG  SER A  82      -0.996 -10.126   4.638  1.00  0.00           O  
ATOM   1278  H   SER A  82       0.670  -8.802   2.333  1.00  0.00           H  
ATOM   1279  HA  SER A  82       2.307 -10.332   4.137  1.00  0.00           H  
ATOM   1280  HB2 SER A  82       0.507 -11.149   5.560  1.00  0.00           H  
ATOM   1281  HB3 SER A  82       0.599  -9.392   5.677  1.00  0.00           H  
ATOM   1282  HG  SER A  82      -1.054  -9.710   3.774  1.00  0.00           H  
ATOM   1283  N   ILE A  83       1.703 -12.386   2.870  1.00  0.00           N  
ATOM   1284  CA  ILE A  83       1.459 -13.530   2.000  1.00  0.00           C  
ATOM   1285  C   ILE A  83       0.472 -14.503   2.636  1.00  0.00           C  
ATOM   1286  O   ILE A  83       0.563 -14.806   3.826  1.00  0.00           O  
ATOM   1287  CB  ILE A  83       2.765 -14.279   1.676  1.00  0.00           C  
ATOM   1288  CG1 ILE A  83       3.841 -13.295   1.213  1.00  0.00           C  
ATOM   1289  CG2 ILE A  83       2.517 -15.339   0.613  1.00  0.00           C  
ATOM   1290  CD1 ILE A  83       5.191 -13.939   0.984  1.00  0.00           C  
ATOM   1291  H   ILE A  83       2.462 -12.409   3.488  1.00  0.00           H  
ATOM   1292  HA  ILE A  83       1.039 -13.161   1.075  1.00  0.00           H  
ATOM   1293  HB  ILE A  83       3.102 -14.775   2.573  1.00  0.00           H  
ATOM   1294 HG12 ILE A  83       3.530 -12.840   0.286  1.00  0.00           H  
ATOM   1295 HG13 ILE A  83       3.962 -12.527   1.964  1.00  0.00           H  
ATOM   1296 HG21 ILE A  83       1.463 -15.376   0.380  1.00  0.00           H  
ATOM   1297 HG22 ILE A  83       3.073 -15.091  -0.278  1.00  0.00           H  
ATOM   1298 HG23 ILE A  83       2.838 -16.301   0.982  1.00  0.00           H  
ATOM   1299 HD11 ILE A  83       5.391 -14.648   1.774  1.00  0.00           H  
ATOM   1300 HD12 ILE A  83       5.189 -14.450   0.033  1.00  0.00           H  
ATOM   1301 HD13 ILE A  83       5.957 -13.178   0.983  1.00  0.00           H  
ATOM   1302  N   CYS A  84      -0.468 -14.991   1.835  1.00  0.00           N  
ATOM   1303  CA  CYS A  84      -1.472 -15.932   2.319  1.00  0.00           C  
ATOM   1304  C   CYS A  84      -1.609 -17.118   1.369  1.00  0.00           C  
ATOM   1305  O   CYS A  84      -1.371 -16.994   0.168  1.00  0.00           O  
ATOM   1306  CB  CYS A  84      -2.823 -15.232   2.478  1.00  0.00           C  
ATOM   1307  SG  CYS A  84      -2.747 -13.685   3.410  1.00  0.00           S  
ATOM   1308  H   CYS A  84      -0.489 -14.712   0.896  1.00  0.00           H  
ATOM   1309  HA  CYS A  84      -1.149 -16.294   3.283  1.00  0.00           H  
ATOM   1310  HB2 CYS A  84      -3.220 -15.006   1.499  1.00  0.00           H  
ATOM   1311  HB3 CYS A  84      -3.504 -15.894   2.991  1.00  0.00           H  
ATOM   1312  HG  CYS A  84      -1.474 -13.423   3.664  1.00  0.00           H  
ATOM   1313  N   SER A  85      -1.992 -18.267   1.917  1.00  0.00           N  
ATOM   1314  CA  SER A  85      -2.155 -19.477   1.119  1.00  0.00           C  
ATOM   1315  C   SER A  85      -3.621 -19.894   1.059  1.00  0.00           C  
ATOM   1316  O   SER A  85      -4.258 -20.116   2.089  1.00  0.00           O  
ATOM   1317  CB  SER A  85      -1.312 -20.613   1.701  1.00  0.00           C  
ATOM   1318  OG  SER A  85      -1.826 -21.042   2.950  1.00  0.00           O  
ATOM   1319  H   SER A  85      -2.167 -18.302   2.881  1.00  0.00           H  
ATOM   1320  HA  SER A  85      -1.812 -19.262   0.118  1.00  0.00           H  
ATOM   1321  HB2 SER A  85      -1.318 -21.449   1.017  1.00  0.00           H  
ATOM   1322  HB3 SER A  85      -0.297 -20.270   1.841  1.00  0.00           H  
ATOM   1323  HG  SER A  85      -1.505 -20.461   3.644  1.00  0.00           H  
ATOM   1324  N   VAL A  86      -4.150 -20.000  -0.156  1.00  0.00           N  
ATOM   1325  CA  VAL A  86      -5.541 -20.392  -0.352  1.00  0.00           C  
ATOM   1326  C   VAL A  86      -5.641 -21.823  -0.868  1.00  0.00           C  
ATOM   1327  O   VAL A  86      -5.033 -22.174  -1.880  1.00  0.00           O  
ATOM   1328  CB  VAL A  86      -6.255 -19.451  -1.340  1.00  0.00           C  
ATOM   1329  CG1 VAL A  86      -5.739 -19.669  -2.754  1.00  0.00           C  
ATOM   1330  CG2 VAL A  86      -7.761 -19.656  -1.276  1.00  0.00           C  
ATOM   1331  H   VAL A  86      -3.592 -19.810  -0.938  1.00  0.00           H  
ATOM   1332  HA  VAL A  86      -6.044 -20.328   0.602  1.00  0.00           H  
ATOM   1333  HB  VAL A  86      -6.039 -18.432  -1.055  1.00  0.00           H  
ATOM   1334 HG11 VAL A  86      -5.820 -18.748  -3.313  1.00  0.00           H  
ATOM   1335 HG12 VAL A  86      -4.704 -19.978  -2.716  1.00  0.00           H  
ATOM   1336 HG13 VAL A  86      -6.326 -20.435  -3.238  1.00  0.00           H  
ATOM   1337 HG21 VAL A  86      -8.099 -19.522  -0.259  1.00  0.00           H  
ATOM   1338 HG22 VAL A  86      -8.251 -18.935  -1.916  1.00  0.00           H  
ATOM   1339 HG23 VAL A  86      -8.004 -20.654  -1.609  1.00  0.00           H  
ATOM   1340  N   LYS A  87      -6.412 -22.647  -0.167  1.00  0.00           N  
ATOM   1341  CA  LYS A  87      -6.594 -24.041  -0.554  1.00  0.00           C  
ATOM   1342  C   LYS A  87      -7.958 -24.556  -0.106  1.00  0.00           C  
ATOM   1343  O   LYS A  87      -8.315 -24.459   1.067  1.00  0.00           O  
ATOM   1344  CB  LYS A  87      -5.487 -24.908   0.050  1.00  0.00           C  
ATOM   1345  CG  LYS A  87      -5.817 -26.390   0.068  1.00  0.00           C  
ATOM   1346  CD  LYS A  87      -5.866 -26.968  -1.337  1.00  0.00           C  
ATOM   1347  CE  LYS A  87      -6.092 -28.472  -1.313  1.00  0.00           C  
ATOM   1348  NZ  LYS A  87      -5.648 -29.120  -2.578  1.00  0.00           N1+
ATOM   1349  H   LYS A  87      -6.870 -22.308   0.631  1.00  0.00           H  
ATOM   1350  HA  LYS A  87      -6.537 -24.096  -1.630  1.00  0.00           H  
ATOM   1351  HB2 LYS A  87      -4.583 -24.769  -0.525  1.00  0.00           H  
ATOM   1352  HB3 LYS A  87      -5.309 -24.588   1.067  1.00  0.00           H  
ATOM   1353  HG2 LYS A  87      -5.060 -26.912   0.634  1.00  0.00           H  
ATOM   1354  HG3 LYS A  87      -6.780 -26.530   0.538  1.00  0.00           H  
ATOM   1355  HD2 LYS A  87      -6.674 -26.502  -1.880  1.00  0.00           H  
ATOM   1356  HD3 LYS A  87      -4.929 -26.761  -1.834  1.00  0.00           H  
ATOM   1357  HE2 LYS A  87      -5.538 -28.894  -0.489  1.00  0.00           H  
ATOM   1358  HE3 LYS A  87      -7.146 -28.662  -1.172  1.00  0.00           H  
ATOM   1359  HZ1 LYS A  87      -4.713 -29.557  -2.447  1.00  0.00           H  
ATOM   1360  HZ2 LYS A  87      -5.583 -28.412  -3.338  1.00  0.00           H  
ATOM   1361  HZ3 LYS A  87      -6.327 -29.855  -2.861  1.00  0.00           H  
ATOM   1362  N   GLY A  88      -8.717 -25.105  -1.050  1.00  0.00           N  
ATOM   1363  CA  GLY A  88     -10.033 -25.628  -0.732  1.00  0.00           C  
ATOM   1364  C   GLY A  88     -10.224 -27.051  -1.219  1.00  0.00           C  
ATOM   1365  O   GLY A  88      -9.288 -27.674  -1.720  1.00  0.00           O  
ATOM   1366  H   GLY A  88      -8.381 -25.156  -1.969  1.00  0.00           H  
ATOM   1367  HA2 GLY A  88     -10.169 -25.604   0.338  1.00  0.00           H  
ATOM   1368  HA3 GLY A  88     -10.779 -24.999  -1.195  1.00  0.00           H  
ATOM   1369  N   ARG A  89     -11.439 -27.568  -1.069  1.00  0.00           N  
ATOM   1370  CA  ARG A  89     -11.749 -28.928  -1.494  1.00  0.00           C  
ATOM   1371  C   ARG A  89     -12.907 -28.936  -2.489  1.00  0.00           C  
ATOM   1372  O   ARG A  89     -13.673 -27.976  -2.574  1.00  0.00           O  
ATOM   1373  CB  ARG A  89     -12.096 -29.797  -0.284  1.00  0.00           C  
ATOM   1374  CG  ARG A  89     -10.881 -30.243   0.513  1.00  0.00           C  
ATOM   1375  CD  ARG A  89     -11.193 -31.463   1.366  1.00  0.00           C  
ATOM   1376  NE  ARG A  89     -10.250 -31.613   2.471  1.00  0.00           N  
ATOM   1377  CZ  ARG A  89     -10.461 -32.409   3.514  1.00  0.00           C  
ATOM   1378  NH1 ARG A  89     -11.576 -33.122   3.593  1.00  0.00           N1+
ATOM   1379  NH2 ARG A  89      -9.556 -32.492   4.481  1.00  0.00           N  
ATOM   1380  H   ARG A  89     -12.144 -27.022  -0.663  1.00  0.00           H  
ATOM   1381  HA  ARG A  89     -10.872 -29.332  -1.978  1.00  0.00           H  
ATOM   1382  HB2 ARG A  89     -12.744 -29.236   0.373  1.00  0.00           H  
ATOM   1383  HB3 ARG A  89     -12.618 -30.677  -0.627  1.00  0.00           H  
ATOM   1384  HG2 ARG A  89     -10.084 -30.491  -0.172  1.00  0.00           H  
ATOM   1385  HG3 ARG A  89     -10.568 -29.435   1.156  1.00  0.00           H  
ATOM   1386  HD2 ARG A  89     -12.190 -31.361   1.767  1.00  0.00           H  
ATOM   1387  HD3 ARG A  89     -11.145 -32.343   0.742  1.00  0.00           H  
ATOM   1388  HE  ARG A  89      -9.420 -31.095   2.433  1.00  0.00           H  
ATOM   1389 HH11 ARG A  89     -12.259 -33.063   2.866  1.00  0.00           H  
ATOM   1390 HH12 ARG A  89     -11.731 -33.721   4.379  1.00  0.00           H  
ATOM   1391 HH21 ARG A  89      -8.714 -31.955   4.424  1.00  0.00           H  
ATOM   1392 HH22 ARG A  89      -9.715 -33.090   5.265  1.00  0.00           H  
ATOM   1393  N   LYS A  90     -13.027 -30.026  -3.239  1.00  0.00           N  
ATOM   1394  CA  LYS A  90     -14.091 -30.161  -4.228  1.00  0.00           C  
ATOM   1395  C   LYS A  90     -15.456 -29.911  -3.595  1.00  0.00           C  
ATOM   1396  O   LYS A  90     -15.912 -30.685  -2.754  1.00  0.00           O  
ATOM   1397  CB  LYS A  90     -14.055 -31.555  -4.857  1.00  0.00           C  
ATOM   1398  CG  LYS A  90     -14.600 -31.596  -6.275  1.00  0.00           C  
ATOM   1399  CD  LYS A  90     -14.820 -33.024  -6.747  1.00  0.00           C  
ATOM   1400  CE  LYS A  90     -15.835 -33.087  -7.877  1.00  0.00           C  
ATOM   1401  NZ  LYS A  90     -17.217 -32.807  -7.397  1.00  0.00           N1+
ATOM   1402  H   LYS A  90     -12.385 -30.758  -3.125  1.00  0.00           H  
ATOM   1403  HA  LYS A  90     -13.924 -29.423  -4.998  1.00  0.00           H  
ATOM   1404  HB2 LYS A  90     -13.033 -31.903  -4.876  1.00  0.00           H  
ATOM   1405  HB3 LYS A  90     -14.644 -32.227  -4.249  1.00  0.00           H  
ATOM   1406  HG2 LYS A  90     -15.542 -31.070  -6.304  1.00  0.00           H  
ATOM   1407  HG3 LYS A  90     -13.894 -31.113  -6.936  1.00  0.00           H  
ATOM   1408  HD2 LYS A  90     -13.881 -33.426  -7.098  1.00  0.00           H  
ATOM   1409  HD3 LYS A  90     -15.179 -33.616  -5.917  1.00  0.00           H  
ATOM   1410  HE2 LYS A  90     -15.568 -32.356  -8.625  1.00  0.00           H  
ATOM   1411  HE3 LYS A  90     -15.807 -34.075  -8.313  1.00  0.00           H  
ATOM   1412  HZ1 LYS A  90     -17.277 -31.837  -7.027  1.00  0.00           H  
ATOM   1413  HZ2 LYS A  90     -17.474 -33.472  -6.640  1.00  0.00           H  
ATOM   1414  HZ3 LYS A  90     -17.895 -32.911  -8.179  1.00  0.00           H  
ATOM   1415  N   GLY A  91     -16.105 -28.826  -4.006  1.00  0.00           N  
ATOM   1416  CA  GLY A  91     -17.412 -28.496  -3.470  1.00  0.00           C  
ATOM   1417  C   GLY A  91     -17.327 -27.657  -2.210  1.00  0.00           C  
ATOM   1418  O   GLY A  91     -18.247 -26.902  -1.896  1.00  0.00           O  
ATOM   1419  H   GLY A  91     -15.692 -28.245  -4.679  1.00  0.00           H  
ATOM   1420  HA2 GLY A  91     -17.968 -27.949  -4.217  1.00  0.00           H  
ATOM   1421  HA3 GLY A  91     -17.938 -29.412  -3.243  1.00  0.00           H  
ATOM   1422  N   ALA A  92     -16.220 -27.790  -1.486  1.00  0.00           N  
ATOM   1423  CA  ALA A  92     -16.018 -27.038  -0.254  1.00  0.00           C  
ATOM   1424  C   ALA A  92     -15.319 -25.711  -0.529  1.00  0.00           C  
ATOM   1425  O   ALA A  92     -14.659 -25.546  -1.555  1.00  0.00           O  
ATOM   1426  CB  ALA A  92     -15.217 -27.863   0.742  1.00  0.00           C  
ATOM   1427  H   ALA A  92     -15.523 -28.408  -1.789  1.00  0.00           H  
ATOM   1428  HA  ALA A  92     -16.989 -26.839   0.178  1.00  0.00           H  
ATOM   1429  HB1 ALA A  92     -15.890 -28.320   1.453  1.00  0.00           H  
ATOM   1430  HB2 ALA A  92     -14.671 -28.632   0.216  1.00  0.00           H  
ATOM   1431  HB3 ALA A  92     -14.523 -27.221   1.265  1.00  0.00           H  
ATOM   1432  N   LYS A  93     -15.468 -24.767   0.394  1.00  0.00           N  
ATOM   1433  CA  LYS A  93     -14.850 -23.454   0.252  1.00  0.00           C  
ATOM   1434  C   LYS A  93     -13.339 -23.540   0.442  1.00  0.00           C  
ATOM   1435  O   LYS A  93     -12.814 -24.577   0.844  1.00  0.00           O  
ATOM   1436  CB  LYS A  93     -15.448 -22.475   1.266  1.00  0.00           C  
ATOM   1437  CG  LYS A  93     -16.874 -22.061   0.945  1.00  0.00           C  
ATOM   1438  CD  LYS A  93     -17.620 -21.619   2.192  1.00  0.00           C  
ATOM   1439  CE  LYS A  93     -18.192 -22.808   2.950  1.00  0.00           C  
ATOM   1440  NZ  LYS A  93     -19.345 -23.420   2.234  1.00  0.00           N1+
ATOM   1441  H   LYS A  93     -16.006 -24.958   1.191  1.00  0.00           H  
ATOM   1442  HA  LYS A  93     -15.056 -23.096  -0.745  1.00  0.00           H  
ATOM   1443  HB2 LYS A  93     -15.439 -22.936   2.242  1.00  0.00           H  
ATOM   1444  HB3 LYS A  93     -14.835 -21.585   1.293  1.00  0.00           H  
ATOM   1445  HG2 LYS A  93     -16.852 -21.242   0.242  1.00  0.00           H  
ATOM   1446  HG3 LYS A  93     -17.392 -22.902   0.505  1.00  0.00           H  
ATOM   1447  HD2 LYS A  93     -16.939 -21.088   2.840  1.00  0.00           H  
ATOM   1448  HD3 LYS A  93     -18.430 -20.964   1.904  1.00  0.00           H  
ATOM   1449  HE2 LYS A  93     -17.417 -23.550   3.067  1.00  0.00           H  
ATOM   1450  HE3 LYS A  93     -18.520 -22.473   3.923  1.00  0.00           H  
ATOM   1451  HZ1 LYS A  93     -19.029 -24.251   1.694  1.00  0.00           H  
ATOM   1452  HZ2 LYS A  93     -19.762 -22.732   1.575  1.00  0.00           H  
ATOM   1453  HZ3 LYS A  93     -20.072 -23.717   2.915  1.00  0.00           H  
ATOM   1454  N   GLU A  94     -12.648 -22.442   0.152  1.00  0.00           N  
ATOM   1455  CA  GLU A  94     -11.197 -22.396   0.291  1.00  0.00           C  
ATOM   1456  C   GLU A  94     -10.800 -21.921   1.686  1.00  0.00           C  
ATOM   1457  O   GLU A  94     -11.637 -21.443   2.452  1.00  0.00           O  
ATOM   1458  CB  GLU A  94     -10.590 -21.471  -0.766  1.00  0.00           C  
ATOM   1459  CG  GLU A  94     -10.376 -22.142  -2.112  1.00  0.00           C  
ATOM   1460  CD  GLU A  94     -10.105 -21.148  -3.224  1.00  0.00           C  
ATOM   1461  OE1 GLU A  94     -11.065 -20.488  -3.675  1.00  0.00           O  
ATOM   1462  OE2 GLU A  94      -8.935 -21.029  -3.643  1.00  0.00           O1-
ATOM   1463  H   GLU A  94     -13.124 -21.646  -0.165  1.00  0.00           H  
ATOM   1464  HA  GLU A  94     -10.817 -23.395   0.143  1.00  0.00           H  
ATOM   1465  HB2 GLU A  94     -11.248 -20.626  -0.908  1.00  0.00           H  
ATOM   1466  HB3 GLU A  94      -9.635 -21.115  -0.409  1.00  0.00           H  
ATOM   1467  HG2 GLU A  94      -9.532 -22.812  -2.035  1.00  0.00           H  
ATOM   1468  HG3 GLU A  94     -11.261 -22.708  -2.362  1.00  0.00           H  
ATOM   1469  N   GLU A  95      -9.517 -22.058   2.009  1.00  0.00           N  
ATOM   1470  CA  GLU A  95      -9.010 -21.644   3.312  1.00  0.00           C  
ATOM   1471  C   GLU A  95      -7.769 -20.769   3.160  1.00  0.00           C  
ATOM   1472  O   GLU A  95      -6.778 -21.177   2.554  1.00  0.00           O  
ATOM   1473  CB  GLU A  95      -8.682 -22.869   4.168  1.00  0.00           C  
ATOM   1474  CG  GLU A  95      -8.446 -22.542   5.633  1.00  0.00           C  
ATOM   1475  CD  GLU A  95      -7.987 -23.746   6.433  1.00  0.00           C  
ATOM   1476  OE1 GLU A  95      -7.171 -24.531   5.906  1.00  0.00           O  
ATOM   1477  OE2 GLU A  95      -8.443 -23.903   7.584  1.00  0.00           O1-
ATOM   1478  H   GLU A  95      -8.898 -22.445   1.356  1.00  0.00           H  
ATOM   1479  HA  GLU A  95      -9.782 -21.071   3.802  1.00  0.00           H  
ATOM   1480  HB2 GLU A  95      -9.502 -23.569   4.103  1.00  0.00           H  
ATOM   1481  HB3 GLU A  95      -7.790 -23.337   3.778  1.00  0.00           H  
ATOM   1482  HG2 GLU A  95      -7.690 -21.775   5.701  1.00  0.00           H  
ATOM   1483  HG3 GLU A  95      -9.368 -22.176   6.060  1.00  0.00           H  
ATOM   1484  N   HIS A  96      -7.832 -19.562   3.714  1.00  0.00           N  
ATOM   1485  CA  HIS A  96      -6.714 -18.628   3.641  1.00  0.00           C  
ATOM   1486  C   HIS A  96      -5.927 -18.619   4.948  1.00  0.00           C  
ATOM   1487  O   HIS A  96      -6.500 -18.466   6.027  1.00  0.00           O  
ATOM   1488  CB  HIS A  96      -7.219 -17.220   3.326  1.00  0.00           C  
ATOM   1489  CG  HIS A  96      -8.074 -17.150   2.098  1.00  0.00           C  
ATOM   1490  CD2 HIS A  96      -8.850 -18.088   1.506  1.00  0.00           C  
ATOM   1491  ND1 HIS A  96      -8.196 -16.012   1.330  1.00  0.00           N  
ATOM   1492  CE1 HIS A  96      -9.012 -16.252   0.319  1.00  0.00           C  
ATOM   1493  NE2 HIS A  96      -9.423 -17.504   0.402  1.00  0.00           N  
ATOM   1494  H   HIS A  96      -8.649 -19.294   4.184  1.00  0.00           H  
ATOM   1495  HA  HIS A  96      -6.062 -18.954   2.845  1.00  0.00           H  
ATOM   1496  HB2 HIS A  96      -7.805 -16.860   4.159  1.00  0.00           H  
ATOM   1497  HB3 HIS A  96      -6.371 -16.565   3.179  1.00  0.00           H  
ATOM   1498  HD1 HIS A  96      -7.753 -15.156   1.501  1.00  0.00           H  
ATOM   1499  HD2 HIS A  96      -8.993 -19.106   1.839  1.00  0.00           H  
ATOM   1500  HE1 HIS A  96      -9.296 -15.545  -0.446  1.00  0.00           H  
ATOM   1501  HE2 HIS A  96     -10.101 -17.915  -0.173  1.00  0.00           H  
ATOM   1502  N   CYS A  97      -4.613 -18.784   4.842  1.00  0.00           N  
ATOM   1503  CA  CYS A  97      -3.747 -18.797   6.016  1.00  0.00           C  
ATOM   1504  C   CYS A  97      -2.543 -17.884   5.813  1.00  0.00           C  
ATOM   1505  O   CYS A  97      -1.835 -17.963   4.809  1.00  0.00           O  
ATOM   1506  CB  CYS A  97      -3.279 -20.221   6.315  1.00  0.00           C  
ATOM   1507  SG  CYS A  97      -2.921 -20.530   8.060  1.00  0.00           S  
ATOM   1508  H   CYS A  97      -4.215 -18.901   3.954  1.00  0.00           H  
ATOM   1509  HA  CYS A  97      -4.322 -18.433   6.854  1.00  0.00           H  
ATOM   1510  HB2 CYS A  97      -4.047 -20.917   6.010  1.00  0.00           H  
ATOM   1511  HB3 CYS A  97      -2.378 -20.421   5.753  1.00  0.00           H  
ATOM   1512  HG  CYS A  97      -4.029 -20.306   8.750  1.00  0.00           H  
ATOM   1513  N   PRO A  98      -2.303 -16.994   6.788  1.00  0.00           N  
ATOM   1514  CA  PRO A  98      -1.185 -16.047   6.738  1.00  0.00           C  
ATOM   1515  C   PRO A  98       0.165 -16.737   6.902  1.00  0.00           C  
ATOM   1516  O   PRO A  98       0.297 -17.693   7.667  1.00  0.00           O  
ATOM   1517  CB  PRO A  98      -1.457 -15.115   7.921  1.00  0.00           C  
ATOM   1518  CG  PRO A  98      -2.270 -15.930   8.867  1.00  0.00           C  
ATOM   1519  CD  PRO A  98      -3.106 -16.843   8.013  1.00  0.00           C  
ATOM   1520  HA  PRO A  98      -1.188 -15.477   5.820  1.00  0.00           H  
ATOM   1521  HB2 PRO A  98      -0.519 -14.811   8.366  1.00  0.00           H  
ATOM   1522  HB3 PRO A  98      -1.999 -14.245   7.582  1.00  0.00           H  
ATOM   1523  HG2 PRO A  98      -1.621 -16.506   9.508  1.00  0.00           H  
ATOM   1524  HG3 PRO A  98      -2.904 -15.284   9.456  1.00  0.00           H  
ATOM   1525  HD2 PRO A  98      -3.245 -17.795   8.503  1.00  0.00           H  
ATOM   1526  HD3 PRO A  98      -4.060 -16.386   7.794  1.00  0.00           H  
ATOM   1527  N   LEU A  99       1.166 -16.246   6.180  1.00  0.00           N  
ATOM   1528  CA  LEU A  99       2.508 -16.815   6.246  1.00  0.00           C  
ATOM   1529  C   LEU A  99       3.512 -15.784   6.751  1.00  0.00           C  
ATOM   1530  O   LEU A  99       4.198 -16.008   7.748  1.00  0.00           O  
ATOM   1531  CB  LEU A  99       2.935 -17.326   4.869  1.00  0.00           C  
ATOM   1532  CG  LEU A  99       1.854 -18.036   4.052  1.00  0.00           C  
ATOM   1533  CD1 LEU A  99       2.363 -18.354   2.655  1.00  0.00           C  
ATOM   1534  CD2 LEU A  99       1.400 -19.306   4.757  1.00  0.00           C  
ATOM   1535  H   LEU A  99       1.000 -15.483   5.588  1.00  0.00           H  
ATOM   1536  HA  LEU A  99       2.483 -17.644   6.937  1.00  0.00           H  
ATOM   1537  HB2 LEU A  99       3.281 -16.481   4.294  1.00  0.00           H  
ATOM   1538  HB3 LEU A  99       3.751 -18.020   5.013  1.00  0.00           H  
ATOM   1539  HG  LEU A  99       0.998 -17.382   3.954  1.00  0.00           H  
ATOM   1540 HD11 LEU A  99       1.591 -18.139   1.932  1.00  0.00           H  
ATOM   1541 HD12 LEU A  99       2.629 -19.399   2.597  1.00  0.00           H  
ATOM   1542 HD13 LEU A  99       3.233 -17.749   2.443  1.00  0.00           H  
ATOM   1543 HD21 LEU A  99       2.067 -19.518   5.580  1.00  0.00           H  
ATOM   1544 HD22 LEU A  99       1.415 -20.130   4.059  1.00  0.00           H  
ATOM   1545 HD23 LEU A  99       0.397 -19.170   5.133  1.00  0.00           H  
ATOM   1546  N   ALA A 100       3.591 -14.653   6.058  1.00  0.00           N  
ATOM   1547  CA  ALA A 100       4.508 -13.586   6.439  1.00  0.00           C  
ATOM   1548  C   ALA A 100       3.836 -12.221   6.334  1.00  0.00           C  
ATOM   1549  O   ALA A 100       2.673 -12.120   5.943  1.00  0.00           O  
ATOM   1550  CB  ALA A 100       5.758 -13.629   5.573  1.00  0.00           C  
ATOM   1551  H   ALA A 100       3.018 -14.533   5.273  1.00  0.00           H  
ATOM   1552  HA  ALA A 100       4.805 -13.751   7.465  1.00  0.00           H  
ATOM   1553  HB1 ALA A 100       6.239 -14.591   5.684  1.00  0.00           H  
ATOM   1554  HB2 ALA A 100       5.485 -13.480   4.539  1.00  0.00           H  
ATOM   1555  HB3 ALA A 100       6.437 -12.849   5.882  1.00  0.00           H  
ATOM   1556  N   TRP A 101       4.575 -11.175   6.685  1.00  0.00           N  
ATOM   1557  CA  TRP A 101       4.049  -9.815   6.630  1.00  0.00           C  
ATOM   1558  C   TRP A 101       5.181  -8.793   6.632  1.00  0.00           C  
ATOM   1559  O   TRP A 101       6.204  -8.987   7.287  1.00  0.00           O  
ATOM   1560  CB  TRP A 101       3.113  -9.560   7.813  1.00  0.00           C  
ATOM   1561  CG  TRP A 101       3.733  -9.878   9.140  1.00  0.00           C  
ATOM   1562  CD1 TRP A 101       3.676 -11.069   9.806  1.00  0.00           C  
ATOM   1563  CD2 TRP A 101       4.500  -8.992   9.962  1.00  0.00           C  
ATOM   1564  CE2 TRP A 101       4.878  -9.713  11.112  1.00  0.00           C  
ATOM   1565  CE3 TRP A 101       4.907  -7.661   9.838  1.00  0.00           C  
ATOM   1566  NE1 TRP A 101       4.363 -10.977  10.993  1.00  0.00           N  
ATOM   1567  CZ2 TRP A 101       5.641  -9.146  12.128  1.00  0.00           C  
ATOM   1568  CZ3 TRP A 101       5.664  -7.099  10.848  1.00  0.00           C  
ATOM   1569  CH2 TRP A 101       6.025  -7.840  11.981  1.00  0.00           C  
ATOM   1570  H   TRP A 101       5.496 -11.319   6.989  1.00  0.00           H  
ATOM   1571  HA  TRP A 101       3.490  -9.714   5.712  1.00  0.00           H  
ATOM   1572  HB2 TRP A 101       2.827  -8.519   7.820  1.00  0.00           H  
ATOM   1573  HB3 TRP A 101       2.230 -10.172   7.701  1.00  0.00           H  
ATOM   1574  HD1 TRP A 101       3.162 -11.946   9.442  1.00  0.00           H  
ATOM   1575  HE1 TRP A 101       4.467 -11.699  11.647  1.00  0.00           H  
ATOM   1576  HE3 TRP A 101       4.639  -7.074   8.972  1.00  0.00           H  
ATOM   1577  HZ2 TRP A 101       5.928  -9.704  13.008  1.00  0.00           H  
ATOM   1578  HZ3 TRP A 101       5.987  -6.071  10.770  1.00  0.00           H  
ATOM   1579  HH2 TRP A 101       6.617  -7.361  12.745  1.00  0.00           H  
ATOM   1580  N   GLY A 102       4.990  -7.704   5.894  1.00  0.00           N  
ATOM   1581  CA  GLY A 102       6.004  -6.668   5.825  1.00  0.00           C  
ATOM   1582  C   GLY A 102       5.407  -5.277   5.745  1.00  0.00           C  
ATOM   1583  O   GLY A 102       4.497  -5.029   4.955  1.00  0.00           O  
ATOM   1584  H   GLY A 102       4.154  -7.603   5.392  1.00  0.00           H  
ATOM   1585  HA2 GLY A 102       6.627  -6.730   6.704  1.00  0.00           H  
ATOM   1586  HA3 GLY A 102       6.615  -6.835   4.950  1.00  0.00           H  
ATOM   1587  N   ASN A 103       5.919  -4.366   6.567  1.00  0.00           N  
ATOM   1588  CA  ASN A 103       5.429  -2.993   6.587  1.00  0.00           C  
ATOM   1589  C   ASN A 103       6.486  -2.030   6.056  1.00  0.00           C  
ATOM   1590  O   ASN A 103       7.585  -1.936   6.604  1.00  0.00           O  
ATOM   1591  CB  ASN A 103       5.027  -2.594   8.008  1.00  0.00           C  
ATOM   1592  CG  ASN A 103       4.001  -3.538   8.606  1.00  0.00           C  
ATOM   1593  ND2 ASN A 103       2.796  -3.031   8.837  1.00  0.00           N  
ATOM   1594  OD1 ASN A 103       4.290  -4.708   8.855  1.00  0.00           O  
ATOM   1595  H   ASN A 103       6.644  -4.624   7.174  1.00  0.00           H  
ATOM   1596  HA  ASN A 103       4.560  -2.942   5.949  1.00  0.00           H  
ATOM   1597  HB2 ASN A 103       5.904  -2.600   8.639  1.00  0.00           H  
ATOM   1598  HB3 ASN A 103       4.607  -1.599   7.992  1.00  0.00           H  
ATOM   1599 HD21 ASN A 103       2.637  -2.090   8.613  1.00  0.00           H  
ATOM   1600 HD22 ASN A 103       2.114  -3.619   9.224  1.00  0.00           H  
ATOM   1601  N   ILE A 104       6.147  -1.317   4.987  1.00  0.00           N  
ATOM   1602  CA  ILE A 104       7.066  -0.360   4.384  1.00  0.00           C  
ATOM   1603  C   ILE A 104       6.569   1.070   4.567  1.00  0.00           C  
ATOM   1604  O   ILE A 104       5.431   1.390   4.228  1.00  0.00           O  
ATOM   1605  CB  ILE A 104       7.260  -0.637   2.881  1.00  0.00           C  
ATOM   1606  CG1 ILE A 104       8.074  -1.916   2.677  1.00  0.00           C  
ATOM   1607  CG2 ILE A 104       7.942   0.545   2.209  1.00  0.00           C  
ATOM   1608  CD1 ILE A 104       8.161  -2.352   1.231  1.00  0.00           C  
ATOM   1609  H   ILE A 104       5.257  -1.437   4.596  1.00  0.00           H  
ATOM   1610  HA  ILE A 104       8.023  -0.463   4.875  1.00  0.00           H  
ATOM   1611  HB  ILE A 104       6.286  -0.762   2.433  1.00  0.00           H  
ATOM   1612 HG12 ILE A 104       9.079  -1.757   3.035  1.00  0.00           H  
ATOM   1613 HG13 ILE A 104       7.618  -2.718   3.239  1.00  0.00           H  
ATOM   1614 HG21 ILE A 104       8.796   0.850   2.797  1.00  0.00           H  
ATOM   1615 HG22 ILE A 104       8.271   0.257   1.222  1.00  0.00           H  
ATOM   1616 HG23 ILE A 104       7.246   1.367   2.132  1.00  0.00           H  
ATOM   1617 HD11 ILE A 104       7.734  -1.588   0.598  1.00  0.00           H  
ATOM   1618 HD12 ILE A 104       9.195  -2.507   0.962  1.00  0.00           H  
ATOM   1619 HD13 ILE A 104       7.613  -3.274   1.100  1.00  0.00           H  
ATOM   1620  N   ASN A 105       7.433   1.926   5.103  1.00  0.00           N  
ATOM   1621  CA  ASN A 105       7.082   3.324   5.330  1.00  0.00           C  
ATOM   1622  C   ASN A 105       6.930   4.068   4.006  1.00  0.00           C  
ATOM   1623  O   ASN A 105       7.917   4.490   3.402  1.00  0.00           O  
ATOM   1624  CB  ASN A 105       8.147   4.005   6.191  1.00  0.00           C  
ATOM   1625  CG  ASN A 105       8.342   3.311   7.525  1.00  0.00           C  
ATOM   1626  ND2 ASN A 105       7.526   3.676   8.507  1.00  0.00           N  
ATOM   1627  OD1 ASN A 105       9.217   2.456   7.671  1.00  0.00           O  
ATOM   1628  H   ASN A 105       8.326   1.611   5.353  1.00  0.00           H  
ATOM   1629  HA  ASN A 105       6.138   3.348   5.853  1.00  0.00           H  
ATOM   1630  HB2 ASN A 105       9.089   3.997   5.662  1.00  0.00           H  
ATOM   1631  HB3 ASN A 105       7.852   5.027   6.377  1.00  0.00           H  
ATOM   1632 HD21 ASN A 105       6.853   4.363   8.319  1.00  0.00           H  
ATOM   1633 HD22 ASN A 105       7.631   3.243   9.380  1.00  0.00           H  
ATOM   1634  N   LEU A 106       5.688   4.226   3.562  1.00  0.00           N  
ATOM   1635  CA  LEU A 106       5.405   4.920   2.311  1.00  0.00           C  
ATOM   1636  C   LEU A 106       6.252   6.183   2.186  1.00  0.00           C  
ATOM   1637  O   LEU A 106       6.665   6.560   1.089  1.00  0.00           O  
ATOM   1638  CB  LEU A 106       3.920   5.277   2.227  1.00  0.00           C  
ATOM   1639  CG  LEU A 106       3.012   4.225   1.589  1.00  0.00           C  
ATOM   1640  CD1 LEU A 106       1.550   4.586   1.797  1.00  0.00           C  
ATOM   1641  CD2 LEU A 106       3.322   4.081   0.106  1.00  0.00           C  
ATOM   1642  H   LEU A 106       4.943   3.868   4.088  1.00  0.00           H  
ATOM   1643  HA  LEU A 106       5.653   4.253   1.499  1.00  0.00           H  
ATOM   1644  HB2 LEU A 106       3.566   5.455   3.230  1.00  0.00           H  
ATOM   1645  HB3 LEU A 106       3.832   6.186   1.649  1.00  0.00           H  
ATOM   1646  HG  LEU A 106       3.190   3.270   2.063  1.00  0.00           H  
ATOM   1647 HD11 LEU A 106       0.925   3.821   1.361  1.00  0.00           H  
ATOM   1648 HD12 LEU A 106       1.342   5.534   1.324  1.00  0.00           H  
ATOM   1649 HD13 LEU A 106       1.344   4.659   2.855  1.00  0.00           H  
ATOM   1650 HD21 LEU A 106       2.701   3.305  -0.317  1.00  0.00           H  
ATOM   1651 HD22 LEU A 106       4.362   3.818  -0.020  1.00  0.00           H  
ATOM   1652 HD23 LEU A 106       3.123   5.016  -0.396  1.00  0.00           H  
ATOM   1653  N   PHE A 107       6.508   6.832   3.316  1.00  0.00           N  
ATOM   1654  CA  PHE A 107       7.306   8.052   3.334  1.00  0.00           C  
ATOM   1655  C   PHE A 107       8.681   7.794   3.945  1.00  0.00           C  
ATOM   1656  O   PHE A 107       8.803   7.553   5.146  1.00  0.00           O  
ATOM   1657  CB  PHE A 107       6.584   9.148   4.120  1.00  0.00           C  
ATOM   1658  CG  PHE A 107       5.379   9.698   3.412  1.00  0.00           C  
ATOM   1659  CD1 PHE A 107       5.523  10.485   2.280  1.00  0.00           C  
ATOM   1660  CD2 PHE A 107       4.102   9.429   3.878  1.00  0.00           C  
ATOM   1661  CE1 PHE A 107       4.416  10.993   1.626  1.00  0.00           C  
ATOM   1662  CE2 PHE A 107       2.992   9.933   3.228  1.00  0.00           C  
ATOM   1663  CZ  PHE A 107       3.149  10.717   2.102  1.00  0.00           C  
ATOM   1664  H   PHE A 107       6.151   6.482   4.160  1.00  0.00           H  
ATOM   1665  HA  PHE A 107       7.435   8.378   2.313  1.00  0.00           H  
ATOM   1666  HB2 PHE A 107       6.257   8.746   5.067  1.00  0.00           H  
ATOM   1667  HB3 PHE A 107       7.268   9.964   4.296  1.00  0.00           H  
ATOM   1668  HD1 PHE A 107       6.514  10.702   1.908  1.00  0.00           H  
ATOM   1669  HD2 PHE A 107       3.978   8.817   4.759  1.00  0.00           H  
ATOM   1670  HE1 PHE A 107       4.543  11.605   0.746  1.00  0.00           H  
ATOM   1671  HE2 PHE A 107       2.002   9.717   3.602  1.00  0.00           H  
ATOM   1672  HZ  PHE A 107       2.283  11.112   1.592  1.00  0.00           H  
ATOM   1673  N   ASP A 108       9.712   7.846   3.109  1.00  0.00           N  
ATOM   1674  CA  ASP A 108      11.078   7.619   3.565  1.00  0.00           C  
ATOM   1675  C   ASP A 108      11.404   8.502   4.766  1.00  0.00           C  
ATOM   1676  O   ASP A 108      10.636   9.398   5.117  1.00  0.00           O  
ATOM   1677  CB  ASP A 108      12.069   7.891   2.432  1.00  0.00           C  
ATOM   1678  CG  ASP A 108      12.332   6.662   1.585  1.00  0.00           C  
ATOM   1679  OD1 ASP A 108      12.271   5.540   2.132  1.00  0.00           O  
ATOM   1680  OD2 ASP A 108      12.599   6.821   0.376  1.00  0.00           O1-
ATOM   1681  H   ASP A 108       9.551   8.043   2.162  1.00  0.00           H  
ATOM   1682  HA  ASP A 108      11.161   6.584   3.862  1.00  0.00           H  
ATOM   1683  HB2 ASP A 108      11.672   8.667   1.794  1.00  0.00           H  
ATOM   1684  HB3 ASP A 108      13.006   8.223   2.855  1.00  0.00           H  
ATOM   1685  N   TYR A 109      12.546   8.241   5.393  1.00  0.00           N  
ATOM   1686  CA  TYR A 109      12.972   9.010   6.556  1.00  0.00           C  
ATOM   1687  C   TYR A 109      13.021  10.501   6.237  1.00  0.00           C  
ATOM   1688  O   TYR A 109      12.990  11.342   7.135  1.00  0.00           O  
ATOM   1689  CB  TYR A 109      14.345   8.533   7.034  1.00  0.00           C  
ATOM   1690  CG  TYR A 109      15.496   9.126   6.253  1.00  0.00           C  
ATOM   1691  CD1 TYR A 109      15.537   9.044   4.867  1.00  0.00           C  
ATOM   1692  CD2 TYR A 109      16.544   9.768   6.902  1.00  0.00           C  
ATOM   1693  CE1 TYR A 109      16.587   9.583   4.150  1.00  0.00           C  
ATOM   1694  CE2 TYR A 109      17.597  10.312   6.193  1.00  0.00           C  
ATOM   1695  CZ  TYR A 109      17.614  10.217   4.817  1.00  0.00           C  
ATOM   1696  OH  TYR A 109      18.663  10.756   4.107  1.00  0.00           O  
ATOM   1697  H   TYR A 109      13.116   7.514   5.066  1.00  0.00           H  
ATOM   1698  HA  TYR A 109      12.251   8.846   7.344  1.00  0.00           H  
ATOM   1699  HB2 TYR A 109      14.472   8.806   8.070  1.00  0.00           H  
ATOM   1700  HB3 TYR A 109      14.398   7.459   6.939  1.00  0.00           H  
ATOM   1701  HD1 TYR A 109      14.730   8.547   4.347  1.00  0.00           H  
ATOM   1702  HD2 TYR A 109      16.527   9.840   7.980  1.00  0.00           H  
ATOM   1703  HE1 TYR A 109      16.601   9.509   3.072  1.00  0.00           H  
ATOM   1704  HE2 TYR A 109      18.402  10.807   6.716  1.00  0.00           H  
ATOM   1705  HH  TYR A 109      18.320  11.282   3.381  1.00  0.00           H  
ATOM   1706  N   THR A 110      13.097  10.821   4.948  1.00  0.00           N  
ATOM   1707  CA  THR A 110      13.151  12.209   4.508  1.00  0.00           C  
ATOM   1708  C   THR A 110      11.800  12.668   3.972  1.00  0.00           C  
ATOM   1709  O   THR A 110      11.729  13.549   3.114  1.00  0.00           O  
ATOM   1710  CB  THR A 110      14.219  12.410   3.416  1.00  0.00           C  
ATOM   1711  CG2 THR A 110      15.616  12.202   3.981  1.00  0.00           C  
ATOM   1712  OG1 THR A 110      13.994  11.497   2.336  1.00  0.00           O  
ATOM   1713  H   THR A 110      13.118  10.105   4.280  1.00  0.00           H  
ATOM   1714  HA  THR A 110      13.417  12.819   5.359  1.00  0.00           H  
ATOM   1715  HB  THR A 110      14.145  13.422   3.044  1.00  0.00           H  
ATOM   1716  HG1 THR A 110      14.747  11.516   1.740  1.00  0.00           H  
ATOM   1717 HG21 THR A 110      16.043  13.157   4.247  1.00  0.00           H  
ATOM   1718 HG22 THR A 110      16.237  11.724   3.238  1.00  0.00           H  
ATOM   1719 HG23 THR A 110      15.559  11.576   4.859  1.00  0.00           H  
ATOM   1720  N   ASP A 111      10.731  12.068   4.483  1.00  0.00           N  
ATOM   1721  CA  ASP A 111       9.381  12.418   4.057  1.00  0.00           C  
ATOM   1722  C   ASP A 111       9.293  12.491   2.535  1.00  0.00           C  
ATOM   1723  O   ASP A 111       8.642  13.378   1.982  1.00  0.00           O  
ATOM   1724  CB  ASP A 111       8.960  13.754   4.669  1.00  0.00           C  
ATOM   1725  CG  ASP A 111       9.884  14.889   4.274  1.00  0.00           C  
ATOM   1726  OD1 ASP A 111       9.633  15.522   3.226  1.00  0.00           O  
ATOM   1727  OD2 ASP A 111      10.858  15.145   5.012  1.00  0.00           O1-
ATOM   1728  H   ASP A 111      10.853  11.374   5.164  1.00  0.00           H  
ATOM   1729  HA  ASP A 111       8.712  11.646   4.406  1.00  0.00           H  
ATOM   1730  HB2 ASP A 111       7.961  13.997   4.337  1.00  0.00           H  
ATOM   1731  HB3 ASP A 111       8.965  13.667   5.746  1.00  0.00           H  
ATOM   1732  N   THR A 112       9.954  11.553   1.864  1.00  0.00           N  
ATOM   1733  CA  THR A 112       9.952  11.512   0.407  1.00  0.00           C  
ATOM   1734  C   THR A 112       9.512  10.145  -0.104  1.00  0.00           C  
ATOM   1735  O   THR A 112      10.242   9.160   0.019  1.00  0.00           O  
ATOM   1736  CB  THR A 112      11.345  11.837  -0.165  1.00  0.00           C  
ATOM   1737  CG2 THR A 112      11.337  11.763  -1.685  1.00  0.00           C  
ATOM   1738  OG1 THR A 112      11.752  13.145   0.251  1.00  0.00           O  
ATOM   1739  H   THR A 112      10.454  10.873   2.362  1.00  0.00           H  
ATOM   1740  HA  THR A 112       9.257  12.259   0.053  1.00  0.00           H  
ATOM   1741  HB  THR A 112      12.051  11.112   0.212  1.00  0.00           H  
ATOM   1742  HG1 THR A 112      12.585  13.086   0.726  1.00  0.00           H  
ATOM   1743 HG21 THR A 112      12.235  11.269  -2.026  1.00  0.00           H  
ATOM   1744 HG22 THR A 112      11.296  12.761  -2.094  1.00  0.00           H  
ATOM   1745 HG23 THR A 112      10.473  11.204  -2.012  1.00  0.00           H  
ATOM   1746  N   LEU A 113       8.316  10.090  -0.679  1.00  0.00           N  
ATOM   1747  CA  LEU A 113       7.778   8.843  -1.210  1.00  0.00           C  
ATOM   1748  C   LEU A 113       8.891   7.971  -1.784  1.00  0.00           C  
ATOM   1749  O   LEU A 113       9.740   8.447  -2.537  1.00  0.00           O  
ATOM   1750  CB  LEU A 113       6.734   9.133  -2.289  1.00  0.00           C  
ATOM   1751  CG  LEU A 113       5.344   9.528  -1.789  1.00  0.00           C  
ATOM   1752  CD1 LEU A 113       4.500  10.072  -2.932  1.00  0.00           C  
ATOM   1753  CD2 LEU A 113       4.655   8.340  -1.134  1.00  0.00           C  
ATOM   1754  H   LEU A 113       7.780  10.908  -0.747  1.00  0.00           H  
ATOM   1755  HA  LEU A 113       7.306   8.312  -0.397  1.00  0.00           H  
ATOM   1756  HB2 LEU A 113       7.106   9.940  -2.901  1.00  0.00           H  
ATOM   1757  HB3 LEU A 113       6.628   8.244  -2.894  1.00  0.00           H  
ATOM   1758  HG  LEU A 113       5.444  10.309  -1.048  1.00  0.00           H  
ATOM   1759 HD11 LEU A 113       3.550  10.410  -2.548  1.00  0.00           H  
ATOM   1760 HD12 LEU A 113       4.338   9.293  -3.662  1.00  0.00           H  
ATOM   1761 HD13 LEU A 113       5.016  10.899  -3.398  1.00  0.00           H  
ATOM   1762 HD21 LEU A 113       4.530   8.534  -0.079  1.00  0.00           H  
ATOM   1763 HD22 LEU A 113       5.260   7.455  -1.268  1.00  0.00           H  
ATOM   1764 HD23 LEU A 113       3.688   8.189  -1.589  1.00  0.00           H  
ATOM   1765  N   VAL A 114       8.878   6.691  -1.425  1.00  0.00           N  
ATOM   1766  CA  VAL A 114       9.884   5.752  -1.907  1.00  0.00           C  
ATOM   1767  C   VAL A 114       9.761   5.540  -3.412  1.00  0.00           C  
ATOM   1768  O   VAL A 114       8.738   5.865  -4.014  1.00  0.00           O  
ATOM   1769  CB  VAL A 114       9.766   4.391  -1.196  1.00  0.00           C  
ATOM   1770  CG1 VAL A 114      10.238   4.498   0.246  1.00  0.00           C  
ATOM   1771  CG2 VAL A 114       8.335   3.878  -1.261  1.00  0.00           C  
ATOM   1772  H   VAL A 114       8.175   6.371  -0.822  1.00  0.00           H  
ATOM   1773  HA  VAL A 114      10.858   6.165  -1.690  1.00  0.00           H  
ATOM   1774  HB  VAL A 114      10.403   3.684  -1.708  1.00  0.00           H  
ATOM   1775 HG11 VAL A 114      10.132   3.539   0.731  1.00  0.00           H  
ATOM   1776 HG12 VAL A 114      11.275   4.800   0.264  1.00  0.00           H  
ATOM   1777 HG13 VAL A 114       9.640   5.232   0.766  1.00  0.00           H  
ATOM   1778 HG21 VAL A 114       8.294   2.877  -0.857  1.00  0.00           H  
ATOM   1779 HG22 VAL A 114       7.693   4.527  -0.683  1.00  0.00           H  
ATOM   1780 HG23 VAL A 114       8.003   3.866  -2.288  1.00  0.00           H  
ATOM   1781  N   SER A 115      10.811   4.991  -4.014  1.00  0.00           N  
ATOM   1782  CA  SER A 115      10.823   4.738  -5.450  1.00  0.00           C  
ATOM   1783  C   SER A 115      11.883   3.701  -5.810  1.00  0.00           C  
ATOM   1784  O   SER A 115      12.646   3.254  -4.955  1.00  0.00           O  
ATOM   1785  CB  SER A 115      11.083   6.037  -6.216  1.00  0.00           C  
ATOM   1786  OG  SER A 115      12.339   6.592  -5.867  1.00  0.00           O  
ATOM   1787  H   SER A 115      11.598   4.754  -3.480  1.00  0.00           H  
ATOM   1788  HA  SER A 115       9.852   4.355  -5.727  1.00  0.00           H  
ATOM   1789  HB2 SER A 115      11.074   5.834  -7.276  1.00  0.00           H  
ATOM   1790  HB3 SER A 115      10.308   6.752  -5.980  1.00  0.00           H  
ATOM   1791  HG  SER A 115      12.666   7.128  -6.594  1.00  0.00           H  
ATOM   1792  N   GLY A 116      11.923   3.324  -7.084  1.00  0.00           N  
ATOM   1793  CA  GLY A 116      12.892   2.342  -7.537  1.00  0.00           C  
ATOM   1794  C   GLY A 116      12.644   0.968  -6.947  1.00  0.00           C  
ATOM   1795  O   GLY A 116      12.393   0.834  -5.749  1.00  0.00           O  
ATOM   1796  H   GLY A 116      11.290   3.715  -7.723  1.00  0.00           H  
ATOM   1797  HA2 GLY A 116      12.844   2.275  -8.613  1.00  0.00           H  
ATOM   1798  HA3 GLY A 116      13.881   2.671  -7.251  1.00  0.00           H  
ATOM   1799  N   LYS A 117      12.713  -0.057  -7.790  1.00  0.00           N  
ATOM   1800  CA  LYS A 117      12.494  -1.428  -7.346  1.00  0.00           C  
ATOM   1801  C   LYS A 117      13.201  -1.691  -6.021  1.00  0.00           C  
ATOM   1802  O   LYS A 117      14.232  -1.087  -5.726  1.00  0.00           O  
ATOM   1803  CB  LYS A 117      12.991  -2.414  -8.406  1.00  0.00           C  
ATOM   1804  CG  LYS A 117      12.241  -3.735  -8.408  1.00  0.00           C  
ATOM   1805  CD  LYS A 117      12.667  -4.617  -9.569  1.00  0.00           C  
ATOM   1806  CE  LYS A 117      13.837  -5.513  -9.188  1.00  0.00           C  
ATOM   1807  NZ  LYS A 117      14.701  -5.825 -10.360  1.00  0.00           N1+
ATOM   1808  H   LYS A 117      12.917   0.114  -8.734  1.00  0.00           H  
ATOM   1809  HA  LYS A 117      11.432  -1.567  -7.208  1.00  0.00           H  
ATOM   1810  HB2 LYS A 117      12.883  -1.961  -9.381  1.00  0.00           H  
ATOM   1811  HB3 LYS A 117      14.037  -2.619  -8.228  1.00  0.00           H  
ATOM   1812  HG2 LYS A 117      12.442  -4.254  -7.482  1.00  0.00           H  
ATOM   1813  HG3 LYS A 117      11.181  -3.537  -8.488  1.00  0.00           H  
ATOM   1814  HD2 LYS A 117      11.834  -5.238  -9.863  1.00  0.00           H  
ATOM   1815  HD3 LYS A 117      12.961  -3.989 -10.398  1.00  0.00           H  
ATOM   1816  HE2 LYS A 117      14.429  -5.010  -8.439  1.00  0.00           H  
ATOM   1817  HE3 LYS A 117      13.449  -6.435  -8.781  1.00  0.00           H  
ATOM   1818  HZ1 LYS A 117      14.440  -5.222 -11.166  1.00  0.00           H  
ATOM   1819  HZ2 LYS A 117      14.585  -6.821 -10.634  1.00  0.00           H  
ATOM   1820  HZ3 LYS A 117      15.699  -5.655 -10.123  1.00  0.00           H  
ATOM   1821  N   MET A 118      12.641  -2.597  -5.226  1.00  0.00           N  
ATOM   1822  CA  MET A 118      13.220  -2.941  -3.933  1.00  0.00           C  
ATOM   1823  C   MET A 118      12.735  -4.310  -3.466  1.00  0.00           C  
ATOM   1824  O   MET A 118      11.616  -4.720  -3.773  1.00  0.00           O  
ATOM   1825  CB  MET A 118      12.864  -1.879  -2.891  1.00  0.00           C  
ATOM   1826  CG  MET A 118      13.188  -2.293  -1.465  1.00  0.00           C  
ATOM   1827  SD  MET A 118      13.299  -0.888  -0.341  1.00  0.00           S  
ATOM   1828  CE  MET A 118      11.599  -0.321  -0.340  1.00  0.00           C  
ATOM   1829  H   MET A 118      11.819  -3.045  -5.515  1.00  0.00           H  
ATOM   1830  HA  MET A 118      14.293  -2.973  -4.049  1.00  0.00           H  
ATOM   1831  HB2 MET A 118      13.412  -0.975  -3.114  1.00  0.00           H  
ATOM   1832  HB3 MET A 118      11.806  -1.673  -2.951  1.00  0.00           H  
ATOM   1833  HG2 MET A 118      12.414  -2.958  -1.112  1.00  0.00           H  
ATOM   1834  HG3 MET A 118      14.135  -2.814  -1.463  1.00  0.00           H  
ATOM   1835  HE1 MET A 118      10.936  -1.173  -0.349  1.00  0.00           H  
ATOM   1836  HE2 MET A 118      11.417   0.267   0.548  1.00  0.00           H  
ATOM   1837  HE3 MET A 118      11.421   0.284  -1.217  1.00  0.00           H  
ATOM   1838  N   ALA A 119      13.584  -5.013  -2.724  1.00  0.00           N  
ATOM   1839  CA  ALA A 119      13.240  -6.335  -2.214  1.00  0.00           C  
ATOM   1840  C   ALA A 119      13.735  -6.517  -0.784  1.00  0.00           C  
ATOM   1841  O   ALA A 119      14.941  -6.533  -0.530  1.00  0.00           O  
ATOM   1842  CB  ALA A 119      13.818  -7.415  -3.117  1.00  0.00           C  
ATOM   1843  H   ALA A 119      14.462  -4.633  -2.513  1.00  0.00           H  
ATOM   1844  HA  ALA A 119      12.164  -6.427  -2.227  1.00  0.00           H  
ATOM   1845  HB1 ALA A 119      14.083  -8.276  -2.521  1.00  0.00           H  
ATOM   1846  HB2 ALA A 119      13.082  -7.699  -3.854  1.00  0.00           H  
ATOM   1847  HB3 ALA A 119      14.698  -7.035  -3.614  1.00  0.00           H  
ATOM   1848  N   LEU A 120      12.799  -6.654   0.148  1.00  0.00           N  
ATOM   1849  CA  LEU A 120      13.140  -6.835   1.555  1.00  0.00           C  
ATOM   1850  C   LEU A 120      12.494  -8.099   2.114  1.00  0.00           C  
ATOM   1851  O   LEU A 120      11.535  -8.620   1.547  1.00  0.00           O  
ATOM   1852  CB  LEU A 120      12.696  -5.618   2.369  1.00  0.00           C  
ATOM   1853  CG  LEU A 120      11.213  -5.257   2.280  1.00  0.00           C  
ATOM   1854  CD1 LEU A 120      10.417  -6.004   3.338  1.00  0.00           C  
ATOM   1855  CD2 LEU A 120      11.021  -3.754   2.428  1.00  0.00           C  
ATOM   1856  H   LEU A 120      11.856  -6.633  -0.114  1.00  0.00           H  
ATOM   1857  HA  LEU A 120      14.213  -6.933   1.625  1.00  0.00           H  
ATOM   1858  HB2 LEU A 120      12.928  -5.811   3.405  1.00  0.00           H  
ATOM   1859  HB3 LEU A 120      13.267  -4.767   2.026  1.00  0.00           H  
ATOM   1860  HG  LEU A 120      10.835  -5.549   1.310  1.00  0.00           H  
ATOM   1861 HD11 LEU A 120      10.684  -5.635   4.317  1.00  0.00           H  
ATOM   1862 HD12 LEU A 120      10.641  -7.059   3.278  1.00  0.00           H  
ATOM   1863 HD13 LEU A 120       9.361  -5.850   3.170  1.00  0.00           H  
ATOM   1864 HD21 LEU A 120      11.629  -3.393   3.244  1.00  0.00           H  
ATOM   1865 HD22 LEU A 120       9.981  -3.543   2.632  1.00  0.00           H  
ATOM   1866 HD23 LEU A 120      11.316  -3.262   1.513  1.00  0.00           H  
ATOM   1867  N   ASN A 121      13.024  -8.584   3.232  1.00  0.00           N  
ATOM   1868  CA  ASN A 121      12.497  -9.785   3.869  1.00  0.00           C  
ATOM   1869  C   ASN A 121      11.260  -9.462   4.701  1.00  0.00           C  
ATOM   1870  O   ASN A 121      11.123  -8.356   5.226  1.00  0.00           O  
ATOM   1871  CB  ASN A 121      13.567 -10.429   4.754  1.00  0.00           C  
ATOM   1872  CG  ASN A 121      14.624 -11.157   3.947  1.00  0.00           C  
ATOM   1873  ND2 ASN A 121      14.580 -12.484   3.975  1.00  0.00           N  
ATOM   1874  OD1 ASN A 121      15.470 -10.534   3.305  1.00  0.00           O  
ATOM   1875  H   ASN A 121      13.788  -8.124   3.638  1.00  0.00           H  
ATOM   1876  HA  ASN A 121      12.222 -10.480   3.090  1.00  0.00           H  
ATOM   1877  HB2 ASN A 121      14.053  -9.660   5.337  1.00  0.00           H  
ATOM   1878  HB3 ASN A 121      13.097 -11.137   5.420  1.00  0.00           H  
ATOM   1879 HD21 ASN A 121      13.878 -12.913   4.507  1.00  0.00           H  
ATOM   1880 HD22 ASN A 121      15.252 -12.980   3.462  1.00  0.00           H  
ATOM   1881  N   LEU A 122      10.362 -10.434   4.817  1.00  0.00           N  
ATOM   1882  CA  LEU A 122       9.135 -10.254   5.586  1.00  0.00           C  
ATOM   1883  C   LEU A 122       9.201 -11.019   6.903  1.00  0.00           C  
ATOM   1884  O   LEU A 122       9.905 -12.022   7.015  1.00  0.00           O  
ATOM   1885  CB  LEU A 122       7.927 -10.720   4.772  1.00  0.00           C  
ATOM   1886  CG  LEU A 122       7.983 -10.445   3.269  1.00  0.00           C  
ATOM   1887  CD1 LEU A 122       6.916 -11.247   2.539  1.00  0.00           C  
ATOM   1888  CD2 LEU A 122       7.817  -8.958   2.992  1.00  0.00           C  
ATOM   1889  H   LEU A 122      10.526 -11.293   4.376  1.00  0.00           H  
ATOM   1890  HA  LEU A 122       9.030  -9.200   5.799  1.00  0.00           H  
ATOM   1891  HB2 LEU A 122       7.827 -11.786   4.909  1.00  0.00           H  
ATOM   1892  HB3 LEU A 122       7.051 -10.225   5.167  1.00  0.00           H  
ATOM   1893  HG  LEU A 122       8.948 -10.751   2.889  1.00  0.00           H  
ATOM   1894 HD11 LEU A 122       6.306 -10.580   1.948  1.00  0.00           H  
ATOM   1895 HD12 LEU A 122       6.296 -11.759   3.259  1.00  0.00           H  
ATOM   1896 HD13 LEU A 122       7.390 -11.971   1.893  1.00  0.00           H  
ATOM   1897 HD21 LEU A 122       8.766  -8.460   3.124  1.00  0.00           H  
ATOM   1898 HD22 LEU A 122       7.095  -8.542   3.680  1.00  0.00           H  
ATOM   1899 HD23 LEU A 122       7.473  -8.816   1.979  1.00  0.00           H  
ATOM   1900  N   TRP A 123       8.462 -10.539   7.897  1.00  0.00           N  
ATOM   1901  CA  TRP A 123       8.435 -11.179   9.207  1.00  0.00           C  
ATOM   1902  C   TRP A 123       7.400 -12.299   9.245  1.00  0.00           C  
ATOM   1903  O   TRP A 123       6.338 -12.215   8.628  1.00  0.00           O  
ATOM   1904  CB  TRP A 123       8.129 -10.149  10.295  1.00  0.00           C  
ATOM   1905  CG  TRP A 123       9.069  -8.981  10.288  1.00  0.00           C  
ATOM   1906  CD1 TRP A 123       9.014  -7.890   9.469  1.00  0.00           C  
ATOM   1907  CD2 TRP A 123      10.205  -8.790  11.139  1.00  0.00           C  
ATOM   1908  CE2 TRP A 123      10.792  -7.561  10.781  1.00  0.00           C  
ATOM   1909  CE3 TRP A 123      10.782  -9.537  12.170  1.00  0.00           C  
ATOM   1910  NE1 TRP A 123      10.047  -7.032   9.760  1.00  0.00           N  
ATOM   1911  CZ2 TRP A 123      11.927  -7.065  11.416  1.00  0.00           C  
ATOM   1912  CZ3 TRP A 123      11.909  -9.043  12.799  1.00  0.00           C  
ATOM   1913  CH2 TRP A 123      12.471  -7.816  12.422  1.00  0.00           C  
ATOM   1914  H   TRP A 123       7.921  -9.735   7.747  1.00  0.00           H  
ATOM   1915  HA  TRP A 123       9.412 -11.602   9.389  1.00  0.00           H  
ATOM   1916  HB2 TRP A 123       7.128  -9.771  10.154  1.00  0.00           H  
ATOM   1917  HB3 TRP A 123       8.197 -10.626  11.262  1.00  0.00           H  
ATOM   1918  HD1 TRP A 123       8.264  -7.738   8.709  1.00  0.00           H  
ATOM   1919  HE1 TRP A 123      10.222  -6.178   9.309  1.00  0.00           H  
ATOM   1920  HE3 TRP A 123      10.363 -10.484  12.475  1.00  0.00           H  
ATOM   1921  HZ2 TRP A 123      12.372  -6.121  11.137  1.00  0.00           H  
ATOM   1922  HZ3 TRP A 123      12.369  -9.607  13.598  1.00  0.00           H  
ATOM   1923  HH2 TRP A 123      13.351  -7.470  12.941  1.00  0.00           H  
ATOM   1924  N   PRO A 124       7.715 -13.372   9.985  1.00  0.00           N  
ATOM   1925  CA  PRO A 124       6.824 -14.528  10.121  1.00  0.00           C  
ATOM   1926  C   PRO A 124       5.578 -14.207  10.939  1.00  0.00           C  
ATOM   1927  O   PRO A 124       5.665 -13.613  12.014  1.00  0.00           O  
ATOM   1928  CB  PRO A 124       7.690 -15.560  10.849  1.00  0.00           C  
ATOM   1929  CG  PRO A 124       8.695 -14.752  11.595  1.00  0.00           C  
ATOM   1930  CD  PRO A 124       8.964 -13.539  10.747  1.00  0.00           C  
ATOM   1931  HA  PRO A 124       6.530 -14.918   9.158  1.00  0.00           H  
ATOM   1932  HB2 PRO A 124       7.074 -16.142  11.519  1.00  0.00           H  
ATOM   1933  HB3 PRO A 124       8.163 -16.210  10.129  1.00  0.00           H  
ATOM   1934  HG2 PRO A 124       8.292 -14.458  12.552  1.00  0.00           H  
ATOM   1935  HG3 PRO A 124       9.601 -15.324  11.727  1.00  0.00           H  
ATOM   1936  HD2 PRO A 124       9.154 -12.678  11.370  1.00  0.00           H  
ATOM   1937  HD3 PRO A 124       9.797 -13.720  10.085  1.00  0.00           H  
ATOM   1938  N   VAL A 125       4.419 -14.604  10.424  1.00  0.00           N  
ATOM   1939  CA  VAL A 125       3.154 -14.360  11.108  1.00  0.00           C  
ATOM   1940  C   VAL A 125       3.078 -15.138  12.416  1.00  0.00           C  
ATOM   1941  O   VAL A 125       3.668 -16.208  12.567  1.00  0.00           O  
ATOM   1942  CB  VAL A 125       1.954 -14.745  10.223  1.00  0.00           C  
ATOM   1943  CG1 VAL A 125       1.997 -13.988   8.904  1.00  0.00           C  
ATOM   1944  CG2 VAL A 125       1.930 -16.247   9.984  1.00  0.00           C  
ATOM   1945  H   VAL A 125       4.414 -15.073   9.563  1.00  0.00           H  
ATOM   1946  HA  VAL A 125       3.090 -13.303  11.324  1.00  0.00           H  
ATOM   1947  HB  VAL A 125       1.047 -14.470  10.741  1.00  0.00           H  
ATOM   1948 HG11 VAL A 125       1.510 -14.573   8.138  1.00  0.00           H  
ATOM   1949 HG12 VAL A 125       1.488 -13.042   9.015  1.00  0.00           H  
ATOM   1950 HG13 VAL A 125       3.025 -13.814   8.623  1.00  0.00           H  
ATOM   1951 HG21 VAL A 125       2.626 -16.729  10.654  1.00  0.00           H  
ATOM   1952 HG22 VAL A 125       0.934 -16.626  10.168  1.00  0.00           H  
ATOM   1953 HG23 VAL A 125       2.210 -16.455   8.962  1.00  0.00           H  
ATOM   1954  N   PRO A 126       2.333 -14.590  13.388  1.00  0.00           N  
ATOM   1955  CA  PRO A 126       2.161 -15.216  14.702  1.00  0.00           C  
ATOM   1956  C   PRO A 126       1.315 -16.483  14.634  1.00  0.00           C  
ATOM   1957  O   PRO A 126       0.583 -16.701  13.668  1.00  0.00           O  
ATOM   1958  CB  PRO A 126       1.444 -14.138  15.518  1.00  0.00           C  
ATOM   1959  CG  PRO A 126       0.733 -13.307  14.506  1.00  0.00           C  
ATOM   1960  CD  PRO A 126       1.602 -13.316  13.279  1.00  0.00           C  
ATOM   1961  HA  PRO A 126       3.112 -15.444  15.161  1.00  0.00           H  
ATOM   1962  HB2 PRO A 126       0.751 -14.603  16.205  1.00  0.00           H  
ATOM   1963  HB3 PRO A 126       2.168 -13.556  16.068  1.00  0.00           H  
ATOM   1964  HG2 PRO A 126      -0.231 -13.740  14.286  1.00  0.00           H  
ATOM   1965  HG3 PRO A 126       0.617 -12.299  14.875  1.00  0.00           H  
ATOM   1966  HD2 PRO A 126       0.995 -13.296  12.386  1.00  0.00           H  
ATOM   1967  HD3 PRO A 126       2.284 -12.478  13.293  1.00  0.00           H  
ATOM   1968  N   HIS A 127       1.420 -17.316  15.665  1.00  0.00           N  
ATOM   1969  CA  HIS A 127       0.663 -18.561  15.721  1.00  0.00           C  
ATOM   1970  C   HIS A 127      -0.715 -18.389  15.089  1.00  0.00           C  
ATOM   1971  O   HIS A 127      -1.577 -17.700  15.632  1.00  0.00           O  
ATOM   1972  CB  HIS A 127       0.516 -19.028  17.170  1.00  0.00           C  
ATOM   1973  CG  HIS A 127       1.693 -19.809  17.669  1.00  0.00           C  
ATOM   1974  CD2 HIS A 127       3.011 -19.704  17.382  1.00  0.00           C  
ATOM   1975  ND1 HIS A 127       1.581 -20.842  18.575  1.00  0.00           N  
ATOM   1976  CE1 HIS A 127       2.779 -21.338  18.825  1.00  0.00           C  
ATOM   1977  NE2 HIS A 127       3.665 -20.665  18.113  1.00  0.00           N  
ATOM   1978  H   HIS A 127       2.020 -17.087  16.404  1.00  0.00           H  
ATOM   1979  HA  HIS A 127       1.210 -19.307  15.165  1.00  0.00           H  
ATOM   1980  HB2 HIS A 127       0.397 -18.165  17.809  1.00  0.00           H  
ATOM   1981  HB3 HIS A 127      -0.359 -19.656  17.253  1.00  0.00           H  
ATOM   1982  HD1 HIS A 127       0.747 -21.163  18.977  1.00  0.00           H  
ATOM   1983  HD2 HIS A 127       3.466 -18.996  16.703  1.00  0.00           H  
ATOM   1984  HE1 HIS A 127       2.999 -22.154  19.497  1.00  0.00           H  
ATOM   1985  HE2 HIS A 127       4.637 -20.772  18.175  1.00  0.00           H  
ATOM   1986  N   GLY A 128      -0.914 -19.020  13.935  1.00  0.00           N  
ATOM   1987  CA  GLY A 128      -2.189 -18.923  13.247  1.00  0.00           C  
ATOM   1988  C   GLY A 128      -2.810 -17.546  13.369  1.00  0.00           C  
ATOM   1989  O   GLY A 128      -3.835 -17.375  14.030  1.00  0.00           O  
ATOM   1990  H   GLY A 128      -0.190 -19.555  13.548  1.00  0.00           H  
ATOM   1991  HA2 GLY A 128      -2.039 -19.147  12.202  1.00  0.00           H  
ATOM   1992  HA3 GLY A 128      -2.868 -19.650  13.668  1.00  0.00           H  
ATOM   1993  N   LEU A 129      -2.188 -16.559  12.733  1.00  0.00           N  
ATOM   1994  CA  LEU A 129      -2.686 -15.189  12.774  1.00  0.00           C  
ATOM   1995  C   LEU A 129      -4.134 -15.120  12.298  1.00  0.00           C  
ATOM   1996  O   LEU A 129      -4.410 -15.230  11.104  1.00  0.00           O  
ATOM   1997  CB  LEU A 129      -1.810 -14.281  11.909  1.00  0.00           C  
ATOM   1998  CG  LEU A 129      -2.383 -12.900  11.591  1.00  0.00           C  
ATOM   1999  CD1 LEU A 129      -2.272 -11.984  12.799  1.00  0.00           C  
ATOM   2000  CD2 LEU A 129      -1.672 -12.291  10.391  1.00  0.00           C  
ATOM   2001  H   LEU A 129      -1.376 -16.756  12.222  1.00  0.00           H  
ATOM   2002  HA  LEU A 129      -2.640 -14.850  13.798  1.00  0.00           H  
ATOM   2003  HB2 LEU A 129      -0.872 -14.138  12.425  1.00  0.00           H  
ATOM   2004  HB3 LEU A 129      -1.630 -14.790  10.973  1.00  0.00           H  
ATOM   2005  HG  LEU A 129      -3.431 -13.000  11.344  1.00  0.00           H  
ATOM   2006 HD11 LEU A 129      -2.837 -11.082  12.621  1.00  0.00           H  
ATOM   2007 HD12 LEU A 129      -1.235 -11.732  12.966  1.00  0.00           H  
ATOM   2008 HD13 LEU A 129      -2.664 -12.488  13.671  1.00  0.00           H  
ATOM   2009 HD21 LEU A 129      -2.404 -11.888   9.706  1.00  0.00           H  
ATOM   2010 HD22 LEU A 129      -1.093 -13.053   9.891  1.00  0.00           H  
ATOM   2011 HD23 LEU A 129      -1.017 -11.500  10.724  1.00  0.00           H  
ATOM   2012  N   GLU A 130      -5.053 -14.936  13.241  1.00  0.00           N  
ATOM   2013  CA  GLU A 130      -6.472 -14.852  12.916  1.00  0.00           C  
ATOM   2014  C   GLU A 130      -6.688 -14.080  11.618  1.00  0.00           C  
ATOM   2015  O   GLU A 130      -7.302 -14.586  10.678  1.00  0.00           O  
ATOM   2016  CB  GLU A 130      -7.239 -14.178  14.056  1.00  0.00           C  
ATOM   2017  CG  GLU A 130      -8.651 -14.711  14.238  1.00  0.00           C  
ATOM   2018  CD  GLU A 130      -9.677 -13.927  13.443  1.00  0.00           C  
ATOM   2019  OE1 GLU A 130      -9.315 -13.385  12.378  1.00  0.00           O  
ATOM   2020  OE2 GLU A 130     -10.842 -13.857  13.886  1.00  0.00           O1-
ATOM   2021  H   GLU A 130      -4.770 -14.857  14.176  1.00  0.00           H  
ATOM   2022  HA  GLU A 130      -6.844 -15.857  12.790  1.00  0.00           H  
ATOM   2023  HB2 GLU A 130      -6.697 -14.331  14.978  1.00  0.00           H  
ATOM   2024  HB3 GLU A 130      -7.300 -13.119  13.856  1.00  0.00           H  
ATOM   2025  HG2 GLU A 130      -8.678 -15.741  13.915  1.00  0.00           H  
ATOM   2026  HG3 GLU A 130      -8.910 -14.656  15.285  1.00  0.00           H  
ATOM   2027  N   ASP A 131      -6.181 -12.853  11.574  1.00  0.00           N  
ATOM   2028  CA  ASP A 131      -6.318 -12.011  10.391  1.00  0.00           C  
ATOM   2029  C   ASP A 131      -5.327 -12.429   9.309  1.00  0.00           C  
ATOM   2030  O   ASP A 131      -4.568 -13.383   9.483  1.00  0.00           O  
ATOM   2031  CB  ASP A 131      -6.102 -10.542  10.758  1.00  0.00           C  
ATOM   2032  CG  ASP A 131      -7.185 -10.009  11.675  1.00  0.00           C  
ATOM   2033  OD1 ASP A 131      -8.342  -9.893  11.222  1.00  0.00           O  
ATOM   2034  OD2 ASP A 131      -6.875  -9.707  12.847  1.00  0.00           O1-
ATOM   2035  H   ASP A 131      -5.702 -12.506  12.356  1.00  0.00           H  
ATOM   2036  HA  ASP A 131      -7.320 -12.134  10.011  1.00  0.00           H  
ATOM   2037  HB2 ASP A 131      -5.150 -10.438  11.258  1.00  0.00           H  
ATOM   2038  HB3 ASP A 131      -6.097  -9.950   9.855  1.00  0.00           H  
ATOM   2039  N   LEU A 132      -5.341 -11.710   8.192  1.00  0.00           N  
ATOM   2040  CA  LEU A 132      -4.444 -12.007   7.081  1.00  0.00           C  
ATOM   2041  C   LEU A 132      -3.358 -10.943   6.959  1.00  0.00           C  
ATOM   2042  O   LEU A 132      -2.182 -11.260   6.774  1.00  0.00           O  
ATOM   2043  CB  LEU A 132      -5.233 -12.098   5.774  1.00  0.00           C  
ATOM   2044  CG  LEU A 132      -6.390 -13.098   5.756  1.00  0.00           C  
ATOM   2045  CD1 LEU A 132      -7.257 -12.891   4.524  1.00  0.00           C  
ATOM   2046  CD2 LEU A 132      -5.863 -14.524   5.807  1.00  0.00           C  
ATOM   2047  H   LEU A 132      -5.968 -10.962   8.113  1.00  0.00           H  
ATOM   2048  HA  LEU A 132      -3.977 -12.960   7.277  1.00  0.00           H  
ATOM   2049  HB2 LEU A 132      -5.639 -11.120   5.563  1.00  0.00           H  
ATOM   2050  HB3 LEU A 132      -4.543 -12.376   4.990  1.00  0.00           H  
ATOM   2051  HG  LEU A 132      -7.009 -12.938   6.629  1.00  0.00           H  
ATOM   2052 HD11 LEU A 132      -7.596 -13.848   4.158  1.00  0.00           H  
ATOM   2053 HD12 LEU A 132      -6.679 -12.396   3.757  1.00  0.00           H  
ATOM   2054 HD13 LEU A 132      -8.110 -12.280   4.782  1.00  0.00           H  
ATOM   2055 HD21 LEU A 132      -5.298 -14.730   4.909  1.00  0.00           H  
ATOM   2056 HD22 LEU A 132      -6.693 -15.213   5.875  1.00  0.00           H  
ATOM   2057 HD23 LEU A 132      -5.225 -14.642   6.670  1.00  0.00           H  
ATOM   2058  N   LEU A 133      -3.758  -9.681   7.064  1.00  0.00           N  
ATOM   2059  CA  LEU A 133      -2.819  -8.569   6.968  1.00  0.00           C  
ATOM   2060  C   LEU A 133      -2.572  -7.945   8.338  1.00  0.00           C  
ATOM   2061  O   LEU A 133      -3.510  -7.674   9.086  1.00  0.00           O  
ATOM   2062  CB  LEU A 133      -3.349  -7.510   6.001  1.00  0.00           C  
ATOM   2063  CG  LEU A 133      -2.346  -6.443   5.558  1.00  0.00           C  
ATOM   2064  CD1 LEU A 133      -1.171  -7.082   4.835  1.00  0.00           C  
ATOM   2065  CD2 LEU A 133      -3.024  -5.410   4.669  1.00  0.00           C  
ATOM   2066  H   LEU A 133      -4.708  -9.491   7.211  1.00  0.00           H  
ATOM   2067  HA  LEU A 133      -1.885  -8.957   6.589  1.00  0.00           H  
ATOM   2068  HB2 LEU A 133      -3.703  -8.017   5.116  1.00  0.00           H  
ATOM   2069  HB3 LEU A 133      -4.176  -7.008   6.481  1.00  0.00           H  
ATOM   2070  HG  LEU A 133      -1.963  -5.934   6.432  1.00  0.00           H  
ATOM   2071 HD11 LEU A 133      -0.462  -6.318   4.556  1.00  0.00           H  
ATOM   2072 HD12 LEU A 133      -1.525  -7.587   3.948  1.00  0.00           H  
ATOM   2073 HD13 LEU A 133      -0.692  -7.797   5.489  1.00  0.00           H  
ATOM   2074 HD21 LEU A 133      -2.877  -5.677   3.633  1.00  0.00           H  
ATOM   2075 HD22 LEU A 133      -2.592  -4.437   4.855  1.00  0.00           H  
ATOM   2076 HD23 LEU A 133      -4.081  -5.384   4.889  1.00  0.00           H  
ATOM   2077  N   ASN A 134      -1.302  -7.717   8.659  1.00  0.00           N  
ATOM   2078  CA  ASN A 134      -0.932  -7.123   9.938  1.00  0.00           C  
ATOM   2079  C   ASN A 134      -0.473  -5.679   9.755  1.00  0.00           C  
ATOM   2080  O   ASN A 134       0.703  -5.400   9.520  1.00  0.00           O  
ATOM   2081  CB  ASN A 134       0.177  -7.942  10.602  1.00  0.00           C  
ATOM   2082  CG  ASN A 134       0.515  -7.437  11.992  1.00  0.00           C  
ATOM   2083  ND2 ASN A 134       1.243  -8.245  12.754  1.00  0.00           N  
ATOM   2084  OD1 ASN A 134       0.126  -6.334  12.375  1.00  0.00           O  
ATOM   2085  H   ASN A 134      -0.598  -7.955   8.020  1.00  0.00           H  
ATOM   2086  HA  ASN A 134      -1.804  -7.134  10.573  1.00  0.00           H  
ATOM   2087  HB2 ASN A 134      -0.142  -8.971  10.681  1.00  0.00           H  
ATOM   2088  HB3 ASN A 134       1.068  -7.891   9.994  1.00  0.00           H  
ATOM   2089 HD21 ASN A 134       1.517  -9.110  12.382  1.00  0.00           H  
ATOM   2090 HD22 ASN A 134       1.475  -7.945  13.657  1.00  0.00           H  
ATOM   2091  N   PRO A 135      -1.423  -4.739   9.864  1.00  0.00           N  
ATOM   2092  CA  PRO A 135      -1.141  -3.308   9.716  1.00  0.00           C  
ATOM   2093  C   PRO A 135      -0.322  -2.755  10.876  1.00  0.00           C  
ATOM   2094  O   PRO A 135       0.267  -1.678  10.775  1.00  0.00           O  
ATOM   2095  CB  PRO A 135      -2.533  -2.672   9.693  1.00  0.00           C  
ATOM   2096  CG  PRO A 135      -3.400  -3.632  10.433  1.00  0.00           C  
ATOM   2097  CD  PRO A 135      -2.846  -4.999  10.143  1.00  0.00           C  
ATOM   2098  HA  PRO A 135      -0.633  -3.098   8.786  1.00  0.00           H  
ATOM   2099  HB2 PRO A 135      -2.500  -1.710  10.184  1.00  0.00           H  
ATOM   2100  HB3 PRO A 135      -2.861  -2.551   8.672  1.00  0.00           H  
ATOM   2101  HG2 PRO A 135      -3.355  -3.426  11.492  1.00  0.00           H  
ATOM   2102  HG3 PRO A 135      -4.417  -3.557  10.078  1.00  0.00           H  
ATOM   2103  HD2 PRO A 135      -2.959  -5.643  11.002  1.00  0.00           H  
ATOM   2104  HD3 PRO A 135      -3.334  -5.429   9.280  1.00  0.00           H  
ATOM   2105  N   ILE A 136      -0.287  -3.498  11.977  1.00  0.00           N  
ATOM   2106  CA  ILE A 136       0.462  -3.082  13.156  1.00  0.00           C  
ATOM   2107  C   ILE A 136       1.903  -3.578  13.095  1.00  0.00           C  
ATOM   2108  O   ILE A 136       2.784  -3.042  13.767  1.00  0.00           O  
ATOM   2109  CB  ILE A 136      -0.193  -3.599  14.451  1.00  0.00           C  
ATOM   2110  CG1 ILE A 136      -1.702  -3.350  14.420  1.00  0.00           C  
ATOM   2111  CG2 ILE A 136       0.435  -2.931  15.665  1.00  0.00           C  
ATOM   2112  CD1 ILE A 136      -2.086  -1.926  14.754  1.00  0.00           C  
ATOM   2113  H   ILE A 136      -0.776  -4.347  11.997  1.00  0.00           H  
ATOM   2114  HA  ILE A 136       0.465  -2.002  13.185  1.00  0.00           H  
ATOM   2115  HB  ILE A 136      -0.011  -4.661  14.520  1.00  0.00           H  
ATOM   2116 HG12 ILE A 136      -2.077  -3.571  13.433  1.00  0.00           H  
ATOM   2117 HG13 ILE A 136      -2.181  -4.001  15.136  1.00  0.00           H  
ATOM   2118 HG21 ILE A 136       1.495  -3.135  15.681  1.00  0.00           H  
ATOM   2119 HG22 ILE A 136       0.276  -1.865  15.611  1.00  0.00           H  
ATOM   2120 HG23 ILE A 136      -0.020  -3.318  16.565  1.00  0.00           H  
ATOM   2121 HD11 ILE A 136      -3.076  -1.721  14.372  1.00  0.00           H  
ATOM   2122 HD12 ILE A 136      -2.077  -1.792  15.825  1.00  0.00           H  
ATOM   2123 HD13 ILE A 136      -1.379  -1.246  14.300  1.00  0.00           H  
ATOM   2124  N   GLY A 137       2.136  -4.605  12.284  1.00  0.00           N  
ATOM   2125  CA  GLY A 137       3.472  -5.155  12.148  1.00  0.00           C  
ATOM   2126  C   GLY A 137       4.537  -4.079  12.073  1.00  0.00           C  
ATOM   2127  O   GLY A 137       4.279  -2.971  11.602  1.00  0.00           O  
ATOM   2128  H   GLY A 137       1.395  -4.992  11.773  1.00  0.00           H  
ATOM   2129  HA2 GLY A 137       3.676  -5.790  12.998  1.00  0.00           H  
ATOM   2130  HA3 GLY A 137       3.514  -5.750  11.248  1.00  0.00           H  
ATOM   2131  N   VAL A 138       5.739  -4.404  12.539  1.00  0.00           N  
ATOM   2132  CA  VAL A 138       6.847  -3.456  12.523  1.00  0.00           C  
ATOM   2133  C   VAL A 138       7.271  -3.132  11.095  1.00  0.00           C  
ATOM   2134  O   VAL A 138       6.916  -3.840  10.153  1.00  0.00           O  
ATOM   2135  CB  VAL A 138       8.062  -4.001  13.296  1.00  0.00           C  
ATOM   2136  CG1 VAL A 138       7.634  -4.543  14.652  1.00  0.00           C  
ATOM   2137  CG2 VAL A 138       8.773  -5.074  12.485  1.00  0.00           C  
ATOM   2138  H   VAL A 138       5.883  -5.302  12.902  1.00  0.00           H  
ATOM   2139  HA  VAL A 138       6.517  -2.548  13.006  1.00  0.00           H  
ATOM   2140  HB  VAL A 138       8.753  -3.187  13.461  1.00  0.00           H  
ATOM   2141 HG11 VAL A 138       6.817  -3.949  15.034  1.00  0.00           H  
ATOM   2142 HG12 VAL A 138       7.316  -5.569  14.545  1.00  0.00           H  
ATOM   2143 HG13 VAL A 138       8.466  -4.493  15.339  1.00  0.00           H  
ATOM   2144 HG21 VAL A 138       8.096  -5.895  12.305  1.00  0.00           H  
ATOM   2145 HG22 VAL A 138       9.093  -4.658  11.540  1.00  0.00           H  
ATOM   2146 HG23 VAL A 138       9.633  -5.429  13.032  1.00  0.00           H  
ATOM   2147  N   THR A 139       8.035  -2.054  10.941  1.00  0.00           N  
ATOM   2148  CA  THR A 139       8.508  -1.634   9.628  1.00  0.00           C  
ATOM   2149  C   THR A 139      10.002  -1.894   9.473  1.00  0.00           C  
ATOM   2150  O   THR A 139      10.719  -2.063  10.459  1.00  0.00           O  
ATOM   2151  CB  THR A 139       8.230  -0.139   9.383  1.00  0.00           C  
ATOM   2152  CG2 THR A 139       6.741   0.111   9.198  1.00  0.00           C  
ATOM   2153  OG1 THR A 139       8.716   0.637  10.484  1.00  0.00           O  
ATOM   2154  H   THR A 139       8.285  -1.530  11.730  1.00  0.00           H  
ATOM   2155  HA  THR A 139       7.974  -2.205   8.883  1.00  0.00           H  
ATOM   2156  HB  THR A 139       8.746   0.164   8.483  1.00  0.00           H  
ATOM   2157  HG1 THR A 139       8.227   1.461  10.535  1.00  0.00           H  
ATOM   2158 HG21 THR A 139       6.587   1.118   8.841  1.00  0.00           H  
ATOM   2159 HG22 THR A 139       6.234  -0.018  10.143  1.00  0.00           H  
ATOM   2160 HG23 THR A 139       6.345  -0.590   8.478  1.00  0.00           H  
ATOM   2161  N   GLY A 140      10.467  -1.923   8.228  1.00  0.00           N  
ATOM   2162  CA  GLY A 140      11.875  -2.162   7.967  1.00  0.00           C  
ATOM   2163  C   GLY A 140      12.122  -3.504   7.307  1.00  0.00           C  
ATOM   2164  O   GLY A 140      11.231  -4.352   7.254  1.00  0.00           O  
ATOM   2165  H   GLY A 140       9.849  -1.782   7.480  1.00  0.00           H  
ATOM   2166  HA2 GLY A 140      12.247  -1.381   7.321  1.00  0.00           H  
ATOM   2167  HA3 GLY A 140      12.413  -2.130   8.902  1.00  0.00           H  
ATOM   2168  N   SER A 141      13.336  -3.699   6.801  1.00  0.00           N  
ATOM   2169  CA  SER A 141      13.697  -4.945   6.137  1.00  0.00           C  
ATOM   2170  C   SER A 141      14.344  -5.917   7.119  1.00  0.00           C  
ATOM   2171  O   SER A 141      15.393  -5.628   7.693  1.00  0.00           O  
ATOM   2172  CB  SER A 141      14.649  -4.670   4.971  1.00  0.00           C  
ATOM   2173  OG  SER A 141      15.880  -4.140   5.433  1.00  0.00           O  
ATOM   2174  H   SER A 141      14.004  -2.985   6.875  1.00  0.00           H  
ATOM   2175  HA  SER A 141      12.791  -5.390   5.752  1.00  0.00           H  
ATOM   2176  HB2 SER A 141      14.843  -5.591   4.443  1.00  0.00           H  
ATOM   2177  HB3 SER A 141      14.193  -3.958   4.299  1.00  0.00           H  
ATOM   2178  HG  SER A 141      15.743  -3.700   6.276  1.00  0.00           H  
ATOM   2179  N   ASN A 142      13.711  -7.070   7.305  1.00  0.00           N  
ATOM   2180  CA  ASN A 142      14.224  -8.085   8.218  1.00  0.00           C  
ATOM   2181  C   ASN A 142      15.600  -8.570   7.774  1.00  0.00           C  
ATOM   2182  O   ASN A 142      15.789  -9.038   6.651  1.00  0.00           O  
ATOM   2183  CB  ASN A 142      13.255  -9.267   8.296  1.00  0.00           C  
ATOM   2184  CG  ASN A 142      13.312  -9.974   9.637  1.00  0.00           C  
ATOM   2185  ND2 ASN A 142      13.014 -11.268   9.636  1.00  0.00           N  
ATOM   2186  OD1 ASN A 142      13.621  -9.363  10.660  1.00  0.00           O  
ATOM   2187  H   ASN A 142      12.878  -7.243   6.818  1.00  0.00           H  
ATOM   2188  HA  ASN A 142      14.311  -7.637   9.196  1.00  0.00           H  
ATOM   2189  HB2 ASN A 142      12.247  -8.909   8.143  1.00  0.00           H  
ATOM   2190  HB3 ASN A 142      13.501  -9.979   7.523  1.00  0.00           H  
ATOM   2191 HD21 ASN A 142      12.777 -11.688   8.783  1.00  0.00           H  
ATOM   2192 HD22 ASN A 142      13.043 -11.749  10.489  1.00  0.00           H  
ATOM   2193  N   PRO A 143      16.587  -8.458   8.676  1.00  0.00           N  
ATOM   2194  CA  PRO A 143      17.963  -8.880   8.401  1.00  0.00           C  
ATOM   2195  C   PRO A 143      18.095 -10.396   8.300  1.00  0.00           C  
ATOM   2196  O   PRO A 143      19.144 -10.913   7.918  1.00  0.00           O  
ATOM   2197  CB  PRO A 143      18.744  -8.354   9.608  1.00  0.00           C  
ATOM   2198  CG  PRO A 143      17.735  -8.262  10.700  1.00  0.00           C  
ATOM   2199  CD  PRO A 143      16.434  -7.910  10.034  1.00  0.00           C  
ATOM   2200  HA  PRO A 143      18.344  -8.427   7.498  1.00  0.00           H  
ATOM   2201  HB2 PRO A 143      19.535  -9.047   9.857  1.00  0.00           H  
ATOM   2202  HB3 PRO A 143      19.163  -7.387   9.376  1.00  0.00           H  
ATOM   2203  HG2 PRO A 143      17.653  -9.213  11.205  1.00  0.00           H  
ATOM   2204  HG3 PRO A 143      18.020  -7.489  11.398  1.00  0.00           H  
ATOM   2205  HD2 PRO A 143      15.608  -8.378  10.548  1.00  0.00           H  
ATOM   2206  HD3 PRO A 143      16.304  -6.838  10.004  1.00  0.00           H  
ATOM   2207  N   ASN A 144      17.024 -11.103   8.646  1.00  0.00           N  
ATOM   2208  CA  ASN A 144      17.020 -12.560   8.595  1.00  0.00           C  
ATOM   2209  C   ASN A 144      16.955 -13.054   7.152  1.00  0.00           C  
ATOM   2210  O   ASN A 144      16.224 -12.504   6.328  1.00  0.00           O  
ATOM   2211  CB  ASN A 144      15.838 -13.117   9.390  1.00  0.00           C  
ATOM   2212  CG  ASN A 144      15.924 -12.780  10.866  1.00  0.00           C  
ATOM   2213  ND2 ASN A 144      15.544 -11.557  11.217  1.00  0.00           N  
ATOM   2214  OD1 ASN A 144      16.327 -13.610  11.681  1.00  0.00           O  
ATOM   2215  H   ASN A 144      16.216 -10.634   8.943  1.00  0.00           H  
ATOM   2216  HA  ASN A 144      17.939 -12.910   9.041  1.00  0.00           H  
ATOM   2217  HB2 ASN A 144      14.921 -12.700   8.999  1.00  0.00           H  
ATOM   2218  HB3 ASN A 144      15.814 -14.191   9.285  1.00  0.00           H  
ATOM   2219 HD21 ASN A 144      15.234 -10.948  10.514  1.00  0.00           H  
ATOM   2220 HD22 ASN A 144      15.591 -11.312  12.165  1.00  0.00           H  
ATOM   2221  N   LYS A 145      17.724 -14.096   6.854  1.00  0.00           N  
ATOM   2222  CA  LYS A 145      17.753 -14.666   5.512  1.00  0.00           C  
ATOM   2223  C   LYS A 145      16.706 -15.766   5.366  1.00  0.00           C  
ATOM   2224  O   LYS A 145      15.930 -15.772   4.411  1.00  0.00           O  
ATOM   2225  CB  LYS A 145      19.143 -15.227   5.204  1.00  0.00           C  
ATOM   2226  CG  LYS A 145      20.274 -14.274   5.553  1.00  0.00           C  
ATOM   2227  CD  LYS A 145      20.332 -13.101   4.590  1.00  0.00           C  
ATOM   2228  CE  LYS A 145      20.942 -11.871   5.244  1.00  0.00           C  
ATOM   2229  NZ  LYS A 145      22.421 -11.988   5.373  1.00  0.00           N1+
ATOM   2230  H   LYS A 145      18.285 -14.491   7.554  1.00  0.00           H  
ATOM   2231  HA  LYS A 145      17.529 -13.877   4.811  1.00  0.00           H  
ATOM   2232  HB2 LYS A 145      19.283 -16.139   5.766  1.00  0.00           H  
ATOM   2233  HB3 LYS A 145      19.202 -15.451   4.149  1.00  0.00           H  
ATOM   2234  HG2 LYS A 145      20.120 -13.897   6.553  1.00  0.00           H  
ATOM   2235  HG3 LYS A 145      21.211 -14.811   5.509  1.00  0.00           H  
ATOM   2236  HD2 LYS A 145      20.933 -13.376   3.736  1.00  0.00           H  
ATOM   2237  HD3 LYS A 145      19.329 -12.864   4.264  1.00  0.00           H  
ATOM   2238  HE2 LYS A 145      20.709 -11.006   4.643  1.00  0.00           H  
ATOM   2239  HE3 LYS A 145      20.512 -11.752   6.228  1.00  0.00           H  
ATOM   2240  HZ1 LYS A 145      22.740 -12.907   5.004  1.00  0.00           H  
ATOM   2241  HZ2 LYS A 145      22.700 -11.913   6.372  1.00  0.00           H  
ATOM   2242  HZ3 LYS A 145      22.888 -11.230   4.837  1.00  0.00           H  
ATOM   2243  N   GLU A 146      16.691 -16.693   6.318  1.00  0.00           N  
ATOM   2244  CA  GLU A 146      15.738 -17.797   6.294  1.00  0.00           C  
ATOM   2245  C   GLU A 146      14.338 -17.299   5.949  1.00  0.00           C  
ATOM   2246  O   GLU A 146      13.591 -17.959   5.226  1.00  0.00           O  
ATOM   2247  CB  GLU A 146      15.718 -18.512   7.646  1.00  0.00           C  
ATOM   2248  CG  GLU A 146      15.354 -17.606   8.810  1.00  0.00           C  
ATOM   2249  CD  GLU A 146      15.800 -18.164  10.147  1.00  0.00           C  
ATOM   2250  OE1 GLU A 146      15.226 -19.182  10.587  1.00  0.00           O  
ATOM   2251  OE2 GLU A 146      16.725 -17.583  10.753  1.00  0.00           O1-
ATOM   2252  H   GLU A 146      17.336 -16.634   7.054  1.00  0.00           H  
ATOM   2253  HA  GLU A 146      16.057 -18.493   5.533  1.00  0.00           H  
ATOM   2254  HB2 GLU A 146      14.999 -19.317   7.604  1.00  0.00           H  
ATOM   2255  HB3 GLU A 146      16.698 -18.928   7.834  1.00  0.00           H  
ATOM   2256  HG2 GLU A 146      15.825 -16.646   8.663  1.00  0.00           H  
ATOM   2257  HG3 GLU A 146      14.281 -17.479   8.829  1.00  0.00           H  
ATOM   2258  N   THR A 147      13.986 -16.128   6.473  1.00  0.00           N  
ATOM   2259  CA  THR A 147      12.676 -15.542   6.223  1.00  0.00           C  
ATOM   2260  C   THR A 147      12.492 -15.216   4.745  1.00  0.00           C  
ATOM   2261  O   THR A 147      13.449 -14.938   4.022  1.00  0.00           O  
ATOM   2262  CB  THR A 147      12.468 -14.259   7.049  1.00  0.00           C  
ATOM   2263  CG2 THR A 147      12.793 -14.501   8.515  1.00  0.00           C  
ATOM   2264  OG1 THR A 147      13.295 -13.207   6.539  1.00  0.00           O  
ATOM   2265  H   THR A 147      14.625 -15.649   7.041  1.00  0.00           H  
ATOM   2266  HA  THR A 147      11.926 -16.261   6.519  1.00  0.00           H  
ATOM   2267  HB  THR A 147      11.432 -13.962   6.970  1.00  0.00           H  
ATOM   2268  HG1 THR A 147      14.185 -13.541   6.396  1.00  0.00           H  
ATOM   2269 HG21 THR A 147      13.851 -14.688   8.623  1.00  0.00           H  
ATOM   2270 HG22 THR A 147      12.237 -15.356   8.871  1.00  0.00           H  
ATOM   2271 HG23 THR A 147      12.522 -13.630   9.092  1.00  0.00           H  
ATOM   2272  N   PRO A 148      11.233 -15.250   4.283  1.00  0.00           N  
ATOM   2273  CA  PRO A 148      10.895 -14.959   2.886  1.00  0.00           C  
ATOM   2274  C   PRO A 148      11.088 -13.487   2.537  1.00  0.00           C  
ATOM   2275  O   PRO A 148      11.241 -12.645   3.422  1.00  0.00           O  
ATOM   2276  CB  PRO A 148       9.416 -15.342   2.793  1.00  0.00           C  
ATOM   2277  CG  PRO A 148       8.900 -15.204   4.184  1.00  0.00           C  
ATOM   2278  CD  PRO A 148      10.044 -15.574   5.088  1.00  0.00           C  
ATOM   2279  HA  PRO A 148      11.470 -15.568   2.204  1.00  0.00           H  
ATOM   2280  HB2 PRO A 148       8.909 -14.669   2.115  1.00  0.00           H  
ATOM   2281  HB3 PRO A 148       9.324 -16.357   2.437  1.00  0.00           H  
ATOM   2282  HG2 PRO A 148       8.595 -14.184   4.363  1.00  0.00           H  
ATOM   2283  HG3 PRO A 148       8.070 -15.878   4.336  1.00  0.00           H  
ATOM   2284  HD2 PRO A 148      10.017 -14.983   5.991  1.00  0.00           H  
ATOM   2285  HD3 PRO A 148      10.013 -16.627   5.323  1.00  0.00           H  
ATOM   2286  N   CYS A 149      11.078 -13.185   1.244  1.00  0.00           N  
ATOM   2287  CA  CYS A 149      11.252 -11.814   0.778  1.00  0.00           C  
ATOM   2288  C   CYS A 149      10.433 -11.560  -0.484  1.00  0.00           C  
ATOM   2289  O   CYS A 149      10.411 -12.384  -1.399  1.00  0.00           O  
ATOM   2290  CB  CYS A 149      12.730 -11.528   0.508  1.00  0.00           C  
ATOM   2291  SG  CYS A 149      13.026 -10.053  -0.495  1.00  0.00           S  
ATOM   2292  H   CYS A 149      10.951 -13.900   0.586  1.00  0.00           H  
ATOM   2293  HA  CYS A 149      10.903 -11.153   1.557  1.00  0.00           H  
ATOM   2294  HB2 CYS A 149      13.241 -11.392   1.450  1.00  0.00           H  
ATOM   2295  HB3 CYS A 149      13.162 -12.372  -0.010  1.00  0.00           H  
ATOM   2296  HG  CYS A 149      13.762 -10.408  -1.537  1.00  0.00           H  
ATOM   2297  N   LEU A 150       9.760 -10.416  -0.525  1.00  0.00           N  
ATOM   2298  CA  LEU A 150       8.938 -10.053  -1.675  1.00  0.00           C  
ATOM   2299  C   LEU A 150       9.514  -8.839  -2.396  1.00  0.00           C  
ATOM   2300  O   LEU A 150       9.961  -7.884  -1.762  1.00  0.00           O  
ATOM   2301  CB  LEU A 150       7.503  -9.762  -1.229  1.00  0.00           C  
ATOM   2302  CG  LEU A 150       6.543 -10.952  -1.238  1.00  0.00           C  
ATOM   2303  CD1 LEU A 150       5.256 -10.605  -0.506  1.00  0.00           C  
ATOM   2304  CD2 LEU A 150       6.246 -11.387  -2.666  1.00  0.00           C  
ATOM   2305  H   LEU A 150       9.816  -9.799   0.234  1.00  0.00           H  
ATOM   2306  HA  LEU A 150       8.931 -10.892  -2.355  1.00  0.00           H  
ATOM   2307  HB2 LEU A 150       7.542  -9.376  -0.222  1.00  0.00           H  
ATOM   2308  HB3 LEU A 150       7.101  -9.006  -1.888  1.00  0.00           H  
ATOM   2309  HG  LEU A 150       7.006 -11.784  -0.723  1.00  0.00           H  
ATOM   2310 HD11 LEU A 150       4.413 -10.781  -1.157  1.00  0.00           H  
ATOM   2311 HD12 LEU A 150       5.277  -9.565  -0.216  1.00  0.00           H  
ATOM   2312 HD13 LEU A 150       5.166 -11.223   0.376  1.00  0.00           H  
ATOM   2313 HD21 LEU A 150       6.284 -10.528  -3.319  1.00  0.00           H  
ATOM   2314 HD22 LEU A 150       5.261 -11.830  -2.710  1.00  0.00           H  
ATOM   2315 HD23 LEU A 150       6.981 -12.112  -2.981  1.00  0.00           H  
ATOM   2316  N   GLU A 151       9.499  -8.884  -3.724  1.00  0.00           N  
ATOM   2317  CA  GLU A 151      10.019  -7.786  -4.531  1.00  0.00           C  
ATOM   2318  C   GLU A 151       8.883  -7.004  -5.184  1.00  0.00           C  
ATOM   2319  O   GLU A 151       7.973  -7.587  -5.775  1.00  0.00           O  
ATOM   2320  CB  GLU A 151      10.969  -8.320  -5.605  1.00  0.00           C  
ATOM   2321  CG  GLU A 151      11.797  -7.237  -6.278  1.00  0.00           C  
ATOM   2322  CD  GLU A 151      13.075  -7.776  -6.890  1.00  0.00           C  
ATOM   2323  OE1 GLU A 151      12.992  -8.454  -7.936  1.00  0.00           O  
ATOM   2324  OE2 GLU A 151      14.158  -7.520  -6.325  1.00  0.00           O1-
ATOM   2325  H   GLU A 151       9.129  -9.673  -4.172  1.00  0.00           H  
ATOM   2326  HA  GLU A 151      10.566  -7.124  -3.877  1.00  0.00           H  
ATOM   2327  HB2 GLU A 151      11.644  -9.030  -5.152  1.00  0.00           H  
ATOM   2328  HB3 GLU A 151      10.388  -8.822  -6.364  1.00  0.00           H  
ATOM   2329  HG2 GLU A 151      11.206  -6.783  -7.059  1.00  0.00           H  
ATOM   2330  HG3 GLU A 151      12.054  -6.489  -5.542  1.00  0.00           H  
ATOM   2331  N   LEU A 152       8.943  -5.682  -5.073  1.00  0.00           N  
ATOM   2332  CA  LEU A 152       7.919  -4.819  -5.651  1.00  0.00           C  
ATOM   2333  C   LEU A 152       8.552  -3.640  -6.384  1.00  0.00           C  
ATOM   2334  O   LEU A 152       9.718  -3.314  -6.165  1.00  0.00           O  
ATOM   2335  CB  LEU A 152       6.977  -4.308  -4.559  1.00  0.00           C  
ATOM   2336  CG  LEU A 152       7.582  -3.323  -3.558  1.00  0.00           C  
ATOM   2337  CD1 LEU A 152       8.815  -3.920  -2.899  1.00  0.00           C  
ATOM   2338  CD2 LEU A 152       7.925  -2.009  -4.245  1.00  0.00           C  
ATOM   2339  H   LEU A 152       9.692  -5.276  -4.590  1.00  0.00           H  
ATOM   2340  HA  LEU A 152       7.352  -5.405  -6.359  1.00  0.00           H  
ATOM   2341  HB2 LEU A 152       6.145  -3.820  -5.042  1.00  0.00           H  
ATOM   2342  HB3 LEU A 152       6.619  -5.165  -4.006  1.00  0.00           H  
ATOM   2343  HG  LEU A 152       6.856  -3.116  -2.783  1.00  0.00           H  
ATOM   2344 HD11 LEU A 152       8.935  -3.499  -1.912  1.00  0.00           H  
ATOM   2345 HD12 LEU A 152       9.687  -3.695  -3.495  1.00  0.00           H  
ATOM   2346 HD13 LEU A 152       8.699  -4.992  -2.823  1.00  0.00           H  
ATOM   2347 HD21 LEU A 152       7.657  -1.185  -3.600  1.00  0.00           H  
ATOM   2348 HD22 LEU A 152       7.376  -1.933  -5.172  1.00  0.00           H  
ATOM   2349 HD23 LEU A 152       8.985  -1.976  -4.449  1.00  0.00           H  
ATOM   2350  N   GLU A 153       7.773  -3.004  -7.254  1.00  0.00           N  
ATOM   2351  CA  GLU A 153       8.258  -1.860  -8.018  1.00  0.00           C  
ATOM   2352  C   GLU A 153       7.480  -0.597  -7.659  1.00  0.00           C  
ATOM   2353  O   GLU A 153       6.260  -0.541  -7.813  1.00  0.00           O  
ATOM   2354  CB  GLU A 153       8.141  -2.135  -9.519  1.00  0.00           C  
ATOM   2355  CG  GLU A 153       9.240  -3.033 -10.061  1.00  0.00           C  
ATOM   2356  CD  GLU A 153       9.058  -3.355 -11.531  1.00  0.00           C  
ATOM   2357  OE1 GLU A 153       8.284  -2.643 -12.204  1.00  0.00           O  
ATOM   2358  OE2 GLU A 153       9.690  -4.321 -12.009  1.00  0.00           O1-
ATOM   2359  H   GLU A 153       6.852  -3.311  -7.385  1.00  0.00           H  
ATOM   2360  HA  GLU A 153       9.297  -1.711  -7.769  1.00  0.00           H  
ATOM   2361  HB2 GLU A 153       7.189  -2.607  -9.713  1.00  0.00           H  
ATOM   2362  HB3 GLU A 153       8.180  -1.194 -10.048  1.00  0.00           H  
ATOM   2363  HG2 GLU A 153      10.190  -2.536  -9.932  1.00  0.00           H  
ATOM   2364  HG3 GLU A 153       9.240  -3.957  -9.502  1.00  0.00           H  
ATOM   2365  N   PHE A 154       8.196   0.415  -7.179  1.00  0.00           N  
ATOM   2366  CA  PHE A 154       7.575   1.677  -6.796  1.00  0.00           C  
ATOM   2367  C   PHE A 154       7.535   2.644  -7.976  1.00  0.00           C  
ATOM   2368  O   PHE A 154       8.574   3.097  -8.456  1.00  0.00           O  
ATOM   2369  CB  PHE A 154       8.334   2.310  -5.628  1.00  0.00           C  
ATOM   2370  CG  PHE A 154       7.980   1.721  -4.293  1.00  0.00           C  
ATOM   2371  CD1 PHE A 154       6.679   1.774  -3.820  1.00  0.00           C  
ATOM   2372  CD2 PHE A 154       8.949   1.114  -3.510  1.00  0.00           C  
ATOM   2373  CE1 PHE A 154       6.350   1.232  -2.592  1.00  0.00           C  
ATOM   2374  CE2 PHE A 154       8.626   0.570  -2.281  1.00  0.00           C  
ATOM   2375  CZ  PHE A 154       7.325   0.630  -1.821  1.00  0.00           C  
ATOM   2376  H   PHE A 154       9.166   0.309  -7.079  1.00  0.00           H  
ATOM   2377  HA  PHE A 154       6.563   1.466  -6.484  1.00  0.00           H  
ATOM   2378  HB2 PHE A 154       9.394   2.173  -5.780  1.00  0.00           H  
ATOM   2379  HB3 PHE A 154       8.113   3.366  -5.595  1.00  0.00           H  
ATOM   2380  HD1 PHE A 154       5.915   2.245  -4.423  1.00  0.00           H  
ATOM   2381  HD2 PHE A 154       9.967   1.067  -3.868  1.00  0.00           H  
ATOM   2382  HE1 PHE A 154       5.331   1.281  -2.235  1.00  0.00           H  
ATOM   2383  HE2 PHE A 154       9.390   0.100  -1.680  1.00  0.00           H  
ATOM   2384  HZ  PHE A 154       7.070   0.206  -0.862  1.00  0.00           H  
ATOM   2385  N   ASP A 155       6.329   2.954  -8.438  1.00  0.00           N  
ATOM   2386  CA  ASP A 155       6.153   3.868  -9.561  1.00  0.00           C  
ATOM   2387  C   ASP A 155       5.083   4.910  -9.251  1.00  0.00           C  
ATOM   2388  O   ASP A 155       4.028   4.588  -8.706  1.00  0.00           O  
ATOM   2389  CB  ASP A 155       5.775   3.091 -10.823  1.00  0.00           C  
ATOM   2390  CG  ASP A 155       6.989   2.577 -11.572  1.00  0.00           C  
ATOM   2391  OD1 ASP A 155       7.743   1.766 -10.996  1.00  0.00           O  
ATOM   2392  OD2 ASP A 155       7.184   2.987 -12.736  1.00  0.00           O1-
ATOM   2393  H   ASP A 155       5.538   2.561  -8.013  1.00  0.00           H  
ATOM   2394  HA  ASP A 155       7.092   4.373  -9.729  1.00  0.00           H  
ATOM   2395  HB2 ASP A 155       5.161   2.245 -10.547  1.00  0.00           H  
ATOM   2396  HB3 ASP A 155       5.214   3.738 -11.482  1.00  0.00           H  
ATOM   2397  N   TRP A 156       5.365   6.160  -9.601  1.00  0.00           N  
ATOM   2398  CA  TRP A 156       4.427   7.251  -9.358  1.00  0.00           C  
ATOM   2399  C   TRP A 156       4.300   8.143 -10.588  1.00  0.00           C  
ATOM   2400  O   TRP A 156       5.140   9.013 -10.825  1.00  0.00           O  
ATOM   2401  CB  TRP A 156       4.877   8.080  -8.155  1.00  0.00           C  
ATOM   2402  CG  TRP A 156       5.459   7.254  -7.048  1.00  0.00           C  
ATOM   2403  CD1 TRP A 156       6.679   6.639  -7.038  1.00  0.00           C  
ATOM   2404  CD2 TRP A 156       4.844   6.950  -5.791  1.00  0.00           C  
ATOM   2405  CE2 TRP A 156       5.749   6.148  -5.068  1.00  0.00           C  
ATOM   2406  CE3 TRP A 156       3.619   7.279  -5.205  1.00  0.00           C  
ATOM   2407  NE1 TRP A 156       6.859   5.972  -5.851  1.00  0.00           N  
ATOM   2408  CZ2 TRP A 156       5.464   5.671  -3.791  1.00  0.00           C  
ATOM   2409  CZ3 TRP A 156       3.338   6.805  -3.938  1.00  0.00           C  
ATOM   2410  CH2 TRP A 156       4.257   6.008  -3.242  1.00  0.00           C  
ATOM   2411  H   TRP A 156       6.223   6.355 -10.032  1.00  0.00           H  
ATOM   2412  HA  TRP A 156       3.462   6.815  -9.143  1.00  0.00           H  
ATOM   2413  HB2 TRP A 156       5.628   8.787  -8.473  1.00  0.00           H  
ATOM   2414  HB3 TRP A 156       4.027   8.617  -7.759  1.00  0.00           H  
ATOM   2415  HD1 TRP A 156       7.386   6.679  -7.852  1.00  0.00           H  
ATOM   2416  HE1 TRP A 156       7.655   5.456  -5.604  1.00  0.00           H  
ATOM   2417  HE3 TRP A 156       2.898   7.892  -5.726  1.00  0.00           H  
ATOM   2418  HZ2 TRP A 156       6.162   5.057  -3.242  1.00  0.00           H  
ATOM   2419  HZ3 TRP A 156       2.396   7.049  -3.469  1.00  0.00           H  
ATOM   2420  HH2 TRP A 156       3.995   5.660  -2.255  1.00  0.00           H  
ATOM   2421  N   PHE A 157       3.247   7.924 -11.368  1.00  0.00           N  
ATOM   2422  CA  PHE A 157       3.012   8.709 -12.574  1.00  0.00           C  
ATOM   2423  C   PHE A 157       1.905   9.735 -12.348  1.00  0.00           C  
ATOM   2424  O   PHE A 157       2.080  10.922 -12.621  1.00  0.00           O  
ATOM   2425  CB  PHE A 157       2.642   7.791 -13.741  1.00  0.00           C  
ATOM   2426  CG  PHE A 157       1.221   7.305 -13.694  1.00  0.00           C  
ATOM   2427  CD1 PHE A 157       0.849   6.294 -12.824  1.00  0.00           C  
ATOM   2428  CD2 PHE A 157       0.258   7.860 -14.522  1.00  0.00           C  
ATOM   2429  CE1 PHE A 157      -0.457   5.844 -12.778  1.00  0.00           C  
ATOM   2430  CE2 PHE A 157      -1.050   7.416 -14.480  1.00  0.00           C  
ATOM   2431  CZ  PHE A 157      -1.408   6.406 -13.608  1.00  0.00           C  
ATOM   2432  H   PHE A 157       2.613   7.216 -11.126  1.00  0.00           H  
ATOM   2433  HA  PHE A 157       3.926   9.230 -12.813  1.00  0.00           H  
ATOM   2434  HB2 PHE A 157       2.778   8.327 -14.668  1.00  0.00           H  
ATOM   2435  HB3 PHE A 157       3.290   6.927 -13.730  1.00  0.00           H  
ATOM   2436  HD1 PHE A 157       1.593   5.853 -12.174  1.00  0.00           H  
ATOM   2437  HD2 PHE A 157       0.536   8.649 -15.205  1.00  0.00           H  
ATOM   2438  HE1 PHE A 157      -0.733   5.055 -12.095  1.00  0.00           H  
ATOM   2439  HE2 PHE A 157      -1.791   7.856 -15.130  1.00  0.00           H  
ATOM   2440  HZ  PHE A 157      -2.429   6.057 -13.574  1.00  0.00           H  
ATOM   2441  N   SER A 158       0.766   9.267 -11.849  1.00  0.00           N  
ATOM   2442  CA  SER A 158      -0.372  10.142 -11.590  1.00  0.00           C  
ATOM   2443  C   SER A 158      -1.472   9.395 -10.843  1.00  0.00           C  
ATOM   2444  O   SER A 158      -2.029   8.422 -11.348  1.00  0.00           O  
ATOM   2445  CB  SER A 158      -0.921  10.701 -12.904  1.00  0.00           C  
ATOM   2446  OG  SER A 158      -1.911   9.846 -13.448  1.00  0.00           O  
ATOM   2447  H   SER A 158       0.688   8.310 -11.652  1.00  0.00           H  
ATOM   2448  HA  SER A 158      -0.027  10.961 -10.976  1.00  0.00           H  
ATOM   2449  HB2 SER A 158      -1.360  11.671 -12.724  1.00  0.00           H  
ATOM   2450  HB3 SER A 158      -0.114  10.797 -13.616  1.00  0.00           H  
ATOM   2451  HG  SER A 158      -1.745   9.719 -14.385  1.00  0.00           H  
TER   
END
