# Supplementary material for: Dauricine Mitigates Hypoxia Through Targeting ESR1, PIK3CA, and MTOR: A Network Pharmacology and Molecular Dynamics Simulation Investigation
Source: Curr Issues Mol Biol. 2026 May 23;48(6):550. doi: 10.3390/cimb48060550 (PMC13297437; doi:10.3390/cimb48060550)
Supplement: Supplementary file 1 [file cimb-48-00550-s001.zip › cimb-4319076-supplementary/Supplementary File/Supplementary File-Initial Submission/Molecular Docking/Document preparation-PIK3CA/PIK3CA.pdbqt]

REMARK   4 XXXX COMPLIES WITH FORMAT V. 2.0
ATOM      1  N   GLY A   1       4.430  29.646  -9.613  1.00  0.00    -0.422 N 
ATOM      2  HN1 GLY A   1       4.354  30.465 -10.217  1.00  0.00     0.150 HD
ATOM      3  CA  GLY A   1       4.289  28.314 -10.173  1.00  0.00     0.214 C 
ATOM      4  C   GLY A   1       5.419  27.390  -9.763  1.00  0.00     0.235 C 
ATOM      5  O   GLY A   1       6.143  27.670  -8.807  1.00  0.00    -0.272 OA
ATOM      6  HN2 GLY A   1       4.598  29.757  -8.654  1.00  0.00     0.150 HD
ATOM      7  N   SER A   2       5.570  26.285 -10.486  1.00  0.00    -0.344 N 
ATOM      8  CA  SER A   2       6.616  25.314 -10.189  1.00  0.00     0.200 C 
ATOM      9  C   SER A   2       6.910  24.443 -11.406  1.00  0.00     0.243 C 
ATOM     10  O   SER A   2       5.997  24.009 -12.108  1.00  0.00    -0.271 OA
ATOM     11  CB  SER A   2       6.204  24.435  -9.006  1.00  0.00     0.199 C 
ATOM     12  OG  SER A   2       7.198  23.466  -8.720  1.00  0.00    -0.398 OA
ATOM     13  HN  SER A   2       4.960  26.118 -11.235  1.00  0.00     0.163 HD
ATOM     14  HG  SER A   2       8.055  23.791  -9.008  1.00  0.00     0.209 HD
ATOM     15  N   SER A   3       8.192  24.191 -11.650  1.00  0.00    -0.344 N 
ATOM     16  CA  SER A   3       8.609  23.375 -12.785  1.00  0.00     0.200 C 
ATOM     17  C   SER A   3       7.639  22.219 -13.007  1.00  0.00     0.242 C 
ATOM     18  O   SER A   3       7.237  21.939 -14.135  1.00  0.00    -0.271 OA
ATOM     19  CB  SER A   3      10.022  22.835 -12.560  1.00  0.00     0.199 C 
ATOM     20  OG  SER A   3      10.549  22.275 -13.750  1.00  0.00    -0.398 OA
ATOM     21  HN  SER A   3       8.874  24.566 -11.054  1.00  0.00     0.163 HD
ATOM     22  HG  SER A   3      11.439  22.605 -13.892  1.00  0.00     0.209 HD
ATOM     23  N   GLY A   4       7.268  21.549 -11.920  1.00  0.00    -0.350 N 
ATOM     24  CA  GLY A   4       6.349  20.430 -12.016  1.00  0.00     0.225 C 
ATOM     25  C   GLY A   4       7.022  19.100 -11.739  1.00  0.00     0.236 C 
ATOM     26  O   GLY A   4       7.446  18.407 -12.663  1.00  0.00    -0.272 OA
ATOM     27  HN  GLY A   4       7.621  21.816 -11.046  1.00  0.00     0.163 HD
ATOM     28  N   SER A   5       7.124  18.745 -10.462  1.00  0.00    -0.344 N 
ATOM     29  CA  SER A   5       7.756  17.492 -10.065  1.00  0.00     0.200 C 
ATOM     30  C   SER A   5       6.982  16.828  -8.931  1.00  0.00     0.243 C 
ATOM     31  O   SER A   5       6.044  17.407  -8.383  1.00  0.00    -0.271 OA
ATOM     32  CB  SER A   5       9.203  17.741  -9.633  1.00  0.00     0.199 C 
ATOM     33  OG  SER A   5       9.988  18.198 -10.720  1.00  0.00    -0.398 OA
ATOM     34  HN  SER A   5       6.767  19.341  -9.770  1.00  0.00     0.163 HD
ATOM     35  HG  SER A   5      10.013  17.524 -11.404  1.00  0.00     0.209 HD
ATOM     36  N   SER A   6       7.382  15.609  -8.583  1.00  0.00    -0.344 N 
ATOM     37  CA  SER A   6       6.724  14.864  -7.517  1.00  0.00     0.200 C 
ATOM     38  C   SER A   6       5.228  15.161  -7.490  1.00  0.00     0.242 C 
ATOM     39  O   SER A   6       4.616  15.226  -6.424  1.00  0.00    -0.271 OA
ATOM     40  CB  SER A   6       7.349  15.209  -6.164  1.00  0.00     0.199 C 
ATOM     41  OG  SER A   6       6.962  16.504  -5.739  1.00  0.00    -0.398 OA
ATOM     42  HN  SER A   6       8.136  15.201  -9.058  1.00  0.00     0.163 HD
ATOM     43  HG  SER A   6       7.353  16.690  -4.882  1.00  0.00     0.209 HD
ATOM     44  N   GLY A   7       4.645  15.341  -8.671  1.00  0.00    -0.350 N 
ATOM     45  CA  GLY A   7       3.225  15.629  -8.761  1.00  0.00     0.225 C 
ATOM     46  C   GLY A   7       2.396  14.386  -9.018  1.00  0.00     0.236 C 
ATOM     47  O   GLY A   7       1.753  14.265 -10.059  1.00  0.00    -0.272 OA
ATOM     48  HN  GLY A   7       5.183  15.277  -9.488  1.00  0.00     0.163 HD
ATOM     49  N   ASN A   8       2.413  13.459  -8.065  1.00  0.00    -0.346 N 
ATOM     50  CA  ASN A   8       1.658  12.218  -8.194  1.00  0.00     0.185 C 
ATOM     51  C   ASN A   8       0.373  12.274  -7.374  1.00  0.00     0.241 C 
ATOM     52  O   ASN A   8       0.304  12.964  -6.357  1.00  0.00    -0.271 OA
ATOM     53  CB  ASN A   8       2.511  11.029  -7.746  1.00  0.00     0.137 C 
ATOM     54  CG  ASN A   8       2.034   9.718  -8.341  1.00  0.00     0.217 C 
ATOM     55  ND2 ASN A   8       1.919   9.676  -9.663  1.00  0.00    -0.370 N 
ATOM     56  OD1 ASN A   8       1.772   8.755  -7.620  1.00  0.00    -0.274 OA
ATOM     57  HN  ASN A   8       2.945  13.613  -7.257  1.00  0.00     0.163 HD
ATOM     58 1HD2 ASN A   8       2.145  10.481 -10.174  1.00  0.00     0.159 HD
ATOM     59 2HD2 ASN A   8       1.612   8.841 -10.074  1.00  0.00     0.159 HD
ATOM     60  N   SER A   9      -0.642  11.543  -7.822  1.00  0.00    -0.344 N 
ATOM     61  CA  SER A   9      -1.926  11.512  -7.132  1.00  0.00     0.200 C 
ATOM     62  C   SER A   9      -2.335  10.077  -6.810  1.00  0.00     0.243 C 
ATOM     63  O   SER A   9      -3.000   9.820  -5.807  1.00  0.00    -0.271 OA
ATOM     64  CB  SER A   9      -3.004  12.183  -7.984  1.00  0.00     0.199 C 
ATOM     65  OG  SER A   9      -2.651  13.521  -8.291  1.00  0.00    -0.398 OA
ATOM     66  HN  SER A   9      -0.525  11.013  -8.639  1.00  0.00     0.163 HD
ATOM     67  HG  SER A   9      -3.351  14.111  -8.002  1.00  0.00     0.209 HD
ATOM     68  N   ALA A  10      -1.933   9.147  -7.670  1.00  0.00    -0.346 N 
ATOM     69  CA  ALA A  10      -2.256   7.739  -7.479  1.00  0.00     0.172 C 
ATOM     70  C   ALA A  10      -0.990   6.896  -7.364  1.00  0.00     0.240 C 
ATOM     71  O   ALA A  10      -0.046   7.067  -8.136  1.00  0.00    -0.271 OA
ATOM     72  CB  ALA A  10      -3.125   7.236  -8.622  1.00  0.00     0.042 C 
ATOM     73  HN  ALA A  10      -1.406   9.415  -8.452  1.00  0.00     0.163 HD
ATOM     74  N   LEU A  11      -0.976   5.988  -6.395  1.00  0.00    -0.346 N 
ATOM     75  CA  LEU A  11       0.175   5.118  -6.178  1.00  0.00     0.177 C 
ATOM     76  C   LEU A  11      -0.037   3.760  -6.838  1.00  0.00     0.241 C 
ATOM     77  O   LEU A  11      -1.064   3.112  -6.633  1.00  0.00    -0.271 OA
ATOM     78  CB  LEU A  11       0.427   4.937  -4.680  1.00  0.00     0.038 C 
ATOM     79  CG  LEU A  11       1.207   3.685  -4.278  1.00  0.00    -0.020 C 
ATOM     80  CD1 LEU A  11       2.690   3.864  -4.565  1.00  0.00     0.009 C 
ATOM     81  CD2 LEU A  11       0.982   3.366  -2.807  1.00  0.00     0.009 C 
ATOM     82  HN  LEU A  11      -1.757   5.899  -5.811  1.00  0.00     0.163 HD
ATOM     83  N   ARG A  12       0.942   3.333  -7.629  1.00  0.00    -0.346 N 
ATOM     84  CA  ARG A  12       0.864   2.050  -8.318  1.00  0.00     0.176 C 
ATOM     85  C   ARG A  12       2.106   1.208  -8.043  1.00  0.00     0.241 C 
ATOM     86  O   ARG A  12       3.230   1.642  -8.297  1.00  0.00    -0.271 OA
ATOM     87  CB  ARG A  12       0.703   2.266  -9.824  1.00  0.00     0.036 C 
ATOM     88  CG  ARG A  12       1.981   2.708 -10.516  1.00  0.00     0.023 C 
ATOM     89  CD  ARG A  12       1.706   3.217 -11.922  1.00  0.00     0.138 C 
ATOM     90  NE  ARG A  12       1.756   2.144 -12.912  1.00  0.00    -0.227 N 
ATOM     91  CZ  ARG A  12       0.733   1.337 -13.173  1.00  0.00     0.665 C 
ATOM     92  NH1 ARG A  12      -0.412   1.481 -12.521  1.00  0.00    -0.235 N 
ATOM     93  NH2 ARG A  12       0.855   0.384 -14.088  1.00  0.00    -0.235 N 
ATOM     94  HN  ARG A  12       1.737   3.893  -7.752  1.00  0.00     0.163 HD
ATOM     95  HE  ARG A  12       2.593   2.020 -13.405  1.00  0.00     0.177 HD
ATOM     96  HH  ARG A  12      -0.508   2.199 -11.831  1.00  0.00     0.174 HD
ATOM     97  HH  ARG A  12      -1.181   0.873 -12.720  1.00  0.00     0.174 HD
ATOM     98  HH  ARG A  12       1.717   0.273 -14.581  1.00  0.00     0.174 HD
ATOM     99  HH  ARG A  12       0.085  -0.222 -14.283  1.00  0.00     0.174 HD
ATOM    100  N   ILE A  13       1.896   0.004  -7.524  1.00  0.00    -0.346 N 
ATOM    101  CA  ILE A  13       2.998  -0.899  -7.216  1.00  0.00     0.180 C 
ATOM    102  C   ILE A  13       2.819  -2.244  -7.912  1.00  0.00     0.241 C 
ATOM    103  O   ILE A  13       1.720  -2.799  -7.940  1.00  0.00    -0.271 OA
ATOM    104  CB  ILE A  13       3.129  -1.131  -5.699  1.00  0.00     0.013 C 
ATOM    105  CG1 ILE A  13       3.158   0.207  -4.957  1.00  0.00     0.002 C 
ATOM    106  CG2 ILE A  13       4.380  -1.940  -5.393  1.00  0.00     0.012 C 
ATOM    107  CD1 ILE A  13       2.620   0.126  -3.545  1.00  0.00     0.005 C 
ATOM    108  HN  ILE A  13       0.977  -0.285  -7.344  1.00  0.00     0.163 HD
ATOM    109  N   LYS A  14       3.906  -2.764  -8.471  1.00  0.00    -0.346 N 
ATOM    110  CA  LYS A  14       3.871  -4.046  -9.165  1.00  0.00     0.176 C 
ATOM    111  C   LYS A  14       4.704  -5.088  -8.425  1.00  0.00     0.241 C 
ATOM    112  O   LYS A  14       5.822  -4.808  -7.991  1.00  0.00    -0.271 OA
ATOM    113  CB  LYS A  14       4.387  -3.889 -10.597  1.00  0.00     0.035 C 
ATOM    114  CG  LYS A  14       4.554  -5.208 -11.331  1.00  0.00     0.004 C 
ATOM    115  CD  LYS A  14       5.513  -5.076 -12.502  1.00  0.00     0.027 C 
ATOM    116  CE  LYS A  14       5.492  -6.316 -13.383  1.00  0.00     0.229 C 
ATOM    117  NZ  LYS A  14       6.365  -6.162 -14.580  1.00  0.00    -0.079 N 
ATOM    118  HN  LYS A  14       4.753  -2.273  -8.416  1.00  0.00     0.163 HD
ATOM    119  HZ1 LYS A  14       6.235  -6.969 -15.222  1.00  0.00     0.274 HD
ATOM    120  HZ2 LYS A  14       7.363  -6.120 -14.291  1.00  0.00     0.274 HD
ATOM    121  HZ3 LYS A  14       6.125  -5.286 -15.087  1.00  0.00     0.274 HD
ATOM    122  N   ILE A  15       4.153  -6.289  -8.285  1.00  0.00    -0.346 N 
ATOM    123  CA  ILE A  15       4.847  -7.372  -7.600  1.00  0.00     0.180 C 
ATOM    124  C   ILE A  15       5.593  -8.260  -8.590  1.00  0.00     0.241 C 
ATOM    125  O   ILE A  15       5.109  -8.523  -9.692  1.00  0.00    -0.271 OA
ATOM    126  CB  ILE A  15       3.870  -8.239  -6.784  1.00  0.00     0.013 C 
ATOM    127  CG1 ILE A  15       3.096  -7.374  -5.787  1.00  0.00     0.002 C 
ATOM    128  CG2 ILE A  15       4.623  -9.346  -6.061  1.00  0.00     0.012 C 
ATOM    129  CD1 ILE A  15       3.961  -6.799  -4.688  1.00  0.00     0.005 C 
ATOM    130  HN  ILE A  15       3.259  -6.450  -8.652  1.00  0.00     0.163 HD
ATOM    131  N   LEU A  16       6.773  -8.721  -8.190  1.00  0.00    -0.346 N 
ATOM    132  CA  LEU A  16       7.586  -9.583  -9.041  1.00  0.00     0.177 C 
ATOM    133  C   LEU A  16       7.453 -11.043  -8.623  1.00  0.00     0.241 C 
ATOM    134  O   LEU A  16       6.871 -11.855  -9.343  1.00  0.00    -0.271 OA
ATOM    135  CB  LEU A  16       9.053  -9.154  -8.980  1.00  0.00     0.038 C 
ATOM    136  CG  LEU A  16       9.495  -8.124 -10.021  1.00  0.00    -0.020 C 
ATOM    137  CD1 LEU A  16       9.355  -8.690 -11.425  1.00  0.00     0.009 C 
ATOM    138  CD2 LEU A  16       8.690  -6.842  -9.877  1.00  0.00     0.009 C 
ATOM    139  HN  LEU A  16       7.106  -8.478  -7.301  1.00  0.00     0.163 HD
ATOM    140  N   CYS A  17       7.995 -11.370  -7.455  1.00  0.00    -0.345 N 
ATOM    141  CA  CYS A  17       7.936 -12.734  -6.940  1.00  0.00     0.185 C 
ATOM    142  C   CYS A  17       8.461 -12.798  -5.509  1.00  0.00     0.241 C 
ATOM    143  O   CYS A  17       8.965 -11.809  -4.978  1.00  0.00    -0.271 OA
ATOM    144  CB  CYS A  17       8.743 -13.675  -7.835  1.00  0.00     0.105 C 
ATOM    145  SG  CYS A  17      10.534 -13.484  -7.681  1.00  0.00    -0.180 SA
ATOM    146  HN  CYS A  17       8.446 -10.679  -6.926  1.00  0.00     0.163 HD
ATOM    147  HG  CYS A  17      10.964 -12.803  -8.732  1.00  0.00     0.101 HD
ATOM    148  N   ALA A  18       8.338 -13.968  -4.891  1.00  0.00    -0.346 N 
ATOM    149  CA  ALA A  18       8.801 -14.161  -3.522  1.00  0.00     0.172 C 
ATOM    150  C   ALA A  18       9.857 -15.259  -3.450  1.00  0.00     0.240 C 
ATOM    151  O   ALA A  18       9.975 -16.083  -4.357  1.00  0.00    -0.271 OA
ATOM    152  CB  ALA A  18       7.629 -14.492  -2.611  1.00  0.00     0.042 C 
ATOM    153  HN  ALA A  18       7.928 -14.719  -5.367  1.00  0.00     0.163 HD
ATOM    154  N   THR A  19      10.624 -15.265  -2.364  1.00  0.00    -0.344 N 
ATOM    155  CA  THR A  19      11.671 -16.260  -2.174  1.00  0.00     0.205 C 
ATOM    156  C   THR A  19      11.544 -16.940  -0.815  1.00  0.00     0.243 C 
ATOM    157  O   THR A  19      10.932 -16.398   0.106  1.00  0.00    -0.271 OA
ATOM    158  CB  THR A  19      13.072 -15.631  -2.290  1.00  0.00     0.146 C 
ATOM    159  CG2 THR A  19      13.173 -14.373  -1.441  1.00  0.00     0.042 C 
ATOM    160  OG1 THR A  19      14.068 -16.573  -1.877  1.00  0.00    -0.393 OA
ATOM    161  HN  THR A  19      10.481 -14.583  -1.675  1.00  0.00     0.163 HD
ATOM    162  HG1 THR A  19      14.854 -16.467  -2.419  1.00  0.00     0.210 HD
ATOM    163  N   TYR A  20      12.125 -18.129  -0.696  1.00  0.00    -0.346 N 
ATOM    164  CA  TYR A  20      12.074 -18.883   0.550  1.00  0.00     0.180 C 
ATOM    165  C   TYR A  20      10.702 -18.761   1.206  1.00  0.00     0.241 C 
ATOM    166  O   TYR A  20      10.591 -18.417   2.382  1.00  0.00    -0.271 OA
ATOM    167  CB  TYR A  20      13.157 -18.392   1.512  1.00  0.00     0.073 C 
ATOM    168  CG  TYR A  20      14.496 -18.159   0.850  1.00  0.00    -0.056 A 
ATOM    169  CD1 TYR A  20      15.181 -19.202   0.238  1.00  0.00     0.010 A 
ATOM    170  CD2 TYR A  20      15.076 -16.897   0.835  1.00  0.00     0.010 A 
ATOM    171  CE1 TYR A  20      16.405 -18.994  -0.368  1.00  0.00     0.037 A 
ATOM    172  CE2 TYR A  20      16.299 -16.679   0.230  1.00  0.00     0.037 A 
ATOM    173  CZ  TYR A  20      16.959 -17.731  -0.370  1.00  0.00     0.065 A 
ATOM    174  OH  TYR A  20      18.178 -17.520  -0.973  1.00  0.00    -0.361 OA
ATOM    175  HN  TYR A  20      12.598 -18.509  -1.466  1.00  0.00     0.163 HD
ATOM    176  HH  TYR A  20      18.139 -17.818  -1.885  1.00  0.00     0.217 HD
ATOM    177  N   VAL A  21       9.658 -19.047   0.435  1.00  0.00    -0.346 N 
ATOM    178  CA  VAL A  21       8.292 -18.972   0.939  1.00  0.00     0.180 C 
ATOM    179  C   VAL A  21       8.047 -20.018   2.020  1.00  0.00     0.241 C 
ATOM    180  O   VAL A  21       8.760 -21.017   2.104  1.00  0.00    -0.271 OA
ATOM    181  CB  VAL A  21       7.264 -19.167  -0.192  1.00  0.00     0.009 C 
ATOM    182  CG1 VAL A  21       5.869 -18.793   0.284  1.00  0.00     0.012 C 
ATOM    183  CG2 VAL A  21       7.657 -18.351  -1.414  1.00  0.00     0.012 C 
ATOM    184  HN  VAL A  21       9.810 -19.315  -0.496  1.00  0.00     0.163 HD
ATOM    185  N   ASN A  22       7.032 -19.783   2.845  1.00  0.00    -0.346 N 
ATOM    186  CA  ASN A  22       6.691 -20.706   3.921  1.00  0.00     0.185 C 
ATOM    187  C   ASN A  22       5.809 -21.839   3.408  1.00  0.00     0.241 C 
ATOM    188  O   ASN A  22       4.933 -22.330   4.120  1.00  0.00    -0.271 OA
ATOM    189  CB  ASN A  22       5.979 -19.962   5.053  1.00  0.00     0.137 C 
ATOM    190  CG  ASN A  22       6.233 -20.592   6.409  1.00  0.00     0.217 C 
ATOM    191  ND2 ASN A  22       6.918 -19.861   7.281  1.00  0.00    -0.370 N 
ATOM    192  OD1 ASN A  22       5.817 -21.721   6.669  1.00  0.00    -0.274 OA
ATOM    193  HN  ASN A  22       6.499 -18.969   2.727  1.00  0.00     0.163 HD
ATOM    194 1HD2 ASN A  22       7.218 -18.970   7.004  1.00  0.00     0.159 HD
ATOM    195 2HD2 ASN A  22       7.097 -20.245   8.165  1.00  0.00     0.159 HD
ATOM    196  N   VAL A  23       6.047 -22.251   2.166  1.00  0.00    -0.346 N 
ATOM    197  CA  VAL A  23       5.275 -23.328   1.557  1.00  0.00     0.180 C 
ATOM    198  C   VAL A  23       6.071 -24.628   1.533  1.00  0.00     0.241 C 
ATOM    199  O   VAL A  23       6.671 -24.981   0.518  1.00  0.00    -0.271 OA
ATOM    200  CB  VAL A  23       4.852 -22.971   0.120  1.00  0.00     0.009 C 
ATOM    201  CG1 VAL A  23       3.935 -21.757   0.119  1.00  0.00     0.012 C 
ATOM    202  CG2 VAL A  23       6.075 -22.726  -0.750  1.00  0.00     0.012 C 
ATOM    203  HN  VAL A  23       6.759 -21.821   1.648  1.00  0.00     0.163 HD
ATOM    204  N   ASN A  24       6.071 -25.336   2.657  1.00  0.00    -0.346 N 
ATOM    205  CA  ASN A  24       6.794 -26.599   2.765  1.00  0.00     0.185 C 
ATOM    206  C   ASN A  24       6.004 -27.734   2.122  1.00  0.00     0.241 C 
ATOM    207  O   ASN A  24       6.339 -28.198   1.032  1.00  0.00    -0.271 OA
ATOM    208  CB  ASN A  24       7.075 -26.925   4.233  1.00  0.00     0.137 C 
ATOM    209  CG  ASN A  24       8.092 -25.985   4.850  1.00  0.00     0.217 C 
ATOM    210  ND2 ASN A  24       8.240 -26.056   6.168  1.00  0.00    -0.370 N 
ATOM    211  OD1 ASN A  24       8.737 -25.204   4.150  1.00  0.00    -0.274 OA
ATOM    212  HN  ASN A  24       5.574 -25.003   3.433  1.00  0.00     0.163 HD
ATOM    213 1HD2 ASN A  24       7.692 -26.701   6.662  1.00  0.00     0.159 HD
ATOM    214 2HD2 ASN A  24       8.890 -25.458   6.593  1.00  0.00     0.159 HD
ATOM    215  N   ILE A  25       4.953 -28.178   2.805  1.00  0.00    -0.346 N 
ATOM    216  CA  ILE A  25       4.115 -29.257   2.300  1.00  0.00     0.180 C 
ATOM    217  C   ILE A  25       3.768 -29.042   0.831  1.00  0.00     0.241 C 
ATOM    218  O   ILE A  25       4.076 -27.998   0.256  1.00  0.00    -0.271 OA
ATOM    219  CB  ILE A  25       2.811 -29.384   3.110  1.00  0.00     0.013 C 
ATOM    220  CG1 ILE A  25       2.162 -28.011   3.291  1.00  0.00     0.002 C 
ATOM    221  CG2 ILE A  25       3.088 -30.027   4.461  1.00  0.00     0.012 C 
ATOM    222  CD1 ILE A  25       1.191 -27.652   2.188  1.00  0.00     0.005 C 
ATOM    223  HN  ILE A  25       4.737 -27.768   3.668  1.00  0.00     0.163 HD
ATOM    224  N   ARG A  26       3.123 -30.037   0.229  1.00  0.00    -0.346 N 
ATOM    225  CA  ARG A  26       2.733 -29.956  -1.174  1.00  0.00     0.176 C 
ATOM    226  C   ARG A  26       1.237 -30.213  -1.337  1.00  0.00     0.241 C 
ATOM    227  O   ARG A  26       0.828 -31.096  -2.092  1.00  0.00    -0.271 OA
ATOM    228  CB  ARG A  26       3.528 -30.964  -2.005  1.00  0.00     0.036 C 
ATOM    229  CG  ARG A  26       3.555 -32.361  -1.407  1.00  0.00     0.023 C 
ATOM    230  CD  ARG A  26       4.695 -32.520  -0.413  1.00  0.00     0.138 C 
ATOM    231  NE  ARG A  26       4.371 -33.474   0.644  1.00  0.00    -0.227 N 
ATOM    232  CZ  ARG A  26       5.286 -34.143   1.336  1.00  0.00     0.665 C 
ATOM    233  NH1 ARG A  26       6.575 -33.963   1.084  1.00  0.00    -0.235 N 
ATOM    234  NH2 ARG A  26       4.913 -34.995   2.283  1.00  0.00    -0.235 N 
ATOM    235  HN  ARG A  26       2.905 -30.844   0.740  1.00  0.00     0.163 HD
ATOM    236  HE  ARG A  26       3.424 -33.623   0.847  1.00  0.00     0.177 HD
ATOM    237  HH  ARG A  26       6.860 -33.321   0.372  1.00  0.00     0.174 HD
ATOM    238  HH  ARG A  26       7.263 -34.467   1.608  1.00  0.00     0.174 HD
ATOM    239  HH  ARG A  26       3.942 -35.133   2.476  1.00  0.00     0.174 HD
ATOM    240  HH  ARG A  26       5.602 -35.498   2.803  1.00  0.00     0.174 HD
ATOM    241  N   ASP A  27       0.428 -29.437  -0.626  1.00  0.00    -0.346 N 
ATOM    242  CA  ASP A  27      -1.022 -29.579  -0.693  1.00  0.00     0.186 C 
ATOM    243  C   ASP A  27      -1.674 -28.286  -1.171  1.00  0.00     0.241 C 
ATOM    244  O   ASP A  27      -2.705 -28.311  -1.844  1.00  0.00    -0.271 OA
ATOM    245  CB  ASP A  27      -1.581 -29.971   0.676  1.00  0.00     0.147 C 
ATOM    246  CG  ASP A  27      -1.201 -31.383   1.075  1.00  0.00     0.175 C 
ATOM    247  OD1 ASP A  27      -1.630 -32.330   0.384  1.00  0.00    -0.648 OA
ATOM    248  OD2 ASP A  27      -0.474 -31.541   2.079  1.00  0.00    -0.648 OA
ATOM    249  HN  ASP A  27       0.814 -28.751  -0.042  1.00  0.00     0.163 HD
ATOM    250  N   ILE A  28      -1.066 -27.158  -0.819  1.00  0.00    -0.346 N 
ATOM    251  CA  ILE A  28      -1.588 -25.855  -1.213  1.00  0.00     0.180 C 
ATOM    252  C   ILE A  28      -1.825 -25.790  -2.718  1.00  0.00     0.241 C 
ATOM    253  O   ILE A  28      -0.986 -26.223  -3.508  1.00  0.00    -0.271 OA
ATOM    254  CB  ILE A  28      -0.631 -24.719  -0.806  1.00  0.00     0.013 C 
ATOM    255  CG1 ILE A  28      -0.349 -24.775   0.697  1.00  0.00     0.002 C 
ATOM    256  CG2 ILE A  28      -1.218 -23.369  -1.190  1.00  0.00     0.012 C 
ATOM    257  CD1 ILE A  28       1.019 -24.252   1.075  1.00  0.00     0.005 C 
ATOM    258  HN  ILE A  28      -0.248 -27.203  -0.283  1.00  0.00     0.163 HD
ATOM    259  N   ASP A  29      -2.971 -25.244  -3.108  1.00  0.00    -0.345 N 
ATOM    260  CA  ASP A  29      -3.318 -25.119  -4.519  1.00  0.00     0.186 C 
ATOM    261  C   ASP A  29      -2.674 -23.877  -5.129  1.00  0.00     0.241 C 
ATOM    262  O   ASP A  29      -1.949 -23.964  -6.119  1.00  0.00    -0.271 OA
ATOM    263  CB  ASP A  29      -4.837 -25.057  -4.690  1.00  0.00     0.147 C 
ATOM    264  CG  ASP A  29      -5.266 -25.247  -6.131  1.00  0.00     0.175 C 
ATOM    265  OD1 ASP A  29      -4.989 -26.326  -6.696  1.00  0.00    -0.648 OA
ATOM    266  OD2 ASP A  29      -5.878 -24.316  -6.695  1.00  0.00    -0.648 OA
ATOM    267  HN  ASP A  29      -3.600 -24.917  -2.430  1.00  0.00     0.163 HD
ATOM    268  N   LYS A  30      -2.945 -22.722  -4.530  1.00  0.00    -0.346 N 
ATOM    269  CA  LYS A  30      -2.393 -21.462  -5.013  1.00  0.00     0.176 C 
ATOM    270  C   LYS A  30      -2.119 -20.509  -3.854  1.00  0.00     0.241 C 
ATOM    271  O   LYS A  30      -2.313 -20.861  -2.690  1.00  0.00    -0.271 OA
ATOM    272  CB  LYS A  30      -3.355 -20.808  -6.008  1.00  0.00     0.035 C 
ATOM    273  CG  LYS A  30      -3.609 -21.646  -7.249  1.00  0.00     0.004 C 
ATOM    274  CD  LYS A  30      -2.610 -21.332  -8.349  1.00  0.00     0.027 C 
ATOM    275  CE  LYS A  30      -2.649 -22.376  -9.453  1.00  0.00     0.229 C 
ATOM    276  NZ  LYS A  30      -2.261 -21.804 -10.772  1.00  0.00    -0.079 N 
ATOM    277  HN  LYS A  30      -3.531 -22.717  -3.744  1.00  0.00     0.163 HD
ATOM    278  HZ1 LYS A  30      -2.536 -20.802 -10.821  1.00  0.00     0.274 HD
ATOM    279  HZ2 LYS A  30      -2.737 -22.320 -11.540  1.00  0.00     0.274 HD
ATOM    280  HZ3 LYS A  30      -1.233 -21.878 -10.905  1.00  0.00     0.274 HD
ATOM    281  N   ILE A  31      -1.668 -19.302  -4.180  1.00  0.00    -0.346 N 
ATOM    282  CA  ILE A  31      -1.370 -18.299  -3.166  1.00  0.00     0.180 C 
ATOM    283  C   ILE A  31      -1.695 -16.896  -3.668  1.00  0.00     0.241 C 
ATOM    284  O   ILE A  31      -1.978 -16.699  -4.850  1.00  0.00    -0.271 OA
ATOM    285  CB  ILE A  31       0.110 -18.350  -2.742  1.00  0.00     0.013 C 
ATOM    286  CG1 ILE A  31       1.005 -18.587  -3.960  1.00  0.00     0.002 C 
ATOM    287  CG2 ILE A  31       0.325 -19.438  -1.700  1.00  0.00     0.012 C 
ATOM    288  CD1 ILE A  31       2.432 -18.126  -3.761  1.00  0.00     0.005 C 
ATOM    289  HN  ILE A  31      -1.533 -19.082  -5.125  1.00  0.00     0.163 HD
ATOM    290  N   TYR A  32      -1.650 -15.925  -2.763  1.00  0.00    -0.346 N 
ATOM    291  CA  TYR A  32      -1.940 -14.540  -3.114  1.00  0.00     0.180 C 
ATOM    292  C   TYR A  32      -1.330 -13.581  -2.096  1.00  0.00     0.241 C 
ATOM    293  O   TYR A  32      -0.912 -13.990  -1.013  1.00  0.00    -0.271 OA
ATOM    294  CB  TYR A  32      -3.451 -14.319  -3.197  1.00  0.00     0.073 C 
ATOM    295  CG  TYR A  32      -4.124 -14.218  -1.846  1.00  0.00    -0.056 A 
ATOM    296  CD1 TYR A  32      -3.960 -13.092  -1.049  1.00  0.00     0.010 A 
ATOM    297  CD2 TYR A  32      -4.924 -15.248  -1.368  1.00  0.00     0.010 A 
ATOM    298  CE1 TYR A  32      -4.571 -12.996   0.186  1.00  0.00     0.037 A 
ATOM    299  CE2 TYR A  32      -5.540 -15.161  -0.135  1.00  0.00     0.037 A 
ATOM    300  CZ  TYR A  32      -5.361 -14.033   0.639  1.00  0.00     0.065 A 
ATOM    301  OH  TYR A  32      -5.973 -13.940   1.868  1.00  0.00    -0.361 OA
ATOM    302  HN  TYR A  32      -1.418 -16.145  -1.837  1.00  0.00     0.163 HD
ATOM    303  HH  TYR A  32      -5.863 -14.767   2.343  1.00  0.00     0.217 HD
ATOM    304  N   VAL A  33      -1.281 -12.301  -2.453  1.00  0.00    -0.346 N 
ATOM    305  CA  VAL A  33      -0.724 -11.282  -1.572  1.00  0.00     0.180 C 
ATOM    306  C   VAL A  33      -1.747 -10.190  -1.279  1.00  0.00     0.241 C 
ATOM    307  O   VAL A  33      -2.489  -9.767  -2.165  1.00  0.00    -0.271 OA
ATOM    308  CB  VAL A  33       0.535 -10.640  -2.183  1.00  0.00     0.009 C 
ATOM    309  CG1 VAL A  33       1.052  -9.522  -1.290  1.00  0.00     0.012 C 
ATOM    310  CG2 VAL A  33       1.611 -11.691  -2.413  1.00  0.00     0.012 C 
ATOM    311  HN  VAL A  33      -1.630 -12.037  -3.330  1.00  0.00     0.163 HD
ATOM    312  N   ARG A  34      -1.780  -9.738  -0.030  1.00  0.00    -0.346 N 
ATOM    313  CA  ARG A  34      -2.713  -8.696   0.381  1.00  0.00     0.176 C 
ATOM    314  C   ARG A  34      -1.965  -7.436   0.808  1.00  0.00     0.241 C 
ATOM    315  O   ARG A  34      -1.147  -7.466   1.728  1.00  0.00    -0.271 OA
ATOM    316  CB  ARG A  34      -3.593  -9.193   1.529  1.00  0.00     0.036 C 
ATOM    317  CG  ARG A  34      -4.349  -8.083   2.242  1.00  0.00     0.023 C 
ATOM    318  CD  ARG A  34      -5.582  -8.617   2.954  1.00  0.00     0.138 C 
ATOM    319  NE  ARG A  34      -6.606  -9.066   2.014  1.00  0.00    -0.227 N 
ATOM    320  CZ  ARG A  34      -7.875  -9.267   2.350  1.00  0.00     0.665 C 
ATOM    321  NH1 ARG A  34      -8.274  -9.059   3.597  1.00  0.00    -0.235 N 
ATOM    322  NH2 ARG A  34      -8.747  -9.676   1.438  1.00  0.00    -0.235 N 
ATOM    323  HN  ARG A  34      -1.163 -10.116   0.632  1.00  0.00     0.163 HD
ATOM    324  HE  ARG A  34      -6.332  -9.226   1.087  1.00  0.00     0.177 HD
ATOM    325  HH  ARG A  34      -7.619  -8.749   4.286  1.00  0.00     0.174 HD
ATOM    326  HH  ARG A  34      -9.231  -9.209   3.848  1.00  0.00     0.174 HD
ATOM    327  HH  ARG A  34      -8.450  -9.834   0.497  1.00  0.00     0.174 HD
ATOM    328  HH  ARG A  34      -9.702  -9.827   1.692  1.00  0.00     0.174 HD
ATOM    329  N   THR A  35      -2.252  -6.327   0.133  1.00  0.00    -0.344 N 
ATOM    330  CA  THR A  35      -1.607  -5.056   0.440  1.00  0.00     0.205 C 
ATOM    331  C   THR A  35      -2.629  -4.011   0.871  1.00  0.00     0.243 C 
ATOM    332  O   THR A  35      -3.799  -4.083   0.500  1.00  0.00    -0.271 OA
ATOM    333  CB  THR A  35      -0.818  -4.520  -0.769  1.00  0.00     0.146 C 
ATOM    334  CG2 THR A  35       0.250  -5.512  -1.203  1.00  0.00     0.042 C 
ATOM    335  OG1 THR A  35      -1.710  -4.263  -1.860  1.00  0.00    -0.393 OA
ATOM    336  HN  THR A  35      -2.913  -6.366  -0.590  1.00  0.00     0.163 HD
ATOM    337  HG1 THR A  35      -2.299  -3.541  -1.630  1.00  0.00     0.210 HD
ATOM    338  N   GLY A  36      -2.178  -3.038   1.657  1.00  0.00    -0.350 N 
ATOM    339  CA  GLY A  36      -3.066  -1.990   2.125  1.00  0.00     0.225 C 
ATOM    340  C   GLY A  36      -2.340  -0.929   2.928  1.00  0.00     0.236 C 
ATOM    341  O   GLY A  36      -1.176  -1.104   3.290  1.00  0.00    -0.272 OA
ATOM    342  HN  GLY A  36      -1.234  -3.031   1.922  1.00  0.00     0.163 HD
ATOM    343  N   ILE A  37      -3.027   0.174   3.206  1.00  0.00    -0.346 N 
ATOM    344  CA  ILE A  37      -2.439   1.267   3.970  1.00  0.00     0.180 C 
ATOM    345  C   ILE A  37      -3.269   1.579   5.211  1.00  0.00     0.241 C 
ATOM    346  O   ILE A  37      -4.498   1.618   5.154  1.00  0.00    -0.271 OA
ATOM    347  CB  ILE A  37      -2.309   2.544   3.119  1.00  0.00     0.013 C 
ATOM    348  CG1 ILE A  37      -1.341   2.312   1.957  1.00  0.00     0.002 C 
ATOM    349  CG2 ILE A  37      -1.844   3.709   3.979  1.00  0.00     0.012 C 
ATOM    350  CD1 ILE A  37      -1.960   1.570   0.793  1.00  0.00     0.005 C 
ATOM    351  HN  ILE A  37      -3.950   0.254   2.889  1.00  0.00     0.163 HD
ATOM    352  N   TYR A  38      -2.589   1.801   6.330  1.00  0.00    -0.346 N 
ATOM    353  CA  TYR A  38      -3.264   2.110   7.585  1.00  0.00     0.180 C 
ATOM    354  C   TYR A  38      -2.553   3.242   8.322  1.00  0.00     0.241 C 
ATOM    355  O   TYR A  38      -1.340   3.412   8.200  1.00  0.00    -0.271 OA
ATOM    356  CB  TYR A  38      -3.324   0.867   8.474  1.00  0.00     0.073 C 
ATOM    357  CG  TYR A  38      -4.074  -0.288   7.850  1.00  0.00    -0.056 A 
ATOM    358  CD1 TYR A  38      -3.622  -0.884   6.680  1.00  0.00     0.010 A 
ATOM    359  CD2 TYR A  38      -5.236  -0.783   8.430  1.00  0.00     0.010 A 
ATOM    360  CE1 TYR A  38      -4.304  -1.939   6.105  1.00  0.00     0.037 A 
ATOM    361  CE2 TYR A  38      -5.924  -1.838   7.864  1.00  0.00     0.037 A 
ATOM    362  CZ  TYR A  38      -5.454  -2.413   6.701  1.00  0.00     0.065 A 
ATOM    363  OH  TYR A  38      -6.137  -3.464   6.133  1.00  0.00    -0.361 OA
ATOM    364  HN  TYR A  38      -1.610   1.756   6.312  1.00  0.00     0.163 HD
ATOM    365  HH  TYR A  38      -5.522  -4.170   5.924  1.00  0.00     0.217 HD
ATOM    366  N   HIS A  39      -3.319   4.013   9.087  1.00  0.00    -0.346 N 
ATOM    367  CA  HIS A  39      -2.764   5.129   9.845  1.00  0.00     0.182 C 
ATOM    368  C   HIS A  39      -2.851   4.863  11.345  1.00  0.00     0.241 C 
ATOM    369  O   HIS A  39      -3.901   5.050  11.959  1.00  0.00    -0.271 OA
ATOM    370  CB  HIS A  39      -3.501   6.423   9.501  1.00  0.00     0.093 C 
ATOM    371  CG  HIS A  39      -2.977   7.622  10.230  1.00  0.00     0.028 A 
ATOM    372  CD2 HIS A  39      -2.570   7.771  11.513  1.00  0.00     0.114 A 
ATOM    373  ND1 HIS A  39      -2.826   8.857   9.636  1.00  0.00    -0.354 N 
ATOM    374  CE1 HIS A  39      -2.347   9.713  10.521  1.00  0.00     0.180 A 
ATOM    375  NE2 HIS A  39      -2.183   9.079  11.668  1.00  0.00    -0.360 N 
ATOM    376  HN  HIS A  39      -4.279   3.827   9.143  1.00  0.00     0.163 HD
ATOM    377  HD1 HIS A  39      -3.037   9.074   8.704  1.00  0.00     0.166 HD
ATOM    378  HE2 HIS A  39      -1.762   9.458  12.467  1.00  0.00     0.166 HD
ATOM    379  N   GLY A  40      -1.740   4.424  11.929  1.00  0.00    -0.351 N 
ATOM    380  CA  GLY A  40      -1.713   4.139  13.352  1.00  0.00     0.225 C 
ATOM    381  C   GLY A  40      -2.469   2.873  13.704  1.00  0.00     0.235 C 
ATOM    382  O   GLY A  40      -3.058   2.772  14.779  1.00  0.00    -0.272 OA
ATOM    383  HN  GLY A  40      -0.932   4.293  11.390  1.00  0.00     0.163 HD
ATOM    384  N   GLY A  41      -2.455   1.904  12.794  1.00  0.00    -0.351 N 
ATOM    385  CA  GLY A  41      -3.150   0.652  13.032  1.00  0.00     0.225 C 
ATOM    386  C   GLY A  41      -4.558   0.656  12.472  1.00  0.00     0.236 C 
ATOM    387  O   GLY A  41      -5.133  -0.401  12.214  1.00  0.00    -0.272 OA
ATOM    388  HN  GLY A  41      -1.968   2.040  11.954  1.00  0.00     0.163 HD
ATOM    389  N   GLU A  42      -5.117   1.848  12.285  1.00  0.00    -0.346 N 
ATOM    390  CA  GLU A  42      -6.468   1.983  11.755  1.00  0.00     0.177 C 
ATOM    391  C   GLU A  42      -6.452   2.036  10.230  1.00  0.00     0.243 C 
ATOM    392  O   GLU A  42      -5.586   2.659   9.615  1.00  0.00    -0.271 OA
ATOM    393  CB  GLU A  42      -7.135   3.242  12.313  1.00  0.00     0.045 C 
ATOM    394  CG  GLU A  42      -7.806   3.030  13.659  1.00  0.00     0.116 C 
ATOM    395  CD  GLU A  42      -8.921   4.024  13.919  1.00  0.00     0.172 C 
ATOM    396  OE1 GLU A  42      -8.635   5.239  13.966  1.00  0.00    -0.648 OA
ATOM    397  OE2 GLU A  42     -10.081   3.587  14.074  1.00  0.00    -0.648 OA
ATOM    398  HN  GLU A  42      -4.608   2.655  12.510  1.00  0.00     0.163 HD
ATOM    399  N   PRO A  43      -7.431   1.366   9.605  1.00  0.00    -0.337 N 
ATOM    400  CA  PRO A  43      -7.552   1.321   8.145  1.00  0.00     0.179 C 
ATOM    401  C   PRO A  43      -7.962   2.666   7.555  1.00  0.00     0.241 C 
ATOM    402  O   PRO A  43      -8.565   3.496   8.236  1.00  0.00    -0.271 OA
ATOM    403  CB  PRO A  43      -8.648   0.278   7.911  1.00  0.00     0.037 C 
ATOM    404  CG  PRO A  43      -9.458   0.295   9.161  1.00  0.00     0.022 C 
ATOM    405  CD  PRO A  43      -8.496   0.601  10.275  1.00  0.00     0.127 C 
ATOM    406  N   LEU A  44      -7.631   2.875   6.285  1.00  0.00    -0.346 N 
ATOM    407  CA  LEU A  44      -7.966   4.121   5.603  1.00  0.00     0.177 C 
ATOM    408  C   LEU A  44      -8.847   3.855   4.387  1.00  0.00     0.241 C 
ATOM    409  O   LEU A  44      -9.765   4.622   4.094  1.00  0.00    -0.271 OA
ATOM    410  CB  LEU A  44      -6.691   4.849   5.174  1.00  0.00     0.038 C 
ATOM    411  CG  LEU A  44      -5.973   5.644   6.265  1.00  0.00    -0.020 C 
ATOM    412  CD1 LEU A  44      -5.298   4.705   7.253  1.00  0.00     0.009 C 
ATOM    413  CD2 LEU A  44      -4.956   6.595   5.650  1.00  0.00     0.009 C 
ATOM    414  HN  LEU A  44      -7.151   2.177   5.794  1.00  0.00     0.163 HD
ATOM    415  N   CYS A  45      -8.564   2.764   3.684  1.00  0.00    -0.345 N 
ATOM    416  CA  CYS A  45      -9.332   2.396   2.500  1.00  0.00     0.185 C 
ATOM    417  C   CYS A  45      -9.254   0.895   2.246  1.00  0.00     0.241 C 
ATOM    418  O   CYS A  45      -8.445   0.193   2.854  1.00  0.00    -0.271 OA
ATOM    419  CB  CYS A  45      -8.820   3.160   1.277  1.00  0.00     0.105 C 
ATOM    420  SG  CYS A  45      -9.248   4.916   1.271  1.00  0.00    -0.180 SA
ATOM    421  HN  CYS A  45      -7.820   2.192   3.968  1.00  0.00     0.163 HD
ATOM    422  HG  CYS A  45     -10.547   5.019   1.033  1.00  0.00     0.101 HD
ATOM    423  N   ASP A  46     -10.102   0.407   1.347  1.00  0.00    -0.345 N 
ATOM    424  CA  ASP A  46     -10.130  -1.012   1.013  1.00  0.00     0.186 C 
ATOM    425  C   ASP A  46      -8.734  -1.514   0.654  1.00  0.00     0.241 C 
ATOM    426  O   ASP A  46      -7.891  -0.750   0.186  1.00  0.00    -0.271 OA
ATOM    427  CB  ASP A  46     -11.091  -1.266  -0.149  1.00  0.00     0.147 C 
ATOM    428  CG  ASP A  46     -11.447  -2.732  -0.297  1.00  0.00     0.175 C 
ATOM    429  OD1 ASP A  46     -11.596  -3.414   0.738  1.00  0.00    -0.648 OA
ATOM    430  OD2 ASP A  46     -11.577  -3.197  -1.449  1.00  0.00    -0.648 OA
ATOM    431  HN  ASP A  46     -10.723   1.017   0.896  1.00  0.00     0.163 HD
ATOM    432  N   ASN A  47      -8.499  -2.802   0.877  1.00  0.00    -0.346 N 
ATOM    433  CA  ASN A  47      -7.205  -3.406   0.578  1.00  0.00     0.185 C 
ATOM    434  C   ASN A  47      -7.203  -4.027  -0.815  1.00  0.00     0.241 C 
ATOM    435  O   ASN A  47      -8.258  -4.254  -1.407  1.00  0.00    -0.271 OA
ATOM    436  CB  ASN A  47      -6.861  -4.469   1.624  1.00  0.00     0.137 C 
ATOM    437  CG  ASN A  47      -7.240  -4.042   3.028  1.00  0.00     0.217 C 
ATOM    438  ND2 ASN A  47      -6.579  -3.006   3.531  1.00  0.00    -0.370 N 
ATOM    439  OD1 ASN A  47      -8.118  -4.637   3.654  1.00  0.00    -0.274 OA
ATOM    440  HN  ASN A  47      -9.211  -3.361   1.251  1.00  0.00     0.163 HD
ATOM    441 1HD2 ASN A  47      -5.893  -2.581   2.975  1.00  0.00     0.159 HD
ATOM    442 2HD2 ASN A  47      -6.804  -2.709   4.437  1.00  0.00     0.159 HD
ATOM    443  N   VAL A  48      -6.010  -4.300  -1.334  1.00  0.00    -0.346 N 
ATOM    444  CA  VAL A  48      -5.870  -4.897  -2.656  1.00  0.00     0.180 C 
ATOM    445  C   VAL A  48      -5.220  -6.274  -2.572  1.00  0.00     0.241 C 
ATOM    446  O   VAL A  48      -4.351  -6.511  -1.734  1.00  0.00    -0.271 OA
ATOM    447  CB  VAL A  48      -5.033  -4.003  -3.590  1.00  0.00     0.009 C 
ATOM    448  CG1 VAL A  48      -5.036  -4.558  -5.006  1.00  0.00     0.012 C 
ATOM    449  CG2 VAL A  48      -5.555  -2.574  -3.567  1.00  0.00     0.012 C 
ATOM    450  HN  VAL A  48      -5.205  -4.097  -0.814  1.00  0.00     0.163 HD
ATOM    451  N   ASN A  49      -5.647  -7.178  -3.447  1.00  0.00    -0.346 N 
ATOM    452  CA  ASN A  49      -5.107  -8.533  -3.472  1.00  0.00     0.185 C 
ATOM    453  C   ASN A  49      -4.585  -8.885  -4.862  1.00  0.00     0.241 C 
ATOM    454  O   ASN A  49      -5.181  -8.513  -5.874  1.00  0.00    -0.271 OA
ATOM    455  CB  ASN A  49      -6.177  -9.539  -3.046  1.00  0.00     0.137 C 
ATOM    456  CG  ASN A  49      -7.317  -9.627  -4.042  1.00  0.00     0.217 C 
ATOM    457  ND2 ASN A  49      -8.228  -8.662  -3.985  1.00  0.00    -0.370 N 
ATOM    458  OD1 ASN A  49      -7.378 -10.551  -4.854  1.00  0.00    -0.274 OA
ATOM    459  HN  ASN A  49      -6.343  -6.930  -4.091  1.00  0.00     0.163 HD
ATOM    460 1HD2 ASN A  49      -8.115  -7.958  -3.312  1.00  0.00     0.159 HD
ATOM    461 2HD2 ASN A  49      -8.976  -8.694  -4.617  1.00  0.00     0.159 HD
ATOM    462  N   THR A  50      -3.469  -9.606  -4.904  1.00  0.00    -0.344 N 
ATOM    463  CA  THR A  50      -2.867 -10.008  -6.169  1.00  0.00     0.205 C 
ATOM    464  C   THR A  50      -3.484 -11.303  -6.685  1.00  0.00     0.243 C 
ATOM    465  O   THR A  50      -4.095 -12.055  -5.925  1.00  0.00    -0.271 OA
ATOM    466  CB  THR A  50      -1.344 -10.198  -6.031  1.00  0.00     0.146 C 
ATOM    467  CG2 THR A  50      -0.685  -8.927  -5.518  1.00  0.00     0.042 C 
ATOM    468  OG1 THR A  50      -1.065 -11.281  -5.136  1.00  0.00    -0.393 OA
ATOM    469  HN  THR A  50      -3.041  -9.872  -4.064  1.00  0.00     0.163 HD
ATOM    470  HG1 THR A  50      -0.566 -11.958  -5.599  1.00  0.00     0.210 HD
ATOM    471  N   GLN A  51      -3.320 -11.557  -7.979  1.00  0.00    -0.346 N 
ATOM    472  CA  GLN A  51      -3.862 -12.763  -8.595  1.00  0.00     0.177 C 
ATOM    473  C   GLN A  51      -3.422 -14.009  -7.833  1.00  0.00     0.241 C 
ATOM    474  O   GLN A  51      -2.568 -13.938  -6.949  1.00  0.00    -0.271 OA
ATOM    475  CB  GLN A  51      -3.417 -12.859 -10.055  1.00  0.00     0.044 C 
ATOM    476  CG  GLN A  51      -1.908 -12.929 -10.227  1.00  0.00     0.105 C 
ATOM    477  CD  GLN A  51      -1.493 -13.079 -11.677  1.00  0.00     0.215 C 
ATOM    478  NE2 GLN A  51      -1.683 -12.024 -12.461  1.00  0.00    -0.370 N 
ATOM    479  OE1 GLN A  51      -1.005 -14.132 -12.090  1.00  0.00    -0.274 OA
ATOM    480  HN  GLN A  51      -2.823 -10.920  -8.532  1.00  0.00     0.163 HD
ATOM    481 1HE2 GLN A  51      -2.075 -11.218 -12.063  1.00  0.00     0.159 HD
ATOM    482 2HE2 GLN A  51      -1.423 -12.093 -13.402  1.00  0.00     0.159 HD
ATOM    483  N   ARG A  52      -4.012 -15.148  -8.181  1.00  0.00    -0.346 N 
ATOM    484  CA  ARG A  52      -3.681 -16.409  -7.529  1.00  0.00     0.176 C 
ATOM    485  C   ARG A  52      -2.639 -17.181  -8.333  1.00  0.00     0.241 C 
ATOM    486  O   ARG A  52      -2.898 -17.604  -9.460  1.00  0.00    -0.271 OA
ATOM    487  CB  ARG A  52      -4.939 -17.262  -7.353  1.00  0.00     0.036 C 
ATOM    488  CG  ARG A  52      -5.655 -17.027  -6.033  1.00  0.00     0.023 C 
ATOM    489  CD  ARG A  52      -6.290 -15.645  -5.982  1.00  0.00     0.138 C 
ATOM    490  NE  ARG A  52      -7.292 -15.464  -7.028  1.00  0.00    -0.227 N 
ATOM    491  CZ  ARG A  52      -8.113 -14.422  -7.087  1.00  0.00     0.665 C 
ATOM    492  NH1 ARG A  52      -8.051 -13.472  -6.163  1.00  0.00    -0.235 N 
ATOM    493  NH2 ARG A  52      -8.999 -14.327  -8.070  1.00  0.00    -0.235 N 
ATOM    494  HN  ARG A  52      -4.685 -15.140  -8.893  1.00  0.00     0.163 HD
ATOM    495  HE  ARG A  52      -7.355 -16.154  -7.721  1.00  0.00     0.177 HD
ATOM    496  HH  ARG A  52      -7.384 -13.540  -5.422  1.00  0.00     0.174 HD
ATOM    497  HH  ARG A  52      -8.670 -12.688  -6.210  1.00  0.00     0.174 HD
ATOM    498  HH  ARG A  52      -9.049 -15.041  -8.768  1.00  0.00     0.174 HD
ATOM    499  HH  ARG A  52      -9.617 -13.543  -8.113  1.00  0.00     0.174 HD
ATOM    500  N   VAL A  53      -1.460 -17.359  -7.747  1.00  0.00    -0.346 N 
ATOM    501  CA  VAL A  53      -0.378 -18.079  -8.408  1.00  0.00     0.180 C 
ATOM    502  C   VAL A  53      -0.008 -19.342  -7.638  1.00  0.00     0.243 C 
ATOM    503  O   VAL A  53      -0.173 -19.427  -6.421  1.00  0.00    -0.271 OA
ATOM    504  CB  VAL A  53       0.875 -17.196  -8.558  1.00  0.00     0.009 C 
ATOM    505  CG1 VAL A  53       0.483 -15.763  -8.885  1.00  0.00     0.012 C 
ATOM    506  CG2 VAL A  53       1.720 -17.252  -7.295  1.00  0.00     0.012 C 
ATOM    507  HN  VAL A  53      -1.313 -16.997  -6.848  1.00  0.00     0.163 HD
ATOM    508  N   PRO A  54       0.506 -20.347  -8.362  1.00  0.00    -0.337 N 
ATOM    509  CA  PRO A  54       0.913 -21.624  -7.767  1.00  0.00     0.179 C 
ATOM    510  C   PRO A  54       2.155 -21.487  -6.894  1.00  0.00     0.241 C 
ATOM    511  O   PRO A  54       3.108 -20.797  -7.258  1.00  0.00    -0.271 OA
ATOM    512  CB  PRO A  54       1.208 -22.504  -8.985  1.00  0.00     0.037 C 
ATOM    513  CG  PRO A  54       1.558 -21.544 -10.069  1.00  0.00     0.022 C 
ATOM    514  CD  PRO A  54       0.731 -20.314  -9.817  1.00  0.00     0.127 C 
ATOM    515  N   CYS A  55       2.138 -22.149  -5.742  1.00  0.00    -0.345 N 
ATOM    516  CA  CYS A  55       3.264 -22.100  -4.816  1.00  0.00     0.185 C 
ATOM    517  C   CYS A  55       4.581 -22.343  -5.548  1.00  0.00     0.242 C 
ATOM    518  O   CYS A  55       5.565 -21.638  -5.326  1.00  0.00    -0.271 OA
ATOM    519  CB  CYS A  55       3.085 -23.138  -3.708  1.00  0.00     0.105 C 
ATOM    520  SG  CYS A  55       2.889 -24.833  -4.308  1.00  0.00    -0.180 SA
ATOM    521  HN  CYS A  55       1.350 -22.682  -5.508  1.00  0.00     0.163 HD
ATOM    522  HG  CYS A  55       1.720 -24.915  -4.925  1.00  0.00     0.101 HD
ATOM    523  N   SER A  56       4.590 -23.345  -6.421  1.00  0.00    -0.344 N 
ATOM    524  CA  SER A  56       5.787 -23.684  -7.182  1.00  0.00     0.200 C 
ATOM    525  C   SER A  56       6.335 -22.459  -7.907  1.00  0.00     0.243 C 
ATOM    526  O   SER A  56       7.542 -22.333  -8.111  1.00  0.00    -0.271 OA
ATOM    527  CB  SER A  56       5.479 -24.793  -8.191  1.00  0.00     0.199 C 
ATOM    528  OG  SER A  56       6.667 -25.291  -8.780  1.00  0.00    -0.398 OA
ATOM    529  HN  SER A  56       3.774 -23.871  -6.555  1.00  0.00     0.163 HD
ATOM    530  HG  SER A  56       7.090 -24.595  -9.288  1.00  0.00     0.209 HD
ATOM    531  N   ASN A  57       5.439 -21.558  -8.294  1.00  0.00    -0.345 N 
ATOM    532  CA  ASN A  57       5.831 -20.342  -8.998  1.00  0.00     0.185 C 
ATOM    533  C   ASN A  57       5.123 -19.124  -8.414  1.00  0.00     0.243 C 
ATOM    534  O   ASN A  57       4.081 -18.687  -8.903  1.00  0.00    -0.271 OA
ATOM    535  CB  ASN A  57       5.513 -20.465 -10.489  1.00  0.00     0.137 C 
ATOM    536  CG  ASN A  57       6.472 -19.669 -11.353  1.00  0.00     0.217 C 
ATOM    537  ND2 ASN A  57       5.949 -18.663 -12.044  1.00  0.00    -0.370 N 
ATOM    538  OD1 ASN A  57       7.668 -19.956 -11.397  1.00  0.00    -0.274 OA
ATOM    539  HN  ASN A  57       4.490 -21.714  -8.103  1.00  0.00     0.163 HD
ATOM    540 1HD2 ASN A  57       4.988 -18.493 -11.960  1.00  0.00     0.159 HD
ATOM    541 2HD2 ASN A  57       6.547 -18.133 -12.611  1.00  0.00     0.159 HD
ATOM    542  N   PRO A  58       5.701 -18.560  -7.343  1.00  0.00    -0.337 N 
ATOM    543  CA  PRO A  58       5.144 -17.383  -6.670  1.00  0.00     0.179 C 
ATOM    544  C   PRO A  58       5.259 -16.121  -7.518  1.00  0.00     0.241 C 
ATOM    545  O   PRO A  58       4.894 -15.031  -7.078  1.00  0.00    -0.271 OA
ATOM    546  CB  PRO A  58       6.000 -17.258  -5.407  1.00  0.00     0.037 C 
ATOM    547  CG  PRO A  58       7.291 -17.914  -5.757  1.00  0.00     0.022 C 
ATOM    548  CD  PRO A  58       6.945 -19.028  -6.707  1.00  0.00     0.127 C 
ATOM    549  N   ARG A  59       5.768 -16.277  -8.736  1.00  0.00    -0.346 N 
ATOM    550  CA  ARG A  59       5.931 -15.149  -9.645  1.00  0.00     0.176 C 
ATOM    551  C   ARG A  59       4.580 -14.531  -9.994  1.00  0.00     0.241 C 
ATOM    552  O   ARG A  59       3.661 -15.227 -10.425  1.00  0.00    -0.271 OA
ATOM    553  CB  ARG A  59       6.644 -15.596 -10.923  1.00  0.00     0.036 C 
ATOM    554  CG  ARG A  59       7.463 -14.497 -11.580  1.00  0.00     0.023 C 
ATOM    555  CD  ARG A  59       8.401 -15.058 -12.637  1.00  0.00     0.138 C 
ATOM    556  NE  ARG A  59       9.478 -14.127 -12.962  1.00  0.00    -0.227 N 
ATOM    557  CZ  ARG A  59      10.574 -14.474 -13.628  1.00  0.00     0.665 C 
ATOM    558  NH1 ARG A  59      10.736 -15.724 -14.038  1.00  0.00    -0.235 N 
ATOM    559  NH2 ARG A  59      11.510 -13.569 -13.886  1.00  0.00    -0.235 N 
ATOM    560  HN  ARG A  59       6.041 -17.171  -9.029  1.00  0.00     0.163 HD
ATOM    561  HE  ARG A  59       9.379 -13.197 -12.669  1.00  0.00     0.177 HD
ATOM    562  HH  ARG A  59      10.032 -16.408 -13.846  1.00  0.00     0.174 HD
ATOM    563  HH  ARG A  59      11.562 -15.983 -14.541  1.00  0.00     0.174 HD
ATOM    564  HH  ARG A  59      11.391 -12.626 -13.579  1.00  0.00     0.174 HD
ATOM    565  HH  ARG A  59      12.334 -13.832 -14.387  1.00  0.00     0.174 HD
ATOM    566  N   TRP A  60       4.468 -13.222  -9.803  1.00  0.00    -0.346 N 
ATOM    567  CA  TRP A  60       3.229 -12.511 -10.096  1.00  0.00     0.181 C 
ATOM    568  C   TRP A  60       3.366 -11.681 -11.368  1.00  0.00     0.241 C 
ATOM    569  O   TRP A  60       2.676 -11.925 -12.356  1.00  0.00    -0.271 OA
ATOM    570  CB  TRP A  60       2.845 -11.608  -8.922  1.00  0.00     0.075 C 
ATOM    571  CG  TRP A  60       2.111 -12.331  -7.833  1.00  0.00    -0.028 A 
ATOM    572  CD1 TRP A  60       0.790 -12.674  -7.822  1.00  0.00     0.096 A 
ATOM    573  CD2 TRP A  60       2.659 -12.797  -6.595  1.00  0.00    -0.002 A 
ATOM    574  CE2 TRP A  60       1.612 -13.414  -5.882  1.00  0.00     0.042 A 
ATOM    575  CE3 TRP A  60       3.932 -12.754  -6.019  1.00  0.00     0.014 A 
ATOM    576  NE1 TRP A  60       0.482 -13.325  -6.652  1.00  0.00    -0.365 N 
ATOM    577  CZ2 TRP A  60       1.801 -13.982  -4.625  1.00  0.00     0.030 A 
ATOM    578  CZ3 TRP A  60       4.117 -13.318  -4.771  1.00  0.00     0.001 A 
ATOM    579  CH2 TRP A  60       3.057 -13.926  -4.086  1.00  0.00     0.002 A 
ATOM    580  HN  TRP A  60       5.236 -12.721  -9.456  1.00  0.00     0.163 HD
ATOM    581  HE1 TRP A  60      -0.402 -13.672  -6.409  1.00  0.00     0.165 HD
ATOM    582  N   ASN A  61       4.261 -10.699 -11.335  1.00  0.00    -0.346 N 
ATOM    583  CA  ASN A  61       4.487  -9.832 -12.486  1.00  0.00     0.185 C 
ATOM    584  C   ASN A  61       3.202  -9.115 -12.889  1.00  0.00     0.241 C 
ATOM    585  O   ASN A  61       2.865  -9.043 -14.070  1.00  0.00    -0.271 OA
ATOM    586  CB  ASN A  61       5.022 -10.647 -13.666  1.00  0.00     0.137 C 
ATOM    587  CG  ASN A  61       6.090 -11.638 -13.248  1.00  0.00     0.217 C 
ATOM    588  ND2 ASN A  61       6.404 -12.578 -14.133  1.00  0.00    -0.370 N 
ATOM    589  OD1 ASN A  61       6.626 -11.561 -12.143  1.00  0.00    -0.274 OA
ATOM    590  HN  ASN A  61       4.781 -10.553 -10.517  1.00  0.00     0.163 HD
ATOM    591 1HD2 ASN A  61       5.936 -12.578 -14.994  1.00  0.00     0.159 HD
ATOM    592 2HD2 ASN A  61       7.091 -13.232 -13.888  1.00  0.00     0.159 HD
ATOM    593  N   GLU A  62       2.491  -8.587 -11.898  1.00  0.00    -0.346 N 
ATOM    594  CA  GLU A  62       1.243  -7.876 -12.150  1.00  0.00     0.177 C 
ATOM    595  C   GLU A  62       1.261  -6.497 -11.497  1.00  0.00     0.241 C 
ATOM    596  O   GLU A  62       1.867  -6.306 -10.442  1.00  0.00    -0.271 OA
ATOM    597  CB  GLU A  62       0.054  -8.685 -11.626  1.00  0.00     0.045 C 
ATOM    598  CG  GLU A  62      -1.273  -7.951 -11.724  1.00  0.00     0.116 C 
ATOM    599  CD  GLU A  62      -1.869  -8.007 -13.117  1.00  0.00     0.172 C 
ATOM    600  OE1 GLU A  62      -2.576  -8.991 -13.420  1.00  0.00    -0.648 OA
ATOM    601  OE2 GLU A  62      -1.628  -7.068 -13.904  1.00  0.00    -0.648 OA
ATOM    602  HN  GLU A  62       2.812  -8.678 -10.977  1.00  0.00     0.163 HD
ATOM    603  N   TRP A  63       0.593  -5.540 -12.131  1.00  0.00    -0.346 N 
ATOM    604  CA  TRP A  63       0.533  -4.178 -11.612  1.00  0.00     0.181 C 
ATOM    605  C   TRP A  63      -0.644  -4.011 -10.657  1.00  0.00     0.241 C 
ATOM    606  O   TRP A  63      -1.802  -4.164 -11.050  1.00  0.00    -0.271 OA
ATOM    607  CB  TRP A  63       0.418  -3.177 -12.763  1.00  0.00     0.075 C 
ATOM    608  CG  TRP A  63       1.694  -3.004 -13.529  1.00  0.00    -0.028 A 
ATOM    609  CD1 TRP A  63       2.141  -3.777 -14.562  1.00  0.00     0.096 A 
ATOM    610  CD2 TRP A  63       2.688  -1.995 -13.321  1.00  0.00    -0.002 A 
ATOM    611  CE2 TRP A  63       3.710  -2.216 -14.265  1.00  0.00     0.042 A 
ATOM    612  CE3 TRP A  63       2.814  -0.925 -12.431  1.00  0.00     0.014 A 
ATOM    613  NE1 TRP A  63       3.354  -3.309 -15.009  1.00  0.00    -0.365 N 
ATOM    614  CZ2 TRP A  63       4.841  -1.407 -14.340  1.00  0.00     0.030 A 
ATOM    615  CZ3 TRP A  63       3.937  -0.123 -12.507  1.00  0.00     0.001 A 
ATOM    616  CH2 TRP A  63       4.938  -0.367 -13.457  1.00  0.00     0.002 A 
ATOM    617  HN  TRP A  63       0.129  -5.754 -12.968  1.00  0.00     0.163 HD
ATOM    618  HE1 TRP A  63       3.876  -3.695 -15.743  1.00  0.00     0.165 HD
ATOM    619  N   LEU A  64      -0.342  -3.697  -9.402  1.00  0.00    -0.346 N 
ATOM    620  CA  LEU A  64      -1.376  -3.509  -8.390  1.00  0.00     0.177 C 
ATOM    621  C   LEU A  64      -1.639  -2.025  -8.151  1.00  0.00     0.241 C 
ATOM    622  O   LEU A  64      -0.729  -1.270  -7.814  1.00  0.00    -0.271 OA
ATOM    623  CB  LEU A  64      -0.964  -4.183  -7.081  1.00  0.00     0.038 C 
ATOM    624  CG  LEU A  64      -2.104  -4.724  -6.217  1.00  0.00    -0.020 C 
ATOM    625  CD1 LEU A  64      -3.017  -5.621  -7.039  1.00  0.00     0.009 C 
ATOM    626  CD2 LEU A  64      -1.552  -5.478  -5.016  1.00  0.00     0.009 C 
ATOM    627  HN  LEU A  64       0.598  -3.589  -9.149  1.00  0.00     0.163 HD
ATOM    628  N   ASN A  65      -2.892  -1.617  -8.325  1.00  0.00    -0.346 N 
ATOM    629  CA  ASN A  65      -3.276  -0.224  -8.126  1.00  0.00     0.185 C 
ATOM    630  C   ASN A  65      -3.919  -0.027  -6.756  1.00  0.00     0.241 C 
ATOM    631  O   ASN A  65      -4.745  -0.832  -6.325  1.00  0.00    -0.271 OA
ATOM    632  CB  ASN A  65      -4.243   0.222  -9.225  1.00  0.00     0.137 C 
ATOM    633  CG  ASN A  65      -5.422  -0.720  -9.375  1.00  0.00     0.217 C 
ATOM    634  ND2 ASN A  65      -6.579  -0.304  -8.874  1.00  0.00    -0.370 N 
ATOM    635  OD1 ASN A  65      -5.293  -1.809  -9.935  1.00  0.00    -0.274 OA
ATOM    636  HN  ASN A  65      -3.574  -2.267  -8.594  1.00  0.00     0.163 HD
ATOM    637 1HD2 ASN A  65      -6.608   0.575  -8.442  1.00  0.00     0.159 HD
ATOM    638 2HD2 ASN A  65      -7.357  -0.894  -8.957  1.00  0.00     0.159 HD
ATOM    639  N   TYR A  66      -3.535   1.048  -6.078  1.00  0.00    -0.346 N 
ATOM    640  CA  TYR A  66      -4.072   1.350  -4.756  1.00  0.00     0.180 C 
ATOM    641  C   TYR A  66      -5.054   2.516  -4.821  1.00  0.00     0.241 C 
ATOM    642  O   TYR A  66      -4.816   3.505  -5.515  1.00  0.00    -0.271 OA
ATOM    643  CB  TYR A  66      -2.937   1.678  -3.784  1.00  0.00     0.073 C 
ATOM    644  CG  TYR A  66      -2.071   0.487  -3.441  1.00  0.00    -0.056 A 
ATOM    645  CD1 TYR A  66      -1.183  -0.041  -4.369  1.00  0.00     0.010 A 
ATOM    646  CD2 TYR A  66      -2.141  -0.109  -2.188  1.00  0.00     0.010 A 
ATOM    647  CE1 TYR A  66      -0.390  -1.130  -4.060  1.00  0.00     0.037 A 
ATOM    648  CE2 TYR A  66      -1.351  -1.196  -1.869  1.00  0.00     0.037 A 
ATOM    649  CZ  TYR A  66      -0.478  -1.703  -2.809  1.00  0.00     0.065 A 
ATOM    650  OH  TYR A  66       0.311  -2.787  -2.497  1.00  0.00    -0.361 OA
ATOM    651  HN  TYR A  66      -2.873   1.653  -6.474  1.00  0.00     0.163 HD
ATOM    652  HH  TYR A  66       0.024  -3.549  -3.005  1.00  0.00     0.217 HD
ATOM    653  N   ASP A  67      -6.158   2.392  -4.092  1.00  0.00    -0.345 N 
ATOM    654  CA  ASP A  67      -7.176   3.435  -4.064  1.00  0.00     0.186 C 
ATOM    655  C   ASP A  67      -6.800   4.536  -3.077  1.00  0.00     0.241 C 
ATOM    656  O   ASP A  67      -7.658   5.080  -2.382  1.00  0.00    -0.271 OA
ATOM    657  CB  ASP A  67      -8.535   2.841  -3.689  1.00  0.00     0.147 C 
ATOM    658  CG  ASP A  67      -9.355   2.459  -4.906  1.00  0.00     0.175 C 
ATOM    659  OD1 ASP A  67      -8.760   1.990  -5.899  1.00  0.00    -0.648 OA
ATOM    660  OD2 ASP A  67     -10.591   2.629  -4.865  1.00  0.00    -0.648 OA
ATOM    661  HN  ASP A  67      -6.290   1.580  -3.559  1.00  0.00     0.163 HD
ATOM    662  N   ILE A  68      -5.512   4.858  -3.021  1.00  0.00    -0.346 N 
ATOM    663  CA  ILE A  68      -5.022   5.894  -2.120  1.00  0.00     0.180 C 
ATOM    664  C   ILE A  68      -4.617   7.146  -2.890  1.00  0.00     0.241 C 
ATOM    665  O   ILE A  68      -4.395   7.099  -4.100  1.00  0.00    -0.271 OA
ATOM    666  CB  ILE A  68      -3.819   5.400  -1.296  1.00  0.00     0.013 C 
ATOM    667  CG1 ILE A  68      -2.575   5.294  -2.181  1.00  0.00     0.002 C 
ATOM    668  CG2 ILE A  68      -4.133   4.058  -0.652  1.00  0.00     0.012 C 
ATOM    669  CD1 ILE A  68      -1.724   6.545  -2.180  1.00  0.00     0.005 C 
ATOM    670  HN  ILE A  68      -4.876   4.389  -3.600  1.00  0.00     0.163 HD
ATOM    671  N   TYR A  69      -4.521   8.265  -2.180  1.00  0.00    -0.346 N 
ATOM    672  CA  TYR A  69      -4.142   9.531  -2.797  1.00  0.00     0.180 C 
ATOM    673  C   TYR A  69      -2.835  10.053  -2.210  1.00  0.00     0.241 C 
ATOM    674  O   TYR A  69      -2.708  10.218  -0.996  1.00  0.00    -0.271 OA
ATOM    675  CB  TYR A  69      -5.251  10.567  -2.605  1.00  0.00     0.073 C 
ATOM    676  CG  TYR A  69      -5.536  11.385  -3.844  1.00  0.00    -0.056 A 
ATOM    677  CD1 TYR A  69      -5.585  10.789  -5.098  1.00  0.00     0.010 A 
ATOM    678  CD2 TYR A  69      -5.757  12.755  -3.761  1.00  0.00     0.010 A 
ATOM    679  CE1 TYR A  69      -5.845  11.532  -6.233  1.00  0.00     0.037 A 
ATOM    680  CE2 TYR A  69      -6.019  13.505  -4.890  1.00  0.00     0.037 A 
ATOM    681  CZ  TYR A  69      -6.062  12.890  -6.124  1.00  0.00     0.065 A 
ATOM    682  OH  TYR A  69      -6.321  13.635  -7.252  1.00  0.00    -0.361 OA
ATOM    683  HN  TYR A  69      -4.710   8.240  -1.219  1.00  0.00     0.163 HD
ATOM    684  HH  TYR A  69      -5.959  14.517  -7.142  1.00  0.00     0.217 HD
ATOM    685  N   ILE A  70      -1.865  10.313  -3.080  1.00  0.00    -0.346 N 
ATOM    686  CA  ILE A  70      -0.568  10.819  -2.649  1.00  0.00     0.180 C 
ATOM    687  C   ILE A  70      -0.719  12.100  -1.837  1.00  0.00     0.243 C 
ATOM    688  O   ILE A  70      -0.251  12.204  -0.703  1.00  0.00    -0.271 OA
ATOM    689  CB  ILE A  70       0.357  11.093  -3.851  1.00  0.00     0.013 C 
ATOM    690  CG1 ILE A  70       1.134   9.829  -4.223  1.00  0.00     0.002 C 
ATOM    691  CG2 ILE A  70       1.312  12.234  -3.534  1.00  0.00     0.012 C 
ATOM    692  CD1 ILE A  70       0.263   8.728  -4.786  1.00  0.00     0.005 C 
ATOM    693  HN  ILE A  70      -2.026  10.162  -4.035  1.00  0.00     0.163 HD
ATOM    694  N   PRO A  71      -1.391  13.100  -2.427  1.00  0.00    -0.337 N 
ATOM    695  CA  PRO A  71      -1.623  14.392  -1.775  1.00  0.00     0.179 C 
ATOM    696  C   PRO A  71      -2.605  14.287  -0.613  1.00  0.00     0.241 C 
ATOM    697  O   PRO A  71      -2.953  15.290   0.010  1.00  0.00    -0.271 OA
ATOM    698  CB  PRO A  71      -2.209  15.255  -2.895  1.00  0.00     0.037 C 
ATOM    699  CG  PRO A  71      -2.830  14.282  -3.837  1.00  0.00     0.022 C 
ATOM    700  CD  PRO A  71      -1.977  13.045  -3.777  1.00  0.00     0.127 C 
ATOM    701  N   ASP A  72      -3.048  13.068  -0.327  1.00  0.00    -0.346 N 
ATOM    702  CA  ASP A  72      -3.989  12.832   0.761  1.00  0.00     0.186 C 
ATOM    703  C   ASP A  72      -3.474  11.745   1.700  1.00  0.00     0.241 C 
ATOM    704  O   ASP A  72      -4.140  11.380   2.669  1.00  0.00    -0.271 OA
ATOM    705  CB  ASP A  72      -5.357  12.435   0.204  1.00  0.00     0.147 C 
ATOM    706  CG  ASP A  72      -6.499  12.894   1.089  1.00  0.00     0.175 C 
ATOM    707  OD1 ASP A  72      -6.410  14.011   1.640  1.00  0.00    -0.648 OA
ATOM    708  OD2 ASP A  72      -7.481  12.136   1.231  1.00  0.00    -0.648 OA
ATOM    709  HN  ASP A  72      -2.733  12.308  -0.861  1.00  0.00     0.163 HD
ATOM    710  N   LEU A  73      -2.285  11.231   1.405  1.00  0.00    -0.346 N 
ATOM    711  CA  LEU A  73      -1.680  10.185   2.222  1.00  0.00     0.177 C 
ATOM    712  C   LEU A  73      -0.908  10.786   3.392  1.00  0.00     0.243 C 
ATOM    713  O   LEU A  73       0.085  11.492   3.216  1.00  0.00    -0.271 OA
ATOM    714  CB  LEU A  73      -0.747   9.322   1.371  1.00  0.00     0.038 C 
ATOM    715  CG  LEU A  73      -0.614   7.858   1.793  1.00  0.00    -0.020 C 
ATOM    716  CD1 LEU A  73       0.014   7.757   3.175  1.00  0.00     0.009 C 
ATOM    717  CD2 LEU A  73      -1.972   7.172   1.771  1.00  0.00     0.009 C 
ATOM    718  HN  LEU A  73      -1.801  11.563   0.620  1.00  0.00     0.163 HD
ATOM    719  N   PRO A  74      -1.373  10.499   4.617  1.00  0.00    -0.337 N 
ATOM    720  CA  PRO A  74      -0.740  10.999   5.841  1.00  0.00     0.179 C 
ATOM    721  C   PRO A  74       0.617  10.352   6.098  1.00  0.00     0.241 C 
ATOM    722  O   PRO A  74       0.823   9.178   5.791  1.00  0.00    -0.271 OA
ATOM    723  CB  PRO A  74      -1.734  10.610   6.939  1.00  0.00     0.037 C 
ATOM    724  CG  PRO A  74      -2.470   9.438   6.386  1.00  0.00     0.022 C 
ATOM    725  CD  PRO A  74      -2.552   9.664   4.902  1.00  0.00     0.127 C 
ATOM    726  N   ARG A  75       1.538  11.125   6.663  1.00  0.00    -0.346 N 
ATOM    727  CA  ARG A  75       2.876  10.627   6.960  1.00  0.00     0.176 C 
ATOM    728  C   ARG A  75       2.814   9.439   7.915  1.00  0.00     0.241 C 
ATOM    729  O   ARG A  75       3.605   8.503   7.809  1.00  0.00    -0.271 OA
ATOM    730  CB  ARG A  75       3.734  11.739   7.567  1.00  0.00     0.036 C 
ATOM    731  CG  ARG A  75       3.797  12.995   6.713  1.00  0.00     0.023 C 
ATOM    732  CD  ARG A  75       4.524  12.741   5.402  1.00  0.00     0.138 C 
ATOM    733  NE  ARG A  75       4.359  13.847   4.462  1.00  0.00    -0.227 N 
ATOM    734  CZ  ARG A  75       4.979  15.015   4.585  1.00  0.00     0.665 C 
ATOM    735  NH1 ARG A  75       5.802  15.228   5.603  1.00  0.00    -0.235 N 
ATOM    736  NH2 ARG A  75       4.778  15.972   3.689  1.00  0.00    -0.235 N 
ATOM    737  HN  ARG A  75       1.314  12.053   6.884  1.00  0.00     0.163 HD
ATOM    738  HE  ARG A  75       3.756  13.710   3.702  1.00  0.00     0.177 HD
ATOM    739  HH  ARG A  75       5.956  14.508   6.279  1.00  0.00     0.174 HD
ATOM    740  HH  ARG A  75       6.269  16.108   5.693  1.00  0.00     0.174 HD
ATOM    741  HH  ARG A  75       4.159  15.814   2.920  1.00  0.00     0.174 HD
ATOM    742  HH  ARG A  75       5.245  16.851   3.782  1.00  0.00     0.174 HD
ATOM    743  N   ALA A  76       1.868   9.485   8.847  1.00  0.00    -0.346 N 
ATOM    744  CA  ALA A  76       1.702   8.412   9.820  1.00  0.00     0.172 C 
ATOM    745  C   ALA A  76       1.338   7.100   9.133  1.00  0.00     0.240 C 
ATOM    746  O   ALA A  76       1.718   6.022   9.591  1.00  0.00    -0.271 OA
ATOM    747  CB  ALA A  76       0.639   8.786  10.843  1.00  0.00     0.042 C 
ATOM    748  HN  ALA A  76       1.267  10.258   8.881  1.00  0.00     0.163 HD
ATOM    749  N   ALA A  77       0.599   7.198   8.033  1.00  0.00    -0.346 N 
ATOM    750  CA  ALA A  77       0.185   6.019   7.282  1.00  0.00     0.172 C 
ATOM    751  C   ALA A  77       1.379   5.348   6.612  1.00  0.00     0.240 C 
ATOM    752  O   ALA A  77       2.455   5.937   6.505  1.00  0.00    -0.271 OA
ATOM    753  CB  ALA A  77      -0.862   6.395   6.245  1.00  0.00     0.042 C 
ATOM    754  HN  ALA A  77       0.327   8.085   7.717  1.00  0.00     0.163 HD
ATOM    755  N   ARG A  78       1.183   4.112   6.164  1.00  0.00    -0.346 N 
ATOM    756  CA  ARG A  78       2.245   3.360   5.506  1.00  0.00     0.176 C 
ATOM    757  C   ARG A  78       1.673   2.175   4.733  1.00  0.00     0.241 C 
ATOM    758  O   ARG A  78       0.469   1.917   4.772  1.00  0.00    -0.271 OA
ATOM    759  CB  ARG A  78       3.263   2.867   6.536  1.00  0.00     0.036 C 
ATOM    760  CG  ARG A  78       2.662   1.969   7.605  1.00  0.00     0.023 C 
ATOM    761  CD  ARG A  78       3.511   1.959   8.866  1.00  0.00     0.138 C 
ATOM    762  NE  ARG A  78       3.295   3.151   9.681  1.00  0.00    -0.227 N 
ATOM    763  CZ  ARG A  78       4.071   3.493  10.704  1.00  0.00     0.665 C 
ATOM    764  NH1 ARG A  78       5.109   2.737  11.035  1.00  0.00    -0.235 N 
ATOM    765  NH2 ARG A  78       3.810   4.594  11.397  1.00  0.00    -0.235 N 
ATOM    766  HN  ARG A  78       0.303   3.696   6.279  1.00  0.00     0.163 HD
ATOM    767  HE  ARG A  78       2.534   3.725   9.454  1.00  0.00     0.177 HD
ATOM    768  HH  ARG A  78       5.308   1.908  10.513  1.00  0.00     0.174 HD
ATOM    769  HH  ARG A  78       5.692   2.997  11.804  1.00  0.00     0.174 HD
ATOM    770  HH  ARG A  78       3.029   5.167  11.150  1.00  0.00     0.174 HD
ATOM    771  HH  ARG A  78       4.394   4.850  12.166  1.00  0.00     0.174 HD
ATOM    772  N   LEU A  79       2.543   1.459   4.030  1.00  0.00    -0.346 N 
ATOM    773  CA  LEU A  79       2.126   0.302   3.247  1.00  0.00     0.177 C 
ATOM    774  C   LEU A  79       2.396  -0.995   4.004  1.00  0.00     0.241 C 
ATOM    775  O   LEU A  79       3.457  -1.164   4.606  1.00  0.00    -0.271 OA
ATOM    776  CB  LEU A  79       2.854   0.282   1.902  1.00  0.00     0.038 C 
ATOM    777  CG  LEU A  79       2.599  -0.940   1.018  1.00  0.00    -0.020 C 
ATOM    778  CD1 LEU A  79       1.135  -1.007   0.610  1.00  0.00     0.009 C 
ATOM    779  CD2 LEU A  79       3.496  -0.906  -0.210  1.00  0.00     0.009 C 
ATOM    780  HN  LEU A  79       3.489   1.714   4.038  1.00  0.00     0.163 HD
ATOM    781  N   CYS A  80       1.431  -1.907   3.967  1.00  0.00    -0.345 N 
ATOM    782  CA  CYS A  80       1.566  -3.190   4.649  1.00  0.00     0.185 C 
ATOM    783  C   CYS A  80       1.137  -4.336   3.739  1.00  0.00     0.241 C 
ATOM    784  O   CYS A  80       0.078  -4.283   3.113  1.00  0.00    -0.271 OA
ATOM    785  CB  CYS A  80       0.731  -3.200   5.930  1.00  0.00     0.105 C 
ATOM    786  SG  CYS A  80      -0.761  -2.182   5.847  1.00  0.00    -0.180 SA
ATOM    787  HN  CYS A  80       0.609  -1.714   3.471  1.00  0.00     0.163 HD
ATOM    788  HG  CYS A  80      -0.387  -0.919   5.708  1.00  0.00     0.101 HD
ATOM    789  N   LEU A  81       1.966  -5.372   3.671  1.00  0.00    -0.346 N 
ATOM    790  CA  LEU A  81       1.674  -6.532   2.836  1.00  0.00     0.177 C 
ATOM    791  C   LEU A  81       1.845  -7.827   3.624  1.00  0.00     0.241 C 
ATOM    792  O   LEU A  81       2.539  -7.860   4.640  1.00  0.00    -0.271 OA
ATOM    793  CB  LEU A  81       2.587  -6.545   1.609  1.00  0.00     0.038 C 
ATOM    794  CG  LEU A  81       4.042  -6.138   1.849  1.00  0.00    -0.020 C 
ATOM    795  CD1 LEU A  81       4.886  -7.355   2.195  1.00  0.00     0.009 C 
ATOM    796  CD2 LEU A  81       4.605  -5.425   0.629  1.00  0.00     0.009 C 
ATOM    797  HN  LEU A  81       2.795  -5.357   4.193  1.00  0.00     0.163 HD
ATOM    798  N   SER A  82       1.208  -8.892   3.148  1.00  0.00    -0.344 N 
ATOM    799  CA  SER A  82       1.288 -10.189   3.809  1.00  0.00     0.200 C 
ATOM    800  C   SER A  82       0.919 -11.313   2.845  1.00  0.00     0.243 C 
ATOM    801  O   SER A  82      -0.053 -11.210   2.097  1.00  0.00    -0.271 OA
ATOM    802  CB  SER A  82       0.363 -10.222   5.027  1.00  0.00     0.199 C 
ATOM    803  OG  SER A  82      -0.996 -10.126   4.638  1.00  0.00    -0.398 OA
ATOM    804  HN  SER A  82       0.670  -8.802   2.333  1.00  0.00     0.163 HD
ATOM    805  HG  SER A  82      -1.054  -9.710   3.774  1.00  0.00     0.209 HD
ATOM    806  N   ILE A  83       1.703 -12.386   2.870  1.00  0.00    -0.346 N 
ATOM    807  CA  ILE A  83       1.459 -13.530   2.000  1.00  0.00     0.180 C 
ATOM    808  C   ILE A  83       0.472 -14.503   2.636  1.00  0.00     0.241 C 
ATOM    809  O   ILE A  83       0.563 -14.806   3.826  1.00  0.00    -0.271 OA
ATOM    810  CB  ILE A  83       2.765 -14.279   1.676  1.00  0.00     0.013 C 
ATOM    811  CG1 ILE A  83       3.841 -13.295   1.213  1.00  0.00     0.002 C 
ATOM    812  CG2 ILE A  83       2.517 -15.339   0.613  1.00  0.00     0.012 C 
ATOM    813  CD1 ILE A  83       5.191 -13.939   0.984  1.00  0.00     0.005 C 
ATOM    814  HN  ILE A  83       2.462 -12.409   3.488  1.00  0.00     0.163 HD
ATOM    815  N   CYS A  84      -0.468 -14.991   1.835  1.00  0.00    -0.345 N 
ATOM    816  CA  CYS A  84      -1.472 -15.932   2.319  1.00  0.00     0.185 C 
ATOM    817  C   CYS A  84      -1.609 -17.118   1.369  1.00  0.00     0.242 C 
ATOM    818  O   CYS A  84      -1.371 -16.994   0.168  1.00  0.00    -0.271 OA
ATOM    819  CB  CYS A  84      -2.823 -15.232   2.478  1.00  0.00     0.105 C 
ATOM    820  SG  CYS A  84      -2.747 -13.685   3.410  1.00  0.00    -0.180 SA
ATOM    821  HN  CYS A  84      -0.489 -14.712   0.896  1.00  0.00     0.163 HD
ATOM    822  HG  CYS A  84      -1.474 -13.423   3.664  1.00  0.00     0.101 HD
ATOM    823  N   SER A  85      -1.992 -18.267   1.917  1.00  0.00    -0.344 N 
ATOM    824  CA  SER A  85      -2.155 -19.477   1.119  1.00  0.00     0.200 C 
ATOM    825  C   SER A  85      -3.621 -19.894   1.059  1.00  0.00     0.243 C 
ATOM    826  O   SER A  85      -4.258 -20.116   2.089  1.00  0.00    -0.271 OA
ATOM    827  CB  SER A  85      -1.312 -20.613   1.701  1.00  0.00     0.199 C 
ATOM    828  OG  SER A  85      -1.826 -21.042   2.950  1.00  0.00    -0.398 OA
ATOM    829  HN  SER A  85      -2.167 -18.302   2.881  1.00  0.00     0.163 HD
ATOM    830  HG  SER A  85      -1.505 -20.461   3.644  1.00  0.00     0.209 HD
ATOM    831  N   VAL A  86      -4.150 -20.000  -0.156  1.00  0.00    -0.346 N 
ATOM    832  CA  VAL A  86      -5.541 -20.392  -0.352  1.00  0.00     0.180 C 
ATOM    833  C   VAL A  86      -5.641 -21.823  -0.868  1.00  0.00     0.241 C 
ATOM    834  O   VAL A  86      -5.033 -22.174  -1.880  1.00  0.00    -0.271 OA
ATOM    835  CB  VAL A  86      -6.255 -19.451  -1.340  1.00  0.00     0.009 C 
ATOM    836  CG1 VAL A  86      -5.739 -19.669  -2.754  1.00  0.00     0.012 C 
ATOM    837  CG2 VAL A  86      -7.761 -19.656  -1.276  1.00  0.00     0.012 C 
ATOM    838  HN  VAL A  86      -3.592 -19.810  -0.938  1.00  0.00     0.163 HD
ATOM    839  N   LYS A  87      -6.412 -22.647  -0.167  1.00  0.00    -0.346 N 
ATOM    840  CA  LYS A  87      -6.594 -24.041  -0.554  1.00  0.00     0.176 C 
ATOM    841  C   LYS A  87      -7.958 -24.556  -0.106  1.00  0.00     0.240 C 
ATOM    842  O   LYS A  87      -8.315 -24.459   1.067  1.00  0.00    -0.271 OA
ATOM    843  CB  LYS A  87      -5.487 -24.908   0.050  1.00  0.00     0.035 C 
ATOM    844  CG  LYS A  87      -5.817 -26.390   0.068  1.00  0.00     0.004 C 
ATOM    845  CD  LYS A  87      -5.866 -26.968  -1.337  1.00  0.00     0.027 C 
ATOM    846  CE  LYS A  87      -6.092 -28.472  -1.313  1.00  0.00     0.229 C 
ATOM    847  NZ  LYS A  87      -5.648 -29.120  -2.578  1.00  0.00    -0.079 N 
ATOM    848  HN  LYS A  87      -6.870 -22.308   0.631  1.00  0.00     0.163 HD
ATOM    849  HZ1 LYS A  87      -4.713 -29.557  -2.447  1.00  0.00     0.274 HD
ATOM    850  HZ2 LYS A  87      -5.583 -28.412  -3.338  1.00  0.00     0.274 HD
ATOM    851  HZ3 LYS A  87      -6.327 -29.855  -2.861  1.00  0.00     0.274 HD
ATOM    852  N   GLY A  88      -8.717 -25.105  -1.050  1.00  0.00    -0.351 N 
ATOM    853  CA  GLY A  88     -10.033 -25.628  -0.732  1.00  0.00     0.225 C 
ATOM    854  C   GLY A  88     -10.224 -27.051  -1.219  1.00  0.00     0.236 C 
ATOM    855  O   GLY A  88      -9.288 -27.674  -1.720  1.00  0.00    -0.272 OA
ATOM    856  HN  GLY A  88      -8.381 -25.156  -1.969  1.00  0.00     0.163 HD
ATOM    857  N   ARG A  89     -11.439 -27.568  -1.069  1.00  0.00    -0.346 N 
ATOM    858  CA  ARG A  89     -11.749 -28.928  -1.494  1.00  0.00     0.176 C 
ATOM    859  C   ARG A  89     -12.907 -28.936  -2.489  1.00  0.00     0.241 C 
ATOM    860  O   ARG A  89     -13.673 -27.976  -2.574  1.00  0.00    -0.271 OA
ATOM    861  CB  ARG A  89     -12.096 -29.797  -0.284  1.00  0.00     0.036 C 
ATOM    862  CG  ARG A  89     -10.881 -30.243   0.513  1.00  0.00     0.023 C 
ATOM    863  CD  ARG A  89     -11.193 -31.463   1.366  1.00  0.00     0.138 C 
ATOM    864  NE  ARG A  89     -10.250 -31.613   2.471  1.00  0.00    -0.227 N 
ATOM    865  CZ  ARG A  89     -10.461 -32.409   3.514  1.00  0.00     0.665 C 
ATOM    866  NH1 ARG A  89     -11.576 -33.122   3.593  1.00  0.00    -0.235 N 
ATOM    867  NH2 ARG A  89      -9.556 -32.492   4.481  1.00  0.00    -0.235 N 
ATOM    868  HN  ARG A  89     -12.144 -27.022  -0.663  1.00  0.00     0.163 HD
ATOM    869  HE  ARG A  89      -9.420 -31.095   2.433  1.00  0.00     0.177 HD
ATOM    870  HH  ARG A  89     -12.259 -33.063   2.866  1.00  0.00     0.174 HD
ATOM    871  HH  ARG A  89     -11.731 -33.721   4.379  1.00  0.00     0.174 HD
ATOM    872  HH  ARG A  89      -8.714 -31.955   4.424  1.00  0.00     0.174 HD
ATOM    873  HH  ARG A  89      -9.715 -33.090   5.265  1.00  0.00     0.174 HD
ATOM    874  N   LYS A  90     -13.027 -30.026  -3.239  1.00  0.00    -0.346 N 
ATOM    875  CA  LYS A  90     -14.091 -30.161  -4.228  1.00  0.00     0.176 C 
ATOM    876  C   LYS A  90     -15.456 -29.911  -3.595  1.00  0.00     0.240 C 
ATOM    877  O   LYS A  90     -15.912 -30.685  -2.754  1.00  0.00    -0.271 OA
ATOM    878  CB  LYS A  90     -14.055 -31.555  -4.857  1.00  0.00     0.035 C 
ATOM    879  CG  LYS A  90     -14.600 -31.596  -6.275  1.00  0.00     0.004 C 
ATOM    880  CD  LYS A  90     -14.820 -33.024  -6.747  1.00  0.00     0.027 C 
ATOM    881  CE  LYS A  90     -15.835 -33.087  -7.877  1.00  0.00     0.229 C 
ATOM    882  NZ  LYS A  90     -17.217 -32.807  -7.397  1.00  0.00    -0.079 N 
ATOM    883  HN  LYS A  90     -12.385 -30.758  -3.125  1.00  0.00     0.163 HD
ATOM    884  HZ1 LYS A  90     -17.277 -31.837  -7.027  1.00  0.00     0.274 HD
ATOM    885  HZ2 LYS A  90     -17.474 -33.472  -6.640  1.00  0.00     0.274 HD
ATOM    886  HZ3 LYS A  90     -17.895 -32.911  -8.179  1.00  0.00     0.274 HD
ATOM    887  N   GLY A  91     -16.105 -28.826  -4.006  1.00  0.00    -0.351 N 
ATOM    888  CA  GLY A  91     -17.412 -28.496  -3.470  1.00  0.00     0.225 C 
ATOM    889  C   GLY A  91     -17.327 -27.657  -2.210  1.00  0.00     0.236 C 
ATOM    890  O   GLY A  91     -18.247 -26.902  -1.896  1.00  0.00    -0.272 OA
ATOM    891  HN  GLY A  91     -15.692 -28.245  -4.679  1.00  0.00     0.163 HD
ATOM    892  N   ALA A  92     -16.220 -27.790  -1.486  1.00  0.00    -0.347 N 
ATOM    893  CA  ALA A  92     -16.018 -27.038  -0.254  1.00  0.00     0.172 C 
ATOM    894  C   ALA A  92     -15.319 -25.711  -0.529  1.00  0.00     0.240 C 
ATOM    895  O   ALA A  92     -14.659 -25.546  -1.555  1.00  0.00    -0.271 OA
ATOM    896  CB  ALA A  92     -15.217 -27.863   0.742  1.00  0.00     0.042 C 
ATOM    897  HN  ALA A  92     -15.523 -28.408  -1.789  1.00  0.00     0.163 HD
ATOM    898  N   LYS A  93     -15.468 -24.767   0.394  1.00  0.00    -0.346 N 
ATOM    899  CA  LYS A  93     -14.850 -23.454   0.252  1.00  0.00     0.176 C 
ATOM    900  C   LYS A  93     -13.339 -23.540   0.442  1.00  0.00     0.241 C 
ATOM    901  O   LYS A  93     -12.814 -24.577   0.844  1.00  0.00    -0.271 OA
ATOM    902  CB  LYS A  93     -15.448 -22.475   1.266  1.00  0.00     0.035 C 
ATOM    903  CG  LYS A  93     -16.874 -22.061   0.945  1.00  0.00     0.004 C 
ATOM    904  CD  LYS A  93     -17.620 -21.619   2.192  1.00  0.00     0.027 C 
ATOM    905  CE  LYS A  93     -18.192 -22.808   2.950  1.00  0.00     0.229 C 
ATOM    906  NZ  LYS A  93     -19.345 -23.420   2.234  1.00  0.00    -0.079 N 
ATOM    907  HN  LYS A  93     -16.006 -24.958   1.191  1.00  0.00     0.163 HD
ATOM    908  HZ1 LYS A  93     -19.029 -24.251   1.694  1.00  0.00     0.274 HD
ATOM    909  HZ2 LYS A  93     -19.762 -22.732   1.575  1.00  0.00     0.274 HD
ATOM    910  HZ3 LYS A  93     -20.072 -23.717   2.915  1.00  0.00     0.274 HD
ATOM    911  N   GLU A  94     -12.648 -22.442   0.152  1.00  0.00    -0.346 N 
ATOM    912  CA  GLU A  94     -11.197 -22.396   0.291  1.00  0.00     0.177 C 
ATOM    913  C   GLU A  94     -10.800 -21.921   1.686  1.00  0.00     0.241 C 
ATOM    914  O   GLU A  94     -11.637 -21.443   2.452  1.00  0.00    -0.271 OA
ATOM    915  CB  GLU A  94     -10.590 -21.471  -0.766  1.00  0.00     0.045 C 
ATOM    916  CG  GLU A  94     -10.376 -22.142  -2.112  1.00  0.00     0.116 C 
ATOM    917  CD  GLU A  94     -10.105 -21.148  -3.224  1.00  0.00     0.172 C 
ATOM    918  OE1 GLU A  94     -11.065 -20.488  -3.675  1.00  0.00    -0.648 OA
ATOM    919  OE2 GLU A  94      -8.935 -21.029  -3.643  1.00  0.00    -0.648 OA
ATOM    920  HN  GLU A  94     -13.124 -21.646  -0.165  1.00  0.00     0.163 HD
ATOM    921  N   GLU A  95      -9.517 -22.058   2.009  1.00  0.00    -0.346 N 
ATOM    922  CA  GLU A  95      -9.010 -21.644   3.312  1.00  0.00     0.177 C 
ATOM    923  C   GLU A  95      -7.769 -20.769   3.160  1.00  0.00     0.241 C 
ATOM    924  O   GLU A  95      -6.778 -21.177   2.554  1.00  0.00    -0.271 OA
ATOM    925  CB  GLU A  95      -8.682 -22.869   4.168  1.00  0.00     0.045 C 
ATOM    926  CG  GLU A  95      -8.446 -22.542   5.633  1.00  0.00     0.116 C 
ATOM    927  CD  GLU A  95      -7.987 -23.746   6.433  1.00  0.00     0.172 C 
ATOM    928  OE1 GLU A  95      -7.171 -24.531   5.906  1.00  0.00    -0.648 OA
ATOM    929  OE2 GLU A  95      -8.443 -23.903   7.584  1.00  0.00    -0.648 OA
ATOM    930  HN  GLU A  95      -8.898 -22.445   1.356  1.00  0.00     0.163 HD
ATOM    931  N   HIS A  96      -7.832 -19.562   3.714  1.00  0.00    -0.346 N 
ATOM    932  CA  HIS A  96      -6.714 -18.628   3.641  1.00  0.00     0.182 C 
ATOM    933  C   HIS A  96      -5.927 -18.619   4.948  1.00  0.00     0.241 C 
ATOM    934  O   HIS A  96      -6.500 -18.466   6.027  1.00  0.00    -0.271 OA
ATOM    935  CB  HIS A  96      -7.219 -17.220   3.326  1.00  0.00     0.093 C 
ATOM    936  CG  HIS A  96      -8.074 -17.150   2.098  1.00  0.00     0.028 A 
ATOM    937  CD2 HIS A  96      -8.850 -18.088   1.506  1.00  0.00     0.114 A 
ATOM    938  ND1 HIS A  96      -8.196 -16.012   1.330  1.00  0.00    -0.354 N 
ATOM    939  CE1 HIS A  96      -9.012 -16.252   0.319  1.00  0.00     0.180 A 
ATOM    940  NE2 HIS A  96      -9.423 -17.504   0.402  1.00  0.00    -0.360 N 
ATOM    941  HN  HIS A  96      -8.649 -19.294   4.184  1.00  0.00     0.163 HD
ATOM    942  HD1 HIS A  96      -7.753 -15.156   1.501  1.00  0.00     0.166 HD
ATOM    943  HE2 HIS A  96     -10.101 -17.915  -0.173  1.00  0.00     0.166 HD
ATOM    944  N   CYS A  97      -4.613 -18.784   4.842  1.00  0.00    -0.345 N 
ATOM    945  CA  CYS A  97      -3.747 -18.797   6.016  1.00  0.00     0.185 C 
ATOM    946  C   CYS A  97      -2.543 -17.884   5.813  1.00  0.00     0.244 C 
ATOM    947  O   CYS A  97      -1.835 -17.963   4.809  1.00  0.00    -0.271 OA
ATOM    948  CB  CYS A  97      -3.279 -20.221   6.315  1.00  0.00     0.105 C 
ATOM    949  SG  CYS A  97      -2.921 -20.530   8.060  1.00  0.00    -0.180 SA
ATOM    950  HN  CYS A  97      -4.215 -18.901   3.954  1.00  0.00     0.163 HD
ATOM    951  HG  CYS A  97      -4.029 -20.306   8.750  1.00  0.00     0.101 HD
ATOM    952  N   PRO A  98      -2.303 -16.994   6.788  1.00  0.00    -0.337 N 
ATOM    953  CA  PRO A  98      -1.185 -16.047   6.738  1.00  0.00     0.179 C 
ATOM    954  C   PRO A  98       0.165 -16.737   6.902  1.00  0.00     0.241 C 
ATOM    955  O   PRO A  98       0.297 -17.693   7.667  1.00  0.00    -0.271 OA
ATOM    956  CB  PRO A  98      -1.457 -15.115   7.921  1.00  0.00     0.037 C 
ATOM    957  CG  PRO A  98      -2.270 -15.930   8.867  1.00  0.00     0.022 C 
ATOM    958  CD  PRO A  98      -3.106 -16.843   8.013  1.00  0.00     0.127 C 
ATOM    959  N   LEU A  99       1.166 -16.246   6.180  1.00  0.00    -0.346 N 
ATOM    960  CA  LEU A  99       2.508 -16.815   6.246  1.00  0.00     0.177 C 
ATOM    961  C   LEU A  99       3.512 -15.784   6.751  1.00  0.00     0.241 C 
ATOM    962  O   LEU A  99       4.198 -16.008   7.748  1.00  0.00    -0.271 OA
ATOM    963  CB  LEU A  99       2.935 -17.326   4.869  1.00  0.00     0.038 C 
ATOM    964  CG  LEU A  99       1.854 -18.036   4.052  1.00  0.00    -0.020 C 
ATOM    965  CD1 LEU A  99       2.363 -18.354   2.655  1.00  0.00     0.009 C 
ATOM    966  CD2 LEU A  99       1.400 -19.306   4.757  1.00  0.00     0.009 C 
ATOM    967  HN  LEU A  99       1.000 -15.483   5.588  1.00  0.00     0.163 HD
ATOM    968  N   ALA A 100       3.591 -14.653   6.058  1.00  0.00    -0.346 N 
ATOM    969  CA  ALA A 100       4.508 -13.586   6.439  1.00  0.00     0.172 C 
ATOM    970  C   ALA A 100       3.836 -12.221   6.334  1.00  0.00     0.240 C 
ATOM    971  O   ALA A 100       2.673 -12.120   5.943  1.00  0.00    -0.271 OA
ATOM    972  CB  ALA A 100       5.758 -13.629   5.573  1.00  0.00     0.042 C 
ATOM    973  HN  ALA A 100       3.018 -14.533   5.273  1.00  0.00     0.163 HD
ATOM    974  N   TRP A 101       4.575 -11.175   6.685  1.00  0.00    -0.346 N 
ATOM    975  CA  TRP A 101       4.049  -9.815   6.630  1.00  0.00     0.181 C 
ATOM    976  C   TRP A 101       5.181  -8.793   6.632  1.00  0.00     0.241 C 
ATOM    977  O   TRP A 101       6.204  -8.987   7.287  1.00  0.00    -0.271 OA
ATOM    978  CB  TRP A 101       3.113  -9.560   7.813  1.00  0.00     0.075 C 
ATOM    979  CG  TRP A 101       3.733  -9.878   9.140  1.00  0.00    -0.028 A 
ATOM    980  CD1 TRP A 101       3.676 -11.069   9.806  1.00  0.00     0.096 A 
ATOM    981  CD2 TRP A 101       4.500  -8.992   9.962  1.00  0.00    -0.002 A 
ATOM    982  CE2 TRP A 101       4.878  -9.713  11.112  1.00  0.00     0.042 A 
ATOM    983  CE3 TRP A 101       4.907  -7.661   9.838  1.00  0.00     0.014 A 
ATOM    984  NE1 TRP A 101       4.363 -10.977  10.993  1.00  0.00    -0.365 N 
ATOM    985  CZ2 TRP A 101       5.641  -9.146  12.128  1.00  0.00     0.030 A 
ATOM    986  CZ3 TRP A 101       5.664  -7.099  10.848  1.00  0.00     0.001 A 
ATOM    987  CH2 TRP A 101       6.025  -7.840  11.981  1.00  0.00     0.002 A 
ATOM    988  HN  TRP A 101       5.496 -11.319   6.989  1.00  0.00     0.163 HD
ATOM    989  HE1 TRP A 101       4.467 -11.699  11.647  1.00  0.00     0.165 HD
ATOM    990  N   GLY A 102       4.990  -7.704   5.894  1.00  0.00    -0.351 N 
ATOM    991  CA  GLY A 102       6.004  -6.668   5.825  1.00  0.00     0.225 C 
ATOM    992  C   GLY A 102       5.407  -5.277   5.745  1.00  0.00     0.236 C 
ATOM    993  O   GLY A 102       4.497  -5.029   4.955  1.00  0.00    -0.272 OA
ATOM    994  HN  GLY A 102       4.154  -7.603   5.392  1.00  0.00     0.163 HD
ATOM    995  N   ASN A 103       5.919  -4.366   6.567  1.00  0.00    -0.346 N 
ATOM    996  CA  ASN A 103       5.429  -2.993   6.587  1.00  0.00     0.185 C 
ATOM    997  C   ASN A 103       6.486  -2.030   6.056  1.00  0.00     0.241 C 
ATOM    998  O   ASN A 103       7.585  -1.936   6.604  1.00  0.00    -0.271 OA
ATOM    999  CB  ASN A 103       5.027  -2.594   8.008  1.00  0.00     0.137 C 
ATOM   1000  CG  ASN A 103       4.001  -3.538   8.606  1.00  0.00     0.217 C 
ATOM   1001  ND2 ASN A 103       2.796  -3.031   8.837  1.00  0.00    -0.370 N 
ATOM   1002  OD1 ASN A 103       4.290  -4.708   8.855  1.00  0.00    -0.274 OA
ATOM   1003  HN  ASN A 103       6.644  -4.624   7.174  1.00  0.00     0.163 HD
ATOM   1004 1HD2 ASN A 103       2.637  -2.090   8.613  1.00  0.00     0.159 HD
ATOM   1005 2HD2 ASN A 103       2.114  -3.619   9.224  1.00  0.00     0.159 HD
ATOM   1006  N   ILE A 104       6.147  -1.317   4.987  1.00  0.00    -0.346 N 
ATOM   1007  CA  ILE A 104       7.066  -0.360   4.384  1.00  0.00     0.180 C 
ATOM   1008  C   ILE A 104       6.569   1.070   4.567  1.00  0.00     0.241 C 
ATOM   1009  O   ILE A 104       5.431   1.390   4.228  1.00  0.00    -0.271 OA
ATOM   1010  CB  ILE A 104       7.260  -0.637   2.881  1.00  0.00     0.013 C 
ATOM   1011  CG1 ILE A 104       8.074  -1.916   2.677  1.00  0.00     0.002 C 
ATOM   1012  CG2 ILE A 104       7.942   0.545   2.209  1.00  0.00     0.012 C 
ATOM   1013  CD1 ILE A 104       8.161  -2.352   1.231  1.00  0.00     0.005 C 
ATOM   1014  HN  ILE A 104       5.257  -1.437   4.596  1.00  0.00     0.163 HD
ATOM   1015  N   ASN A 105       7.433   1.926   5.103  1.00  0.00    -0.346 N 
ATOM   1016  CA  ASN A 105       7.082   3.324   5.330  1.00  0.00     0.185 C 
ATOM   1017  C   ASN A 105       6.930   4.068   4.006  1.00  0.00     0.241 C 
ATOM   1018  O   ASN A 105       7.917   4.490   3.402  1.00  0.00    -0.271 OA
ATOM   1019  CB  ASN A 105       8.147   4.005   6.191  1.00  0.00     0.137 C 
ATOM   1020  CG  ASN A 105       8.342   3.311   7.525  1.00  0.00     0.217 C 
ATOM   1021  ND2 ASN A 105       7.526   3.676   8.507  1.00  0.00    -0.370 N 
ATOM   1022  OD1 ASN A 105       9.217   2.456   7.671  1.00  0.00    -0.274 OA
ATOM   1023  HN  ASN A 105       8.326   1.611   5.353  1.00  0.00     0.163 HD
ATOM   1024 1HD2 ASN A 105       6.853   4.363   8.319  1.00  0.00     0.159 HD
ATOM   1025 2HD2 ASN A 105       7.631   3.243   9.380  1.00  0.00     0.159 HD
ATOM   1026  N   LEU A 106       5.688   4.226   3.562  1.00  0.00    -0.346 N 
ATOM   1027  CA  LEU A 106       5.405   4.920   2.311  1.00  0.00     0.177 C 
ATOM   1028  C   LEU A 106       6.252   6.183   2.186  1.00  0.00     0.241 C 
ATOM   1029  O   LEU A 106       6.665   6.560   1.089  1.00  0.00    -0.271 OA
ATOM   1030  CB  LEU A 106       3.920   5.277   2.227  1.00  0.00     0.038 C 
ATOM   1031  CG  LEU A 106       3.012   4.225   1.589  1.00  0.00    -0.020 C 
ATOM   1032  CD1 LEU A 106       1.550   4.586   1.797  1.00  0.00     0.009 C 
ATOM   1033  CD2 LEU A 106       3.322   4.081   0.106  1.00  0.00     0.009 C 
ATOM   1034  HN  LEU A 106       4.943   3.868   4.088  1.00  0.00     0.163 HD
ATOM   1035  N   PHE A 107       6.508   6.832   3.316  1.00  0.00    -0.346 N 
ATOM   1036  CA  PHE A 107       7.306   8.052   3.334  1.00  0.00     0.180 C 
ATOM   1037  C   PHE A 107       8.681   7.794   3.945  1.00  0.00     0.241 C 
ATOM   1038  O   PHE A 107       8.803   7.553   5.146  1.00  0.00    -0.271 OA
ATOM   1039  CB  PHE A 107       6.584   9.148   4.120  1.00  0.00     0.073 C 
ATOM   1040  CG  PHE A 107       5.379   9.698   3.412  1.00  0.00    -0.056 A 
ATOM   1041  CD1 PHE A 107       5.523  10.485   2.280  1.00  0.00     0.007 A 
ATOM   1042  CD2 PHE A 107       4.102   9.429   3.878  1.00  0.00     0.007 A 
ATOM   1043  CE1 PHE A 107       4.416  10.993   1.626  1.00  0.00     0.001 A 
ATOM   1044  CE2 PHE A 107       2.992   9.933   3.228  1.00  0.00     0.001 A 
ATOM   1045  CZ  PHE A 107       3.149  10.717   2.102  1.00  0.00     0.000 A 
ATOM   1046  HN  PHE A 107       6.151   6.482   4.160  1.00  0.00     0.163 HD
ATOM   1047  N   ASP A 108       9.712   7.846   3.109  1.00  0.00    -0.345 N 
ATOM   1048  CA  ASP A 108      11.078   7.619   3.565  1.00  0.00     0.186 C 
ATOM   1049  C   ASP A 108      11.404   8.502   4.766  1.00  0.00     0.241 C 
ATOM   1050  O   ASP A 108      10.636   9.398   5.117  1.00  0.00    -0.271 OA
ATOM   1051  CB  ASP A 108      12.069   7.891   2.432  1.00  0.00     0.147 C 
ATOM   1052  CG  ASP A 108      12.332   6.662   1.585  1.00  0.00     0.175 C 
ATOM   1053  OD1 ASP A 108      12.271   5.540   2.132  1.00  0.00    -0.648 OA
ATOM   1054  OD2 ASP A 108      12.599   6.821   0.376  1.00  0.00    -0.648 OA
ATOM   1055  HN  ASP A 108       9.551   8.043   2.162  1.00  0.00     0.163 HD
ATOM   1056  N   TYR A 109      12.546   8.241   5.393  1.00  0.00    -0.346 N 
ATOM   1057  CA  TYR A 109      12.972   9.010   6.556  1.00  0.00     0.180 C 
ATOM   1058  C   TYR A 109      13.021  10.501   6.237  1.00  0.00     0.241 C 
ATOM   1059  O   TYR A 109      12.990  11.342   7.135  1.00  0.00    -0.271 OA
ATOM   1060  CB  TYR A 109      14.345   8.533   7.034  1.00  0.00     0.073 C 
ATOM   1061  CG  TYR A 109      15.496   9.126   6.253  1.00  0.00    -0.056 A 
ATOM   1062  CD1 TYR A 109      15.537   9.044   4.867  1.00  0.00     0.010 A 
ATOM   1063  CD2 TYR A 109      16.544   9.768   6.902  1.00  0.00     0.010 A 
ATOM   1064  CE1 TYR A 109      16.587   9.583   4.150  1.00  0.00     0.037 A 
ATOM   1065  CE2 TYR A 109      17.597  10.312   6.193  1.00  0.00     0.037 A 
ATOM   1066  CZ  TYR A 109      17.614  10.217   4.817  1.00  0.00     0.065 A 
ATOM   1067  OH  TYR A 109      18.663  10.756   4.107  1.00  0.00    -0.361 OA
ATOM   1068  HN  TYR A 109      13.116   7.514   5.066  1.00  0.00     0.163 HD
ATOM   1069  HH  TYR A 109      18.320  11.282   3.381  1.00  0.00     0.217 HD
ATOM   1070  N   THR A 110      13.097  10.821   4.948  1.00  0.00    -0.344 N 
ATOM   1071  CA  THR A 110      13.151  12.209   4.508  1.00  0.00     0.205 C 
ATOM   1072  C   THR A 110      11.800  12.668   3.972  1.00  0.00     0.243 C 
ATOM   1073  O   THR A 110      11.729  13.549   3.114  1.00  0.00    -0.271 OA
ATOM   1074  CB  THR A 110      14.219  12.410   3.416  1.00  0.00     0.146 C 
ATOM   1075  CG2 THR A 110      15.616  12.202   3.981  1.00  0.00     0.042 C 
ATOM   1076  OG1 THR A 110      13.994  11.497   2.336  1.00  0.00    -0.393 OA
ATOM   1077  HN  THR A 110      13.118  10.105   4.280  1.00  0.00     0.163 HD
ATOM   1078  HG1 THR A 110      14.747  11.516   1.740  1.00  0.00     0.210 HD
ATOM   1079  N   ASP A 111      10.731  12.068   4.483  1.00  0.00    -0.345 N 
ATOM   1080  CA  ASP A 111       9.381  12.418   4.057  1.00  0.00     0.186 C 
ATOM   1081  C   ASP A 111       9.293  12.491   2.535  1.00  0.00     0.241 C 
ATOM   1082  O   ASP A 111       8.642  13.378   1.982  1.00  0.00    -0.271 OA
ATOM   1083  CB  ASP A 111       8.960  13.754   4.669  1.00  0.00     0.147 C 
ATOM   1084  CG  ASP A 111       9.884  14.889   4.274  1.00  0.00     0.175 C 
ATOM   1085  OD1 ASP A 111       9.633  15.522   3.226  1.00  0.00    -0.648 OA
ATOM   1086  OD2 ASP A 111      10.858  15.145   5.012  1.00  0.00    -0.648 OA
ATOM   1087  HN  ASP A 111      10.853  11.374   5.164  1.00  0.00     0.163 HD
ATOM   1088  N   THR A 112       9.954  11.553   1.864  1.00  0.00    -0.344 N 
ATOM   1089  CA  THR A 112       9.952  11.512   0.407  1.00  0.00     0.205 C 
ATOM   1090  C   THR A 112       9.512  10.145  -0.104  1.00  0.00     0.243 C 
ATOM   1091  O   THR A 112      10.242   9.160   0.019  1.00  0.00    -0.271 OA
ATOM   1092  CB  THR A 112      11.345  11.837  -0.165  1.00  0.00     0.146 C 
ATOM   1093  CG2 THR A 112      11.337  11.763  -1.685  1.00  0.00     0.042 C 
ATOM   1094  OG1 THR A 112      11.752  13.145   0.251  1.00  0.00    -0.393 OA
ATOM   1095  HN  THR A 112      10.454  10.873   2.362  1.00  0.00     0.163 HD
ATOM   1096  HG1 THR A 112      12.585  13.086   0.726  1.00  0.00     0.210 HD
ATOM   1097  N   LEU A 113       8.316  10.090  -0.679  1.00  0.00    -0.346 N 
ATOM   1098  CA  LEU A 113       7.778   8.843  -1.210  1.00  0.00     0.177 C 
ATOM   1099  C   LEU A 113       8.891   7.971  -1.784  1.00  0.00     0.241 C 
ATOM   1100  O   LEU A 113       9.740   8.447  -2.537  1.00  0.00    -0.271 OA
ATOM   1101  CB  LEU A 113       6.734   9.133  -2.289  1.00  0.00     0.038 C 
ATOM   1102  CG  LEU A 113       5.344   9.528  -1.789  1.00  0.00    -0.020 C 
ATOM   1103  CD1 LEU A 113       4.500  10.072  -2.932  1.00  0.00     0.009 C 
ATOM   1104  CD2 LEU A 113       4.655   8.340  -1.134  1.00  0.00     0.009 C 
ATOM   1105  HN  LEU A 113       7.780  10.908  -0.747  1.00  0.00     0.163 HD
ATOM   1106  N   VAL A 114       8.878   6.691  -1.425  1.00  0.00    -0.346 N 
ATOM   1107  CA  VAL A 114       9.884   5.752  -1.907  1.00  0.00     0.180 C 
ATOM   1108  C   VAL A 114       9.761   5.540  -3.412  1.00  0.00     0.241 C 
ATOM   1109  O   VAL A 114       8.738   5.865  -4.014  1.00  0.00    -0.271 OA
ATOM   1110  CB  VAL A 114       9.766   4.391  -1.196  1.00  0.00     0.009 C 
ATOM   1111  CG1 VAL A 114      10.238   4.498   0.246  1.00  0.00     0.012 C 
ATOM   1112  CG2 VAL A 114       8.335   3.878  -1.261  1.00  0.00     0.012 C 
ATOM   1113  HN  VAL A 114       8.175   6.371  -0.822  1.00  0.00     0.163 HD
ATOM   1114  N   SER A 115      10.811   4.991  -4.014  1.00  0.00    -0.344 N 
ATOM   1115  CA  SER A 115      10.823   4.738  -5.450  1.00  0.00     0.200 C 
ATOM   1116  C   SER A 115      11.883   3.701  -5.810  1.00  0.00     0.242 C 
ATOM   1117  O   SER A 115      12.646   3.254  -4.955  1.00  0.00    -0.271 OA
ATOM   1118  CB  SER A 115      11.083   6.037  -6.216  1.00  0.00     0.199 C 
ATOM   1119  OG  SER A 115      12.339   6.592  -5.867  1.00  0.00    -0.398 OA
ATOM   1120  HN  SER A 115      11.598   4.754  -3.480  1.00  0.00     0.163 HD
ATOM   1121  HG  SER A 115      12.666   7.128  -6.594  1.00  0.00     0.209 HD
ATOM   1122  N   GLY A 116      11.923   3.324  -7.084  1.00  0.00    -0.350 N 
ATOM   1123  CA  GLY A 116      12.892   2.342  -7.537  1.00  0.00     0.225 C 
ATOM   1124  C   GLY A 116      12.644   0.968  -6.947  1.00  0.00     0.236 C 
ATOM   1125  O   GLY A 116      12.393   0.834  -5.749  1.00  0.00    -0.272 OA
ATOM   1126  HN  GLY A 116      11.290   3.715  -7.723  1.00  0.00     0.163 HD
ATOM   1127  N   LYS A 117      12.713  -0.057  -7.790  1.00  0.00    -0.346 N 
ATOM   1128  CA  LYS A 117      12.494  -1.428  -7.346  1.00  0.00     0.176 C 
ATOM   1129  C   LYS A 117      13.201  -1.691  -6.021  1.00  0.00     0.241 C 
ATOM   1130  O   LYS A 117      14.232  -1.087  -5.726  1.00  0.00    -0.271 OA
ATOM   1131  CB  LYS A 117      12.991  -2.414  -8.406  1.00  0.00     0.035 C 
ATOM   1132  CG  LYS A 117      12.241  -3.735  -8.408  1.00  0.00     0.004 C 
ATOM   1133  CD  LYS A 117      12.667  -4.617  -9.569  1.00  0.00     0.027 C 
ATOM   1134  CE  LYS A 117      13.837  -5.513  -9.188  1.00  0.00     0.229 C 
ATOM   1135  NZ  LYS A 117      14.701  -5.825 -10.360  1.00  0.00    -0.079 N 
ATOM   1136  HN  LYS A 117      12.917   0.114  -8.734  1.00  0.00     0.163 HD
ATOM   1137  HZ1 LYS A 117      14.440  -5.222 -11.166  1.00  0.00     0.274 HD
ATOM   1138  HZ2 LYS A 117      14.585  -6.821 -10.634  1.00  0.00     0.274 HD
ATOM   1139  HZ3 LYS A 117      15.699  -5.655 -10.123  1.00  0.00     0.274 HD
ATOM   1140  N   MET A 118      12.641  -2.597  -5.226  1.00  0.00    -0.346 N 
ATOM   1141  CA  MET A 118      13.220  -2.941  -3.933  1.00  0.00     0.177 C 
ATOM   1142  C   MET A 118      12.735  -4.310  -3.466  1.00  0.00     0.241 C 
ATOM   1143  O   MET A 118      11.616  -4.720  -3.773  1.00  0.00    -0.271 OA
ATOM   1144  CB  MET A 118      12.864  -1.879  -2.891  1.00  0.00     0.045 C 
ATOM   1145  CG  MET A 118      13.188  -2.293  -1.465  1.00  0.00     0.076 C 
ATOM   1146  SD  MET A 118      13.299  -0.888  -0.341  1.00  0.00    -0.173 SA
ATOM   1147  CE  MET A 118      11.599  -0.321  -0.340  1.00  0.00     0.089 C 
ATOM   1148  HN  MET A 118      11.819  -3.045  -5.515  1.00  0.00     0.163 HD
ATOM   1149  N   ALA A 119      13.584  -5.013  -2.724  1.00  0.00    -0.346 N 
ATOM   1150  CA  ALA A 119      13.240  -6.335  -2.214  1.00  0.00     0.172 C 
ATOM   1151  C   ALA A 119      13.735  -6.517  -0.784  1.00  0.00     0.240 C 
ATOM   1152  O   ALA A 119      14.941  -6.533  -0.530  1.00  0.00    -0.271 OA
ATOM   1153  CB  ALA A 119      13.818  -7.415  -3.117  1.00  0.00     0.042 C 
ATOM   1154  HN  ALA A 119      14.462  -4.633  -2.513  1.00  0.00     0.163 HD
ATOM   1155  N   LEU A 120      12.799  -6.654   0.148  1.00  0.00    -0.346 N 
ATOM   1156  CA  LEU A 120      13.140  -6.835   1.555  1.00  0.00     0.177 C 
ATOM   1157  C   LEU A 120      12.494  -8.099   2.114  1.00  0.00     0.241 C 
ATOM   1158  O   LEU A 120      11.535  -8.620   1.547  1.00  0.00    -0.271 OA
ATOM   1159  CB  LEU A 120      12.696  -5.618   2.369  1.00  0.00     0.038 C 
ATOM   1160  CG  LEU A 120      11.213  -5.257   2.280  1.00  0.00    -0.020 C 
ATOM   1161  CD1 LEU A 120      10.417  -6.004   3.338  1.00  0.00     0.009 C 
ATOM   1162  CD2 LEU A 120      11.021  -3.754   2.428  1.00  0.00     0.009 C 
ATOM   1163  HN  LEU A 120      11.856  -6.633  -0.114  1.00  0.00     0.163 HD
ATOM   1164  N   ASN A 121      13.024  -8.584   3.232  1.00  0.00    -0.346 N 
ATOM   1165  CA  ASN A 121      12.497  -9.785   3.869  1.00  0.00     0.185 C 
ATOM   1166  C   ASN A 121      11.260  -9.462   4.701  1.00  0.00     0.241 C 
ATOM   1167  O   ASN A 121      11.123  -8.356   5.226  1.00  0.00    -0.271 OA
ATOM   1168  CB  ASN A 121      13.567 -10.429   4.754  1.00  0.00     0.137 C 
ATOM   1169  CG  ASN A 121      14.624 -11.157   3.947  1.00  0.00     0.217 C 
ATOM   1170  ND2 ASN A 121      14.580 -12.484   3.975  1.00  0.00    -0.370 N 
ATOM   1171  OD1 ASN A 121      15.470 -10.534   3.305  1.00  0.00    -0.274 OA
ATOM   1172  HN  ASN A 121      13.788  -8.124   3.638  1.00  0.00     0.163 HD
ATOM   1173 1HD2 ASN A 121      13.878 -12.913   4.507  1.00  0.00     0.159 HD
ATOM   1174 2HD2 ASN A 121      15.252 -12.980   3.462  1.00  0.00     0.159 HD
ATOM   1175  N   LEU A 122      10.362 -10.434   4.817  1.00  0.00    -0.346 N 
ATOM   1176  CA  LEU A 122       9.135 -10.254   5.586  1.00  0.00     0.177 C 
ATOM   1177  C   LEU A 122       9.201 -11.019   6.903  1.00  0.00     0.241 C 
ATOM   1178  O   LEU A 122       9.905 -12.022   7.015  1.00  0.00    -0.271 OA
ATOM   1179  CB  LEU A 122       7.927 -10.720   4.772  1.00  0.00     0.038 C 
ATOM   1180  CG  LEU A 122       7.983 -10.445   3.269  1.00  0.00    -0.020 C 
ATOM   1181  CD1 LEU A 122       6.916 -11.247   2.539  1.00  0.00     0.009 C 
ATOM   1182  CD2 LEU A 122       7.817  -8.958   2.992  1.00  0.00     0.009 C 
ATOM   1183  HN  LEU A 122      10.526 -11.293   4.376  1.00  0.00     0.163 HD
ATOM   1184  N   TRP A 123       8.462 -10.539   7.897  1.00  0.00    -0.346 N 
ATOM   1185  CA  TRP A 123       8.435 -11.179   9.207  1.00  0.00     0.181 C 
ATOM   1186  C   TRP A 123       7.400 -12.299   9.245  1.00  0.00     0.243 C 
ATOM   1187  O   TRP A 123       6.338 -12.215   8.628  1.00  0.00    -0.271 OA
ATOM   1188  CB  TRP A 123       8.129 -10.149  10.295  1.00  0.00     0.075 C 
ATOM   1189  CG  TRP A 123       9.069  -8.981  10.288  1.00  0.00    -0.028 A 
ATOM   1190  CD1 TRP A 123       9.014  -7.890   9.469  1.00  0.00     0.096 A 
ATOM   1191  CD2 TRP A 123      10.205  -8.790  11.139  1.00  0.00    -0.002 A 
ATOM   1192  CE2 TRP A 123      10.792  -7.561  10.781  1.00  0.00     0.042 A 
ATOM   1193  CE3 TRP A 123      10.782  -9.537  12.170  1.00  0.00     0.014 A 
ATOM   1194  NE1 TRP A 123      10.047  -7.032   9.760  1.00  0.00    -0.365 N 
ATOM   1195  CZ2 TRP A 123      11.927  -7.065  11.416  1.00  0.00     0.030 A 
ATOM   1196  CZ3 TRP A 123      11.909  -9.043  12.799  1.00  0.00     0.001 A 
ATOM   1197  CH2 TRP A 123      12.471  -7.816  12.422  1.00  0.00     0.002 A 
ATOM   1198  HN  TRP A 123       7.921  -9.735   7.747  1.00  0.00     0.163 HD
ATOM   1199  HE1 TRP A 123      10.222  -6.178   9.309  1.00  0.00     0.165 HD
ATOM   1200  N   PRO A 124       7.715 -13.372   9.985  1.00  0.00    -0.337 N 
ATOM   1201  CA  PRO A 124       6.824 -14.528  10.121  1.00  0.00     0.179 C 
ATOM   1202  C   PRO A 124       5.578 -14.207  10.939  1.00  0.00     0.241 C 
ATOM   1203  O   PRO A 124       5.665 -13.613  12.014  1.00  0.00    -0.271 OA
ATOM   1204  CB  PRO A 124       7.690 -15.560  10.849  1.00  0.00     0.037 C 
ATOM   1205  CG  PRO A 124       8.695 -14.752  11.595  1.00  0.00     0.022 C 
ATOM   1206  CD  PRO A 124       8.964 -13.539  10.747  1.00  0.00     0.127 C 
ATOM   1207  N   VAL A 125       4.419 -14.604  10.424  1.00  0.00    -0.346 N 
ATOM   1208  CA  VAL A 125       3.154 -14.360  11.108  1.00  0.00     0.180 C 
ATOM   1209  C   VAL A 125       3.078 -15.138  12.416  1.00  0.00     0.243 C 
ATOM   1210  O   VAL A 125       3.668 -16.208  12.567  1.00  0.00    -0.271 OA
ATOM   1211  CB  VAL A 125       1.954 -14.745  10.223  1.00  0.00     0.009 C 
ATOM   1212  CG1 VAL A 125       1.997 -13.988   8.904  1.00  0.00     0.012 C 
ATOM   1213  CG2 VAL A 125       1.930 -16.247   9.984  1.00  0.00     0.012 C 
ATOM   1214  HN  VAL A 125       4.414 -15.073   9.563  1.00  0.00     0.163 HD
ATOM   1215  N   PRO A 126       2.333 -14.590  13.388  1.00  0.00    -0.337 N 
ATOM   1216  CA  PRO A 126       2.161 -15.216  14.702  1.00  0.00     0.179 C 
ATOM   1217  C   PRO A 126       1.315 -16.483  14.634  1.00  0.00     0.241 C 
ATOM   1218  O   PRO A 126       0.583 -16.701  13.668  1.00  0.00    -0.271 OA
ATOM   1219  CB  PRO A 126       1.444 -14.138  15.518  1.00  0.00     0.037 C 
ATOM   1220  CG  PRO A 126       0.733 -13.307  14.506  1.00  0.00     0.022 C 
ATOM   1221  CD  PRO A 126       1.602 -13.316  13.279  1.00  0.00     0.127 C 
ATOM   1222  N   HIS A 127       1.420 -17.316  15.665  1.00  0.00    -0.346 N 
ATOM   1223  CA  HIS A 127       0.663 -18.561  15.721  1.00  0.00     0.182 C 
ATOM   1224  C   HIS A 127      -0.715 -18.389  15.089  1.00  0.00     0.241 C 
ATOM   1225  O   HIS A 127      -1.577 -17.700  15.632  1.00  0.00    -0.271 OA
ATOM   1226  CB  HIS A 127       0.516 -19.028  17.170  1.00  0.00     0.093 C 
ATOM   1227  CG  HIS A 127       1.693 -19.809  17.669  1.00  0.00     0.028 A 
ATOM   1228  CD2 HIS A 127       3.011 -19.704  17.382  1.00  0.00     0.114 A 
ATOM   1229  ND1 HIS A 127       1.581 -20.842  18.575  1.00  0.00    -0.354 N 
ATOM   1230  CE1 HIS A 127       2.779 -21.338  18.825  1.00  0.00     0.180 A 
ATOM   1231  NE2 HIS A 127       3.665 -20.665  18.113  1.00  0.00    -0.360 N 
ATOM   1232  HN  HIS A 127       2.020 -17.087  16.404  1.00  0.00     0.163 HD
ATOM   1233  HD1 HIS A 127       0.747 -21.163  18.977  1.00  0.00     0.166 HD
ATOM   1234  HE2 HIS A 127       4.637 -20.772  18.175  1.00  0.00     0.166 HD
ATOM   1235  N   GLY A 128      -0.914 -19.020  13.935  1.00  0.00    -0.351 N 
ATOM   1236  CA  GLY A 128      -2.189 -18.923  13.247  1.00  0.00     0.225 C 
ATOM   1237  C   GLY A 128      -2.810 -17.546  13.369  1.00  0.00     0.236 C 
ATOM   1238  O   GLY A 128      -3.835 -17.375  14.030  1.00  0.00    -0.272 OA
ATOM   1239  HN  GLY A 128      -0.190 -19.555  13.548  1.00  0.00     0.163 HD
ATOM   1240  N   LEU A 129      -2.188 -16.559  12.733  1.00  0.00    -0.346 N 
ATOM   1241  CA  LEU A 129      -2.686 -15.189  12.774  1.00  0.00     0.177 C 
ATOM   1242  C   LEU A 129      -4.134 -15.120  12.298  1.00  0.00     0.241 C 
ATOM   1243  O   LEU A 129      -4.410 -15.230  11.104  1.00  0.00    -0.271 OA
ATOM   1244  CB  LEU A 129      -1.810 -14.281  11.909  1.00  0.00     0.038 C 
ATOM   1245  CG  LEU A 129      -2.383 -12.900  11.591  1.00  0.00    -0.020 C 
ATOM   1246  CD1 LEU A 129      -2.272 -11.984  12.799  1.00  0.00     0.009 C 
ATOM   1247  CD2 LEU A 129      -1.672 -12.291  10.391  1.00  0.00     0.009 C 
ATOM   1248  HN  LEU A 129      -1.376 -16.756  12.222  1.00  0.00     0.163 HD
ATOM   1249  N   GLU A 130      -5.053 -14.936  13.241  1.00  0.00    -0.346 N 
ATOM   1250  CA  GLU A 130      -6.472 -14.852  12.916  1.00  0.00     0.177 C 
ATOM   1251  C   GLU A 130      -6.688 -14.080  11.618  1.00  0.00     0.241 C 
ATOM   1252  O   GLU A 130      -7.302 -14.586  10.678  1.00  0.00    -0.271 OA
ATOM   1253  CB  GLU A 130      -7.239 -14.178  14.056  1.00  0.00     0.045 C 
ATOM   1254  CG  GLU A 130      -8.651 -14.711  14.238  1.00  0.00     0.116 C 
ATOM   1255  CD  GLU A 130      -9.677 -13.927  13.443  1.00  0.00     0.172 C 
ATOM   1256  OE1 GLU A 130      -9.315 -13.385  12.378  1.00  0.00    -0.648 OA
ATOM   1257  OE2 GLU A 130     -10.842 -13.857  13.886  1.00  0.00    -0.648 OA
ATOM   1258  HN  GLU A 130      -4.770 -14.857  14.176  1.00  0.00     0.163 HD
ATOM   1259  N   ASP A 131      -6.181 -12.853  11.574  1.00  0.00    -0.346 N 
ATOM   1260  CA  ASP A 131      -6.318 -12.011  10.391  1.00  0.00     0.186 C 
ATOM   1261  C   ASP A 131      -5.327 -12.429   9.309  1.00  0.00     0.241 C 
ATOM   1262  O   ASP A 131      -4.568 -13.383   9.483  1.00  0.00    -0.271 OA
ATOM   1263  CB  ASP A 131      -6.102 -10.542  10.758  1.00  0.00     0.147 C 
ATOM   1264  CG  ASP A 131      -7.185 -10.009  11.675  1.00  0.00     0.175 C 
ATOM   1265  OD1 ASP A 131      -8.342  -9.893  11.222  1.00  0.00    -0.648 OA
ATOM   1266  OD2 ASP A 131      -6.875  -9.707  12.847  1.00  0.00    -0.648 OA
ATOM   1267  HN  ASP A 131      -5.702 -12.506  12.356  1.00  0.00     0.163 HD
ATOM   1268  N   LEU A 132      -5.341 -11.710   8.192  1.00  0.00    -0.346 N 
ATOM   1269  CA  LEU A 132      -4.444 -12.007   7.081  1.00  0.00     0.177 C 
ATOM   1270  C   LEU A 132      -3.358 -10.943   6.959  1.00  0.00     0.241 C 
ATOM   1271  O   LEU A 132      -2.182 -11.260   6.774  1.00  0.00    -0.271 OA
ATOM   1272  CB  LEU A 132      -5.233 -12.098   5.774  1.00  0.00     0.038 C 
ATOM   1273  CG  LEU A 132      -6.390 -13.098   5.756  1.00  0.00    -0.020 C 
ATOM   1274  CD1 LEU A 132      -7.257 -12.891   4.524  1.00  0.00     0.009 C 
ATOM   1275  CD2 LEU A 132      -5.863 -14.524   5.807  1.00  0.00     0.009 C 
ATOM   1276  HN  LEU A 132      -5.968 -10.962   8.113  1.00  0.00     0.163 HD
ATOM   1277  N   LEU A 133      -3.758  -9.681   7.064  1.00  0.00    -0.346 N 
ATOM   1278  CA  LEU A 133      -2.819  -8.569   6.968  1.00  0.00     0.177 C 
ATOM   1279  C   LEU A 133      -2.572  -7.945   8.338  1.00  0.00     0.241 C 
ATOM   1280  O   LEU A 133      -3.510  -7.674   9.086  1.00  0.00    -0.271 OA
ATOM   1281  CB  LEU A 133      -3.349  -7.510   6.001  1.00  0.00     0.038 C 
ATOM   1282  CG  LEU A 133      -2.346  -6.443   5.558  1.00  0.00    -0.020 C 
ATOM   1283  CD1 LEU A 133      -1.171  -7.082   4.835  1.00  0.00     0.009 C 
ATOM   1284  CD2 LEU A 133      -3.024  -5.410   4.669  1.00  0.00     0.009 C 
ATOM   1285  HN  LEU A 133      -4.708  -9.491   7.211  1.00  0.00     0.163 HD
ATOM   1286  N   ASN A 134      -1.302  -7.717   8.659  1.00  0.00    -0.346 N 
ATOM   1287  CA  ASN A 134      -0.932  -7.123   9.938  1.00  0.00     0.185 C 
ATOM   1288  C   ASN A 134      -0.473  -5.679   9.755  1.00  0.00     0.243 C 
ATOM   1289  O   ASN A 134       0.703  -5.400   9.520  1.00  0.00    -0.271 OA
ATOM   1290  CB  ASN A 134       0.177  -7.942  10.602  1.00  0.00     0.137 C 
ATOM   1291  CG  ASN A 134       0.515  -7.437  11.992  1.00  0.00     0.217 C 
ATOM   1292  ND2 ASN A 134       1.243  -8.245  12.754  1.00  0.00    -0.370 N 
ATOM   1293  OD1 ASN A 134       0.126  -6.334  12.375  1.00  0.00    -0.274 OA
ATOM   1294  HN  ASN A 134      -0.598  -7.955   8.020  1.00  0.00     0.163 HD
ATOM   1295 1HD2 ASN A 134       1.517  -9.110  12.382  1.00  0.00     0.159 HD
ATOM   1296 2HD2 ASN A 134       1.475  -7.945  13.657  1.00  0.00     0.159 HD
ATOM   1297  N   PRO A 135      -1.423  -4.739   9.864  1.00  0.00    -0.337 N 
ATOM   1298  CA  PRO A 135      -1.141  -3.308   9.716  1.00  0.00     0.179 C 
ATOM   1299  C   PRO A 135      -0.322  -2.755  10.876  1.00  0.00     0.241 C 
ATOM   1300  O   PRO A 135       0.267  -1.678  10.775  1.00  0.00    -0.271 OA
ATOM   1301  CB  PRO A 135      -2.533  -2.672   9.693  1.00  0.00     0.037 C 
ATOM   1302  CG  PRO A 135      -3.400  -3.632  10.433  1.00  0.00     0.022 C 
ATOM   1303  CD  PRO A 135      -2.846  -4.999  10.143  1.00  0.00     0.127 C 
ATOM   1304  N   ILE A 136      -0.287  -3.498  11.977  1.00  0.00    -0.346 N 
ATOM   1305  CA  ILE A 136       0.462  -3.082  13.156  1.00  0.00     0.180 C 
ATOM   1306  C   ILE A 136       1.903  -3.578  13.095  1.00  0.00     0.241 C 
ATOM   1307  O   ILE A 136       2.784  -3.042  13.767  1.00  0.00    -0.271 OA
ATOM   1308  CB  ILE A 136      -0.193  -3.599  14.451  1.00  0.00     0.013 C 
ATOM   1309  CG1 ILE A 136      -1.702  -3.350  14.420  1.00  0.00     0.002 C 
ATOM   1310  CG2 ILE A 136       0.435  -2.931  15.665  1.00  0.00     0.012 C 
ATOM   1311  CD1 ILE A 136      -2.086  -1.926  14.754  1.00  0.00     0.005 C 
ATOM   1312  HN  ILE A 136      -0.776  -4.347  11.997  1.00  0.00     0.163 HD
ATOM   1313  N   GLY A 137       2.136  -4.605  12.284  1.00  0.00    -0.351 N 
ATOM   1314  CA  GLY A 137       3.472  -5.155  12.148  1.00  0.00     0.225 C 
ATOM   1315  C   GLY A 137       4.537  -4.079  12.073  1.00  0.00     0.236 C 
ATOM   1316  O   GLY A 137       4.279  -2.971  11.602  1.00  0.00    -0.272 OA
ATOM   1317  HN  GLY A 137       1.395  -4.992  11.773  1.00  0.00     0.163 HD
ATOM   1318  N   VAL A 138       5.739  -4.404  12.539  1.00  0.00    -0.346 N 
ATOM   1319  CA  VAL A 138       6.847  -3.456  12.523  1.00  0.00     0.180 C 
ATOM   1320  C   VAL A 138       7.271  -3.132  11.095  1.00  0.00     0.241 C 
ATOM   1321  O   VAL A 138       6.916  -3.840  10.153  1.00  0.00    -0.271 OA
ATOM   1322  CB  VAL A 138       8.062  -4.001  13.296  1.00  0.00     0.009 C 
ATOM   1323  CG1 VAL A 138       7.634  -4.543  14.652  1.00  0.00     0.012 C 
ATOM   1324  CG2 VAL A 138       8.773  -5.074  12.485  1.00  0.00     0.012 C 
ATOM   1325  HN  VAL A 138       5.883  -5.302  12.902  1.00  0.00     0.163 HD
ATOM   1326  N   THR A 139       8.035  -2.054  10.941  1.00  0.00    -0.344 N 
ATOM   1327  CA  THR A 139       8.508  -1.634   9.628  1.00  0.00     0.205 C 
ATOM   1328  C   THR A 139      10.002  -1.894   9.473  1.00  0.00     0.243 C 
ATOM   1329  O   THR A 139      10.719  -2.063  10.459  1.00  0.00    -0.271 OA
ATOM   1330  CB  THR A 139       8.230  -0.139   9.383  1.00  0.00     0.146 C 
ATOM   1331  CG2 THR A 139       6.741   0.111   9.198  1.00  0.00     0.042 C 
ATOM   1332  OG1 THR A 139       8.716   0.637  10.484  1.00  0.00    -0.393 OA
ATOM   1333  HN  THR A 139       8.285  -1.530  11.730  1.00  0.00     0.163 HD
ATOM   1334  HG1 THR A 139       8.227   1.461  10.535  1.00  0.00     0.210 HD
ATOM   1335  N   GLY A 140      10.467  -1.923   8.228  1.00  0.00    -0.350 N 
ATOM   1336  CA  GLY A 140      11.875  -2.162   7.967  1.00  0.00     0.225 C 
ATOM   1337  C   GLY A 140      12.122  -3.504   7.307  1.00  0.00     0.236 C 
ATOM   1338  O   GLY A 140      11.231  -4.352   7.254  1.00  0.00    -0.272 OA
ATOM   1339  HN  GLY A 140       9.849  -1.782   7.480  1.00  0.00     0.163 HD
ATOM   1340  N   SER A 141      13.336  -3.699   6.801  1.00  0.00    -0.344 N 
ATOM   1341  CA  SER A 141      13.697  -4.945   6.137  1.00  0.00     0.200 C 
ATOM   1342  C   SER A 141      14.344  -5.917   7.119  1.00  0.00     0.243 C 
ATOM   1343  O   SER A 141      15.393  -5.628   7.693  1.00  0.00    -0.271 OA
ATOM   1344  CB  SER A 141      14.649  -4.670   4.971  1.00  0.00     0.199 C 
ATOM   1345  OG  SER A 141      15.880  -4.140   5.433  1.00  0.00    -0.398 OA
ATOM   1346  HN  SER A 141      14.004  -2.985   6.875  1.00  0.00     0.163 HD
ATOM   1347  HG  SER A 141      15.743  -3.700   6.276  1.00  0.00     0.209 HD
ATOM   1348  N   ASN A 142      13.711  -7.070   7.305  1.00  0.00    -0.345 N 
ATOM   1349  CA  ASN A 142      14.224  -8.085   8.218  1.00  0.00     0.185 C 
ATOM   1350  C   ASN A 142      15.600  -8.570   7.774  1.00  0.00     0.243 C 
ATOM   1351  O   ASN A 142      15.789  -9.038   6.651  1.00  0.00    -0.271 OA
ATOM   1352  CB  ASN A 142      13.255  -9.267   8.296  1.00  0.00     0.137 C 
ATOM   1353  CG  ASN A 142      13.312  -9.974   9.637  1.00  0.00     0.217 C 
ATOM   1354  ND2 ASN A 142      13.014 -11.268   9.636  1.00  0.00    -0.370 N 
ATOM   1355  OD1 ASN A 142      13.621  -9.363  10.660  1.00  0.00    -0.274 OA
ATOM   1356  HN  ASN A 142      12.878  -7.243   6.818  1.00  0.00     0.163 HD
ATOM   1357 1HD2 ASN A 142      12.777 -11.688   8.783  1.00  0.00     0.159 HD
ATOM   1358 2HD2 ASN A 142      13.043 -11.749  10.489  1.00  0.00     0.159 HD
ATOM   1359  N   PRO A 143      16.587  -8.458   8.676  1.00  0.00    -0.337 N 
ATOM   1360  CA  PRO A 143      17.963  -8.880   8.401  1.00  0.00     0.179 C 
ATOM   1361  C   PRO A 143      18.095 -10.396   8.300  1.00  0.00     0.241 C 
ATOM   1362  O   PRO A 143      19.144 -10.913   7.918  1.00  0.00    -0.271 OA
ATOM   1363  CB  PRO A 143      18.744  -8.354   9.608  1.00  0.00     0.037 C 
ATOM   1364  CG  PRO A 143      17.735  -8.262  10.700  1.00  0.00     0.022 C 
ATOM   1365  CD  PRO A 143      16.434  -7.910  10.034  1.00  0.00     0.127 C 
ATOM   1366  N   ASN A 144      17.024 -11.103   8.646  1.00  0.00    -0.346 N 
ATOM   1367  CA  ASN A 144      17.020 -12.560   8.595  1.00  0.00     0.185 C 
ATOM   1368  C   ASN A 144      16.955 -13.054   7.152  1.00  0.00     0.241 C 
ATOM   1369  O   ASN A 144      16.224 -12.504   6.328  1.00  0.00    -0.271 OA
ATOM   1370  CB  ASN A 144      15.838 -13.117   9.390  1.00  0.00     0.137 C 
ATOM   1371  CG  ASN A 144      15.924 -12.780  10.866  1.00  0.00     0.217 C 
ATOM   1372  ND2 ASN A 144      15.544 -11.557  11.217  1.00  0.00    -0.370 N 
ATOM   1373  OD1 ASN A 144      16.327 -13.610  11.681  1.00  0.00    -0.274 OA
ATOM   1374  HN  ASN A 144      16.216 -10.634   8.943  1.00  0.00     0.163 HD
ATOM   1375 1HD2 ASN A 144      15.234 -10.948  10.514  1.00  0.00     0.159 HD
ATOM   1376 2HD2 ASN A 144      15.591 -11.312  12.165  1.00  0.00     0.159 HD
ATOM   1377  N   LYS A 145      17.724 -14.096   6.854  1.00  0.00    -0.346 N 
ATOM   1378  CA  LYS A 145      17.753 -14.666   5.512  1.00  0.00     0.176 C 
ATOM   1379  C   LYS A 145      16.706 -15.766   5.366  1.00  0.00     0.241 C 
ATOM   1380  O   LYS A 145      15.930 -15.772   4.411  1.00  0.00    -0.271 OA
ATOM   1381  CB  LYS A 145      19.143 -15.227   5.204  1.00  0.00     0.035 C 
ATOM   1382  CG  LYS A 145      20.274 -14.274   5.553  1.00  0.00     0.004 C 
ATOM   1383  CD  LYS A 145      20.332 -13.101   4.590  1.00  0.00     0.027 C 
ATOM   1384  CE  LYS A 145      20.942 -11.871   5.244  1.00  0.00     0.229 C 
ATOM   1385  NZ  LYS A 145      22.421 -11.988   5.373  1.00  0.00    -0.079 N 
ATOM   1386  HN  LYS A 145      18.285 -14.491   7.554  1.00  0.00     0.163 HD
ATOM   1387  HZ1 LYS A 145      22.740 -12.907   5.004  1.00  0.00     0.274 HD
ATOM   1388  HZ2 LYS A 145      22.700 -11.913   6.372  1.00  0.00     0.274 HD
ATOM   1389  HZ3 LYS A 145      22.888 -11.230   4.837  1.00  0.00     0.274 HD
ATOM   1390  N   GLU A 146      16.691 -16.693   6.318  1.00  0.00    -0.346 N 
ATOM   1391  CA  GLU A 146      15.738 -17.797   6.294  1.00  0.00     0.177 C 
ATOM   1392  C   GLU A 146      14.338 -17.299   5.949  1.00  0.00     0.241 C 
ATOM   1393  O   GLU A 146      13.591 -17.959   5.226  1.00  0.00    -0.271 OA
ATOM   1394  CB  GLU A 146      15.718 -18.512   7.646  1.00  0.00     0.045 C 
ATOM   1395  CG  GLU A 146      15.354 -17.606   8.810  1.00  0.00     0.116 C 
ATOM   1396  CD  GLU A 146      15.800 -18.164  10.147  1.00  0.00     0.172 C 
ATOM   1397  OE1 GLU A 146      15.226 -19.182  10.587  1.00  0.00    -0.648 OA
ATOM   1398  OE2 GLU A 146      16.725 -17.583  10.753  1.00  0.00    -0.648 OA
ATOM   1399  HN  GLU A 146      17.336 -16.634   7.054  1.00  0.00     0.163 HD
ATOM   1400  N   THR A 147      13.986 -16.128   6.473  1.00  0.00    -0.344 N 
ATOM   1401  CA  THR A 147      12.676 -15.542   6.223  1.00  0.00     0.205 C 
ATOM   1402  C   THR A 147      12.492 -15.216   4.745  1.00  0.00     0.245 C 
ATOM   1403  O   THR A 147      13.449 -14.938   4.022  1.00  0.00    -0.271 OA
ATOM   1404  CB  THR A 147      12.468 -14.259   7.049  1.00  0.00     0.146 C 
ATOM   1405  CG2 THR A 147      12.793 -14.501   8.515  1.00  0.00     0.042 C 
ATOM   1406  OG1 THR A 147      13.295 -13.207   6.539  1.00  0.00    -0.393 OA
ATOM   1407  HN  THR A 147      14.625 -15.649   7.041  1.00  0.00     0.163 HD
ATOM   1408  HG1 THR A 147      14.185 -13.541   6.396  1.00  0.00     0.210 HD
ATOM   1409  N   PRO A 148      11.233 -15.250   4.283  1.00  0.00    -0.337 N 
ATOM   1410  CA  PRO A 148      10.895 -14.959   2.886  1.00  0.00     0.179 C 
ATOM   1411  C   PRO A 148      11.088 -13.487   2.537  1.00  0.00     0.241 C 
ATOM   1412  O   PRO A 148      11.241 -12.645   3.422  1.00  0.00    -0.271 OA
ATOM   1413  CB  PRO A 148       9.416 -15.342   2.793  1.00  0.00     0.037 C 
ATOM   1414  CG  PRO A 148       8.900 -15.204   4.184  1.00  0.00     0.022 C 
ATOM   1415  CD  PRO A 148      10.044 -15.574   5.088  1.00  0.00     0.127 C 
ATOM   1416  N   CYS A 149      11.078 -13.185   1.244  1.00  0.00    -0.345 N 
ATOM   1417  CA  CYS A 149      11.252 -11.814   0.778  1.00  0.00     0.185 C 
ATOM   1418  C   CYS A 149      10.433 -11.560  -0.484  1.00  0.00     0.241 C 
ATOM   1419  O   CYS A 149      10.411 -12.384  -1.399  1.00  0.00    -0.271 OA
ATOM   1420  CB  CYS A 149      12.730 -11.528   0.508  1.00  0.00     0.105 C 
ATOM   1421  SG  CYS A 149      13.026 -10.053  -0.495  1.00  0.00    -0.180 SA
ATOM   1422  HN  CYS A 149      10.951 -13.900   0.586  1.00  0.00     0.163 HD
ATOM   1423  HG  CYS A 149      13.762 -10.408  -1.537  1.00  0.00     0.101 HD
ATOM   1424  N   LEU A 150       9.760 -10.416  -0.525  1.00  0.00    -0.346 N 
ATOM   1425  CA  LEU A 150       8.938 -10.053  -1.675  1.00  0.00     0.177 C 
ATOM   1426  C   LEU A 150       9.514  -8.839  -2.396  1.00  0.00     0.241 C 
ATOM   1427  O   LEU A 150       9.961  -7.884  -1.762  1.00  0.00    -0.271 OA
ATOM   1428  CB  LEU A 150       7.503  -9.762  -1.229  1.00  0.00     0.038 C 
ATOM   1429  CG  LEU A 150       6.543 -10.952  -1.238  1.00  0.00    -0.020 C 
ATOM   1430  CD1 LEU A 150       5.256 -10.605  -0.506  1.00  0.00     0.009 C 
ATOM   1431  CD2 LEU A 150       6.246 -11.387  -2.666  1.00  0.00     0.009 C 
ATOM   1432  HN  LEU A 150       9.816  -9.799   0.234  1.00  0.00     0.163 HD
ATOM   1433  N   GLU A 151       9.499  -8.884  -3.724  1.00  0.00    -0.346 N 
ATOM   1434  CA  GLU A 151      10.019  -7.786  -4.531  1.00  0.00     0.177 C 
ATOM   1435  C   GLU A 151       8.883  -7.004  -5.184  1.00  0.00     0.241 C 
ATOM   1436  O   GLU A 151       7.973  -7.587  -5.775  1.00  0.00    -0.271 OA
ATOM   1437  CB  GLU A 151      10.969  -8.320  -5.605  1.00  0.00     0.045 C 
ATOM   1438  CG  GLU A 151      11.797  -7.237  -6.278  1.00  0.00     0.116 C 
ATOM   1439  CD  GLU A 151      13.075  -7.776  -6.890  1.00  0.00     0.172 C 
ATOM   1440  OE1 GLU A 151      12.992  -8.454  -7.936  1.00  0.00    -0.648 OA
ATOM   1441  OE2 GLU A 151      14.158  -7.520  -6.325  1.00  0.00    -0.648 OA
ATOM   1442  HN  GLU A 151       9.129  -9.673  -4.172  1.00  0.00     0.163 HD
ATOM   1443  N   LEU A 152       8.943  -5.682  -5.073  1.00  0.00    -0.346 N 
ATOM   1444  CA  LEU A 152       7.919  -4.819  -5.651  1.00  0.00     0.177 C 
ATOM   1445  C   LEU A 152       8.552  -3.640  -6.384  1.00  0.00     0.241 C 
ATOM   1446  O   LEU A 152       9.718  -3.314  -6.165  1.00  0.00    -0.271 OA
ATOM   1447  CB  LEU A 152       6.977  -4.308  -4.559  1.00  0.00     0.038 C 
ATOM   1448  CG  LEU A 152       7.582  -3.323  -3.558  1.00  0.00    -0.020 C 
ATOM   1449  CD1 LEU A 152       8.815  -3.920  -2.899  1.00  0.00     0.009 C 
ATOM   1450  CD2 LEU A 152       7.925  -2.009  -4.245  1.00  0.00     0.009 C 
ATOM   1451  HN  LEU A 152       9.692  -5.276  -4.590  1.00  0.00     0.163 HD
ATOM   1452  N   GLU A 153       7.773  -3.004  -7.254  1.00  0.00    -0.346 N 
ATOM   1453  CA  GLU A 153       8.258  -1.860  -8.018  1.00  0.00     0.177 C 
ATOM   1454  C   GLU A 153       7.480  -0.597  -7.659  1.00  0.00     0.241 C 
ATOM   1455  O   GLU A 153       6.260  -0.541  -7.813  1.00  0.00    -0.271 OA
ATOM   1456  CB  GLU A 153       8.141  -2.135  -9.519  1.00  0.00     0.045 C 
ATOM   1457  CG  GLU A 153       9.240  -3.033 -10.061  1.00  0.00     0.116 C 
ATOM   1458  CD  GLU A 153       9.058  -3.355 -11.531  1.00  0.00     0.172 C 
ATOM   1459  OE1 GLU A 153       8.284  -2.643 -12.204  1.00  0.00    -0.648 OA
ATOM   1460  OE2 GLU A 153       9.690  -4.321 -12.009  1.00  0.00    -0.648 OA
ATOM   1461  HN  GLU A 153       6.852  -3.311  -7.385  1.00  0.00     0.163 HD
ATOM   1462  N   PHE A 154       8.196   0.415  -7.179  1.00  0.00    -0.346 N 
ATOM   1463  CA  PHE A 154       7.575   1.677  -6.796  1.00  0.00     0.180 C 
ATOM   1464  C   PHE A 154       7.535   2.644  -7.976  1.00  0.00     0.241 C 
ATOM   1465  O   PHE A 154       8.574   3.097  -8.456  1.00  0.00    -0.271 OA
ATOM   1466  CB  PHE A 154       8.334   2.310  -5.628  1.00  0.00     0.073 C 
ATOM   1467  CG  PHE A 154       7.980   1.721  -4.293  1.00  0.00    -0.056 A 
ATOM   1468  CD1 PHE A 154       6.679   1.774  -3.820  1.00  0.00     0.007 A 
ATOM   1469  CD2 PHE A 154       8.949   1.114  -3.510  1.00  0.00     0.007 A 
ATOM   1470  CE1 PHE A 154       6.350   1.232  -2.592  1.00  0.00     0.001 A 
ATOM   1471  CE2 PHE A 154       8.626   0.570  -2.281  1.00  0.00     0.001 A 
ATOM   1472  CZ  PHE A 154       7.325   0.630  -1.821  1.00  0.00     0.000 A 
ATOM   1473  HN  PHE A 154       9.166   0.309  -7.079  1.00  0.00     0.163 HD
ATOM   1474  N   ASP A 155       6.329   2.954  -8.438  1.00  0.00    -0.345 N 
ATOM   1475  CA  ASP A 155       6.153   3.868  -9.561  1.00  0.00     0.186 C 
ATOM   1476  C   ASP A 155       5.083   4.910  -9.251  1.00  0.00     0.241 C 
ATOM   1477  O   ASP A 155       4.028   4.588  -8.706  1.00  0.00    -0.271 OA
ATOM   1478  CB  ASP A 155       5.775   3.091 -10.823  1.00  0.00     0.147 C 
ATOM   1479  CG  ASP A 155       6.989   2.577 -11.572  1.00  0.00     0.175 C 
ATOM   1480  OD1 ASP A 155       7.743   1.766 -10.996  1.00  0.00    -0.648 OA
ATOM   1481  OD2 ASP A 155       7.184   2.987 -12.736  1.00  0.00    -0.648 OA
ATOM   1482  HN  ASP A 155       5.538   2.561  -8.013  1.00  0.00     0.163 HD
ATOM   1483  N   TRP A 156       5.365   6.160  -9.601  1.00  0.00    -0.346 N 
ATOM   1484  CA  TRP A 156       4.427   7.251  -9.358  1.00  0.00     0.181 C 
ATOM   1485  C   TRP A 156       4.300   8.143 -10.588  1.00  0.00     0.241 C 
ATOM   1486  O   TRP A 156       5.140   9.013 -10.825  1.00  0.00    -0.271 OA
ATOM   1487  CB  TRP A 156       4.877   8.080  -8.155  1.00  0.00     0.075 C 
ATOM   1488  CG  TRP A 156       5.459   7.254  -7.048  1.00  0.00    -0.028 A 
ATOM   1489  CD1 TRP A 156       6.679   6.639  -7.038  1.00  0.00     0.096 A 
ATOM   1490  CD2 TRP A 156       4.844   6.950  -5.791  1.00  0.00    -0.002 A 
ATOM   1491  CE2 TRP A 156       5.749   6.148  -5.068  1.00  0.00     0.042 A 
ATOM   1492  CE3 TRP A 156       3.619   7.279  -5.205  1.00  0.00     0.014 A 
ATOM   1493  NE1 TRP A 156       6.859   5.972  -5.851  1.00  0.00    -0.365 N 
ATOM   1494  CZ2 TRP A 156       5.464   5.671  -3.791  1.00  0.00     0.030 A 
ATOM   1495  CZ3 TRP A 156       3.338   6.805  -3.938  1.00  0.00     0.001 A 
ATOM   1496  CH2 TRP A 156       4.257   6.008  -3.242  1.00  0.00     0.002 A 
ATOM   1497  HN  TRP A 156       6.223   6.355 -10.032  1.00  0.00     0.163 HD
ATOM   1498  HE1 TRP A 156       7.655   5.456  -5.604  1.00  0.00     0.165 HD
ATOM   1499  N   PHE A 157       3.247   7.924 -11.368  1.00  0.00    -0.346 N 
ATOM   1500  CA  PHE A 157       3.012   8.709 -12.574  1.00  0.00     0.180 C 
ATOM   1501  C   PHE A 157       1.905   9.735 -12.348  1.00  0.00     0.241 C 
ATOM   1502  O   PHE A 157       2.080  10.922 -12.621  1.00  0.00    -0.271 OA
ATOM   1503  CB  PHE A 157       2.642   7.791 -13.741  1.00  0.00     0.073 C 
ATOM   1504  CG  PHE A 157       1.221   7.305 -13.694  1.00  0.00    -0.056 A 
ATOM   1505  CD1 PHE A 157       0.849   6.294 -12.824  1.00  0.00     0.007 A 
ATOM   1506  CD2 PHE A 157       0.258   7.860 -14.522  1.00  0.00     0.007 A 
ATOM   1507  CE1 PHE A 157      -0.457   5.844 -12.778  1.00  0.00     0.001 A 
ATOM   1508  CE2 PHE A 157      -1.050   7.416 -14.480  1.00  0.00     0.001 A 
ATOM   1509  CZ  PHE A 157      -1.408   6.406 -13.608  1.00  0.00     0.000 A 
ATOM   1510  HN  PHE A 157       2.613   7.216 -11.126  1.00  0.00     0.163 HD
ATOM   1511  N   SER A 158       0.766   9.267 -11.849  1.00  0.00    -0.346 N 
ATOM   1512  CA  SER A 158      -0.372  10.142 -11.590  1.00  0.00     0.169 C 
ATOM   1513  C   SER A 158      -1.472   9.395 -10.843  1.00  0.00     0.258 C 
ATOM   1514  O   SER A 158      -2.029   8.422 -11.348  1.00  0.00    -0.305 OA
ATOM   1515  CB  SER A 158      -0.921  10.701 -12.904  1.00  0.00     0.196 C 
ATOM   1516  OG  SER A 158      -1.911   9.846 -13.448  1.00  0.00    -0.398 OA
ATOM   1517  HN  SER A 158       0.688   8.310 -11.652  1.00  0.00     0.163 HD
ATOM   1518  HG  SER A 158      -1.745   9.719 -14.385  1.00  0.00     0.209 HD
TER    1519      SER A 158 
