# Supplementary material for: Dauricine Mitigates Hypoxia Through Targeting ESR1, PIK3CA, and MTOR: A Network Pharmacology and Molecular Dynamics Simulation Investigation
Source: Curr Issues Mol Biol. 2026 May 23;48(6):550. doi: 10.3390/cimb48060550 (PMC13297437; doi:10.3390/cimb48060550)
Supplement: Supplementary file 1 [file cimb-48-00550-s001.zip › cimb-4319076-supplementary/Supplementary File/Supplementary File-Initial Submission/Network/Data import.xlsx]

## Sheet: Sheet1
compound	target	type
dauricine	MTOR	1
dauricine	RET	1
dauricine	TEK	1
dauricine	PIK3CA	1
dauricine	MAPK8	1
dauricine	TERT	1
dauricine	DPP4	1
dauricine	ABCB1	1
dauricine	ESR1	1
dauricine	F3	1
dauricine	IGF1R	1
dauricine	OPRD1	1
dauricine	ESR2	1
dauricine	FGFR3	1
dauricine	AURKA	1
dauricine	SELP	1
dauricine	MAP2	1
dauricine	FGFR1	1
dauricine	KIT	1
dauricine	MAPK10	1
dauricine	SLC6A4	1
dauricine	TGFBR1	1
dauricine	PRKCD	1
dauricine	RAF1	1
dauricine	AKT2	1
dauricine	BRAF	1
dauricine	IKBKB	1
dauricine	CALCRL	1
dauricine	DRD2	1
dauricine	EZH2	1
dauricine	SYK	1
dauricine	HTR2A	1
dauricine	KDM1A	1
dauricine	EHMT2	1
dauricine	KCNH2	1
dauricine	CDK4	1
dauricine	DRD4	1
dauricine	PDPK1	1
dauricine	OPRK1	1
dauricine	ADRB2	1
dauricine	DRD3	1
dauricine	MAPK9	1
dauricine	KCNN2	1
dauricine	HTR3A	1
dauricine	CTSK	1
dauricine	KCNN3	1
dauricine	HTR1A	1
dauricine	EHMT1	1
dauricine	MAPK7	1
dauricine	ADRB3	1
dauricine	CSF1R	1
dauricine	ABL1	1
dauricine	MAOA	1
dauricine	ADRA1B	1
dauricine	ACHE	1
dauricine	ADRA1D	1
hypoxia	Pathways in cancer	2
hypoxia	Endocrine resistance	2
hypoxia	MAPK signaling pathway	2
hypoxia	Ras signaling pathway	2
hypoxia	Pancreatic cancer	2
hypoxia	Neurotrophin signaling pathway	2
hypoxia	PI3K-Akt signaling pathway	2
hypoxia	Osteoclast differentiation	2
hypoxia	FoxO signaling pathway	2
hypoxia	Breast cancer	2
hypoxia	Neuroactive ligand-receptor interaction	2
hypoxia	Insulin resistance	2
hypoxia	Autophagy - animal	2
hypoxia	Insulin signaling pathway	2
hypoxia	Rap1 signaling pathway	2
hypoxia	ErbB signaling pathway	2
hypoxia	Colorectal cancer	2
hypoxia	Type II diabetes mellitus	2
hypoxia	Prostate cancer	2
hypoxia	Progesterone-mediated oocyte maturation	2
Pathways in cancer	IGF1R	3
Pathways in cancer	TERT	3
Pathways in cancer	ESR2	3
Pathways in cancer	MTOR	3
Pathways in cancer	ESR1	3
Pathways in cancer	PIK3CA	3
Pathways in cancer	CSF1R	3
Pathways in cancer	TGFBR1	3
Pathways in cancer	RET	3
Pathways in cancer	KIT	3
Pathways in cancer	IKBKB	3
Pathways in cancer	AKT2	3
Pathways in cancer	MAPK10	3
Pathways in cancer	BRAF	3
Pathways in cancer	ABL1	3
Pathways in cancer	CDK4	3
Pathways in cancer	MAPK8	3
Pathways in cancer	MAPK9	3
Pathways in cancer	FGFR3	3
Pathways in cancer	FGFR1	3
Endocrine resistance	IGF1R	3
Endocrine resistance	ESR2	3
Endocrine resistance	ESR1	3
Endocrine resistance	PIK3CA	3
Endocrine resistance	AKT2	3
Endocrine resistance	MAPK10	3
Endocrine resistance	BRAF	3
Endocrine resistance	MTOR	3
Endocrine resistance	CDK4	3
Endocrine resistance	MAPK8	3
Endocrine resistance	MAPK9	3
MAPK signaling pathway	IGF1R	3
MAPK signaling pathway	TEK	3
MAPK signaling pathway	FGFR1	3
MAPK signaling pathway	CSF1R	3
MAPK signaling pathway	TGFBR1	3
MAPK signaling pathway	KIT	3
MAPK signaling pathway	IKBKB	3
MAPK signaling pathway	AKT2	3
MAPK signaling pathway	MAPK10	3
MAPK signaling pathway	BRAF	3
MAPK signaling pathway	MAPK8	3
MAPK signaling pathway	MAPK9	3
MAPK signaling pathway	FGFR3	3
MAPK signaling pathway	MAPK7	3
Ras signaling pathway	IGF1R	3
Ras signaling pathway	TEK	3
Ras signaling pathway	PIK3CA	3
Ras signaling pathway	CSF1R	3
Ras signaling pathway	KIT	3
Ras signaling pathway	IKBKB	3
Ras signaling pathway	AKT2	3
Ras signaling pathway	MAPK10	3
Ras signaling pathway	ABL1	3
Ras signaling pathway	MAPK8	3
Ras signaling pathway	MAPK9	3
Ras signaling pathway	FGFR3	3
Ras signaling pathway	FGFR1	3
Pancreatic cancer	TGFBR1	3
Pancreatic cancer	PIK3CA	3
Pancreatic cancer	IKBKB	3
Pancreatic cancer	AKT2	3
Pancreatic cancer	MAPK10	3
Pancreatic cancer	BRAF	3
Pancreatic cancer	MTOR	3
Pancreatic cancer	CDK4	3
Pancreatic cancer	MAPK8	3
Pancreatic cancer	MAPK9	3
Neurotrophin signaling pathway	PIK3CA	3
Neurotrophin signaling pathway	PRKCD	3
Neurotrophin signaling pathway	IKBKB	3
Neurotrophin signaling pathway	AKT2	3
Neurotrophin signaling pathway	MAPK10	3
Neurotrophin signaling pathway	MAPK7	3
Neurotrophin signaling pathway	ABL1	3
Neurotrophin signaling pathway	PDPK1	3
Neurotrophin signaling pathway	MAPK8	3
Neurotrophin signaling pathway	MAPK9	3
Neurotrophin signaling pathway	BRAF	3
PI3K-Akt signaling pathway	IGF1R	3
PI3K-Akt signaling pathway	TEK	3
PI3K-Akt signaling pathway	SYK	3
PI3K-Akt signaling pathway	PIK3CA	3
PI3K-Akt signaling pathway	CSF1R	3
PI3K-Akt signaling pathway	KIT	3
PI3K-Akt signaling pathway	IKBKB	3
PI3K-Akt signaling pathway	AKT2	3
PI3K-Akt signaling pathway	CDK4	3
PI3K-Akt signaling pathway	MTOR	3
PI3K-Akt signaling pathway	PDPK1	3
PI3K-Akt signaling pathway	FGFR3	3
PI3K-Akt signaling pathway	FGFR1	3
Osteoclast differentiation	TGFBR1	3
Osteoclast differentiation	CTSK	3
Osteoclast differentiation	SYK	3
Osteoclast differentiation	PIK3CA	3
Osteoclast differentiation	CSF1R	3
Osteoclast differentiation	IKBKB	3
Osteoclast differentiation	AKT2	3
Osteoclast differentiation	MAPK10	3
Osteoclast differentiation	MAPK8	3
Osteoclast differentiation	MAPK9	3
FoxO signaling pathway	IGF1R	3
FoxO signaling pathway	PIK3CA	3
FoxO signaling pathway	TGFBR1	3
FoxO signaling pathway	IKBKB	3
FoxO signaling pathway	AKT2	3
FoxO signaling pathway	MAPK10	3
FoxO signaling pathway	BRAF	3
FoxO signaling pathway	PDPK1	3
FoxO signaling pathway	MAPK8	3
FoxO signaling pathway	MAPK9	3
Breast cancer	IGF1R	3
Breast cancer	ESR2	3
Breast cancer	ESR1	3
Breast cancer	PIK3CA	3
Breast cancer	KIT	3
Breast cancer	AKT2	3
Breast cancer	CDK4	3
Breast cancer	BRAF	3
Breast cancer	MTOR	3
Breast cancer	FGFR1	3
Neuroactive ligand-receptor interaction	ADRA1B	3
Neuroactive ligand-receptor interaction	ADRA1D	3
Neuroactive ligand-receptor interaction	CALCRL	3
Neuroactive ligand-receptor interaction	DRD4	3
Neuroactive ligand-receptor interaction	DRD2	3
Neuroactive ligand-receptor interaction	DRD3	3
Neuroactive ligand-receptor interaction	ADRB2	3
Neuroactive ligand-receptor interaction	ADRB3	3
Neuroactive ligand-receptor interaction	HTR2A	3
Neuroactive ligand-receptor interaction	OPRD1	3
Neuroactive ligand-receptor interaction	OPRK1	3
Neuroactive ligand-receptor interaction	HTR1A	3
Insulin resistance	PIK3CA	3
Insulin resistance	PRKCD	3
Insulin resistance	IKBKB	3
Insulin resistance	AKT2	3
Insulin resistance	MAPK10	3
Insulin resistance	MTOR	3
Insulin resistance	PDPK1	3
Insulin resistance	MAPK8	3
Insulin resistance	MAPK9	3
Autophagy - animal	IGF1R	3
Autophagy - animal	PIK3CA	3
Autophagy - animal	PRKCD	3
Autophagy - animal	AKT2	3
Autophagy - animal	MAPK10	3
Autophagy - animal	MTOR	3
Autophagy - animal	PDPK1	3
Autophagy - animal	MAPK8	3
Autophagy - animal	MAPK9	3
Insulin signaling pathway	PIK3CA	3
Insulin signaling pathway	IKBKB	3
Insulin signaling pathway	AKT2	3
Insulin signaling pathway	MAPK10	3
Insulin signaling pathway	BRAF	3
Insulin signaling pathway	MTOR	3
Insulin signaling pathway	PDPK1	3
Insulin signaling pathway	MAPK8	3
Insulin signaling pathway	MAPK9	3
Rap1 signaling pathway	IGF1R	3
Rap1 signaling pathway	TEK	3
Rap1 signaling pathway	DRD2	3
Rap1 signaling pathway	CSF1R	3
Rap1 signaling pathway	KIT	3
Rap1 signaling pathway	AKT2	3
Rap1 signaling pathway	BRAF	3
Rap1 signaling pathway	PIK3CA	3
Rap1 signaling pathway	FGFR3	3
Rap1 signaling pathway	FGFR1	3
ErbB signaling pathway	PIK3CA	3
ErbB signaling pathway	AKT2	3
ErbB signaling pathway	MAPK10	3
ErbB signaling pathway	BRAF	3
ErbB signaling pathway	ABL1	3
ErbB signaling pathway	MTOR	3
ErbB signaling pathway	MAPK8	3
ErbB signaling pathway	MAPK9	3
Colorectal cancer	TGFBR1	3
Colorectal cancer	PIK3CA	3
Colorectal cancer	AKT2	3
Colorectal cancer	MAPK10	3
Colorectal cancer	BRAF	3
Colorectal cancer	MTOR	3
Colorectal cancer	MAPK8	3
Colorectal cancer	MAPK9	3
Type II diabetes mellitus	PIK3CA	3
Type II diabetes mellitus	PRKCD	3
Type II diabetes mellitus	IKBKB	3
Type II diabetes mellitus	MTOR	3
Type II diabetes mellitus	MAPK10	3
Type II diabetes mellitus	MAPK8	3
Type II diabetes mellitus	MAPK9	3
Prostate cancer	IGF1R	3
Prostate cancer	PIK3CA	3
Prostate cancer	IKBKB	3
Prostate cancer	AKT2	3
Prostate cancer	MTOR	3
Prostate cancer	BRAF	3
Prostate cancer	PDPK1	3
Prostate cancer	FGFR1	3
Progesterone-mediated oocyte maturation	IGF1R	3
Progesterone-mediated oocyte maturation	PIK3CA	3
Progesterone-mediated oocyte maturation	AKT2	3
Progesterone-mediated oocyte maturation	MAPK10	3
Progesterone-mediated oocyte maturation	BRAF	3
Progesterone-mediated oocyte maturation	MAPK8	3
Progesterone-mediated oocyte maturation	MAPK9	3
Progesterone-mediated oocyte maturation	AURKA	3
AGE-RAGE signaling pathway in diabetic complications	TGFBR1	3
AGE-RAGE signaling pathway in diabetic complications	PIK3CA	3
AGE-RAGE signaling pathway in diabetic complications	PRKCD	3
AGE-RAGE signaling pathway in diabetic complications	AKT2	3
AGE-RAGE signaling pathway in diabetic complications	MAPK10	3
AGE-RAGE signaling pathway in diabetic complications	CDK4	3
AGE-RAGE signaling pathway in diabetic complications	MAPK8	3
AGE-RAGE signaling pathway in diabetic complications	MAPK9	3
T cell receptor signaling pathway	PIK3CA	3
T cell receptor signaling pathway	IKBKB	3
T cell receptor signaling pathway	AKT2	3
T cell receptor signaling pathway	MAPK10	3
T cell receptor signaling pathway	PDPK1	3
T cell receptor signaling pathway	CDK4	3
T cell receptor signaling pathway	MAPK8	3
T cell receptor signaling pathway	MAPK9	3
C-type lectin receptor signaling pathway	SYK	3
C-type lectin receptor signaling pathway	PIK3CA	3
C-type lectin receptor signaling pathway	PRKCD	3
C-type lectin receptor signaling pathway	IKBKB	3
C-type lectin receptor signaling pathway	AKT2	3
C-type lectin receptor signaling pathway	MAPK10	3
C-type lectin receptor signaling pathway	MAPK8	3
C-type lectin receptor signaling pathway	MAPK9	3
Kaposi sarcoma-associated herpesvirus infection	SYK	3
Kaposi sarcoma-associated herpesvirus infection	PIK3CA	3
Kaposi sarcoma-associated herpesvirus infection	IKBKB	3
Kaposi sarcoma-associated herpesvirus infection	AKT2	3
Kaposi sarcoma-associated herpesvirus infection	MAPK10	3
Kaposi sarcoma-associated herpesvirus infection	MTOR	3
Kaposi sarcoma-associated herpesvirus infection	CDK4	3
Kaposi sarcoma-associated herpesvirus infection	MAPK8	3
Kaposi sarcoma-associated herpesvirus infection	MAPK9	3
