# Supplementary material for: Dauricine Mitigates Hypoxia Through Targeting ESR1, PIK3CA, and MTOR: A Network Pharmacology and Molecular Dynamics Simulation Investigation
Source: Curr Issues Mol Biol. 2026 May 23;48(6):550. doi: 10.3390/cimb48060550 (PMC13297437; doi:10.3390/cimb48060550)
Supplement: Supplementary file 1 [file cimb-48-00550-s001.zip › cimb-4319076-supplementary/Supplementary File/Supplementary File-Initial Submission/Network/disease-pathway.xlsx]

## Sheet: Sheet2
disease	pathway	type
hypoxia	Pathways in cancer	2
hypoxia	Endocrine resistance	2
hypoxia	MAPK signaling pathway	2
hypoxia	Ras signaling pathway	2
hypoxia	Pancreatic cancer	2
hypoxia	Neurotrophin signaling pathway	2
hypoxia	PI3K-Akt signaling pathway	2
hypoxia	Osteoclast differentiation	2
hypoxia	FoxO signaling pathway	2
hypoxia	Breast cancer	2
hypoxia	Neuroactive ligand-receptor interaction	2
hypoxia	Insulin resistance	2
hypoxia	Autophagy - animal	2
hypoxia	Insulin signaling pathway	2
hypoxia	Rap1 signaling pathway	2
hypoxia	ErbB signaling pathway	2
hypoxia	Colorectal cancer	2
hypoxia	Type II diabetes mellitus	2
hypoxia	Prostate cancer	2
hypoxia	Progesterone-mediated oocyte maturation	2
