# Supplementary material for: Dauricine Mitigates Hypoxia Through Targeting ESR1, PIK3CA, and MTOR: A Network Pharmacology and Molecular Dynamics Simulation Investigation
Source: Curr Issues Mol Biol. 2026 May 23;48(6):550. doi: 10.3390/cimb48060550 (PMC13297437; doi:10.3390/cimb48060550)
Supplement: Supplementary file 1 [file cimb-48-00550-s001.zip › cimb-4319076-supplementary/Supplementary File/Supplementary File-Initial Submission/Network/ingredient-target.xlsx]

## Sheet: Sheet1
Herb	Ingredient	Genes	type
HBIN022781	dauricine	MTOR	1
HBIN022781	dauricine	RET	1
HBIN022781	dauricine	TEK	1
HBIN022781	dauricine	PIK3CA	1
HBIN022781	dauricine	MAPK8	1
HBIN022781	dauricine	TERT	1
HBIN022781	dauricine	DPP4	1
HBIN022781	dauricine	ABCB1	1
HBIN022781	dauricine	ESR1	1
HBIN022781	dauricine	F3	1
HBIN022781	dauricine	IGF1R	1
HBIN022781	dauricine	OPRD1	1
HBIN022781	dauricine	ESR2	1
HBIN022781	dauricine	FGFR3	1
HBIN022781	dauricine	AURKA	1
HBIN022781	dauricine	SELP	1
HBIN022781	dauricine	MAP2	1
HBIN022781	dauricine	FGFR1	1
HBIN022781	dauricine	KIT	1
HBIN022781	dauricine	MAPK10	1
HBIN022781	dauricine	SLC6A4	1
HBIN022781	dauricine	TGFBR1	1
HBIN022781	dauricine	PRKCD	1
HBIN022781	dauricine	RAF1	1
HBIN022781	dauricine	AKT2	1
HBIN022781	dauricine	BRAF	1
HBIN022781	dauricine	IKBKB	1
HBIN022781	dauricine	CALCRL	1
HBIN022781	dauricine	DRD2	1
HBIN022781	dauricine	EZH2	1
HBIN022781	dauricine	SYK	1
HBIN022781	dauricine	HTR2A	1
HBIN022781	dauricine	KDM1A	1
HBIN022781	dauricine	EHMT2	1
HBIN022781	dauricine	KCNH2	1
HBIN022781	dauricine	CDK4	1
HBIN022781	dauricine	DRD4	1
HBIN022781	dauricine	PDPK1	1
HBIN022781	dauricine	OPRK1	1
HBIN022781	dauricine	ADRB2	1
HBIN022781	dauricine	DRD3	1
HBIN022781	dauricine	MAPK9	1
HBIN022781	dauricine	KCNN2	1
HBIN022781	dauricine	HTR3A	1
HBIN022781	dauricine	CTSK	1
HBIN022781	dauricine	KCNN3	1
HBIN022781	dauricine	HTR1A	1
HBIN022781	dauricine	EHMT1	1
HBIN022781	dauricine	MAPK7	1
HBIN022781	dauricine	ADRB3	1
HBIN022781	dauricine	CSF1R	1
HBIN022781	dauricine	ABL1	1
HBIN022781	dauricine	MAOA	1
HBIN022781	dauricine	ADRA1B	1
HBIN022781	dauricine	ACHE	1
HBIN022781	dauricine	ADRA1D	1
