# Supplementary material for: Dauricine Mitigates Hypoxia Through Targeting ESR1, PIK3CA, and MTOR: A Network Pharmacology and Molecular Dynamics Simulation Investigation
Source: Curr Issues Mol Biol. 2026 May 23;48(6):550. doi: 10.3390/cimb48060550 (PMC13297437; doi:10.3390/cimb48060550)
Supplement: Supplementary file 1 [file cimb-48-00550-s001.zip › cimb-4319076-supplementary/Supplementary File/Supplementary File-Initial Submission/Network/NCA-score.csv]

name	Degree
AKT2	23
PIK3CA	23
MAPK9	20
MAPK10	20
MAPK8	20
IKBKB	16
BRAF	14
MTOR	14
IGF1R	12
PDPK1	9
CDK4	9
TGFBR1	8
FGFR1	8
CSF1R	7
PRKCD	7
KIT	7
FGFR3	6
ABL1	5
SYK	5
TEK	5
ESR2	4
ESR1	4
MAPK7	3
DRD2	3
ADRA1D	2
ADRA1B	2
ADRB3	2
HTR1A	2
CTSK	2
DRD3	2
ADRB2	2
OPRK1	2
DRD4	2
HTR2A	2
CALCRL	2
AURKA	2
OPRD1	2
TERT	2
RET	2
ACHE	1
MAOA	1
EHMT1	1
KCNN3	1
HTR3A	1
KCNN2	1
KCNH2	1
EHMT2	1
KDM1A	1
EZH2	1
RAF1	1
SLC6A4	1
MAP2	1
SELP	1
F3	1
ABCB1	1
DPP4	1
