# Supplementary material for: Dauricine Mitigates Hypoxia Through Targeting ESR1, PIK3CA, and MTOR: A Network Pharmacology and Molecular Dynamics Simulation Investigation
Source: Curr Issues Mol Biol. 2026 May 23;48(6):550. doi: 10.3390/cimb48060550 (PMC13297437; doi:10.3390/cimb48060550)
Supplement: Supplementary file 1 [file cimb-48-00550-s001.zip › cimb-4319076-supplementary/Supplementary File/Supplementary File-Initial Submission/PPI/cytoHubba/Overlapping targets.txt]

$EPC
[1] "AURKA"

$`Degree:Stress`
[1] "KCNH2"

$`Degree:Stress:Radiality`
[1] "DRD2"  "MAOA"  "ABCB1"

$`MNC:EPC`
[1] "KIT"

$`MNC:Degree:Stress:Radiality`
[1] "SLC6A4"

$`MNC:Degree:Stress:Radiality:EPC`
[1] "MAPK8"

$MCC
[1] "RET"  "TERT"

$`MCC:Degree:Stress:Radiality`
[1] "FGFR1"

$`MCC:MNC:EPC`
[1] "IGF1R" "EZH2"  "BRAF" 

$`MCC:MNC:Radiality:EPC`
[1] "ABL1"

$`MCC:MNC:Degree:Stress:Radiality:EPC`
[1] "PIK3CA" "MTOR"   "ESR1"  
