# Supplementary material for: Dauricine Mitigates Hypoxia Through Targeting ESR1, PIK3CA, and MTOR: A Network Pharmacology and Molecular Dynamics Simulation Investigation
Source: Curr Issues Mol Biol. 2026 May 23;48(6):550. doi: 10.3390/cimb48060550 (PMC13297437; doi:10.3390/cimb48060550)
Supplement: Supplementary file 1 [file cimb-48-00550-s001.zip › cimb-4319076-supplementary/Supplementary File/Supplementary File-Initial Submission/PPI/cytoHubba/six algorithms/cytohubba total 6.xlsx]

## Sheet: Sheet1
MCC	MNC	Stress	Radiality	EPC	Degree
PIK3CA	ESR1	ESR1	ESR1	ESR1	ESR1
ESR1	PIK3CA	SLC6A4	MTOR	PIK3CA	SLC6A4
EZH2	MTOR	MAOA	PIK3CA	MTOR	MAOA
MTOR	EZH2	ABCB1	MAOA	ABL1	ABCB1
TERT	MAPK8	PIK3CA	SLC6A4	EZH2	PIK3CA
BRAF	ABL1	MTOR	ABCB1	KIT	MTOR
FGFR1	KIT	MAPK8	ABL1	MAPK8	MAPK8
RET	BRAF	DRD2	DRD2	IGF1R	DRD2
ABL1	IGF1R	KCNH2	FGFR1	BRAF	KCNH2
IGF1R	SLC6A4	FGFR1	MAPK8	AURKA	FGFR1
