# Supplementary material for: Dauricine Mitigates Hypoxia Through Targeting ESR1, PIK3CA, and MTOR: A Network Pharmacology and Molecular Dynamics Simulation Investigation
Source: Curr Issues Mol Biol. 2026 May 23;48(6):550. doi: 10.3390/cimb48060550 (PMC13297437; doi:10.3390/cimb48060550)
Supplement: Supplementary file 1 [file cimb-48-00550-s001.zip › cimb-4319076-supplementary/Supplementary File/Supplementary File-Initial Submission/PPI/cytoHubba/six algorithms/Degree.csv]

Top 10 in network string_interactions_short 0.4.tsv ranked by Stress method
Rank	Name	Score
1	ESR1	3850.0
2	SLC6A4	1364.0
3	MAOA	1196.0
4	ABCB1	1042.0
5	PIK3CA	888.0
6	MTOR	864.0
7	MAPK8	784.0
8	DRD2	728.0
9	KCNH2	640.0
10	FGFR1	556.0
