# Supplementary material for: Dauricine Mitigates Hypoxia Through Targeting ESR1, PIK3CA, and MTOR: A Network Pharmacology and Molecular Dynamics Simulation Investigation
Source: Curr Issues Mol Biol. 2026 May 23;48(6):550. doi: 10.3390/cimb48060550 (PMC13297437; doi:10.3390/cimb48060550)
Supplement: Supplementary file 1 [file cimb-48-00550-s001.zip › cimb-4319076-supplementary/Supplementary File/Supplementary File-Initial Submission/PPI/cytoHubba/six algorithms/EPC.csv]

Top 10 in network string_interactions_short 0.4.tsv ranked by EPC method
Rank	Name	Score
1	ESR1	33.74199999999999
2	PIK3CA	33.464
3	MTOR	33.429999999999986
4	ABL1	32.672
5	EZH2	32.63400000000001
6	KIT	32.48100000000001
7	MAPK8	32.474000000000004
8	IGF1R	32.41700000000002
9	BRAF	32.254000000000026
10	AURKA	31.74000000000003
