# Supplementary material for: Dauricine Mitigates Hypoxia Through Targeting ESR1, PIK3CA, and MTOR: A Network Pharmacology and Molecular Dynamics Simulation Investigation
Source: Curr Issues Mol Biol. 2026 May 23;48(6):550. doi: 10.3390/cimb48060550 (PMC13297437; doi:10.3390/cimb48060550)
Supplement: Supplementary file 1 [file cimb-48-00550-s001.zip › cimb-4319076-supplementary/Supplementary File/Supplementary File-Initial Submission/PPI/cytoHubba/six algorithms/MCC.csv]

Top 10 in network string_interactions_short 0.4.tsv ranked by MCC method
Rank	Name	Score
1	PIK3CA	11990.0
2	ESR1	11985.0
3	EZH2	11106.0
4	MTOR	10972.0
5	TERT	8640.0
6	BRAF	7272.0
7	FGFR1	6489.0
8	RET	5786.0
9	ABL1	3672.0
10	IGF1R	2760.0
