# Supplementary material for: Dauricine Mitigates Hypoxia Through Targeting ESR1, PIK3CA, and MTOR: A Network Pharmacology and Molecular Dynamics Simulation Investigation
Source: Curr Issues Mol Biol. 2026 May 23;48(6):550. doi: 10.3390/cimb48060550 (PMC13297437; doi:10.3390/cimb48060550)
Supplement: Supplementary file 1 [file cimb-48-00550-s001.zip › cimb-4319076-supplementary/Supplementary File/Supplementary File-Initial Submission/PPI/cytoHubba/six algorithms/MNC.csv]

Top 10 in network string_interactions_short 0.4.tsv ranked by MNC method
Rank	Name	Score
1	ESR1	26.0
2	PIK3CA	23.0
3	MTOR	20.0
4	EZH2	16.0
4	MAPK8	16.0
4	ABL1	16.0
7	KIT	14.0
8	BRAF	13.0
8	IGF1R	13.0
8	SLC6A4	13.0
