# Supplementary material for: Dauricine Mitigates Hypoxia Through Targeting ESR1, PIK3CA, and MTOR: A Network Pharmacology and Molecular Dynamics Simulation Investigation
Source: Curr Issues Mol Biol. 2026 May 23;48(6):550. doi: 10.3390/cimb48060550 (PMC13297437; doi:10.3390/cimb48060550)
Supplement: Supplementary file 1 [file cimb-48-00550-s001.zip › cimb-4319076-supplementary/Supplementary File/Supplementary File-Initial Submission/PPI/cytoHubba/six algorithms/Radiality.csv]

Top 10 in network string_interactions_short 0.4.tsv ranked by Radiality method
Rank	Name	Score
1	ESR1	4.547169811320755
2	MTOR	4.226415094339622
3	PIK3CA	4.188679245283018
4	MAOA	4.169811320754716
5	SLC6A4	4.150943396226415
6	ABCB1	4.113207547169811
6	ABL1	4.113207547169811
8	DRD2	4.075471698113207
9	FGFR1	4.056603773584905
9	MAPK8	4.056603773584905
