# Supplementary material for: Dauricine Mitigates Hypoxia Through Targeting ESR1, PIK3CA, and MTOR: A Network Pharmacology and Molecular Dynamics Simulation Investigation
Source: Curr Issues Mol Biol. 2026 May 23;48(6):550. doi: 10.3390/cimb48060550 (PMC13297437; doi:10.3390/cimb48060550)
Supplement: Supplementary file 1 [file cimb-48-00550-s001.zip › cimb-4319076-supplementary/Supplementary File/Supplementary File-Initial Submission/PPI/string_interactions_short 0.4.tsv]

#node1	node2	node1_string_id	node2_string_id	neighborhood_on_chromosome	gene_fusion	phylogenetic_cooccurrence	homology	coexpression	experimentally_determined_interaction	database_annotated	automated_textmining	combined_score
ABCB1	OPRD1	9606.ENSP00000478255	9606.ENSP00000234961	0	0	0	0	0.074	0	0	0.447	0.466
ABCB1	SLC6A4	9606.ENSP00000478255	9606.ENSP00000261707	0	0	0	0	0.060	0	0	0.430	0.441
ABCB1	KCNH2	9606.ENSP00000478255	9606.ENSP00000262186	0	0	0	0	0.121	0.065	0	0.339	0.410
ABCB1	KIT	9606.ENSP00000478255	9606.ENSP00000288135	0	0	0	0	0.094	0	0	0.419	0.451
ABCB1	MTOR	9606.ENSP00000478255	9606.ENSP00000354558	0	0	0	0	0	0.072	0	0.459	0.476
ABCB1	ABL1	9606.ENSP00000478255	9606.ENSP00000361423	0	0	0	0	0.050	0.054	0	0.513	0.524
ABCB1	ESR1	9606.ENSP00000478255	9606.ENSP00000405330	0	0	0	0	0.045	0	0	0.526	0.528
ABCB1	BRAF	9606.ENSP00000478255	9606.ENSP00000419060	0	0	0	0	0.050	0.054	0	0.421	0.435
ABCB1	IGF1R	9606.ENSP00000478255	9606.ENSP00000497069	0	0	0	0	0.050	0.070	0	0.441	0.463
ABL1	AURKA	9606.ENSP00000361423	9606.ENSP00000216911	0	0	0	0.626	0	0.067	0	0.470	0.484
ABL1	CDK4	9606.ENSP00000361423	9606.ENSP00000257904	0	0	0	0.607	0.097	0.098	0.400	0.511	0.729
ABL1	PIK3CA	9606.ENSP00000361423	9606.ENSP00000263967	0	0	0	0	0.049	0.069	0	0.754	0.763
ABL1	CSF1R	9606.ENSP00000361423	9606.ENSP00000286301	0	0	0	0.604	0.055	0.074	0	0.504	0.528
ABL1	KIT	9606.ENSP00000361423	9606.ENSP00000288135	0	0	0	0.598	0.056	0.181	0	0.601	0.664
ABL1	TERT	9606.ENSP00000361423	9606.ENSP00000309572	0	0	0	0	0	0.049	0	0.599	0.603
ABL1	EZH2	9606.ENSP00000361423	9606.ENSP00000320147	0	0	0	0	0.043	0.077	0	0.590	0.606
ABL1	PRKCD	9606.ENSP00000361423	9606.ENSP00000331602	0	0	0	0.571	0.074	0.325	0	0.485	0.650
ABL1	MTOR	9606.ENSP00000361423	9606.ENSP00000354558	0	0	0	0	0.067	0.315	0	0.557	0.692
ABL1	MAPK8	9606.ENSP00000361423	9606.ENSP00000378974	0	0	0	0.581	0.044	0.088	0	0.445	0.473
ABL1	TGFBR1	9606.ENSP00000361423	9606.ENSP00000447297	0	0	0	0.577	0.073	0	0	0.477	0.494
ABL1	IGF1R	9606.ENSP00000361423	9606.ENSP00000497069	0	0	0	0.604	0.049	0	0	0.522	0.525
ABL1	RAF1	9606.ENSP00000361423	9606.ENSP00000401888	0	0	0	0.590	0.044	0	0	0.531	0.532
ABL1	ESR1	9606.ENSP00000361423	9606.ENSP00000405330	0	0	0	0	0	0.071	0	0.528	0.543
ABL1	SYK	9606.ENSP00000361423	9606.ENSP00000364898	0	0	0	0.730	0.053	0	0	0.592	0.597
ACHE	DRD2	9606.ENSP00000303211	9606.ENSP00000354859	0	0	0	0	0.072	0	0	0.408	0.427
ACHE	HTR1A	9606.ENSP00000303211	9606.ENSP00000316244	0	0	0	0	0.074	0	0	0.432	0.452
ACHE	MAOA	9606.ENSP00000303211	9606.ENSP00000340684	0	0	0	0	0.103	0	0	0.744	0.761
ADRA1B	DRD4	9606.ENSP00000306662	9606.ENSP00000176183	0	0	0	0.720	0.068	0.333	0	0.182	0.447
ADRA1B	SLC6A4	9606.ENSP00000306662	9606.ENSP00000261707	0	0	0	0	0	0	0	0.525	0.525
ADRA1B	HTR3A	9606.ENSP00000306662	9606.ENSP00000347754	0	0	0	0	0	0	0	0.435	0.435
ADRA1B	ADRA1D	9606.ENSP00000306662	9606.ENSP00000368766	0	0	0	0.930	0.099	0.292	0.900	0.301	0.949
ADRA1D	DRD4	9606.ENSP00000368766	9606.ENSP00000176183	0	0	0	0.729	0.068	0.053	0	0.429	0.452
ADRA1D	SLC6A4	9606.ENSP00000368766	9606.ENSP00000261707	0	0	0	0	0	0	0	0.450	0.450
ADRA1D	HTR3A	9606.ENSP00000368766	9606.ENSP00000347754	0	0	0	0	0.042	0	0	0.409	0.410
ADRA1D	DRD2	9606.ENSP00000368766	9606.ENSP00000354859	0	0	0	0.747	0.104	0.045	0	0.443	0.481
ADRA1D	HTR2A	9606.ENSP00000368766	9606.ENSP00000437737	0	0	0	0.689	0.059	0	0	0.484	0.494
ADRB2	DRD4	9606.ENSP00000305372	9606.ENSP00000176183	0	0	0	0.666	0	0.329	0	0.252	0.477
ADRB2	OPRD1	9606.ENSP00000305372	9606.ENSP00000234961	0	0	0	0.668	0.100	0.322	0	0.248	0.501
ADRB2	SLC6A4	9606.ENSP00000305372	9606.ENSP00000261707	0	0	0	0	0.054	0	0	0.461	0.469
ADRB2	MAOA	9606.ENSP00000305372	9606.ENSP00000340684	0	0	0	0	0	0	0	0.402	0.402
ADRB2	DRD3	9606.ENSP00000305372	9606.ENSP00000373169	0	0	0	0.715	0	0	0	0.483	0.483
ADRB2	ADRB3	9606.ENSP00000305372	9606.ENSP00000343782	0	0	0	0.916	0.051	0	0.900	0.426	0.940
AKT2	PIK3CA	9606.ENSP00000375892	9606.ENSP00000263967	0	0	0	0	0.042	0.098	0.900	0.841	0.984
AKT2	KIT	9606.ENSP00000375892	9606.ENSP00000288135	0	0	0	0	0.079	0.074	0	0.368	0.413
AKT2	ESR2	9606.ENSP00000375892	9606.ENSP00000343925	0	0	0	0	0.057	0.071	0	0.389	0.419
AKT2	PDPK1	9606.ENSP00000375892	9606.ENSP00000344220	0	0	0.089	0.753	0.162	0.464	0.900	0.213	0.962
AKT2	MTOR	9606.ENSP00000375892	9606.ENSP00000354558	0	0	0	0	0.060	0.073	0.900	0.668	0.967
AKT2	IGF1R	9606.ENSP00000375892	9606.ENSP00000497069	0	0	0	0.562	0.071	0.045	0	0.378	0.401
AKT2	MAPK8	9606.ENSP00000375892	9606.ENSP00000378974	0	0	0	0.579	0.060	0.088	0	0.493	0.527
AKT2	MAPK9	9606.ENSP00000375892	9606.ENSP00000394560	0	0	0.107	0.583	0.049	0.088	0	0.478	0.541
AKT2	ESR1	9606.ENSP00000375892	9606.ENSP00000405330	0	0	0	0	0.055	0.314	0	0.455	0.616
AKT2	RAF1	9606.ENSP00000375892	9606.ENSP00000401888	0	0	0.135	0.586	0.074	0.045	0.900	0.159	0.923
AKT2	IKBKB	9606.ENSP00000375892	9606.ENSP00000430684	0	0	0	0.604	0.163	0	0.900	0.175	0.925
AURKA	IKBKB	9606.ENSP00000216911	9606.ENSP00000430684	0	0	0.102	0.619	0	0.311	0	0.124	0.411
AURKA	RET	9606.ENSP00000216911	9606.ENSP00000347942	0	0	0	0.600	0	0	0	0.435	0.435
AURKA	EHMT2	9606.ENSP00000216911	9606.ENSP00000379078	0	0	0	0	0.058	0.337	0	0.208	0.462
AURKA	KIT	9606.ENSP00000216911	9606.ENSP00000288135	0	0	0	0.572	0.055	0	0	0.461	0.468
AURKA	MAPK9	9606.ENSP00000216911	9606.ENSP00000394560	0	0	0.114	0.620	0.048	0	0	0.427	0.474
AURKA	MAPK8	9606.ENSP00000216911	9606.ENSP00000378974	0	0	0.108	0.607	0	0	0	0.436	0.475
AURKA	RAF1	9606.ENSP00000216911	9606.ENSP00000401888	0	0	0	0.614	0.042	0.067	0	0.476	0.490
AURKA	PIK3CA	9606.ENSP00000216911	9606.ENSP00000263967	0	0	0	0	0	0	0	0.505	0.505
AURKA	CDK4	9606.ENSP00000216911	9606.ENSP00000257904	0	0	0.167	0.645	0.357	0.095	0	0.461	0.704
AURKA	EZH2	9606.ENSP00000216911	9606.ENSP00000320147	0	0	0	0	0.291	0.102	0	0.655	0.761
AURKA	ESR1	9606.ENSP00000216911	9606.ENSP00000405330	0	0	0	0	0.057	0.302	0	0.678	0.769
BRAF	CDK4	9606.ENSP00000419060	9606.ENSP00000257904	0	0	0	0.610	0	0.098	0	0.385	0.422
BRAF	PIK3CA	9606.ENSP00000419060	9606.ENSP00000263967	0	0	0	0	0.128	0.190	0	0.931	0.947
BRAF	KIT	9606.ENSP00000419060	9606.ENSP00000288135	0	0	0	0.567	0.067	0.074	0	0.389	0.426
BRAF	TERT	9606.ENSP00000419060	9606.ENSP00000309572	0	0	0	0	0.059	0.190	0	0.776	0.815
BRAF	EZH2	9606.ENSP00000419060	9606.ENSP00000320147	0	0	0	0	0.049	0.077	0	0.604	0.622
BRAF	PRKCD	9606.ENSP00000419060	9606.ENSP00000331602	0	0	0	0.569	0	0.087	0.650	0.099	0.686
BRAF	FGFR3	9606.ENSP00000419060	9606.ENSP00000339824	0	0	0	0.572	0.052	0.091	0	0.602	0.627
BRAF	RET	9606.ENSP00000419060	9606.ENSP00000347942	0	0	0	0.582	0.052	0.091	0	0.421	0.457
BRAF	MTOR	9606.ENSP00000419060	9606.ENSP00000354558	0	0	0	0	0.062	0.073	0	0.634	0.654
BRAF	FGFR1	9606.ENSP00000419060	9606.ENSP00000393312	0	0	0	0.574	0.052	0.091	0	0.362	0.402
BRAF	RAF1	9606.ENSP00000419060	9606.ENSP00000401888	0	0	0.066	0.945	0	0.927	0.900	0.983	0.999
BRAF	ESR1	9606.ENSP00000419060	9606.ENSP00000405330	0	0	0	0	0	0.071	0	0.738	0.746
CDK4	IGF1R	9606.ENSP00000257904	9606.ENSP00000497069	0	0	0	0.600	0	0.270	0	0.489	0.611
CDK4	EZH2	9606.ENSP00000257904	9606.ENSP00000320147	0	0	0	0	0.136	0.059	0	0.591	0.639
CDK4	MTOR	9606.ENSP00000257904	9606.ENSP00000354558	0	0	0	0	0.055	0.068	0	0.628	0.644
CDK4	PIK3CA	9606.ENSP00000257904	9606.ENSP00000263967	0	0	0	0	0	0	0	0.709	0.709
CDK4	ESR1	9606.ENSP00000257904	9606.ENSP00000405330	0	0	0	0	0	0.045	0	0.717	0.718
CDK4	TERT	9606.ENSP00000257904	9606.ENSP00000309572	0	0	0	0	0.067	0.177	0	0.708	0.756
CSF1R	PIK3CA	9606.ENSP00000286301	9606.ENSP00000263967	0	0	0	0	0.106	0.325	0.500	0.478	0.821
CSF1R	CTSK	9606.ENSP00000286301	9606.ENSP00000271651	0	0	0	0	0.214	0.064	0	0.571	0.656
CSF1R	EZH2	9606.ENSP00000286301	9606.ENSP00000320147	0	0	0	0	0.055	0	0	0.392	0.400
CSF1R	KIT	9606.ENSP00000286301	9606.ENSP00000288135	0	0	0.064	0.881	0.047	0.292	0	0.193	0.422
CSF1R	FGFR1	9606.ENSP00000286301	9606.ENSP00000393312	0	0	0	0.696	0.059	0.085	0	0.446	0.481
CTSK	ESR1	9606.ENSP00000271651	9606.ENSP00000405330	0	0	0	0	0	0	0	0.424	0.424
DPP4	SELP	9606.ENSP00000353731	9606.ENSP00000263686	0	0	0	0	0.088	0	0	0.460	0.487
DPP4	MAOA	9606.ENSP00000353731	9606.ENSP00000340684	0	0	0	0	0.074	0	0	0.506	0.522
DPP4	IKBKB	9606.ENSP00000353731	9606.ENSP00000430684	0	0	0	0	0.059	0.292	0	0.239	0.449
DRD2	DRD4	9606.ENSP00000354859	9606.ENSP00000176183	0	0	0	0.850	0	0.322	0	0.741	0.816
DRD2	SLC6A4	9606.ENSP00000354859	9606.ENSP00000261707	0	0	0	0	0.054	0	0	0.908	0.910
DRD2	HTR1A	9606.ENSP00000354859	9606.ENSP00000316244	0	0	0	0.805	0.129	0	0	0.516	0.560
DRD2	MAOA	9606.ENSP00000354859	9606.ENSP00000340684	0	0	0	0	0	0	0	0.736	0.736
DRD2	HTR3A	9606.ENSP00000354859	9606.ENSP00000347754	0	0	0	0	0.122	0	0	0.592	0.627
DRD2	DRD3	9606.ENSP00000354859	9606.ENSP00000373169	0	0	0.052	0.936	0.044	0	0	0.443	0.451
DRD2	ESR1	9606.ENSP00000354859	9606.ENSP00000405330	0	0	0	0	0.055	0	0	0.587	0.593
DRD2	HTR2A	9606.ENSP00000354859	9606.ENSP00000437737	0	0	0	0.727	0.104	0.322	0	0.696	0.799
DRD3	DRD4	9606.ENSP00000373169	9606.ENSP00000176183	0	0	0	0.864	0.056	0	0.900	0.454	0.943
DRD3	SLC6A4	9606.ENSP00000373169	9606.ENSP00000261707	0	0	0	0	0.054	0	0	0.784	0.787
DRD3	MAOA	9606.ENSP00000373169	9606.ENSP00000340684	0	0	0	0	0	0	0	0.640	0.640
DRD3	HTR3A	9606.ENSP00000373169	9606.ENSP00000347754	0	0	0	0	0.119	0	0	0.475	0.518
DRD4	HTR3A	9606.ENSP00000176183	9606.ENSP00000347754	0	0	0	0	0.103	0	0	0.475	0.509
DRD4	MAOA	9606.ENSP00000176183	9606.ENSP00000340684	0	0	0	0	0	0	0	0.892	0.892
DRD4	SLC6A4	9606.ENSP00000176183	9606.ENSP00000261707	0	0	0	0	0.054	0	0	0.978	0.978
DUSP16	MAPK9	9606.ENSP00000298573	9606.ENSP00000394560	0	0	0	0	0.075	0.682	0.900	0.552	0.985
DUSP16	MAPK8	9606.ENSP00000298573	9606.ENSP00000378974	0	0	0	0	0.086	0.966	0.900	0.638	0.998
EHMT1	EHMT2	9606.ENSP00000417980	9606.ENSP00000379078	0	0	0.075	0.925	0.131	0.836	0.900	0.979	0.999
EHMT1	KDM1A	9606.ENSP00000417980	9606.ENSP00000383042	0	0	0	0	0.152	0.071	0	0.736	0.774
EHMT2	EZH2	9606.ENSP00000379078	9606.ENSP00000320147	0	0	0	0.562	0.057	0.225	0	0.940	0.953
EHMT2	ESR1	9606.ENSP00000379078	9606.ENSP00000405330	0	0	0	0	0.048	0.325	0	0.387	0.571
EHMT2	KDM1A	9606.ENSP00000379078	9606.ENSP00000383042	0	0	0	0	0.175	0.525	0	0.988	0.995
ESR1	SLC6A4	9606.ENSP00000405330	9606.ENSP00000261707	0	0	0	0	0.044	0.045	0	0.399	0.404
ESR1	PIK3CA	9606.ENSP00000405330	9606.ENSP00000263967	0	0	0	0	0	0.510	0.400	0.817	0.941
ESR1	KIT	9606.ENSP00000405330	9606.ENSP00000288135	0	0	0	0	0	0.045	0	0.590	0.592
ESR1	TERT	9606.ENSP00000405330	9606.ENSP00000309572	0	0	0	0	0	0	0	0.553	0.553
ESR1	EZH2	9606.ENSP00000405330	9606.ENSP00000320147	0	0	0	0	0.048	0.320	0	0.879	0.915
ESR1	FGFR3	9606.ENSP00000405330	9606.ENSP00000339824	0	0	0	0	0	0.045	0	0.613	0.614
ESR1	MAOA	9606.ENSP00000405330	9606.ENSP00000340684	0	0	0	0	0.055	0.054	0	0.384	0.401
ESR1	ESR2	9606.ENSP00000405330	9606.ENSP00000343925	0	0	0.062	0.923	0.042	0.830	0.900	0.934	0.998
ESR1	RET	9606.ENSP00000405330	9606.ENSP00000347942	0	0	0	0	0.083	0.045	0	0.654	0.670
ESR1	MTOR	9606.ENSP00000405330	9606.ENSP00000354558	0	0	0	0	0	0.292	0	0.655	0.745
ESR1	MAPK8	9606.ENSP00000405330	9606.ENSP00000378974	0	0	0	0	0	0	0.900	0.659	0.964
ESR1	KDM1A	9606.ENSP00000405330	9606.ENSP00000383042	0	0	0	0	0	0.338	0.500	0.895	0.962
ESR1	FGFR1	9606.ENSP00000405330	9606.ENSP00000393312	0	0	0	0	0	0.045	0	0.553	0.555
ESR1	MAPK9	9606.ENSP00000405330	9606.ENSP00000394560	0	0	0	0	0	0	0.900	0.300	0.927
ESR1	RAF1	9606.ENSP00000405330	9606.ENSP00000401888	0	0	0	0	0	0.071	0	0.630	0.642
ESR1	IKBKB	9606.ENSP00000405330	9606.ENSP00000430684	0	0	0	0	0	0.071	0	0.394	0.413
ESR1	TGFBR1	9606.ENSP00000405330	9606.ENSP00000447297	0	0	0	0	0.057	0.071	0	0.562	0.583
ESR1	IGF1R	9606.ENSP00000405330	9606.ENSP00000497069	0	0	0	0	0.063	0.743	0.500	0.994	0.999
ESR2	PIK3CA	9606.ENSP00000343925	9606.ENSP00000263967	0	0	0	0	0	0	0.400	0.322	0.575
ESR2	FGFR3	9606.ENSP00000343925	9606.ENSP00000339824	0	0	0	0	0	0.045	0	0.503	0.505
ESR2	MAP2	9606.ENSP00000343925	9606.ENSP00000353508	0	0	0	0	0	0	0	0.432	0.432
ESR2	IGF1R	9606.ENSP00000343925	9606.ENSP00000497069	0	0	0	0	0	0.071	0	0.807	0.813
ESR2	MAPK9	9606.ENSP00000343925	9606.ENSP00000394560	0	0	0	0	0	0	0.900	0.186	0.915
ESR2	MAPK8	9606.ENSP00000343925	9606.ENSP00000378974	0	0	0	0	0	0	0.900	0.269	0.923
EZH2	PIK3CA	9606.ENSP00000320147	9606.ENSP00000263967	0	0	0	0	0.053	0	0	0.517	0.523
EZH2	KIT	9606.ENSP00000320147	9606.ENSP00000288135	0	0	0	0	0.055	0	0	0.584	0.590
EZH2	TERT	9606.ENSP00000320147	9606.ENSP00000309572	0	0	0	0	0.104	0	0	0.523	0.555
EZH2	RET	9606.ENSP00000320147	9606.ENSP00000347942	0	0	0	0	0	0	0	0.419	0.418
EZH2	FGFR3	9606.ENSP00000320147	9606.ENSP00000339824	0	0	0	0	0.062	0.069	0	0.445	0.473
EZH2	FGFR1	9606.ENSP00000320147	9606.ENSP00000393312	0	0	0	0	0.055	0	0	0.473	0.480
EZH2	MTOR	9606.ENSP00000320147	9606.ENSP00000354558	0	0	0	0	0.082	0.098	0	0.438	0.494
EZH2	IGF1R	9606.ENSP00000320147	9606.ENSP00000497069	0	0	0	0	0	0.157	0	0.436	0.505
EZH2	KDM1A	9606.ENSP00000320147	9606.ENSP00000383042	0	0	0	0	0.074	0.329	0.500	0.993	0.997
F3	SELP	9606.ENSP00000334145	9606.ENSP00000263686	0	0	0	0	0	0	0	0.905	0.905
F3	HTR2A	9606.ENSP00000334145	9606.ENSP00000437737	0	0	0	0	0	0	0	0.425	0.424
FGFR1	PIK3CA	9606.ENSP00000393312	9606.ENSP00000263967	0	0	0	0	0	0.087	0.900	0.777	0.977
FGFR1	TERT	9606.ENSP00000393312	9606.ENSP00000309572	0	0	0	0	0	0	0	0.507	0.507
FGFR1	HTR1A	9606.ENSP00000393312	9606.ENSP00000316244	0	0	0	0	0	0.586	0	0.887	0.951
FGFR1	FGFR3	9606.ENSP00000393312	9606.ENSP00000339824	0	0	0.057	0.960	0.086	0.166	0.400	0.715	0.854
FGFR1	RET	9606.ENSP00000393312	9606.ENSP00000347942	0	0	0	0.735	0	0.099	0	0.500	0.530
FGFR1	MTOR	9606.ENSP00000393312	9606.ENSP00000354558	0	0	0	0	0	0	0	0.450	0.450
FGFR1	TEK	9606.ENSP00000393312	9606.ENSP00000369375	0	0	0	0.667	0.067	0	0	0.576	0.587
FGFR1	IGF1R	9606.ENSP00000393312	9606.ENSP00000497069	0	0	0	0.656	0.056	0.074	0	0.608	0.627
FGFR3	PIK3CA	9606.ENSP00000339824	9606.ENSP00000263967	0	0	0	0	0	0.087	0.650	0.901	0.965
FGFR3	TERT	9606.ENSP00000339824	9606.ENSP00000309572	0	0	0	0	0.049	0	0	0.604	0.608
HTR1A	SLC6A4	9606.ENSP00000316244	9606.ENSP00000261707	0	0	0	0	0.054	0	0	0.968	0.968
HTR1A	KCNH2	9606.ENSP00000316244	9606.ENSP00000262186	0	0	0	0	0.067	0	0	0.410	0.427
HTR1A	HTR3A	9606.ENSP00000316244	9606.ENSP00000347754	0	0	0	0	0.087	0	0	0.735	0.748
HTR1A	MAOA	9606.ENSP00000316244	9606.ENSP00000340684	0	0	0	0	0	0	0	0.861	0.861
HTR1A	HTR2A	9606.ENSP00000316244	9606.ENSP00000437737	0	0	0	0.729	0.113	0.324	0	0.878	0.920
HTR2A	SLC6A4	9606.ENSP00000437737	9606.ENSP00000261707	0	0	0	0	0	0	0	0.961	0.961
HTR2A	KCNH2	9606.ENSP00000437737	9606.ENSP00000262186	0	0	0	0	0	0	0	0.432	0.432
HTR2A	MAOA	9606.ENSP00000437737	9606.ENSP00000340684	0	0	0	0	0	0	0	0.786	0.786
HTR2A	HTR3A	9606.ENSP00000437737	9606.ENSP00000347754	0	0	0	0	0	0	0	0.881	0.881
HTR3A	SLC6A4	9606.ENSP00000347754	9606.ENSP00000261707	0	0	0	0	0	0	0	0.726	0.726
HTR3A	SELP	9606.ENSP00000347754	9606.ENSP00000263686	0	0	0	0	0.055	0.052	0	0.413	0.428
HTR3A	MAOA	9606.ENSP00000347754	9606.ENSP00000340684	0	0	0	0	0	0	0	0.554	0.554
IGF1R	PIK3CA	9606.ENSP00000497069	9606.ENSP00000263967	0	0	0	0	0.048	0.098	0.900	0.776	0.978
IGF1R	KIT	9606.ENSP00000497069	9606.ENSP00000288135	0	0	0	0.593	0.042	0.074	0	0.547	0.563
IGF1R	RET	9606.ENSP00000497069	9606.ENSP00000347942	0	0	0	0.606	0	0.169	0	0.538	0.599
IGF1R	MTOR	9606.ENSP00000497069	9606.ENSP00000354558	0	0	0	0	0.049	0.211	0	0.843	0.872
IGF1R	MAPK8	9606.ENSP00000497069	9606.ENSP00000378974	0	0	0	0	0.049	0.088	0	0.412	0.446
IKBKB	PRKCD	9606.ENSP00000430684	9606.ENSP00000331602	0	0	0	0.571	0.082	0.325	0	0.165	0.438
IKBKB	PDPK1	9606.ENSP00000430684	9606.ENSP00000344220	0	0	0	0.587	0.141	0.104	0.900	0.131	0.924
IKBKB	MTOR	9606.ENSP00000430684	9606.ENSP00000354558	0	0	0	0	0.060	0.526	0	0.523	0.769
IKBKB	MAPK8	9606.ENSP00000430684	9606.ENSP00000378974	0	0	0	0.581	0.073	0.088	0	0.570	0.605
IKBKB	MAPK9	9606.ENSP00000430684	9606.ENSP00000394560	0	0	0	0.582	0.069	0.088	0	0.507	0.545
IKBKB	TGFBR1	9606.ENSP00000430684	9606.ENSP00000447297	0	0	0	0.562	0.114	0	0	0.680	0.704
KCNH2	KCNN3	9606.ENSP00000262186	9606.ENSP00000481848	0	0	0	0	0.062	0	0	0.488	0.500
KCNH2	KCNN2	9606.ENSP00000262186	9606.ENSP00000264773	0	0	0	0	0.055	0	0	0.517	0.525
KCNN2	KCNN3	9606.ENSP00000264773	9606.ENSP00000481848	0	0	0.054	0.972	0.047	0	0.900	0.327	0.931
KIT	PIK3CA	9606.ENSP00000288135	9606.ENSP00000263967	0	0	0	0	0.106	0.325	0.900	0.809	0.986
KIT	TGFBR1	9606.ENSP00000288135	9606.ENSP00000447297	0	0	0	0	0.103	0.074	0	0.335	0.400
KIT	MTOR	9606.ENSP00000288135	9606.ENSP00000354558	0	0	0	0	0	0	0	0.574	0.574
KIT	TERT	9606.ENSP00000288135	9606.ENSP00000309572	0	0	0	0	0.061	0	0	0.600	0.609
KIT	SYK	9606.ENSP00000288135	9606.ENSP00000364898	0	0	0.119	0.613	0.087	0.181	0	0.499	0.626
MAOA	SLC6A4	9606.ENSP00000340684	9606.ENSP00000261707	0	0	0	0	0.044	0	0	0.942	0.942
MAOA	SELP	9606.ENSP00000340684	9606.ENSP00000263686	0	0	0	0	0.054	0	0	0.398	0.406
MAP2	MAPK8	9606.ENSP00000353508	9606.ENSP00000378974	0	0	0	0	0.074	0	0	0.455	0.474
MAPK7	MTOR	9606.ENSP00000311005	9606.ENSP00000354558	0	0	0	0	0.081	0.149	0	0.386	0.478
MAPK7	RAF1	9606.ENSP00000311005	9606.ENSP00000401888	0	0	0	0.556	0.098	0.342	0	0.219	0.497
MAPK7	RET	9606.ENSP00000311005	9606.ENSP00000347942	0	0	0	0.552	0	0	0.500	0.110	0.535
MAPK8	PIK3CA	9606.ENSP00000378974	9606.ENSP00000263967	0	0	0	0	0.097	0	0	0.592	0.615
MAPK8	PRKCD	9606.ENSP00000378974	9606.ENSP00000331602	0	0	0	0.593	0.042	0.096	0.900	0.167	0.918
MAPK8	PDPK1	9606.ENSP00000378974	9606.ENSP00000344220	0	0	0	0.603	0.157	0.292	0	0.122	0.430
MAPK8	MTOR	9606.ENSP00000378974	9606.ENSP00000354558	0	0	0	0	0.098	0.292	0	0.571	0.702
MAPK8	SYK	9606.ENSP00000378974	9606.ENSP00000364898	0	0	0	0.573	0.086	0.107	0	0.501	0.558
MAPK8	TGFBR1	9606.ENSP00000378974	9606.ENSP00000447297	0	0	0	0	0.092	0.088	0	0.370	0.433
MAPK8	MAPK9	9606.ENSP00000378974	9606.ENSP00000394560	0	0	0.050	0.981	0.082	0.994	0.900	0.550	0.999
MAPK9	PRKCD	9606.ENSP00000394560	9606.ENSP00000331602	0	0	0	0.597	0.049	0.096	0.900	0.098	0.912
MAPK9	SYK	9606.ENSP00000394560	9606.ENSP00000364898	0	0	0	0.564	0.078	0.107	0	0.474	0.530
MTOR	PIK3CA	9606.ENSP00000354558	9606.ENSP00000263967	0	0	0	0.548	0.060	0.166	0.900	0.592	0.963
MTOR	TERT	9606.ENSP00000354558	9606.ENSP00000309572	0	0	0	0	0.042	0.335	0	0.622	0.738
MTOR	PRKCD	9606.ENSP00000354558	9606.ENSP00000331602	0	0	0	0	0.049	0.383	0	0.385	0.608
MTOR	PDPK1	9606.ENSP00000354558	9606.ENSP00000344220	0	0	0	0	0.367	0.272	0	0.696	0.848
MTOR	RET	9606.ENSP00000354558	9606.ENSP00000347942	0	0	0	0	0	0	0	0.483	0.483
MTOR	SYK	9606.ENSP00000354558	9606.ENSP00000364898	0	0	0	0	0.042	0.073	0	0.438	0.457
MTOR	RAF1	9606.ENSP00000354558	9606.ENSP00000401888	0	0	0	0	0.121	0.073	0	0.523	0.578
OPRD1	SLC6A4	9606.ENSP00000234961	9606.ENSP00000261707	0	0	0	0	0.088	0	0	0.491	0.515
PDPK1	PIK3CA	9606.ENSP00000344220	9606.ENSP00000263967	0	0	0	0	0.126	0.073	0.900	0.744	0.976
PDPK1	PRKCD	9606.ENSP00000344220	9606.ENSP00000331602	0	0	0.098	0.688	0.060	0.393	0.400	0.135	0.684
PIK3CA	TGFBR1	9606.ENSP00000263967	9606.ENSP00000447297	0	0	0	0	0.120	0.069	0	0.589	0.635
PIK3CA	TERT	9606.ENSP00000263967	9606.ENSP00000309572	0	0	0	0	0.060	0	0	0.669	0.675
PIK3CA	TEK	9606.ENSP00000263967	9606.ENSP00000369375	0	0	0	0	0	0.087	0.500	0.377	0.691
PIK3CA	RET	9606.ENSP00000263967	9606.ENSP00000347942	0	0	0	0	0	0.087	0.500	0.780	0.891
PIK3CA	PRKCD	9606.ENSP00000263967	9606.ENSP00000331602	0	0	0	0	0.062	0	0.900	0.204	0.918
PIK3CA	SYK	9606.ENSP00000263967	9606.ENSP00000364898	0	0	0	0	0	0.069	0.900	0.364	0.935
PIK3CA	RAF1	9606.ENSP00000263967	9606.ENSP00000401888	0	0	0	0	0.066	0.069	0.900	0.719	0.972
PRKCD	SYK	9606.ENSP00000331602	9606.ENSP00000364898	0	0	0	0.564	0.149	0.087	0	0.694	0.741
PRKCD	RAF1	9606.ENSP00000331602	9606.ENSP00000401888	0	0	0	0.574	0.063	0.087	0.900	0.101	0.912
RET	TERT	9606.ENSP00000347942	9606.ENSP00000309572	0	0	0	0	0.042	0	0	0.628	0.628
SELP	TEK	9606.ENSP00000263686	9606.ENSP00000369375	0	0	0	0	0.084	0.045	0	0.437	0.464
SELP	SYK	9606.ENSP00000263686	9606.ENSP00000364898	0	0	0	0	0.114	0.045	0	0.506	0.545
