# Supplementary material for: Dauricine Mitigates Hypoxia Through Targeting ESR1, PIK3CA, and MTOR: A Network Pharmacology and Molecular Dynamics Simulation Investigation
Source: Curr Issues Mol Biol. 2026 May 23;48(6):550. doi: 10.3390/cimb48060550 (PMC13297437; doi:10.3390/cimb48060550)
Supplement: Supplementary file 1 [file cimb-48-00550-s001.zip › cimb-4319076-supplementary/Supplementary File/Supplementary File-Initial Submission/Toxicology/admetlab3 -outcome.xlsx]

## Sheet: admetlab3 -outcome
raw_smiles	smiles	MW	Vol	Dense	nHA	nHD	TPSA	nRot	nRing	MaxRing	nHet	fChar	nRig	Flex	nStereo	gasa	QED	Synth	Fsp3	MCE-18	Natural Product-likeness	Alarm_NMR	BMS	Chelating	PAINS	Lipinski	Pfizer	GSK	GoldenTriangle	logS	logD	logP	mp	bp	pka_acidic	pka_basic	caco2	MDCK	PAMPA	pgp_inh	pgp_sub	hia	f20	f30	f50	OATP1B1	OATP1B3	BCRP	BSEP
CN1CCC2=CC(=C(C=C2[C@H]1CC3=CC=C(C=C3)OC4=C(C=CC(=C4)C[C@@H]5C6=CC(=C(C=C6CCN5C)OC)OC)O)OC)OC	COc1cc2c(cc1OC)[C@@H](Cc1ccc(Oc3cc(C[C@@H]4c5cc(OC)c(OC)cc5CCN4C)ccc3O)cc1)N(C)CC2	624.32	657.5625192993501	0.9494458422983554	8	1	72.86	10	6	10	8	0	34	0.29411764705882354	2	0	0.208	3.599	0.368	113.077	0.517	[(39, 38, 37, 36, 19, 18, 17, 16), (16, 15, 14, 13, 12, 41, 40)]	['-']	['-']	['-']	0	1	1	1	-4.27811	2.9304374535284623	3.1947440062629173	139.67163206437948	322.7498219183334	9.335446593887378	7.995649327737805	-4.85603	-4.71836	2.5332794393762015e-05	0.9991051554679871	0.2931588888168335	0.0010949373245239258	0.9621404856443405	0.3531811237335205	0.9940563477575779	0.9858629107475281	0.9148885011672974	0.9721428751945496	0.999994158744812
[truncated: 73 more columns]
