# Supplementary material for: Dauricine Mitigates Hypoxia Through Targeting ESR1, PIK3CA, and MTOR: A Network Pharmacology and Molecular Dynamics Simulation Investigation
Source: Curr Issues Mol Biol. 2026 May 23;48(6):550. doi: 10.3390/cimb48060550 (PMC13297437; doi:10.3390/cimb48060550)
Supplement: Supplementary file 1 [file cimb-48-00550-s001.zip › cimb-4319076-supplementary/Supplementary File/Supplementary File-Initial Submission/Toxicology/Drug-likeness and toxicity.xlsx]

## Sheet: Sheet1
Toxicity Category	Assessment Endpoint	Prediction	Value / Probability	Risk Interpretation & Relevance to Hypoxia Therapy	Compound	MW	HBA	HBD	MLogP	Lipinski‘s violations	Bioavailability Score	TPSA
Cardiotoxicity	hERG Inhibition	Inactive	0.899	Low risk. A key safety advantage for chronic administration in hypoxic conditions.	Dauricine	624.32	8	1	3.46	1	0.55	72.86
Carcinogenicity	Carcinogenicity	Inactive	0.59	Low risk. Favorable for long-term treatment of chronic hypoxia-related diseases.
Acute Toxicity	Oral LD50 (Rat)	Low Toxicity	1365 mg/kg	Low risk. Wide acute safety margin, beneficial for therapeutic dose determination.
Mechanism-Based Toxicity	Mitochondrial Toxicity (MMP)	Inactive	0.86	Significant Advantage. Lack of intrinsic mitochondrial toxicity is crucial for a drug aiming to improve cellular energy metabolism under hypoxia.
	Oxidative Stress (ARE Pathway)	Inactive	0.98	Advantage. Unlikely to induce significant oxidative stress, avoiding exacerbation of hypoxic injury.
	Endocrine Disruption (AR, ER, AhR)	Inactive	>0.90	Advantage. No predicted interference with major hormonal pathways, suitable for prolonged use.
Other Organ Toxicity	Nephrotoxicity	Inactive	0.56	Low risk. Reduces concerns for multi-organ damage.
